# Supplementary material for: Structural dynamics of Na+ and Ca2+ interactions with full-size mammalian NCX
Source: Commun Biol. 2024 Apr 16;7:463. doi: 10.1038/s42003-024-06159-9 (PMC11021524; doi:10.1038/s42003-024-06159-9)
Supplement: Supplementary file 3 — Supplementary Data 1 [file 42003_2024_6159_MOESM3_ESM.xlsx]

## Sheet: Figure 1c
Minutes	HEK + NCX1.4	HEK + NCX1.4 +KBR
0.5	2.4	0
1	3.2	0
5	5.2	0.4
10	5.6	0.4
15	6.4	1.6
25	7.6	3.2
50	8.02	3.2

## Sheet: Figure 5a
Nanoseconds	apo			Ca2+-bound
0	1.35e-05	1.67e-05	9.81e-06	8.04e-06	2.24e-05	1.49e-05
1	5.16125	3.42413	6.47032	4.3137	4.55661	4.14688
2	6.7575	7.31169	7.57315	5.53586	5.35023	4.77455
3.00001	6.67241	8.11913	9.28347	4.93962	7.60994	5.48686
4.00001	6.48099	8.2745	9.73746	5.22079	7.30793	4.61261
5.00001	6.92733	8.4434	7.33017	6.61334	6.59225	4.96762
6.00001	6.89189	9.36503	8.24438	6.57971	6.64848	5.69342
7.00001	6.84143	9.75629	8.46545	6.79655	7.14149	6.18098
8.00002	6.2411	8.07475	8.04264	7.27438	7.09817	7.28109
9.00002	7.5875	8.89775	9.43625	7.51536	8.79858	7.54237
10	7.8052	8.93846	9.91568	7.5682	9.27842	8.31889
11	8.73022	8.37918	9.03657	7.50092	9.39188	8.63639
12	8.88319	8.89295	9.16651	7.70907	9.03916	8.23312
13	9.04042	9.13784	8.07614	10.3445	10.5326	7.23495
14	8.99617	9.91351	8.0262	10.2961	9.78517	7.64104
15	8.51137	9.58197	8.30766	10.3201	9.54564	7.62249
16	9.96739	8.23101	8.10513	11.524	9.81259	7.58727
17	10.1966	8.19586	8.42451	10.2823	9.61939	6.80131
18	9.99233	8.95452	8.80895	11.3841	9.41097	7.04788
19	11.3047	9.48464	8.637	11.1114	8.49306	7.06706
20	10.0193	8.37271	9.66418	11.7809	8.89223	7.32055
21	9.85238	8.77236	10.1487	11.5464	9.01767	7.3661
22	11.4322	8.32175	9.97603	11.8537	9.28791	7.57332
23.0001	10.2172	7.88509	9.6188	12.7577	8.94385	7.04139
24.0001	10.3966	7.43248	10.1569	11.6692	10.0442	7.44684
25.0001	10.3637	7.6916	10.1174	11.2242	9.36191	6.96661
26.0001	10.7001	7.78672	10.3723	11.0017	9.53441	8.34263
27.0001	10.5727	7.8891	10.0067	10.7067	9.39103	7.54824
28.0001	10.179	7.20202	9.4802	11.9268	9.48085	7.52871
29.0001	10.6282	6.46548	9.83993	12.2315	9.47572	7.70265
30.0001	10.8393	7.32059	9.53636	11.4597	9.0724	7.29173
31.0001	10.7075	6.46933	9.04365	11.247	9.24954	7.59351
32.0001	11.3353	6.5968	8.5785	11.1185	9.48377	7.88637
33.0001	10.9389	7.742	7.83437	11.1253	9.31856	8.11699
34.0001	10.821	8.09309	8.60581	11.1056	8.89504	8.31127
35.0001	10.2716	9.34263	7.87579	11.4439	9.14673	8.1139
36.0001	10.1751	9.6259	8.48357	11.9337	9.08151	7.69446
37.0001	9.50316	9.5585	8.45853	11.1629	9.41677	8.20163
38.0001	10.0293	10.0294	7.75514	11.9432	8.77493	8.30131
39.0001	10.3293	9.32413	7.30674	12.0603	9.01912	8.35964
40.0001	10.9206	8.31731	7.3995	11.833	8.59081	7.30438
41.0001	10.355	9.13022	8.14775	12.3841	8.4663	7.86163
42.0001	10.3192	8.19676	7.78299	13.1102	8.7129	8.08179
43.0001	10.3	7.19796	7.65107	12.1117	8.29481	7.49614
44.0001	10.1139	7.81044	8.15336	12.7156	9.50261	6.7957
45.0001	10.6509	8.80121	7.55813	12.188	9.57589	7.42028
46.0001	11.2691	9.19289	7.09829	12.4081	9.06417	7.39694
47.0001	11.1005	9.56641	6.33023	12.6577	9.92631	7.13893
48.0001	10.8266	9.89251	6.97224	12.5034	9.9682	7.08944
49.0001	10.4418	9.7001	6.55503	12.4485	10.7142	7.80561
50	10.2718	8.51582	7.17439	12.084	10.5228	7.47168
50.0001	10.2701	8.50959	7.17205	12.093	10.5222	7.4737
51.0001	10.748	8.7602	7.20614	11.603	10.7021	8.33499
52.0001	10.7064	9.48506	6.50651	11.1451	9.28646	7.76116
53.0001	10.1903	8.83474	6.90591	11.6947	10.5756	8.09529
54.0001	10.2619	9.37801	6.61165	12.0528	10.0527	7.94765
55.0001	10.6996	8.76465	7.24362	12.1131	9.61878	8.12726
56.0001	11.013	8.71057	7.18315	11.877	10.3939	8.6264
57.0001	10.65	8.51696	7.63263	12.1764	10.8703	8.27644
58.0001	11.2749	8.01199	8.0183	12.3122	10.6279	7.89883
59.0001	11.8745	7.6196	7.88818	11.5197	10.4052	7.97272
60.0001	10.7548	9.16181	8.1715	12.5262	10.7722	7.96206
61.0001	11.2491	6.77304	8.66953	12.0121	10.7382	7.79331
62.0001	10.931	7.19759	8.76337	11.9738	11.5344	7.58785
63.0001	11.4801	7.4093	8.39747	12.9494	10.8682	7.86764
64.0001	10.8099	8.09066	8.94161	12.4135	10.7535	8.12245
65.0001	10.9196	8.08876	8.7763	13.0606	10.6516	8.38982
66.0001	11.1942	7.79235	7.93137	12.766	11.0604	7.694
67.0001	10.6877	8.28485	8.73199	12.7337	11.1742	8.0655
68.0001	10.5586	9.09179	10.5061	13.0131	10.9929	7.98678
69.0001	11.0783	9.59545	9.39141	12.639	10.8309	7.63407
70.0001	10.5668	9.79231	8.96547	12.8946	10.8908	7.73556
71.0001	10.6762	9.95975	9.56432	12.9145	11.3423	7.62633
72.0001	11.5425	9.96178	11.2044	13.4806	11.1955	8.0908
73.0002	10.5757	9.28741	10.8501	13.2624	10.7778	7.83844
74.0002	10.0923	10.7368	9.66206	13.4538	11.4942	8.13232
75.0002	10.4506	10.9885	9.8633	13.5437	11.4032	7.80575
76.0002	11.2858	10.4384	11.6568	13.1352	11.4137	8.76944
77.0002	10.6756	9.35741	10.6006	13.2485	11.6645	8.54432
78.0002	10.1923	9.74985	9.97012	13.1162	11.5738	8.0533
79.0002	10.5911	11.7824	9.83861	13.1095	11.2803	8.44733
80.0002	10.4487	11.1729	9.73246	13.0423	12.0378	7.84961
81.0002	11.0494	10.6506	8.8548	12.84	11.8015	8.49872
82.0002	11.1801	10.7187	9.66955	12.6092	10.9368	7.7619
83.0002	11.0213	9.80238	9.13903	13.151	11.1343	8.23492
84.0002	11.0235	9.468	8.64823	12.7142	10.4611	7.79802
85.0002	10.7239	9.39115	8.88589	12.7225	10.8355	7.94712
86.0002	10.6431	9.59827	8.22763	12.9701	11.2574	8.12582
87.0002	10.6016	9.86385	8.20597	12.623	11.2948	8.15413
88.0002	10.4678	9.60947	8.91861	12.7211	10.6908	7.91096
89.0002	10.358	9.20106	10.0263	12.5346	10.1521	8.44953
90.0002	10.7315	9.71736	9.28015	12.8637	10.5237	7.99589
91.0002	10.5709	9.47279	8.81424	12.9211	11.173	7.63634
92.0002	10.4133	8.52389	8.98803	12.5837	10.5168	7.99587
93.0002	10.3981	8.55318	9.12528	12.2947	10.5421	8.03864
94.0002	10.163	8.62174	10.4747	12.6096	10.9074	7.79641
95.0002	10.5115	8.49408	10.882	12.5927	10.5643	7.78299
96.0002	10.8532	9.07072	10.5765	11.9646	10.5731	8.25323
97.0002	10.2457	9.05815	9.7356	12.4373	10.7609	7.56066
98.0002	10.7422	8.62955	10.1359	12.3905	10.7026	7.55631
99.0002	10.9076	9.29468	9.89515	12.4311	11.2524	7.2375
100	10.4465	8.4787	9.28844	12.2399	10.6582	7.87424
100	10.4502	8.47631	9.28752	12.2425	10.6623	7.87475
101	10.7402	8.0401	8.99087	12.2028	10.9105	7.23976
102	11.3149	7.70076	9.12869	12.1576	10.4332	7.59546
103	10.7835	8.75132	9.21769	12.4924	10.336	7.62885
104	10.0268	8.66947	9.2873	12.6472	10.5736	7.64645
105	10.1041	8.71957	8.61608	12.2175	10.8632	7.62675
106	10.1198	7.94893	8.72419	12.4199	10.2313	7.65353
107	9.56029	7.86342	8.97736	13.2698	10.6878	8.16539
108	9.89492	8.45913	8.72146	13.1402	10.2495	8.02553
109	10.2199	7.09316	8.56162	12.0707	10.9349	7.89205
110	10.5182	7.23162	8.32432	12.6689	10.8775	7.97326
111	10.1474	7.64666	8.43028	12.8066	10.8397	8.22894
112	10.8774	7.88238	8.67066	12.3719	11.1221	8.85825
113	10.7066	8.17854	8.66661	12.0685	11.346	8.12865
114	9.64921	7.51385	8.50133	12.0747	10.6415	8.58165
115	9.84611	8.19838	8.91029	12.4717	11.0284	8.76853
116	10.2136	8.87036	8.48133	12.3312	11.1483	8.15883
117	9.54295	8.61297	8.64951	12.7291	11.1971	7.96169
118	10.2578	8.54857	8.48401	13.2918	11.3692	8.54045
119	10.3186	8.08619	8.58663	12.2731	11.1986	8.35707
120	9.68552	8.41881	8.94183	13.0873	11.2539	8.8012
121	10.0513	8.25311	9.8281	12.7522	10.5991	8.81035
122	9.61762	8.31826	8.72247	13.487	11.5395	7.81832
123	9.81494	9.46762	9.01288	13.1195	10.6204	8.30829
124	10.3945	11.1069	8.92245	13.3706	10.8039	8.47352
125	10.2532	10.7557	8.88917	13.2775	10.3358	8.51542
126	9.82478	10.9044	8.47278	13.2953	10.7512	8.35099
127	9.85101	11.2993	8.23723	12.9188	10.986	8.02053
128	10.1563	10.1003	8.96221	13.0872	10.2962	7.85844
129	10.1467	11.0002	9.57136	13.2293	10.4329	7.8261
130	10.8375	9.92369	9.29656	12.3947	10.3461	8.20863
131	10.5525	11.1772	8.97202	12.3989	10.5968	7.70551
132	10.0177	9.74329	8.4904	12.0542	10.9454	7.94961
133	10.2591	10.0573	8.43898	11.9619	11.4466	8.31406
134	10.2432	9.96858	8.60713	11.8643	11.1989	8.3494
135	10.5476	10.5477	8.86202	12.3091	10.9416	8.36296
136	10.5238	10.5602	9.46957	12.127	10.9369	8.13416
137	10.4703	9.322	9.17145	12.379	10.7882	7.62021
138	9.99992	9.33336	8.4703	11.9547	10.9067	8.66015
139	9.60404	9.21661	8.73056	12.0888	10.6738	8.10987
140	9.48353	10.1431	9.1047	12.1535	10.5541	7.98787
141	9.42319	9.42377	9.42319	12.4104	10.9795	8.18014
142	9.47831	9.67317	9.18681	11.4128	10.6706	7.60576
143	9.53937	8.4847	9.40116	11.5327	10.7075	8.14594
144	9.47183	9.85032	8.7759	11.7322	11.4088	8.54637
145	9.3774	9.84545	8.85891	12.0479	11.9792	8.2627
146	9.64393	7.91851	8.9884	11.622	11.8438	8.12222
147	9.09937	7.56243	9.21798	11.3222	11.3589	8.18144
148	9.67444	8.39668	8.62172	11.97	10.7773	8.5333
149	9.67499	9.34618	9.48098	11.967	11.7568	8.02386
150	10.2523	8.38863	9.6218	12.2806	11.0357	8.00243
150	10.2531	8.40564	9.63651	12.2722	11.0337	7.99975
151	10.0092	8.72377	9.53355	12.7675	11.0609	8.48483
152	10.054	8.69404	9.23994	12.2381	10.4716	8.40313
153	9.39317	8.25222	9.28129	13.1863	10.4199	8.21885
154	10.2893	8.29664	9.41537	13.0139	10.7466	8.42559
155	10.051	8.68118	9.27653	13.1331	10.2407	8.09082
156	9.81733	8.22151	8.84742	13.2126	10.8463	7.74635
157	10.1218	8.3789	9.61161	12.9882	11.384	8.26789
158	10.2106	8.8765	9.31595	12.6906	10.2904	7.92618
159	9.84361	8.42353	8.7365	12.7573	10.4891	8.40153
160	9.7441	8.37077	9.78768	12.0539	10.2897	7.91541
161	9.46946	9.01453	9.40592	11.9522	10.8661	8.3202
162	9.80337	9.98881	9.54264	12.236	10.7161	8.53599
163	9.51611	10.9366	8.67417	12.1447	11.1233	8.17672
164	9.43784	9.88178	8.74016	11.8472	10.7262	8.88064
165	10.0613	9.22243	8.6733	12.0904	10.3859	8.80036
166	10.2542	10.0425	9.38721	12.1149	10.2406	8.62936
167	9.65969	10.0016	9.43698	11.8216	10.5482	9.30221
168	9.45504	9.48939	9.27941	11.6806	10.4366	9.45532
169	10.2551	10.7484	9.15425	11.9299	10.6072	9.40777
170	10.6077	10.979	9.43888	11.8105	11.5104	9.45579
171	10.4591	9.65213	9.57525	12.1645	11.4537	9.18658
172	9.76976	9.582	9.25384	11.9657	11.7099	9.6553
173	9.85786	8.893	8.85887	11.4586	11.5718	10.1553
174	10.3713	7.67936	8.54736	11.7689	12.3044	9.1297
175	10.7904	8.65767	8.98017	12.1417	10.9242	9.09419
176	10.405	8.80277	8.78869	11.8032	11.0634	9.268
177	10.5395	8.8277	9.5311	12.1613	11.5307	8.77813
178	11.2415	9.45828	9.78505	11.6914	11.8246	9.16266
179	10.5154	8.85473	9.5869	12.1973	10.8423	8.77996
180	10.3135	9.4529	9.46943	12.5764	11.6246	8.87732
181	10.9367	8.94714	9.62688	12.5505	11.7401	9.55004
182	10.5458	9.24006	9.06462	12.5621	11.4065	9.53349
183	10.5332	9.20406	8.64858	12.3254	11.0473	9.75356
184	10.9998	9.38665	8.55805	11.7999	10.9174	9.65999
185	11.3117	9.33521	8.28178	12.1923	10.9655	9.03596
186	10.4023	9.4914	9.07381	12.0155	11.0679	9.60902
187	10.5225	9.69931	9.74438	12.4621	11.7691	9.64234
188	10.4911	9.05374	9.4199	12.7408	11.491	9.17072
189	10.6217	9.68441	9.23992	12.628	11.5161	9.02543
190	10.4421	8.30473	9.16627	12.6374	11.4385	8.87526
191	10.1636	8.00693	9.5291	12.9252	11.5279	9.20905
192	10.943	7.79002	9.57259	12.4654	11.019	9.4702
193	10.2649	7.70724	9.54316	12.2861	11.3665	9.15724
194	9.80652	8.2619	9.19985	12.3663	11.2589	10.3902
195	10.0614	8.73786	9.83193	12.4456	10.707	10.3108
196	10.7449	8.26094	9.38841	12.1795	11.3251	9.79406
197	9.92891	8.88695	9.45335	11.8493	11.6625	9.21804
198	10.1594	9.08085	9.03411	12.8147	11.2962	9.49492
199	10.2075	8.8359	9.20055	12.5942	10.1863	9.50124
200	10.2029	8.67381	9.32468	12.5014	10.4708	9.11879

## Sheet: Figure 5b
Residue	apo			Ca2+-bound
33	16.1063	11.8384	9.96043	16.2614	8.494	8.56221
34	14.4455	10.2663	8.91299	14.6583	8.00599	7.05092
35	13.6525	9.74156	9.74461	14.0028	8.05494	6.75068
36	11.8406	9.13001	9.23085	13.0237	8.29001	5.52781
37	11.691	7.68537	8.49768	12.0242	6.82604	6.98512
38	9.06799	5.76967	8.36972	11.3425	6.61823	5.61262
39	8.04413	5.83176	8.07399	11.7761	7.22271	5.19511
40	7.74057	5.62783	7.44643	11.096	6.78374	4.44585
41	7.23599	6.91947	6.70693	10.6816	7.66282	4.26387
42	6.38261	6.75972	6.898	11.7076	7.08836	3.7186
43	4.86795	7.75176	6.48796	9.3213	6.0329	4.26801
44	4.36134	6.63031	5.72846	7.66419	6.67122	4.5665
45	4.76696	6.70123	5.44052	6.70047	8.68154	6.27419
46	4.20033	4.65872	5.30464	6.82784	7.57126	4.79029
47	3.11461	4.24466	5.49842	6.87281	6.21802	5.45254
48	2.56898	3.88645	4.29543	4.76274	4.03465	3.80264
49	2.56214	3.69331	3.80549	3.33765	3.0741	3.18529
50	2.17401	3.75622	4.03111	3.70025	2.44272	3.63081
51	2.83358	3.52629	4.14466	3.67965	2.61723	3.34572
52	1.78318	2.66515	3.26569	3.31349	2.24642	2.3829
53	1.8889	2.81571	3.22065	2.76377	2.10399	2.46617
54	2.40208	3.478	3.72309	3.18381	2.85253	3.17719
55	1.57746	2.42609	2.87365	2.48486	1.81512	2.0779
56	1.57017	2.32078	2.61408	2.42909	1.76892	1.91548
57	1.6253	2.25574	2.77928	2.63717	1.95501	2.10261
58	1.64387	2.41074	2.8833	2.82669	1.89481	2.26202
59	1.75507	2.49844	3.13775	3.01172	2.06786	2.49596
60	1.9184	2.82692	3.36556	3.50442	2.31537	2.72386
61	1.87068	2.72726	3.33095	3.97777	2.22923	2.79881
62	2.22139	3.23812	3.80443	4.20212	2.62895	3.36788
63	2.10632	3.40279	3.82781	4.06704	2.58192	3.49527
64	2.33648	3.88644	4.04109	4.12391	2.4126	3.6423
65	2.24291	4.12541	4.19098	3.86254	2.50423	3.60155
66	2.05626	3.27023	3.96867	3.79728	2.4243	2.92626
67	2.32446	3.32851	4.04887	4.02159	2.74447	3.19657
68	3.16976	3.51438	4.14353	4.37232	3.63795	3.41371
69	2.26443	3.17195	3.85437	4.05973	2.72207	3.09944
70	2.28893	3.18111	3.91073	3.91093	2.66156	3.07598
71	2.19522	3.15243	3.4746	3.46202	2.61716	2.77693
72	2.14024	3.00462	3.54379	3.67148	2.73971	2.87858
73	1.96855	2.81588	3.45854	3.60086	2.46314	2.75939
74	1.86361	2.75819	3.40895	3.4551	2.18159	2.69112
75	1.63976	2.52046	3.10165	3.05252	1.97655	2.36904
76	1.7552	2.58332	3.19242	3.23551	2.16911	2.49126
77	1.7171	2.44502	3.09797	3.13967	2.11128	2.43526
78	1.50371	2.3409	2.97986	2.95529	1.8206	2.30979
79	1.73125	2.39082	2.94631	2.88491	1.97505	2.29433
80	1.72456	2.40127	2.90725	2.88346	1.97509	2.2335
81	1.40943	2.08991	2.6793	2.61738	1.77134	1.98849
82	1.33567	2.13411	2.56157	2.43023	1.63924	1.83885
83	1.38334	2.03104	2.61443	2.45454	1.81514	1.88569
84	1.46248	2.12764	2.66355	2.45038	2.00696	1.96383
85	1.32874	1.99735	2.43953	2.29315	1.72076	1.72517
86	1.11391	1.91902	2.21309	2.09703	1.49658	1.50458
87	1.58526	2.13398	2.44952	2.22089	1.69142	1.71626
88	1.13855	1.76951	2.05597	1.97805	1.44658	1.39059
89	1.16352	1.63591	1.94583	1.8686	1.41305	1.28048
90	1.13467	1.68076	2.02873	1.86898	1.4831	1.3276
91	1.16522	1.8257	1.99683	1.96159	1.59442	1.40457
92	1.14509	1.63152	1.7878	1.76762	1.43755	1.17437
93	0.913189	1.47564	1.63253	1.59494	1.20951	0.961628
94	1.148	1.85291	1.77855	1.80307	1.55056	1.19573
95	1.17843	1.86424	1.89388	1.76415	1.85417	1.25816
96	0.952118	1.41156	1.452	1.49721	1.27482	0.934309
97	0.936954	1.52402	1.51928	1.4494	1.21958	0.961601
98	0.896519	1.64269	1.48885	1.57361	1.38608	0.90002
99	1.00327	1.51043	1.44291	1.45541	1.43661	0.95669
100	0.899283	1.34028	1.32933	1.29843	1.20222	0.81597
101	1.03248	1.50353	1.55866	1.52809	1.25186	0.96084
102	1.01695	1.55734	1.51811	1.45322	1.48156	0.91443
103	1.04054	1.45383	1.42072	1.3621	1.44147	0.938774
104	0.938767	1.31866	1.32243	1.22225	1.18171	1.0674
105	0.951685	1.43079	1.46515	1.31246	1.26252	0.882967
106	1.89229	2.10788	2.266	2.04631	1.84031	1.89288
107	1.43474	2.07933	1.89374	1.73832	1.85384	1.44747
108	1.30942	2.13435	1.98059	1.90174	1.9655	1.57363
109	1.91643	2.86078	2.38679	2.26316	2.34856	1.78681
110	1.69956	2.72523	2.29606	2.33093	2.39324	1.59575
111	1.96418	3.24025	2.52143	2.60704	3.25918	1.94826
112	2.02717	3.4594	2.97123	2.79657	3.52944	2.40941
113	3.63314	4.65392	4.01473	3.64677	5.31032	3.98913
114	3.30926	4.93645	4.36167	4.26479	5.10285	4.06984
115	4.07313	5.51106	5.43579	5.01332	6.49033	5.47225
116	4.92358	5.9651	5.59238	5.3693	6.47464	5.37331
117	3.46813	5.28775	4.76241	4.66391	5.94609	4.77494
118	3.43037	5.33467	4.55758	4.62268	5.16371	4.10762
119	2.69188	4.39652	3.4298	3.57986	4.26129	3.11486
120	2.1712	3.77353	2.98122	2.99463	3.31553	2.48743
121	2.4119	3.49715	2.87886	2.74497	2.79296	2.28105
122	1.58082	2.80988	2.37644	2.1662	2.24281	1.61483
123	1.45158	2.45121	2.19745	1.99683	1.86587	1.43119
124	1.38887	2.15687	1.99291	1.84159	1.69191	1.20917
125	1.0916	1.86336	1.67725	1.5662	1.54638	1.04444
126	1.12612	1.68076	1.679	1.50646	1.45673	1.08883
127	0.912441	1.3722	1.46498	1.32168	1.02191	0.787778
128	1.47157	1.49724	1.62248	1.42155	1.12763	1.09364
129	1.2356	1.58432	1.90051	1.72281	1.16549	1.23351
130	1.11094	1.33997	1.55998	1.57288	1.0748	1.06042
131	1.1848	1.3938	1.64064	1.83543	1.09036	1.25621
132	1.01859	1.19105	1.33357	1.50489	1.06199	0.960637
133	0.981584	1.26018	1.30545	1.30276	1.08736	0.922345
134	0.956146	1.57608	1.4144	1.48782	0.94367	0.963267
135	0.941503	1.17668	1.23532	1.32171	0.96856	0.904203
136	1.08639	1.2877	1.21434	1.28045	1.35128	1.13401
137	1.15126	1.46629	1.47467	1.50421	1.21664	1.13632
138	0.896752	1.20677	1.27539	1.39018	0.919953	0.806846
139	1.32653	1.55486	1.57615	1.77748	1.12549	1.19374
140	0.960855	1.23362	1.39556	1.52505	0.962918	0.818318
141	0.898719	1.26909	1.49104	1.4677	0.920069	0.805742
142	0.902812	1.29872	1.53672	1.39447	0.86241	0.854254
143	0.940313	1.34227	1.58991	1.46859	1.01407	0.924076
144	0.957843	1.40507	1.71218	1.60362	1.07217	1.01684
145	1.18013	1.44418	1.83639	1.72345	1.01227	1.43492
146	1.08066	1.43777	1.67958	1.51922	1.259	1.057
147	1.19311	1.65168	1.89735	1.67264	1.26252	1.25868
148	1.17435	1.82549	2.14189	1.84732	1.21467	1.32892
149	1.32533	1.70351	1.9807	1.70982	1.28776	1.29653
150	1.46964	1.85984	2.09504	1.82196	1.4091	1.48499
151	1.34435	1.93565	2.19758	1.99253	1.48179	1.59146
152	1.45325	2.06488	2.44928	2.01141	1.42872	1.61992
153	1.58688	2.17529	2.40758	1.98901	1.55868	1.68865
154	1.60159	2.33804	2.44951	2.13566	1.72134	1.88905
155	1.6827	2.50276	2.70061	2.39635	1.94803	2.06639
156	2.03062	2.79162	2.83401	2.69027	2.07296	2.42269
157	2.01739	2.76098	3.00789	2.61159	1.87045	2.28781
158	2.02289	2.65011	2.64257	2.33017	1.766	2.15637
159	1.9817	2.56681	2.71611	2.29317	1.56887	2.12099
160	1.79785	2.44999	2.5951	2.13988	1.37673	1.73838
161	1.64753	2.46471	2.58085	2.04424	1.58988	1.61976
162	1.83391	2.76354	2.62952	2.39908	1.36766	1.91008
163	1.43524	2.13379	2.42854	2.14645	1.14099	1.64456
164	1.19084	1.9279	2.20194	1.80109	1.23729	1.24327
165	1.30498	1.9776	2.3208	1.82709	1.16647	1.26385
166	1.27992	1.94128	2.31785	1.94277	1.07675	1.34427
167	1.11063	1.77146	2.05333	1.80096	1.02913	1.23466
168	1.1635	1.68139	1.90358	1.66912	1.29715	1.16345
169	1.53546	1.97724	2.21199	1.97248	1.05793	1.40758
170	1.13889	1.82628	2.06466	1.8022	1.02899	1.30129
171	1.01513	1.75419	1.90619	1.73449	1.0465	1.18857
172	1.12078	1.69906	1.88099	1.68769	1.12937	1.14729
173	1.24618	1.90741	2.11427	1.84071	1.20869	1.37175
174	1.22078	1.96431	2.13936	1.95894	1.12002	1.53795
175	1.04879	1.83295	1.70776	1.73402	1.3478	1.13358
176	1.62574	2.24815	2.12053	1.86913	1.49445	1.45282
177	1.64043	2.14377	2.38651	2.21561	1.38324	1.7622
178	1.30673	2.0758	2.24764	2.19017	1.27941	1.65787
179	1.1355	1.81947	1.82832	1.99689	1.40268	1.28095
180	1.25196	2.05491	2.09917	2.10088	1.574	1.48106
181	1.33834	2.27548	2.28999	2.35897	1.71424	1.68418
182	1.43228	2.28594	2.23975	2.48284	1.45759	1.80725
183	1.12588	2.05108	1.96892	2.19789	1.75124	1.46157
184	1.43106	2.45244	2.42225	2.57325	2.11552	1.81607
185	1.95822	2.84131	2.73665	3.04925	1.75263	2.17898
186	1.43369	2.42212	2.34453	2.62204	1.8533	1.85088
187	1.47798	2.59124	2.39571	2.72113	2.0791	1.93589
188	1.73702	2.87723	2.54656	3.07633	2.52696	2.20461
189	2.16686	3.24567	2.98188	3.35762	2.38426	2.58351
190	2.01911	3.57965	3.15146	3.25143	2.2505	2.74681
191	2.01151	3.2666	2.97412	3.18075	1.91755	2.49811
192	1.86598	2.98671	2.81568	2.80389	1.77398	2.25888
193	1.50057	2.63248	2.42859	2.57123	1.76295	1.97522
194	1.83302	2.63391	2.58745	2.91035	1.76575	1.89601
195	1.42277	2.25042	2.15114	2.0737	1.61232	1.74133
196	1.4189	2.30659	2.12352	2.28622	1.32465	1.68336
197	1.27526	1.90366	1.80667	1.88086	1.92152	1.48357
198	1.79561	2.6795	2.25501	2.09534	1.93335	1.73268
199	1.68694	2.82439	2.51802	2.36232	1.44325	2.0783
200	1.47422	1.82839	1.82202	1.89974	1.35879	1.80268
201	1.56765	2.04062	2.07448	1.75958	2.33142	1.62224
202	2.32673	2.52949	2.36441	1.97948	1.60118	2.41201
203	1.59715	1.98756	2.0301	1.92026	1.22565	1.64415
204	1.38515	1.81135	1.91012	1.66963	1.32704	1.42178
205	1.33586	1.8751	2.00984	1.6094	1.40397	1.47764
206	1.40224	1.91242	2.10982	1.60999	1.30613	1.47699
207	1.46862	1.82004	1.98819	1.74105	1.16577	2.21665
208	1.36227	1.75493	1.91719	1.56143	1.50693	1.3592
209	1.54141	1.96403	2.16727	1.65278	2.16848	1.6444
210	1.71363	2.09078	3.03544	2.71922	1.20551	1.55645
211	1.41088	1.76306	2.01071	1.65153	1.14718	1.27681
212	1.89611	1.77547	2.01012	1.59575	1.44094	1.39102
213	1.6082	2.10847	2.50927	1.9221	1.41637	1.6918
214	1.6874	2.07722	2.32356	1.91007	1.38656	1.46438
215	1.76851	2.04141	2.40295	1.97409	1.80551	1.53368
216	1.91465	2.46489	3.22036	2.15367	1.65746	1.88098
217	1.93379	2.58987	2.6739	2.15983	1.74268	1.75716
218	1.87871	2.52795	2.71846	2.05468	1.62682	1.96203
219	1.99419	2.39505	3.05247	2.05541	2.4439	1.90078
220	2.19579	2.7119	3.20076	2.27788	3.25909	2.24106
221	2.23633	2.93817	3.26108	2.43457	3.23725	2.27679
222	2.3949	3.02588	2.8185	2.57506	2.5106	3.18882
223	2.43142	3.11951	3.20182	2.23998	2.37042	2.38538
224	2.49074	2.97032	3.47293	2.25139	1.87386	2.53572
225	2.36522	2.92218	3.06083	2.32979	1.92921	2.30496
226	2.43478	2.84179	3.0794	2.57564	1.74706	2.22568
227	2.0727	2.39464	3.00045	2.45347	2.16382	1.85565
228	2.49866	3.12276	3.21551	2.69983	1.99375	2.36524
229	2.32497	2.6338	2.9093	2.29547	2.62489	2.1599
230	2.41548	2.94817	3.21378	2.62372	1.82394	2.36746
231	2.10633	2.43363	2.87518	2.30859	1.46176	1.9325
232	1.74562	2.02523	2.36643	1.90087	1.64015	1.50969
233	1.98129	2.1967	2.56925	2.45777	1.65753	1.79247
234	1.91092	2.10268	2.37786	2.32282	1.28308	1.67813
235	1.53586	1.80439	2.14827	1.82593	1.54296	1.29212
236	1.80894	1.87677	2.04579	2.1431	2.44809	1.63593
237	2.58299	2.60952	2.70292	3.19507	1.49375	2.39209
238	1.66224	1.83751	2.14063	1.91113	1.20315	1.52332
239	1.43521	1.59307	1.57108	1.64792	1.31949	1.29253
240	1.47037	1.60825	1.59938	1.86532	1.40958	1.36037
241	1.56575	1.6883	1.734	1.88428	1.18477	1.44655
242	1.41172	1.47148	1.57742	1.52834	1.45502	1.34095
243	1.42546	1.57722	1.53441	1.69099	1.50674	1.50053
244	1.48091	1.54845	1.44835	1.74909	1.62751	1.46859
245	2.45125	2.17153	1.71485	2.32528	1.24995	1.96999
246	1.12858	1.34096	1.35943	1.72154	1.78194	1.22156
247	1.58696	1.608	1.6615	2.04066	1.61467	1.87637
248	1.44612	1.59741	1.46539	2.04796	1.379	1.63056
249	1.2529	1.55987	1.45834	2.05842	1.2692	1.42369
250	1.21246	1.50379	1.50554	2.51338	2.09953	1.40609
251	1.70011	2.00842	1.8286	2.76654	1.93077	1.83403
252	1.83993	1.96733	2.03158	2.4632	1.59415	2.21708
253	1.59842	1.95679	1.86472	2.43283	1.55052	1.81344
254	1.43292	1.72189	1.99096	2.23437	1.69002	1.56227
255	2.13381	1.83153	2.07857	2.42683	1.24599	1.95578
256	1.50168	1.60687	1.66341	1.72797	1.98127	1.2751
257	1.7522	2.06232	2.09524	2.55526	1.57972	1.97074
258	1.64376	2.11038	1.90846	2.37427	1.32313	1.90122
259	1.28658	1.72936	1.81415	1.96844	1.55769	1.55379
260	1.52884	2.05279	2.08344	1.81194	1.33591	1.41105
261	1.26604	1.90548	1.886	1.67548	1.38628	1.40876
262	1.3215	2.10123	2.08992	1.88647	1.27723	1.3845
263	1.24128	1.96438	1.89331	1.66592	1.37547	1.26078
264	1.23375	1.90026	2.02282	2.00527	1.59141	1.39662
265	1.20715	1.98474	1.99571	1.96476	1.58972	1.19368
266	1.09519	1.92716	1.89385	1.89591	2.32341	1.09698
267	1.41728	2.45511	2.17281	2.16794	1.684	1.29515
268	1.1232	1.89788	1.77405	1.81437	2.55936	1.06282
269	1.99904	2.96172	3.33174	3.2524	1.69516	1.64892
270	1.16168	2.10895	1.92252	1.80786	1.38408	1.07335
271	1.00581	1.77317	1.74316	1.63312	1.37912	0.953642
272	1.30497	1.92305	1.92621	1.70662	1.24765	1.14474
273	1.11838	1.73716	1.81827	1.68157	1.29929	1.04221
274	1.24873	1.60852	1.72662	1.572	1.30143	1.16412
275	1.26369	1.77958	1.95077	1.69907	1.32882	1.20311
276	1.33952	1.77945	1.89088	1.91124	1.6164	1.52527
277	1.31877	1.92528	2.05381	1.92974	1.55713	1.53056
278	1.5579	2.52072	2.5305	2.3758	1.8882	2.02123
279	2.35106	2.97484	2.48189	2.27846	2.26333	2.24858
280	2.57585	3.16188	2.76928	2.38317	2.0265	2.26736
281	3.33821	3.50936	3.41654	2.69672	2.13501	2.69548
282	2.98949	3.83572	2.89894	2.56874	2.80828	2.53492
283	2.79453	4.0954	2.89423	2.43108	2.23635	2.48265
284	2.44927	3.82986	2.322	2.49803	2.52917	1.87981
285	2.19714	3.8343	2.44119	2.42387	3.45667	2.49917
286	2.20679	4.70194	3.17529	2.47694	3.34525	2.03466
287	2.18263	4.0372	3.07333	2.62173	5.62384	2.0781
288	2.3726	4.80332	3.17218	3.13712	5.0199	2.23697
289	2.20606	4.62105	2.93556	3.1761	6.01641	2.1614
290	2.06676	4.34423	3.07993	3.45444	6.97564	2.22268
291	2.20672	3.70198	2.81416	4.00887	8.40104	2.06892
292	2.52995	4.71847	3.70558	6.00317	9.65993	2.25733
293	2.84083	5.21196	3.49866	5.72363	11.456	2.33635
294	3.22373	5.60222	3.39882	7.21438	11.7995	2.32469
295	4.14279	7.42216	3.5854	5.44539	10.8745	2.90199
296	4.12644	8.12961	3.69823	6.77784	10.332	3.82429
297	3.9595	9.20822	3.84915	4.83533	8.44359	2.65163
298	3.46939	9.55567	3.78983	4.78714	8.71761	2.22404
299	2.63741	8.87012	4.6549	3.34397	7.39187	2.59614
300	2.79698	8.94132	5.13589	3.7261	5.76604	2.92047
301	2.95352	9.33854	6.08168	2.89299	5.99349	2.85219
302	2.91597	11.5595	5.018	2.37562	6.43449	2.1739
303	3.44662	10.6915	5.73235	2.60972	5.9338	2.01222
304	3.54426	9.0217	6.2084	3.40888	6.33889	2.43227
305	3.53184	9.29704	8.14471	5.42631	6.68425	2.91376
306	4.60536	11.7452	8.08911	5.21457	6.877	2.53914
307	5.87527	10.9502	9.93126	7.16255	5.21301	2.51782
308	5.85521	10.7043	10.9183	6.79248	5.98617	3.01382
309	4.75492	10.0177	9.5859	7.79327	6.34761	3.15191
310	4.2093	9.65832	9.39946	6.94622	4.65148	2.74694
311	4.36225	9.30635	9.68285	5.74117	4.53249	2.61672
312	4.41764	9.35927	9.71168	5.7529	5.61215	3.22912
313	3.8562	8.35779	8.4944	5.45078	4.78996	2.73826
314	4.2181	8.14954	8.42012	5.15373	3.80241	2.74214
315	3.82281	7.91913	7.99818	4.85482	4.78724	2.80255
316	3.64298	7.19177	7.44092	4.55769	4.95982	2.95055
317	3.86536	7.45366	7.4218	4.68775	3.82986	2.9411
318	4.03981	7.52215	7.82266	4.80678	4.117	3.03205
319	3.41574	6.67815	7.11843	4.12578	5.22815	3.06783
320	3.80002	7.17824	6.81684	4.4414	4.72922	3.09468
321	4.10291	7.9189	7.76998	4.68197	3.81697	3.66696
322	3.88842	7.65931	7.74343	4.30979	4.68827	4.05148
323	3.67484	6.61224	7.1737	3.76659	5.32649	3.57051
324	3.6152	7.46874	7.48378	4.09652	4.34692	3.77028
325	4.16216	8.61992	8.62952	4.62896	4.62031	4.43643
326	3.79858	7.95301	8.5762	4.09855	6.0025	4.33195
327	3.56543	7.73442	8.13965	4.21265	5.33135	4.00112
328	4.36641	9.43904	9.62786	5.08487	4.73093	4.70971
329	4.76744	9.75596	10.2939	5.10279	6.22088	5.2323
330	4.08504	8.93821	9.90772	4.6558	6.48304	4.71444
331	4.80846	9.95715	10.0753	5.13767	5.83207	4.7771
332	5.66252	11.3762	11.8587	6.04763	5.72925	5.75217
333	5.50665	11.2224	12.2495	5.95214	6.84184	5.79676
334	4.93556	10.5619	11.7723	5.61538	7.541	5.44538
335	5.4207	11.5642	12.1165	6.15345	6.27941	5.58635
336	6.06512	11.8636	13.3192	6.77318	6.80204	6.0318
337	4.51976	9.80949	11.0565	5.68778	5.50184	5.14478
338	3.94176	9.33327	9.45414	5.88153	6.01607	4.80785
339	3.67257	7.98255	8.01865	4.94097	5.98161	4.05002
340	3.38718	7.77005	7.60197	5.37208	4.81559	4.07564
341	3.53871	8.09539	9.30851	5.28898	4.26898	4.61769
342	3.41261	7.76522	8.81588	4.57448	4.80799	4.21659
343	2.98053	6.3938	7.15129	4.43076	4.35213	3.6794
344	3.31928	6.39335	8.51625	4.69592	3.68578	4.26086
345	3.54149	7.4396	9.23171	4.34513	3.51242	4.4889
346	3.18741	6.74226	7.90715	3.838	4.5534	3.99121
347	3.17355	6.13692	7.33641	4.15505	4.25554	3.73416
348	4.10456	7.5766	9.72644	4.55907	4.08394	4.65748
349	4.12609	8.13133	9.33664	4.34129	4.29066	4.65998
350	3.72917	7.15944	7.96758	4.23252	4.84088	3.95127
351	3.9671	7.30887	8.58465	4.789	5.30959	4.11706
352	4.61798	8.63225	9.87932	4.8866	5.17152	4.60525
353	4.96646	8.89092	9.36521	5.20499	7.14527	4.67974
354	4.81298	8.67053	9.01798	5.76255	7.07295	4.15594
355	6.06361	10.7633	10.8914	6.94332	7.8257	4.55671
356	5.84641	10.2193	10.986	7.33919	9.10751	4.09438
357	6.98862	11.7859	12.6033	8.17639	8.71145	4.20005
358	8.64982	13.8149	14.2189	8.80997	7.33274	4.87068
359	7.87882	12.579	14.028	8.33013	7.9468	4.44538
360	6.31347	10.4666	12.0387	7.31746	10.2345	4.22682
361	6.88812	11.1939	12.7911	7.46027	8.47847	4.55651
362	8.81703	13.3509	15.5611	8.7979	7.47399	5.07978
363	7.6396	11.4608	13.8874	7.82684	9.43088	4.6518
364	6.43123	10.2508	12.8058	6.91767	10.0295	4.69995
365	8.12913	11.7587	14.9643	7.62934	8.75163	5.19467
366	9.33347	12.1933	15.6283	8.18145	9.25536	5.3567
367	8.01312	10.1826	13.7159	7.73365	11.6	5.57399
368	7.72727	10.7822	14.581	7.43148	11.0006	5.82574
369	10.4319	12.9434	17.1499	8.68021	10.2678	6.27605
370	9.99035	11.804	16.2187	8.6137	9.5436	6.33394
371	8.56433	10.4278	15.0757	8.11604	8.08164	6.67453
372	7.566	9.5953	13.7249	7.7335	6.85041	6.42566
373	6.00524	9.06713	12.8523	6.90019	6.50683	5.86284
374	5.15567	8.4931	11.6252	6.07653	5.32183	5.46009
375	5.28239	8.50424	11.0686	6.52231	5.86758	5.47764
376	4.53375	7.78451	9.89692	5.47652	6.66628	4.74221
377	4.29952	7.31626	10.0633	5.49224	5.06302	4.93259
378	5.38297	6.90677	9.58974	6.31521	4.22684	4.92661
379	4.4858	7.17326	8.92658	6.14403	4.83568	4.64549
380	3.46296	6.02641	7.93076	4.97555	5.01093	4.03281
381	3.58569	5.92849	7.96372	5.47498	3.83945	4.18532
382	4.2886	6.49551	7.96031	6.34195	4.11649	4.24612
383	3.82155	6.24521	7.04995	5.65624	5.52913	4.05515
384	3.22484	5.97225	6.7201	5.32564	4.50829	3.6803
385	3.89501	6.34432	6.91218	6.91223	4.02583	4.05925
386	4.28996	7.21088	6.73564	6.78178	4.93558	3.93537
387	3.53455	6.80012	6.03307	6.03169	5.03273	3.42721
388	3.70711	7.1176	6.40092	6.41112	4.61118	3.6549
389	4.00472	6.3912	6.19747	7.18838	5.13449	3.75196
390	4.55531	6.35617	6.58837	5.87401	6.12585	3.70995
391	4.33975	6.43911	6.64119	5.88893	5.39987	3.8471
392	4.24822	6.08035	6.67569	7.75209	5.4606	4.08547
393	4.83092	5.70536	6.54997	6.88996	6.07868	3.96401
394	5.5508	5.92906	7.03747	5.93195	6.09054	3.9111
395	5.61267	5.9455	8.24386	6.27944	5.47107	4.46632
396	5.64854	5.74184	8.05946	5.6119	6.15398	5.43139
397	5.19031	5.45385	7.96816	6.2704	7.04516	4.5519
398	5.31918	6.16988	9.22924	6.70347	5.95801	4.75389
399	5.67694	6.79681	10.7426	6.84566	5.22589	5.33679
400	5.40618	6.88083	9.04322	7.95533	5.11228	4.82945
401	4.98749	6.5878	8.98407	8.0977	4.90362	4.21206
402	4.52579	7.11801	8.65493	7.47373	4.60699	4.51536
403	4.16487	6.53721	7.60589	6.76309	4.60421	4.12248
404	3.65597	5.76088	6.67166	6.53381	3.96249	3.78613
405	3.76145	5.48746	6.51211	5.93282	3.8506	3.47859
406	3.05981	4.55271	5.43377	5.64796	3.15434	3.22026
407	3.21827	4.19071	5.33773	5.15846	3.52826	2.93692
408	2.55813	3.10091	4.11753	4.32413	3.26483	2.32362
409	3.05039	3.30732	4.52869	4.71092	2.97299	2.63196
410	3.04168	3.14409	4.26595	4.02768	2.8472	2.34735
411	2.90527	2.92562	4.24611	3.59822	2.58713	2.01161
412	3.04987	2.90293	3.97435	3.36079	2.52854	2.05377
413	2.37836	2.33416	3.2435	3.51635	1.9205	1.83946
414	3.35366	2.61948	3.37955	3.21461	2.23017	2.01882
415	2.45741	2.22709	2.31482	2.82461	1.94227	1.66182
416	2.62509	2.89266	2.68823	2.93005	2.38443	1.83521
417	2.29591	2.75002	2.55136	2.38084	2.02929	1.57965
418	2.89104	3.26952	3.25915	2.93238	2.1245	2.66486
419	3.00045	2.86455	3.03955	3.10027	2.32974	2.25011
420	2.14864	2.6764	2.79924	3.14958	2.31227	2.34377
421	2.06047	2.55167	2.8088	3.5651	2.6719	2.5055
422	1.99122	2.28989	2.40048	3.59119	2.77933	2.32094
423	2.13462	2.43869	2.92046	4.01938	3.35072	2.28709
424	2.22228	2.5346	3.10729	4.14092	3.46623	2.26692
425	2.48678	2.96315	3.92195	4.7475	3.80218	2.7556
426	2.51305	3.46277	4.24651	5.11273	4.38406	2.91397
427	2.94977	3.99351	5.06394	5.43692	4.51615	3.06053
428	3.06551	4.93896	5.87527	6.42705	4.88721	3.70844
429	3.47652	5.11904	6.11418	5.97387	5.22133	3.4396
430	3.90173	5.80653	7.02616	6.6963	5.52732	3.88008
431	3.98967	6.341	7.47138	7.24802	5.01232	4.24622
432	3.97823	6.55945	7.86181	7.85706	5.40796	4.86629
433	3.44717	5.79318	6.85644	7.2903	5.30953	4.36113
434	3.79741	6.37062	7.42771	8.06448	4.97856	4.9556
435	3.66467	6.35464	7.13508	7.72238	4.50986	4.70471
436	3.39685	5.89536	6.34475	7.46098	4.50833	4.60808
437	3.14147	5.32863	5.91595	6.6976	3.8863	4.04453
438	3.26443	5.42989	5.67106	6.73864	3.84193	4.15538
439	2.76735	4.41545	4.83002	5.75306	3.21533	3.35451
440	2.96627	4.45669	4.71078	5.56817	3.66906	3.31349
441	2.71034	3.48745	3.90159	4.82586	2.59204	3.19695
442	2.96104	3.78896	4.47103	4.52774	2.9686	2.92646
443	2.14461	2.68335	3.23716	3.81792	2.5317	2.36868
444	2.78618	3.04545	4.14543	3.90121	2.27915	2.41374
445	2.63347	2.53322	3.87056	3.38459	2.086	2.24812
446	2.35824	2.19246	3.88012	2.85016	1.97013	1.94222
447	2.31595	2.21687	3.76078	2.57172	2.3263	1.80336
448	1.9505	2.02084	3.08824	2.63746	2.47964	1.68977
449	2.46092	2.42445	3.65268	3.09838	2.51306	2.10737
450	2.29209	2.76017	3.4686	3.35687	2.31786	2.27766
451	2.27859	3.08256	3.531	3.27132	1.95241	2.35472
452	2.12299	2.78852	3.38879	2.93424	2.16447	2.08756
453	1.86589	2.34802	2.83652	2.55558	2.5768	1.66247
454	1.86425	2.33394	2.72079	3.11976	2.87855	1.98777
455	2.23003	3.01206	3.04504	3.59947	2.83761	2.70048
456	2.53562	3.26309	3.56421	4.05245	3.59706	2.7568
457	2.26536	3.14296	3.2147	4.21258	3.50607	2.82315
458	2.83636	3.85223	4.25851	4.78775	3.85129	3.23401
459	2.64713	4.0377	4.12455	5.17051	3.70179	3.26758
460	2.88737	4.58143	4.63239	5.79056	4.20225	3.59907
461	2.67683	4.15538	4.53876	5.68985	4.17141	3.44686
462	2.94996	4.69128	5.18711	6.45362	4.79943	3.99823
463	2.79917	4.57101	5.26657	6.26553	5.06015	3.73277
464	3.57045	5.33149	6.02611	7.21658	4.88619	4.63082
465	3.37029	5.75228	6.67116	7.68516	4.49511	4.83301
466	3.33815	5.30608	6.53205	7.27377	4.40226	4.4883
467	3.08286	4.70747	5.76345	6.72124	4.09438	4.16269
468	3.20446	4.55047	5.80419	6.40107	3.75879	3.78823
469	2.96475	3.96698	5.10331	5.91844	3.26927	3.62533
470	2.62657	3.89288	4.62461	5.71244	3.0777	3.48902
471	2.54188	3.219	3.9187	4.93166	3.20302	3.20551
472	2.40335	3.13587	3.4545	4.55415	2.30368	2.8981
473	2.72287	3.12162	3.41688	4.47641	2.14804	3.21049
474	1.90208	2.41135	2.48586	3.67122	1.93552	2.35026
475	1.74627	2.42643	2.41222	3.28358	2.09294	2.22203
476	1.81417	2.3806	2.29076	2.87321	1.95776	1.96644
477	1.92094	2.77841	2.81249	2.79845	1.87799	2.09828
478	2.36235	3.29725	3.12686	2.48376	2.5296	1.98545
479	2.34067	3.45417	3.2923	2.32177	2.15277	1.61035
480	2.16456	4.34811	4.10615	2.70654	2.05328	2.41155
481	2.18448	4.18705	4.04863	2.53378	1.98137	1.91423
482	1.961	3.54613	3.20159	2.61619	2.32746	1.54049
483	1.95988	2.87674	2.94074	2.24847	2.04015	1.47318
484	2.58385	2.84266	3.36876	2.7208	1.8899	1.94166
485	2.25122	2.85583	3.28984	2.52122	2.22532	1.78147
486	2.19473	2.12803	2.90136	2.19444	2.0536	1.41101
487	2.43138	2.20749	3.34322	2.68113	2.57246	1.62257
488	1.88481	1.90574	2.72882	2.89447	2.67403	1.69833
489	2.51359	2.49359	3.73885	3.37053	3.28511	2.07633
490	2.34042	2.53134	3.48589	3.76305	3.35135	2.22429
491	2.81373	3.46791	4.48075	4.27173	3.78435	2.52242
492	2.69606	3.70203	4.49365	4.84828	4.16978	2.75771
493	3.10087	4.40948	5.06261	5.38974	4.30808	3.19584
494	3.39912	5.09377	5.56853	5.96325	4.84995	3.61622
495	3.3073	5.42618	5.86126	6.31821	5.32713	3.77686
496	3.67204	6.19004	6.07921	6.96769	5.29366	4.42184
497	3.79732	6.35722	6.7491	7.45666	6.56199	4.7004
498	4.12971	6.58369	7.1444	7.63024	6.3717	5.0207
499	4.89248	6.48019	7.32653	7.26112	6.83704	5.13595
500	5.10137	8.55072	8.4376	7.26424	7.71717	5.2403
501	5.6575	8.68131	7.71471	7.94237	8.11918	5.70576
502	5.37574	9.00325	7.39077	7.48705	7.34573	5.52632
503	5.1845	9.08804	8.03022	7.25397	6.39783	4.94182
504	4.81936	8.8446	8.4032	7.15827	6.19269	5.21093
505	4.81951	7.98193	7.65964	7.65844	6.48762	5.28919
506	5.65853	8.08596	8.54456	8.92059	7.24845	7.30439
507	6.25433	8.65206	9.38495	8.23956	7.31638	7.55267
508	6.66866	10.0063	10.4995	8.8567	7.13926	7.35903
509	5.68383	9.83837	10.6013	9.08702	6.48264	6.81285
510	5.30445	8.88161	10.1268	8.65345	6.38419	6.24545
511	4.60644	8.50995	10.8475	8.33217	6.8633	6.86431
512	4.74695	7.93186	10.2141	8.44699	6.01303	6.55659
513	4.95146	7.55169	8.33231	8.18181	5.4547	5.63601
514	4.34618	6.86536	7.27244	7.39937	4.64744	4.84786
515	4.36251	6.94013	7.58624	7.67052	4.47992	4.64959
516	3.74633	5.88797	6.6484	6.72165	3.99407	3.92772
517	3.7069	5.62269	6.6418	6.1665	3.94172	3.68087
518	3.45407	4.84654	5.88258	5.41012	3.89444	3.22113
519	3.51309	4.64573	5.9011	5.12203	3.42763	3.02284
520	3.74175	4.46491	5.90675	4.69974	3.42436	2.83823
521	3.20437	3.70805	5.04864	4.29843	3.12944	2.46891
522	3.11138	3.83092	5.04594	4.46061	2.75224	2.61652
523	2.953	3.24192	4.62528	4.02558	2.46959	2.43182
524	2.47676	2.5454	3.79217	3.55032	2.09721	1.94953
525	2.45856	2.33906	3.59219	3.06532	2.03396	1.73432
526	1.97813	1.9096	2.67873	2.90412	1.6976	1.58768
527	2.30342	1.96618	2.79264	2.61671	2.1599	1.41446
528	2.08443	1.95349	2.31653	2.36377	1.77757	1.32274
529	2.92588	2.6799	2.89582	2.6264	2.59391	1.78423
530	2.46964	3.17341	2.68743	2.26969	2.17663	1.35931
531	2.3007	4.34532	3.86733	2.69194	2.1568	1.96631
532	1.84531	4.46436	3.56916	2.45738	2.01316	1.47504
533	1.75475	3.6714	3.06099	2.06509	1.91937	1.59659
534	1.63922	3.35115	3.03927	1.94177	1.9454	1.6224
535	1.62192	3.17523	2.82616	1.8141	1.6878	1.45033
536	1.71057	3.15184	2.70545	1.79079	1.66021	1.4239
537	1.54498	2.82141	2.56776	1.73835	1.48465	1.47473
538	1.62639	2.79908	2.46112	1.71091	2.2251	1.30853
539	1.54399	2.52596	2.35547	1.68639	2.17544	1.34826
540	2.15735	3.13822	2.81379	1.9425	1.80531	1.88051
541	2.18278	3.11618	2.96626	2.20613	1.72566	1.85159
542	1.84803	2.92669	2.62685	1.97468	1.49239	1.43141
543	1.7827	2.77943	2.488	1.9948	1.74787	1.52325
544	1.5765	2.4995	2.27411	1.72081	1.33224	1.29732
545	1.93374	2.96304	2.46323	2.22788	1.40001	1.44299
546	1.46238	2.33444	2.06555	1.704	1.40797	1.32998
547	1.40647	2.2786	2.06229	1.81911	1.44877	1.46467
548	1.33223	1.97728	1.93367	1.82039	1.29323	1.3974
549	1.32624	1.96878	2.00578	1.7726	1.33166	1.45499
550	1.36076	2.03729	2.0795	1.86937	1.44385	1.46519
551	1.28389	1.80227	1.94837	2.01911	1.41971	1.57787
552	1.65098	2.01659	2.16949	2.18242	1.67916	1.88487
553	1.59348	2.1591	2.25348	1.92616	1.60813	1.61226
554	1.74677	2.33949	2.42224	2.15635	1.92401	1.87491
555	1.70651	2.42855	2.47617	1.74839	1.62258	1.68732
556	1.98928	2.78306	2.63467	1.85228	2.00941	1.78384
557	1.55044	2.54404	2.43138	1.75121	1.85384	1.48529
558	1.87268	2.95212	2.62107	1.92832	2.03256	1.71962
559	1.59564	3.00537	2.78676	1.91151	2.26018	1.61285
560	1.85713	3.21913	2.82395	1.95061	2.04679	1.50882
561	2.01636	3.54338	2.99014	2.1123	2.10884	1.53794
562	1.73662	3.40544	2.89877	2.07004	2.23882	1.43055
563	1.73847	3.3541	3.0368	2.22169	2.14745	1.69882
564	2.01966	3.71447	3.3085	2.45328	2.30608	1.80177
565	1.73014	3.38276	3.23432	2.31013	1.99998	1.89702
566	1.90331	3.35638	3.27471	2.50326	2.14317	2.29741
567	1.73338	2.99166	2.94321	2.07648	1.73127	1.94554
568	1.87091	2.8646	2.91789	2.32141	1.65095	2.21261
569	1.5792	2.57721	2.58093	1.91828	1.57326	1.79755
570	1.53554	2.50465	2.57103	2.00917	1.8057	1.78706
571	1.48471	2.27698	2.41842	2.03274	1.47354	1.72454
572	1.90003	2.43884	2.59952	2.29725	1.5919	1.88092
573	1.48888	1.99226	2.11946	2.06553	1.77675	1.53441
574	1.675	2.2114	2.24223	2.21544	1.60219	1.60617
575	1.75997	2.16635	2.23441	2.54646	1.67125	1.67057
576	1.62629	2.17421	2.21131	2.36606	1.56742	1.46536
577	1.63464	2.32523	2.22711	2.43066	2.14007	1.44169
578	1.52139	2.07299	2.09065	2.22329	1.97064	1.38253
579	2.05182	2.83598	2.5686	3.28159	1.61998	2.24545
580	1.59519	1.8761	2.08293	2.68345	1.60706	1.57874
581	1.7971	1.88149	2.32712	2.49627	2.16275	1.77187
582	1.67592	1.80924	2.11143	2.4925	1.68737	1.74058
583	1.97514	2.34052	2.38496	2.81742	1.41949	2.00414
584	1.60562	1.98426	2.05391	2.28426	1.76257	1.47718
585	1.41921	1.81088	1.99321	2.11834	1.84026	1.43028
586	1.8167	1.95477	2.34164	2.49354	1.58083	1.94838
587	1.78658	1.96628	2.22885	2.62436	1.92326	1.77631
588	1.80396	1.97087	2.17433	2.25753	1.7485	1.66702
589	1.8676	2.27061	2.61824	2.57484	2.03638	1.9478
590	1.58264	2.32031	2.57431	2.27029	1.96029	1.93499
591	1.81973	2.74189	2.85087	2.4448	2.48374	2.16993
592	1.76737	2.68303	2.77445	2.20123	1.9006	2.0768
593	2.14243	2.99089	3.0992	2.62642	2.48171	2.55382
594	1.61415	2.78488	2.81717	2.04361	2.3189	1.8768
595	2.1883	3.20643	3.23891	2.69931	2.34136	2.51117
596	1.94515	3.45026	3.38885	2.71621	2.14449	2.07158
597	2.02056	3.48369	3.3729	2.67772	2.05474	2.05403
598	1.91074	3.03958	3.03042	2.39673	2.02812	2.09465
599	1.95134	3.11049	2.92426	2.26616	1.93834	1.74142
600	1.90717	2.88575	2.74148	2.10808	1.70247	1.96732
601	1.73611	2.70826	2.70994	2.13454	1.58245	2.00198
602	1.60841	2.41743	2.44107	1.99053	1.52027	1.76685
603	1.52669	2.25411	2.31319	1.91049	1.4394	1.68568
604	1.52319	2.00772	2.07291	2.11498	1.99711	1.71669
605	1.46529	1.98022	2.04015	1.96933	1.35488	1.58262
606	1.63051	1.91224	2.15171	2.68381	1.54014	1.9035
607	1.38385	1.86822	2.0223	1.95062	1.64847	1.45445
608	1.59987	1.81609	2.03752	2.17411	1.45599	1.65112
609	1.3274	1.69303	1.77676	2.20157	1.49016	1.67957
610	1.39054	1.99333	2.00645	1.96699	1.50568	1.63255
611	1.41799	1.8467	1.85621	2.10236	2.19447	1.91586
612	1.42826	2.28514	2.09836	2.10421	1.69708	1.50206
613	1.52553	2.71101	2.25028	2.20298	1.76514	1.4694
614	1.95013	3.01308	2.54961	2.74979	1.71395	1.94382
615	1.4549	2.30854	2.08167	2.1607	1.5932	1.47488
616	1.92178	2.75157	2.45435	2.39046	1.33913	1.43522
617	1.56161	2.35236	2.19877	2.14622	1.63403	1.4808
618	1.6754	2.40351	2.24298	2.214	1.60723	1.49335
619	1.35414	2.05617	2.02989	1.87891	1.65921	1.34343
620	1.67308	2.37928	2.41864	2.162	1.54505	1.66646
621	1.59393	2.35182	2.3805	1.92304	1.58484	1.60608
622	1.73171	2.5034	2.45942	2.00713	2.22778	1.68144
623	1.49299	2.48226	2.41927	1.7546	1.74425	1.4454
624	1.5525	2.54899	2.53427	1.87706	2.00106	1.57279
625	2.20355	2.99502	2.86261	2.34086	2.34825	2.19725
626	1.66154	2.82739	2.70276	1.89457	2.40903	1.7262
627	1.85797	3.1141	2.98664	2.22952	3.19503	2.10877
628	2.02977	3.25034	3.15167	2.33082	3.74365	2.44041
629	2.24586	3.31753	3.47929	2.58394	2.93059	2.62436
630	3.03737	3.42488	3.47314	2.99635	3.91454	3.94501
631	4.49037	3.50895	4.33925	4.46854	3.9506	3.13758
632	3.05933	3.46796	4.1857	3.49326	3.18477	3.28728
633	4.32983	4.4654	4.91646	4.31068	3.35065	4.16323
634	3.19325	3.53562	4.48128	3.7812	3.0202	3.95829
635	2.5682	3.35667	3.72471	3.33664	5.45416	2.79529
636	2.67365	3.73227	3.95079	3.38666	4.50673	3.12174
637	3.34291	3.94562	4.09732	4.37348	4.74404	3.55579
638	3.34509	4.14358	5.09361	5.1744	5.23405	4.90774
639	4.40541	4.33253	4.59686	4.51463	4.86839	3.97599
640	4.83516	4.31442	4.61102	5.87886	6.79997	4.2171
641	4.77294	4.51478	4.95626	6.74993	7.38853	4.60199
642	4.14891	4.39036	4.93691	6.22458	6.09781	4.43084
643	5.90958	5.07766	7.26865	8.33288	7.07723	5.16719
644	7.13127	6.18007	8.12888	7.34676	5.52355	5.67127
645	5.12374	6.59361	8.19018	9.70194	6.39129	6.0038
646	5.49112	6.21354	8.1383	8.19064	5.88507	6.72934
647	4.22717	6.17156	7.4629	8.89231	4.86927	6.11028
648	5.76062	6.15342	9.11352	6.6456	4.98113	8.06527
649	5.8228	5.30567	8.73328	6.25821	4.47288	7.74847
650	5.22226	5.61583	7.67767	5.00919	4.50886	6.44363
651	5.39044	4.24581	8.15872	4.45934	4.34481	6.52824
652	4.1838	4.1335	7.53419	3.67131	3.93573	5.82315
653	3.70032	3.99285	7.13845	4.08932	3.17099	5.46137
654	3.48091	3.65709	7.129	3.89066	3.30574	5.54352
655	3.07064	4.24433	6.57719	3.69667	3.36435	5.24597
656	2.86287	3.72259	5.19213	2.79614	2.77757	3.59711
657	2.73533	3.39426	5.46361	3.37885	2.36485	3.48642
658	2.74693	3.70063	5.4486	3.59198	2.40704	3.96819
659	2.59434	3.79717	4.26639	2.66978	2.52031	3.37021
660	2.38133	3.33799	3.58146	2.70451	2.5097	2.12408
661	2.07153	3.33368	3.57734	2.38381	1.93855	2.37429
662	2.30793	3.71754	4.20426	2.49973	2.57555	2.86668
663	2.34167	3.704	2.74853	2.39823	1.89539	2.27523
664	1.82788	3.26573	2.71864	2.07053	2.19621	1.97909
665	2.31809	3.67717	3.32484	2.4176	1.74295	2.39111
666	1.70596	3.07646	2.80734	1.84228	1.78586	1.70041
667	1.91326	3.09517	2.74402	2.01088	2.41257	1.80267
668	1.71348	2.8133	2.60598	1.79589	1.90634	1.56856
669	1.83465	2.87125	2.56477	1.83072	1.62896	1.45307
670	2.70851	3.44597	3.253	2.61898	1.81963	2.11231
671	2.05998	3.0425	2.55471	2.06699	1.46725	1.59119
672	1.77548	2.73483	2.52261	1.90796	1.76551	1.55552
673	1.90777	2.76256	2.55824	2.21788	1.32493	1.76303
674	1.46063	2.37291	2.27944	1.75219	1.52151	1.3526
675	1.79621	2.64867	2.45085	2.15334	1.37778	1.60933
676	1.36263	2.225	2.06282	1.7223	1.74777	1.30021
677	1.51045	2.44108	2.18647	1.98564	1.48257	1.40604
678	1.34481	2.16748	2.01657	1.87483	1.47712	1.35421
679	1.56935	2.50503	2.17157	2.16195	3.30351	1.62154
680	1.53694	2.5285	2.16141	2.12479	1.6342	1.94682
681	1.32749	2.21532	1.99374	2.07069	1.35012	1.5179
682	2.50227	2.88592	2.88232	3.13218	1.75093	3.00691
683	1.56744	2.42747	2.24405	2.09694	1.73423	1.46758
684	1.25253	2.28456	2.07763	2.13631	1.59907	1.35385
685	1.81229	2.94111	2.64663	2.23638	1.59635	1.75679
686	1.53922	2.73901	2.2191	2.0239	1.8931	1.37777
687	1.37379	2.46815	2.08541	1.99423	2.38237	1.28345
688	1.49866	2.63494	2.14101	2.13999	2.12063	1.49186
689	1.73191	3.1455	2.48986	2.31526	2.22708	1.75654
690	2.23774	3.42377	2.7959	2.65665	2.94621	2.14256
691	1.621	2.8306	2.47907	2.69035	2.9388	1.41138
692	2.06002	3.10489	2.75197	2.95753	3.93986	1.79264
693	2.23745	3.86404	3.26634	3.0771	4.00511	2.81093
694	2.25302	3.27461	3.33033	3.0525	3.26453	2.42009
695	1.82842	3.09039	2.90788	3.39676	3.56043	2.22259
696	2.19022	3.21593	4.16178	3.16722	3.52704	2.89036
697	2.71591	4.40248	4.04511	3.48383	4.00562	3.16145
698	3.3865	3.13639	3.72102	4.10963	3.4547	3.30912
699	4.05718	3.72624	4.33241	4.31068	3.30654	3.65756
700	3.77333	3.38708	3.95792	2.89382	2.9905	2.68773
701	3.5925	3.04845	3.39867	2.66152	2.9558	2.78847
702	4.40205	2.57252	2.67216	2.38326	2.40859	2.32249
703	5.24247	2.79594	2.76801	2.44148	2.53347	2.53157
704	3.32017	2.75723	2.69862	2.2847	3.19292	2.32461
705	2.05062	2.3613	2.22718	2.00877	2.60045	1.74454
706	2.15265	2.30713	2.36816	1.96345	2.28443	1.82013
707	2.63597	2.93314	3.01169	2.31667	3.07834	2.6261
708	2.04542	2.52591	2.52465	2.23858	2.68986	1.88517
709	1.87434	2.16726	2.25476	1.93814	2.67587	1.70022
710	2.61647	3.30921	3.63908	2.97126	2.17702	2.60188
711	2.2059	2.6914	2.87736	2.331	2.75669	2.08966
712	1.95765	2.32524	2.50102	2.26207	2.61997	1.94768
713	1.92788	2.25417	2.54154	2.22148	2.93534	2.10208
714	2.36016	2.75482	2.96751	2.64825	3.03548	2.66517
715	2.5827	2.91366	2.91	2.4139	3.30971	2.38885
716	3.23216	3.8167	3.06616	2.79148	3.45831	2.62581
717	4.34591	4.58161	3.41162	3.10459	5.40391	2.8263
718	4.90383	4.79787	3.9483	3.54687	5.60109	3.02941
719	5.86885	4.19639	4.2581	3.47245	7.2703	3.49602
720	7.12801	4.16199	5.62775	4.43468	6.45956	4.91704
721	6.89896	4.2766	5.78668	5.26679	6.94194	4.87851
722	7.30207	4.77688	7.11003	6.02836	6.53109	5.73262
723	6.29612	4.90592	6.53261	4.57833	6.28454	4.81522
724	6.53996	6.1205	8.00144	5.42454	4.92643	5.51578
725	5.96878	6.18736	8.01769	5.24056	4.60207	5.42558
726	6.966	6.8885	8.55199	6.28828	6.91401	5.99443
727	6.14062	7.01532	7.42608	6.19523	6.26648	5.23187
728	4.69951	6.23887	6.25686	5.58111	3.71726	3.93469
729	4.74916	6.75631	7.51807	7.01403	4.72166	4.47112
730	5.25582	5.08844	7.48855	5.79789	3.20536	3.88642
731	5.57235	4.6986	5.55222	4.8319	3.58768	3.57258
732	3.91889	3.83595	5.44243	4.91854	3.55685	3.26158
733	3.6425	3.48058	4.62572	4.04042	3.17288	3.25017
734	3.52097	3.12487	4.05973	3.70609	2.88481	3.61292
735	3.71222	3.29382	4.10567	3.78746	3.12151	3.75708
736	3.32147	3.84628	4.03102	3.23982	2.42233	3.76572
737	2.83275	3.05945	3.53677	2.95194	2.39939	3.03151
738	3.30085	3.42393	4.00381	3.12588	2.78285	3.0426
739	2.52295	2.79094	3.27811	3.03609	2.89892	3.036
740	2.43193	2.85439	3.10734	3.43743	2.1372	3.05118
741	2.09186	2.95619	3.24836	2.62857	2.10567	2.42168
742	2.72871	2.96202	3.63309	3.25418	2.41027	3.30376
743	2.26581	2.62819	3.00404	2.9744	2.86154	2.69814
744	1.74353	2.18372	2.79979	2.50056	1.85046	2.23902
745	1.8499	2.17799	2.96564	2.72983	2.13809	2.61905
746	2.30119	2.52974	3.66707	3.61739	2.37498	2.78118
747	1.41305	1.91421	2.39314	2.23415	2.30757	1.79188
748	1.76938	2.08049	2.62183	2.29161	1.81534	2.05267
749	1.8538	2.20876	2.61722	2.49696	2.23476	2.20373
750	1.81269	2.15281	2.61662	2.39481	2.67354	2.12401
751	1.34519	1.90102	2.21868	1.94808	2.00917	1.64663
752	1.65775	2.04862	2.23039	1.89764	2.06998	1.74885
753	2.06316	2.30844	2.56956	2.278	2.06243	2.22809
754	1.45718	1.91655	2.03723	1.77536	1.92599	1.55551
755	1.49221	2.06748	1.94544	1.7427	2.0997	1.50467
756	1.44621	2.04872	1.9212	1.69891	2.34724	1.41579
757	1.20996	2.02555	1.72184	1.67739	2.73155	1.16154
758	1.45674	2.38281	1.85831	1.79273	2.10793	1.3677
759	1.78391	2.36842	1.99005	1.70741	1.77725	1.61686
760	1.85642	2.32942	2.10888	2.00001	2.17961	1.94116
761	1.60136	2.05404	1.8635	1.64306	2.01342	1.36806
762	1.18781	1.70322	1.61261	1.47761	1.74704	1.11491
763	1.35686	1.73986	1.6347	1.54928	1.58953	1.27971
764	1.38241	1.90562	1.79228	1.66851	1.96113	1.36374
765	1.19884	1.68386	1.66132	1.57794	1.82504	1.17738
766	1.23822	1.69638	1.53048	1.52028	1.54848	1.10372
767	1.64048	2.03581	1.96868	1.92727	1.7015	1.62044
768	1.34887	1.80832	1.94053	1.71954	1.89096	1.43144
769	1.09383	1.56227	1.72032	1.60512	1.8499	1.1603
770	1.50273	1.70368	1.91615	1.85693	1.30501	1.47436
771	1.60481	2.04224	2.16332	2.06535	1.39002	1.70047
772	1.439	1.94313	2.19208	2.05751	1.76717	1.6539
773	1.10806	1.51625	1.87064	1.79597	1.55344	1.16697
774	1.20036	1.64633	2.02748	1.89952	1.26512	1.3022
775	1.56147	2.04121	2.31884	2.24647	1.39824	1.76499
776	1.3284	1.85103	2.16107	2.08479	1.90861	1.52599
777	1.1766	1.71914	2.12286	1.95579	1.39053	1.3273
778	1.2298	1.92953	2.24154	2.12065	1.29803	1.48101
779	1.61222	2.23991	2.71982	2.54956	1.48572	1.80536
780	1.20399	1.93634	2.23981	2.12619	1.55992	1.47852
781	1.21859	2.03957	2.35259	2.13502	1.40694	1.49249
782	1.32066	2.16027	2.54875	2.34276	1.57415	1.72531
783	1.34172	2.19444	2.64173	2.48872	1.65788	1.81404
784	1.30327	2.14528	2.54605	2.34301	1.8037	1.65504
785	1.47935	2.31023	2.71852	2.48791	1.59102	1.77891
786	1.49823	2.43535	2.86019	2.67902	1.75022	2.11635
787	1.45753	2.39479	2.80603	2.66618	1.8631	1.98144
788	1.51435	2.41108	2.94006	2.65393	2.05409	1.94824
789	1.59335	2.5268	3.13432	2.88942	1.94833	2.14383
790	1.69743	2.58701	3.16943	3.00944	1.7488	2.38108
791	2.05984	2.68994	3.36246	3.08315	1.98351	2.37773
792	1.73405	2.62122	3.3388	2.94657	1.82297	2.20885
793	1.74229	2.57281	3.13312	2.8031	1.39104	2.04904
794	2.4013	2.57307	3.38193	2.8774	1.46825	2.05543
795	1.74584	2.40589	2.78323	2.52766	1.38314	1.86743
796	1.64366	2.23178	2.60057	2.37028	1.2455	1.71951
797	1.66335	2.30508	2.72979	2.5804	1.47431	1.75906
798	1.33659	2.17633	2.61384	2.32461	1.41047	1.71888
799	1.29128	1.91819	2.31265	2.12084	1.90425	1.57746
800	1.59449	2.1736	2.44753	2.23001	1.21988	1.7675
801	1.54391	2.61902	2.64778	2.52751	1.13859	1.96863
802	1.7057	2.68227	2.84765	2.59782	1.3487	2.39576
803	1.14657	1.86683	2.21388	2.04341	1.20881	1.50418
804	1.16293	1.75751	2.08952	1.94429	1.14368	1.41452
805	1.47896	2.264	2.32138	2.34699	1.09901	1.70491
806	1.06815	1.76896	2.03861	1.9983	1.32795	1.40154
807	1.04318	1.67367	1.9042	1.80271	1.15146	1.62912
808	0.952267	1.68118	1.82645	1.75971	1.26859	1.50757
809	1.0621	1.83115	2.03261	1.98867	1.79421	1.37113
810	0.886784	1.51381	1.67216	1.75313	1.18591	0.991161
811	1.08051	1.56129	1.65289	1.77185	1.16636	0.909486
812	1.30048	1.87822	1.80908	2.08281	1.62976	1.45105
813	1.47344	2.25611	1.93217	2.10628	1.48614	1.64887
814	1.2335	1.62526	1.64935	2.05249	1.2659	1.26574
815	1.12429	1.69387	1.69281	1.93334	1.44376	1.27368
816	1.49832	2.12251	2.0956	2.3392	1.62116	1.72976
817	1.42595	2.00134	1.91102	2.22762	1.58952	1.47971
818	1.15293	1.81914	1.74239	1.99846	1.82279	1.23097
819	1.22074	1.99702	1.9842	2.22371	1.45394	1.34743
820	1.64936	2.14976	2.17673	2.52535	1.40536	1.47765
821	1.48108	2.21748	2.34917	2.3302	1.4187	1.57595
822	1.21695	1.95742	1.97374	2.04395	1.19637	1.39711
823	1.46017	3.12278	2.56527	2.53436	1.18852	1.84626
824	1.43226	2.49211	2.09314	2.19225	1.2242	1.6696
825	1.22669	2.02159	1.94836	1.98993	1.17904	1.44515
826	1.25914	1.93903	1.79594	1.86478	1.21985	1.42038
827	0.978692	1.77398	1.57959	1.61399	1.19939	1.13804
828	1.00858	1.79311	1.71399	1.8023	1.10155	1.20827
829	1.30953	2.02189	1.87376	1.82697	1.03655	1.34378
830	0.934844	1.55258	1.47602	1.42781	1.05905	1.07215
831	1.15314	1.77398	1.60272	1.62246	1.01598	1.22654
832	0.979012	1.60898	1.66919	1.61235	0.999385	1.10428
833	1.14032	1.64929	1.75126	1.49193	1.22951	1.12734
834	0.930868	1.33161	1.41291	1.40494	1.01634	1.08063
835	1.05302	1.35401	1.5553	1.53159	1.06822	1.1357
836	1.08437	1.54986	1.74907	1.50841	1.18343	1.13673
837	1.06463	1.42458	1.63004	1.45	1.29979	1.04718
838	1.0767	1.34599	1.47145	1.49727	1.08701	1.11464
839	1.10225	1.51978	1.79208	1.56235	1.14956	1.23815
840	1.30297	1.57668	1.93388	1.6915	1.18577	1.14383
841	1.36471	1.57806	1.79307	1.49038	1.30348	1.26823
842	1.45697	1.69467	1.89141	1.68106	1.29999	1.39099
843	1.21099	1.61346	1.93518	1.60609	1.53642	1.12831
844	1.43047	1.77611	2.08313	1.7202	1.51706	1.32444
845	1.47483	1.76316	1.95543	1.77783	1.7021	1.28879
846	1.64232	1.84171	2.03768	1.88642	1.59374	1.48773
847	1.52287	1.94254	2.24111	1.79854	1.7424	1.46856
848	1.67978	2.19026	2.33102	1.87878	1.89615	1.59951
849	1.84459	2.12019	2.29408	1.94939	1.99681	1.67951
850	2.01435	2.46131	2.64278	2.2453	1.93028	1.99723
851	1.84272	2.37401	2.56584	2.03531	2.13738	1.83938
852	2.02514	2.48757	2.62818	2.07295	2.26807	1.95719
853	2.15137	2.63122	2.69377	2.16475	2.37521	2.18314
854	2.21817	2.84418	2.94651	2.39562	2.37408	2.48879
855	2.171	2.84938	2.89926	2.29261	2.25152	2.31237
856	2.48201	3.07038	3.08905	2.38283	2.47812	2.49944
857	2.60857	3.27225	3.24191	2.57897	1.71374	2.74999
858	2.69372	3.46143	3.33864	2.72273	2.23623	2.94032
859	2.75553	3.50558	3.46412	2.69944	1.68083	2.94439
860	2.53493	3.34966	3.25896	2.60433	1.77566	2.84806
861	2.73071	3.45561	3.49983	2.85808	1.66199	2.97843
862	2.17324	2.58321	2.77857	2.22857	1.83587	1.97319
863	2.64072	3.21595	3.50663	2.88488	1.56736	2.61618
864	2.14585	2.6951	3.01548	2.35084	1.39189	1.9835
865	2.1923	2.64436	3.19737	2.41258	1.45755	2.04864
866	2.15406	2.56571	2.90837	2.1798	1.60117	1.96168
867	2.0872	2.61383	3.54695	2.49108	1.30891	2.1067
868	1.91502	2.45079	2.88025	2.76573	1.2598	1.79444
869	1.8152	2.30345	2.58829	2.03219	1.5831	1.60921
870	1.94451	2.40529	2.82631	2.06528	1.5989	1.81135
871	1.98129	2.54487	2.78799	2.24284	1.22645	1.91692
872	1.76481	2.22461	2.46709	1.97605	1.42751	1.549
873	1.85299	2.14449	2.456	1.7853	1.8501	1.52446
874	1.86256	2.45526	2.7606	1.94371	1.77737	1.80014
875	1.86466	2.48471	2.77712	2.25612	1.41465	1.83256
876	1.66469	2.20634	2.2972	1.95454	2.03915	1.46564
877	1.64555	2.27778	2.51192	1.85759	1.96391	1.58322
878	1.89031	2.58646	2.98832	2.31147	1.68493	1.93525
879	2.05113	2.55326	2.8642	2.40752	1.70749	1.99314
880	1.56526	2.18269	2.40543	1.87752	1.81149	1.57505
881	2.39947	2.82833	3.03743	2.51476	1.86674	2.28777
882	1.85417	2.71738	2.91739	2.42897	1.55659	1.99867
883	1.75578	2.38708	2.5555	2.28507	1.83747	1.77691
884	1.8239	2.37292	2.46471	2.23582	2.37569	1.69963
885	1.92346	2.58093	2.65195	2.4289	1.9135	1.79247
886	1.85343	2.67419	2.8776	2.70536	2.23175	2.01655
887	1.9441	2.44156	2.52304	2.46376	2.40125	1.74326
888	2.29415	2.60587	2.72903	2.53178	2.26216	1.97678
889	2.37203	3.0512	3.20017	3.35595	2.80628	2.73843
890	1.93596	2.97996	3.29084	3.14984	2.26007	2.37137
891	2.27916	3.17874	2.90669	3.24356	2.00258	2.08295
892	2.47892	4.16919	3.46164	3.8318	1.85276	3.09058
893	2.67712	3.99978	3.51385	4.16144	1.69817	2.90779
894	2.82422	4.71289	4.3576	4.71711	1.92694	3.78133
895	3.09015	3.88042	3.51579	3.9638	2.06988	2.98485
896	2.97854	3.04466	3.17842	3.97579	2.33593	2.49505
897	2.17824	2.71374	2.78478	3.0727	2.9552	2.05291
898	1.93383	2.51918	2.6196	2.68751	2.34053	1.93485
899	1.57666	2.49304	2.56548	2.66134	2.18259	1.76044
900	1.59548	2.7416	2.81867	2.85782	2.1013	2.10757
901	1.87441	3.02526	3.05027	3.01459	2.32896	2.43911
902	2.18596	3.325	3.30475	3.28329	2.39502	2.74538
903	2.98305	3.54706	3.19117	3.91814	1.89818	3.17812
904	2.79173	3.52043	3.6083	3.29536	1.8091	3.12444
905	2.18853	3.16117	3.27777	3.04103	1.94435	2.66883
906	1.85756	2.94553	2.92279	3.05824	2.19104	2.36246
907	2.33524	3.23642	3.31768	3.1728	1.80768	2.76542
908	2.71812	3.3055	3.53238	3.11201	1.70028	2.78173
909	1.96914	2.84472	2.93528	2.74683	2.06677	2.21987
910	1.7117	2.76246	2.87074	2.72619	1.62585	2.11071
911	1.95756	3.00068	3.13032	2.91268	1.45886	2.46478
912	2.04255	3.21143	3.06573	2.9538	1.71944	2.64361
913	1.79572	2.67591	2.61246	2.6033	1.73371	2.00103
914	1.67184	2.64251	2.78736	2.63822	1.32209	2.05549
915	2.27437	3.07308	3.19944	2.94951	1.47658	2.48519
916	1.8593	2.60629	2.77496	2.50426	1.84896	2.0601
917	1.48568	2.31281	2.5838	2.43071	1.86319	2.01239
918	1.77473	2.74985	2.9871	2.76807	1.55699	2.27501
919	2.04713	2.83623	3.02202	2.77845	1.75432	2.2749
920	1.79558	2.279	2.54574	2.19733	1.75352	1.86735
921	1.58628	2.34954	2.79992	2.50683	1.86234	2.09119
922	2.09364	2.83119	3.27312	3.00311	1.83571	2.48349
923	2.1171	2.8267	3.1346	2.88111	2.30734	2.34573
924	1.80007	2.43374	2.80935	2.55702	1.92938	2.14029
925	1.89526	2.4977	3.04499	2.78413	2.02826	2.43606
926	2.10424	2.87881	3.26882	2.94372	2.10028	2.74785
927	2.10392	2.69687	3.07016	2.71801	2.48199	2.64278
928	1.97259	2.58827	3.08778	2.76902	2.15287	2.57649
929	2.11973	2.74585	3.44593	3.27719	2.59901	3.25122
930	2.42246	2.99589	3.42379	2.90878	1.92938	3.01053
931	2.60809	3.10607	4.09389	3.18772	2.02826	3.36967
932	2.57582	3.01654	3.39951	2.99002	2.10028	3.09386
933	2.93733	3.205	4.05946	3.05907	2.48199	3.46867
934	2.60711	2.83432	3.11407	3.17475	2.15287	3.86673
935	2.90558	3.04807	3.84717	3.45567	2.59901	3.83113
