# Supplementary material for: Structural dynamics of Na+ and Ca2+ interactions with full-size mammalian NCX
Source: Commun Biol. 2024 Apr 16;7:463. doi: 10.1038/s42003-024-06159-9 (PMC11021524; doi:10.1038/s42003-024-06159-9)
Supplement: Supplementary file 4 — Supplementary Data 2 [file 42003_2024_6159_MOESM4_ESM.zip]

Archive with 8 entries (8 files):
- NCX14-wCa_replica2-output.pdb
- NCX14-woCa_input.pdb
- NCX14-woCa_replica3-output.pdb
- NCX14-woCa_replica1-output.pdb
- NCX14-wCa_replica3-output.pdb
- NCX14-wCa_input.pdb
- NCX14-woCa_replica2-output.pdb
- NCX14-wCa_replica1-output.pdb
