# Supplementary material for: Structural dynamics of Na+ and Ca2+ interactions with full-size mammalian NCX
Source: Commun Biol. 2024 Apr 16;7:463. doi: 10.1038/s42003-024-06159-9 (PMC11021524; doi:10.1038/s42003-024-06159-9)
Supplement: Supplementary file 4 — Supplementary Data 2 [file 42003_2024_6159_MOESM4_ESM.zip › NCX14-wCa_replica2-output.pdb]

ATOM      1  N   GLU A  33       1.831  10.095  47.794  1.00 27.64      C2   N  
ATOM      2  CA  GLU A  33       2.405  11.486  48.153  1.00 27.64      C2   C  
ATOM      3  C   GLU A  33       3.385  11.396  49.377  1.00 27.64      C2   C  
ATOM      4  O   GLU A  33       2.964  11.560  50.551  1.00 27.64      C2   O  
ATOM      5  CB  GLU A  33       1.245  12.573  48.259  1.00 27.64      C2   C  
ATOM      6  CG  GLU A  33       0.523  12.797  46.896  1.00 27.64      C2   C  
ATOM      7  CD  GLU A  33      -0.737  13.636  46.898  1.00 27.64      C2   C  
ATOM      8  OE1 GLU A  33      -1.930  13.168  46.943  1.00 27.64      C2   O  
ATOM      9  OE2 GLU A  33      -0.661  14.858  46.797  1.00 27.64      C2   O  
ATOM     10  HA  GLU A  33       2.959  11.819  47.275  1.00 27.64      C2   H  
ATOM     11  HB2 GLU A  33       0.554  12.137  48.981  1.00 27.64      C2   H  
ATOM     12  HB3 GLU A  33       1.594  13.550  48.595  1.00 27.64      C2   H  
ATOM     13  HG2 GLU A  33       1.254  13.195  46.193  1.00 27.64      C2   H  
ATOM     14  HG3 GLU A  33       0.311  11.839  46.422  1.00 27.64      C2   H  
ATOM     15  H1  GLU A  33       2.406   9.357  48.173  1.00 27.64      C2   H  
ATOM     16  H2  GLU A  33       1.834   9.991  46.789  1.00 27.64      C2   H  
ATOM     17  N   THR A  34       4.645  11.259  49.140  1.00 25.69      C2   N  
ATOM     18  CA  THR A  34       5.661  10.952  50.118  1.00 25.69      C2   C  
ATOM     19  C   THR A  34       5.355   9.739  51.004  1.00 25.69      C2   C  
ATOM     20  O   THR A  34       5.081   9.918  52.206  1.00 25.69      C2   O  
ATOM     21  CB  THR A  34       6.032  12.268  50.888  1.00 25.69      C2   C  
ATOM     22  CG2 THR A  34       7.482  12.003  51.447  1.00 25.69      C2   C  
ATOM     23  OG1 THR A  34       6.165  13.309  50.050  1.00 25.69      C2   O  
ATOM     24  H   THR A  34       4.889  11.156  48.166  1.00 25.69      C2   H  
ATOM     25  HA  THR A  34       6.499  10.595  49.519  1.00 25.69      C2   H  
ATOM     26  HB  THR A  34       5.356  12.511  51.707  1.00 25.69      C2   H  
ATOM     27  HG1 THR A  34       5.273  13.552  49.791  1.00 25.69      C2   H  
ATOM     28 HG21 THR A  34       8.222  11.628  50.740  1.00 25.69      C2   H  
ATOM     29 HG22 THR A  34       7.985  12.914  51.770  1.00 25.69      C2   H  
ATOM     30 HG23 THR A  34       7.533  11.233  52.217  1.00 25.69      C2   H  
ATOM     31  N   GLU A  35       5.288   8.559  50.434  1.00 26.89      C2   N  
ATOM     32  CA  GLU A  35       4.998   7.332  51.139  1.00 26.89      C2   C  
ATOM     33  C   GLU A  35       6.286   6.413  51.250  1.00 26.89      C2   C  
ATOM     34  O   GLU A  35       7.378   6.934  50.993  1.00 26.89      C2   O  
ATOM     35  CB  GLU A  35       3.750   6.564  50.419  1.00 26.89      C2   C  
ATOM     36  CG  GLU A  35       2.624   7.535  50.039  1.00 26.89      C2   C  
ATOM     37  CD  GLU A  35       1.520   6.815  49.248  1.00 26.89      C2   C  
ATOM     38  OE1 GLU A  35       0.730   6.107  49.901  1.00 26.89      C2   O  
ATOM     39  OE2 GLU A  35       1.459   7.113  48.025  1.00 26.89      C2   O  
ATOM     40  H   GLU A  35       5.217   8.606  49.427  1.00 26.89      C2   H  
ATOM     41  HA  GLU A  35       4.646   7.558  52.145  1.00 26.89      C2   H  
ATOM     42  HB2 GLU A  35       4.070   6.225  49.434  1.00 26.89      C2   H  
ATOM     43  HB3 GLU A  35       3.493   5.675  50.995  1.00 26.89      C2   H  
ATOM     44  HG2 GLU A  35       2.194   8.037  50.905  1.00 26.89      C2   H  
ATOM     45  HG3 GLU A  35       2.933   8.385  49.430  1.00 26.89      C2   H  
ATOM     46  N   MET A  36       6.070   5.094  51.517  1.00 24.88      C2   N  
ATOM     47  CA  MET A  36       7.146   4.097  51.645  1.00 24.88      C2   C  
ATOM     48  C   MET A  36       7.896   4.240  52.957  1.00 24.88      C2   C  
ATOM     49  O   MET A  36       9.078   4.587  52.895  1.00 24.88      C2   O  
ATOM     50  CB  MET A  36       8.032   4.117  50.356  1.00 24.88      C2   C  
ATOM     51  CG  MET A  36       7.245   3.474  49.163  1.00 24.88      C2   C  
ATOM     52  SD  MET A  36       7.924   3.819  47.523  1.00 24.88      C2   S  
ATOM     53  CE  MET A  36       7.529   5.535  47.233  1.00 24.88      C2   C  
ATOM     54  H   MET A  36       5.136   4.739  51.666  1.00 24.88      C2   H  
ATOM     55  HA  MET A  36       6.695   3.105  51.620  1.00 24.88      C2   H  
ATOM     56  HB2 MET A  36       8.657   4.990  50.169  1.00 24.88      C2   H  
ATOM     57  HB3 MET A  36       8.829   3.380  50.454  1.00 24.88      C2   H  
ATOM     58  HG2 MET A  36       7.037   2.408  49.255  1.00 24.88      C2   H  
ATOM     59  HG3 MET A  36       6.312   4.019  49.025  1.00 24.88      C2   H  
ATOM     60  HE1 MET A  36       7.992   5.896  46.315  1.00 24.88      C2   H  
ATOM     61  HE2 MET A  36       6.448   5.669  47.206  1.00 24.88      C2   H  
ATOM     62  HE3 MET A  36       7.909   6.176  48.028  1.00 24.88      C2   H  
ATOM     63  N   GLU A  37       7.211   3.992  54.058  1.00 24.92      C2   N  
ATOM     64  CA  GLU A  37       7.638   4.421  55.393  1.00 24.92      C2   C  
ATOM     65  C   GLU A  37       7.977   5.951  55.346  1.00 24.92      C2   C  
ATOM     66  O   GLU A  37       8.834   6.331  56.124  1.00 24.92      C2   O  
ATOM     67  CB  GLU A  37       8.839   3.554  55.924  1.00 24.92      C2   C  
ATOM     68  CG  GLU A  37       8.483   2.048  56.008  1.00 24.92      C2   C  
ATOM     69  CD  GLU A  37       9.566   1.148  56.493  1.00 24.92      C2   C  
ATOM     70  OE1 GLU A  37       9.345  -0.048  56.724  1.00 24.92      C2   O  
ATOM     71  OE2 GLU A  37      10.704   1.625  56.661  1.00 24.92      C2   O  
ATOM     72  H   GLU A  37       6.226   3.767  54.074  1.00 24.92      C2   H  
ATOM     73  HA  GLU A  37       6.906   4.178  56.163  1.00 24.92      C2   H  
ATOM     74  HB2 GLU A  37       9.641   3.624  55.189  1.00 24.92      C2   H  
ATOM     75  HB3 GLU A  37       9.063   3.976  56.903  1.00 24.92      C2   H  
ATOM     76  HG2 GLU A  37       7.595   2.044  56.640  1.00 24.92      C2   H  
ATOM     77  HG3 GLU A  37       8.160   1.853  54.985  1.00 24.92      C2   H  
ATOM     78  N   GLY A  38       7.248   6.749  54.565  1.00 24.67      C2   N  
ATOM     79  CA  GLY A  38       7.258   8.211  54.754  1.00 24.67      C2   C  
ATOM     80  C   GLY A  38       6.163   8.635  55.734  1.00 24.67      C2   C  
ATOM     81  O   GLY A  38       5.524   7.843  56.467  1.00 24.67      C2   O  
ATOM     82  H   GLY A  38       6.466   6.389  54.036  1.00 24.67      C2   H  
ATOM     83  HA2 GLY A  38       8.239   8.632  54.973  1.00 24.67      C2   H  
ATOM     84  HA3 GLY A  38       6.971   8.524  53.750  1.00 24.67      C2   H  
ATOM     85  N   GLU A  39       5.908   9.934  55.786  1.00 26.14      C2   N  
ATOM     86  CA  GLU A  39       4.868  10.656  56.476  1.00 26.14      C2   C  
ATOM     87  C   GLU A  39       3.421  10.494  55.875  1.00 26.14      C2   C  
ATOM     88  O   GLU A  39       2.440  10.586  56.611  1.00 26.14      C2   O  
ATOM     89  CB  GLU A  39       5.435  12.039  56.534  1.00 26.14      C2   C  
ATOM     90  CG  GLU A  39       4.485  13.160  57.044  1.00 26.14      C2   C  
ATOM     91  CD  GLU A  39       5.293  14.462  57.223  1.00 26.14      C2   C  
ATOM     92  OE1 GLU A  39       5.446  15.244  56.257  1.00 26.14      C2   O  
ATOM     93  OE2 GLU A  39       5.914  14.569  58.286  1.00 26.14      C2   O  
ATOM     94  H   GLU A  39       6.494  10.498  55.187  1.00 26.14      C2   H  
ATOM     95  HA  GLU A  39       4.899  10.157  57.444  1.00 26.14      C2   H  
ATOM     96  HB2 GLU A  39       6.418  12.092  57.002  1.00 26.14      C2   H  
ATOM     97  HB3 GLU A  39       5.684  12.296  55.505  1.00 26.14      C2   H  
ATOM     98  HG2 GLU A  39       3.747  13.428  56.288  1.00 26.14      C2   H  
ATOM     99  HG3 GLU A  39       3.952  12.967  57.976  1.00 26.14      C2   H  
ATOM    100  N   GLY A  40       3.459  10.174  54.586  1.00 27.39      C2   N  
ATOM    101  CA  GLY A  40       2.273   9.977  53.700  1.00 27.39      C2   C  
ATOM    102  C   GLY A  40       1.648   8.625  54.065  1.00 27.39      C2   C  
ATOM    103  O   GLY A  40       0.419   8.463  54.005  1.00 27.39      C2   O  
ATOM    104  H   GLY A  40       4.306  10.147  54.037  1.00 27.39      C2   H  
ATOM    105  HA2 GLY A  40       1.489  10.721  53.842  1.00 27.39      C2   H  
ATOM    106  HA3 GLY A  40       2.614  10.027  52.666  1.00 27.39      C2   H  
ATOM    107  N   ASN A  41       2.394   7.645  54.557  1.00 30.06      C2   N  
ATOM    108  CA  ASN A  41       1.860   6.394  55.179  1.00 30.06      C2   C  
ATOM    109  C   ASN A  41       0.905   6.750  56.312  1.00 30.06      C2   C  
ATOM    110  O   ASN A  41       0.076   5.960  56.746  1.00 30.06      C2   O  
ATOM    111  CB  ASN A  41       2.960   5.442  55.754  1.00 30.06      C2   C  
ATOM    112  CG  ASN A  41       3.782   4.904  54.590  1.00 30.06      C2   C  
ATOM    113  ND2 ASN A  41       3.658   3.628  54.217  1.00 30.06      C2   N  
ATOM    114  OD1 ASN A  41       4.586   5.676  54.038  1.00 30.06      C2   O  
ATOM    115  H   ASN A  41       3.402   7.660  54.494  1.00 30.06      C2   H  
ATOM    116  HA  ASN A  41       1.334   5.896  54.364  1.00 30.06      C2   H  
ATOM    117  HB2 ASN A  41       3.546   5.964  56.510  1.00 30.06      C2   H  
ATOM    118  HB3 ASN A  41       2.468   4.589  56.221  1.00 30.06      C2   H  
ATOM    119 HD21 ASN A  41       4.266   3.117  53.593  1.00 30.06      C2   H  
ATOM    120 HD22 ASN A  41       3.009   3.063  54.744  1.00 30.06      C2   H  
ATOM    121  N   GLU A  42       1.062   7.952  56.955  1.00 34.31      C2   N  
ATOM    122  CA  GLU A  42       0.332   8.398  58.189  1.00 34.31      C2   C  
ATOM    123  C   GLU A  42      -1.119   8.948  57.957  1.00 34.31      C2   C  
ATOM    124  O   GLU A  42      -1.766   9.190  58.928  1.00 34.31      C2   O  
ATOM    125  CB  GLU A  42       1.216   9.231  59.188  1.00 34.31      C2   C  
ATOM    126  CG  GLU A  42       2.686   8.901  59.429  1.00 34.31      C2   C  
ATOM    127  CD  GLU A  42       2.958   7.740  60.394  1.00 34.31      C2   C  
ATOM    128  OE1 GLU A  42       2.522   7.839  61.544  1.00 34.31      C2   O  
ATOM    129  OE2 GLU A  42       3.692   6.783  60.007  1.00 34.31      C2   O  
ATOM    130  H   GLU A  42       1.668   8.618  56.496  1.00 34.31      C2   H  
ATOM    131  HA  GLU A  42       0.302   7.496  58.800  1.00 34.31      C2   H  
ATOM    132  HB2 GLU A  42       1.138  10.301  58.994  1.00 34.31      C2   H  
ATOM    133  HB3 GLU A  42       0.709   9.125  60.148  1.00 34.31      C2   H  
ATOM    134  HG2 GLU A  42       3.096   8.722  58.434  1.00 34.31      C2   H  
ATOM    135  HG3 GLU A  42       3.307   9.768  59.653  1.00 34.31      C2   H  
ATOM    136  N   THR A  43      -1.520   9.203  56.695  1.00 39.28      C2   N  
ATOM    137  CA  THR A  43      -2.873   9.619  56.351  1.00 39.28      C2   C  
ATOM    138  C   THR A  43      -3.844   8.448  56.291  1.00 39.28      C2   C  
ATOM    139  O   THR A  43      -3.589   7.456  55.584  1.00 39.28      C2   O  
ATOM    140  CB  THR A  43      -2.778  10.613  55.083  1.00 39.28      C2   C  
ATOM    141  CG2 THR A  43      -1.774  11.769  55.081  1.00 39.28      C2   C  
ATOM    142  OG1 THR A  43      -2.560   9.952  53.889  1.00 39.28      C2   O  
ATOM    143  H   THR A  43      -0.897   9.189  55.900  1.00 39.28      C2   H  
ATOM    144  HA  THR A  43      -3.233  10.253  57.161  1.00 39.28      C2   H  
ATOM    145  HB  THR A  43      -3.804  10.939  54.914  1.00 39.28      C2   H  
ATOM    146  HG1 THR A  43      -3.426   9.691  53.568  1.00 39.28      C2   H  
ATOM    147 HG21 THR A  43      -0.754  11.466  54.846  1.00 39.28      C2   H  
ATOM    148 HG22 THR A  43      -2.004  12.662  54.499  1.00 39.28      C2   H  
ATOM    149 HG23 THR A  43      -1.749  12.155  56.100  1.00 39.28      C2   H  
ATOM    150  N   GLY A  44      -4.977   8.540  56.996  1.00 38.41      C2   N  
ATOM    151  CA  GLY A  44      -6.127   7.662  57.133  1.00 38.41      C2   C  
ATOM    152  C   GLY A  44      -6.626   7.267  55.742  1.00 38.41      C2   C  
ATOM    153  O   GLY A  44      -6.567   8.051  54.858  1.00 38.41      C2   O  
ATOM    154  H   GLY A  44      -5.024   9.290  57.671  1.00 38.41      C2   H  
ATOM    155  HA2 GLY A  44      -5.817   6.769  57.676  1.00 38.41      C2   H  
ATOM    156  HA3 GLY A  44      -6.874   8.213  57.704  1.00 38.41      C2   H  
ATOM    157  N   GLU A  45      -7.316   6.143  55.625  1.00 43.75      C2   N  
ATOM    158  CA  GLU A  45      -7.999   5.652  54.409  1.00 43.75      C2   C  
ATOM    159  C   GLU A  45      -8.872   6.725  53.827  1.00 43.75      C2   C  
ATOM    160  O   GLU A  45      -9.975   6.985  54.320  1.00 43.75      C2   O  
ATOM    161  CB  GLU A  45      -8.843   4.390  54.866  1.00 43.75      C2   C  
ATOM    162  CG  GLU A  45      -9.696   3.713  53.853  1.00 43.75      C2   C  
ATOM    163  CD  GLU A  45     -10.396   2.528  54.365  1.00 43.75      C2   C  
ATOM    164  OE1 GLU A  45     -10.236   1.508  53.637  1.00 43.75      C2   O  
ATOM    165  OE2 GLU A  45     -10.879   2.542  55.482  1.00 43.75      C2   O  
ATOM    166  H   GLU A  45      -7.367   5.528  56.424  1.00 43.75      C2   H  
ATOM    167  HA  GLU A  45      -7.287   5.351  53.641  1.00 43.75      C2   H  
ATOM    168  HB2 GLU A  45      -8.143   3.673  55.296  1.00 43.75      C2   H  
ATOM    169  HB3 GLU A  45      -9.451   4.710  55.712  1.00 43.75      C2   H  
ATOM    170  HG2 GLU A  45     -10.452   4.452  53.586  1.00 43.75      C2   H  
ATOM    171  HG3 GLU A  45      -9.111   3.562  52.946  1.00 43.75      C2   H  
ATOM    172  N   CYS A  46      -8.494   7.317  52.750  1.00 48.97      C2   N  
ATOM    173  CA  CYS A  46      -9.279   8.212  51.845  1.00 48.97      C2   C  
ATOM    174  C   CYS A  46      -9.533   9.572  52.574  1.00 48.97      C2   C  
ATOM    175  O   CYS A  46     -10.563  10.294  52.371  1.00 48.97      C2   O  
ATOM    176  CB  CYS A  46     -10.621   7.622  51.212  1.00 48.97      C2   C  
ATOM    177  SG  CYS A  46     -10.423   5.824  50.750  1.00 48.97      C2   S  
ATOM    178  H   CYS A  46      -7.600   7.006  52.399  1.00 48.97      C2   H  
ATOM    179  HA  CYS A  46      -8.662   8.351  50.957  1.00 48.97      C2   H  
ATOM    180  HB2 CYS A  46     -11.409   7.814  51.941  1.00 48.97      C2   H  
ATOM    181  HB3 CYS A  46     -10.932   8.218  50.354  1.00 48.97      C2   H  
ATOM    182  HG  CYS A  46     -10.910   5.951  49.512  1.00 48.97      C2   H  
ATOM    183  N   THR A  47      -8.613  10.018  53.422  1.00 47.34      C2   N  
ATOM    184  CA  THR A  47      -8.593  11.347  54.119  1.00 47.34      C2   C  
ATOM    185  C   THR A  47      -7.257  12.102  53.699  1.00 47.34      C2   C  
ATOM    186  O   THR A  47      -6.189  11.467  53.729  1.00 47.34      C2   O  
ATOM    187  CB  THR A  47      -8.702  11.168  55.700  1.00 47.34      C2   C  
ATOM    188  CG2 THR A  47     -10.111  10.500  55.910  1.00 47.34      C2   C  
ATOM    189  OG1 THR A  47      -7.628  10.457  56.186  1.00 47.34      C2   O  
ATOM    190  H   THR A  47      -7.792   9.449  53.573  1.00 47.34      C2   H  
ATOM    191  HA  THR A  47      -9.500  11.887  53.848  1.00 47.34      C2   H  
ATOM    192  HB  THR A  47      -8.670  12.113  56.242  1.00 47.34      C2   H  
ATOM    193  HG1 THR A  47      -7.691   9.613  55.733  1.00 47.34      C2   H  
ATOM    194 HG21 THR A  47     -10.841  11.159  55.439  1.00 47.34      C2   H  
ATOM    195 HG22 THR A  47     -10.320   9.503  55.523  1.00 47.34      C2   H  
ATOM    196 HG23 THR A  47     -10.418  10.515  56.956  1.00 47.34      C2   H  
ATOM    197  N   GLY A  48      -7.351  13.355  53.248  1.00 31.02      C2   N  
ATOM    198  CA  GLY A  48      -8.595  14.170  53.113  1.00 32.28      C2   C  
ATOM    199  C   GLY A  48      -9.209  13.947  51.726  1.00 31.44      C2   C  
ATOM    200  O   GLY A  48      -8.724  13.281  50.801  1.00 32.07      C2   O  
ATOM    201  H   GLY A  48      -6.539  13.859  52.923  1.00 31.02      C2   H  
ATOM    202  HA2 GLY A  48      -9.361  13.941  53.854  1.00 32.28      C2   H  
ATOM    203  HA3 GLY A  48      -8.302  15.208  53.267  1.00 32.28      C2   H  
ATOM    204  N   SER A  49     -10.299  14.679  51.537  1.00 31.02      C2   N  
ATOM    205  CA  SER A  49     -11.191  14.681  50.433  1.00 30.54      C2   C  
ATOM    206  C   SER A  49     -11.897  16.029  50.270  1.00 30.29      C2   C  
ATOM    207  O   SER A  49     -12.289  16.624  51.321  1.00 30.82      C2   O  
ATOM    208  CB  SER A  49     -12.183  13.549  50.627  1.00  0.00      C2   C  
ATOM    209  OG  SER A  49     -12.789  12.960  49.478  1.00  0.00      C2   O  
ATOM    210  H   SER A  49     -10.626  15.328  52.238  1.00 31.02      C2   H  
ATOM    211  HA  SER A  49     -10.600  14.499  49.535  1.00 30.54      C2   H  
ATOM    212  HB2 SER A  49     -11.891  12.795  51.358  1.00  0.00      C2   H  
ATOM    213  HB3 SER A  49     -13.044  13.934  51.173  1.00  0.00      C2   H  
ATOM    214  HG  SER A  49     -13.613  12.513  49.688  1.00  0.00      C2   H  
ATOM    215  N   TYR A  50     -12.027  16.553  49.047  1.00 27.98      C2   N  
ATOM    216  CA  TYR A  50     -12.654  17.865  48.706  1.00 27.56      C2   C  
ATOM    217  C   TYR A  50     -11.922  19.019  49.485  1.00 27.51      C2   C  
ATOM    218  O   TYR A  50     -12.500  19.778  50.298  1.00 28.08      C2   O  
ATOM    219  CB  TYR A  50     -14.178  17.853  48.832  1.00  0.00      C2   C  
ATOM    220  CG  TYR A  50     -14.965  16.575  48.703  1.00  0.00      C2   C  
ATOM    221  CD1 TYR A  50     -15.688  16.100  49.784  1.00  0.00      C2   C  
ATOM    222  CD2 TYR A  50     -14.971  15.982  47.467  1.00  0.00      C2   C  
ATOM    223  CE1 TYR A  50     -16.370  14.834  49.666  1.00  0.00      C2   C  
ATOM    224  CE2 TYR A  50     -15.609  14.775  47.320  1.00  0.00      C2   C  
ATOM    225  CZ  TYR A  50     -16.312  14.201  48.387  1.00  0.00      C2   C  
ATOM    226  OH  TYR A  50     -17.126  13.070  48.196  1.00  0.00      C2   O  
ATOM    227  H   TYR A  50     -11.669  16.023  48.265  1.00 27.98      C2   H  
ATOM    228  HA  TYR A  50     -12.412  18.053  47.660  1.00 27.56      C2   H  
ATOM    229  HB2 TYR A  50     -14.326  18.095  49.885  1.00  0.00      C2   H  
ATOM    230  HB3 TYR A  50     -14.528  18.715  48.264  1.00  0.00      C2   H  
ATOM    231  HD1 TYR A  50     -15.606  16.553  50.761  1.00  0.00      C2   H  
ATOM    232  HD2 TYR A  50     -14.360  16.370  46.664  1.00  0.00      C2   H  
ATOM    233  HE1 TYR A  50     -16.953  14.472  50.500  1.00  0.00      C2   H  
ATOM    234  HE2 TYR A  50     -15.653  14.299  46.351  1.00  0.00      C2   H  
ATOM    235  HH  TYR A  50     -16.924  12.763  47.309  1.00  0.00      C2   H  
ATOM    236  N   TYR A  51     -10.606  19.193  49.155  1.00101.14      C2   N  
ATOM    237  CA  TYR A  51      -9.728  19.967  49.996  1.00101.14      C2   C  
ATOM    238  C   TYR A  51      -8.738  20.646  49.082  1.00101.14      C2   C  
ATOM    239  O   TYR A  51      -8.670  20.359  47.882  1.00101.14      C2   O  
ATOM    240  CB  TYR A  51      -9.141  18.920  51.106  1.00101.14      C2   C  
ATOM    241  CG  TYR A  51      -7.953  18.174  50.653  1.00101.14      C2   C  
ATOM    242  CD1 TYR A  51      -8.066  16.862  50.044  1.00101.14      C2   C  
ATOM    243  CD2 TYR A  51      -6.723  18.677  51.051  1.00101.14      C2   C  
ATOM    244  CE1 TYR A  51      -6.849  16.213  49.695  1.00101.14      C2   C  
ATOM    245  CE2 TYR A  51      -5.556  17.933  50.806  1.00101.14      C2   C  
ATOM    246  CZ  TYR A  51      -5.566  16.657  50.135  1.00101.14      C2   C  
ATOM    247  OH  TYR A  51      -4.490  15.991  49.868  1.00101.14      C2   O  
ATOM    248  H   TYR A  51     -10.156  18.825  48.329  1.00101.14      C2   H  
ATOM    249  HA  TYR A  51     -10.266  20.761  50.514  1.00101.14      C2   H  
ATOM    250  HB2 TYR A  51      -8.901  19.463  52.020  1.00101.14      C2   H  
ATOM    251  HB3 TYR A  51      -9.824  18.136  51.434  1.00101.14      C2   H  
ATOM    252  HD1 TYR A  51      -9.021  16.386  49.879  1.00101.14      C2   H  
ATOM    253  HD2 TYR A  51      -6.593  19.646  51.510  1.00101.14      C2   H  
ATOM    254  HE1 TYR A  51      -7.076  15.239  49.287  1.00101.14      C2   H  
ATOM    255  HE2 TYR A  51      -4.621  18.334  51.169  1.00101.14      C2   H  
ATOM    256  HH  TYR A  51      -4.578  15.430  49.094  1.00101.14      C2   H  
ATOM    257  N   CYS A  52      -7.963  21.557  49.701  1.00 90.94      C2   N  
ATOM    258  CA  CYS A  52      -6.888  22.341  49.095  1.00 90.94      C2   C  
ATOM    259  C   CYS A  52      -5.475  21.751  49.442  1.00 90.94      C2   C  
ATOM    260  O   CYS A  52      -5.263  21.493  50.609  1.00 90.94      C2   O  
ATOM    261  CB  CYS A  52      -6.953  23.869  49.463  1.00 90.94      C2   C  
ATOM    262  SG  CYS A  52      -8.464  24.682  49.143  1.00 90.94      C2   S  
ATOM    263  H   CYS A  52      -8.207  21.893  50.622  1.00 90.94      C2   H  
ATOM    264  HA  CYS A  52      -6.886  22.277  48.006  1.00 90.94      C2   H  
ATOM    265  HB2 CYS A  52      -6.758  23.831  50.535  1.00 90.94      C2   H  
ATOM    266  HB3 CYS A  52      -6.121  24.347  48.947  1.00 90.94      C2   H  
ATOM    267  HG  CYS A  52      -8.552  24.219  47.893  1.00 90.94      C2   H  
ATOM    268  N   LYS A  53      -4.573  21.710  48.518  1.00 84.45      C2   N  
ATOM    269  CA  LYS A  53      -3.143  21.401  48.917  1.00 84.45      C2   C  
ATOM    270  C   LYS A  53      -2.245  22.253  47.996  1.00 84.45      C2   C  
ATOM    271  O   LYS A  53      -2.629  22.509  46.865  1.00 84.45      C2   O  
ATOM    272  CB  LYS A  53      -2.934  19.895  48.788  1.00 84.45      C2   C  
ATOM    273  CG  LYS A  53      -2.869  19.234  47.369  1.00 84.45      C2   C  
ATOM    274  CD  LYS A  53      -2.826  17.766  47.389  1.00 84.45      C2   C  
ATOM    275  CE  LYS A  53      -2.545  17.242  45.941  1.00 84.45      C2   C  
ATOM    276  NZ  LYS A  53      -2.870  15.822  45.893  1.00 84.45      C2   N  
ATOM    277  H   LYS A  53      -4.824  22.122  47.631  1.00 84.45      C2   H  
ATOM    278  HA  LYS A  53      -2.827  21.713  49.913  1.00 84.45      C2   H  
ATOM    279  HB2 LYS A  53      -2.026  19.604  49.317  1.00 84.45      C2   H  
ATOM    280  HB3 LYS A  53      -3.707  19.317  49.295  1.00 84.45      C2   H  
ATOM    281  HG2 LYS A  53      -3.693  19.676  46.809  1.00 84.45      C2   H  
ATOM    282  HG3 LYS A  53      -1.956  19.532  46.852  1.00 84.45      C2   H  
ATOM    283  HD2 LYS A  53      -1.885  17.480  47.858  1.00 84.45      C2   H  
ATOM    284  HD3 LYS A  53      -3.687  17.234  47.794  1.00 84.45      C2   H  
ATOM    285  HE2 LYS A  53      -3.258  17.737  45.281  1.00 84.45      C2   H  
ATOM    286  HE3 LYS A  53      -1.556  17.543  45.598  1.00 84.45      C2   H  
ATOM    287  HZ1 LYS A  53      -2.219  15.307  46.469  1.00 84.45      C2   H  
ATOM    288  HZ2 LYS A  53      -3.815  15.618  46.185  1.00 84.45      C2   H  
ATOM    289  HZ3 LYS A  53      -2.774  15.457  44.956  1.00 84.45      C2   H  
ATOM    290  N   LYS A  54      -1.088  22.638  48.454  1.00 84.18      C2   N  
ATOM    291  CA  LYS A  54      -0.048  23.531  47.824  1.00 84.18      C2   C  
ATOM    292  C   LYS A  54       0.579  23.034  46.550  1.00 84.18      C2   C  
ATOM    293  O   LYS A  54       0.985  21.849  46.526  1.00 84.18      C2   O  
ATOM    294  CB  LYS A  54       0.824  24.039  48.979  1.00 84.18      C2   C  
ATOM    295  CG  LYS A  54       2.201  24.596  48.746  1.00 84.18      C2   C  
ATOM    296  CD  LYS A  54       2.203  26.110  48.408  1.00 84.18      C2   C  
ATOM    297  CE  LYS A  54       3.593  26.720  48.513  1.00 84.18      C2   C  
ATOM    298  NZ  LYS A  54       4.568  26.213  47.470  1.00 84.18      C2   N  
ATOM    299  H   LYS A  54      -0.779  22.168  49.293  1.00 84.18      C2   H  
ATOM    300  HA  LYS A  54      -0.562  24.452  47.550  1.00 84.18      C2   H  
ATOM    301  HB2 LYS A  54       0.291  24.657  49.701  1.00 84.18      C2   H  
ATOM    302  HB3 LYS A  54       1.111  23.165  49.564  1.00 84.18      C2   H  
ATOM    303  HG2 LYS A  54       2.877  24.571  49.601  1.00 84.18      C2   H  
ATOM    304  HG3 LYS A  54       2.740  24.034  47.984  1.00 84.18      C2   H  
ATOM    305  HD2 LYS A  54       1.762  26.337  47.438  1.00 84.18      C2   H  
ATOM    306  HD3 LYS A  54       1.558  26.595  49.141  1.00 84.18      C2   H  
ATOM    307  HE2 LYS A  54       3.457  27.790  48.357  1.00 84.18      C2   H  
ATOM    308  HE3 LYS A  54       4.111  26.524  49.453  1.00 84.18      C2   H  
ATOM    309  HZ1 LYS A  54       5.010  25.349  47.749  1.00 84.18      C2   H  
ATOM    310  HZ2 LYS A  54       4.082  26.135  46.588  1.00 84.18      C2   H  
ATOM    311  HZ3 LYS A  54       5.232  26.972  47.409  1.00 84.18      C2   H  
ATOM    312  N   GLY A  55       0.795  23.941  45.565  1.00 72.64      C2   N  
ATOM    313  CA  GLY A  55       1.422  23.608  44.267  1.00 72.64      C2   C  
ATOM    314  C   GLY A  55       2.816  24.273  44.281  1.00 72.64      C2   C  
ATOM    315  O   GLY A  55       3.245  24.773  45.302  1.00 72.64      C2   O  
ATOM    316  H   GLY A  55       0.413  24.873  45.633  1.00 72.64      C2   H  
ATOM    317  HA2 GLY A  55       1.364  22.523  44.191  1.00 72.64      C2   H  
ATOM    318  HA3 GLY A  55       0.824  24.087  43.492  1.00 72.64      C2   H  
ATOM    319  N   VAL A  56       3.561  24.124  43.198  1.00 67.04      C2   N  
ATOM    320  CA  VAL A  56       4.895  24.699  43.030  1.00 67.04      C2   C  
ATOM    321  C   VAL A  56       4.778  26.218  42.802  1.00 67.04      C2   C  
ATOM    322  O   VAL A  56       5.661  27.030  43.150  1.00 67.04      C2   O  
ATOM    323  CB  VAL A  56       5.737  24.177  41.808  1.00 67.04      C2   C  
ATOM    324  CG1 VAL A  56       7.145  24.865  41.710  1.00 67.04      C2   C  
ATOM    325  CG2 VAL A  56       6.018  22.679  41.870  1.00 67.04      C2   C  
ATOM    326  H   VAL A  56       3.129  23.682  42.399  1.00 67.04      C2   H  
ATOM    327  HA  VAL A  56       5.405  24.491  43.970  1.00 67.04      C2   H  
ATOM    328  HB  VAL A  56       5.159  24.391  40.909  1.00 67.04      C2   H  
ATOM    329 HG11 VAL A  56       7.603  24.954  42.695  1.00 67.04      C2   H  
ATOM    330 HG12 VAL A  56       7.765  24.247  41.061  1.00 67.04      C2   H  
ATOM    331 HG13 VAL A  56       6.995  25.797  41.166  1.00 67.04      C2   H  
ATOM    332 HG21 VAL A  56       6.603  22.225  41.070  1.00 67.04      C2   H  
ATOM    333 HG22 VAL A  56       6.443  22.459  42.849  1.00 67.04      C2   H  
ATOM    334 HG23 VAL A  56       5.114  22.069  41.881  1.00 67.04      C2   H  
ATOM    335  N   ILE A  57       3.745  26.579  42.073  1.00 65.53      C2   N  
ATOM    336  CA  ILE A  57       3.500  27.823  41.503  1.00 65.53      C2   C  
ATOM    337  C   ILE A  57       2.201  28.298  42.042  1.00 65.53      C2   C  
ATOM    338  O   ILE A  57       2.155  29.393  42.600  1.00 65.53      C2   O  
ATOM    339  CB  ILE A  57       3.411  27.840  39.947  1.00 65.53      C2   C  
ATOM    340  CG1 ILE A  57       4.598  27.218  39.218  1.00 65.53      C2   C  
ATOM    341  CG2 ILE A  57       3.195  29.303  39.555  1.00 65.53      C2   C  
ATOM    342  CD1 ILE A  57       4.492  27.098  37.718  1.00 65.53      C2   C  
ATOM    343  H   ILE A  57       3.066  25.890  41.783  1.00 65.53      C2   H  
ATOM    344  HA  ILE A  57       4.166  28.592  41.896  1.00 65.53      C2   H  
ATOM    345  HB  ILE A  57       2.541  27.220  39.730  1.00 65.53      C2   H  
ATOM    346 HG12 ILE A  57       5.511  27.803  39.332  1.00 65.53      C2   H  
ATOM    347 HG13 ILE A  57       4.857  26.236  39.613  1.00 65.53      C2   H  
ATOM    348 HG21 ILE A  57       4.097  29.852  39.283  1.00 65.53      C2   H  
ATOM    349 HG22 ILE A  57       2.625  29.361  38.628  1.00 65.53      C2   H  
ATOM    350 HG23 ILE A  57       2.556  29.964  40.139  1.00 65.53      C2   H  
ATOM    351 HD11 ILE A  57       4.740  28.063  37.275  1.00 65.53      C2   H  
ATOM    352 HD12 ILE A  57       5.301  26.413  37.467  1.00 65.53      C2   H  
ATOM    353 HD13 ILE A  57       3.590  26.703  37.250  1.00 65.53      C2   H  
ATOM    354  N   LEU A  58       1.151  27.403  42.056  1.00 69.62      C2   N  
ATOM    355  CA  LEU A  58      -0.099  27.820  42.570  1.00 69.62      C2   C  
ATOM    356  C   LEU A  58      -0.222  27.700  44.134  1.00 69.62      C2   C  
ATOM    357  O   LEU A  58       0.098  26.716  44.723  1.00 69.62      C2   O  
ATOM    358  CB  LEU A  58      -1.212  27.052  41.851  1.00 69.62      C2   C  
ATOM    359  CG  LEU A  58      -1.222  27.394  40.339  1.00 69.62      C2   C  
ATOM    360  CD1 LEU A  58      -2.053  26.310  39.667  1.00 69.62      C2   C  
ATOM    361  CD2 LEU A  58      -1.780  28.806  40.025  1.00 69.62      C2   C  
ATOM    362  H   LEU A  58       1.165  26.411  41.871  1.00 69.62      C2   H  
ATOM    363  HA  LEU A  58      -0.278  28.857  42.287  1.00 69.62      C2   H  
ATOM    364  HB2 LEU A  58      -1.101  26.014  42.163  1.00 69.62      C2   H  
ATOM    365  HB3 LEU A  58      -2.212  27.190  42.264  1.00 69.62      C2   H  
ATOM    366  HG  LEU A  58      -0.188  27.393  39.996  1.00 69.62      C2   H  
ATOM    367 HD11 LEU A  58      -1.675  26.069  38.674  1.00 69.62      C2   H  
ATOM    368 HD12 LEU A  58      -2.265  25.416  40.253  1.00 69.62      C2   H  
ATOM    369 HD13 LEU A  58      -3.051  26.700  39.464  1.00 69.62      C2   H  
ATOM    370 HD21 LEU A  58      -0.935  29.461  39.813  1.00 69.62      C2   H  
ATOM    371 HD22 LEU A  58      -2.454  28.844  39.168  1.00 69.62      C2   H  
ATOM    372 HD23 LEU A  58      -2.348  29.295  40.816  1.00 69.62      C2   H  
ATOM    373  N   PRO A  59      -0.460  28.820  44.821  1.00 79.88      C2   N  
ATOM    374  CA  PRO A  59      -0.888  28.744  46.214  1.00 79.88      C2   C  
ATOM    375  C   PRO A  59      -2.345  28.232  46.327  1.00 79.88      C2   C  
ATOM    376  O   PRO A  59      -3.145  28.171  45.402  1.00 79.88      C2   O  
ATOM    377  CB  PRO A  59      -0.764  30.141  46.785  1.00 79.88      C2   C  
ATOM    378  CG  PRO A  59      -0.078  30.934  45.640  1.00 79.88      C2   C  
ATOM    379  CD  PRO A  59      -0.501  30.278  44.381  1.00 79.88      C2   C  
ATOM    380  HA  PRO A  59      -0.176  28.054  46.668  1.00 79.88      C2   H  
ATOM    381  HB2 PRO A  59      -1.755  30.580  46.897  1.00 79.88      C2   H  
ATOM    382  HB3 PRO A  59      -0.232  30.427  47.693  1.00 79.88      C2   H  
ATOM    383  HG2 PRO A  59      -0.293  32.002  45.608  1.00 79.88      C2   H  
ATOM    384  HG3 PRO A  59       1.010  30.880  45.612  1.00 79.88      C2   H  
ATOM    385  HD2 PRO A  59      -1.557  30.495  44.224  1.00 79.88      C2   H  
ATOM    386  HD3 PRO A  59       0.161  30.523  43.551  1.00 79.88      C2   H  
ATOM    387  N   ILE A  60      -2.666  27.781  47.564  1.00 88.35      C2   N  
ATOM    388  CA  ILE A  60      -3.967  27.472  48.172  1.00 88.35      C2   C  
ATOM    389  C   ILE A  60      -4.883  28.709  48.016  1.00 88.35      C2   C  
ATOM    390  O   ILE A  60      -4.681  29.760  48.595  1.00 88.35      C2   O  
ATOM    391  CB  ILE A  60      -3.851  26.997  49.672  1.00 88.35      C2   C  
ATOM    392  CG1 ILE A  60      -3.158  25.678  49.738  1.00 88.35      C2   C  
ATOM    393  CG2 ILE A  60      -5.062  27.031  50.569  1.00 88.35      C2   C  
ATOM    394  CD1 ILE A  60      -2.336  25.287  51.011  1.00 88.35      C2   C  
ATOM    395  H   ILE A  60      -1.960  27.787  48.286  1.00 88.35      C2   H  
ATOM    396  HA  ILE A  60      -4.365  26.660  47.564  1.00 88.35      C2   H  
ATOM    397  HB  ILE A  60      -3.123  27.648  50.158  1.00 88.35      C2   H  
ATOM    398 HG12 ILE A  60      -3.930  24.908  49.730  1.00 88.35      C2   H  
ATOM    399 HG13 ILE A  60      -2.471  25.546  48.902  1.00 88.35      C2   H  
ATOM    400 HG21 ILE A  60      -5.532  28.014  50.542  1.00 88.35      C2   H  
ATOM    401 HG22 ILE A  60      -5.865  26.420  50.157  1.00 88.35      C2   H  
ATOM    402 HG23 ILE A  60      -4.893  26.804  51.622  1.00 88.35      C2   H  
ATOM    403 HD11 ILE A  60      -3.091  25.227  51.795  1.00 88.35      C2   H  
ATOM    404 HD12 ILE A  60      -1.926  24.278  50.968  1.00 88.35      C2   H  
ATOM    405 HD13 ILE A  60      -1.517  25.937  51.321  1.00 88.35      C2   H  
ATOM    406  N   TRP A  61      -6.004  28.434  47.366  1.00 94.64      C2   N  
ATOM    407  CA  TRP A  61      -7.151  29.271  47.344  1.00 94.64      C2   C  
ATOM    408  C   TRP A  61      -7.906  29.317  48.706  1.00 94.64      C2   C  
ATOM    409  O   TRP A  61      -8.678  28.431  48.962  1.00 94.64      C2   O  
ATOM    410  CB  TRP A  61      -8.051  28.806  46.178  1.00 94.64      C2   C  
ATOM    411  CG  TRP A  61      -9.186  29.655  45.686  1.00 94.64      C2   C  
ATOM    412  CD1 TRP A  61      -9.828  30.577  46.406  1.00 94.64      C2   C  
ATOM    413  CD2 TRP A  61      -9.762  29.576  44.372  1.00 94.64      C2   C  
ATOM    414  CE2 TRP A  61     -10.977  30.384  44.405  1.00 94.64      C2   C  
ATOM    415  CE3 TRP A  61      -9.474  28.916  43.132  1.00 94.64      C2   C  
ATOM    416  NE1 TRP A  61     -10.834  31.123  45.580  1.00 94.64      C2   N  
ATOM    417  CZ2 TRP A  61     -11.904  30.508  43.304  1.00 94.64      C2   C  
ATOM    418  CZ3 TRP A  61     -10.428  28.983  42.080  1.00 94.64      C2   C  
ATOM    419  CH2 TRP A  61     -11.573  29.778  42.098  1.00 94.64      C2   C  
ATOM    420  H   TRP A  61      -6.135  27.462  47.126  1.00 94.64      C2   H  
ATOM    421  HA  TRP A  61      -6.911  30.313  47.130  1.00 94.64      C2   H  
ATOM    422  HB2 TRP A  61      -7.405  28.857  45.302  1.00 94.64      C2   H  
ATOM    423  HB3 TRP A  61      -8.361  27.762  46.132  1.00 94.64      C2   H  
ATOM    424  HD1 TRP A  61      -9.581  30.724  47.447  1.00 94.64      C2   H  
ATOM    425  HE1 TRP A  61     -11.499  31.825  45.873  1.00 94.64      C2   H  
ATOM    426  HE3 TRP A  61      -8.564  28.335  43.101  1.00 94.64      C2   H  
ATOM    427  HZ2 TRP A  61     -12.713  31.223  43.329  1.00 94.64      C2   H  
ATOM    428  HZ3 TRP A  61     -10.225  28.383  41.205  1.00 94.64      C2   H  
ATOM    429  HH2 TRP A  61     -12.316  29.881  41.320  1.00 94.64      C2   H  
ATOM    430  N   GLU A  62      -7.624  30.346  49.572  1.00 99.52      C2   N  
ATOM    431  CA  GLU A  62      -8.216  30.501  50.840  1.00 99.52      C2   C  
ATOM    432  C   GLU A  62      -9.651  31.043  50.788  1.00 99.52      C2   C  
ATOM    433  O   GLU A  62      -9.892  31.748  49.831  1.00 99.52      C2   O  
ATOM    434  CB  GLU A  62      -7.385  31.318  51.777  1.00 99.52      C2   C  
ATOM    435  CG  GLU A  62      -5.971  30.772  52.002  1.00 99.52      C2   C  
ATOM    436  CD  GLU A  62      -5.252  31.538  53.081  1.00 99.52      C2   C  
ATOM    437  OE1 GLU A  62      -5.417  31.169  54.246  1.00 99.52      C2   O  
ATOM    438  OE2 GLU A  62      -4.495  32.465  52.698  1.00 99.52      C2   O  
ATOM    439  H   GLU A  62      -6.890  30.957  49.244  1.00 99.52      C2   H  
ATOM    440  HA  GLU A  62      -8.234  29.498  51.266  1.00 99.52      C2   H  
ATOM    441  HB2 GLU A  62      -7.374  32.331  51.375  1.00 99.52      C2   H  
ATOM    442  HB3 GLU A  62      -7.997  31.476  52.665  1.00 99.52      C2   H  
ATOM    443  HG2 GLU A  62      -5.885  29.719  52.272  1.00 99.52      C2   H  
ATOM    444  HG3 GLU A  62      -5.469  30.884  51.041  1.00 99.52      C2   H  
ATOM    445  N   PRO A  63     -10.476  30.792  51.803  1.00101.76      C2   N  
ATOM    446  CA  PRO A  63     -10.348  29.881  52.906  1.00101.76      C2   C  
ATOM    447  C   PRO A  63     -10.464  28.386  52.424  1.00101.76      C2   C  
ATOM    448  O   PRO A  63     -11.169  28.180  51.387  1.00101.76      C2   O  
ATOM    449  CB  PRO A  63     -11.630  30.130  53.732  1.00101.76      C2   C  
ATOM    450  CG  PRO A  63     -12.115  31.470  53.335  1.00101.76      C2   C  
ATOM    451  CD  PRO A  63     -11.660  31.643  51.887  1.00101.76      C2   C  
ATOM    452  HA  PRO A  63      -9.470  30.148  53.494  1.00101.76      C2   H  
ATOM    453  HB2 PRO A  63     -12.470  29.530  53.380  1.00101.76      C2   H  
ATOM    454  HB3 PRO A  63     -11.604  29.868  54.790  1.00101.76      C2   H  
ATOM    455  HG2 PRO A  63     -13.177  31.686  53.452  1.00101.76      C2   H  
ATOM    456  HG3 PRO A  63     -11.539  32.143  53.969  1.00101.76      C2   H  
ATOM    457  HD2 PRO A  63     -12.375  31.195  51.196  1.00101.76      C2   H  
ATOM    458  HD3 PRO A  63     -11.378  32.686  51.747  1.00101.76      C2   H  
ATOM    459  N   GLN A  64      -9.778  27.448  53.014  1.00103.05      C2   N  
ATOM    460  CA  GLN A  64      -9.680  26.104  52.648  1.00103.05      C2   C  
ATOM    461  C   GLN A  64     -11.054  25.352  52.942  1.00103.05      C2   C  
ATOM    462  O   GLN A  64     -11.909  25.863  53.657  1.00103.05      C2   O  
ATOM    463  CB  GLN A  64      -8.556  25.528  53.523  1.00103.05      C2   C  
ATOM    464  CG  GLN A  64      -7.155  26.005  53.177  1.00103.05      C2   C  
ATOM    465  CD  GLN A  64      -6.081  25.208  53.918  1.00103.05      C2   C  
ATOM    466  NE2 GLN A  64      -5.222  25.847  54.694  1.00103.05      C2   N  
ATOM    467  OE1 GLN A  64      -6.029  24.015  53.750  1.00103.05      C2   O  
ATOM    468  H   GLN A  64      -9.279  27.587  53.881  1.00103.05      C2   H  
ATOM    469  HA  GLN A  64      -9.385  26.052  51.600  1.00103.05      C2   H  
ATOM    470  HB2 GLN A  64      -8.729  25.664  54.590  1.00103.05      C2   H  
ATOM    471  HB3 GLN A  64      -8.627  24.463  53.303  1.00103.05      C2   H  
ATOM    472  HG2 GLN A  64      -6.992  25.969  52.100  1.00103.05      C2   H  
ATOM    473  HG3 GLN A  64      -7.065  27.061  53.433  1.00103.05      C2   H  
ATOM    474 HE21 GLN A  64      -5.304  26.841  54.857  1.00103.05      C2   H  
ATOM    475 HE22 GLN A  64      -4.864  25.415  55.533  1.00103.05      C2   H  
ATOM    476  N   ASP A  65     -11.145  24.133  52.396  1.00105.74      C2   N  
ATOM    477  CA  ASP A  65     -12.283  23.240  52.494  1.00105.74      C2   C  
ATOM    478  C   ASP A  65     -13.524  23.734  51.658  1.00105.74      C2   C  
ATOM    479  O   ASP A  65     -14.620  23.843  52.193  1.00105.74      C2   O  
ATOM    480  CB  ASP A  65     -12.717  22.911  53.959  1.00105.74      C2   C  
ATOM    481  CG  ASP A  65     -11.593  22.384  54.815  1.00105.74      C2   C  
ATOM    482  OD1 ASP A  65     -11.915  22.173  56.006  1.00105.74      C2   O  
ATOM    483  OD2 ASP A  65     -10.549  21.919  54.358  1.00105.74      C2   O  
ATOM    484  H   ASP A  65     -10.391  23.793  51.816  1.00105.74      C2   H  
ATOM    485  HA  ASP A  65     -11.814  22.374  52.027  1.00105.74      C2   H  
ATOM    486  HB2 ASP A  65     -13.178  23.820  54.347  1.00105.74      C2   H  
ATOM    487  HB3 ASP A  65     -13.403  22.092  53.743  1.00105.74      C2   H  
ATOM    488  N   PRO A  66     -13.368  24.040  50.324  1.00105.76      C2   N  
ATOM    489  CA  PRO A  66     -14.475  24.450  49.454  1.00105.76      C2   C  
ATOM    490  C   PRO A  66     -15.624  23.475  49.499  1.00105.76      C2   C  
ATOM    491  O   PRO A  66     -15.495  22.353  48.977  1.00105.76      C2   O  
ATOM    492  CB  PRO A  66     -13.748  24.673  48.053  1.00105.76      C2   C  
ATOM    493  CG  PRO A  66     -12.498  23.754  48.106  1.00105.76      C2   C  
ATOM    494  CD  PRO A  66     -12.092  23.889  49.606  1.00105.76      C2   C  
ATOM    495  HA  PRO A  66     -14.843  25.421  49.785  1.00105.76      C2   H  
ATOM    496  HB2 PRO A  66     -14.378  24.542  47.174  1.00105.76      C2   H  
ATOM    497  HB3 PRO A  66     -13.355  25.688  48.001  1.00105.76      C2   H  
ATOM    498  HG2 PRO A  66     -12.788  22.731  47.868  1.00105.76      C2   H  
ATOM    499  HG3 PRO A  66     -11.696  23.879  47.378  1.00105.76      C2   H  
ATOM    500  HD2 PRO A  66     -11.422  23.132  50.014  1.00105.76      C2   H  
ATOM    501  HD3 PRO A  66     -11.403  24.713  49.790  1.00105.76      C2   H  
ATOM    502  N   SER A  67     -16.765  23.885  50.037  1.00108.01      C2   N  
ATOM    503  CA  SER A  67     -18.104  23.241  50.060  1.00108.01      C2   C  
ATOM    504  C   SER A  67     -18.693  23.376  48.654  1.00108.01      C2   C  
ATOM    505  O   SER A  67     -18.123  24.133  47.840  1.00108.01      C2   O  
ATOM    506  CB  SER A  67     -18.972  23.651  51.247  1.00108.01      C2   C  
ATOM    507  OG  SER A  67     -19.164  25.056  51.339  1.00108.01      C2   O  
ATOM    508  H   SER A  67     -16.781  24.800  50.463  1.00108.01      C2   H  
ATOM    509  HA  SER A  67     -18.018  22.157  50.135  1.00108.01      C2   H  
ATOM    510  HB2 SER A  67     -19.961  23.193  51.239  1.00108.01      C2   H  
ATOM    511  HB3 SER A  67     -18.332  23.371  52.084  1.00108.01      C2   H  
ATOM    512  HG  SER A  67     -18.305  25.475  51.436  1.00108.01      C2   H  
ATOM    513  N   PHE A  68     -19.909  22.834  48.448  1.00107.33      C2   N  
ATOM    514  CA  PHE A  68     -20.687  22.703  47.278  1.00107.33      C2   C  
ATOM    515  C   PHE A  68     -20.522  23.746  46.119  1.00107.33      C2   C  
ATOM    516  O   PHE A  68     -19.992  23.362  45.021  1.00107.33      C2   O  
ATOM    517  CB  PHE A  68     -22.176  22.554  47.786  1.00107.33      C2   C  
ATOM    518  CG  PHE A  68     -23.205  22.182  46.758  1.00107.33      C2   C  
ATOM    519  CD1 PHE A  68     -24.487  22.673  46.930  1.00107.33      C2   C  
ATOM    520  CD2 PHE A  68     -22.943  21.334  45.706  1.00107.33      C2   C  
ATOM    521  CE1 PHE A  68     -25.465  22.375  46.047  1.00107.33      C2   C  
ATOM    522  CE2 PHE A  68     -23.915  21.035  44.772  1.00107.33      C2   C  
ATOM    523  CZ  PHE A  68     -25.196  21.559  44.982  1.00107.33      C2   C  
ATOM    524  H   PHE A  68     -20.138  22.137  49.142  1.00107.33      C2   H  
ATOM    525  HA  PHE A  68     -20.375  21.786  46.777  1.00107.33      C2   H  
ATOM    526  HB2 PHE A  68     -22.289  21.842  48.603  1.00107.33      C2   H  
ATOM    527  HB3 PHE A  68     -22.484  23.523  48.179  1.00107.33      C2   H  
ATOM    528  HD1 PHE A  68     -24.753  23.329  47.745  1.00107.33      C2   H  
ATOM    529  HD2 PHE A  68     -21.989  20.854  45.544  1.00107.33      C2   H  
ATOM    530  HE1 PHE A  68     -26.454  22.754  46.257  1.00107.33      C2   H  
ATOM    531  HE2 PHE A  68     -23.668  20.414  43.924  1.00107.33      C2   H  
ATOM    532  HZ  PHE A  68     -25.995  21.315  44.297  1.00107.33      C2   H  
ATOM    533  N   GLY A  69     -20.902  24.969  46.389  1.00102.61      C2   N  
ATOM    534  CA  GLY A  69     -20.905  26.114  45.500  1.00102.61      C2   C  
ATOM    535  C   GLY A  69     -19.533  26.530  45.048  1.00102.61      C2   C  
ATOM    536  O   GLY A  69     -19.286  26.781  43.886  1.00102.61      C2   O  
ATOM    537  H   GLY A  69     -21.256  25.091  47.327  1.00102.61      C2   H  
ATOM    538  HA2 GLY A  69     -21.538  25.887  44.643  1.00102.61      C2   H  
ATOM    539  HA3 GLY A  69     -21.450  26.893  46.034  1.00102.61      C2   H  
ATOM    540  N   ASP A  70     -18.654  26.533  45.992  1.00103.77      C2   N  
ATOM    541  CA  ASP A  70     -17.226  26.895  45.822  1.00103.77      C2   C  
ATOM    542  C   ASP A  70     -16.528  25.727  45.138  1.00103.77      C2   C  
ATOM    543  O   ASP A  70     -15.864  25.914  44.157  1.00103.77      C2   O  
ATOM    544  CB  ASP A  70     -16.491  27.090  47.141  1.00103.77      C2   C  
ATOM    545  CG  ASP A  70     -17.045  28.267  48.008  1.00103.77      C2   C  
ATOM    546  OD1 ASP A  70     -17.774  29.177  47.502  1.00103.77      C2   O  
ATOM    547  OD2 ASP A  70     -16.518  28.384  49.190  1.00103.77      C2   O  
ATOM    548  H   ASP A  70     -18.909  26.267  46.932  1.00103.77      C2   H  
ATOM    549  HA  ASP A  70     -17.170  27.791  45.204  1.00103.77      C2   H  
ATOM    550  HB2 ASP A  70     -16.700  26.187  47.714  1.00103.77      C2   H  
ATOM    551  HB3 ASP A  70     -15.423  27.146  46.930  1.00103.77      C2   H  
ATOM    552  N   LYS A  71     -16.840  24.487  45.581  1.00 97.54      C2   N  
ATOM    553  CA  LYS A  71     -16.226  23.239  44.950  1.00 97.54      C2   C  
ATOM    554  C   LYS A  71     -16.554  22.948  43.433  1.00 97.54      C2   C  
ATOM    555  O   LYS A  71     -15.716  22.324  42.741  1.00 97.54      C2   O  
ATOM    556  CB  LYS A  71     -16.742  22.096  45.754  1.00 97.54      C2   C  
ATOM    557  CG  LYS A  71     -15.983  20.789  45.512  1.00 97.54      C2   C  
ATOM    558  CD  LYS A  71     -16.740  19.502  46.065  1.00 97.54      C2   C  
ATOM    559  CE  LYS A  71     -18.036  19.291  45.263  1.00 97.54      C2   C  
ATOM    560  NZ  LYS A  71     -18.663  18.051  45.655  1.00 97.54      C2   N  
ATOM    561  H   LYS A  71     -17.393  24.361  46.417  1.00 97.54      C2   H  
ATOM    562  HA  LYS A  71     -15.144  23.351  45.017  1.00 97.54      C2   H  
ATOM    563  HB2 LYS A  71     -16.698  22.240  46.833  1.00 97.54      C2   H  
ATOM    564  HB3 LYS A  71     -17.811  21.951  45.597  1.00 97.54      C2   H  
ATOM    565  HG2 LYS A  71     -15.751  20.561  44.471  1.00 97.54      C2   H  
ATOM    566  HG3 LYS A  71     -14.996  21.016  45.915  1.00 97.54      C2   H  
ATOM    567  HD2 LYS A  71     -16.065  18.648  46.009  1.00 97.54      C2   H  
ATOM    568  HD3 LYS A  71     -17.107  19.662  47.078  1.00 97.54      C2   H  
ATOM    569  HE2 LYS A  71     -18.794  20.073  45.298  1.00 97.54      C2   H  
ATOM    570  HE3 LYS A  71     -17.858  19.102  44.205  1.00 97.54      C2   H  
ATOM    571  HZ1 LYS A  71     -18.727  17.901  46.652  1.00 97.54      C2   H  
ATOM    572  HZ2 LYS A  71     -19.579  18.117  45.234  1.00 97.54      C2   H  
ATOM    573  HZ3 LYS A  71     -18.335  17.216  45.191  1.00 97.54      C2   H  
ATOM    574  N   ILE A  72     -17.753  23.403  43.000  1.00 94.79      C2   N  
ATOM    575  CA  ILE A  72     -18.106  23.297  41.629  1.00 94.79      C2   C  
ATOM    576  C   ILE A  72     -17.348  24.392  40.799  1.00 94.79      C2   C  
ATOM    577  O   ILE A  72     -16.819  24.091  39.758  1.00 94.79      C2   O  
ATOM    578  CB  ILE A  72     -19.574  23.429  41.333  1.00 94.79      C2   C  
ATOM    579  CG1 ILE A  72     -20.415  22.216  41.867  1.00 94.79      C2   C  
ATOM    580  CG2 ILE A  72     -19.904  23.455  39.819  1.00 94.79      C2   C  
ATOM    581  CD1 ILE A  72     -21.894  22.417  41.912  1.00 94.79      C2   C  
ATOM    582  H   ILE A  72     -18.364  23.831  43.681  1.00 94.79      C2   H  
ATOM    583  HA  ILE A  72     -17.679  22.385  41.212  1.00 94.79      C2   H  
ATOM    584  HB  ILE A  72     -19.960  24.372  41.722  1.00 94.79      C2   H  
ATOM    585 HG12 ILE A  72     -20.123  21.277  41.396  1.00 94.79      C2   H  
ATOM    586 HG13 ILE A  72     -19.988  22.187  42.869  1.00 94.79      C2   H  
ATOM    587 HG21 ILE A  72     -20.973  23.479  39.607  1.00 94.79      C2   H  
ATOM    588 HG22 ILE A  72     -19.446  24.272  39.261  1.00 94.79      C2   H  
ATOM    589 HG23 ILE A  72     -19.574  22.588  39.247  1.00 94.79      C2   H  
ATOM    590 HD11 ILE A  72     -22.312  21.537  41.422  1.00 94.79      C2   H  
ATOM    591 HD12 ILE A  72     -22.364  22.401  42.895  1.00 94.79      C2   H  
ATOM    592 HD13 ILE A  72     -22.373  23.270  41.431  1.00 94.79      C2   H  
ATOM    593  N   ALA A  73     -17.331  25.661  41.294  1.00 91.97      C2   N  
ATOM    594  CA  ALA A  73     -16.783  26.790  40.597  1.00 91.97      C2   C  
ATOM    595  C   ALA A  73     -15.239  26.576  40.596  1.00 91.97      C2   C  
ATOM    596  O   ALA A  73     -14.621  26.788  39.554  1.00 91.97      C2   O  
ATOM    597  CB  ALA A  73     -17.108  28.116  41.270  1.00 91.97      C2   C  
ATOM    598  H   ALA A  73     -17.863  25.897  42.120  1.00 91.97      C2   H  
ATOM    599  HA  ALA A  73     -17.106  26.725  39.558  1.00 91.97      C2   H  
ATOM    600  HB1 ALA A  73     -18.190  28.204  41.165  1.00 91.97      C2   H  
ATOM    601  HB2 ALA A  73     -16.940  28.162  42.346  1.00 91.97      C2   H  
ATOM    602  HB3 ALA A  73     -16.691  28.971  40.739  1.00 91.97      C2   H  
ATOM    603  N   ARG A  74     -14.611  26.233  41.741  1.00 91.51      C2   N  
ATOM    604  CA  ARG A  74     -13.162  25.972  41.728  1.00 91.51      C2   C  
ATOM    605  C   ARG A  74     -12.795  24.802  40.783  1.00 91.51      C2   C  
ATOM    606  O   ARG A  74     -11.846  25.076  40.034  1.00 91.51      C2   O  
ATOM    607  CB  ARG A  74     -12.590  25.742  43.158  1.00 91.51      C2   C  
ATOM    608  CG  ARG A  74     -12.718  26.940  44.151  1.00 91.51      C2   C  
ATOM    609  CD  ARG A  74     -11.834  26.607  45.363  1.00 91.51      C2   C  
ATOM    610  NE  ARG A  74     -12.064  27.565  46.416  1.00 91.51      C2   N  
ATOM    611  CZ  ARG A  74     -11.487  27.485  47.659  1.00 91.51      C2   C  
ATOM    612  NH1 ARG A  74     -10.521  26.563  47.894  1.00 91.51      C2   N  
ATOM    613  NH2 ARG A  74     -11.876  28.426  48.665  1.00 91.51      C2   N  
ATOM    614  H   ARG A  74     -15.186  26.041  42.549  1.00 91.51      C2   H  
ATOM    615  HA  ARG A  74     -12.613  26.863  41.421  1.00 91.51      C2   H  
ATOM    616  HB2 ARG A  74     -13.274  24.987  43.545  1.00 91.51      C2   H  
ATOM    617  HB3 ARG A  74     -11.576  25.353  43.070  1.00 91.51      C2   H  
ATOM    618  HG2 ARG A  74     -12.486  27.838  43.578  1.00 91.51      C2   H  
ATOM    619  HG3 ARG A  74     -13.753  27.214  44.356  1.00 91.51      C2   H  
ATOM    620  HD2 ARG A  74     -12.117  25.616  45.718  1.00 91.51      C2   H  
ATOM    621  HD3 ARG A  74     -10.787  26.673  45.070  1.00 91.51      C2   H  
ATOM    622  HE  ARG A  74     -12.834  28.190  46.224  1.00 91.51      C2   H  
ATOM    623 HH11 ARG A  74     -10.235  25.915  47.174  1.00 91.51      C2   H  
ATOM    624 HH12 ARG A  74      -9.887  26.710  48.666  1.00 91.51      C2   H  
ATOM    625 HH21 ARG A  74     -12.614  29.045  48.360  1.00 91.51      C2   H  
ATOM    626 HH22 ARG A  74     -11.521  28.464  49.610  1.00 91.51      C2   H  
ATOM    627  N   ALA A  75     -13.440  23.620  40.764  1.00 84.68      C2   N  
ATOM    628  CA  ALA A  75     -13.044  22.583  39.813  1.00 84.68      C2   C  
ATOM    629  C   ALA A  75     -13.381  22.997  38.370  1.00 84.68      C2   C  
ATOM    630  O   ALA A  75     -12.596  22.617  37.533  1.00 84.68      C2   O  
ATOM    631  CB  ALA A  75     -13.778  21.331  40.225  1.00 84.68      C2   C  
ATOM    632  H   ALA A  75     -14.149  23.339  41.427  1.00 84.68      C2   H  
ATOM    633  HA  ALA A  75     -11.961  22.499  39.896  1.00 84.68      C2   H  
ATOM    634  HB1 ALA A  75     -14.863  21.393  40.307  1.00 84.68      C2   H  
ATOM    635  HB2 ALA A  75     -13.705  20.478  39.550  1.00 84.68      C2   H  
ATOM    636  HB3 ALA A  75     -13.496  21.127  41.258  1.00 84.68      C2   H  
ATOM    637  N   THR A  76     -14.503  23.701  38.022  1.00 83.60      C2   N  
ATOM    638  CA  THR A  76     -14.753  24.128  36.714  1.00 83.60      C2   C  
ATOM    639  C   THR A  76     -13.739  25.232  36.228  1.00 83.60      C2   C  
ATOM    640  O   THR A  76     -13.371  25.195  35.062  1.00 83.60      C2   O  
ATOM    641  CB  THR A  76     -16.207  24.742  36.532  1.00 83.60      C2   C  
ATOM    642  CG2 THR A  76     -16.544  25.186  35.114  1.00 83.60      C2   C  
ATOM    643  OG1 THR A  76     -17.234  23.850  36.900  1.00 83.60      C2   O  
ATOM    644  H   THR A  76     -15.178  24.011  38.707  1.00 83.60      C2   H  
ATOM    645  HA  THR A  76     -14.594  23.272  36.058  1.00 83.60      C2   H  
ATOM    646  HB  THR A  76     -16.397  25.680  37.052  1.00 83.60      C2   H  
ATOM    647  HG1 THR A  76     -17.184  23.549  37.810  1.00 83.60      C2   H  
ATOM    648 HG21 THR A  76     -17.624  25.216  34.969  1.00 83.60      C2   H  
ATOM    649 HG22 THR A  76     -15.989  26.052  34.752  1.00 83.60      C2   H  
ATOM    650 HG23 THR A  76     -16.208  24.431  34.404  1.00 83.60      C2   H  
ATOM    651  N   VAL A  77     -13.231  26.078  37.161  1.00 80.81      C2   N  
ATOM    652  CA  VAL A  77     -12.089  26.966  36.949  1.00 80.81      C2   C  
ATOM    653  C   VAL A  77     -10.808  26.132  36.686  1.00 80.81      C2   C  
ATOM    654  O   VAL A  77     -10.083  26.541  35.768  1.00 80.81      C2   O  
ATOM    655  CB  VAL A  77     -11.927  27.911  38.138  1.00 80.81      C2   C  
ATOM    656  CG1 VAL A  77     -10.538  28.384  38.370  1.00 80.81      C2   C  
ATOM    657  CG2 VAL A  77     -12.842  29.079  38.039  1.00 80.81      C2   C  
ATOM    658  H   VAL A  77     -13.636  26.297  38.060  1.00 80.81      C2   H  
ATOM    659  HA  VAL A  77     -12.300  27.495  36.019  1.00 80.81      C2   H  
ATOM    660  HB  VAL A  77     -12.130  27.339  39.043  1.00 80.81      C2   H  
ATOM    661 HG11 VAL A  77     -10.635  29.237  39.042  1.00 80.81      C2   H  
ATOM    662 HG12 VAL A  77      -9.929  27.576  38.774  1.00 80.81      C2   H  
ATOM    663 HG13 VAL A  77     -10.067  28.933  37.554  1.00 80.81      C2   H  
ATOM    664 HG21 VAL A  77     -12.543  29.880  37.363  1.00 80.81      C2   H  
ATOM    665 HG22 VAL A  77     -13.863  28.845  37.737  1.00 80.81      C2   H  
ATOM    666 HG23 VAL A  77     -13.030  29.607  38.974  1.00 80.81      C2   H  
ATOM    667  N   TYR A  78     -10.462  25.114  37.482  1.00 76.64      C2   N  
ATOM    668  CA  TYR A  78      -9.211  24.390  37.234  1.00 76.64      C2   C  
ATOM    669  C   TYR A  78      -9.319  23.522  35.947  1.00 76.64      C2   C  
ATOM    670  O   TYR A  78      -8.321  23.388  35.233  1.00 76.64      C2   O  
ATOM    671  CB  TYR A  78      -8.845  23.480  38.376  1.00 76.64      C2   C  
ATOM    672  CG  TYR A  78      -8.598  24.138  39.746  1.00 76.64      C2   C  
ATOM    673  CD1 TYR A  78      -7.683  25.216  40.003  1.00 76.64      C2   C  
ATOM    674  CD2 TYR A  78      -9.248  23.639  40.865  1.00 76.64      C2   C  
ATOM    675  CE1 TYR A  78      -7.376  25.698  41.279  1.00 76.64      C2   C  
ATOM    676  CE2 TYR A  78      -8.906  24.045  42.241  1.00 76.64      C2   C  
ATOM    677  CZ  TYR A  78      -7.962  25.040  42.387  1.00 76.64      C2   C  
ATOM    678  OH  TYR A  78      -7.686  25.582  43.621  1.00 76.64      C2   O  
ATOM    679  H   TYR A  78     -10.952  25.004  38.358  1.00 76.64      C2   H  
ATOM    680  HA  TYR A  78      -8.333  25.027  37.128  1.00 76.64      C2   H  
ATOM    681  HB2 TYR A  78      -9.578  22.697  38.573  1.00 76.64      C2   H  
ATOM    682  HB3 TYR A  78      -8.018  22.783  38.241  1.00 76.64      C2   H  
ATOM    683  HD1 TYR A  78      -7.089  25.631  39.202  1.00 76.64      C2   H  
ATOM    684  HD2 TYR A  78      -9.879  22.766  40.937  1.00 76.64      C2   H  
ATOM    685  HE1 TYR A  78      -6.596  26.438  41.378  1.00 76.64      C2   H  
ATOM    686  HE2 TYR A  78      -9.387  23.523  43.055  1.00 76.64      C2   H  
ATOM    687  HH  TYR A  78      -6.812  25.962  43.737  1.00 76.64      C2   H  
ATOM    688  N   PHE A  79     -10.570  23.116  35.584  1.00 70.36      C2   N  
ATOM    689  CA  PHE A  79     -10.863  22.632  34.292  1.00 70.36      C2   C  
ATOM    690  C   PHE A  79     -10.636  23.711  33.169  1.00 70.36      C2   C  
ATOM    691  O   PHE A  79      -9.804  23.422  32.269  1.00 70.36      C2   O  
ATOM    692  CB  PHE A  79     -12.344  22.093  34.260  1.00 70.36      C2   C  
ATOM    693  CG  PHE A  79     -12.773  21.228  33.086  1.00 70.36      C2   C  
ATOM    694  CD1 PHE A  79     -12.640  19.806  33.082  1.00 70.36      C2   C  
ATOM    695  CD2 PHE A  79     -13.097  21.955  31.883  1.00 70.36      C2   C  
ATOM    696  CE1 PHE A  79     -12.845  19.081  31.930  1.00 70.36      C2   C  
ATOM    697  CE2 PHE A  79     -13.362  21.151  30.704  1.00 70.36      C2   C  
ATOM    698  CZ  PHE A  79     -13.223  19.742  30.769  1.00 70.36      C2   C  
ATOM    699  H   PHE A  79     -11.326  23.238  36.242  1.00 70.36      C2   H  
ATOM    700  HA  PHE A  79     -10.221  21.778  34.077  1.00 70.36      C2   H  
ATOM    701  HB2 PHE A  79     -12.442  21.533  35.190  1.00 70.36      C2   H  
ATOM    702  HB3 PHE A  79     -13.165  22.793  34.413  1.00 70.36      C2   H  
ATOM    703  HD1 PHE A  79     -12.382  19.229  33.958  1.00 70.36      C2   H  
ATOM    704  HD2 PHE A  79     -13.116  23.031  31.790  1.00 70.36      C2   H  
ATOM    705  HE1 PHE A  79     -12.695  18.016  31.828  1.00 70.36      C2   H  
ATOM    706  HE2 PHE A  79     -13.557  21.537  29.715  1.00 70.36      C2   H  
ATOM    707  HZ  PHE A  79     -13.352  19.163  29.867  1.00 70.36      C2   H  
ATOM    708  N   VAL A  80     -11.295  24.873  33.284  1.00 67.75      C2   N  
ATOM    709  CA  VAL A  80     -11.172  25.999  32.251  1.00 67.75      C2   C  
ATOM    710  C   VAL A  80      -9.791  26.603  32.147  1.00 67.75      C2   C  
ATOM    711  O   VAL A  80      -9.320  26.952  31.062  1.00 67.75      C2   O  
ATOM    712  CB  VAL A  80     -12.379  26.928  32.326  1.00 67.75      C2   C  
ATOM    713  CG1 VAL A  80     -12.221  28.202  31.404  1.00 67.75      C2   C  
ATOM    714  CG2 VAL A  80     -13.750  26.322  31.998  1.00 67.75      C2   C  
ATOM    715  H   VAL A  80     -11.990  25.005  34.005  1.00 67.75      C2   H  
ATOM    716  HA  VAL A  80     -11.253  25.468  31.302  1.00 67.75      C2   H  
ATOM    717  HB  VAL A  80     -12.438  27.185  33.384  1.00 67.75      C2   H  
ATOM    718 HG11 VAL A  80     -12.468  28.109  30.347  1.00 67.75      C2   H  
ATOM    719 HG12 VAL A  80     -13.011  28.928  31.597  1.00 67.75      C2   H  
ATOM    720 HG13 VAL A  80     -11.279  28.731  31.550  1.00 67.75      C2   H  
ATOM    721 HG21 VAL A  80     -13.977  25.467  32.635  1.00 67.75      C2   H  
ATOM    722 HG22 VAL A  80     -14.563  27.033  32.141  1.00 67.75      C2   H  
ATOM    723 HG23 VAL A  80     -13.843  26.047  30.947  1.00 67.75      C2   H  
ATOM    724  N   ALA A  81      -9.054  26.767  33.227  1.00 64.41      C2   N  
ATOM    725  CA  ALA A  81      -7.612  27.053  33.154  1.00 64.41      C2   C  
ATOM    726  C   ALA A  81      -6.747  26.069  32.303  1.00 64.41      C2   C  
ATOM    727  O   ALA A  81      -5.879  26.468  31.570  1.00 64.41      C2   O  
ATOM    728  CB  ALA A  81      -7.055  27.136  34.532  1.00 64.41      C2   C  
ATOM    729  H   ALA A  81      -9.423  26.537  34.138  1.00 64.41      C2   H  
ATOM    730  HA  ALA A  81      -7.536  28.096  32.846  1.00 64.41      C2   H  
ATOM    731  HB1 ALA A  81      -6.283  27.905  34.541  1.00 64.41      C2   H  
ATOM    732  HB2 ALA A  81      -7.774  27.482  35.274  1.00 64.41      C2   H  
ATOM    733  HB3 ALA A  81      -6.902  26.115  34.882  1.00 64.41      C2   H  
ATOM    734  N   MET A  82      -6.972  24.768  32.542  1.00 61.11      C2   N  
ATOM    735  CA  MET A  82      -6.133  23.610  32.200  1.00 61.11      C2   C  
ATOM    736  C   MET A  82      -6.364  23.359  30.709  1.00 61.11      C2   C  
ATOM    737  O   MET A  82      -5.407  23.159  29.960  1.00 61.11      C2   O  
ATOM    738  CB  MET A  82      -6.271  22.439  33.170  1.00 61.11      C2   C  
ATOM    739  CG  MET A  82      -5.267  21.329  32.790  1.00 61.11      C2   C  
ATOM    740  SD  MET A  82      -4.670  20.376  34.215  1.00 61.11      C2   S  
ATOM    741  CE  MET A  82      -5.885  19.096  34.175  1.00 61.11      C2   C  
ATOM    742  H   MET A  82      -7.740  24.535  33.156  1.00 61.11      C2   H  
ATOM    743  HA  MET A  82      -5.094  23.934  32.257  1.00 61.11      C2   H  
ATOM    744  HB2 MET A  82      -5.916  22.919  34.081  1.00 61.11      C2   H  
ATOM    745  HB3 MET A  82      -7.275  22.041  33.322  1.00 61.11      C2   H  
ATOM    746  HG2 MET A  82      -5.689  20.524  32.189  1.00 61.11      C2   H  
ATOM    747  HG3 MET A  82      -4.397  21.636  32.209  1.00 61.11      C2   H  
ATOM    748  HE1 MET A  82      -5.964  18.715  35.194  1.00 61.11      C2   H  
ATOM    749  HE2 MET A  82      -6.874  19.481  33.929  1.00 61.11      C2   H  
ATOM    750  HE3 MET A  82      -5.630  18.285  33.493  1.00 61.11      C2   H  
ATOM    751  N   VAL A  83      -7.666  23.424  30.104  1.00 58.35      C2   N  
ATOM    752  CA  VAL A  83      -7.915  23.059  28.676  1.00 58.35      C2   C  
ATOM    753  C   VAL A  83      -7.511  24.277  27.775  1.00 58.35      C2   C  
ATOM    754  O   VAL A  83      -7.222  24.126  26.579  1.00 58.35      C2   O  
ATOM    755  CB  VAL A  83      -9.323  22.591  28.365  1.00 58.35      C2   C  
ATOM    756  CG1 VAL A  83      -9.449  22.025  26.920  1.00 58.35      C2   C  
ATOM    757  CG2 VAL A  83      -9.752  21.381  29.278  1.00 58.35      C2   C  
ATOM    758  H   VAL A  83      -8.477  23.510  30.700  1.00 58.35      C2   H  
ATOM    759  HA  VAL A  83      -7.287  22.210  28.408  1.00 58.35      C2   H  
ATOM    760  HB  VAL A  83      -9.991  23.440  28.507  1.00 58.35      C2   H  
ATOM    761 HG11 VAL A  83      -8.994  21.043  26.792  1.00 58.35      C2   H  
ATOM    762 HG12 VAL A  83     -10.482  21.750  26.707  1.00 58.35      C2   H  
ATOM    763 HG13 VAL A  83      -9.141  22.722  26.140  1.00 58.35      C2   H  
ATOM    764 HG21 VAL A  83      -9.588  21.569  30.339  1.00 58.35      C2   H  
ATOM    765 HG22 VAL A  83     -10.807  21.147  29.131  1.00 58.35      C2   H  
ATOM    766 HG23 VAL A  83      -9.120  20.531  29.019  1.00 58.35      C2   H  
ATOM    767  N   TYR A  84      -7.579  25.481  28.341  1.00 61.92      C2   N  
ATOM    768  CA  TYR A  84      -7.125  26.761  27.700  1.00 61.92      C2   C  
ATOM    769  C   TYR A  84      -5.569  26.800  27.696  1.00 61.92      C2   C  
ATOM    770  O   TYR A  84      -5.032  27.392  26.754  1.00 61.92      C2   O  
ATOM    771  CB  TYR A  84      -7.687  28.045  28.365  1.00 61.92      C2   C  
ATOM    772  CG  TYR A  84      -7.338  29.340  27.751  1.00 61.92      C2   C  
ATOM    773  CD1 TYR A  84      -6.573  30.204  28.439  1.00 61.92      C2   C  
ATOM    774  CD2 TYR A  84      -7.669  29.568  26.398  1.00 61.92      C2   C  
ATOM    775  CE1 TYR A  84      -5.938  31.276  27.720  1.00 61.92      C2   C  
ATOM    776  CE2 TYR A  84      -7.229  30.706  25.776  1.00 61.92      C2   C  
ATOM    777  CZ  TYR A  84      -6.417  31.617  26.431  1.00 61.92      C2   C  
ATOM    778  OH  TYR A  84      -6.043  32.794  25.876  1.00 61.92      C2   O  
ATOM    779  H   TYR A  84      -7.739  25.446  29.337  1.00 61.92      C2   H  
ATOM    780  HA  TYR A  84      -7.531  26.598  26.702  1.00 61.92      C2   H  
ATOM    781  HB2 TYR A  84      -8.753  27.837  28.455  1.00 61.92      C2   H  
ATOM    782  HB3 TYR A  84      -7.480  28.071  29.435  1.00 61.92      C2   H  
ATOM    783  HD1 TYR A  84      -6.170  30.004  29.421  1.00 61.92      C2   H  
ATOM    784  HD2 TYR A  84      -8.290  28.924  25.793  1.00 61.92      C2   H  
ATOM    785  HE1 TYR A  84      -5.237  31.866  28.292  1.00 61.92      C2   H  
ATOM    786  HE2 TYR A  84      -7.492  30.909  24.749  1.00 61.92      C2   H  
ATOM    787  HH  TYR A  84      -6.766  33.147  25.353  1.00 61.92      C2   H  
ATOM    788  N   MET A  85      -4.946  26.094  28.660  1.00 56.15      C2   N  
ATOM    789  CA  MET A  85      -3.496  25.868  28.579  1.00 56.15      C2   C  
ATOM    790  C   MET A  85      -3.061  24.689  27.756  1.00 56.15      C2   C  
ATOM    791  O   MET A  85      -2.155  24.806  26.973  1.00 56.15      C2   O  
ATOM    792  CB  MET A  85      -3.038  25.676  30.066  1.00 56.15      C2   C  
ATOM    793  CG  MET A  85      -1.547  25.937  30.375  1.00 56.15      C2   C  
ATOM    794  SD  MET A  85      -1.226  25.957  32.139  1.00 56.15      C2   S  
ATOM    795  CE  MET A  85      -1.803  27.704  32.487  1.00 56.15      C2   C  
ATOM    796  H   MET A  85      -5.616  25.786  29.351  1.00 56.15      C2   H  
ATOM    797  HA  MET A  85      -2.896  26.701  28.213  1.00 56.15      C2   H  
ATOM    798  HB2 MET A  85      -3.509  26.446  30.677  1.00 56.15      C2   H  
ATOM    799  HB3 MET A  85      -3.316  24.797  30.646  1.00 56.15      C2   H  
ATOM    800  HG2 MET A  85      -0.915  25.376  29.687  1.00 56.15      C2   H  
ATOM    801  HG3 MET A  85      -1.491  26.969  30.028  1.00 56.15      C2   H  
ATOM    802  HE1 MET A  85      -1.855  27.761  33.574  1.00 56.15      C2   H  
ATOM    803  HE2 MET A  85      -1.071  28.484  32.281  1.00 56.15      C2   H  
ATOM    804  HE3 MET A  85      -2.829  27.890  32.169  1.00 56.15      C2   H  
ATOM    805  N   PHE A  86      -3.759  23.570  27.761  1.00 51.11      C2   N  
ATOM    806  CA  PHE A  86      -3.711  22.505  26.695  1.00 51.11      C2   C  
ATOM    807  C   PHE A  86      -3.907  23.110  25.247  1.00 51.11      C2   C  
ATOM    808  O   PHE A  86      -3.008  22.864  24.456  1.00 51.11      C2   O  
ATOM    809  CB  PHE A  86      -4.870  21.401  26.945  1.00 51.11      C2   C  
ATOM    810  CG  PHE A  86      -4.677  20.471  28.154  1.00 51.11      C2   C  
ATOM    811  CD1 PHE A  86      -3.433  20.001  28.599  1.00 51.11      C2   C  
ATOM    812  CD2 PHE A  86      -5.840  19.916  28.628  1.00 51.11      C2   C  
ATOM    813  CE1 PHE A  86      -3.448  19.104  29.670  1.00 51.11      C2   C  
ATOM    814  CE2 PHE A  86      -5.783  18.939  29.689  1.00 51.11      C2   C  
ATOM    815  CZ  PHE A  86      -4.640  18.631  30.284  1.00 51.11      C2   C  
ATOM    816  H   PHE A  86      -4.384  23.394  28.535  1.00 51.11      C2   H  
ATOM    817  HA  PHE A  86      -2.728  22.037  26.753  1.00 51.11      C2   H  
ATOM    818  HB2 PHE A  86      -5.857  21.860  26.893  1.00 51.11      C2   H  
ATOM    819  HB3 PHE A  86      -4.857  20.809  26.030  1.00 51.11      C2   H  
ATOM    820  HD1 PHE A  86      -2.544  20.493  28.233  1.00 51.11      C2   H  
ATOM    821  HD2 PHE A  86      -6.801  20.231  28.246  1.00 51.11      C2   H  
ATOM    822  HE1 PHE A  86      -2.511  18.818  30.126  1.00 51.11      C2   H  
ATOM    823  HE2 PHE A  86      -6.727  18.592  30.083  1.00 51.11      C2   H  
ATOM    824  HZ  PHE A  86      -4.486  18.031  31.168  1.00 51.11      C2   H  
ATOM    825  N   LEU A  87      -5.013  23.849  25.010  1.00 52.62      C2   N  
ATOM    826  CA  LEU A  87      -5.118  24.760  23.896  1.00 52.62      C2   C  
ATOM    827  C   LEU A  87      -3.822  25.651  23.695  1.00 52.62      C2   C  
ATOM    828  O   LEU A  87      -3.251  25.472  22.615  1.00 52.62      C2   O  
ATOM    829  CB  LEU A  87      -6.461  25.571  23.978  1.00 52.62      C2   C  
ATOM    830  CG  LEU A  87      -6.564  26.724  22.996  1.00 52.62      C2   C  
ATOM    831  CD1 LEU A  87      -6.707  26.145  21.552  1.00 52.62      C2   C  
ATOM    832  CD2 LEU A  87      -7.803  27.620  23.364  1.00 52.62      C2   C  
ATOM    833  H   LEU A  87      -5.732  23.879  25.718  1.00 52.62      C2   H  
ATOM    834  HA  LEU A  87      -5.183  24.179  22.976  1.00 52.62      C2   H  
ATOM    835  HB2 LEU A  87      -7.352  24.943  23.993  1.00 52.62      C2   H  
ATOM    836  HB3 LEU A  87      -6.557  25.969  24.988  1.00 52.62      C2   H  
ATOM    837  HG  LEU A  87      -5.811  27.510  22.935  1.00 52.62      C2   H  
ATOM    838 HD11 LEU A  87      -7.656  25.647  21.353  1.00 52.62      C2   H  
ATOM    839 HD12 LEU A  87      -6.543  26.921  20.804  1.00 52.62      C2   H  
ATOM    840 HD13 LEU A  87      -5.932  25.394  21.403  1.00 52.62      C2   H  
ATOM    841 HD21 LEU A  87      -7.520  28.527  23.899  1.00 52.62      C2   H  
ATOM    842 HD22 LEU A  87      -8.483  27.889  22.556  1.00 52.62      C2   H  
ATOM    843 HD23 LEU A  87      -8.456  27.114  24.075  1.00 52.62      C2   H  
ATOM    844  N   GLY A  88      -3.323  26.405  24.649  1.00 51.63      C2   N  
ATOM    845  CA  GLY A  88      -2.203  27.343  24.413  1.00 51.63      C2   C  
ATOM    846  C   GLY A  88      -0.879  26.576  24.092  1.00 51.63      C2   C  
ATOM    847  O   GLY A  88      -0.099  26.979  23.232  1.00 51.63      C2   O  
ATOM    848  H   GLY A  88      -3.781  26.405  25.549  1.00 51.63      C2   H  
ATOM    849  HA2 GLY A  88      -2.567  28.053  23.670  1.00 51.63      C2   H  
ATOM    850  HA3 GLY A  88      -2.036  28.019  25.251  1.00 51.63      C2   H  
ATOM    851  N   VAL A  89      -0.599  25.497  24.863  1.00 49.76      C2   N  
ATOM    852  CA  VAL A  89       0.530  24.590  24.699  1.00 49.76      C2   C  
ATOM    853  C   VAL A  89       0.583  23.892  23.275  1.00 49.76      C2   C  
ATOM    854  O   VAL A  89       1.644  23.429  22.788  1.00 49.76      C2   O  
ATOM    855  CB  VAL A  89       0.503  23.489  25.801  1.00 49.76      C2   C  
ATOM    856  CG1 VAL A  89       1.109  22.087  25.447  1.00 49.76      C2   C  
ATOM    857  CG2 VAL A  89       1.230  24.055  27.053  1.00 49.76      C2   C  
ATOM    858  H   VAL A  89      -1.342  25.308  25.520  1.00 49.76      C2   H  
ATOM    859  HA  VAL A  89       1.336  25.319  24.770  1.00 49.76      C2   H  
ATOM    860  HB  VAL A  89      -0.512  23.277  26.138  1.00 49.76      C2   H  
ATOM    861 HG11 VAL A  89       0.576  21.544  24.665  1.00 49.76      C2   H  
ATOM    862 HG12 VAL A  89       2.142  22.094  25.100  1.00 49.76      C2   H  
ATOM    863 HG13 VAL A  89       1.135  21.530  26.383  1.00 49.76      C2   H  
ATOM    864 HG21 VAL A  89       1.131  23.320  27.852  1.00 49.76      C2   H  
ATOM    865 HG22 VAL A  89       2.305  24.228  27.013  1.00 49.76      C2   H  
ATOM    866 HG23 VAL A  89       0.757  24.976  27.395  1.00 49.76      C2   H  
ATOM    867  N   SER A  90      -0.593  23.884  22.597  1.00 48.78      C2   N  
ATOM    868  CA  SER A  90      -0.591  23.379  21.185  1.00 48.78      C2   C  
ATOM    869  C   SER A  90       0.006  24.405  20.157  1.00 48.78      C2   C  
ATOM    870  O   SER A  90       0.598  24.018  19.164  1.00 48.78      C2   O  
ATOM    871  CB  SER A  90      -2.056  23.019  20.767  1.00 48.78      C2   C  
ATOM    872  OG  SER A  90      -2.914  24.086  20.540  1.00 48.78      C2   O  
ATOM    873  H   SER A  90      -1.374  24.339  23.048  1.00 48.78      C2   H  
ATOM    874  HA  SER A  90      -0.006  22.464  21.278  1.00 48.78      C2   H  
ATOM    875  HB2 SER A  90      -2.106  22.488  19.816  1.00 48.78      C2   H  
ATOM    876  HB3 SER A  90      -2.555  22.483  21.574  1.00 48.78      C2   H  
ATOM    877  HG  SER A  90      -3.027  24.505  21.396  1.00 48.78      C2   H  
ATOM    878  N   ILE A  91      -0.146  25.703  20.409  1.00 48.66      C2   N  
ATOM    879  CA  ILE A  91       0.259  26.846  19.548  1.00 48.66      C2   C  
ATOM    880  C   ILE A  91       1.807  26.926  19.721  1.00 48.66      C2   C  
ATOM    881  O   ILE A  91       2.474  26.880  18.714  1.00 48.66      C2   O  
ATOM    882  CB  ILE A  91      -0.398  28.173  19.993  1.00 48.66      C2   C  
ATOM    883  CG1 ILE A  91      -1.951  28.265  19.763  1.00 48.66      C2   C  
ATOM    884  CG2 ILE A  91       0.205  29.459  19.427  1.00 48.66      C2   C  
ATOM    885  CD1 ILE A  91      -2.646  29.349  20.618  1.00 48.66      C2   C  
ATOM    886  H   ILE A  91      -0.704  25.894  21.229  1.00 48.66      C2   H  
ATOM    887  HA  ILE A  91      -0.068  26.643  18.528  1.00 48.66      C2   H  
ATOM    888  HB  ILE A  91      -0.185  28.124  21.061  1.00 48.66      C2   H  
ATOM    889 HG12 ILE A  91      -2.289  28.265  18.727  1.00 48.66      C2   H  
ATOM    890 HG13 ILE A  91      -2.394  27.337  20.122  1.00 48.66      C2   H  
ATOM    891 HG21 ILE A  91      -0.055  30.356  19.989  1.00 48.66      C2   H  
ATOM    892 HG22 ILE A  91       1.295  29.476  19.412  1.00 48.66      C2   H  
ATOM    893 HG23 ILE A  91      -0.165  29.569  18.408  1.00 48.66      C2   H  
ATOM    894 HD11 ILE A  91      -2.025  29.552  21.490  1.00 48.66      C2   H  
ATOM    895 HD12 ILE A  91      -2.867  30.238  20.028  1.00 48.66      C2   H  
ATOM    896 HD13 ILE A  91      -3.616  28.954  20.922  1.00 48.66      C2   H  
ATOM    897  N   ILE A  92       2.339  26.935  20.973  1.00 48.50      C2   N  
ATOM    898  CA  ILE A  92       3.775  26.984  21.213  1.00 48.50      C2   C  
ATOM    899  C   ILE A  92       4.408  25.639  20.844  1.00 48.50      C2   C  
ATOM    900  O   ILE A  92       5.563  25.752  20.431  1.00 48.50      C2   O  
ATOM    901  CB  ILE A  92       4.189  27.568  22.616  1.00 48.50      C2   C  
ATOM    902  CG1 ILE A  92       5.686  27.927  22.672  1.00 48.50      C2   C  
ATOM    903  CG2 ILE A  92       3.821  26.718  23.771  1.00 48.50      C2   C  
ATOM    904  CD1 ILE A  92       6.055  29.149  21.739  1.00 48.50      C2   C  
ATOM    905  H   ILE A  92       1.653  26.899  21.714  1.00 48.50      C2   H  
ATOM    906  HA  ILE A  92       4.272  27.636  20.496  1.00 48.50      C2   H  
ATOM    907  HB  ILE A  92       3.671  28.524  22.702  1.00 48.50      C2   H  
ATOM    908 HG12 ILE A  92       5.890  28.209  23.705  1.00 48.50      C2   H  
ATOM    909 HG13 ILE A  92       6.304  27.046  22.501  1.00 48.50      C2   H  
ATOM    910 HG21 ILE A  92       4.324  25.752  23.713  1.00 48.50      C2   H  
ATOM    911 HG22 ILE A  92       3.992  27.154  24.755  1.00 48.50      C2   H  
ATOM    912 HG23 ILE A  92       2.778  26.438  23.624  1.00 48.50      C2   H  
ATOM    913 HD11 ILE A  92       5.263  29.898  21.748  1.00 48.50      C2   H  
ATOM    914 HD12 ILE A  92       7.040  29.533  22.003  1.00 48.50      C2   H  
ATOM    915 HD13 ILE A  92       6.252  28.877  20.702  1.00 48.50      C2   H  
ATOM    916  N   ALA A  93       3.794  24.459  21.055  1.00 46.90      C2   N  
ATOM    917  CA  ALA A  93       4.286  23.257  20.446  1.00 46.90      C2   C  
ATOM    918  C   ALA A  93       4.356  23.265  18.900  1.00 46.90      C2   C  
ATOM    919  O   ALA A  93       5.356  22.747  18.381  1.00 46.90      C2   O  
ATOM    920  CB  ALA A  93       3.504  22.010  20.907  1.00 46.90      C2   C  
ATOM    921  H   ALA A  93       2.898  24.286  21.488  1.00 46.90      C2   H  
ATOM    922  HA  ALA A  93       5.284  23.102  20.855  1.00 46.90      C2   H  
ATOM    923  HB1 ALA A  93       2.445  22.162  20.699  1.00 46.90      C2   H  
ATOM    924  HB2 ALA A  93       3.944  21.109  20.480  1.00 46.90      C2   H  
ATOM    925  HB3 ALA A  93       3.500  21.776  21.972  1.00 46.90      C2   H  
ATOM    926  N   ASP A  94       3.381  23.896  18.180  1.00 51.03      C2   N  
ATOM    927  CA  ASP A  94       3.458  24.047  16.712  1.00 51.03      C2   C  
ATOM    928  C   ASP A  94       4.690  24.814  16.254  1.00 51.03      C2   C  
ATOM    929  O   ASP A  94       5.420  24.300  15.381  1.00 51.03      C2   O  
ATOM    930  CB  ASP A  94       2.080  24.460  16.119  1.00 51.03      C2   C  
ATOM    931  CG  ASP A  94       2.021  24.999  14.690  1.00 51.03      C2   C  
ATOM    932  OD1 ASP A  94       1.125  25.799  14.437  1.00 51.03      C2   O  
ATOM    933  OD2 ASP A  94       2.809  24.492  13.850  1.00 51.03      C2   O  
ATOM    934  H   ASP A  94       2.670  24.402  18.688  1.00 51.03      C2   H  
ATOM    935  HA  ASP A  94       3.596  23.012  16.398  1.00 51.03      C2   H  
ATOM    936  HB2 ASP A  94       1.423  23.591  16.123  1.00 51.03      C2   H  
ATOM    937  HB3 ASP A  94       1.661  25.210  16.790  1.00 51.03      C2   H  
ATOM    938  N   ARG A  95       4.991  25.980  16.888  1.00 51.71      C2   N  
ATOM    939  CA  ARG A  95       6.121  26.782  16.624  1.00 51.71      C2   C  
ATOM    940  C   ARG A  95       7.508  26.191  17.035  1.00 51.71      C2   C  
ATOM    941  O   ARG A  95       8.428  26.324  16.237  1.00 51.71      C2   O  
ATOM    942  CB  ARG A  95       5.924  28.132  17.320  1.00 51.71      C2   C  
ATOM    943  CG  ARG A  95       7.060  29.126  17.189  1.00 51.71      C2   C  
ATOM    944  CD  ARG A  95       7.415  29.494  15.751  1.00 51.71      C2   C  
ATOM    945  NE  ARG A  95       6.177  30.015  15.018  1.00 51.71      C2   N  
ATOM    946  CZ  ARG A  95       5.595  31.246  15.127  1.00 51.71      C2   C  
ATOM    947  NH1 ARG A  95       6.112  32.157  15.911  1.00 51.71      C2   N  
ATOM    948  NH2 ARG A  95       4.540  31.483  14.382  1.00 51.71      C2   N  
ATOM    949  H   ARG A  95       4.367  26.238  17.640  1.00 51.71      C2   H  
ATOM    950  HA  ARG A  95       6.150  26.940  15.546  1.00 51.71      C2   H  
ATOM    951  HB2 ARG A  95       4.980  28.535  16.951  1.00 51.71      C2   H  
ATOM    952  HB3 ARG A  95       5.769  28.083  18.397  1.00 51.71      C2   H  
ATOM    953  HG2 ARG A  95       6.811  29.977  17.823  1.00 51.71      C2   H  
ATOM    954  HG3 ARG A  95       8.010  28.751  17.572  1.00 51.71      C2   H  
ATOM    955  HD2 ARG A  95       8.255  30.189  15.748  1.00 51.71      C2   H  
ATOM    956  HD3 ARG A  95       7.712  28.558  15.279  1.00 51.71      C2   H  
ATOM    957  HE  ARG A  95       5.843  29.438  14.259  1.00 51.71      C2   H  
ATOM    958 HH11 ARG A  95       6.885  31.878  16.499  1.00 51.71      C2   H  
ATOM    959 HH12 ARG A  95       5.744  33.095  15.980  1.00 51.71      C2   H  
ATOM    960 HH21 ARG A  95       4.109  30.746  13.842  1.00 51.71      C2   H  
ATOM    961 HH22 ARG A  95       4.225  32.438  14.297  1.00 51.71      C2   H  
ATOM    962  N   PHE A  96       7.593  25.529  18.204  1.00 44.22      C2   N  
ATOM    963  CA  PHE A  96       8.671  24.674  18.622  1.00 44.22      C2   C  
ATOM    964  C   PHE A  96       9.061  23.609  17.556  1.00 44.22      C2   C  
ATOM    965  O   PHE A  96      10.247  23.550  17.288  1.00 44.22      C2   O  
ATOM    966  CB  PHE A  96       8.354  24.115  20.032  1.00 44.22      C2   C  
ATOM    967  CG  PHE A  96       9.446  23.189  20.745  1.00 44.22      C2   C  
ATOM    968  CD1 PHE A  96       9.021  21.939  21.252  1.00 44.22      C2   C  
ATOM    969  CD2 PHE A  96      10.752  23.563  20.932  1.00 44.22      C2   C  
ATOM    970  CE1 PHE A  96       9.904  21.208  22.006  1.00 44.22      C2   C  
ATOM    971  CE2 PHE A  96      11.632  22.764  21.629  1.00 44.22      C2   C  
ATOM    972  CZ  PHE A  96      11.159  21.704  22.290  1.00 44.22      C2   C  
ATOM    973  H   PHE A  96       6.721  25.503  18.712  1.00 44.22      C2   H  
ATOM    974  HA  PHE A  96       9.560  25.304  18.647  1.00 44.22      C2   H  
ATOM    975  HB2 PHE A  96       8.110  24.983  20.645  1.00 44.22      C2   H  
ATOM    976  HB3 PHE A  96       7.443  23.525  19.936  1.00 44.22      C2   H  
ATOM    977  HD1 PHE A  96       8.001  21.662  21.034  1.00 44.22      C2   H  
ATOM    978  HD2 PHE A  96      11.130  24.438  20.424  1.00 44.22      C2   H  
ATOM    979  HE1 PHE A  96       9.622  20.253  22.423  1.00 44.22      C2   H  
ATOM    980  HE2 PHE A  96      12.678  22.968  21.799  1.00 44.22      C2   H  
ATOM    981  HZ  PHE A  96      11.784  21.077  22.909  1.00 44.22      C2   H  
ATOM    982  N   MET A  97       8.061  22.836  17.023  1.00 46.57      C2   N  
ATOM    983  CA  MET A  97       8.268  21.900  15.984  1.00 46.57      C2   C  
ATOM    984  C   MET A  97       8.774  22.471  14.599  1.00 46.57      C2   C  
ATOM    985  O   MET A  97       9.745  22.018  14.001  1.00 46.57      C2   O  
ATOM    986  CB  MET A  97       6.954  21.008  15.818  1.00 46.57      C2   C  
ATOM    987  CG  MET A  97       6.772  19.971  17.023  1.00 46.57      C2   C  
ATOM    988  SD  MET A  97       5.743  18.613  16.732  1.00 46.57      C2   S  
ATOM    989  CE  MET A  97       4.204  19.540  16.294  1.00 46.57      C2   C  
ATOM    990  H   MET A  97       7.124  23.142  17.246  1.00 46.57      C2   H  
ATOM    991  HA  MET A  97       9.091  21.274  16.331  1.00 46.57      C2   H  
ATOM    992  HB2 MET A  97       6.158  21.729  15.629  1.00 46.57      C2   H  
ATOM    993  HB3 MET A  97       6.883  20.360  14.944  1.00 46.57      C2   H  
ATOM    994  HG2 MET A  97       7.736  19.681  17.442  1.00 46.57      C2   H  
ATOM    995  HG3 MET A  97       6.335  20.539  17.844  1.00 46.57      C2   H  
ATOM    996  HE1 MET A  97       3.250  19.019  16.378  1.00 46.57      C2   H  
ATOM    997  HE2 MET A  97       4.067  20.428  16.912  1.00 46.57      C2   H  
ATOM    998  HE3 MET A  97       4.347  19.816  15.249  1.00 46.57      C2   H  
ATOM    999  N   SER A  98       8.102  23.529  14.230  1.00 48.28      C2   N  
ATOM   1000  CA  SER A  98       8.494  24.323  13.084  1.00 48.28      C2   C  
ATOM   1001  C   SER A  98       9.884  24.957  13.117  1.00 48.28      C2   C  
ATOM   1002  O   SER A  98      10.568  25.093  12.098  1.00 48.28      C2   O  
ATOM   1003  CB  SER A  98       7.362  25.373  12.771  1.00 48.28      C2   C  
ATOM   1004  OG  SER A  98       6.123  24.858  12.289  1.00 48.28      C2   O  
ATOM   1005  H   SER A  98       7.361  23.911  14.799  1.00 48.28      C2   H  
ATOM   1006  HA  SER A  98       8.540  23.636  12.240  1.00 48.28      C2   H  
ATOM   1007  HB2 SER A  98       7.218  26.074  13.593  1.00 48.28      C2   H  
ATOM   1008  HB3 SER A  98       7.763  25.932  11.926  1.00 48.28      C2   H  
ATOM   1009  HG  SER A  98       6.325  24.427  11.455  1.00 48.28      C2   H  
ATOM   1010  N   SER A  99      10.354  25.246  14.314  1.00 47.82      C2   N  
ATOM   1011  CA  SER A  99      11.763  25.729  14.553  1.00 47.82      C2   C  
ATOM   1012  C   SER A  99      12.732  24.587  14.334  1.00 47.82      C2   C  
ATOM   1013  O   SER A  99      13.716  24.775  13.665  1.00 47.82      C2   O  
ATOM   1014  CB  SER A  99      11.826  26.475  15.913  1.00 47.82      C2   C  
ATOM   1015  OG  SER A  99      11.876  25.671  17.066  1.00 47.82      C2   O  
ATOM   1016  H   SER A  99       9.727  25.280  15.105  1.00 47.82      C2   H  
ATOM   1017  HA  SER A  99      12.027  26.441  13.772  1.00 47.82      C2   H  
ATOM   1018  HB2 SER A  99      12.736  27.053  16.076  1.00 47.82      C2   H  
ATOM   1019  HB3 SER A  99      10.896  27.042  15.961  1.00 47.82      C2   H  
ATOM   1020  HG  SER A  99      11.294  24.909  17.025  1.00 47.82      C2   H  
ATOM   1021  N   ILE A 100      12.476  23.410  14.888  1.00 46.17      C2   N  
ATOM   1022  CA  ILE A 100      13.185  22.156  14.707  1.00 46.17      C2   C  
ATOM   1023  C   ILE A 100      13.414  21.855  13.191  1.00 46.17      C2   C  
ATOM   1024  O   ILE A 100      14.468  21.433  12.685  1.00 46.17      C2   O  
ATOM   1025  CB  ILE A 100      12.455  20.985  15.442  1.00 46.17      C2   C  
ATOM   1026  CG1 ILE A 100      12.996  20.874  16.897  1.00 46.17      C2   C  
ATOM   1027  CG2 ILE A 100      12.669  19.627  14.749  1.00 46.17      C2   C  
ATOM   1028  CD1 ILE A 100      12.168  19.989  17.777  1.00 46.17      C2   C  
ATOM   1029  H   ILE A 100      11.619  23.198  15.378  1.00 46.17      C2   H  
ATOM   1030  HA  ILE A 100      14.191  22.351  15.078  1.00 46.17      C2   H  
ATOM   1031  HB  ILE A 100      11.372  21.109  15.413  1.00 46.17      C2   H  
ATOM   1032 HG12 ILE A 100      14.002  20.456  16.892  1.00 46.17      C2   H  
ATOM   1033 HG13 ILE A 100      13.178  21.840  17.368  1.00 46.17      C2   H  
ATOM   1034 HG21 ILE A 100      12.276  18.803  15.346  1.00 46.17      C2   H  
ATOM   1035 HG22 ILE A 100      12.121  19.606  13.807  1.00 46.17      C2   H  
ATOM   1036 HG23 ILE A 100      13.669  19.433  14.363  1.00 46.17      C2   H  
ATOM   1037 HD11 ILE A 100      12.033  20.453  18.754  1.00 46.17      C2   H  
ATOM   1038 HD12 ILE A 100      11.207  19.826  17.288  1.00 46.17      C2   H  
ATOM   1039 HD13 ILE A 100      12.660  19.026  17.911  1.00 46.17      C2   H  
ATOM   1040  N   GLU A 101      12.350  22.040  12.446  1.00 48.22      C2   N  
ATOM   1041  CA  GLU A 101      12.215  21.951  11.035  1.00 48.22      C2   C  
ATOM   1042  C   GLU A 101      13.193  22.867  10.334  1.00 48.22      C2   C  
ATOM   1043  O   GLU A 101      13.719  22.457   9.330  1.00 48.22      C2   O  
ATOM   1044  CB  GLU A 101      10.806  21.840  10.471  1.00 48.22      C2   C  
ATOM   1045  CG  GLU A 101      10.693  21.655   8.945  1.00 48.22      C2   C  
ATOM   1046  CD  GLU A 101       9.237  21.886   8.506  1.00 48.22      C2   C  
ATOM   1047  OE1 GLU A 101       8.681  22.968   8.777  1.00 48.22      C2   O  
ATOM   1048  OE2 GLU A 101       8.560  20.863   8.171  1.00 48.22      C2   O  
ATOM   1049  H   GLU A 101      11.500  22.309  12.921  1.00 48.22      C2   H  
ATOM   1050  HA  GLU A 101      12.575  20.956  10.772  1.00 48.22      C2   H  
ATOM   1051  HB2 GLU A 101      10.048  21.261  10.999  1.00 48.22      C2   H  
ATOM   1052  HB3 GLU A 101      10.437  22.864  10.536  1.00 48.22      C2   H  
ATOM   1053  HG2 GLU A 101      11.330  22.355   8.405  1.00 48.22      C2   H  
ATOM   1054  HG3 GLU A 101      11.062  20.667   8.671  1.00 48.22      C2   H  
ATOM   1055  N   VAL A 102      13.463  24.102  10.852  1.00 49.32      C2   N  
ATOM   1056  CA  VAL A 102      14.582  24.929  10.379  1.00 49.32      C2   C  
ATOM   1057  C   VAL A 102      15.933  24.209  10.511  1.00 49.32      C2   C  
ATOM   1058  O   VAL A 102      16.542  24.068   9.472  1.00 49.32      C2   O  
ATOM   1059  CB  VAL A 102      14.616  26.355  11.007  1.00 49.32      C2   C  
ATOM   1060  CG1 VAL A 102      15.826  27.290  10.551  1.00 49.32      C2   C  
ATOM   1061  CG2 VAL A 102      13.300  27.112  10.953  1.00 49.32      C2   C  
ATOM   1062  H   VAL A 102      12.769  24.440  11.504  1.00 49.32      C2   H  
ATOM   1063  HA  VAL A 102      14.409  25.076   9.313  1.00 49.32      C2   H  
ATOM   1064  HB  VAL A 102      14.798  26.346  12.081  1.00 49.32      C2   H  
ATOM   1065 HG11 VAL A 102      16.769  26.788  10.769  1.00 49.32      C2   H  
ATOM   1066 HG12 VAL A 102      15.777  27.542   9.491  1.00 49.32      C2   H  
ATOM   1067 HG13 VAL A 102      15.996  28.196  11.132  1.00 49.32      C2   H  
ATOM   1068 HG21 VAL A 102      13.200  27.503   9.940  1.00 49.32      C2   H  
ATOM   1069 HG22 VAL A 102      12.471  26.509  11.324  1.00 49.32      C2   H  
ATOM   1070 HG23 VAL A 102      13.510  27.935  11.637  1.00 49.32      C2   H  
ATOM   1071  N   ILE A 103      16.357  23.742  11.701  1.00 49.82      C2   N  
ATOM   1072  CA  ILE A 103      17.675  23.255  11.946  1.00 49.82      C2   C  
ATOM   1073  C   ILE A 103      17.850  21.907  11.182  1.00 49.82      C2   C  
ATOM   1074  O   ILE A 103      18.949  21.739  10.756  1.00 49.82      C2   O  
ATOM   1075  CB  ILE A 103      17.819  23.021  13.466  1.00 49.82      C2   C  
ATOM   1076  CG1 ILE A 103      17.455  24.185  14.284  1.00 49.82      C2   C  
ATOM   1077  CG2 ILE A 103      19.266  22.563  13.795  1.00 49.82      C2   C  
ATOM   1078  CD1 ILE A 103      16.994  23.770  15.684  1.00 49.82      C2   C  
ATOM   1079  H   ILE A 103      15.815  23.976  12.520  1.00 49.82      C2   H  
ATOM   1080  HA  ILE A 103      18.402  23.958  11.540  1.00 49.82      C2   H  
ATOM   1081  HB  ILE A 103      17.189  22.183  13.764  1.00 49.82      C2   H  
ATOM   1082 HG12 ILE A 103      18.288  24.882  14.379  1.00 49.82      C2   H  
ATOM   1083 HG13 ILE A 103      16.671  24.818  13.870  1.00 49.82      C2   H  
ATOM   1084 HG21 ILE A 103      19.993  23.004  13.113  1.00 49.82      C2   H  
ATOM   1085 HG22 ILE A 103      19.522  22.581  14.854  1.00 49.82      C2   H  
ATOM   1086 HG23 ILE A 103      19.362  21.516  13.509  1.00 49.82      C2   H  
ATOM   1087 HD11 ILE A 103      17.741  23.232  16.267  1.00 49.82      C2   H  
ATOM   1088 HD12 ILE A 103      16.675  24.683  16.188  1.00 49.82      C2   H  
ATOM   1089 HD13 ILE A 103      16.123  23.154  15.462  1.00 49.82      C2   H  
ATOM   1090  N   THR A 104      16.814  21.071  11.041  1.00 49.06      C2   N  
ATOM   1091  CA  THR A 104      16.883  19.692  10.499  1.00 49.06      C2   C  
ATOM   1092  C   THR A 104      16.799  19.730   8.938  1.00 49.06      C2   C  
ATOM   1093  O   THR A 104      17.097  18.727   8.343  1.00 49.06      C2   O  
ATOM   1094  CB  THR A 104      15.663  18.857  11.087  1.00 49.06      C2   C  
ATOM   1095  CG2 THR A 104      15.865  18.499  12.565  1.00 49.06      C2   C  
ATOM   1096  OG1 THR A 104      14.492  19.572  10.926  1.00 49.06      C2   O  
ATOM   1097  H   THR A 104      16.040  21.101  11.690  1.00 49.06      C2   H  
ATOM   1098  HA  THR A 104      17.823  19.201  10.749  1.00 49.06      C2   H  
ATOM   1099  HB  THR A 104      15.742  17.909  10.555  1.00 49.06      C2   H  
ATOM   1100  HG1 THR A 104      14.529  20.321  11.526  1.00 49.06      C2   H  
ATOM   1101 HG21 THR A 104      16.122  19.385  13.145  1.00 49.06      C2   H  
ATOM   1102 HG22 THR A 104      14.993  18.014  13.005  1.00 49.06      C2   H  
ATOM   1103 HG23 THR A 104      16.751  17.873  12.680  1.00 49.06      C2   H  
ATOM   1104  N   SER A 105      16.305  20.771   8.374  1.00 52.39      C2   N  
ATOM   1105  CA  SER A 105      16.250  21.004   6.880  1.00 52.39      C2   C  
ATOM   1106  C   SER A 105      17.651  21.277   6.254  1.00 52.39      C2   C  
ATOM   1107  O   SER A 105      18.491  21.866   6.936  1.00 52.39      C2   O  
ATOM   1108  CB  SER A 105      15.220  22.053   6.536  1.00 52.39      C2   C  
ATOM   1109  OG  SER A 105      15.555  23.373   6.982  1.00 52.39      C2   O  
ATOM   1110  H   SER A 105      16.143  21.587   8.946  1.00 52.39      C2   H  
ATOM   1111  HA  SER A 105      15.843  20.089   6.448  1.00 52.39      C2   H  
ATOM   1112  HB2 SER A 105      15.031  22.108   5.464  1.00 52.39      C2   H  
ATOM   1113  HB3 SER A 105      14.219  21.741   6.833  1.00 52.39      C2   H  
ATOM   1114  HG  SER A 105      15.741  23.470   7.918  1.00 52.39      C2   H  
ATOM   1115  N   GLN A 106      17.938  20.933   4.996  1.00 59.97      C2   N  
ATOM   1116  CA  GLN A 106      19.009  21.371   4.160  1.00 59.97      C2   C  
ATOM   1117  C   GLN A 106      18.676  22.778   3.608  1.00 59.97      C2   C  
ATOM   1118  O   GLN A 106      17.475  23.094   3.493  1.00 59.97      C2   O  
ATOM   1119  CB  GLN A 106      19.152  20.391   3.006  1.00 59.97      C2   C  
ATOM   1120  CG  GLN A 106      20.134  19.255   3.226  1.00 59.97      C2   C  
ATOM   1121  CD  GLN A 106      20.366  18.455   1.973  1.00 59.97      C2   C  
ATOM   1122  NE2 GLN A 106      21.068  17.401   2.151  1.00 59.97      C2   N  
ATOM   1123  OE1 GLN A 106      20.119  18.768   0.822  1.00 59.97      C2   O  
ATOM   1124  H   GLN A 106      17.140  20.664   4.438  1.00 59.97      C2   H  
ATOM   1125  HA  GLN A 106      19.917  21.416   4.761  1.00 59.97      C2   H  
ATOM   1126  HB2 GLN A 106      18.197  19.919   2.774  1.00 59.97      C2   H  
ATOM   1127  HB3 GLN A 106      19.428  20.889   2.077  1.00 59.97      C2   H  
ATOM   1128  HG2 GLN A 106      21.082  19.722   3.492  1.00 59.97      C2   H  
ATOM   1129  HG3 GLN A 106      19.722  18.648   4.032  1.00 59.97      C2   H  
ATOM   1130 HE21 GLN A 106      21.159  17.128   3.119  1.00 59.97      C2   H  
ATOM   1131 HE22 GLN A 106      21.409  16.793   1.419  1.00 59.97      C2   H  
ATOM   1132  N   GLU A 107      19.610  23.648   3.440  1.00 64.69      C2   N  
ATOM   1133  CA  GLU A 107      19.496  24.943   2.811  1.00 64.69      C2   C  
ATOM   1134  C   GLU A 107      19.978  24.782   1.365  1.00 64.69      C2   C  
ATOM   1135  O   GLU A 107      20.975  24.071   1.052  1.00 64.69      C2   O  
ATOM   1136  CB  GLU A 107      20.341  25.921   3.662  1.00 64.69      C2   C  
ATOM   1137  CG  GLU A 107      20.090  27.394   3.181  1.00 64.69      C2   C  
ATOM   1138  CD  GLU A 107      21.190  28.285   3.548  1.00 64.69      C2   C  
ATOM   1139  OE1 GLU A 107      22.086  28.518   2.658  1.00 64.69      C2   O  
ATOM   1140  OE2 GLU A 107      21.096  28.926   4.616  1.00 64.69      C2   O  
ATOM   1141  H   GLU A 107      20.539  23.354   3.705  1.00 64.69      C2   H  
ATOM   1142  HA  GLU A 107      18.457  25.264   2.730  1.00 64.69      C2   H  
ATOM   1143  HB2 GLU A 107      19.971  25.926   4.687  1.00 64.69      C2   H  
ATOM   1144  HB3 GLU A 107      21.403  25.698   3.759  1.00 64.69      C2   H  
ATOM   1145  HG2 GLU A 107      20.028  27.572   2.108  1.00 64.69      C2   H  
ATOM   1146  HG3 GLU A 107      19.167  27.796   3.598  1.00 64.69      C2   H  
ATOM   1147  N   LYS A 108      19.400  25.479   0.407  1.00 68.82      C2   N  
ATOM   1148  CA  LYS A 108      19.901  25.447  -1.016  1.00 68.82      C2   C  
ATOM   1149  C   LYS A 108      19.541  26.820  -1.683  1.00 68.82      C2   C  
ATOM   1150  O   LYS A 108      18.397  27.174  -2.013  1.00 68.82      C2   O  
ATOM   1151  CB  LYS A 108      19.362  24.268  -1.782  1.00 68.82      C2   C  
ATOM   1152  CG  LYS A 108      20.082  24.233  -3.158  1.00 68.82      C2   C  
ATOM   1153  CD  LYS A 108      19.656  23.049  -4.068  1.00 68.82      C2   C  
ATOM   1154  CE  LYS A 108      20.209  23.162  -5.502  1.00 68.82      C2   C  
ATOM   1155  NZ  LYS A 108      19.871  22.027  -6.311  1.00 68.82      C2   N  
ATOM   1156  H   LYS A 108      18.564  25.997   0.637  1.00 68.82      C2   H  
ATOM   1157  HA  LYS A 108      20.988  25.395  -1.075  1.00 68.82      C2   H  
ATOM   1158  HB2 LYS A 108      19.514  23.333  -1.242  1.00 68.82      C2   H  
ATOM   1159  HB3 LYS A 108      18.298  24.438  -1.947  1.00 68.82      C2   H  
ATOM   1160  HG2 LYS A 108      19.872  25.168  -3.676  1.00 68.82      C2   H  
ATOM   1161  HG3 LYS A 108      21.170  24.205  -3.089  1.00 68.82      C2   H  
ATOM   1162  HD2 LYS A 108      20.009  22.133  -3.594  1.00 68.82      C2   H  
ATOM   1163  HD3 LYS A 108      18.571  22.948  -4.046  1.00 68.82      C2   H  
ATOM   1164  HE2 LYS A 108      19.743  24.089  -5.836  1.00 68.82      C2   H  
ATOM   1165  HE3 LYS A 108      21.293  23.267  -5.468  1.00 68.82      C2   H  
ATOM   1166  HZ1 LYS A 108      20.520  21.307  -6.027  1.00 68.82      C2   H  
ATOM   1167  HZ2 LYS A 108      18.969  21.669  -6.030  1.00 68.82      C2   H  
ATOM   1168  HZ3 LYS A 108      19.972  22.202  -7.301  1.00 68.82      C2   H  
ATOM   1169  N   GLU A 109      20.620  27.601  -2.087  1.00 78.13      C2   N  
ATOM   1170  CA  GLU A 109      20.609  28.601  -3.097  1.00 78.13      C2   C  
ATOM   1171  C   GLU A 109      20.486  27.925  -4.466  1.00 78.13      C2   C  
ATOM   1172  O   GLU A 109      21.437  27.319  -4.972  1.00 78.13      C2   O  
ATOM   1173  CB  GLU A 109      21.941  29.432  -2.929  1.00 78.13      C2   C  
ATOM   1174  CG  GLU A 109      21.778  30.783  -3.641  1.00 78.13      C2   C  
ATOM   1175  CD  GLU A 109      23.060  31.605  -3.712  1.00 78.13      C2   C  
ATOM   1176  OE1 GLU A 109      23.124  32.779  -3.177  1.00 78.13      C2   O  
ATOM   1177  OE2 GLU A 109      23.924  31.196  -4.534  1.00 78.13      C2   O  
ATOM   1178  H   GLU A 109      21.523  27.333  -1.722  1.00 78.13      C2   H  
ATOM   1179  HA  GLU A 109      19.740  29.250  -2.988  1.00 78.13      C2   H  
ATOM   1180  HB2 GLU A 109      22.140  29.641  -1.877  1.00 78.13      C2   H  
ATOM   1181  HB3 GLU A 109      22.884  28.975  -3.230  1.00 78.13      C2   H  
ATOM   1182  HG2 GLU A 109      21.610  30.645  -4.710  1.00 78.13      C2   H  
ATOM   1183  HG3 GLU A 109      20.975  31.409  -3.254  1.00 78.13      C2   H  
ATOM   1184  N   ILE A 110      19.292  27.981  -5.130  1.00 76.75      C2   N  
ATOM   1185  CA  ILE A 110      18.826  27.278  -6.344  1.00 76.75      C2   C  
ATOM   1186  C   ILE A 110      18.406  28.350  -7.404  1.00 76.75      C2   C  
ATOM   1187  O   ILE A 110      17.770  29.351  -7.017  1.00 76.75      C2   O  
ATOM   1188  CB  ILE A 110      17.714  26.253  -5.883  1.00 76.75      C2   C  
ATOM   1189  CG1 ILE A 110      17.194  25.416  -7.099  1.00 76.75      C2   C  
ATOM   1190  CG2 ILE A 110      16.465  26.903  -5.136  1.00 76.75      C2   C  
ATOM   1191  CD1 ILE A 110      16.355  24.148  -6.722  1.00 76.75      C2   C  
ATOM   1192  H   ILE A 110      18.517  28.448  -4.682  1.00 76.75      C2   H  
ATOM   1193  HA  ILE A 110      19.660  26.709  -6.755  1.00 76.75      C2   H  
ATOM   1194  HB  ILE A 110      18.302  25.597  -5.242  1.00 76.75      C2   H  
ATOM   1195 HG12 ILE A 110      16.508  25.923  -7.778  1.00 76.75      C2   H  
ATOM   1196 HG13 ILE A 110      18.022  25.052  -7.707  1.00 76.75      C2   H  
ATOM   1197 HG21 ILE A 110      16.831  27.231  -4.163  1.00 76.75      C2   H  
ATOM   1198 HG22 ILE A 110      15.987  27.745  -5.636  1.00 76.75      C2   H  
ATOM   1199 HG23 ILE A 110      15.707  26.175  -4.845  1.00 76.75      C2   H  
ATOM   1200 HD11 ILE A 110      15.549  23.997  -7.440  1.00 76.75      C2   H  
ATOM   1201 HD12 ILE A 110      16.997  23.269  -6.670  1.00 76.75      C2   H  
ATOM   1202 HD13 ILE A 110      16.014  24.173  -5.687  1.00 76.75      C2   H  
ATOM   1203  N   THR A 111      18.729  28.034  -8.654  1.00 84.13      C2   N  
ATOM   1204  CA  THR A 111      18.277  28.772  -9.845  1.00 84.13      C2   C  
ATOM   1205  C   THR A 111      16.744  28.542 -10.173  1.00 84.13      C2   C  
ATOM   1206  O   THR A 111      16.284  27.392 -10.157  1.00 84.13      C2   O  
ATOM   1207  CB  THR A 111      19.173  28.253 -11.077  1.00 84.13      C2   C  
ATOM   1208  CG2 THR A 111      19.221  29.149 -12.257  1.00 84.13      C2   C  
ATOM   1209  OG1 THR A 111      20.567  28.130 -10.697  1.00 84.13      C2   O  
ATOM   1210  H   THR A 111      19.143  27.173  -8.983  1.00 84.13      C2   H  
ATOM   1211  HA  THR A 111      18.328  29.840  -9.635  1.00 84.13      C2   H  
ATOM   1212  HB  THR A 111      18.922  27.238 -11.385  1.00 84.13      C2   H  
ATOM   1213  HG1 THR A 111      20.609  27.456 -10.015  1.00 84.13      C2   H  
ATOM   1214 HG21 THR A 111      19.662  30.130 -12.081  1.00 84.13      C2   H  
ATOM   1215 HG22 THR A 111      19.706  28.672 -13.109  1.00 84.13      C2   H  
ATOM   1216 HG23 THR A 111      18.198  29.324 -12.589  1.00 84.13      C2   H  
ATOM   1217  N   ILE A 112      16.012  29.604 -10.448  1.00 85.92      C2   N  
ATOM   1218  CA  ILE A 112      14.597  29.611 -10.658  1.00 85.92      C2   C  
ATOM   1219  C   ILE A 112      14.147  30.554 -11.758  1.00 85.92      C2   C  
ATOM   1220  O   ILE A 112      14.850  31.546 -12.045  1.00 85.92      C2   O  
ATOM   1221  CB  ILE A 112      13.817  29.894  -9.394  1.00 85.92      C2   C  
ATOM   1222  CG1 ILE A 112      14.123  31.211  -8.677  1.00 85.92      C2   C  
ATOM   1223  CG2 ILE A 112      13.779  28.714  -8.361  1.00 85.92      C2   C  
ATOM   1224  CD1 ILE A 112      12.968  32.276  -8.589  1.00 85.92      C2   C  
ATOM   1225  H   ILE A 112      16.370  30.546 -10.515  1.00 85.92      C2   H  
ATOM   1226  HA  ILE A 112      14.391  28.578 -10.937  1.00 85.92      C2   H  
ATOM   1227  HB  ILE A 112      12.758  29.877  -9.654  1.00 85.92      C2   H  
ATOM   1228 HG12 ILE A 112      14.436  30.929  -7.672  1.00 85.92      C2   H  
ATOM   1229 HG13 ILE A 112      15.036  31.620  -9.111  1.00 85.92      C2   H  
ATOM   1230 HG21 ILE A 112      14.782  28.611  -7.948  1.00 85.92      C2   H  
ATOM   1231 HG22 ILE A 112      13.067  28.868  -7.550  1.00 85.92      C2   H  
ATOM   1232 HG23 ILE A 112      13.562  27.743  -8.806  1.00 85.92      C2   H  
ATOM   1233 HD11 ILE A 112      13.413  33.261  -8.453  1.00 85.92      C2   H  
ATOM   1234 HD12 ILE A 112      12.323  32.338  -9.466  1.00 85.92      C2   H  
ATOM   1235 HD13 ILE A 112      12.415  31.970  -7.701  1.00 85.92      C2   H  
ATOM   1236  N   LYS A 113      13.042  30.261 -12.424  1.00100.97      C2   N  
ATOM   1237  CA  LYS A 113      12.293  31.087 -13.345  1.00100.97      C2   C  
ATOM   1238  C   LYS A 113      10.970  31.498 -12.669  1.00100.97      C2   C  
ATOM   1239  O   LYS A 113      10.161  30.646 -12.249  1.00100.97      C2   O  
ATOM   1240  CB  LYS A 113      12.024  30.351 -14.659  1.00100.97      C2   C  
ATOM   1241  CG  LYS A 113      13.151  30.645 -15.634  1.00100.97      C2   C  
ATOM   1242  CD  LYS A 113      12.880  30.123 -17.049  1.00100.97      C2   C  
ATOM   1243  CE  LYS A 113      13.960  30.503 -18.100  1.00100.97      C2   C  
ATOM   1244  NZ  LYS A 113      15.288  30.306 -17.627  1.00100.97      C2   N  
ATOM   1245  H   LYS A 113      12.494  29.516 -12.018  1.00100.97      C2   H  
ATOM   1246  HA  LYS A 113      12.796  32.031 -13.553  1.00100.97      C2   H  
ATOM   1247  HB2 LYS A 113      11.913  29.267 -14.683  1.00100.97      C2   H  
ATOM   1248  HB3 LYS A 113      11.147  30.843 -15.080  1.00100.97      C2   H  
ATOM   1249  HG2 LYS A 113      13.118  31.731 -15.722  1.00100.97      C2   H  
ATOM   1250  HG3 LYS A 113      14.028  30.231 -15.136  1.00100.97      C2   H  
ATOM   1251  HD2 LYS A 113      12.975  29.037 -17.046  1.00100.97      C2   H  
ATOM   1252  HD3 LYS A 113      11.974  30.465 -17.549  1.00100.97      C2   H  
ATOM   1253  HE2 LYS A 113      13.791  29.908 -18.998  1.00100.97      C2   H  
ATOM   1254  HE3 LYS A 113      14.015  31.531 -18.459  1.00100.97      C2   H  
ATOM   1255  HZ1 LYS A 113      15.321  29.421 -17.142  1.00100.97      C2   H  
ATOM   1256  HZ2 LYS A 113      15.988  30.218 -18.350  1.00100.97      C2   H  
ATOM   1257  HZ3 LYS A 113      15.680  30.999 -17.007  1.00100.97      C2   H  
ATOM   1258  N   LYS A 114      10.800  32.811 -12.458  1.00111.80      C2   N  
ATOM   1259  CA  LYS A 114       9.531  33.344 -12.109  1.00111.80      C2   C  
ATOM   1260  C   LYS A 114       8.441  33.194 -13.167  1.00111.80      C2   C  
ATOM   1261  O   LYS A 114       8.836  33.101 -14.320  1.00111.80      C2   O  
ATOM   1262  CB  LYS A 114       9.790  34.894 -11.858  1.00111.80      C2   C  
ATOM   1263  CG  LYS A 114      10.718  35.090 -10.593  1.00111.80      C2   C  
ATOM   1264  CD  LYS A 114      11.269  36.528 -10.454  1.00111.80      C2   C  
ATOM   1265  CE  LYS A 114      10.281  37.550  -9.964  1.00111.80      C2   C  
ATOM   1266  NZ  LYS A 114      10.809  38.904 -10.166  1.00111.80      C2   N  
ATOM   1267  H   LYS A 114      11.507  33.435 -12.822  1.00111.80      C2   H  
ATOM   1268  HA  LYS A 114       9.321  32.855 -11.157  1.00111.80      C2   H  
ATOM   1269  HB2 LYS A 114      10.105  35.405 -12.767  1.00111.80      C2   H  
ATOM   1270  HB3 LYS A 114       8.904  35.421 -11.503  1.00111.80      C2   H  
ATOM   1271  HG2 LYS A 114      10.179  34.822  -9.684  1.00111.80      C2   H  
ATOM   1272  HG3 LYS A 114      11.574  34.416 -10.579  1.00111.80      C2   H  
ATOM   1273  HD2 LYS A 114      12.081  36.583  -9.729  1.00111.80      C2   H  
ATOM   1274  HD3 LYS A 114      11.667  36.714 -11.451  1.00111.80      C2   H  
ATOM   1275  HE2 LYS A 114       9.292  37.462 -10.413  1.00111.80      C2   H  
ATOM   1276  HE3 LYS A 114      10.161  37.412  -8.890  1.00111.80      C2   H  
ATOM   1277  HZ1 LYS A 114      10.170  39.593  -9.796  1.00111.80      C2   H  
ATOM   1278  HZ2 LYS A 114      11.613  39.044  -9.571  1.00111.80      C2   H  
ATOM   1279  HZ3 LYS A 114      11.051  39.102 -11.127  1.00111.80      C2   H  
ATOM   1280  N   PRO A 115       7.146  33.404 -12.783  1.00117.40      C2   N  
ATOM   1281  CA  PRO A 115       6.008  33.204 -13.791  1.00117.40      C2   C  
ATOM   1282  C   PRO A 115       6.130  33.796 -15.172  1.00117.40      C2   C  
ATOM   1283  O   PRO A 115       5.724  33.045 -16.145  1.00117.40      C2   O  
ATOM   1284  CB  PRO A 115       4.797  33.551 -12.980  1.00117.40      C2   C  
ATOM   1285  CG  PRO A 115       5.271  33.406 -11.520  1.00117.40      C2   C  
ATOM   1286  CD  PRO A 115       6.732  33.795 -11.443  1.00117.40      C2   C  
ATOM   1287  HA  PRO A 115       5.926  32.158 -14.084  1.00117.40      C2   H  
ATOM   1288  HB2 PRO A 115       4.558  34.599 -13.159  1.00117.40      C2   H  
ATOM   1289  HB3 PRO A 115       3.914  32.972 -13.250  1.00117.40      C2   H  
ATOM   1290  HG2 PRO A 115       4.699  34.019 -10.823  1.00117.40      C2   H  
ATOM   1291  HG3 PRO A 115       5.148  32.367 -11.211  1.00117.40      C2   H  
ATOM   1292  HD2 PRO A 115       6.856  34.874 -11.543  1.00117.40      C2   H  
ATOM   1293  HD3 PRO A 115       7.260  33.381 -10.584  1.00117.40      C2   H  
ATOM   1294  N   ASN A 116       6.735  34.974 -15.414  1.00118.17      C2   N  
ATOM   1295  CA  ASN A 116       6.942  35.595 -16.759  1.00118.17      C2   C  
ATOM   1296  C   ASN A 116       8.306  35.263 -17.304  1.00118.17      C2   C  
ATOM   1297  O   ASN A 116       8.689  35.774 -18.335  1.00118.17      C2   O  
ATOM   1298  CB  ASN A 116       6.658  37.138 -16.764  1.00118.17      C2   C  
ATOM   1299  CG  ASN A 116       5.253  37.555 -16.325  1.00118.17      C2   C  
ATOM   1300  ND2 ASN A 116       4.949  38.821 -16.414  1.00118.17      C2   N  
ATOM   1301  OD1 ASN A 116       4.398  36.717 -16.026  1.00118.17      C2   O  
ATOM   1302  H   ASN A 116       7.257  35.402 -14.663  1.00118.17      C2   H  
ATOM   1303  HA  ASN A 116       6.317  35.188 -17.554  1.00118.17      C2   H  
ATOM   1304  HB2 ASN A 116       7.265  37.713 -16.065  1.00118.17      C2   H  
ATOM   1305  HB3 ASN A 116       6.810  37.560 -17.758  1.00118.17      C2   H  
ATOM   1306 HD21 ASN A 116       5.617  39.561 -16.575  1.00118.17      C2   H  
ATOM   1307 HD22 ASN A 116       4.077  39.254 -16.142  1.00118.17      C2   H  
ATOM   1308  N   GLY A 117       8.990  34.289 -16.705  1.00118.49      C2   N  
ATOM   1309  CA  GLY A 117      10.315  33.757 -17.192  1.00118.49      C2   C  
ATOM   1310  C   GLY A 117      11.481  34.480 -16.755  1.00118.49      C2   C  
ATOM   1311  O   GLY A 117      12.562  34.275 -17.314  1.00118.49      C2   O  
ATOM   1312  H   GLY A 117       8.654  33.895 -15.838  1.00118.49      C2   H  
ATOM   1313  HA2 GLY A 117      10.342  32.768 -16.734  1.00118.49      C2   H  
ATOM   1314  HA3 GLY A 117      10.288  33.467 -18.243  1.00118.49      C2   H  
ATOM   1315  N   GLU A 118      11.417  35.235 -15.673  1.00116.62      C2   N  
ATOM   1316  CA  GLU A 118      12.610  35.931 -15.102  1.00116.62      C2   C  
ATOM   1317  C   GLU A 118      13.579  35.003 -14.419  1.00116.62      C2   C  
ATOM   1318  O   GLU A 118      13.176  34.415 -13.427  1.00116.62      C2   O  
ATOM   1319  CB  GLU A 118      12.169  37.249 -14.362  1.00116.62      C2   C  
ATOM   1320  CG  GLU A 118      13.354  38.069 -13.812  1.00116.62      C2   C  
ATOM   1321  CD  GLU A 118      13.145  39.083 -12.768  1.00116.62      C2   C  
ATOM   1322  OE1 GLU A 118      14.148  39.602 -12.278  1.00116.62      C2   O  
ATOM   1323  OE2 GLU A 118      11.984  39.418 -12.485  1.00116.62      C2   O  
ATOM   1324  H   GLU A 118      10.521  35.365 -15.224  1.00116.62      C2   H  
ATOM   1325  HA  GLU A 118      13.181  36.361 -15.925  1.00116.62      C2   H  
ATOM   1326  HB2 GLU A 118      11.605  37.796 -15.117  1.00116.62      C2   H  
ATOM   1327  HB3 GLU A 118      11.435  36.827 -13.675  1.00116.62      C2   H  
ATOM   1328  HG2 GLU A 118      14.162  37.453 -13.418  1.00116.62      C2   H  
ATOM   1329  HG3 GLU A 118      13.704  38.646 -14.668  1.00116.62      C2   H  
ATOM   1330  N   THR A 119      14.820  34.913 -14.906  1.00105.57      C2   N  
ATOM   1331  CA  THR A 119      15.675  33.815 -14.477  1.00105.57      C2   C  
ATOM   1332  C   THR A 119      16.686  34.378 -13.417  1.00105.57      C2   C  
ATOM   1333  O   THR A 119      17.252  35.447 -13.698  1.00105.57      C2   O  
ATOM   1334  CB  THR A 119      16.486  33.213 -15.689  1.00105.57      C2   C  
ATOM   1335  CG2 THR A 119      17.278  31.842 -15.448  1.00105.57      C2   C  
ATOM   1336  OG1 THR A 119      15.725  32.949 -16.839  1.00105.57      C2   O  
ATOM   1337  H   THR A 119      15.165  35.474 -15.672  1.00105.57      C2   H  
ATOM   1338  HA  THR A 119      15.033  33.017 -14.105  1.00105.57      C2   H  
ATOM   1339  HB  THR A 119      17.067  34.078 -16.007  1.00105.57      C2   H  
ATOM   1340  HG1 THR A 119      15.510  33.788 -17.252  1.00105.57      C2   H  
ATOM   1341 HG21 THR A 119      16.733  30.947 -15.149  1.00105.57      C2   H  
ATOM   1342 HG22 THR A 119      17.982  31.599 -16.244  1.00105.57      C2   H  
ATOM   1343 HG23 THR A 119      17.840  32.064 -14.541  1.00105.57      C2   H  
ATOM   1344  N   THR A 120      16.763  33.816 -12.216  1.00 91.36      C2   N  
ATOM   1345  CA  THR A 120      17.594  34.391 -11.156  1.00 91.36      C2   C  
ATOM   1346  C   THR A 120      17.780  33.215 -10.162  1.00 91.36      C2   C  
ATOM   1347  O   THR A 120      17.661  32.027 -10.514  1.00 91.36      C2   O  
ATOM   1348  CB  THR A 120      16.904  35.691 -10.534  1.00 91.36      C2   C  
ATOM   1349  CG2 THR A 120      15.474  35.488 -10.028  1.00 91.36      C2   C  
ATOM   1350  OG1 THR A 120      17.637  36.269  -9.474  1.00 91.36      C2   O  
ATOM   1351  H   THR A 120      16.158  33.036 -11.999  1.00 91.36      C2   H  
ATOM   1352  HA  THR A 120      18.537  34.716 -11.597  1.00 91.36      C2   H  
ATOM   1353  HB  THR A 120      16.892  36.500 -11.265  1.00 91.36      C2   H  
ATOM   1354  HG1 THR A 120      18.107  37.005  -9.872  1.00 91.36      C2   H  
ATOM   1355 HG21 THR A 120      14.782  35.295 -10.848  1.00 91.36      C2   H  
ATOM   1356 HG22 THR A 120      15.485  34.655  -9.325  1.00 91.36      C2   H  
ATOM   1357 HG23 THR A 120      15.040  36.334  -9.495  1.00 91.36      C2   H  
ATOM   1358  N   LYS A 121      18.053  33.442  -8.927  1.00 84.17      C2   N  
ATOM   1359  CA  LYS A 121      18.184  32.451  -7.921  1.00 84.17      C2   C  
ATOM   1360  C   LYS A 121      17.595  32.975  -6.574  1.00 84.17      C2   C  
ATOM   1361  O   LYS A 121      17.334  34.213  -6.507  1.00 84.17      C2   O  
ATOM   1362  CB  LYS A 121      19.686  32.072  -7.870  1.00 84.17      C2   C  
ATOM   1363  CG  LYS A 121      20.786  33.072  -7.378  1.00 84.17      C2   C  
ATOM   1364  CD  LYS A 121      22.174  32.549  -7.390  1.00 84.17      C2   C  
ATOM   1365  CE  LYS A 121      23.359  33.519  -7.214  1.00 84.17      C2   C  
ATOM   1366  NZ  LYS A 121      24.558  32.876  -6.676  1.00 84.17      C2   N  
ATOM   1367  H   LYS A 121      18.003  34.396  -8.600  1.00 84.17      C2   H  
ATOM   1368  HA  LYS A 121      17.648  31.546  -8.208  1.00 84.17      C2   H  
ATOM   1369  HB2 LYS A 121      19.757  31.141  -7.309  1.00 84.17      C2   H  
ATOM   1370  HB3 LYS A 121      19.912  31.726  -8.878  1.00 84.17      C2   H  
ATOM   1371  HG2 LYS A 121      20.703  33.969  -7.992  1.00 84.17      C2   H  
ATOM   1372  HG3 LYS A 121      20.586  33.479  -6.386  1.00 84.17      C2   H  
ATOM   1373  HD2 LYS A 121      22.449  31.924  -6.541  1.00 84.17      C2   H  
ATOM   1374  HD3 LYS A 121      22.291  31.832  -8.204  1.00 84.17      C2   H  
ATOM   1375  HE2 LYS A 121      23.422  33.904  -8.232  1.00 84.17      C2   H  
ATOM   1376  HE3 LYS A 121      23.116  34.344  -6.544  1.00 84.17      C2   H  
ATOM   1377  HZ1 LYS A 121      24.388  32.468  -5.768  1.00 84.17      C2   H  
ATOM   1378  HZ2 LYS A 121      24.754  32.090  -7.279  1.00 84.17      C2   H  
ATOM   1379  HZ3 LYS A 121      25.375  33.469  -6.676  1.00 84.17      C2   H  
ATOM   1380  N   THR A 122      17.306  32.117  -5.631  1.00 78.52      C2   N  
ATOM   1381  CA  THR A 122      16.820  32.454  -4.275  1.00 78.52      C2   C  
ATOM   1382  C   THR A 122      17.301  31.288  -3.341  1.00 78.52      C2   C  
ATOM   1383  O   THR A 122      17.553  30.206  -3.824  1.00 78.52      C2   O  
ATOM   1384  CB  THR A 122      15.271  32.557  -4.325  1.00 78.52      C2   C  
ATOM   1385  CG2 THR A 122      14.540  31.295  -4.813  1.00 78.52      C2   C  
ATOM   1386  OG1 THR A 122      14.789  32.914  -3.038  1.00 78.52      C2   O  
ATOM   1387  H   THR A 122      17.474  31.124  -5.708  1.00 78.52      C2   H  
ATOM   1388  HA  THR A 122      17.196  33.409  -3.909  1.00 78.52      C2   H  
ATOM   1389  HB  THR A 122      15.014  33.413  -4.950  1.00 78.52      C2   H  
ATOM   1390  HG1 THR A 122      14.920  33.865  -3.002  1.00 78.52      C2   H  
ATOM   1391 HG21 THR A 122      14.937  30.862  -5.731  1.00 78.52      C2   H  
ATOM   1392 HG22 THR A 122      14.619  30.484  -4.089  1.00 78.52      C2   H  
ATOM   1393 HG23 THR A 122      13.494  31.555  -4.976  1.00 78.52      C2   H  
ATOM   1394  N   THR A 123      17.517  31.556  -2.019  1.00 72.16      C2   N  
ATOM   1395  CA  THR A 123      17.670  30.494  -1.029  1.00 72.16      C2   C  
ATOM   1396  C   THR A 123      16.386  29.855  -0.516  1.00 72.16      C2   C  
ATOM   1397  O   THR A 123      15.624  30.545   0.143  1.00 72.16      C2   O  
ATOM   1398  CB  THR A 123      18.518  30.953   0.248  1.00 72.16      C2   C  
ATOM   1399  CG2 THR A 123      18.767  29.883   1.344  1.00 72.16      C2   C  
ATOM   1400  OG1 THR A 123      19.686  31.724  -0.167  1.00 72.16      C2   O  
ATOM   1401  H   THR A 123      17.557  32.507  -1.682  1.00 72.16      C2   H  
ATOM   1402  HA  THR A 123      18.298  29.733  -1.492  1.00 72.16      C2   H  
ATOM   1403  HB  THR A 123      17.971  31.717   0.800  1.00 72.16      C2   H  
ATOM   1404  HG1 THR A 123      19.409  32.305  -0.880  1.00 72.16      C2   H  
ATOM   1405 HG21 THR A 123      19.379  30.210   2.185  1.00 72.16      C2   H  
ATOM   1406 HG22 THR A 123      17.918  29.316   1.726  1.00 72.16      C2   H  
ATOM   1407 HG23 THR A 123      19.353  29.174   0.759  1.00 72.16      C2   H  
ATOM   1408  N   VAL A 124      16.279  28.585  -0.891  1.00 64.23      C2   N  
ATOM   1409  CA  VAL A 124      15.182  27.741  -0.307  1.00 64.23      C2   C  
ATOM   1410  C   VAL A 124      15.757  26.796   0.780  1.00 64.23      C2   C  
ATOM   1411  O   VAL A 124      16.974  26.592   0.818  1.00 64.23      C2   O  
ATOM   1412  CB  VAL A 124      14.394  26.821  -1.348  1.00 64.23      C2   C  
ATOM   1413  CG1 VAL A 124      13.692  27.627  -2.472  1.00 64.23      C2   C  
ATOM   1414  CG2 VAL A 124      15.087  25.660  -1.993  1.00 64.23      C2   C  
ATOM   1415  H   VAL A 124      16.971  28.158  -1.490  1.00 64.23      C2   H  
ATOM   1416  HA  VAL A 124      14.456  28.254   0.324  1.00 64.23      C2   H  
ATOM   1417  HB  VAL A 124      13.513  26.417  -0.849  1.00 64.23      C2   H  
ATOM   1418 HG11 VAL A 124      12.978  28.393  -2.171  1.00 64.23      C2   H  
ATOM   1419 HG12 VAL A 124      14.470  28.026  -3.122  1.00 64.23      C2   H  
ATOM   1420 HG13 VAL A 124      13.141  26.894  -3.061  1.00 64.23      C2   H  
ATOM   1421 HG21 VAL A 124      14.464  25.131  -2.714  1.00 64.23      C2   H  
ATOM   1422 HG22 VAL A 124      16.107  25.843  -2.331  1.00 64.23      C2   H  
ATOM   1423 HG23 VAL A 124      15.277  24.883  -1.252  1.00 64.23      C2   H  
ATOM   1424  N   ARG A 125      14.844  26.142   1.579  1.00 56.82      C2   N  
ATOM   1425  CA  ARG A 125      15.152  24.964   2.370  1.00 56.82      C2   C  
ATOM   1426  C   ARG A 125      14.451  23.736   1.631  1.00 56.82      C2   C  
ATOM   1427  O   ARG A 125      13.408  23.824   0.907  1.00 56.82      C2   O  
ATOM   1428  CB  ARG A 125      14.451  25.101   3.795  1.00 56.82      C2   C  
ATOM   1429  CG  ARG A 125      14.703  26.506   4.463  1.00 56.82      C2   C  
ATOM   1430  CD  ARG A 125      14.467  26.488   6.010  1.00 56.82      C2   C  
ATOM   1431  NE  ARG A 125      14.701  27.837   6.492  1.00 56.82      C2   N  
ATOM   1432  CZ  ARG A 125      15.874  28.340   6.795  1.00 56.82      C2   C  
ATOM   1433  NH1 ARG A 125      17.012  27.607   6.598  1.00 56.82      C2   N  
ATOM   1434  NH2 ARG A 125      15.959  29.608   7.260  1.00 56.82      C2   N  
ATOM   1435  H   ARG A 125      13.868  26.331   1.401  1.00 56.82      C2   H  
ATOM   1436  HA  ARG A 125      16.227  24.800   2.446  1.00 56.82      C2   H  
ATOM   1437  HB2 ARG A 125      13.384  24.926   3.660  1.00 56.82      C2   H  
ATOM   1438  HB3 ARG A 125      14.849  24.285   4.399  1.00 56.82      C2   H  
ATOM   1439  HG2 ARG A 125      15.749  26.801   4.377  1.00 56.82      C2   H  
ATOM   1440  HG3 ARG A 125      14.195  27.330   3.962  1.00 56.82      C2   H  
ATOM   1441  HD2 ARG A 125      13.430  26.412   6.339  1.00 56.82      C2   H  
ATOM   1442  HD3 ARG A 125      15.070  25.801   6.605  1.00 56.82      C2   H  
ATOM   1443  HE  ARG A 125      13.896  28.448   6.483  1.00 56.82      C2   H  
ATOM   1444 HH11 ARG A 125      17.175  26.710   6.164  1.00 56.82      C2   H  
ATOM   1445 HH12 ARG A 125      17.957  27.962   6.639  1.00 56.82      C2   H  
ATOM   1446 HH21 ARG A 125      15.164  30.161   7.548  1.00 56.82      C2   H  
ATOM   1447 HH22 ARG A 125      16.798  30.002   7.660  1.00 56.82      C2   H  
ATOM   1448  N   ILE A 126      14.904  22.556   1.997  1.00 54.17      C2   N  
ATOM   1449  CA  ILE A 126      14.113  21.351   1.754  1.00 54.17      C2   C  
ATOM   1450  C   ILE A 126      14.344  20.458   3.007  1.00 54.17      C2   C  
ATOM   1451  O   ILE A 126      15.485  20.404   3.477  1.00 54.17      C2   O  
ATOM   1452  CB  ILE A 126      14.565  20.703   0.408  1.00 54.17      C2   C  
ATOM   1453  CG1 ILE A 126      13.802  19.343   0.194  1.00 54.17      C2   C  
ATOM   1454  CG2 ILE A 126      16.150  20.419   0.270  1.00 54.17      C2   C  
ATOM   1455  CD1 ILE A 126      13.788  18.862  -1.191  1.00 54.17      C2   C  
ATOM   1456  H   ILE A 126      15.651  22.467   2.671  1.00 54.17      C2   H  
ATOM   1457  HA  ILE A 126      13.037  21.511   1.696  1.00 54.17      C2   H  
ATOM   1458  HB  ILE A 126      14.251  21.349  -0.411  1.00 54.17      C2   H  
ATOM   1459 HG12 ILE A 126      14.149  18.565   0.874  1.00 54.17      C2   H  
ATOM   1460 HG13 ILE A 126      12.741  19.525   0.365  1.00 54.17      C2   H  
ATOM   1461 HG21 ILE A 126      16.741  21.295   0.538  1.00 54.17      C2   H  
ATOM   1462 HG22 ILE A 126      16.492  19.592   0.892  1.00 54.17      C2   H  
ATOM   1463 HG23 ILE A 126      16.475  20.338  -0.767  1.00 54.17      C2   H  
ATOM   1464 HD11 ILE A 126      12.844  18.408  -1.495  1.00 54.17      C2   H  
ATOM   1465 HD12 ILE A 126      14.025  19.708  -1.836  1.00 54.17      C2   H  
ATOM   1466 HD13 ILE A 126      14.625  18.182  -1.349  1.00 54.17      C2   H  
ATOM   1467  N   TRP A 127      13.300  19.841   3.558  1.00 47.82      C2   N  
ATOM   1468  CA  TRP A 127      13.434  18.929   4.652  1.00 47.82      C2   C  
ATOM   1469  C   TRP A 127      13.352  17.478   4.192  1.00 47.82      C2   C  
ATOM   1470  O   TRP A 127      12.372  17.039   3.580  1.00 47.82      C2   O  
ATOM   1471  CB  TRP A 127      12.298  19.283   5.608  1.00 47.82      C2   C  
ATOM   1472  CG  TRP A 127      12.356  18.582   6.981  1.00 47.82      C2   C  
ATOM   1473  CD1 TRP A 127      13.069  18.963   8.079  1.00 47.82      C2   C  
ATOM   1474  CD2 TRP A 127      11.709  17.301   7.334  1.00 47.82      C2   C  
ATOM   1475  CE2 TRP A 127      12.151  16.892   8.589  1.00 47.82      C2   C  
ATOM   1476  CE3 TRP A 127      10.796  16.500   6.650  1.00 47.82      C2   C  
ATOM   1477  NE1 TRP A 127      12.934  17.941   8.999  1.00 47.82      C2   N  
ATOM   1478  CZ2 TRP A 127      11.626  15.687   9.197  1.00 47.82      C2   C  
ATOM   1479  CZ3 TRP A 127      10.236  15.378   7.292  1.00 47.82      C2   C  
ATOM   1480  CH2 TRP A 127      10.630  14.967   8.545  1.00 47.82      C2   C  
ATOM   1481  H   TRP A 127      12.360  20.016   3.233  1.00 47.82      C2   H  
ATOM   1482  HA  TRP A 127      14.333  19.063   5.253  1.00 47.82      C2   H  
ATOM   1483  HB2 TRP A 127      12.287  20.357   5.793  1.00 47.82      C2   H  
ATOM   1484  HB3 TRP A 127      11.302  19.038   5.239  1.00 47.82      C2   H  
ATOM   1485  HD1 TRP A 127      13.663  19.862   8.149  1.00 47.82      C2   H  
ATOM   1486  HE1 TRP A 127      13.379  18.132   9.885  1.00 47.82      C2   H  
ATOM   1487  HE3 TRP A 127      10.517  16.957   5.712  1.00 47.82      C2   H  
ATOM   1488  HZ2 TRP A 127      11.840  15.392  10.214  1.00 47.82      C2   H  
ATOM   1489  HZ3 TRP A 127       9.569  14.713   6.763  1.00 47.82      C2   H  
ATOM   1490  HH2 TRP A 127      10.178  14.106   9.015  1.00 47.82      C2   H  
ATOM   1491  N   ASN A 128      14.402  16.738   4.472  1.00 50.81      C2   N  
ATOM   1492  CA  ASN A 128      14.501  15.352   4.087  1.00 50.81      C2   C  
ATOM   1493  C   ASN A 128      13.816  14.634   5.247  1.00 50.81      C2   C  
ATOM   1494  O   ASN A 128      14.049  15.079   6.375  1.00 50.81      C2   O  
ATOM   1495  CB  ASN A 128      15.999  14.889   4.088  1.00 50.81      C2   C  
ATOM   1496  CG  ASN A 128      16.798  15.606   2.984  1.00 50.81      C2   C  
ATOM   1497  ND2 ASN A 128      18.019  16.022   3.298  1.00 50.81      C2   N  
ATOM   1498  OD1 ASN A 128      16.441  15.608   1.815  1.00 50.81      C2   O  
ATOM   1499  H   ASN A 128      15.194  17.094   4.988  1.00 50.81      C2   H  
ATOM   1500  HA  ASN A 128      13.905  15.141   3.199  1.00 50.81      C2   H  
ATOM   1501  HB2 ASN A 128      16.388  15.034   5.096  1.00 50.81      C2   H  
ATOM   1502  HB3 ASN A 128      16.059  13.814   3.919  1.00 50.81      C2   H  
ATOM   1503 HD21 ASN A 128      18.374  16.012   4.244  1.00 50.81      C2   H  
ATOM   1504 HD22 ASN A 128      18.456  16.577   2.576  1.00 50.81      C2   H  
ATOM   1505  N   GLU A 129      13.000  13.623   4.969  1.00 51.44      C2   N  
ATOM   1506  CA  GLU A 129      12.372  12.753   5.877  1.00 51.44      C2   C  
ATOM   1507  C   GLU A 129      13.425  11.625   6.129  1.00 51.44      C2   C  
ATOM   1508  O   GLU A 129      14.030  11.021   5.193  1.00 51.44      C2   O  
ATOM   1509  CB  GLU A 129      11.059  12.136   5.264  1.00 51.44      C2   C  
ATOM   1510  CG  GLU A 129      10.168  11.370   6.216  1.00 51.44      C2   C  
ATOM   1511  CD  GLU A 129       9.066  10.488   5.601  1.00 51.44      C2   C  
ATOM   1512  OE1 GLU A 129       7.967  11.016   5.449  1.00 51.44      C2   O  
ATOM   1513  OE2 GLU A 129       9.318   9.264   5.369  1.00 51.44      C2   O  
ATOM   1514  H   GLU A 129      12.800  13.371   4.012  1.00 51.44      C2   H  
ATOM   1515  HA  GLU A 129      12.089  13.307   6.772  1.00 51.44      C2   H  
ATOM   1516  HB2 GLU A 129      10.513  12.941   4.772  1.00 51.44      C2   H  
ATOM   1517  HB3 GLU A 129      11.420  11.398   4.548  1.00 51.44      C2   H  
ATOM   1518  HG2 GLU A 129      10.780  10.620   6.717  1.00 51.44      C2   H  
ATOM   1519  HG3 GLU A 129       9.626  11.897   7.000  1.00 51.44      C2   H  
ATOM   1520  N   THR A 130      13.845  11.566   7.386  1.00 52.66      C2   N  
ATOM   1521  CA  THR A 130      14.924  10.697   7.823  1.00 52.66      C2   C  
ATOM   1522  C   THR A 130      14.576  10.210   9.267  1.00 52.66      C2   C  
ATOM   1523  O   THR A 130      13.615  10.783   9.799  1.00 52.66      C2   O  
ATOM   1524  CB  THR A 130      16.284  11.509   7.887  1.00 52.66      C2   C  
ATOM   1525  CG2 THR A 130      16.371  12.602   6.832  1.00 52.66      C2   C  
ATOM   1526  OG1 THR A 130      16.819  11.939   9.142  1.00 52.66      C2   O  
ATOM   1527  H   THR A 130      13.418  12.069   8.151  1.00 52.66      C2   H  
ATOM   1528  HA  THR A 130      15.038   9.833   7.168  1.00 52.66      C2   H  
ATOM   1529  HB  THR A 130      17.017  10.745   7.630  1.00 52.66      C2   H  
ATOM   1530  HG1 THR A 130      17.197  11.161   9.558  1.00 52.66      C2   H  
ATOM   1531 HG21 THR A 130      15.978  12.320   5.855  1.00 52.66      C2   H  
ATOM   1532 HG22 THR A 130      15.896  13.540   7.121  1.00 52.66      C2   H  
ATOM   1533 HG23 THR A 130      17.408  12.788   6.553  1.00 52.66      C2   H  
ATOM   1534  N   VAL A 131      15.198   9.244   9.893  1.00 53.69      C2   N  
ATOM   1535  CA  VAL A 131      14.874   8.657  11.184  1.00 53.69      C2   C  
ATOM   1536  C   VAL A 131      15.266   9.543  12.316  1.00 53.69      C2   C  
ATOM   1537  O   VAL A 131      14.433   9.791  13.196  1.00 53.69      C2   O  
ATOM   1538  CB  VAL A 131      15.546   7.276  11.305  1.00 53.69      C2   C  
ATOM   1539  CG1 VAL A 131      15.337   6.580  12.656  1.00 53.69      C2   C  
ATOM   1540  CG2 VAL A 131      14.881   6.239  10.304  1.00 53.69      C2   C  
ATOM   1541  H   VAL A 131      16.005   8.877   9.409  1.00 53.69      C2   H  
ATOM   1542  HA  VAL A 131      13.814   8.522  11.398  1.00 53.69      C2   H  
ATOM   1543  HB  VAL A 131      16.612   7.344  11.091  1.00 53.69      C2   H  
ATOM   1544 HG11 VAL A 131      16.120   5.844  12.840  1.00 53.69      C2   H  
ATOM   1545 HG12 VAL A 131      15.454   7.306  13.461  1.00 53.69      C2   H  
ATOM   1546 HG13 VAL A 131      14.394   6.063  12.829  1.00 53.69      C2   H  
ATOM   1547 HG21 VAL A 131      15.001   6.549   9.265  1.00 53.69      C2   H  
ATOM   1548 HG22 VAL A 131      15.154   5.198  10.471  1.00 53.69      C2   H  
ATOM   1549 HG23 VAL A 131      13.840   6.437  10.560  1.00 53.69      C2   H  
ATOM   1550  N   SER A 132      16.438  10.199  12.257  1.00 53.88      C2   N  
ATOM   1551  CA  SER A 132      16.980  11.128  13.207  1.00 53.88      C2   C  
ATOM   1552  C   SER A 132      16.207  12.475  13.234  1.00 53.88      C2   C  
ATOM   1553  O   SER A 132      15.985  12.862  14.397  1.00 53.88      C2   O  
ATOM   1554  CB  SER A 132      18.503  11.351  12.914  1.00 53.88      C2   C  
ATOM   1555  OG  SER A 132      18.668  11.849  11.566  1.00 53.88      C2   O  
ATOM   1556  H   SER A 132      16.954   9.983  11.416  1.00 53.88      C2   H  
ATOM   1557  HA  SER A 132      16.840  10.695  14.197  1.00 53.88      C2   H  
ATOM   1558  HB2 SER A 132      18.862  12.083  13.638  1.00 53.88      C2   H  
ATOM   1559  HB3 SER A 132      18.930  10.350  12.980  1.00 53.88      C2   H  
ATOM   1560  HG  SER A 132      18.566  11.049  11.047  1.00 53.88      C2   H  
ATOM   1561  N   ASN A 133      15.842  12.988  12.063  1.00 49.78      C2   N  
ATOM   1562  CA  ASN A 133      15.033  14.217  12.004  1.00 49.78      C2   C  
ATOM   1563  C   ASN A 133      13.591  13.976  12.555  1.00 49.78      C2   C  
ATOM   1564  O   ASN A 133      13.063  14.793  13.333  1.00 49.78      C2   O  
ATOM   1565  CB  ASN A 133      14.796  14.861  10.544  1.00 49.78      C2   C  
ATOM   1566  CG  ASN A 133      16.098  15.323   9.837  1.00 49.78      C2   C  
ATOM   1567  ND2 ASN A 133      15.954  15.810   8.648  1.00 49.78      C2   N  
ATOM   1568  OD1 ASN A 133      17.179  15.330  10.390  1.00 49.78      C2   O  
ATOM   1569  H   ASN A 133      15.921  12.443  11.217  1.00 49.78      C2   H  
ATOM   1570  HA  ASN A 133      15.440  14.959  12.691  1.00 49.78      C2   H  
ATOM   1571  HB2 ASN A 133      14.153  14.174   9.993  1.00 49.78      C2   H  
ATOM   1572  HB3 ASN A 133      14.185  15.763  10.584  1.00 49.78      C2   H  
ATOM   1573 HD21 ASN A 133      15.029  15.915   8.256  1.00 49.78      C2   H  
ATOM   1574 HD22 ASN A 133      16.764  16.282   8.273  1.00 49.78      C2   H  
ATOM   1575  N   LEU A 134      13.094  12.741  12.272  1.00 45.23      C2   N  
ATOM   1576  CA  LEU A 134      11.765  12.399  12.728  1.00 45.23      C2   C  
ATOM   1577  C   LEU A 134      11.692  12.279  14.222  1.00 45.23      C2   C  
ATOM   1578  O   LEU A 134      10.624  12.401  14.859  1.00 45.23      C2   O  
ATOM   1579  CB  LEU A 134      11.097  11.210  11.921  1.00 45.23      C2   C  
ATOM   1580  CG  LEU A 134      10.138  11.582  10.757  1.00 45.23      C2   C  
ATOM   1581  CD1 LEU A 134       9.789  10.345   9.854  1.00 45.23      C2   C  
ATOM   1582  CD2 LEU A 134       8.935  12.422  11.217  1.00 45.23      C2   C  
ATOM   1583  H   LEU A 134      13.500  12.165  11.549  1.00 45.23      C2   H  
ATOM   1584  HA  LEU A 134      11.172  13.255  12.404  1.00 45.23      C2   H  
ATOM   1585  HB2 LEU A 134      11.832  10.513  11.520  1.00 45.23      C2   H  
ATOM   1586  HB3 LEU A 134      10.572  10.426  12.467  1.00 45.23      C2   H  
ATOM   1587  HG  LEU A 134      10.748  12.256  10.155  1.00 45.23      C2   H  
ATOM   1588 HD11 LEU A 134      10.706   9.891   9.479  1.00 45.23      C2   H  
ATOM   1589 HD12 LEU A 134       9.228   9.556  10.355  1.00 45.23      C2   H  
ATOM   1590 HD13 LEU A 134       9.160  10.626   9.008  1.00 45.23      C2   H  
ATOM   1591 HD21 LEU A 134       8.959  13.356  10.655  1.00 45.23      C2   H  
ATOM   1592 HD22 LEU A 134       8.006  11.933  10.926  1.00 45.23      C2   H  
ATOM   1593 HD23 LEU A 134       8.899  12.657  12.281  1.00 45.23      C2   H  
ATOM   1594  N   THR A 135      12.772  11.719  14.740  1.00 44.85      C2   N  
ATOM   1595  CA  THR A 135      12.935  11.378  16.134  1.00 44.85      C2   C  
ATOM   1596  C   THR A 135      12.965  12.692  17.010  1.00 44.85      C2   C  
ATOM   1597  O   THR A 135      12.250  12.804  18.000  1.00 44.85      C2   O  
ATOM   1598  CB  THR A 135      14.155  10.445  16.362  1.00 44.85      C2   C  
ATOM   1599  CG2 THR A 135      14.631  10.384  17.821  1.00 44.85      C2   C  
ATOM   1600  OG1 THR A 135      13.959   9.171  15.864  1.00 44.85      C2   O  
ATOM   1601  H   THR A 135      13.359  11.321  14.021  1.00 44.85      C2   H  
ATOM   1602  HA  THR A 135      12.096  10.829  16.563  1.00 44.85      C2   H  
ATOM   1603  HB  THR A 135      15.043  10.775  15.824  1.00 44.85      C2   H  
ATOM   1604  HG1 THR A 135      14.068   9.122  14.911  1.00 44.85      C2   H  
ATOM   1605 HG21 THR A 135      14.687  11.334  18.352  1.00 44.85      C2   H  
ATOM   1606 HG22 THR A 135      13.978   9.816  18.483  1.00 44.85      C2   H  
ATOM   1607 HG23 THR A 135      15.609   9.926  17.970  1.00 44.85      C2   H  
ATOM   1608  N   LEU A 136      13.671  13.700  16.415  1.00 44.83      C2   N  
ATOM   1609  CA  LEU A 136      13.617  15.138  16.892  1.00 44.83      C2   C  
ATOM   1610  C   LEU A 136      12.193  15.748  16.641  1.00 44.83      C2   C  
ATOM   1611  O   LEU A 136      11.734  16.378  17.627  1.00 44.83      C2   O  
ATOM   1612  CB  LEU A 136      14.712  15.980  16.147  1.00 44.83      C2   C  
ATOM   1613  CG  LEU A 136      14.990  17.384  16.788  1.00 44.83      C2   C  
ATOM   1614  CD1 LEU A 136      15.183  17.191  18.309  1.00 44.83      C2   C  
ATOM   1615  CD2 LEU A 136      16.201  18.107  16.167  1.00 44.83      C2   C  
ATOM   1616  H   LEU A 136      14.211  13.539  15.577  1.00 44.83      C2   H  
ATOM   1617  HA  LEU A 136      13.868  15.145  17.953  1.00 44.83      C2   H  
ATOM   1618  HB2 LEU A 136      15.640  15.433  15.985  1.00 44.83      C2   H  
ATOM   1619  HB3 LEU A 136      14.362  16.180  15.134  1.00 44.83      C2   H  
ATOM   1620  HG  LEU A 136      14.070  17.967  16.808  1.00 44.83      C2   H  
ATOM   1621 HD11 LEU A 136      15.757  16.290  18.528  1.00 44.83      C2   H  
ATOM   1622 HD12 LEU A 136      15.783  17.976  18.769  1.00 44.83      C2   H  
ATOM   1623 HD13 LEU A 136      14.303  17.052  18.938  1.00 44.83      C2   H  
ATOM   1624 HD21 LEU A 136      16.988  18.434  16.846  1.00 44.83      C2   H  
ATOM   1625 HD22 LEU A 136      16.655  17.465  15.413  1.00 44.83      C2   H  
ATOM   1626 HD23 LEU A 136      15.853  18.927  15.540  1.00 44.83      C2   H  
ATOM   1627  N   MET A 137      11.439  15.466  15.574  1.00 43.06      C2   N  
ATOM   1628  CA  MET A 137      10.046  15.822  15.439  1.00 43.06      C2   C  
ATOM   1629  C   MET A 137       9.217  15.173  16.558  1.00 43.06      C2   C  
ATOM   1630  O   MET A 137       8.431  15.976  17.175  1.00 43.06      C2   O  
ATOM   1631  CB  MET A 137       9.360  15.441  14.138  1.00 43.06      C2   C  
ATOM   1632  CG  MET A 137      10.054  16.153  12.920  1.00 43.06      C2   C  
ATOM   1633  SD  MET A 137       9.037  17.440  12.240  1.00 43.06      C2   S  
ATOM   1634  CE  MET A 137       8.879  18.713  13.524  1.00 43.06      C2   C  
ATOM   1635  H   MET A 137      11.786  14.957  14.774  1.00 43.06      C2   H  
ATOM   1636  HA  MET A 137       9.982  16.900  15.585  1.00 43.06      C2   H  
ATOM   1637  HB2 MET A 137       9.216  14.362  14.086  1.00 43.06      C2   H  
ATOM   1638  HB3 MET A 137       8.360  15.849  14.287  1.00 43.06      C2   H  
ATOM   1639  HG2 MET A 137      10.952  16.710  13.189  1.00 43.06      C2   H  
ATOM   1640  HG3 MET A 137      10.375  15.486  12.120  1.00 43.06      C2   H  
ATOM   1641  HE1 MET A 137       8.253  18.422  14.368  1.00 43.06      C2   H  
ATOM   1642  HE2 MET A 137       9.785  19.099  13.992  1.00 43.06      C2   H  
ATOM   1643  HE3 MET A 137       8.409  19.460  12.884  1.00 43.06      C2   H  
ATOM   1644  N   ALA A 138       9.296  13.862  16.772  1.00 40.84      C2   N  
ATOM   1645  CA  ALA A 138       8.504  13.196  17.766  1.00 40.84      C2   C  
ATOM   1646  C   ALA A 138       8.816  13.589  19.227  1.00 40.84      C2   C  
ATOM   1647  O   ALA A 138       7.795  13.681  19.980  1.00 40.84      C2   O  
ATOM   1648  CB  ALA A 138       8.453  11.703  17.481  1.00 40.84      C2   C  
ATOM   1649  H   ALA A 138       9.939  13.301  16.232  1.00 40.84      C2   H  
ATOM   1650  HA  ALA A 138       7.474  13.527  17.633  1.00 40.84      C2   H  
ATOM   1651  HB1 ALA A 138       9.431  11.357  17.148  1.00 40.84      C2   H  
ATOM   1652  HB2 ALA A 138       8.068  10.990  18.210  1.00 40.84      C2   H  
ATOM   1653  HB3 ALA A 138       7.856  11.585  16.577  1.00 40.84      C2   H  
ATOM   1654  N   LEU A 139      10.053  13.924  19.553  1.00 40.87      C2   N  
ATOM   1655  CA  LEU A 139      10.569  14.580  20.784  1.00 40.87      C2   C  
ATOM   1656  C   LEU A 139       9.849  15.954  21.034  1.00 40.87      C2   C  
ATOM   1657  O   LEU A 139       9.203  16.180  22.068  1.00 40.87      C2   O  
ATOM   1658  CB  LEU A 139      12.100  14.647  20.695  1.00 40.87      C2   C  
ATOM   1659  CG  LEU A 139      12.902  13.457  21.051  1.00 40.87      C2   C  
ATOM   1660  CD1 LEU A 139      14.339  13.678  20.552  1.00 40.87      C2   C  
ATOM   1661  CD2 LEU A 139      12.911  13.279  22.544  1.00 40.87      C2   C  
ATOM   1662  H   LEU A 139      10.709  13.686  18.824  1.00 40.87      C2   H  
ATOM   1663  HA  LEU A 139      10.367  13.976  21.669  1.00 40.87      C2   H  
ATOM   1664  HB2 LEU A 139      12.262  14.724  19.620  1.00 40.87      C2   H  
ATOM   1665  HB3 LEU A 139      12.656  15.463  21.158  1.00 40.87      C2   H  
ATOM   1666  HG  LEU A 139      12.443  12.644  20.490  1.00 40.87      C2   H  
ATOM   1667 HD11 LEU A 139      15.051  13.538  21.366  1.00 40.87      C2   H  
ATOM   1668 HD12 LEU A 139      14.727  13.044  19.754  1.00 40.87      C2   H  
ATOM   1669 HD13 LEU A 139      14.586  14.679  20.198  1.00 40.87      C2   H  
ATOM   1670 HD21 LEU A 139      11.959  13.085  23.039  1.00 40.87      C2   H  
ATOM   1671 HD22 LEU A 139      13.583  12.451  22.772  1.00 40.87      C2   H  
ATOM   1672 HD23 LEU A 139      13.281  14.181  23.032  1.00 40.87      C2   H  
ATOM   1673  N   GLY A 140      10.010  16.831  20.041  1.00 40.18      C2   N  
ATOM   1674  CA  GLY A 140       9.267  18.138  19.863  1.00 40.18      C2   C  
ATOM   1675  C   GLY A 140       7.746  18.023  20.206  1.00 40.18      C2   C  
ATOM   1676  O   GLY A 140       7.254  18.786  21.035  1.00 40.18      C2   O  
ATOM   1677  H   GLY A 140      10.590  16.630  19.239  1.00 40.18      C2   H  
ATOM   1678  HA2 GLY A 140       9.641  18.818  20.628  1.00 40.18      C2   H  
ATOM   1679  HA3 GLY A 140       9.428  18.644  18.911  1.00 40.18      C2   H  
ATOM   1680  N   SER A 141       7.075  16.931  19.679  1.00 41.99      C2   N  
ATOM   1681  CA  SER A 141       5.625  16.660  19.935  1.00 41.99      C2   C  
ATOM   1682  C   SER A 141       5.372  16.093  21.387  1.00 41.99      C2   C  
ATOM   1683  O   SER A 141       4.387  16.409  22.086  1.00 41.99      C2   O  
ATOM   1684  CB  SER A 141       5.136  15.709  18.814  1.00 41.99      C2   C  
ATOM   1685  OG  SER A 141       5.105  14.345  19.086  1.00 41.99      C2   O  
ATOM   1686  H   SER A 141       7.602  16.366  19.028  1.00 41.99      C2   H  
ATOM   1687  HA  SER A 141       5.131  17.629  19.858  1.00 41.99      C2   H  
ATOM   1688  HB2 SER A 141       4.152  16.029  18.471  1.00 41.99      C2   H  
ATOM   1689  HB3 SER A 141       5.653  15.737  17.855  1.00 41.99      C2   H  
ATOM   1690  HG  SER A 141       6.046  14.165  19.145  1.00 41.99      C2   H  
ATOM   1691  N   SER A 142       6.308  15.309  21.943  1.00 41.38      C2   N  
ATOM   1692  CA  SER A 142       6.182  14.694  23.237  1.00 41.38      C2   C  
ATOM   1693  C   SER A 142       6.514  15.636  24.464  1.00 41.38      C2   C  
ATOM   1694  O   SER A 142       6.519  15.183  25.639  1.00 41.38      C2   O  
ATOM   1695  CB  SER A 142       6.989  13.360  23.305  1.00 41.38      C2   C  
ATOM   1696  OG  SER A 142       6.513  12.541  22.302  1.00 41.38      C2   O  
ATOM   1697  H   SER A 142       7.136  14.940  21.497  1.00 41.38      C2   H  
ATOM   1698  HA  SER A 142       5.137  14.416  23.374  1.00 41.38      C2   H  
ATOM   1699  HB2 SER A 142       8.067  13.523  23.299  1.00 41.38      C2   H  
ATOM   1700  HB3 SER A 142       6.747  12.851  24.238  1.00 41.38      C2   H  
ATOM   1701  HG  SER A 142       6.994  12.850  21.530  1.00 41.38      C2   H  
ATOM   1702  N   ALA A 143       6.842  16.897  24.196  1.00 40.48      C2   N  
ATOM   1703  CA  ALA A 143       7.314  17.858  25.199  1.00 40.48      C2   C  
ATOM   1704  C   ALA A 143       6.353  17.976  26.420  1.00 40.48      C2   C  
ATOM   1705  O   ALA A 143       6.849  17.918  27.534  1.00 40.48      C2   O  
ATOM   1706  CB  ALA A 143       7.594  19.296  24.591  1.00 40.48      C2   C  
ATOM   1707  H   ALA A 143       6.831  17.224  23.240  1.00 40.48      C2   H  
ATOM   1708  HA  ALA A 143       8.157  17.325  25.638  1.00 40.48      C2   H  
ATOM   1709  HB1 ALA A 143       8.668  19.456  24.496  1.00 40.48      C2   H  
ATOM   1710  HB2 ALA A 143       7.268  19.491  23.569  1.00 40.48      C2   H  
ATOM   1711  HB3 ALA A 143       7.341  20.137  25.236  1.00 40.48      C2   H  
ATOM   1712  N   PRO A 144       5.012  18.158  26.223  1.00 39.35      C2   N  
ATOM   1713  CA  PRO A 144       4.088  18.168  27.362  1.00 39.35      C2   C  
ATOM   1714  C   PRO A 144       4.186  17.005  28.390  1.00 39.35      C2   C  
ATOM   1715  O   PRO A 144       4.244  17.277  29.556  1.00 39.35      C2   O  
ATOM   1716  CB  PRO A 144       2.743  18.191  26.697  1.00 39.35      C2   C  
ATOM   1717  CG  PRO A 144       2.949  18.896  25.403  1.00 39.35      C2   C  
ATOM   1718  CD  PRO A 144       4.326  18.368  25.002  1.00 39.35      C2   C  
ATOM   1719  HA  PRO A 144       4.111  19.133  27.869  1.00 39.35      C2   H  
ATOM   1720  HB2 PRO A 144       2.453  17.142  26.640  1.00 39.35      C2   H  
ATOM   1721  HB3 PRO A 144       2.037  18.755  27.307  1.00 39.35      C2   H  
ATOM   1722  HG2 PRO A 144       2.098  18.796  24.729  1.00 39.35      C2   H  
ATOM   1723  HG3 PRO A 144       2.933  19.963  25.627  1.00 39.35      C2   H  
ATOM   1724  HD2 PRO A 144       4.183  17.483  24.383  1.00 39.35      C2   H  
ATOM   1725  HD3 PRO A 144       4.939  19.112  24.493  1.00 39.35      C2   H  
ATOM   1726  N   GLH A 145       4.255  15.708  27.895  1.00 39.23      C2   N  
ATOM   1727  CA  GLH A 145       4.459  14.596  28.850  1.00 39.23      C2   C  
ATOM   1728  C   GLH A 145       5.865  14.498  29.454  1.00 39.23      C2   C  
ATOM   1729  O   GLH A 145       5.965  14.206  30.664  1.00 39.23      C2   O  
ATOM   1730  CB  GLH A 145       3.951  13.284  28.216  1.00 39.23      C2   C  
ATOM   1731  CG  GLH A 145       4.529  12.788  26.902  1.00 39.23      C2   C  
ATOM   1732  CD  GLH A 145       3.487  13.021  25.803  1.00 39.23      C2   C  
ATOM   1733  OE1 GLH A 145       2.875  14.096  25.632  1.00 39.23      C2   O  
ATOM   1734  OE2 GLH A 145       3.384  11.998  24.934  1.00 39.23      C2   O  
ATOM   1735  H   GLH A 145       4.304  15.558  26.897  1.00 39.23      C2   H  
ATOM   1736  HA  GLH A 145       3.712  14.852  29.601  1.00 39.23      C2   H  
ATOM   1737  HB2 GLH A 145       3.966  12.500  28.973  1.00 39.23      C2   H  
ATOM   1738  HB3 GLH A 145       2.868  13.349  28.105  1.00 39.23      C2   H  
ATOM   1739  HG2 GLH A 145       5.487  13.261  26.683  1.00 39.23      C2   H  
ATOM   1740  HG3 GLH A 145       4.685  11.722  27.063  1.00 39.23      C2   H  
ATOM   1741  HE2 GLH A 145       2.543  11.977  24.472  1.00 39.23      C2   H  
ATOM   1742  N   ILE A 146       6.888  14.835  28.676  1.00 40.47      C2   N  
ATOM   1743  CA  ILE A 146       8.243  14.588  29.041  1.00 40.47      C2   C  
ATOM   1744  C   ILE A 146       8.729  15.503  30.242  1.00 40.47      C2   C  
ATOM   1745  O   ILE A 146       9.200  15.090  31.269  1.00 40.47      C2   O  
ATOM   1746  CB  ILE A 146       9.205  14.606  27.831  1.00 40.47      C2   C  
ATOM   1747  CG1 ILE A 146       9.167  13.217  27.025  1.00 40.47      C2   C  
ATOM   1748  CG2 ILE A 146      10.672  15.028  28.184  1.00 40.47      C2   C  
ATOM   1749  CD1 ILE A 146       9.950  13.178  25.725  1.00 40.47      C2   C  
ATOM   1750  H   ILE A 146       6.725  15.218  27.755  1.00 40.47      C2   H  
ATOM   1751  HA  ILE A 146       8.263  13.525  29.282  1.00 40.47      C2   H  
ATOM   1752  HB  ILE A 146       8.948  15.483  27.237  1.00 40.47      C2   H  
ATOM   1753 HG12 ILE A 146       9.390  12.351  27.648  1.00 40.47      C2   H  
ATOM   1754 HG13 ILE A 146       8.150  12.973  26.716  1.00 40.47      C2   H  
ATOM   1755 HG21 ILE A 146      11.297  14.885  27.302  1.00 40.47      C2   H  
ATOM   1756 HG22 ILE A 146      10.921  15.982  28.648  1.00 40.47      C2   H  
ATOM   1757 HG23 ILE A 146      10.970  14.226  28.860  1.00 40.47      C2   H  
ATOM   1758 HD11 ILE A 146       9.330  12.772  24.926  1.00 40.47      C2   H  
ATOM   1759 HD12 ILE A 146      10.373  14.137  25.426  1.00 40.47      C2   H  
ATOM   1760 HD13 ILE A 146      10.797  12.509  25.878  1.00 40.47      C2   H  
ATOM   1761  N   LEU A 147       8.445  16.803  29.945  1.00 40.65      C2   N  
ATOM   1762  CA  LEU A 147       8.733  17.926  30.841  1.00 40.65      C2   C  
ATOM   1763  C   LEU A 147       7.915  17.812  32.115  1.00 40.65      C2   C  
ATOM   1764  O   LEU A 147       8.453  17.705  33.217  1.00 40.65      C2   O  
ATOM   1765  CB  LEU A 147       8.397  19.255  30.237  1.00 40.65      C2   C  
ATOM   1766  CG  LEU A 147       9.461  19.767  29.244  1.00 40.65      C2   C  
ATOM   1767  CD1 LEU A 147       9.050  21.085  28.554  1.00 40.65      C2   C  
ATOM   1768  CD2 LEU A 147      10.933  19.788  29.799  1.00 40.65      C2   C  
ATOM   1769  H   LEU A 147       8.052  17.092  29.061  1.00 40.65      C2   H  
ATOM   1770  HA  LEU A 147       9.764  17.951  31.192  1.00 40.65      C2   H  
ATOM   1771  HB2 LEU A 147       7.434  19.305  29.730  1.00 40.65      C2   H  
ATOM   1772  HB3 LEU A 147       8.459  20.024  31.007  1.00 40.65      C2   H  
ATOM   1773  HG  LEU A 147       9.477  19.030  28.441  1.00 40.65      C2   H  
ATOM   1774 HD11 LEU A 147       9.653  21.960  28.797  1.00 40.65      C2   H  
ATOM   1775 HD12 LEU A 147       9.029  20.961  27.471  1.00 40.65      C2   H  
ATOM   1776 HD13 LEU A 147       8.006  21.310  28.770  1.00 40.65      C2   H  
ATOM   1777 HD21 LEU A 147      11.566  20.392  29.150  1.00 40.65      C2   H  
ATOM   1778 HD22 LEU A 147      11.053  20.240  30.783  1.00 40.65      C2   H  
ATOM   1779 HD23 LEU A 147      11.366  18.790  29.858  1.00 40.65      C2   H  
ATOM   1780  N   LEU A 148       6.587  17.582  32.026  1.00 41.40      C2   N  
ATOM   1781  CA  LEU A 148       5.745  17.476  33.253  1.00 41.40      C2   C  
ATOM   1782  C   LEU A 148       6.130  16.392  34.211  1.00 41.40      C2   C  
ATOM   1783  O   LEU A 148       6.342  16.667  35.417  1.00 41.40      C2   O  
ATOM   1784  CB  LEU A 148       4.254  17.163  32.947  1.00 41.40      C2   C  
ATOM   1785  CG  LEU A 148       3.239  17.137  34.100  1.00 41.40      C2   C  
ATOM   1786  CD1 LEU A 148       1.857  17.500  33.607  1.00 41.40      C2   C  
ATOM   1787  CD2 LEU A 148       3.199  15.784  34.846  1.00 41.40      C2   C  
ATOM   1788  H   LEU A 148       6.183  17.702  31.108  1.00 41.40      C2   H  
ATOM   1789  HA  LEU A 148       5.752  18.426  33.787  1.00 41.40      C2   H  
ATOM   1790  HB2 LEU A 148       3.849  17.951  32.312  1.00 41.40      C2   H  
ATOM   1791  HB3 LEU A 148       4.235  16.245  32.360  1.00 41.40      C2   H  
ATOM   1792  HG  LEU A 148       3.525  17.926  34.795  1.00 41.40      C2   H  
ATOM   1793 HD11 LEU A 148       1.800  17.295  32.538  1.00 41.40      C2   H  
ATOM   1794 HD12 LEU A 148       1.073  17.074  34.234  1.00 41.40      C2   H  
ATOM   1795 HD13 LEU A 148       1.778  18.581  33.720  1.00 41.40      C2   H  
ATOM   1796 HD21 LEU A 148       3.749  15.022  34.295  1.00 41.40      C2   H  
ATOM   1797 HD22 LEU A 148       3.767  15.971  35.757  1.00 41.40      C2   H  
ATOM   1798 HD23 LEU A 148       2.226  15.391  35.138  1.00 41.40      C2   H  
ATOM   1799  N   SER A 149       6.410  15.211  33.615  1.00 44.39      C2   N  
ATOM   1800  CA  SER A 149       6.961  14.111  34.326  1.00 44.39      C2   C  
ATOM   1801  C   SER A 149       8.299  14.314  35.084  1.00 44.39      C2   C  
ATOM   1802  O   SER A 149       8.273  14.073  36.261  1.00 44.39      C2   O  
ATOM   1803  CB  SER A 149       7.116  12.898  33.313  1.00 44.39      C2   C  
ATOM   1804  OG  SER A 149       7.524  11.694  33.868  1.00 44.39      C2   O  
ATOM   1805  H   SER A 149       6.206  15.055  32.638  1.00 44.39      C2   H  
ATOM   1806  HA  SER A 149       6.197  13.775  35.027  1.00 44.39      C2   H  
ATOM   1807  HB2 SER A 149       6.150  12.643  32.877  1.00 44.39      C2   H  
ATOM   1808  HB3 SER A 149       7.759  13.179  32.479  1.00 44.39      C2   H  
ATOM   1809  HG  SER A 149       8.458  11.483  33.799  1.00 44.39      C2   H  
ATOM   1810  N   VAL A 150       9.367  14.804  34.442  1.00 45.59      C2   N  
ATOM   1811  CA  VAL A 150      10.591  15.132  35.120  1.00 45.59      C2   C  
ATOM   1812  C   VAL A 150      10.372  16.238  36.183  1.00 45.59      C2   C  
ATOM   1813  O   VAL A 150      11.007  16.242  37.272  1.00 45.59      C2   O  
ATOM   1814  CB  VAL A 150      11.731  15.479  34.162  1.00 45.59      C2   C  
ATOM   1815  CG1 VAL A 150      12.909  16.291  34.782  1.00 45.59      C2   C  
ATOM   1816  CG2 VAL A 150      12.240  14.308  33.357  1.00 45.59      C2   C  
ATOM   1817  H   VAL A 150       9.361  14.985  33.448  1.00 45.59      C2   H  
ATOM   1818  HA  VAL A 150      10.783  14.265  35.752  1.00 45.59      C2   H  
ATOM   1819  HB  VAL A 150      11.187  16.114  33.463  1.00 45.59      C2   H  
ATOM   1820 HG11 VAL A 150      13.714  16.447  34.064  1.00 45.59      C2   H  
ATOM   1821 HG12 VAL A 150      12.577  17.256  35.165  1.00 45.59      C2   H  
ATOM   1822 HG13 VAL A 150      13.269  15.758  35.662  1.00 45.59      C2   H  
ATOM   1823 HG21 VAL A 150      11.457  13.996  32.667  1.00 45.59      C2   H  
ATOM   1824 HG22 VAL A 150      13.139  14.490  32.768  1.00 45.59      C2   H  
ATOM   1825 HG23 VAL A 150      12.568  13.590  34.109  1.00 45.59      C2   H  
ATOM   1826  N   ILE A 151       9.561  17.253  35.846  1.00 46.77      C2   N  
ATOM   1827  CA  ILE A 151       9.234  18.395  36.714  1.00 46.77      C2   C  
ATOM   1828  C   ILE A 151       8.437  18.045  37.980  1.00 46.77      C2   C  
ATOM   1829  O   ILE A 151       8.701  18.593  39.048  1.00 46.77      C2   O  
ATOM   1830  CB  ILE A 151       8.497  19.565  35.971  1.00 46.77      C2   C  
ATOM   1831  CG1 ILE A 151       9.485  20.350  35.098  1.00 46.77      C2   C  
ATOM   1832  CG2 ILE A 151       7.570  20.579  36.788  1.00 46.77      C2   C  
ATOM   1833  CD1 ILE A 151       8.735  21.243  34.065  1.00 46.77      C2   C  
ATOM   1834  H   ILE A 151       9.200  17.251  34.903  1.00 46.77      C2   H  
ATOM   1835  HA  ILE A 151      10.221  18.748  37.013  1.00 46.77      C2   H  
ATOM   1836  HB  ILE A 151       7.929  19.112  35.158  1.00 46.77      C2   H  
ATOM   1837 HG12 ILE A 151      10.290  20.816  35.667  1.00 46.77      C2   H  
ATOM   1838 HG13 ILE A 151      10.152  19.699  34.532  1.00 46.77      C2   H  
ATOM   1839 HG21 ILE A 151       8.108  21.276  37.430  1.00 46.77      C2   H  
ATOM   1840 HG22 ILE A 151       6.948  21.060  36.034  1.00 46.77      C2   H  
ATOM   1841 HG23 ILE A 151       6.826  19.995  37.330  1.00 46.77      C2   H  
ATOM   1842 HD11 ILE A 151       9.325  21.225  33.148  1.00 46.77      C2   H  
ATOM   1843 HD12 ILE A 151       7.747  20.966  33.699  1.00 46.77      C2   H  
ATOM   1844 HD13 ILE A 151       8.611  22.295  34.321  1.00 46.77      C2   H  
ATOM   1845  N   GLU A 152       7.399  17.170  37.911  1.00 53.18      C2   N  
ATOM   1846  CA  GLU A 152       6.601  16.645  39.133  1.00 53.18      C2   C  
ATOM   1847  C   GLU A 152       7.455  16.061  40.230  1.00 53.18      C2   C  
ATOM   1848  O   GLU A 152       7.207  16.427  41.413  1.00 53.18      C2   O  
ATOM   1849  CB  GLU A 152       5.608  15.569  38.650  1.00 53.18      C2   C  
ATOM   1850  CG  GLU A 152       4.875  14.758  39.803  1.00 53.18      C2   C  
ATOM   1851  CD  GLU A 152       4.117  15.668  40.858  1.00 53.18      C2   C  
ATOM   1852  OE1 GLU A 152       4.039  15.109  41.961  1.00 53.18      C2   O  
ATOM   1853  OE2 GLU A 152       3.643  16.813  40.632  1.00 53.18      C2   O  
ATOM   1854  H   GLU A 152       7.192  16.868  36.970  1.00 53.18      C2   H  
ATOM   1855  HA  GLU A 152       6.035  17.435  39.628  1.00 53.18      C2   H  
ATOM   1856  HB2 GLU A 152       4.822  15.976  38.014  1.00 53.18      C2   H  
ATOM   1857  HB3 GLU A 152       6.184  14.920  37.989  1.00 53.18      C2   H  
ATOM   1858  HG2 GLU A 152       4.137  14.082  39.371  1.00 53.18      C2   H  
ATOM   1859  HG3 GLU A 152       5.536  14.064  40.322  1.00 53.18      C2   H  
ATOM   1860  N   VAL A 153       8.475  15.251  39.798  1.00 52.73      C2   N  
ATOM   1861  CA  VAL A 153       9.446  14.717  40.734  1.00 52.73      C2   C  
ATOM   1862  C   VAL A 153      10.265  15.829  41.485  1.00 52.73      C2   C  
ATOM   1863  O   VAL A 153      10.444  15.760  42.663  1.00 52.73      C2   O  
ATOM   1864  CB  VAL A 153      10.357  13.617  40.091  1.00 52.73      C2   C  
ATOM   1865  CG1 VAL A 153      11.566  13.206  41.030  1.00 52.73      C2   C  
ATOM   1866  CG2 VAL A 153       9.491  12.518  39.561  1.00 52.73      C2   C  
ATOM   1867  H   VAL A 153       8.750  15.214  38.826  1.00 52.73      C2   H  
ATOM   1868  HA  VAL A 153       8.906  14.276  41.571  1.00 52.73      C2   H  
ATOM   1869  HB  VAL A 153      10.986  14.058  39.317  1.00 52.73      C2   H  
ATOM   1870 HG11 VAL A 153      11.238  12.852  42.008  1.00 52.73      C2   H  
ATOM   1871 HG12 VAL A 153      12.020  12.409  40.442  1.00 52.73      C2   H  
ATOM   1872 HG13 VAL A 153      12.259  14.047  41.018  1.00 52.73      C2   H  
ATOM   1873 HG21 VAL A 153       9.076  11.824  40.292  1.00 52.73      C2   H  
ATOM   1874 HG22 VAL A 153       8.703  12.790  38.859  1.00 52.73      C2   H  
ATOM   1875 HG23 VAL A 153      10.151  11.854  39.002  1.00 52.73      C2   H  
ATOM   1876  N   CYS A 154      10.752  16.775  40.648  1.00 54.42      C2   N  
ATOM   1877  CA  CYS A 154      11.367  17.994  41.107  1.00 54.42      C2   C  
ATOM   1878  C   CYS A 154      10.452  18.736  42.067  1.00 54.42      C2   C  
ATOM   1879  O   CYS A 154      10.902  19.107  43.137  1.00 54.42      C2   O  
ATOM   1880  CB  CYS A 154      11.776  18.958  39.962  1.00 54.42      C2   C  
ATOM   1881  SG  CYS A 154      12.990  18.130  38.880  1.00 54.42      C2   S  
ATOM   1882  H   CYS A 154      10.510  16.694  39.671  1.00 54.42      C2   H  
ATOM   1883  HA  CYS A 154      12.256  17.791  41.704  1.00 54.42      C2   H  
ATOM   1884  HB2 CYS A 154      11.015  19.281  39.251  1.00 54.42      C2   H  
ATOM   1885  HB3 CYS A 154      12.236  19.838  40.413  1.00 54.42      C2   H  
ATOM   1886  HG  CYS A 154      12.187  17.509  38.011  1.00 54.42      C2   H  
ATOM   1887  N   GLY A 155       9.231  18.971  41.655  1.00 57.99      C2   N  
ATOM   1888  CA  GLY A 155       8.164  19.558  42.420  1.00 57.99      C2   C  
ATOM   1889  C   GLY A 155       7.881  18.877  43.779  1.00 57.99      C2   C  
ATOM   1890  O   GLY A 155       7.748  19.560  44.781  1.00 57.99      C2   O  
ATOM   1891  H   GLY A 155       9.071  18.620  40.721  1.00 57.99      C2   H  
ATOM   1892  HA2 GLY A 155       8.476  20.580  42.637  1.00 57.99      C2   H  
ATOM   1893  HA3 GLY A 155       7.242  19.516  41.841  1.00 57.99      C2   H  
ATOM   1894  N   HIS A 156       7.834  17.516  43.757  1.00 63.13      C2   N  
ATOM   1895  CA  HIS A 156       7.676  16.663  44.943  1.00 63.13      C2   C  
ATOM   1896  C   HIS A 156       8.966  16.697  45.788  1.00 63.13      C2   C  
ATOM   1897  O   HIS A 156       9.193  15.855  46.641  1.00 63.13      C2   O  
ATOM   1898  CB  HIS A 156       7.248  15.239  44.503  1.00 63.13      C2   C  
ATOM   1899  CG  HIS A 156       5.971  14.799  45.144  1.00 63.13      C2   C  
ATOM   1900  CD2 HIS A 156       5.700  14.283  46.383  1.00 63.13      C2   C  
ATOM   1901  ND1 HIS A 156       4.827  14.695  44.383  1.00 63.13      C2   N  
ATOM   1902  CE1 HIS A 156       3.921  14.131  45.154  1.00 63.13      C2   C  
ATOM   1903  NE2 HIS A 156       4.401  13.842  46.396  1.00 63.13      C2   N  
ATOM   1904  H   HIS A 156       8.117  17.122  42.871  1.00 63.13      C2   H  
ATOM   1905  HA  HIS A 156       6.932  17.145  45.577  1.00 63.13      C2   H  
ATOM   1906  HB2 HIS A 156       7.303  15.041  43.432  1.00 63.13      C2   H  
ATOM   1907  HB3 HIS A 156       7.975  14.483  44.798  1.00 63.13      C2   H  
ATOM   1908  HD1 HIS A 156       4.694  14.962  43.419  1.00 63.13      C2   H  
ATOM   1909  HD2 HIS A 156       6.370  14.182  47.224  1.00 63.13      C2   H  
ATOM   1910  HE1 HIS A 156       2.877  13.893  45.008  1.00 63.13      C2   H  
ATOM   1911  N   ASN A 157       9.803  17.735  45.663  1.00 65.47      C2   N  
ATOM   1912  CA  ASN A 157      11.001  18.048  46.377  1.00 65.47      C2   C  
ATOM   1913  C   ASN A 157      12.032  16.957  46.211  1.00 65.47      C2   C  
ATOM   1914  O   ASN A 157      12.559  16.547  47.165  1.00 65.47      C2   O  
ATOM   1915  CB  ASN A 157      10.659  18.506  47.872  1.00 65.47      C2   C  
ATOM   1916  CG  ASN A 157      10.066  19.916  48.041  1.00 65.47      C2   C  
ATOM   1917  ND2 ASN A 157       8.756  20.057  48.317  1.00 65.47      C2   N  
ATOM   1918  OD1 ASN A 157      10.714  20.949  47.836  1.00 65.47      C2   O  
ATOM   1919  H   ASN A 157       9.586  18.320  44.869  1.00 65.47      C2   H  
ATOM   1920  HA  ASN A 157      11.400  18.936  45.886  1.00 65.47      C2   H  
ATOM   1921  HB2 ASN A 157      10.092  17.709  48.353  1.00 65.47      C2   H  
ATOM   1922  HB3 ASN A 157      11.599  18.525  48.423  1.00 65.47      C2   H  
ATOM   1923 HD21 ASN A 157       8.234  19.207  48.480  1.00 65.47      C2   H  
ATOM   1924 HD22 ASN A 157       8.237  20.922  48.281  1.00 65.47      C2   H  
ATOM   1925  N   PHE A 158      12.257  16.565  44.969  1.00 63.47      C2   N  
ATOM   1926  CA  PHE A 158      13.099  15.430  44.556  1.00 63.47      C2   C  
ATOM   1927  C   PHE A 158      12.694  14.084  45.268  1.00 63.47      C2   C  
ATOM   1928  O   PHE A 158      13.590  13.309  45.595  1.00 63.47      C2   O  
ATOM   1929  CB  PHE A 158      14.605  15.688  44.746  1.00 63.47      C2   C  
ATOM   1930  CG  PHE A 158      15.094  16.698  43.746  1.00 63.47      C2   C  
ATOM   1931  CD1 PHE A 158      15.777  16.397  42.587  1.00 63.47      C2   C  
ATOM   1932  CD2 PHE A 158      14.739  18.025  43.995  1.00 63.47      C2   C  
ATOM   1933  CE1 PHE A 158      16.017  17.399  41.617  1.00 63.47      C2   C  
ATOM   1934  CE2 PHE A 158      14.986  19.055  43.077  1.00 63.47      C2   C  
ATOM   1935  CZ  PHE A 158      15.640  18.718  41.828  1.00 63.47      C2   C  
ATOM   1936  H   PHE A 158      11.630  16.883  44.243  1.00 63.47      C2   H  
ATOM   1937  HA  PHE A 158      12.963  15.255  43.489  1.00 63.47      C2   H  
ATOM   1938  HB2 PHE A 158      14.882  16.108  45.713  1.00 63.47      C2   H  
ATOM   1939  HB3 PHE A 158      15.285  14.851  44.587  1.00 63.47      C2   H  
ATOM   1940  HD1 PHE A 158      16.167  15.404  42.421  1.00 63.47      C2   H  
ATOM   1941  HD2 PHE A 158      14.213  18.281  44.903  1.00 63.47      C2   H  
ATOM   1942  HE1 PHE A 158      16.558  17.153  40.716  1.00 63.47      C2   H  
ATOM   1943  HE2 PHE A 158      14.544  19.977  43.427  1.00 63.47      C2   H  
ATOM   1944  HZ  PHE A 158      15.828  19.474  41.080  1.00 63.47      C2   H  
ATOM   1945  N   THR A 159      11.440  13.840  45.291  1.00 64.61      C2   N  
ATOM   1946  CA  THR A 159      10.768  12.625  45.636  1.00 64.61      C2   C  
ATOM   1947  C   THR A 159       9.854  12.036  44.570  1.00 64.61      C2   C  
ATOM   1948  O   THR A 159       9.503  12.733  43.590  1.00 64.61      C2   O  
ATOM   1949  CB  THR A 159       9.781  12.859  46.885  1.00 64.61      C2   C  
ATOM   1950  CG2 THR A 159       9.257  11.753  47.718  1.00 64.61      C2   C  
ATOM   1951  OG1 THR A 159      10.467  13.764  47.743  1.00 64.61      C2   O  
ATOM   1952  H   THR A 159      10.884  14.638  45.018  1.00 64.61      C2   H  
ATOM   1953  HA  THR A 159      11.428  11.771  45.788  1.00 64.61      C2   H  
ATOM   1954  HB  THR A 159       8.914  13.415  46.527  1.00 64.61      C2   H  
ATOM   1955  HG1 THR A 159      10.044  14.600  47.534  1.00 64.61      C2   H  
ATOM   1956 HG21 THR A 159       8.549  11.129  47.172  1.00 64.61      C2   H  
ATOM   1957 HG22 THR A 159      10.058  11.094  48.055  1.00 64.61      C2   H  
ATOM   1958 HG23 THR A 159       8.800  12.116  48.638  1.00 64.61      C2   H  
ATOM   1959  N   ALA A 160       9.458  10.786  44.614  1.00 64.73      C2   N  
ATOM   1960  CA  ALA A 160       8.805   9.978  43.576  1.00 64.73      C2   C  
ATOM   1961  C   ALA A 160       7.320  10.344  43.504  1.00 64.73      C2   C  
ATOM   1962  O   ALA A 160       6.451   9.826  44.272  1.00 64.73      C2   O  
ATOM   1963  CB  ALA A 160       9.069   8.467  43.865  1.00 64.73      C2   C  
ATOM   1964  H   ALA A 160       9.737  10.220  45.403  1.00 64.73      C2   H  
ATOM   1965  HA  ALA A 160       9.354  10.095  42.642  1.00 64.73      C2   H  
ATOM   1966  HB1 ALA A 160      10.125   8.273  44.055  1.00 64.73      C2   H  
ATOM   1967  HB2 ALA A 160       8.480   8.055  44.684  1.00 64.73      C2   H  
ATOM   1968  HB3 ALA A 160       8.646   7.808  43.107  1.00 64.73      C2   H  
ATOM   1969  N   GLY A 161       7.043  11.317  42.621  1.00 60.73      C2   N  
ATOM   1970  CA  GLY A 161       5.682  11.802  42.354  1.00 60.73      C2   C  
ATOM   1971  C   GLY A 161       5.032  10.936  41.298  1.00 60.73      C2   C  
ATOM   1972  O   GLY A 161       5.581  10.681  40.220  1.00 60.73      C2   O  
ATOM   1973  H   GLY A 161       7.755  11.607  41.966  1.00 60.73      C2   H  
ATOM   1974  HA2 GLY A 161       5.088  11.704  43.263  1.00 60.73      C2   H  
ATOM   1975  HA3 GLY A 161       5.679  12.811  41.943  1.00 60.73      C2   H  
ATOM   1976  N   ASP A 162       3.836  10.412  41.715  1.00 58.99      C2   N  
ATOM   1977  CA  ASP A 162       3.079   9.378  41.026  1.00 58.99      C2   C  
ATOM   1978  C   ASP A 162       2.286   9.966  39.800  1.00 58.99      C2   C  
ATOM   1979  O   ASP A 162       1.900   9.252  38.962  1.00 58.99      C2   O  
ATOM   1980  CB  ASP A 162       2.225   8.426  41.946  1.00 58.99      C2   C  
ATOM   1981  CG  ASP A 162       2.948   7.944  43.190  1.00 58.99      C2   C  
ATOM   1982  OD1 ASP A 162       3.923   7.125  42.985  1.00 58.99      C2   O  
ATOM   1983  OD2 ASP A 162       2.458   8.223  44.328  1.00 58.99      C2   O  
ATOM   1984  H   ASP A 162       3.430  10.644  42.610  1.00 58.99      C2   H  
ATOM   1985  HA  ASP A 162       3.754   8.736  40.460  1.00 58.99      C2   H  
ATOM   1986  HB2 ASP A 162       1.329   8.946  42.286  1.00 58.99      C2   H  
ATOM   1987  HB3 ASP A 162       1.866   7.603  41.328  1.00 58.99      C2   H  
ATOM   1988  N   LEU A 163       2.178  11.287  39.719  1.00 51.86      C2   N  
ATOM   1989  CA  LEU A 163       1.445  12.014  38.686  1.00 51.86      C2   C  
ATOM   1990  C   LEU A 163       2.235  11.845  37.342  1.00 51.86      C2   C  
ATOM   1991  O   LEU A 163       1.665  11.683  36.282  1.00 51.86      C2   O  
ATOM   1992  CB  LEU A 163       1.079  13.388  39.226  1.00 51.86      C2   C  
ATOM   1993  CG  LEU A 163       0.423  14.488  38.292  1.00 51.86      C2   C  
ATOM   1994  CD1 LEU A 163      -1.018  14.314  37.878  1.00 51.86      C2   C  
ATOM   1995  CD2 LEU A 163       0.764  15.890  38.858  1.00 51.86      C2   C  
ATOM   1996  H   LEU A 163       2.242  11.908  40.513  1.00 51.86      C2   H  
ATOM   1997  HA  LEU A 163       0.535  11.449  38.482  1.00 51.86      C2   H  
ATOM   1998  HB2 LEU A 163       0.557  13.379  40.183  1.00 51.86      C2   H  
ATOM   1999  HB3 LEU A 163       2.043  13.879  39.358  1.00 51.86      C2   H  
ATOM   2000  HG  LEU A 163       0.993  14.460  37.363  1.00 51.86      C2   H  
ATOM   2001 HD11 LEU A 163      -1.706  14.560  38.687  1.00 51.86      C2   H  
ATOM   2002 HD12 LEU A 163      -1.136  14.865  36.945  1.00 51.86      C2   H  
ATOM   2003 HD13 LEU A 163      -1.110  13.277  37.555  1.00 51.86      C2   H  
ATOM   2004 HD21 LEU A 163       1.586  16.317  38.283  1.00 51.86      C2   H  
ATOM   2005 HD22 LEU A 163       0.003  16.651  38.686  1.00 51.86      C2   H  
ATOM   2006 HD23 LEU A 163       1.081  15.912  39.901  1.00 51.86      C2   H  
ATOM   2007  N   GLY A 164       3.580  11.882  37.432  1.00 50.21      C2   N  
ATOM   2008  CA  GLY A 164       4.568  11.929  36.368  1.00 50.21      C2   C  
ATOM   2009  C   GLY A 164       4.599  10.703  35.554  1.00 50.21      C2   C  
ATOM   2010  O   GLY A 164       4.206  10.792  34.361  1.00 50.21      C2   O  
ATOM   2011  H   GLY A 164       3.980  12.088  38.337  1.00 50.21      C2   H  
ATOM   2012  HA2 GLY A 164       4.379  12.721  35.643  1.00 50.21      C2   H  
ATOM   2013  HA3 GLY A 164       5.607  12.163  36.598  1.00 50.21      C2   H  
ATOM   2014  N   PRO A 165       4.955   9.462  36.034  1.00 48.46      C2   N  
ATOM   2015  CA  PRO A 165       4.680   8.152  35.366  1.00 48.46      C2   C  
ATOM   2016  C   PRO A 165       3.235   7.855  34.983  1.00 48.46      C2   C  
ATOM   2017  O   PRO A 165       3.152   7.118  34.019  1.00 48.46      C2   O  
ATOM   2018  CB  PRO A 165       5.056   7.110  36.443  1.00 48.46      C2   C  
ATOM   2019  CG  PRO A 165       6.064   7.798  37.309  1.00 48.46      C2   C  
ATOM   2020  CD  PRO A 165       5.641   9.284  37.302  1.00 48.46      C2   C  
ATOM   2021  HA  PRO A 165       5.343   8.114  34.502  1.00 48.46      C2   H  
ATOM   2022  HB2 PRO A 165       4.222   6.910  37.116  1.00 48.46      C2   H  
ATOM   2023  HB3 PRO A 165       5.391   6.160  36.025  1.00 48.46      C2   H  
ATOM   2024  HG2 PRO A 165       6.181   7.311  38.277  1.00 48.46      C2   H  
ATOM   2025  HG3 PRO A 165       7.008   7.726  36.770  1.00 48.46      C2   H  
ATOM   2026  HD2 PRO A 165       4.928   9.561  38.079  1.00 48.46      C2   H  
ATOM   2027  HD3 PRO A 165       6.463   9.983  37.453  1.00 48.46      C2   H  
ATOM   2028  N   SER A 166       2.228   8.375  35.676  1.00 47.48      C2   N  
ATOM   2029  CA  SER A 166       0.855   8.024  35.247  1.00 47.48      C2   C  
ATOM   2030  C   SER A 166       0.381   8.898  34.038  1.00 47.48      C2   C  
ATOM   2031  O   SER A 166      -0.434   8.438  33.290  1.00 47.48      C2   O  
ATOM   2032  CB  SER A 166      -0.018   8.183  36.536  1.00 47.48      C2   C  
ATOM   2033  OG  SER A 166       0.464   7.260  37.482  1.00 47.48      C2   O  
ATOM   2034  H   SER A 166       2.231   8.558  36.669  1.00 47.48      C2   H  
ATOM   2035  HA  SER A 166       0.873   7.004  34.863  1.00 47.48      C2   H  
ATOM   2036  HB2 SER A 166       0.086   9.183  36.958  1.00 47.48      C2   H  
ATOM   2037  HB3 SER A 166      -1.081   7.996  36.390  1.00 47.48      C2   H  
ATOM   2038  HG  SER A 166       1.128   7.726  37.995  1.00 47.48      C2   H  
ATOM   2039  N   THR A 167       0.971  10.098  33.838  1.00 44.80      C2   N  
ATOM   2040  CA  THR A 167       0.917  10.873  32.642  1.00 44.80      C2   C  
ATOM   2041  C   THR A 167       1.688  10.200  31.482  1.00 44.80      C2   C  
ATOM   2042  O   THR A 167       1.064   9.936  30.461  1.00 44.80      C2   O  
ATOM   2043  CB  THR A 167       1.367  12.345  32.945  1.00 44.80      C2   C  
ATOM   2044  CG2 THR A 167       1.312  13.301  31.729  1.00 44.80      C2   C  
ATOM   2045  OG1 THR A 167       0.545  12.803  33.980  1.00 44.80      C2   O  
ATOM   2046  H   THR A 167       1.783  10.255  34.419  1.00 44.80      C2   H  
ATOM   2047  HA  THR A 167      -0.143  10.925  32.393  1.00 44.80      C2   H  
ATOM   2048  HB  THR A 167       2.397  12.370  33.301  1.00 44.80      C2   H  
ATOM   2049  HG1 THR A 167       0.945  12.328  34.713  1.00 44.80      C2   H  
ATOM   2050 HG21 THR A 167       1.605  14.343  31.851  1.00 44.80      C2   H  
ATOM   2051 HG22 THR A 167       1.929  12.895  30.927  1.00 44.80      C2   H  
ATOM   2052 HG23 THR A 167       0.265  13.314  31.425  1.00 44.80      C2   H  
ATOM   2053  N   ILE A 168       2.941   9.776  31.715  1.00 43.14      C2   N  
ATOM   2054  CA  ILE A 168       3.672   8.874  30.793  1.00 43.14      C2   C  
ATOM   2055  C   ILE A 168       2.961   7.595  30.219  1.00 43.14      C2   C  
ATOM   2056  O   ILE A 168       2.747   7.460  28.992  1.00 43.14      C2   O  
ATOM   2057  CB  ILE A 168       5.122   8.534  31.294  1.00 43.14      C2   C  
ATOM   2058  CG1 ILE A 168       6.023   9.714  31.443  1.00 43.14      C2   C  
ATOM   2059  CG2 ILE A 168       5.842   7.408  30.505  1.00 43.14      C2   C  
ATOM   2060  CD1 ILE A 168       6.294  10.495  30.164  1.00 43.14      C2   C  
ATOM   2061  H   ILE A 168       3.438  10.142  32.514  1.00 43.14      C2   H  
ATOM   2062  HA  ILE A 168       3.803   9.517  29.923  1.00 43.14      C2   H  
ATOM   2063  HB  ILE A 168       5.118   8.235  32.343  1.00 43.14      C2   H  
ATOM   2064 HG12 ILE A 168       5.542  10.423  32.116  1.00 43.14      C2   H  
ATOM   2065 HG13 ILE A 168       6.976   9.430  31.890  1.00 43.14      C2   H  
ATOM   2066 HG21 ILE A 168       6.910   7.457  30.718  1.00 43.14      C2   H  
ATOM   2067 HG22 ILE A 168       5.527   6.419  30.836  1.00 43.14      C2   H  
ATOM   2068 HG23 ILE A 168       5.840   7.312  29.419  1.00 43.14      C2   H  
ATOM   2069 HD11 ILE A 168       5.507  11.208  29.916  1.00 43.14      C2   H  
ATOM   2070 HD12 ILE A 168       7.254  11.011  30.161  1.00 43.14      C2   H  
ATOM   2071 HD13 ILE A 168       6.201   9.780  29.347  1.00 43.14      C2   H  
ATOM   2072  N   VAL A 169       2.472   6.688  31.040  1.00 44.03      C2   N  
ATOM   2073  CA  VAL A 169       1.823   5.438  30.603  1.00 44.03      C2   C  
ATOM   2074  C   VAL A 169       0.472   5.853  29.966  1.00 44.03      C2   C  
ATOM   2075  O   VAL A 169       0.030   5.324  28.945  1.00 44.03      C2   O  
ATOM   2076  CB  VAL A 169       1.453   4.326  31.696  1.00 44.03      C2   C  
ATOM   2077  CG1 VAL A 169       0.431   3.159  31.308  1.00 44.03      C2   C  
ATOM   2078  CG2 VAL A 169       2.778   3.589  32.211  1.00 44.03      C2   C  
ATOM   2079  H   VAL A 169       2.593   6.887  32.023  1.00 44.03      C2   H  
ATOM   2080  HA  VAL A 169       2.404   4.943  29.825  1.00 44.03      C2   H  
ATOM   2081  HB  VAL A 169       1.107   4.754  32.637  1.00 44.03      C2   H  
ATOM   2082 HG11 VAL A 169       0.948   2.547  30.569  1.00 44.03      C2   H  
ATOM   2083 HG12 VAL A 169       0.187   2.480  32.125  1.00 44.03      C2   H  
ATOM   2084 HG13 VAL A 169      -0.604   3.332  31.014  1.00 44.03      C2   H  
ATOM   2085 HG21 VAL A 169       2.516   2.827  32.945  1.00 44.03      C2   H  
ATOM   2086 HG22 VAL A 169       3.270   3.177  31.330  1.00 44.03      C2   H  
ATOM   2087 HG23 VAL A 169       3.465   4.316  32.644  1.00 44.03      C2   H  
ATOM   2088  N   GLY A 170      -0.157   6.885  30.501  1.00 43.22      C2   N  
ATOM   2089  CA  GLY A 170      -1.457   7.318  30.007  1.00 43.22      C2   C  
ATOM   2090  C   GLY A 170      -1.299   7.952  28.601  1.00 43.22      C2   C  
ATOM   2091  O   GLY A 170      -2.129   7.668  27.712  1.00 43.22      C2   O  
ATOM   2092  H   GLY A 170       0.169   7.433  31.284  1.00 43.22      C2   H  
ATOM   2093  HA2 GLY A 170      -2.247   6.568  30.031  1.00 43.22      C2   H  
ATOM   2094  HA3 GLY A 170      -1.852   8.132  30.616  1.00 43.22      C2   H  
ATOM   2095  N   SER A 171      -0.254   8.794  28.398  1.00 43.76      C2   N  
ATOM   2096  CA  SER A 171       0.118   9.243  27.043  1.00 43.76      C2   C  
ATOM   2097  C   SER A 171       0.584   8.153  26.081  1.00 43.76      C2   C  
ATOM   2098  O   SER A 171      -0.018   8.154  24.991  1.00 43.76      C2   O  
ATOM   2099  CB  SER A 171       0.985  10.538  27.170  1.00 43.76      C2   C  
ATOM   2100  OG  SER A 171       2.215  10.344  27.938  1.00 43.76      C2   O  
ATOM   2101  H   SER A 171       0.321   9.040  29.191  1.00 43.76      C2   H  
ATOM   2102  HA  SER A 171      -0.825   9.511  26.567  1.00 43.76      C2   H  
ATOM   2103  HB2 SER A 171       1.235  10.938  26.187  1.00 43.76      C2   H  
ATOM   2104  HB3 SER A 171       0.475  11.432  27.528  1.00 43.76      C2   H  
ATOM   2105  HG  SER A 171       1.918   9.960  28.766  1.00 43.76      C2   H  
ATOM   2106  N   ALA A 172       1.384   7.161  26.498  1.00 44.65      C2   N  
ATOM   2107  CA  ALA A 172       1.855   5.923  25.731  1.00 44.65      C2   C  
ATOM   2108  C   ALA A 172       0.704   5.077  25.197  1.00 44.65      C2   C  
ATOM   2109  O   ALA A 172       0.648   4.582  24.071  1.00 44.65      C2   O  
ATOM   2110  CB  ALA A 172       2.740   5.065  26.662  1.00 44.65      C2   C  
ATOM   2111  H   ALA A 172       1.691   7.249  27.456  1.00 44.65      C2   H  
ATOM   2112  HA  ALA A 172       2.368   6.410  24.902  1.00 44.65      C2   H  
ATOM   2113  HB1 ALA A 172       3.440   5.772  27.108  1.00 44.65      C2   H  
ATOM   2114  HB2 ALA A 172       2.186   4.676  27.515  1.00 44.65      C2   H  
ATOM   2115  HB3 ALA A 172       3.211   4.249  26.113  1.00 44.65      C2   H  
ATOM   2116  N   ALA A 173      -0.194   4.883  26.155  1.00 46.67      C2   N  
ATOM   2117  CA  ALA A 173      -1.421   4.128  25.867  1.00 46.67      C2   C  
ATOM   2118  C   ALA A 173      -2.271   4.887  24.851  1.00 46.67      C2   C  
ATOM   2119  O   ALA A 173      -2.744   4.302  23.864  1.00 46.67      C2   O  
ATOM   2120  CB  ALA A 173      -2.195   3.923  27.181  1.00 46.67      C2   C  
ATOM   2121  H   ALA A 173      -0.074   5.273  27.079  1.00 46.67      C2   H  
ATOM   2122  HA  ALA A 173      -1.127   3.104  25.636  1.00 46.67      C2   H  
ATOM   2123  HB1 ALA A 173      -2.751   4.807  27.492  1.00 46.67      C2   H  
ATOM   2124  HB2 ALA A 173      -2.950   3.184  26.912  1.00 46.67      C2   H  
ATOM   2125  HB3 ALA A 173      -1.696   3.430  28.015  1.00 46.67      C2   H  
ATOM   2126  N   PHE A 174      -2.442   6.238  25.018  1.00 44.59      C2   N  
ATOM   2127  CA  PHE A 174      -3.176   7.070  23.990  1.00 44.59      C2   C  
ATOM   2128  C   PHE A 174      -2.484   7.041  22.614  1.00 44.59      C2   C  
ATOM   2129  O   PHE A 174      -3.100   7.040  21.505  1.00 44.59      C2   O  
ATOM   2130  CB  PHE A 174      -3.358   8.449  24.584  1.00 44.59      C2   C  
ATOM   2131  CG  PHE A 174      -4.392   9.385  24.016  1.00 44.59      C2   C  
ATOM   2132  CD1 PHE A 174      -5.728   9.274  24.370  1.00 44.59      C2   C  
ATOM   2133  CD2 PHE A 174      -4.044  10.393  23.163  1.00 44.59      C2   C  
ATOM   2134  CE1 PHE A 174      -6.681  10.128  23.805  1.00 44.59      C2   C  
ATOM   2135  CE2 PHE A 174      -4.974  11.273  22.601  1.00 44.59      C2   C  
ATOM   2136  CZ  PHE A 174      -6.309  11.168  23.003  1.00 44.59      C2   C  
ATOM   2137  H   PHE A 174      -2.072   6.818  25.757  1.00 44.59      C2   H  
ATOM   2138  HA  PHE A 174      -4.187   6.673  23.898  1.00 44.59      C2   H  
ATOM   2139  HB2 PHE A 174      -3.550   8.401  25.655  1.00 44.59      C2   H  
ATOM   2140  HB3 PHE A 174      -2.422   9.008  24.571  1.00 44.59      C2   H  
ATOM   2141  HD1 PHE A 174      -5.980   8.437  25.004  1.00 44.59      C2   H  
ATOM   2142  HD2 PHE A 174      -3.005  10.504  22.893  1.00 44.59      C2   H  
ATOM   2143  HE1 PHE A 174      -7.704   9.928  24.087  1.00 44.59      C2   H  
ATOM   2144  HE2 PHE A 174      -4.737  12.092  21.939  1.00 44.59      C2   H  
ATOM   2145  HZ  PHE A 174      -7.073  11.776  22.541  1.00 44.59      C2   H  
ATOM   2146  N   ASN A 175      -1.148   6.998  22.683  1.00 44.84      C2   N  
ATOM   2147  CA  ASN A 175      -0.272   6.805  21.474  1.00 44.84      C2   C  
ATOM   2148  C   ASN A 175      -0.653   5.487  20.754  1.00 44.84      C2   C  
ATOM   2149  O   ASN A 175      -1.151   5.475  19.608  1.00 44.84      C2   O  
ATOM   2150  CB  ASN A 175       1.251   6.852  21.601  1.00 44.84      C2   C  
ATOM   2151  CG  ASN A 175       1.823   8.293  21.803  1.00 44.84      C2   C  
ATOM   2152  ND2 ASN A 175       3.142   8.436  22.041  1.00 44.84      C2   N  
ATOM   2153  OD1 ASN A 175       1.101   9.288  21.602  1.00 44.84      C2   O  
ATOM   2154  H   ASN A 175      -0.644   7.322  23.496  1.00 44.84      C2   H  
ATOM   2155  HA  ASN A 175      -0.552   7.552  20.731  1.00 44.84      C2   H  
ATOM   2156  HB2 ASN A 175       1.527   6.230  22.452  1.00 44.84      C2   H  
ATOM   2157  HB3 ASN A 175       1.618   6.435  20.663  1.00 44.84      C2   H  
ATOM   2158 HD21 ASN A 175       3.716   7.615  22.171  1.00 44.84      C2   H  
ATOM   2159 HD22 ASN A 175       3.625   9.309  22.198  1.00 44.84      C2   H  
ATOM   2160  N   MET A 176      -0.438   4.333  21.472  1.00 48.87      C2   N  
ATOM   2161  CA  MET A 176      -0.653   3.012  20.916  1.00 48.87      C2   C  
ATOM   2162  C   MET A 176      -2.080   2.641  20.529  1.00 48.87      C2   C  
ATOM   2163  O   MET A 176      -2.208   1.930  19.552  1.00 48.87      C2   O  
ATOM   2164  CB  MET A 176      -0.160   1.953  21.822  1.00 48.87      C2   C  
ATOM   2165  CG  MET A 176       0.598   0.839  21.105  1.00 48.87      C2   C  
ATOM   2166  SD  MET A 176       2.315   1.262  20.580  1.00 48.87      C2   S  
ATOM   2167  CE  MET A 176       2.582  -0.014  19.380  1.00 48.87      C2   C  
ATOM   2168  H   MET A 176      -0.222   4.442  22.453  1.00 48.87      C2   H  
ATOM   2169  HA  MET A 176      -0.006   2.927  20.043  1.00 48.87      C2   H  
ATOM   2170  HB2 MET A 176       0.553   2.337  22.552  1.00 48.87      C2   H  
ATOM   2171  HB3 MET A 176      -1.020   1.679  22.432  1.00 48.87      C2   H  
ATOM   2172  HG2 MET A 176       0.619  -0.024  21.770  1.00 48.87      C2   H  
ATOM   2173  HG3 MET A 176       0.083   0.559  20.186  1.00 48.87      C2   H  
ATOM   2174  HE1 MET A 176       3.514   0.068  18.821  1.00 48.87      C2   H  
ATOM   2175  HE2 MET A 176       2.495  -1.036  19.751  1.00 48.87      C2   H  
ATOM   2176  HE3 MET A 176       1.727   0.081  18.711  1.00 48.87      C2   H  
ATOM   2177  N   PHE A 177      -3.142   3.052  21.288  1.00 51.57      C2   N  
ATOM   2178  CA  PHE A 177      -4.457   2.541  21.132  1.00 51.57      C2   C  
ATOM   2179  C   PHE A 177      -5.420   3.560  20.387  1.00 51.57      C2   C  
ATOM   2180  O   PHE A 177      -6.453   3.158  20.007  1.00 51.57      C2   O  
ATOM   2181  CB  PHE A 177      -4.924   2.138  22.573  1.00 51.57      C2   C  
ATOM   2182  CG  PHE A 177      -3.978   1.182  23.265  1.00 51.57      C2   C  
ATOM   2183  CD1 PHE A 177      -3.447   0.121  22.578  1.00 51.57      C2   C  
ATOM   2184  CD2 PHE A 177      -3.813   1.206  24.646  1.00 51.57      C2   C  
ATOM   2185  CE1 PHE A 177      -2.536  -0.732  23.178  1.00 51.57      C2   C  
ATOM   2186  CE2 PHE A 177      -2.955   0.316  25.308  1.00 51.57      C2   C  
ATOM   2187  CZ  PHE A 177      -2.240  -0.594  24.515  1.00 51.57      C2   C  
ATOM   2188  H   PHE A 177      -2.982   3.682  22.061  1.00 51.57      C2   H  
ATOM   2189  HA  PHE A 177      -4.535   1.684  20.463  1.00 51.57      C2   H  
ATOM   2190  HB2 PHE A 177      -4.929   3.106  23.074  1.00 51.57      C2   H  
ATOM   2191  HB3 PHE A 177      -5.920   1.695  22.591  1.00 51.57      C2   H  
ATOM   2192  HD1 PHE A 177      -3.609   0.001  21.517  1.00 51.57      C2   H  
ATOM   2193  HD2 PHE A 177      -4.288   1.951  25.267  1.00 51.57      C2   H  
ATOM   2194  HE1 PHE A 177      -2.031  -1.507  22.620  1.00 51.57      C2   H  
ATOM   2195  HE2 PHE A 177      -2.906   0.329  26.386  1.00 51.57      C2   H  
ATOM   2196  HZ  PHE A 177      -1.609  -1.289  25.050  1.00 51.57      C2   H  
ATOM   2197  N   ILE A 178      -5.043   4.818  20.224  1.00 49.81      C2   N  
ATOM   2198  CA  ILE A 178      -5.981   5.844  19.873  1.00 49.81      C2   C  
ATOM   2199  C   ILE A 178      -5.379   6.574  18.671  1.00 49.81      C2   C  
ATOM   2200  O   ILE A 178      -6.058   6.607  17.675  1.00 49.81      C2   O  
ATOM   2201  CB  ILE A 178      -6.267   6.863  21.021  1.00 49.81      C2   C  
ATOM   2202  CG1 ILE A 178      -6.679   6.127  22.321  1.00 49.81      C2   C  
ATOM   2203  CG2 ILE A 178      -7.296   8.060  20.612  1.00 49.81      C2   C  
ATOM   2204  CD1 ILE A 178      -7.936   5.217  22.318  1.00 49.81      C2   C  
ATOM   2205  H   ILE A 178      -4.240   5.265  20.643  1.00 49.81      C2   H  
ATOM   2206  HA  ILE A 178      -6.964   5.492  19.561  1.00 49.81      C2   H  
ATOM   2207  HB  ILE A 178      -5.351   7.392  21.285  1.00 49.81      C2   H  
ATOM   2208 HG12 ILE A 178      -5.802   5.577  22.664  1.00 49.81      C2   H  
ATOM   2209 HG13 ILE A 178      -6.954   6.803  23.131  1.00 49.81      C2   H  
ATOM   2210 HG21 ILE A 178      -8.226   7.523  20.425  1.00 49.81      C2   H  
ATOM   2211 HG22 ILE A 178      -7.260   8.671  21.514  1.00 49.81      C2   H  
ATOM   2212 HG23 ILE A 178      -6.933   8.705  19.812  1.00 49.81      C2   H  
ATOM   2213 HD11 ILE A 178      -8.604   5.424  21.482  1.00 49.81      C2   H  
ATOM   2214 HD12 ILE A 178      -7.703   4.153  22.336  1.00 49.81      C2   H  
ATOM   2215 HD13 ILE A 178      -8.534   5.468  23.194  1.00 49.81      C2   H  
ATOM   2216  N   ILE A 179      -4.109   7.009  18.773  1.00 50.39      C2   N  
ATOM   2217  CA  ILE A 179      -3.529   7.886  17.788  1.00 50.39      C2   C  
ATOM   2218  C   ILE A 179      -3.089   6.964  16.680  1.00 50.39      C2   C  
ATOM   2219  O   ILE A 179      -3.220   7.357  15.528  1.00 50.39      C2   O  
ATOM   2220  CB  ILE A 179      -2.389   8.859  18.298  1.00 50.39      C2   C  
ATOM   2221  CG1 ILE A 179      -2.997  10.064  19.118  1.00 50.39      C2   C  
ATOM   2222  CG2 ILE A 179      -1.446   9.515  17.231  1.00 50.39      C2   C  
ATOM   2223  CD1 ILE A 179      -1.901  10.873  19.909  1.00 50.39      C2   C  
ATOM   2224  H   ILE A 179      -3.705   7.122  19.691  1.00 50.39      C2   H  
ATOM   2225  HA  ILE A 179      -4.322   8.557  17.457  1.00 50.39      C2   H  
ATOM   2226  HB  ILE A 179      -1.777   8.372  19.057  1.00 50.39      C2   H  
ATOM   2227 HG12 ILE A 179      -3.436  10.782  18.425  1.00 50.39      C2   H  
ATOM   2228 HG13 ILE A 179      -3.817   9.779  19.778  1.00 50.39      C2   H  
ATOM   2229 HG21 ILE A 179      -0.889   8.768  16.665  1.00 50.39      C2   H  
ATOM   2230 HG22 ILE A 179      -1.963  10.111  16.479  1.00 50.39      C2   H  
ATOM   2231 HG23 ILE A 179      -0.721  10.171  17.712  1.00 50.39      C2   H  
ATOM   2232 HD11 ILE A 179      -1.396  10.258  20.654  1.00 50.39      C2   H  
ATOM   2233 HD12 ILE A 179      -1.232  11.373  19.209  1.00 50.39      C2   H  
ATOM   2234 HD13 ILE A 179      -2.426  11.716  20.358  1.00 50.39      C2   H  
ATOM   2235  N   ILE A 180      -2.543   5.740  16.903  1.00 55.10      C2   N  
ATOM   2236  CA  ILE A 180      -2.217   4.754  15.856  1.00 55.10      C2   C  
ATOM   2237  C   ILE A 180      -3.509   4.315  15.130  1.00 55.10      C2   C  
ATOM   2238  O   ILE A 180      -3.431   3.954  13.943  1.00 55.10      C2   O  
ATOM   2239  CB  ILE A 180      -1.563   3.503  16.509  1.00 55.10      C2   C  
ATOM   2240  CG1 ILE A 180      -0.044   3.792  16.599  1.00 55.10      C2   C  
ATOM   2241  CG2 ILE A 180      -1.731   2.216  15.656  1.00 55.10      C2   C  
ATOM   2242  CD1 ILE A 180       0.813   2.741  17.167  1.00 55.10      C2   C  
ATOM   2243  H   ILE A 180      -2.351   5.413  17.840  1.00 55.10      C2   H  
ATOM   2244  HA  ILE A 180      -1.531   5.110  15.087  1.00 55.10      C2   H  
ATOM   2245  HB  ILE A 180      -1.880   3.275  17.526  1.00 55.10      C2   H  
ATOM   2246 HG12 ILE A 180       0.247   4.050  15.581  1.00 55.10      C2   H  
ATOM   2247 HG13 ILE A 180      -0.027   4.695  17.210  1.00 55.10      C2   H  
ATOM   2248 HG21 ILE A 180      -1.539   2.278  14.585  1.00 55.10      C2   H  
ATOM   2249 HG22 ILE A 180      -1.029   1.452  15.990  1.00 55.10      C2   H  
ATOM   2250 HG23 ILE A 180      -2.748   1.832  15.741  1.00 55.10      C2   H  
ATOM   2251 HD11 ILE A 180       1.179   2.027  16.430  1.00 55.10      C2   H  
ATOM   2252 HD12 ILE A 180       1.743   3.219  17.477  1.00 55.10      C2   H  
ATOM   2253 HD13 ILE A 180       0.334   2.219  17.995  1.00 55.10      C2   H  
ATOM   2254  N   ALA A 181      -4.610   4.287  15.905  1.00 59.02      C2   N  
ATOM   2255  CA  ALA A 181      -5.983   3.965  15.342  1.00 59.02      C2   C  
ATOM   2256  C   ALA A 181      -6.506   4.964  14.311  1.00 59.02      C2   C  
ATOM   2257  O   ALA A 181      -6.900   4.572  13.216  1.00 59.02      C2   O  
ATOM   2258  CB  ALA A 181      -7.039   3.718  16.543  1.00 59.02      C2   C  
ATOM   2259  H   ALA A 181      -4.630   4.662  16.843  1.00 59.02      C2   H  
ATOM   2260  HA  ALA A 181      -5.770   3.041  14.806  1.00 59.02      C2   H  
ATOM   2261  HB1 ALA A 181      -6.668   2.981  17.256  1.00 59.02      C2   H  
ATOM   2262  HB2 ALA A 181      -7.323   4.663  17.004  1.00 59.02      C2   H  
ATOM   2263  HB3 ALA A 181      -7.900   3.285  16.033  1.00 59.02      C2   H  
ATOM   2264  N   LEU A 182      -6.369   6.220  14.722  1.00 61.40      C2   N  
ATOM   2265  CA  LEU A 182      -6.478   7.462  13.916  1.00 61.40      C2   C  
ATOM   2266  C   LEU A 182      -5.516   7.403  12.690  1.00 61.40      C2   C  
ATOM   2267  O   LEU A 182      -6.079   7.766  11.656  1.00 61.40      C2   O  
ATOM   2268  CB  LEU A 182      -6.349   8.647  14.814  1.00 61.40      C2   C  
ATOM   2269  CG  LEU A 182      -6.601  10.121  14.189  1.00 61.40      C2   C  
ATOM   2270  CD1 LEU A 182      -7.818  10.111  13.209  1.00 61.40      C2   C  
ATOM   2271  CD2 LEU A 182      -6.758  11.246  15.319  1.00 61.40      C2   C  
ATOM   2272  H   LEU A 182      -6.200   6.364  15.707  1.00 61.40      C2   H  
ATOM   2273  HA  LEU A 182      -7.528   7.457  13.624  1.00 61.40      C2   H  
ATOM   2274  HB2 LEU A 182      -6.980   8.426  15.675  1.00 61.40      C2   H  
ATOM   2275  HB3 LEU A 182      -5.444   8.670  15.421  1.00 61.40      C2   H  
ATOM   2276  HG  LEU A 182      -5.683  10.273  13.620  1.00 61.40      C2   H  
ATOM   2277 HD11 LEU A 182      -7.466   9.571  12.330  1.00 61.40      C2   H  
ATOM   2278 HD12 LEU A 182      -8.840   9.827  13.458  1.00 61.40      C2   H  
ATOM   2279 HD13 LEU A 182      -7.972  11.147  12.908  1.00 61.40      C2   H  
ATOM   2280 HD21 LEU A 182      -7.588  11.914  15.088  1.00 61.40      C2   H  
ATOM   2281 HD22 LEU A 182      -6.551  10.935  16.343  1.00 61.40      C2   H  
ATOM   2282 HD23 LEU A 182      -5.969  11.982  15.168  1.00 61.40      C2   H  
ATOM   2283  N   CYS A 183      -4.292   6.948  12.892  1.00 65.51      C2   N  
ATOM   2284  CA  CYS A 183      -3.243   6.919  11.870  1.00 65.51      C2   C  
ATOM   2285  C   CYS A 183      -3.567   5.952  10.786  1.00 65.51      C2   C  
ATOM   2286  O   CYS A 183      -3.513   6.309   9.608  1.00 65.51      C2   O  
ATOM   2287  CB  CYS A 183      -1.776   6.592  12.387  1.00 65.51      C2   C  
ATOM   2288  SG  CYS A 183      -1.333   7.945  13.427  1.00 65.51      C2   S  
ATOM   2289  H   CYS A 183      -4.140   7.000  13.889  1.00 65.51      C2   H  
ATOM   2290  HA  CYS A 183      -3.293   7.929  11.462  1.00 65.51      C2   H  
ATOM   2291  HB2 CYS A 183      -1.715   5.687  12.993  1.00 65.51      C2   H  
ATOM   2292  HB3 CYS A 183      -1.064   6.679  11.566  1.00 65.51      C2   H  
ATOM   2293  HG  CYS A 183      -2.232   7.988  14.415  1.00 65.51      C2   H  
ATOM   2294  N   VAL A 184      -4.143   4.794  11.168  1.00 68.36      C2   N  
ATOM   2295  CA  VAL A 184      -4.694   3.897  10.184  1.00 68.36      C2   C  
ATOM   2296  C   VAL A 184      -5.918   4.494   9.484  1.00 68.36      C2   C  
ATOM   2297  O   VAL A 184      -6.047   4.295   8.273  1.00 68.36      C2   O  
ATOM   2298  CB  VAL A 184      -5.206   2.654  10.966  1.00 68.36      C2   C  
ATOM   2299  CG1 VAL A 184      -6.226   1.816  10.230  1.00 68.36      C2   C  
ATOM   2300  CG2 VAL A 184      -4.041   1.653  11.322  1.00 68.36      C2   C  
ATOM   2301  H   VAL A 184      -4.102   4.465  12.122  1.00 68.36      C2   H  
ATOM   2302  HA  VAL A 184      -3.921   3.728   9.435  1.00 68.36      C2   H  
ATOM   2303  HB  VAL A 184      -5.757   2.975  11.851  1.00 68.36      C2   H  
ATOM   2304 HG11 VAL A 184      -5.905   1.714   9.193  1.00 68.36      C2   H  
ATOM   2305 HG12 VAL A 184      -6.251   0.814  10.658  1.00 68.36      C2   H  
ATOM   2306 HG13 VAL A 184      -7.245   2.197  10.299  1.00 68.36      C2   H  
ATOM   2307 HG21 VAL A 184      -3.113   2.162  11.583  1.00 68.36      C2   H  
ATOM   2308 HG22 VAL A 184      -4.339   1.137  12.235  1.00 68.36      C2   H  
ATOM   2309 HG23 VAL A 184      -3.842   0.969  10.497  1.00 68.36      C2   H  
ATOM   2310  N   TYR A 185      -6.803   5.181  10.216  1.00 71.68      C2   N  
ATOM   2311  CA  TYR A 185      -8.155   5.505   9.796  1.00 71.68      C2   C  
ATOM   2312  C   TYR A 185      -8.255   6.653   8.717  1.00 71.68      C2   C  
ATOM   2313  O   TYR A 185      -9.233   6.671   7.930  1.00 71.68      C2   O  
ATOM   2314  CB  TYR A 185      -8.984   5.719  11.077  1.00 71.68      C2   C  
ATOM   2315  CG  TYR A 185     -10.478   5.900  10.780  1.00 71.68      C2   C  
ATOM   2316  CD1 TYR A 185     -11.312   4.803  10.744  1.00 71.68      C2   C  
ATOM   2317  CD2 TYR A 185     -10.994   7.146  10.430  1.00 71.68      C2   C  
ATOM   2318  CE1 TYR A 185     -12.666   4.936  10.384  1.00 71.68      C2   C  
ATOM   2319  CE2 TYR A 185     -12.383   7.296  10.159  1.00 71.68      C2   C  
ATOM   2320  CZ  TYR A 185     -13.239   6.192  10.208  1.00 71.68      C2   C  
ATOM   2321  OH  TYR A 185     -14.577   6.419   9.947  1.00 71.68      C2   O  
ATOM   2322  H   TYR A 185      -6.562   5.407  11.170  1.00 71.68      C2   H  
ATOM   2323  HA  TYR A 185      -8.480   4.584   9.312  1.00 71.68      C2   H  
ATOM   2324  HB2 TYR A 185      -8.855   4.904  11.789  1.00 71.68      C2   H  
ATOM   2325  HB3 TYR A 185      -8.534   6.541  11.634  1.00 71.68      C2   H  
ATOM   2326  HD1 TYR A 185     -10.889   3.866  11.075  1.00 71.68      C2   H  
ATOM   2327  HD2 TYR A 185     -10.260   7.929  10.312  1.00 71.68      C2   H  
ATOM   2328  HE1 TYR A 185     -13.340   4.105  10.241  1.00 71.68      C2   H  
ATOM   2329  HE2 TYR A 185     -12.767   8.208   9.726  1.00 71.68      C2   H  
ATOM   2330  HH  TYR A 185     -14.811   7.343  10.064  1.00 71.68      C2   H  
ATOM   2331  N   VAL A 186      -7.266   7.627   8.801  1.00 70.39      C2   N  
ATOM   2332  CA  VAL A 186      -7.188   8.843   8.177  1.00 70.39      C2   C  
ATOM   2333  C   VAL A 186      -6.974   8.577   6.665  1.00 70.39      C2   C  
ATOM   2334  O   VAL A 186      -7.189   9.508   5.878  1.00 70.39      C2   O  
ATOM   2335  CB  VAL A 186      -6.174   9.854   8.825  1.00 70.39      C2   C  
ATOM   2336  CG1 VAL A 186      -4.637   9.434   8.632  1.00 70.39      C2   C  
ATOM   2337  CG2 VAL A 186      -6.336  11.324   8.409  1.00 70.39      C2   C  
ATOM   2338  H   VAL A 186      -6.658   7.510   9.599  1.00 70.39      C2   H  
ATOM   2339  HA  VAL A 186      -8.202   9.239   8.120  1.00 70.39      C2   H  
ATOM   2340  HB  VAL A 186      -6.418   9.828   9.887  1.00 70.39      C2   H  
ATOM   2341 HG11 VAL A 186      -4.334   8.495   9.095  1.00 70.39      C2   H  
ATOM   2342 HG12 VAL A 186      -4.239   9.281   7.629  1.00 70.39      C2   H  
ATOM   2343 HG13 VAL A 186      -3.908  10.180   8.949  1.00 70.39      C2   H  
ATOM   2344 HG21 VAL A 186      -5.662  11.976   8.964  1.00 70.39      C2   H  
ATOM   2345 HG22 VAL A 186      -6.101  11.456   7.353  1.00 70.39      C2   H  
ATOM   2346 HG23 VAL A 186      -7.359  11.663   8.576  1.00 70.39      C2   H  
ATOM   2347  N   VAL A 187      -6.516   7.426   6.219  1.00 77.03      C2   N  
ATOM   2348  CA  VAL A 187      -6.099   7.090   4.874  1.00 77.03      C2   C  
ATOM   2349  C   VAL A 187      -7.381   7.044   4.012  1.00 77.03      C2   C  
ATOM   2350  O   VAL A 187      -8.333   6.355   4.343  1.00 77.03      C2   O  
ATOM   2351  CB  VAL A 187      -5.243   5.833   4.907  1.00 77.03      C2   C  
ATOM   2352  CG1 VAL A 187      -4.902   5.354   3.537  1.00 77.03      C2   C  
ATOM   2353  CG2 VAL A 187      -3.990   6.180   5.663  1.00 77.03      C2   C  
ATOM   2354  H   VAL A 187      -6.239   6.812   6.972  1.00 77.03      C2   H  
ATOM   2355  HA  VAL A 187      -5.511   7.967   4.605  1.00 77.03      C2   H  
ATOM   2356  HB  VAL A 187      -5.877   5.055   5.333  1.00 77.03      C2   H  
ATOM   2357 HG11 VAL A 187      -4.149   5.916   2.984  1.00 77.03      C2   H  
ATOM   2358 HG12 VAL A 187      -4.554   4.323   3.468  1.00 77.03      C2   H  
ATOM   2359 HG13 VAL A 187      -5.750   5.390   2.853  1.00 77.03      C2   H  
ATOM   2360 HG21 VAL A 187      -3.165   5.518   5.401  1.00 77.03      C2   H  
ATOM   2361 HG22 VAL A 187      -3.570   7.173   5.500  1.00 77.03      C2   H  
ATOM   2362 HG23 VAL A 187      -4.192   6.192   6.734  1.00 77.03      C2   H  
ATOM   2363  N   PRO A 188      -7.269   7.676   2.805  1.00 84.55      C2   N  
ATOM   2364  CA  PRO A 188      -8.443   7.846   1.958  1.00 84.55      C2   C  
ATOM   2365  C   PRO A 188      -9.031   6.528   1.445  1.00 84.55      C2   C  
ATOM   2366  O   PRO A 188      -8.344   5.633   1.043  1.00 84.55      C2   O  
ATOM   2367  CB  PRO A 188      -7.982   8.693   0.786  1.00 84.55      C2   C  
ATOM   2368  CG  PRO A 188      -6.498   8.508   0.661  1.00 84.55      C2   C  
ATOM   2369  CD  PRO A 188      -6.068   8.312   2.169  1.00 84.55      C2   C  
ATOM   2370  HA  PRO A 188      -9.222   8.384   2.498  1.00 84.55      C2   H  
ATOM   2371  HB2 PRO A 188      -8.461   8.513  -0.176  1.00 84.55      C2   H  
ATOM   2372  HB3 PRO A 188      -8.167   9.732   1.062  1.00 84.55      C2   H  
ATOM   2373  HG2 PRO A 188      -6.178   7.529   0.304  1.00 84.55      C2   H  
ATOM   2374  HG3 PRO A 188      -6.022   9.234   0.002  1.00 84.55      C2   H  
ATOM   2375  HD2 PRO A 188      -5.058   7.911   2.252  1.00 84.55      C2   H  
ATOM   2376  HD3 PRO A 188      -5.906   9.270   2.663  1.00 84.55      C2   H  
ATOM   2377  N   ASP A 189     -10.385   6.505   1.481  1.00 90.73      C2   N  
ATOM   2378  CA  ASP A 189     -11.220   5.462   0.910  1.00 90.73      C2   C  
ATOM   2379  C   ASP A 189     -10.835   5.325  -0.580  1.00 90.73      C2   C  
ATOM   2380  O   ASP A 189     -10.817   6.279  -1.329  1.00 90.73      C2   O  
ATOM   2381  CB  ASP A 189     -12.727   5.608   1.039  1.00 90.73      C2   C  
ATOM   2382  CG  ASP A 189     -13.375   5.679   2.427  1.00 90.73      C2   C  
ATOM   2383  OD1 ASP A 189     -14.642   5.681   2.533  1.00 90.73      C2   O  
ATOM   2384  OD2 ASP A 189     -12.584   5.880   3.420  1.00 90.73      C2   O  
ATOM   2385  H   ASP A 189     -10.893   7.308   1.824  1.00 90.73      C2   H  
ATOM   2386  HA  ASP A 189     -10.942   4.571   1.473  1.00 90.73      C2   H  
ATOM   2387  HB2 ASP A 189     -12.857   6.631   0.685  1.00 90.73      C2   H  
ATOM   2388  HB3 ASP A 189     -13.117   4.895   0.313  1.00 90.73      C2   H  
ATOM   2389  N   GLY A 190     -10.487   4.146  -0.913  1.00 89.90      C2   N  
ATOM   2390  CA  GLY A 190     -10.145   3.625  -2.213  1.00 89.90      C2   C  
ATOM   2391  C   GLY A 190      -8.590   3.518  -2.316  1.00 89.90      C2   C  
ATOM   2392  O   GLY A 190      -8.140   3.260  -3.432  1.00 89.90      C2   O  
ATOM   2393  H   GLY A 190     -10.383   3.417  -0.222  1.00 89.90      C2   H  
ATOM   2394  HA2 GLY A 190     -10.348   2.556  -2.267  1.00 89.90      C2   H  
ATOM   2395  HA3 GLY A 190     -10.623   4.093  -3.075  1.00 89.90      C2   H  
ATOM   2396  N   GLU A 191      -7.824   3.827  -1.239  1.00 86.93      C2   N  
ATOM   2397  CA  GLU A 191      -6.365   3.520  -1.200  1.00 86.93      C2   C  
ATOM   2398  C   GLU A 191      -6.101   2.803   0.183  1.00 86.93      C2   C  
ATOM   2399  O   GLU A 191      -7.012   2.849   0.982  1.00 86.93      C2   O  
ATOM   2400  CB  GLU A 191      -5.543   4.832  -1.207  1.00 86.93      C2   C  
ATOM   2401  CG  GLU A 191      -5.358   5.573  -2.545  1.00 86.93      C2   C  
ATOM   2402  CD  GLU A 191      -4.224   6.640  -2.572  1.00 86.93      C2   C  
ATOM   2403  OE1 GLU A 191      -4.254   7.762  -2.110  1.00 86.93      C2   O  
ATOM   2404  OE2 GLU A 191      -3.070   6.209  -2.848  1.00 86.93      C2   O  
ATOM   2405  H   GLU A 191      -8.291   4.057  -0.374  1.00 86.93      C2   H  
ATOM   2406  HA  GLU A 191      -6.160   2.760  -1.954  1.00 86.93      C2   H  
ATOM   2407  HB2 GLU A 191      -5.868   5.452  -0.372  1.00 86.93      C2   H  
ATOM   2408  HB3 GLU A 191      -4.521   4.608  -0.903  1.00 86.93      C2   H  
ATOM   2409  HG2 GLU A 191      -5.165   4.782  -3.271  1.00 86.93      C2   H  
ATOM   2410  HG3 GLU A 191      -6.254   6.132  -2.813  1.00 86.93      C2   H  
ATOM   2411  N   THR A 192      -4.938   2.116   0.271  1.00 80.78      C2   N  
ATOM   2412  CA  THR A 192      -4.352   1.567   1.505  1.00 80.78      C2   C  
ATOM   2413  C   THR A 192      -2.821   1.969   1.558  1.00 80.78      C2   C  
ATOM   2414  O   THR A 192      -2.302   2.134   0.455  1.00 80.78      C2   O  
ATOM   2415  CB  THR A 192      -4.403   0.031   1.526  1.00 80.78      C2   C  
ATOM   2416  CG2 THR A 192      -3.698  -0.765   0.442  1.00 80.78      C2   C  
ATOM   2417  OG1 THR A 192      -3.949  -0.543   2.742  1.00 80.78      C2   O  
ATOM   2418  H   THR A 192      -4.291   2.108  -0.504  1.00 80.78      C2   H  
ATOM   2419  HA  THR A 192      -4.876   1.975   2.369  1.00 80.78      C2   H  
ATOM   2420  HB  THR A 192      -5.417  -0.358   1.612  1.00 80.78      C2   H  
ATOM   2421  HG1 THR A 192      -4.533  -0.236   3.439  1.00 80.78      C2   H  
ATOM   2422 HG21 THR A 192      -3.801  -0.363  -0.566  1.00 80.78      C2   H  
ATOM   2423 HG22 THR A 192      -2.663  -1.042   0.643  1.00 80.78      C2   H  
ATOM   2424 HG23 THR A 192      -4.129  -1.765   0.499  1.00 80.78      C2   H  
ATOM   2425  N   ARG A 193      -2.061   2.003   2.670  1.00 73.54      C2   N  
ATOM   2426  CA  ARG A 193      -0.581   2.238   2.657  1.00 73.54      C2   C  
ATOM   2427  C   ARG A 193       0.160   1.039   3.221  1.00 73.54      C2   C  
ATOM   2428  O   ARG A 193      -0.334   0.403   4.179  1.00 73.54      C2   O  
ATOM   2429  CB  ARG A 193      -0.258   3.463   3.510  1.00 73.54      C2   C  
ATOM   2430  CG  ARG A 193      -0.854   4.816   3.075  1.00 73.54      C2   C  
ATOM   2431  CD  ARG A 193      -0.336   5.439   1.812  1.00 73.54      C2   C  
ATOM   2432  NE  ARG A 193      -1.304   6.477   1.409  1.00 73.54      C2   N  
ATOM   2433  CZ  ARG A 193      -2.037   6.567   0.274  1.00 73.54      C2   C  
ATOM   2434  NH1 ARG A 193      -1.986   5.585  -0.599  1.00 73.54      C2   N  
ATOM   2435  NH2 ARG A 193      -2.775   7.675   0.125  1.00 73.54      C2   N  
ATOM   2436  H   ARG A 193      -2.438   1.679   3.550  1.00 73.54      C2   H  
ATOM   2437  HA  ARG A 193      -0.120   2.329   1.674  1.00 73.54      C2   H  
ATOM   2438  HB2 ARG A 193      -0.625   3.214   4.506  1.00 73.54      C2   H  
ATOM   2439  HB3 ARG A 193       0.828   3.540   3.557  1.00 73.54      C2   H  
ATOM   2440  HG2 ARG A 193      -1.936   4.692   3.115  1.00 73.54      C2   H  
ATOM   2441  HG3 ARG A 193      -0.631   5.491   3.901  1.00 73.54      C2   H  
ATOM   2442  HD2 ARG A 193       0.589   5.958   2.062  1.00 73.54      C2   H  
ATOM   2443  HD3 ARG A 193      -0.281   4.607   1.110  1.00 73.54      C2   H  
ATOM   2444  HE  ARG A 193      -1.334   7.221   2.092  1.00 73.54      C2   H  
ATOM   2445 HH11 ARG A 193      -1.404   4.759  -0.594  1.00 73.54      C2   H  
ATOM   2446 HH12 ARG A 193      -2.496   5.784  -1.448  1.00 73.54      C2   H  
ATOM   2447 HH21 ARG A 193      -2.840   8.466   0.749  1.00 73.54      C2   H  
ATOM   2448 HH22 ARG A 193      -3.310   7.796  -0.724  1.00 73.54      C2   H  
ATOM   2449  N   LYS A 194       1.259   0.628   2.519  1.00 74.24      C2   N  
ATOM   2450  CA  LYS A 194       2.174  -0.416   2.946  1.00 74.24      C2   C  
ATOM   2451  C   LYS A 194       3.163   0.018   4.049  1.00 74.24      C2   C  
ATOM   2452  O   LYS A 194       3.473   1.242   4.163  1.00 74.24      C2   O  
ATOM   2453  CB  LYS A 194       2.979  -0.896   1.717  1.00 74.24      C2   C  
ATOM   2454  CG  LYS A 194       2.073  -1.631   0.697  1.00 74.24      C2   C  
ATOM   2455  CD  LYS A 194       2.864  -2.425  -0.292  1.00 74.24      C2   C  
ATOM   2456  CE  LYS A 194       3.650  -1.464  -1.239  1.00 74.24      C2   C  
ATOM   2457  NZ  LYS A 194       2.912  -0.438  -2.051  1.00 74.24      C2   N  
ATOM   2458  H   LYS A 194       1.506   1.072   1.646  1.00 74.24      C2   H  
ATOM   2459  HA  LYS A 194       1.656  -1.273   3.375  1.00 74.24      C2   H  
ATOM   2460  HB2 LYS A 194       3.446  -0.007   1.291  1.00 74.24      C2   H  
ATOM   2461  HB3 LYS A 194       3.693  -1.654   2.038  1.00 74.24      C2   H  
ATOM   2462  HG2 LYS A 194       1.372  -2.338   1.140  1.00 74.24      C2   H  
ATOM   2463  HG3 LYS A 194       1.407  -0.972   0.138  1.00 74.24      C2   H  
ATOM   2464  HD2 LYS A 194       3.567  -3.029   0.282  1.00 74.24      C2   H  
ATOM   2465  HD3 LYS A 194       2.126  -3.022  -0.828  1.00 74.24      C2   H  
ATOM   2466  HE2 LYS A 194       4.319  -0.903  -0.587  1.00 74.24      C2   H  
ATOM   2467  HE3 LYS A 194       4.338  -2.077  -1.822  1.00 74.24      C2   H  
ATOM   2468  HZ1 LYS A 194       2.443  -0.868  -2.835  1.00 74.24      C2   H  
ATOM   2469  HZ2 LYS A 194       2.325   0.011  -1.362  1.00 74.24      C2   H  
ATOM   2470  HZ3 LYS A 194       3.545   0.202  -2.508  1.00 74.24      C2   H  
ATOM   2471  N   ILE A 195       3.684  -0.935   4.888  1.00 71.84      C2   N  
ATOM   2472  CA  ILE A 195       4.953  -0.774   5.622  1.00 71.84      C2   C  
ATOM   2473  C   ILE A 195       6.052  -0.981   4.575  1.00 71.84      C2   C  
ATOM   2474  O   ILE A 195       5.856  -1.733   3.605  1.00 71.84      C2   O  
ATOM   2475  CB  ILE A 195       5.114  -1.847   6.668  1.00 71.84      C2   C  
ATOM   2476  CG1 ILE A 195       6.493  -1.794   7.381  1.00 71.84      C2   C  
ATOM   2477  CG2 ILE A 195       4.787  -3.285   6.100  1.00 71.84      C2   C  
ATOM   2478  CD1 ILE A 195       6.453  -2.326   8.795  1.00 71.84      C2   C  
ATOM   2479  H   ILE A 195       3.267  -1.854   4.927  1.00 71.84      C2   H  
ATOM   2480  HA  ILE A 195       5.113   0.249   5.961  1.00 71.84      C2   H  
ATOM   2481  HB  ILE A 195       4.364  -1.585   7.414  1.00 71.84      C2   H  
ATOM   2482 HG12 ILE A 195       7.239  -2.388   6.852  1.00 71.84      C2   H  
ATOM   2483 HG13 ILE A 195       6.797  -0.751   7.476  1.00 71.84      C2   H  
ATOM   2484 HG21 ILE A 195       3.737  -3.387   5.828  1.00 71.84      C2   H  
ATOM   2485 HG22 ILE A 195       5.446  -3.629   5.303  1.00 71.84      C2   H  
ATOM   2486 HG23 ILE A 195       4.957  -4.037   6.870  1.00 71.84      C2   H  
ATOM   2487 HD11 ILE A 195       5.560  -2.282   9.419  1.00 71.84      C2   H  
ATOM   2488 HD12 ILE A 195       6.864  -3.322   8.629  1.00 71.84      C2   H  
ATOM   2489 HD13 ILE A 195       7.195  -1.723   9.318  1.00 71.84      C2   H  
ATOM   2490  N   LYS A 196       7.180  -0.278   4.787  1.00 75.31      C2   N  
ATOM   2491  CA  LYS A 196       8.423  -0.412   3.998  1.00 75.31      C2   C  
ATOM   2492  C   LYS A 196       9.535  -0.798   4.984  1.00 75.31      C2   C  
ATOM   2493  O   LYS A 196      10.310  -1.612   4.665  1.00 75.31      C2   O  
ATOM   2494  CB  LYS A 196       8.805   0.866   3.243  1.00 75.31      C2   C  
ATOM   2495  CG  LYS A 196      10.109   0.681   2.438  1.00 75.31      C2   C  
ATOM   2496  CD  LYS A 196      10.479   1.857   1.549  1.00 75.31      C2   C  
ATOM   2497  CE  LYS A 196      11.874   1.739   0.874  1.00 75.31      C2   C  
ATOM   2498  NZ  LYS A 196      12.243   2.921   0.173  1.00 75.31      C2   N  
ATOM   2499  H   LYS A 196       7.256   0.416   5.517  1.00 75.31      C2   H  
ATOM   2500  HA  LYS A 196       8.238  -1.224   3.295  1.00 75.31      C2   H  
ATOM   2501  HB2 LYS A 196       7.966   1.144   2.605  1.00 75.31      C2   H  
ATOM   2502  HB3 LYS A 196       8.879   1.687   3.956  1.00 75.31      C2   H  
ATOM   2503  HG2 LYS A 196      10.901   0.567   3.179  1.00 75.31      C2   H  
ATOM   2504  HG3 LYS A 196      10.143  -0.240   1.857  1.00 75.31      C2   H  
ATOM   2505  HD2 LYS A 196       9.775   1.952   0.722  1.00 75.31      C2   H  
ATOM   2506  HD3 LYS A 196      10.359   2.779   2.119  1.00 75.31      C2   H  
ATOM   2507  HE2 LYS A 196      12.596   1.405   1.618  1.00 75.31      C2   H  
ATOM   2508  HE3 LYS A 196      11.913   0.897   0.183  1.00 75.31      C2   H  
ATOM   2509  HZ1 LYS A 196      12.399   3.702   0.795  1.00 75.31      C2   H  
ATOM   2510  HZ2 LYS A 196      13.048   2.750  -0.411  1.00 75.31      C2   H  
ATOM   2511  HZ3 LYS A 196      11.524   3.223  -0.469  1.00 75.31      C2   H  
ATOM   2512  N   HIP A 197       9.563  -0.254   6.199  1.00 72.87      C2   N  
ATOM   2513  CA  HIP A 197      10.795  -0.171   6.947  1.00 72.87      C2   C  
ATOM   2514  C   HIP A 197      10.774  -1.201   8.082  1.00 72.87      C2   C  
ATOM   2515  O   HIP A 197      10.991  -0.786   9.238  1.00 72.87      C2   O  
ATOM   2516  CB  HIP A 197      11.083   1.255   7.416  1.00 72.87      C2   C  
ATOM   2517  CG  HIP A 197      11.617   2.194   6.354  1.00 72.87      C2   C  
ATOM   2518  CD2 HIP A 197      11.176   3.374   5.878  1.00 72.87      C2   C  
ATOM   2519  ND1 HIP A 197      12.675   1.856   5.461  1.00 72.87      C2   N  
ATOM   2520  CE1 HIP A 197      12.922   2.778   4.552  1.00 72.87      C2   C  
ATOM   2521  NE2 HIP A 197      11.951   3.686   4.789  1.00 72.87      C2   N  
ATOM   2522  H   HIP A 197       8.871   0.453   6.404  1.00 72.87      C2   H  
ATOM   2523  HA  HIP A 197      11.701  -0.396   6.384  1.00 72.87      C2   H  
ATOM   2524  HB2 HIP A 197      10.298   1.709   8.021  1.00 72.87      C2   H  
ATOM   2525  HB3 HIP A 197      11.997   1.089   7.987  1.00 72.87      C2   H  
ATOM   2526  HD1 HIP A 197      13.281   1.051   5.530  1.00 72.87      C2   H  
ATOM   2527  HD2 HIP A 197      10.332   4.041   5.969  1.00 72.87      C2   H  
ATOM   2528  HE1 HIP A 197      13.651   2.686   3.761  1.00 72.87      C2   H  
ATOM   2529  HE2 HIP A 197      11.793   4.493   4.202  1.00 72.87      C2   H  
ATOM   2530  N   LEU A 198      10.579  -2.453   7.675  1.00 70.15      C2   N  
ATOM   2531  CA  LEU A 198      10.423  -3.624   8.519  1.00 70.15      C2   C  
ATOM   2532  C   LEU A 198      11.553  -3.801   9.527  1.00 70.15      C2   C  
ATOM   2533  O   LEU A 198      11.404  -4.183  10.720  1.00 70.15      C2   O  
ATOM   2534  CB  LEU A 198      10.403  -4.932   7.655  1.00 70.15      C2   C  
ATOM   2535  CG  LEU A 198       9.242  -5.157   6.656  1.00 70.15      C2   C  
ATOM   2536  CD1 LEU A 198       9.777  -5.814   5.388  1.00 70.15      C2   C  
ATOM   2537  CD2 LEU A 198       8.069  -5.877   7.440  1.00 70.15      C2   C  
ATOM   2538  H   LEU A 198      10.367  -2.763   6.738  1.00 70.15      C2   H  
ATOM   2539  HA  LEU A 198       9.503  -3.636   9.103  1.00 70.15      C2   H  
ATOM   2540  HB2 LEU A 198      11.300  -4.796   7.049  1.00 70.15      C2   H  
ATOM   2541  HB3 LEU A 198      10.570  -5.805   8.286  1.00 70.15      C2   H  
ATOM   2542  HG  LEU A 198       8.904  -4.155   6.388  1.00 70.15      C2   H  
ATOM   2543 HD11 LEU A 198      10.681  -6.381   5.611  1.00 70.15      C2   H  
ATOM   2544 HD12 LEU A 198       9.036  -6.413   4.858  1.00 70.15      C2   H  
ATOM   2545 HD13 LEU A 198      10.068  -5.032   4.686  1.00 70.15      C2   H  
ATOM   2546 HD21 LEU A 198       7.724  -6.797   6.970  1.00 70.15      C2   H  
ATOM   2547 HD22 LEU A 198       8.151  -6.059   8.512  1.00 70.15      C2   H  
ATOM   2548 HD23 LEU A 198       7.274  -5.145   7.297  1.00 70.15      C2   H  
ATOM   2549  N   ARG A 199      12.837  -3.545   9.072  1.00 71.80      C2   N  
ATOM   2550  CA  ARG A 199      14.003  -3.867   9.841  1.00 71.80      C2   C  
ATOM   2551  C   ARG A 199      14.422  -2.811  10.878  1.00 71.80      C2   C  
ATOM   2552  O   ARG A 199      14.892  -3.220  11.944  1.00 71.80      C2   O  
ATOM   2553  CB  ARG A 199      15.224  -4.229   8.962  1.00 71.80      C2   C  
ATOM   2554  CG  ARG A 199      14.903  -5.376   8.016  1.00 71.80      C2   C  
ATOM   2555  CD  ARG A 199      16.144  -5.676   7.219  1.00 71.80      C2   C  
ATOM   2556  NE  ARG A 199      15.811  -6.826   6.344  1.00 71.80      C2   N  
ATOM   2557  CZ  ARG A 199      16.645  -7.653   5.659  1.00 71.80      C2   C  
ATOM   2558  NH1 ARG A 199      17.921  -7.407   5.726  1.00 71.80      C2   N  
ATOM   2559  NH2 ARG A 199      16.128  -8.592   4.919  1.00 71.80      C2   N  
ATOM   2560  H   ARG A 199      12.973  -3.246   8.116  1.00 71.80      C2   H  
ATOM   2561  HA  ARG A 199      13.759  -4.751  10.430  1.00 71.80      C2   H  
ATOM   2562  HB2 ARG A 199      15.566  -3.371   8.384  1.00 71.80      C2   H  
ATOM   2563  HB3 ARG A 199      16.106  -4.524   9.531  1.00 71.80      C2   H  
ATOM   2564  HG2 ARG A 199      14.629  -6.339   8.446  1.00 71.80      C2   H  
ATOM   2565  HG3 ARG A 199      14.036  -5.182   7.383  1.00 71.80      C2   H  
ATOM   2566  HD2 ARG A 199      16.478  -4.882   6.550  1.00 71.80      C2   H  
ATOM   2567  HD3 ARG A 199      16.996  -5.854   7.875  1.00 71.80      C2   H  
ATOM   2568  HE  ARG A 199      14.835  -6.872   6.087  1.00 71.80      C2   H  
ATOM   2569 HH11 ARG A 199      18.279  -6.623   6.254  1.00 71.80      C2   H  
ATOM   2570 HH12 ARG A 199      18.643  -7.827   5.159  1.00 71.80      C2   H  
ATOM   2571 HH21 ARG A 199      15.167  -8.715   4.633  1.00 71.80      C2   H  
ATOM   2572 HH22 ARG A 199      16.807  -9.241   4.549  1.00 71.80      C2   H  
ATOM   2573  N   VAL A 200      14.094  -1.579  10.684  1.00 67.42      C2   N  
ATOM   2574  CA  VAL A 200      14.211  -0.431  11.560  1.00 67.42      C2   C  
ATOM   2575  C   VAL A 200      13.045  -0.499  12.626  1.00 67.42      C2   C  
ATOM   2576  O   VAL A 200      13.188  -0.126  13.763  1.00 67.42      C2   O  
ATOM   2577  CB  VAL A 200      14.360   0.901  10.727  1.00 67.42      C2   C  
ATOM   2578  CG1 VAL A 200      14.072   2.151  11.541  1.00 67.42      C2   C  
ATOM   2579  CG2 VAL A 200      15.644   1.112   9.931  1.00 67.42      C2   C  
ATOM   2580  H   VAL A 200      13.684  -1.382   9.782  1.00 67.42      C2   H  
ATOM   2581  HA  VAL A 200      15.094  -0.458  12.200  1.00 67.42      C2   H  
ATOM   2582  HB  VAL A 200      13.632   0.876   9.917  1.00 67.42      C2   H  
ATOM   2583 HG11 VAL A 200      15.033   2.377  12.003  1.00 67.42      C2   H  
ATOM   2584 HG12 VAL A 200      13.767   2.900  10.811  1.00 67.42      C2   H  
ATOM   2585 HG13 VAL A 200      13.232   2.158  12.236  1.00 67.42      C2   H  
ATOM   2586 HG21 VAL A 200      16.539   1.161  10.551  1.00 67.42      C2   H  
ATOM   2587 HG22 VAL A 200      15.649   0.372   9.129  1.00 67.42      C2   H  
ATOM   2588 HG23 VAL A 200      15.742   2.038   9.365  1.00 67.42      C2   H  
ATOM   2589  N   PHE A 201      11.831  -0.833  12.112  1.00 64.12      C2   N  
ATOM   2590  CA  PHE A 201      10.623  -0.933  12.894  1.00 64.12      C2   C  
ATOM   2591  C   PHE A 201      10.672  -2.087  13.837  1.00 64.12      C2   C  
ATOM   2592  O   PHE A 201      10.148  -1.953  14.977  1.00 64.12      C2   O  
ATOM   2593  CB  PHE A 201       9.372  -1.083  12.025  1.00 64.12      C2   C  
ATOM   2594  CG  PHE A 201       8.111  -1.252  12.783  1.00 64.12      C2   C  
ATOM   2595  CD1 PHE A 201       7.671  -0.356  13.802  1.00 64.12      C2   C  
ATOM   2596  CD2 PHE A 201       7.273  -2.298  12.388  1.00 64.12      C2   C  
ATOM   2597  CE1 PHE A 201       6.441  -0.544  14.414  1.00 64.12      C2   C  
ATOM   2598  CE2 PHE A 201       6.060  -2.425  13.028  1.00 64.12      C2   C  
ATOM   2599  CZ  PHE A 201       5.621  -1.480  13.981  1.00 64.12      C2   C  
ATOM   2600  H   PHE A 201      11.763  -1.039  11.126  1.00 64.12      C2   H  
ATOM   2601  HA  PHE A 201      10.638  -0.045  13.526  1.00 64.12      C2   H  
ATOM   2602  HB2 PHE A 201       9.394  -0.289  11.279  1.00 64.12      C2   H  
ATOM   2603  HB3 PHE A 201       9.505  -1.940  11.365  1.00 64.12      C2   H  
ATOM   2604  HD1 PHE A 201       8.276   0.496  14.074  1.00 64.12      C2   H  
ATOM   2605  HD2 PHE A 201       7.523  -2.936  11.553  1.00 64.12      C2   H  
ATOM   2606  HE1 PHE A 201       6.191   0.132  15.219  1.00 64.12      C2   H  
ATOM   2607  HE2 PHE A 201       5.385  -3.209  12.716  1.00 64.12      C2   H  
ATOM   2608  HZ  PHE A 201       4.649  -1.606  14.435  1.00 64.12      C2   H  
ATOM   2609  N   PHE A 202      11.245  -3.250  13.463  1.00 65.03      C2   N  
ATOM   2610  CA  PHE A 202      11.338  -4.378  14.419  1.00 65.03      C2   C  
ATOM   2611  C   PHE A 202      12.146  -4.044  15.661  1.00 65.03      C2   C  
ATOM   2612  O   PHE A 202      11.736  -4.316  16.744  1.00 65.03      C2   O  
ATOM   2613  CB  PHE A 202      11.828  -5.617  13.569  1.00 65.03      C2   C  
ATOM   2614  CG  PHE A 202      12.150  -6.748  14.472  1.00 65.03      C2   C  
ATOM   2615  CD1 PHE A 202      13.456  -7.163  14.638  1.00 65.03      C2   C  
ATOM   2616  CD2 PHE A 202      11.183  -7.352  15.294  1.00 65.03      C2   C  
ATOM   2617  CE1 PHE A 202      13.777  -8.114  15.570  1.00 65.03      C2   C  
ATOM   2618  CE2 PHE A 202      11.493  -8.444  16.096  1.00 65.03      C2   C  
ATOM   2619  CZ  PHE A 202      12.845  -8.834  16.217  1.00 65.03      C2   C  
ATOM   2620  H   PHE A 202      11.697  -3.331  12.563  1.00 65.03      C2   H  
ATOM   2621  HA  PHE A 202      10.330  -4.524  14.807  1.00 65.03      C2   H  
ATOM   2622  HB2 PHE A 202      11.073  -5.927  12.846  1.00 65.03      C2   H  
ATOM   2623  HB3 PHE A 202      12.767  -5.421  13.051  1.00 65.03      C2   H  
ATOM   2624  HD1 PHE A 202      14.297  -6.676  14.168  1.00 65.03      C2   H  
ATOM   2625  HD2 PHE A 202      10.133  -7.108  15.225  1.00 65.03      C2   H  
ATOM   2626  HE1 PHE A 202      14.833  -8.338  15.604  1.00 65.03      C2   H  
ATOM   2627  HE2 PHE A 202      10.723  -8.958  16.653  1.00 65.03      C2   H  
ATOM   2628  HZ  PHE A 202      13.092  -9.611  16.925  1.00 65.03      C2   H  
ATOM   2629  N   VAL A 203      13.303  -3.402  15.492  1.00 61.32      C2   N  
ATOM   2630  CA  VAL A 203      14.225  -3.014  16.586  1.00 61.32      C2   C  
ATOM   2631  C   VAL A 203      13.502  -1.997  17.496  1.00 61.32      C2   C  
ATOM   2632  O   VAL A 203      13.529  -2.083  18.728  1.00 61.32      C2   O  
ATOM   2633  CB  VAL A 203      15.527  -2.391  16.014  1.00 61.32      C2   C  
ATOM   2634  CG1 VAL A 203      16.427  -1.716  17.014  1.00 61.32      C2   C  
ATOM   2635  CG2 VAL A 203      16.361  -3.384  15.185  1.00 61.32      C2   C  
ATOM   2636  H   VAL A 203      13.770  -3.498  14.602  1.00 61.32      C2   H  
ATOM   2637  HA  VAL A 203      14.307  -3.927  17.175  1.00 61.32      C2   H  
ATOM   2638  HB  VAL A 203      15.292  -1.598  15.304  1.00 61.32      C2   H  
ATOM   2639 HG11 VAL A 203      16.755  -2.408  17.789  1.00 61.32      C2   H  
ATOM   2640 HG12 VAL A 203      17.340  -1.259  16.632  1.00 61.32      C2   H  
ATOM   2641 HG13 VAL A 203      15.868  -1.022  17.641  1.00 61.32      C2   H  
ATOM   2642 HG21 VAL A 203      16.710  -4.194  15.825  1.00 61.32      C2   H  
ATOM   2643 HG22 VAL A 203      15.755  -3.898  14.438  1.00 61.32      C2   H  
ATOM   2644 HG23 VAL A 203      17.171  -2.909  14.631  1.00 61.32      C2   H  
ATOM   2645  N   THR A 204      12.812  -1.015  16.859  1.00 57.83      C2   N  
ATOM   2646  CA  THR A 204      11.930  -0.021  17.464  1.00 57.83      C2   C  
ATOM   2647  C   THR A 204      10.677  -0.672  18.162  1.00 57.83      C2   C  
ATOM   2648  O   THR A 204      10.410  -0.220  19.284  1.00 57.83      C2   O  
ATOM   2649  CB  THR A 204      11.522   1.000  16.376  1.00 57.83      C2   C  
ATOM   2650  CG2 THR A 204      10.441   1.955  16.786  1.00 57.83      C2   C  
ATOM   2651  OG1 THR A 204      12.518   1.614  15.676  1.00 57.83      C2   O  
ATOM   2652  H   THR A 204      12.745  -1.119  15.856  1.00 57.83      C2   H  
ATOM   2653  HA  THR A 204      12.475   0.507  18.246  1.00 57.83      C2   H  
ATOM   2654  HB  THR A 204      11.085   0.396  15.581  1.00 57.83      C2   H  
ATOM   2655  HG1 THR A 204      12.986   0.987  15.120  1.00 57.83      C2   H  
ATOM   2656 HG21 THR A 204      10.796   2.618  17.575  1.00 57.83      C2   H  
ATOM   2657 HG22 THR A 204      10.131   2.630  15.988  1.00 57.83      C2   H  
ATOM   2658 HG23 THR A 204       9.546   1.366  16.988  1.00 57.83      C2   H  
ATOM   2659  N   ALA A 205       9.976  -1.672  17.676  1.00 55.14      C2   N  
ATOM   2660  CA  ALA A 205       9.005  -2.451  18.394  1.00 55.14      C2   C  
ATOM   2661  C   ALA A 205       9.539  -3.265  19.586  1.00 55.14      C2   C  
ATOM   2662  O   ALA A 205       8.850  -3.202  20.603  1.00 55.14      C2   O  
ATOM   2663  CB  ALA A 205       8.411  -3.356  17.270  1.00 55.14      C2   C  
ATOM   2664  H   ALA A 205      10.155  -1.860  16.700  1.00 55.14      C2   H  
ATOM   2665  HA  ALA A 205       8.301  -1.693  18.737  1.00 55.14      C2   H  
ATOM   2666  HB1 ALA A 205       7.792  -2.840  16.537  1.00 55.14      C2   H  
ATOM   2667  HB2 ALA A 205       9.089  -3.985  16.693  1.00 55.14      C2   H  
ATOM   2668  HB3 ALA A 205       7.715  -4.093  17.671  1.00 55.14      C2   H  
ATOM   2669  N   ALA A 206      10.641  -3.982  19.394  1.00 55.81      C2   N  
ATOM   2670  CA  ALA A 206      11.290  -4.650  20.547  1.00 55.81      C2   C  
ATOM   2671  C   ALA A 206      11.697  -3.610  21.612  1.00 55.81      C2   C  
ATOM   2672  O   ALA A 206      11.493  -3.981  22.776  1.00 55.81      C2   O  
ATOM   2673  CB  ALA A 206      12.534  -5.436  20.023  1.00 55.81      C2   C  
ATOM   2674  H   ALA A 206      11.123  -4.104  18.514  1.00 55.81      C2   H  
ATOM   2675  HA  ALA A 206      10.715  -5.516  20.875  1.00 55.81      C2   H  
ATOM   2676  HB1 ALA A 206      12.972  -5.081  19.091  1.00 55.81      C2   H  
ATOM   2677  HB2 ALA A 206      13.298  -5.646  20.771  1.00 55.81      C2   H  
ATOM   2678  HB3 ALA A 206      12.126  -6.411  19.757  1.00 55.81      C2   H  
ATOM   2679  N   TRP A 207      12.219  -2.506  21.140  1.00 56.18      C2   N  
ATOM   2680  CA  TRP A 207      12.565  -1.432  22.020  1.00 56.18      C2   C  
ATOM   2681  C   TRP A 207      11.363  -0.815  22.834  1.00 56.18      C2   C  
ATOM   2682  O   TRP A 207      11.457  -0.632  24.096  1.00 56.18      C2   O  
ATOM   2683  CB  TRP A 207      13.505  -0.404  21.289  1.00 56.18      C2   C  
ATOM   2684  CG  TRP A 207      14.250   0.586  22.124  1.00 56.18      C2   C  
ATOM   2685  CD1 TRP A 207      13.743   1.828  22.312  1.00 56.18      C2   C  
ATOM   2686  CD2 TRP A 207      15.461   0.500  22.926  1.00 56.18      C2   C  
ATOM   2687  CE2 TRP A 207      15.757   1.807  23.417  1.00 56.18      C2   C  
ATOM   2688  CE3 TRP A 207      16.349  -0.526  23.323  1.00 56.18      C2   C  
ATOM   2689  NE1 TRP A 207      14.644   2.514  23.058  1.00 56.18      C2   N  
ATOM   2690  CZ2 TRP A 207      16.988   2.171  24.092  1.00 56.18      C2   C  
ATOM   2691  CZ3 TRP A 207      17.537  -0.180  23.997  1.00 56.18      C2   C  
ATOM   2692  CH2 TRP A 207      17.862   1.123  24.347  1.00 56.18      C2   C  
ATOM   2693  H   TRP A 207      12.165  -2.339  20.145  1.00 56.18      C2   H  
ATOM   2694  HA  TRP A 207      13.217  -1.930  22.738  1.00 56.18      C2   H  
ATOM   2695  HB2 TRP A 207      14.298  -0.968  20.798  1.00 56.18      C2   H  
ATOM   2696  HB3 TRP A 207      12.991   0.053  20.444  1.00 56.18      C2   H  
ATOM   2697  HD1 TRP A 207      12.836   2.190  21.849  1.00 56.18      C2   H  
ATOM   2698  HE1 TRP A 207      14.745   3.519  23.021  1.00 56.18      C2   H  
ATOM   2699  HE3 TRP A 207      16.229  -1.570  23.076  1.00 56.18      C2   H  
ATOM   2700  HZ2 TRP A 207      17.240   3.209  24.249  1.00 56.18      C2   H  
ATOM   2701  HZ3 TRP A 207      18.210  -0.929  24.387  1.00 56.18      C2   H  
ATOM   2702  HH2 TRP A 207      18.786   1.314  24.871  1.00 56.18      C2   H  
ATOM   2703  N   SER A 208      10.243  -0.620  22.103  1.00 52.87      C2   N  
ATOM   2704  CA  SER A 208       8.986  -0.279  22.690  1.00 52.87      C2   C  
ATOM   2705  C   SER A 208       8.406  -1.177  23.821  1.00 52.87      C2   C  
ATOM   2706  O   SER A 208       8.027  -0.594  24.873  1.00 52.87      C2   O  
ATOM   2707  CB  SER A 208       7.972  -0.201  21.479  1.00 52.87      C2   C  
ATOM   2708  OG  SER A 208       6.904   0.713  21.744  1.00 52.87      C2   O  
ATOM   2709  H   SER A 208      10.291  -0.517  21.100  1.00 52.87      C2   H  
ATOM   2710  HA  SER A 208       9.151   0.717  23.100  1.00 52.87      C2   H  
ATOM   2711  HB2 SER A 208       8.502   0.280  20.657  1.00 52.87      C2   H  
ATOM   2712  HB3 SER A 208       7.590  -1.109  21.012  1.00 52.87      C2   H  
ATOM   2713  HG  SER A 208       7.316   1.531  21.456  1.00 52.87      C2   H  
ATOM   2714  N   ILE A 209       8.432  -2.535  23.624  1.00 53.12      C2   N  
ATOM   2715  CA  ILE A 209       8.134  -3.489  24.690  1.00 53.12      C2   C  
ATOM   2716  C   ILE A 209       9.056  -3.343  25.905  1.00 53.12      C2   C  
ATOM   2717  O   ILE A 209       8.489  -3.200  27.032  1.00 53.12      C2   O  
ATOM   2718  CB  ILE A 209       8.224  -5.017  24.118  1.00 53.12      C2   C  
ATOM   2719  CG1 ILE A 209       7.282  -5.294  22.923  1.00 53.12      C2   C  
ATOM   2720  CG2 ILE A 209       7.863  -6.155  25.134  1.00 53.12      C2   C  
ATOM   2721  CD1 ILE A 209       5.837  -4.813  22.958  1.00 53.12      C2   C  
ATOM   2722  H   ILE A 209       8.689  -2.857  22.702  1.00 53.12      C2   H  
ATOM   2723  HA  ILE A 209       7.106  -3.239  24.951  1.00 53.12      C2   H  
ATOM   2724  HB  ILE A 209       9.245  -5.243  23.811  1.00 53.12      C2   H  
ATOM   2725 HG12 ILE A 209       7.721  -4.934  21.993  1.00 53.12      C2   H  
ATOM   2726 HG13 ILE A 209       7.309  -6.315  22.545  1.00 53.12      C2   H  
ATOM   2727 HG21 ILE A 209       6.805  -6.111  25.395  1.00 53.12      C2   H  
ATOM   2728 HG22 ILE A 209       8.048  -7.135  24.696  1.00 53.12      C2   H  
ATOM   2729 HG23 ILE A 209       8.411  -6.145  26.076  1.00 53.12      C2   H  
ATOM   2730 HD11 ILE A 209       5.755  -3.759  23.225  1.00 53.12      C2   H  
ATOM   2731 HD12 ILE A 209       5.385  -4.900  21.970  1.00 53.12      C2   H  
ATOM   2732 HD13 ILE A 209       5.387  -5.298  23.824  1.00 53.12      C2   H  
ATOM   2733  N   PHE A 210      10.385  -3.243  25.614  1.00 54.49      C2   N  
ATOM   2734  CA  PHE A 210      11.423  -3.240  26.594  1.00 54.49      C2   C  
ATOM   2735  C   PHE A 210      11.298  -2.032  27.540  1.00 54.49      C2   C  
ATOM   2736  O   PHE A 210      11.678  -2.155  28.697  1.00 54.49      C2   O  
ATOM   2737  CB  PHE A 210      12.771  -3.209  25.820  1.00 54.49      C2   C  
ATOM   2738  CG  PHE A 210      14.032  -2.840  26.536  1.00 54.49      C2   C  
ATOM   2739  CD1 PHE A 210      14.622  -3.712  27.480  1.00 54.49      C2   C  
ATOM   2740  CD2 PHE A 210      14.595  -1.531  26.407  1.00 54.49      C2   C  
ATOM   2741  CE1 PHE A 210      15.697  -3.313  28.252  1.00 54.49      C2   C  
ATOM   2742  CE2 PHE A 210      15.704  -1.196  27.180  1.00 54.49      C2   C  
ATOM   2743  CZ  PHE A 210      16.238  -2.012  28.084  1.00 54.49      C2   C  
ATOM   2744  H   PHE A 210      10.565  -3.379  24.630  1.00 54.49      C2   H  
ATOM   2745  HA  PHE A 210      11.411  -4.104  27.258  1.00 54.49      C2   H  
ATOM   2746  HB2 PHE A 210      12.840  -4.216  25.409  1.00 54.49      C2   H  
ATOM   2747  HB3 PHE A 210      12.760  -2.552  24.951  1.00 54.49      C2   H  
ATOM   2748  HD1 PHE A 210      14.012  -4.581  27.679  1.00 54.49      C2   H  
ATOM   2749  HD2 PHE A 210      14.162  -0.830  25.710  1.00 54.49      C2   H  
ATOM   2750  HE1 PHE A 210      16.041  -4.045  28.967  1.00 54.49      C2   H  
ATOM   2751  HE2 PHE A 210      16.082  -0.193  27.055  1.00 54.49      C2   H  
ATOM   2752  HZ  PHE A 210      17.171  -1.710  28.538  1.00 54.49      C2   H  
ATOM   2753  N   ALA A 211      10.888  -0.877  27.057  1.00 50.23      C2   N  
ATOM   2754  CA  ALA A 211      10.866   0.393  27.815  1.00 50.23      C2   C  
ATOM   2755  C   ALA A 211       9.977   0.258  29.045  1.00 50.23      C2   C  
ATOM   2756  O   ALA A 211      10.306   0.501  30.194  1.00 50.23      C2   O  
ATOM   2757  CB  ALA A 211      10.448   1.544  27.003  1.00 50.23      C2   C  
ATOM   2758  H   ALA A 211      10.747  -0.779  26.061  1.00 50.23      C2   H  
ATOM   2759  HA  ALA A 211      11.929   0.429  28.054  1.00 50.23      C2   H  
ATOM   2760  HB1 ALA A 211       9.731   1.152  26.282  1.00 50.23      C2   H  
ATOM   2761  HB2 ALA A 211       9.942   2.353  27.529  1.00 50.23      C2   H  
ATOM   2762  HB3 ALA A 211      11.272   1.972  26.432  1.00 50.23      C2   H  
ATOM   2763  N   TYR A 212       8.723  -0.136  28.768  1.00 49.41      C2   N  
ATOM   2764  CA  TYR A 212       7.788  -0.541  29.724  1.00 49.41      C2   C  
ATOM   2765  C   TYR A 212       7.976  -1.922  30.461  1.00 49.41      C2   C  
ATOM   2766  O   TYR A 212       7.455  -2.228  31.541  1.00 49.41      C2   O  
ATOM   2767  CB  TYR A 212       6.403  -0.393  29.098  1.00 49.41      C2   C  
ATOM   2768  CG  TYR A 212       6.126   1.030  28.684  1.00 49.41      C2   C  
ATOM   2769  CD1 TYR A 212       6.377   1.468  27.361  1.00 49.41      C2   C  
ATOM   2770  CD2 TYR A 212       5.504   1.941  29.566  1.00 49.41      C2   C  
ATOM   2771  CE1 TYR A 212       6.255   2.820  26.954  1.00 49.41      C2   C  
ATOM   2772  CE2 TYR A 212       5.345   3.287  29.207  1.00 49.41      C2   C  
ATOM   2773  CZ  TYR A 212       5.697   3.770  27.923  1.00 49.41      C2   C  
ATOM   2774  OH  TYR A 212       5.751   5.116  27.668  1.00 49.41      C2   O  
ATOM   2775  H   TYR A 212       8.418  -0.078  27.807  1.00 49.41      C2   H  
ATOM   2776  HA  TYR A 212       7.840   0.166  30.552  1.00 49.41      C2   H  
ATOM   2777  HB2 TYR A 212       6.278  -0.975  28.185  1.00 49.41      C2   H  
ATOM   2778  HB3 TYR A 212       5.586  -0.693  29.753  1.00 49.41      C2   H  
ATOM   2779  HD1 TYR A 212       6.682   0.701  26.665  1.00 49.41      C2   H  
ATOM   2780  HD2 TYR A 212       5.303   1.595  30.569  1.00 49.41      C2   H  
ATOM   2781  HE1 TYR A 212       6.615   3.164  25.995  1.00 49.41      C2   H  
ATOM   2782  HE2 TYR A 212       5.136   4.035  29.957  1.00 49.41      C2   H  
ATOM   2783  HH  TYR A 212       5.853   5.452  26.774  1.00 49.41      C2   H  
ATOM   2784  N   THR A 213       8.843  -2.836  29.928  1.00 53.64      C2   N  
ATOM   2785  CA  THR A 213       9.366  -3.970  30.700  1.00 53.64      C2   C  
ATOM   2786  C   THR A 213      10.441  -3.495  31.688  1.00 53.64      C2   C  
ATOM   2787  O   THR A 213      10.569  -3.958  32.815  1.00 53.64      C2   O  
ATOM   2788  CB  THR A 213       9.988  -5.067  29.771  1.00 53.64      C2   C  
ATOM   2789  CG2 THR A 213      10.450  -6.353  30.554  1.00 53.64      C2   C  
ATOM   2790  OG1 THR A 213       9.137  -5.555  28.729  1.00 53.64      C2   O  
ATOM   2791  H   THR A 213       9.092  -2.836  28.950  1.00 53.64      C2   H  
ATOM   2792  HA  THR A 213       8.552  -4.464  31.230  1.00 53.64      C2   H  
ATOM   2793  HB  THR A 213      10.952  -4.778  29.351  1.00 53.64      C2   H  
ATOM   2794  HG1 THR A 213       8.713  -4.802  28.310  1.00 53.64      C2   H  
ATOM   2795 HG21 THR A 213      10.909  -7.105  29.912  1.00 53.64      C2   H  
ATOM   2796 HG22 THR A 213      11.339  -6.238  31.174  1.00 53.64      C2   H  
ATOM   2797 HG23 THR A 213       9.660  -6.818  31.143  1.00 53.64      C2   H  
ATOM   2798  N   TRP A 214      11.294  -2.530  31.271  1.00 54.89      C2   N  
ATOM   2799  CA  TRP A 214      12.469  -1.942  31.999  1.00 54.89      C2   C  
ATOM   2800  C   TRP A 214      12.116  -1.268  33.335  1.00 54.89      C2   C  
ATOM   2801  O   TRP A 214      12.814  -1.361  34.341  1.00 54.89      C2   O  
ATOM   2802  CB  TRP A 214      13.300  -1.169  31.101  1.00 54.89      C2   C  
ATOM   2803  CG  TRP A 214      14.469  -0.519  31.723  1.00 54.89      C2   C  
ATOM   2804  CD1 TRP A 214      14.569   0.738  32.206  1.00 54.89      C2   C  
ATOM   2805  CD2 TRP A 214      15.774  -1.098  31.865  1.00 54.89      C2   C  
ATOM   2806  CE2 TRP A 214      16.573  -0.152  32.579  1.00 54.89      C2   C  
ATOM   2807  CE3 TRP A 214      16.342  -2.341  31.566  1.00 54.89      C2   C  
ATOM   2808  NE1 TRP A 214      15.736   0.921  32.837  1.00 54.89      C2   N  
ATOM   2809  CZ2 TRP A 214      17.937  -0.395  32.905  1.00 54.89      C2   C  
ATOM   2810  CZ3 TRP A 214      17.686  -2.585  31.908  1.00 54.89      C2   C  
ATOM   2811  CH2 TRP A 214      18.507  -1.585  32.509  1.00 54.89      C2   C  
ATOM   2812  H   TRP A 214      11.137  -2.158  30.346  1.00 54.89      C2   H  
ATOM   2813  HA  TRP A 214      13.176  -2.714  32.303  1.00 54.89      C2   H  
ATOM   2814  HB2 TRP A 214      13.574  -1.754  30.223  1.00 54.89      C2   H  
ATOM   2815  HB3 TRP A 214      12.672  -0.343  30.767  1.00 54.89      C2   H  
ATOM   2816  HD1 TRP A 214      13.776   1.471  32.226  1.00 54.89      C2   H  
ATOM   2817  HE1 TRP A 214      15.896   1.788  33.330  1.00 54.89      C2   H  
ATOM   2818  HE3 TRP A 214      15.794  -3.168  31.140  1.00 54.89      C2   H  
ATOM   2819  HZ2 TRP A 214      18.462   0.355  33.479  1.00 54.89      C2   H  
ATOM   2820  HZ3 TRP A 214      18.118  -3.559  31.732  1.00 54.89      C2   H  
ATOM   2821  HH2 TRP A 214      19.548  -1.698  32.774  1.00 54.89      C2   H  
ATOM   2822  N   LEU A 215      10.892  -0.670  33.335  1.00 55.43      C2   N  
ATOM   2823  CA  LEU A 215      10.250  -0.008  34.464  1.00 55.43      C2   C  
ATOM   2824  C   LEU A 215       9.844  -1.016  35.467  1.00 55.43      C2   C  
ATOM   2825  O   LEU A 215      10.167  -0.859  36.624  1.00 55.43      C2   O  
ATOM   2826  CB  LEU A 215       8.998   0.897  34.108  1.00 55.43      C2   C  
ATOM   2827  CG  LEU A 215       9.466   2.123  33.223  1.00 55.43      C2   C  
ATOM   2828  CD1 LEU A 215       8.217   2.651  32.509  1.00 55.43      C2   C  
ATOM   2829  CD2 LEU A 215      10.201   3.330  33.786  1.00 55.43      C2   C  
ATOM   2830  H   LEU A 215      10.446  -0.558  32.436  1.00 55.43      C2   H  
ATOM   2831  HA  LEU A 215      11.100   0.566  34.833  1.00 55.43      C2   H  
ATOM   2832  HB2 LEU A 215       8.243   0.316  33.578  1.00 55.43      C2   H  
ATOM   2833  HB3 LEU A 215       8.528   1.435  34.932  1.00 55.43      C2   H  
ATOM   2834  HG  LEU A 215       9.975   1.660  32.377  1.00 55.43      C2   H  
ATOM   2835 HD11 LEU A 215       7.422   1.926  32.338  1.00 55.43      C2   H  
ATOM   2836 HD12 LEU A 215       7.765   3.429  33.124  1.00 55.43      C2   H  
ATOM   2837 HD13 LEU A 215       8.446   3.058  31.523  1.00 55.43      C2   H  
ATOM   2838 HD21 LEU A 215      10.166   3.177  34.864  1.00 55.43      C2   H  
ATOM   2839 HD22 LEU A 215      11.239   3.485  33.491  1.00 55.43      C2   H  
ATOM   2840 HD23 LEU A 215       9.724   4.309  33.737  1.00 55.43      C2   H  
ATOM   2841  N   TYR A 216       9.210  -2.089  35.046  1.00 59.09      C2   N  
ATOM   2842  CA  TYR A 216       8.872  -3.314  35.841  1.00 59.09      C2   C  
ATOM   2843  C   TYR A 216      10.083  -4.067  36.466  1.00 59.09      C2   C  
ATOM   2844  O   TYR A 216       9.929  -4.728  37.511  1.00 59.09      C2   O  
ATOM   2845  CB  TYR A 216       7.900  -4.252  35.070  1.00 59.09      C2   C  
ATOM   2846  CG  TYR A 216       7.289  -5.297  35.956  1.00 59.09      C2   C  
ATOM   2847  CD1 TYR A 216       6.388  -4.925  36.956  1.00 59.09      C2   C  
ATOM   2848  CD2 TYR A 216       7.689  -6.646  35.740  1.00 59.09      C2   C  
ATOM   2849  CE1 TYR A 216       5.888  -5.964  37.770  1.00 59.09      C2   C  
ATOM   2850  CE2 TYR A 216       6.995  -7.685  36.432  1.00 59.09      C2   C  
ATOM   2851  CZ  TYR A 216       6.184  -7.286  37.470  1.00 59.09      C2   C  
ATOM   2852  OH  TYR A 216       5.614  -8.176  38.328  1.00 59.09      C2   O  
ATOM   2853  H   TYR A 216       9.088  -2.100  34.044  1.00 59.09      C2   H  
ATOM   2854  HA  TYR A 216       8.164  -2.870  36.541  1.00 59.09      C2   H  
ATOM   2855  HB2 TYR A 216       7.022  -3.717  34.708  1.00 59.09      C2   H  
ATOM   2856  HB3 TYR A 216       8.450  -4.614  34.201  1.00 59.09      C2   H  
ATOM   2857  HD1 TYR A 216       5.985  -3.927  37.040  1.00 59.09      C2   H  
ATOM   2858  HD2 TYR A 216       8.303  -6.954  34.907  1.00 59.09      C2   H  
ATOM   2859  HE1 TYR A 216       5.282  -5.674  38.616  1.00 59.09      C2   H  
ATOM   2860  HE2 TYR A 216       7.220  -8.727  36.256  1.00 59.09      C2   H  
ATOM   2861  HH  TYR A 216       5.097  -7.743  39.011  1.00 59.09      C2   H  
ATOM   2862  N   ILE A 217      11.299  -3.960  35.945  1.00 59.51      C2   N  
ATOM   2863  CA  ILE A 217      12.523  -4.522  36.546  1.00 59.51      C2   C  
ATOM   2864  C   ILE A 217      12.938  -3.778  37.859  1.00 59.51      C2   C  
ATOM   2865  O   ILE A 217      13.278  -4.396  38.866  1.00 59.51      C2   O  
ATOM   2866  CB  ILE A 217      13.691  -4.733  35.551  1.00 59.51      C2   C  
ATOM   2867  CG1 ILE A 217      13.295  -5.616  34.374  1.00 59.51      C2   C  
ATOM   2868  CG2 ILE A 217      15.074  -5.150  36.050  1.00 59.51      C2   C  
ATOM   2869  CD1 ILE A 217      14.384  -5.721  33.320  1.00 59.51      C2   C  
ATOM   2870  H   ILE A 217      11.426  -3.470  35.071  1.00 59.51      C2   H  
ATOM   2871  HA  ILE A 217      12.074  -5.484  36.793  1.00 59.51      C2   H  
ATOM   2872  HB  ILE A 217      13.808  -3.697  35.236  1.00 59.51      C2   H  
ATOM   2873 HG12 ILE A 217      13.096  -6.590  34.823  1.00 59.51      C2   H  
ATOM   2874 HG13 ILE A 217      12.313  -5.305  34.019  1.00 59.51      C2   H  
ATOM   2875 HG21 ILE A 217      15.369  -4.695  36.996  1.00 59.51      C2   H  
ATOM   2876 HG22 ILE A 217      15.062  -6.239  36.066  1.00 59.51      C2   H  
ATOM   2877 HG23 ILE A 217      15.891  -4.937  35.361  1.00 59.51      C2   H  
ATOM   2878 HD11 ILE A 217      14.832  -4.758  33.073  1.00 59.51      C2   H  
ATOM   2879 HD12 ILE A 217      15.181  -6.436  33.524  1.00 59.51      C2   H  
ATOM   2880 HD13 ILE A 217      13.913  -6.096  32.411  1.00 59.51      C2   H  
ATOM   2881  N   ILE A 218      12.752  -2.466  37.712  1.00 57.87      C2   N  
ATOM   2882  CA  ILE A 218      12.994  -1.491  38.827  1.00 57.87      C2   C  
ATOM   2883  C   ILE A 218      11.836  -1.626  39.852  1.00 57.87      C2   C  
ATOM   2884  O   ILE A 218      12.082  -1.792  41.049  1.00 57.87      C2   O  
ATOM   2885  CB  ILE A 218      13.050  -0.032  38.349  1.00 57.87      C2   C  
ATOM   2886  CG1 ILE A 218      14.043   0.140  37.140  1.00 57.87      C2   C  
ATOM   2887  CG2 ILE A 218      13.582   0.843  39.533  1.00 57.87      C2   C  
ATOM   2888  CD1 ILE A 218      13.914   1.439  36.260  1.00 57.87      C2   C  
ATOM   2889  H   ILE A 218      12.444  -2.042  36.848  1.00 57.87      C2   H  
ATOM   2890  HA  ILE A 218      13.954  -1.821  39.223  1.00 57.87      C2   H  
ATOM   2891  HB  ILE A 218      12.038   0.296  38.109  1.00 57.87      C2   H  
ATOM   2892 HG12 ILE A 218      15.013   0.079  37.634  1.00 57.87      C2   H  
ATOM   2893 HG13 ILE A 218      14.039  -0.686  36.429  1.00 57.87      C2   H  
ATOM   2894 HG21 ILE A 218      13.971   1.770  39.112  1.00 57.87      C2   H  
ATOM   2895 HG22 ILE A 218      12.906   0.946  40.382  1.00 57.87      C2   H  
ATOM   2896 HG23 ILE A 218      14.513   0.462  39.953  1.00 57.87      C2   H  
ATOM   2897 HD11 ILE A 218      14.571   1.409  35.391  1.00 57.87      C2   H  
ATOM   2898 HD12 ILE A 218      12.906   1.558  35.865  1.00 57.87      C2   H  
ATOM   2899 HD13 ILE A 218      14.263   2.275  36.866  1.00 57.87      C2   H  
ATOM   2900  N   LEU A 219      10.636  -1.757  39.362  1.00 62.01      C2   N  
ATOM   2901  CA  LEU A 219       9.428  -1.834  40.202  1.00 62.01      C2   C  
ATOM   2902  C   LEU A 219       9.165  -3.216  40.820  1.00 62.01      C2   C  
ATOM   2903  O   LEU A 219       8.164  -3.272  41.550  1.00 62.01      C2   O  
ATOM   2904  CB  LEU A 219       8.202  -1.356  39.324  1.00 62.01      C2   C  
ATOM   2905  CG  LEU A 219       8.223   0.188  38.925  1.00 62.01      C2   C  
ATOM   2906  CD1 LEU A 219       7.118   0.459  37.857  1.00 62.01      C2   C  
ATOM   2907  CD2 LEU A 219       8.027   1.088  40.166  1.00 62.01      C2   C  
ATOM   2908  H   LEU A 219      10.584  -1.571  38.371  1.00 62.01      C2   H  
ATOM   2909  HA  LEU A 219       9.538  -1.123  41.020  1.00 62.01      C2   H  
ATOM   2910  HB2 LEU A 219       8.121  -1.940  38.407  1.00 62.01      C2   H  
ATOM   2911  HB3 LEU A 219       7.244  -1.539  39.811  1.00 62.01      C2   H  
ATOM   2912  HG  LEU A 219       9.203   0.425  38.510  1.00 62.01      C2   H  
ATOM   2913 HD11 LEU A 219       6.174   0.511  38.399  1.00 62.01      C2   H  
ATOM   2914 HD12 LEU A 219       7.286   1.463  37.468  1.00 62.01      C2   H  
ATOM   2915 HD13 LEU A 219       6.982  -0.264  37.052  1.00 62.01      C2   H  
ATOM   2916 HD21 LEU A 219       7.343   1.919  39.995  1.00 62.01      C2   H  
ATOM   2917 HD22 LEU A 219       7.832   0.582  41.112  1.00 62.01      C2   H  
ATOM   2918 HD23 LEU A 219       8.878   1.752  40.321  1.00 62.01      C2   H  
ATOM   2919  N   SER A 220       9.957  -4.221  40.588  1.00 63.56      C2   N  
ATOM   2920  CA  SER A 220       9.696  -5.582  40.983  1.00 63.56      C2   C  
ATOM   2921  C   SER A 220      11.129  -6.222  41.010  1.00 63.56      C2   C  
ATOM   2922  O   SER A 220      12.091  -5.582  41.409  1.00 63.56      C2   O  
ATOM   2923  CB  SER A 220       8.553  -6.159  40.155  1.00 63.56      C2   C  
ATOM   2924  OG  SER A 220       8.106  -7.473  40.591  1.00 63.56      C2   O  
ATOM   2925  H   SER A 220      10.860  -4.118  40.147  1.00 63.56      C2   H  
ATOM   2926  HA  SER A 220       9.485  -5.654  42.050  1.00 63.56      C2   H  
ATOM   2927  HB2 SER A 220       7.628  -5.596  40.276  1.00 63.56      C2   H  
ATOM   2928  HB3 SER A 220       8.722  -6.170  39.078  1.00 63.56      C2   H  
ATOM   2929  HG  SER A 220       7.316  -7.702  40.096  1.00 63.56      C2   H  
ATOM   2930  N   VAL A 221      11.110  -7.550  40.648  1.00 62.64      C2   N  
ATOM   2931  CA  VAL A 221      12.157  -8.467  40.287  1.00 62.64      C2   C  
ATOM   2932  C   VAL A 221      13.372  -8.510  41.254  1.00 62.64      C2   C  
ATOM   2933  O   VAL A 221      13.531  -9.519  41.931  1.00 62.64      C2   O  
ATOM   2934  CB  VAL A 221      12.587  -8.143  38.796  1.00 62.64      C2   C  
ATOM   2935  CG1 VAL A 221      13.852  -8.948  38.359  1.00 62.64      C2   C  
ATOM   2936  CG2 VAL A 221      11.377  -8.513  37.805  1.00 62.64      C2   C  
ATOM   2937  H   VAL A 221      10.223  -7.799  40.234  1.00 62.64      C2   H  
ATOM   2938  HA  VAL A 221      11.756  -9.478  40.229  1.00 62.64      C2   H  
ATOM   2939  HB  VAL A 221      12.796  -7.073  38.773  1.00 62.64      C2   H  
ATOM   2940 HG11 VAL A 221      13.677  -9.994  38.610  1.00 62.64      C2   H  
ATOM   2941 HG12 VAL A 221      14.108  -8.965  37.300  1.00 62.64      C2   H  
ATOM   2942 HG13 VAL A 221      14.688  -8.686  39.007  1.00 62.64      C2   H  
ATOM   2943 HG21 VAL A 221      11.542  -8.303  36.748  1.00 62.64      C2   H  
ATOM   2944 HG22 VAL A 221      11.250  -9.595  37.842  1.00 62.64      C2   H  
ATOM   2945 HG23 VAL A 221      10.425  -8.086  38.123  1.00 62.64      C2   H  
ATOM   2946  N   ILE A 222      14.222  -7.471  41.249  1.00 61.98      C2   N  
ATOM   2947  CA  ILE A 222      15.376  -7.403  42.129  1.00 61.98      C2   C  
ATOM   2948  C   ILE A 222      14.966  -7.042  43.568  1.00 61.98      C2   C  
ATOM   2949  O   ILE A 222      15.413  -7.639  44.529  1.00 61.98      C2   O  
ATOM   2950  CB  ILE A 222      16.509  -6.479  41.551  1.00 61.98      C2   C  
ATOM   2951  CG1 ILE A 222      17.108  -6.917  40.141  1.00 61.98      C2   C  
ATOM   2952  CG2 ILE A 222      17.653  -6.196  42.666  1.00 61.98      C2   C  
ATOM   2953  CD1 ILE A 222      17.635  -5.882  39.219  1.00 61.98      C2   C  
ATOM   2954  H   ILE A 222      13.935  -6.580  40.870  1.00 61.98      C2   H  
ATOM   2955  HA  ILE A 222      15.794  -8.406  42.221  1.00 61.98      C2   H  
ATOM   2956  HB  ILE A 222      15.923  -5.563  41.480  1.00 61.98      C2   H  
ATOM   2957 HG12 ILE A 222      18.019  -7.506  40.244  1.00 61.98      C2   H  
ATOM   2958 HG13 ILE A 222      16.326  -7.410  39.564  1.00 61.98      C2   H  
ATOM   2959 HG21 ILE A 222      17.752  -7.067  43.314  1.00 61.98      C2   H  
ATOM   2960 HG22 ILE A 222      18.632  -6.058  42.208  1.00 61.98      C2   H  
ATOM   2961 HG23 ILE A 222      17.390  -5.393  43.355  1.00 61.98      C2   H  
ATOM   2962 HD11 ILE A 222      17.378  -4.886  39.580  1.00 61.98      C2   H  
ATOM   2963 HD12 ILE A 222      18.710  -6.012  39.094  1.00 61.98      C2   H  
ATOM   2964 HD13 ILE A 222      17.104  -5.886  38.266  1.00 61.98      C2   H  
ATOM   2965  N   SER A 223      14.208  -5.915  43.618  1.00 64.44      C2   N  
ATOM   2966  CA  SER A 223      13.661  -5.304  44.815  1.00 64.44      C2   C  
ATOM   2967  C   SER A 223      12.503  -4.324  44.434  1.00 64.44      C2   C  
ATOM   2968  O   SER A 223      12.862  -3.252  43.965  1.00 64.44      C2   O  
ATOM   2969  CB  SER A 223      14.744  -4.542  45.606  1.00 64.44      C2   C  
ATOM   2970  OG  SER A 223      14.292  -4.282  46.908  1.00 64.44      C2   O  
ATOM   2971  H   SER A 223      13.648  -5.876  42.779  1.00 64.44      C2   H  
ATOM   2972  HA  SER A 223      13.253  -6.161  45.351  1.00 64.44      C2   H  
ATOM   2973  HB2 SER A 223      15.594  -5.219  45.687  1.00 64.44      C2   H  
ATOM   2974  HB3 SER A 223      15.004  -3.578  45.169  1.00 64.44      C2   H  
ATOM   2975  HG  SER A 223      14.253  -5.146  47.324  1.00 64.44      C2   H  
ATOM   2976  N   PRO A 224      11.218  -4.629  44.693  1.00 68.38      C2   N  
ATOM   2977  CA  PRO A 224      10.076  -3.670  44.477  1.00 68.38      C2   C  
ATOM   2978  C   PRO A 224      10.284  -2.159  44.670  1.00 68.38      C2   C  
ATOM   2979  O   PRO A 224      10.160  -1.659  45.820  1.00 68.38      C2   O  
ATOM   2980  CB  PRO A 224       8.944  -4.266  45.442  1.00 68.38      C2   C  
ATOM   2981  CG  PRO A 224       9.295  -5.786  45.452  1.00 68.38      C2   C  
ATOM   2982  CD  PRO A 224      10.807  -5.878  45.309  1.00 68.38      C2   C  
ATOM   2983  HA  PRO A 224       9.714  -3.761  43.453  1.00 68.38      C2   H  
ATOM   2984  HB2 PRO A 224       9.133  -3.961  46.472  1.00 68.38      C2   H  
ATOM   2985  HB3 PRO A 224       7.936  -4.093  45.066  1.00 68.38      C2   H  
ATOM   2986  HG2 PRO A 224       8.942  -6.386  46.291  1.00 68.38      C2   H  
ATOM   2987  HG3 PRO A 224       8.864  -6.244  44.561  1.00 68.38      C2   H  
ATOM   2988  HD2 PRO A 224      11.332  -5.846  46.264  1.00 68.38      C2   H  
ATOM   2989  HD3 PRO A 224      11.271  -6.708  44.776  1.00 68.38      C2   H  
ATOM   2990  N   GLY A 225      10.495  -1.461  43.597  1.00 67.18      C2   N  
ATOM   2991  CA  GLY A 225      10.548  -0.048  43.560  1.00 67.18      C2   C  
ATOM   2992  C   GLY A 225      11.792   0.673  43.988  1.00 67.18      C2   C  
ATOM   2993  O   GLY A 225      11.779   1.935  44.065  1.00 67.18      C2   O  
ATOM   2994  H   GLY A 225      10.778  -1.929  42.748  1.00 67.18      C2   H  
ATOM   2995  HA2 GLY A 225      10.496   0.191  42.498  1.00 67.18      C2   H  
ATOM   2996  HA3 GLY A 225       9.656   0.391  44.007  1.00 67.18      C2   H  
ATOM   2997  N   VAL A 226      12.817  -0.104  44.441  1.00 64.37      C2   N  
ATOM   2998  CA  VAL A 226      14.000   0.415  45.080  1.00 64.37      C2   C  
ATOM   2999  C   VAL A 226      14.989   0.679  44.027  1.00 64.37      C2   C  
ATOM   3000  O   VAL A 226      15.447  -0.230  43.324  1.00 64.37      C2   O  
ATOM   3001  CB  VAL A 226      14.517  -0.602  46.103  1.00 64.37      C2   C  
ATOM   3002  CG1 VAL A 226      15.928  -0.335  46.608  1.00 64.37      C2   C  
ATOM   3003  CG2 VAL A 226      13.564  -0.868  47.328  1.00 64.37      C2   C  
ATOM   3004  H   VAL A 226      12.764  -1.112  44.465  1.00 64.37      C2   H  
ATOM   3005  HA  VAL A 226      13.887   1.224  45.802  1.00 64.37      C2   H  
ATOM   3006  HB  VAL A 226      14.638  -1.512  45.515  1.00 64.37      C2   H  
ATOM   3007 HG11 VAL A 226      16.681  -0.165  45.838  1.00 64.37      C2   H  
ATOM   3008 HG12 VAL A 226      15.948   0.497  47.311  1.00 64.37      C2   H  
ATOM   3009 HG13 VAL A 226      16.237  -1.183  47.220  1.00 64.37      C2   H  
ATOM   3010 HG21 VAL A 226      14.062  -1.565  48.002  1.00 64.37      C2   H  
ATOM   3011 HG22 VAL A 226      13.469   0.082  47.854  1.00 64.37      C2   H  
ATOM   3012 HG23 VAL A 226      12.537  -1.150  47.097  1.00 64.37      C2   H  
ATOM   3013  N   VAL A 227      15.362   1.961  43.820  1.00 59.77      C2   N  
ATOM   3014  CA  VAL A 227      16.138   2.383  42.723  1.00 59.77      C2   C  
ATOM   3015  C   VAL A 227      17.521   2.972  43.130  1.00 59.77      C2   C  
ATOM   3016  O   VAL A 227      17.680   4.057  43.648  1.00 59.77      C2   O  
ATOM   3017  CB  VAL A 227      15.342   3.551  41.957  1.00 59.77      C2   C  
ATOM   3018  CG1 VAL A 227      15.822   3.718  40.418  1.00 59.77      C2   C  
ATOM   3019  CG2 VAL A 227      13.839   3.465  42.036  1.00 59.77      C2   C  
ATOM   3020  H   VAL A 227      15.086   2.692  44.460  1.00 59.77      C2   H  
ATOM   3021  HA  VAL A 227      16.300   1.625  41.957  1.00 59.77      C2   H  
ATOM   3022  HB  VAL A 227      15.596   4.484  42.459  1.00 59.77      C2   H  
ATOM   3023 HG11 VAL A 227      15.242   4.430  39.832  1.00 59.77      C2   H  
ATOM   3024 HG12 VAL A 227      16.845   4.089  40.366  1.00 59.77      C2   H  
ATOM   3025 HG13 VAL A 227      15.943   2.800  39.843  1.00 59.77      C2   H  
ATOM   3026 HG21 VAL A 227      13.291   4.152  41.391  1.00 59.77      C2   H  
ATOM   3027 HG22 VAL A 227      13.494   2.433  41.970  1.00 59.77      C2   H  
ATOM   3028 HG23 VAL A 227      13.451   3.811  42.993  1.00 59.77      C2   H  
ATOM   3029  N   GLU A 228      18.609   2.158  42.942  1.00 65.11      C2   N  
ATOM   3030  CA  GLU A 228      19.988   2.600  43.059  1.00 65.11      C2   C  
ATOM   3031  C   GLU A 228      20.393   3.535  41.846  1.00 65.11      C2   C  
ATOM   3032  O   GLU A 228      20.008   3.277  40.740  1.00 65.11      C2   O  
ATOM   3033  CB  GLU A 228      20.816   1.243  43.133  1.00 65.11      C2   C  
ATOM   3034  CG  GLU A 228      20.650   0.386  44.396  1.00 65.11      C2   C  
ATOM   3035  CD  GLU A 228      21.116   1.060  45.715  1.00 65.11      C2   C  
ATOM   3036  OE1 GLU A 228      20.795   0.457  46.780  1.00 65.11      C2   O  
ATOM   3037  OE2 GLU A 228      22.047   1.895  45.630  1.00 65.11      C2   O  
ATOM   3038  H   GLU A 228      18.476   1.251  42.518  1.00 65.11      C2   H  
ATOM   3039  HA  GLU A 228      20.095   3.255  43.924  1.00 65.11      C2   H  
ATOM   3040  HB2 GLU A 228      20.547   0.704  42.225  1.00 65.11      C2   H  
ATOM   3041  HB3 GLU A 228      21.823   1.528  42.831  1.00 65.11      C2   H  
ATOM   3042  HG2 GLU A 228      19.628   0.053  44.574  1.00 65.11      C2   H  
ATOM   3043  HG3 GLU A 228      21.274  -0.505  44.316  1.00 65.11      C2   H  
ATOM   3044  N   VAL A 229      21.170   4.613  42.121  1.00 61.57      C2   N  
ATOM   3045  CA  VAL A 229      21.394   5.673  41.188  1.00 61.57      C2   C  
ATOM   3046  C   VAL A 229      21.838   5.354  39.737  1.00 61.57      C2   C  
ATOM   3047  O   VAL A 229      21.473   6.065  38.754  1.00 61.57      C2   O  
ATOM   3048  CB  VAL A 229      22.303   6.757  41.824  1.00 61.57      C2   C  
ATOM   3049  CG1 VAL A 229      23.782   6.315  41.902  1.00 61.57      C2   C  
ATOM   3050  CG2 VAL A 229      22.149   8.164  41.229  1.00 61.57      C2   C  
ATOM   3051  H   VAL A 229      21.515   4.835  43.044  1.00 61.57      C2   H  
ATOM   3052  HA  VAL A 229      20.427   6.154  41.038  1.00 61.57      C2   H  
ATOM   3053  HB  VAL A 229      21.893   6.893  42.824  1.00 61.57      C2   H  
ATOM   3054 HG11 VAL A 229      24.175   6.226  40.889  1.00 61.57      C2   H  
ATOM   3055 HG12 VAL A 229      24.428   7.000  42.451  1.00 61.57      C2   H  
ATOM   3056 HG13 VAL A 229      23.950   5.315  42.302  1.00 61.57      C2   H  
ATOM   3057 HG21 VAL A 229      22.540   8.906  41.925  1.00 61.57      C2   H  
ATOM   3058 HG22 VAL A 229      22.733   8.408  40.341  1.00 61.57      C2   H  
ATOM   3059 HG23 VAL A 229      21.133   8.443  40.948  1.00 61.57      C2   H  
ATOM   3060  N   TRP A 230      22.499   4.251  39.524  1.00 62.15      C2   N  
ATOM   3061  CA  TRP A 230      22.881   3.710  38.207  1.00 62.15      C2   C  
ATOM   3062  C   TRP A 230      21.682   3.202  37.389  1.00 62.15      C2   C  
ATOM   3063  O   TRP A 230      21.725   3.332  36.171  1.00 62.15      C2   O  
ATOM   3064  CB  TRP A 230      24.037   2.602  38.338  1.00 62.15      C2   C  
ATOM   3065  CG  TRP A 230      23.858   1.599  39.462  1.00 62.15      C2   C  
ATOM   3066  CD1 TRP A 230      24.260   1.689  40.765  1.00 62.15      C2   C  
ATOM   3067  CD2 TRP A 230      23.275   0.299  39.368  1.00 62.15      C2   C  
ATOM   3068  CE2 TRP A 230      23.403  -0.340  40.655  1.00 62.15      C2   C  
ATOM   3069  CE3 TRP A 230      22.679  -0.480  38.358  1.00 62.15      C2   C  
ATOM   3070  NE1 TRP A 230      23.943   0.569  41.452  1.00 62.15      C2   N  
ATOM   3071  CZ2 TRP A 230      23.031  -1.633  40.939  1.00 62.15      C2   C  
ATOM   3072  CZ3 TRP A 230      22.354  -1.821  38.563  1.00 62.15      C2   C  
ATOM   3073  CH2 TRP A 230      22.530  -2.398  39.871  1.00 62.15      C2   C  
ATOM   3074  H   TRP A 230      22.743   3.644  40.294  1.00 62.15      C2   H  
ATOM   3075  HA  TRP A 230      23.253   4.575  37.657  1.00 62.15      C2   H  
ATOM   3076  HB2 TRP A 230      24.088   2.005  37.427  1.00 62.15      C2   H  
ATOM   3077  HB3 TRP A 230      25.028   3.036  38.474  1.00 62.15      C2   H  
ATOM   3078  HD1 TRP A 230      24.848   2.541  41.076  1.00 62.15      C2   H  
ATOM   3079  HE1 TRP A 230      24.184   0.481  42.429  1.00 62.15      C2   H  
ATOM   3080  HE3 TRP A 230      22.502   0.062  37.441  1.00 62.15      C2   H  
ATOM   3081  HZ2 TRP A 230      23.287  -2.023  41.913  1.00 62.15      C2   H  
ATOM   3082  HZ3 TRP A 230      21.797  -2.348  37.803  1.00 62.15      C2   H  
ATOM   3083  HH2 TRP A 230      22.290  -3.445  39.984  1.00 62.15      C2   H  
ATOM   3084  N   GLU A 231      20.677   2.651  38.131  1.00 61.56      C2   N  
ATOM   3085  CA  GLU A 231      19.378   2.320  37.514  1.00 61.56      C2   C  
ATOM   3086  C   GLU A 231      18.627   3.557  37.077  1.00 61.56      C2   C  
ATOM   3087  O   GLU A 231      17.817   3.403  36.166  1.00 61.56      C2   O  
ATOM   3088  CB  GLU A 231      18.472   1.487  38.515  1.00 61.56      C2   C  
ATOM   3089  CG  GLU A 231      19.237   0.289  39.023  1.00 61.56      C2   C  
ATOM   3090  CD  GLU A 231      18.414  -0.512  40.008  1.00 61.56      C2   C  
ATOM   3091  OE1 GLU A 231      18.365  -0.107  41.222  1.00 61.56      C2   O  
ATOM   3092  OE2 GLU A 231      17.883  -1.530  39.562  1.00 61.56      C2   O  
ATOM   3093  H   GLU A 231      20.792   2.514  39.125  1.00 61.56      C2   H  
ATOM   3094  HA  GLU A 231      19.587   1.735  36.618  1.00 61.56      C2   H  
ATOM   3095  HB2 GLU A 231      18.269   2.079  39.408  1.00 61.56      C2   H  
ATOM   3096  HB3 GLU A 231      17.522   1.259  38.031  1.00 61.56      C2   H  
ATOM   3097  HG2 GLU A 231      19.313  -0.379  38.165  1.00 61.56      C2   H  
ATOM   3098  HG3 GLU A 231      20.250   0.415  39.404  1.00 61.56      C2   H  
ATOM   3099  N   GLY A 232      19.093   4.720  37.584  1.00 59.51      C2   N  
ATOM   3100  CA  GLY A 232      18.616   6.007  37.099  1.00 59.51      C2   C  
ATOM   3101  C   GLY A 232      19.421   6.313  35.884  1.00 59.51      C2   C  
ATOM   3102  O   GLY A 232      18.876   6.518  34.857  1.00 59.51      C2   O  
ATOM   3103  H   GLY A 232      19.877   4.756  38.219  1.00 59.51      C2   H  
ATOM   3104  HA2 GLY A 232      17.540   5.918  36.946  1.00 59.51      C2   H  
ATOM   3105  HA3 GLY A 232      18.777   6.771  37.859  1.00 59.51      C2   H  
ATOM   3106  N   LEU A 233      20.697   6.565  36.008  1.00 61.27      C2   N  
ATOM   3107  CA  LEU A 233      21.567   6.983  34.895  1.00 61.27      C2   C  
ATOM   3108  C   LEU A 233      21.500   5.990  33.690  1.00 61.27      C2   C  
ATOM   3109  O   LEU A 233      21.474   6.488  32.590  1.00 61.27      C2   O  
ATOM   3110  CB  LEU A 233      23.082   7.089  35.377  1.00 61.27      C2   C  
ATOM   3111  CG  LEU A 233      23.280   8.242  36.338  1.00 61.27      C2   C  
ATOM   3112  CD1 LEU A 233      24.321   7.873  37.367  1.00 61.27      C2   C  
ATOM   3113  CD2 LEU A 233      23.562   9.601  35.545  1.00 61.27      C2   C  
ATOM   3114  H   LEU A 233      21.179   6.611  36.894  1.00 61.27      C2   H  
ATOM   3115  HA  LEU A 233      21.272   7.971  34.543  1.00 61.27      C2   H  
ATOM   3116  HB2 LEU A 233      23.418   6.127  35.763  1.00 61.27      C2   H  
ATOM   3117  HB3 LEU A 233      23.687   7.298  34.495  1.00 61.27      C2   H  
ATOM   3118  HG  LEU A 233      22.408   8.458  36.955  1.00 61.27      C2   H  
ATOM   3119 HD11 LEU A 233      24.639   8.776  37.887  1.00 61.27      C2   H  
ATOM   3120 HD12 LEU A 233      23.999   7.113  38.079  1.00 61.27      C2   H  
ATOM   3121 HD13 LEU A 233      25.222   7.433  36.940  1.00 61.27      C2   H  
ATOM   3122 HD21 LEU A 233      24.612   9.895  35.568  1.00 61.27      C2   H  
ATOM   3123 HD22 LEU A 233      23.206   9.542  34.516  1.00 61.27      C2   H  
ATOM   3124 HD23 LEU A 233      23.060  10.389  36.106  1.00 61.27      C2   H  
ATOM   3125  N   LEU A 234      21.552   4.648  33.804  1.00 60.05      C2   N  
ATOM   3126  CA  LEU A 234      21.457   3.674  32.749  1.00 60.05      C2   C  
ATOM   3127  C   LEU A 234      20.084   3.886  32.009  1.00 60.05      C2   C  
ATOM   3128  O   LEU A 234      20.057   3.955  30.782  1.00 60.05      C2   O  
ATOM   3129  CB  LEU A 234      21.773   2.256  33.317  1.00 60.05      C2   C  
ATOM   3130  CG  LEU A 234      21.833   1.109  32.250  1.00 60.05      C2   C  
ATOM   3131  CD1 LEU A 234      22.859   1.416  31.127  1.00 60.05      C2   C  
ATOM   3132  CD2 LEU A 234      21.954  -0.297  32.846  1.00 60.05      C2   C  
ATOM   3133  H   LEU A 234      21.768   4.280  34.720  1.00 60.05      C2   H  
ATOM   3134  HA  LEU A 234      22.236   3.860  32.010  1.00 60.05      C2   H  
ATOM   3135  HB2 LEU A 234      22.675   2.173  33.924  1.00 60.05      C2   H  
ATOM   3136  HB3 LEU A 234      21.041   1.962  34.069  1.00 60.05      C2   H  
ATOM   3137  HG  LEU A 234      20.945   1.119  31.619  1.00 60.05      C2   H  
ATOM   3138 HD11 LEU A 234      22.742   0.682  30.330  1.00 60.05      C2   H  
ATOM   3139 HD12 LEU A 234      22.658   2.364  30.627  1.00 60.05      C2   H  
ATOM   3140 HD13 LEU A 234      23.887   1.345  31.481  1.00 60.05      C2   H  
ATOM   3141 HD21 LEU A 234      22.984  -0.634  32.964  1.00 60.05      C2   H  
ATOM   3142 HD22 LEU A 234      21.423  -0.369  33.795  1.00 60.05      C2   H  
ATOM   3143 HD23 LEU A 234      21.478  -1.038  32.204  1.00 60.05      C2   H  
ATOM   3144  N   THR A 235      18.960   4.109  32.750  1.00 57.30      C2   N  
ATOM   3145  CA  THR A 235      17.632   4.516  32.195  1.00 57.30      C2   C  
ATOM   3146  C   THR A 235      17.728   5.863  31.450  1.00 57.30      C2   C  
ATOM   3147  O   THR A 235      17.071   5.978  30.409  1.00 57.30      C2   O  
ATOM   3148  CB  THR A 235      16.415   4.495  33.124  1.00 57.30      C2   C  
ATOM   3149  CG2 THR A 235      14.977   4.641  32.559  1.00 57.30      C2   C  
ATOM   3150  OG1 THR A 235      16.469   3.308  33.887  1.00 57.30      C2   O  
ATOM   3151  H   THR A 235      18.989   3.793  33.708  1.00 57.30      C2   H  
ATOM   3152  HA  THR A 235      17.363   3.807  31.411  1.00 57.30      C2   H  
ATOM   3153  HB  THR A 235      16.467   5.328  33.826  1.00 57.30      C2   H  
ATOM   3154  HG1 THR A 235      16.874   3.566  34.718  1.00 57.30      C2   H  
ATOM   3155 HG21 THR A 235      14.864   3.888  31.780  1.00 57.30      C2   H  
ATOM   3156 HG22 THR A 235      14.234   4.550  33.351  1.00 57.30      C2   H  
ATOM   3157 HG23 THR A 235      14.793   5.560  32.001  1.00 57.30      C2   H  
ATOM   3158  N   PHE A 236      18.489   6.838  31.934  1.00 57.07      C2   N  
ATOM   3159  CA  PHE A 236      18.755   8.045  31.164  1.00 57.07      C2   C  
ATOM   3160  C   PHE A 236      19.531   7.802  29.836  1.00 57.07      C2   C  
ATOM   3161  O   PHE A 236      18.992   8.209  28.771  1.00 57.07      C2   O  
ATOM   3162  CB  PHE A 236      19.388   9.200  32.063  1.00 57.07      C2   C  
ATOM   3163  CG  PHE A 236      19.791  10.467  31.317  1.00 57.07      C2   C  
ATOM   3164  CD1 PHE A 236      18.877  11.052  30.368  1.00 57.07      C2   C  
ATOM   3165  CD2 PHE A 236      20.985  11.095  31.584  1.00 57.07      C2   C  
ATOM   3166  CE1 PHE A 236      19.314  12.145  29.642  1.00 57.07      C2   C  
ATOM   3167  CE2 PHE A 236      21.439  12.228  30.799  1.00 57.07      C2   C  
ATOM   3168  CZ  PHE A 236      20.619  12.689  29.789  1.00 57.07      C2   C  
ATOM   3169  H   PHE A 236      18.873   6.746  32.864  1.00 57.07      C2   H  
ATOM   3170  HA  PHE A 236      17.801   8.459  30.835  1.00 57.07      C2   H  
ATOM   3171  HB2 PHE A 236      18.651   9.521  32.800  1.00 57.07      C2   H  
ATOM   3172  HB3 PHE A 236      20.226   8.846  32.663  1.00 57.07      C2   H  
ATOM   3173  HD1 PHE A 236      17.880  10.662  30.229  1.00 57.07      C2   H  
ATOM   3174  HD2 PHE A 236      21.624  10.682  32.350  1.00 57.07      C2   H  
ATOM   3175  HE1 PHE A 236      18.635  12.519  28.891  1.00 57.07      C2   H  
ATOM   3176  HE2 PHE A 236      22.406  12.629  31.066  1.00 57.07      C2   H  
ATOM   3177  HZ  PHE A 236      20.955  13.479  29.135  1.00 57.07      C2   H  
ATOM   3178  N   PHE A 237      20.718   7.123  29.927  1.00 61.13      C2   N  
ATOM   3179  CA  PHE A 237      21.601   6.774  28.845  1.00 61.13      C2   C  
ATOM   3180  C   PHE A 237      21.000   6.183  27.630  1.00 61.13      C2   C  
ATOM   3181  O   PHE A 237      21.449   6.469  26.504  1.00 61.13      C2   O  
ATOM   3182  CB  PHE A 237      22.703   5.878  29.504  1.00 61.13      C2   C  
ATOM   3183  CG  PHE A 237      23.623   5.253  28.551  1.00 61.13      C2   C  
ATOM   3184  CD1 PHE A 237      24.626   6.005  27.977  1.00 61.13      C2   C  
ATOM   3185  CD2 PHE A 237      23.516   3.914  28.064  1.00 61.13      C2   C  
ATOM   3186  CE1 PHE A 237      25.636   5.414  27.200  1.00 61.13      C2   C  
ATOM   3187  CE2 PHE A 237      24.446   3.308  27.232  1.00 61.13      C2   C  
ATOM   3188  CZ  PHE A 237      25.596   4.012  26.903  1.00 61.13      C2   C  
ATOM   3189  H   PHE A 237      20.980   6.818  30.854  1.00 61.13      C2   H  
ATOM   3190  HA  PHE A 237      22.016   7.743  28.569  1.00 61.13      C2   H  
ATOM   3191  HB2 PHE A 237      23.376   6.558  30.027  1.00 61.13      C2   H  
ATOM   3192  HB3 PHE A 237      22.251   5.222  30.248  1.00 61.13      C2   H  
ATOM   3193  HD1 PHE A 237      24.741   7.068  28.130  1.00 61.13      C2   H  
ATOM   3194  HD2 PHE A 237      22.734   3.279  28.455  1.00 61.13      C2   H  
ATOM   3195  HE1 PHE A 237      26.509   6.022  27.012  1.00 61.13      C2   H  
ATOM   3196  HE2 PHE A 237      24.223   2.278  27.000  1.00 61.13      C2   H  
ATOM   3197  HZ  PHE A 237      26.469   3.640  26.386  1.00 61.13      C2   H  
ATOM   3198  N   PHE A 238      19.906   5.433  27.791  1.00 57.24      C2   N  
ATOM   3199  CA  PHE A 238      19.122   4.849  26.695  1.00 57.24      C2   C  
ATOM   3200  C   PHE A 238      18.419   5.875  25.756  1.00 57.24      C2   C  
ATOM   3201  O   PHE A 238      18.150   5.438  24.649  1.00 57.24      C2   O  
ATOM   3202  CB  PHE A 238      18.277   3.741  27.209  1.00 57.24      C2   C  
ATOM   3203  CG  PHE A 238      19.080   2.524  27.696  1.00 57.24      C2   C  
ATOM   3204  CD1 PHE A 238      20.109   1.856  27.061  1.00 57.24      C2   C  
ATOM   3205  CD2 PHE A 238      18.527   1.897  28.805  1.00 57.24      C2   C  
ATOM   3206  CE1 PHE A 238      20.784   0.825  27.706  1.00 57.24      C2   C  
ATOM   3207  CE2 PHE A 238      19.032   0.772  29.449  1.00 57.24      C2   C  
ATOM   3208  CZ  PHE A 238      20.219   0.275  28.864  1.00 57.24      C2   C  
ATOM   3209  H   PHE A 238      19.531   5.341  28.724  1.00 57.24      C2   H  
ATOM   3210  HA  PHE A 238      19.959   4.436  26.133  1.00 57.24      C2   H  
ATOM   3211  HB2 PHE A 238      17.552   4.073  27.952  1.00 57.24      C2   H  
ATOM   3212  HB3 PHE A 238      17.607   3.419  26.411  1.00 57.24      C2   H  
ATOM   3213  HD1 PHE A 238      20.497   2.200  26.113  1.00 57.24      C2   H  
ATOM   3214  HD2 PHE A 238      17.655   2.328  29.273  1.00 57.24      C2   H  
ATOM   3215  HE1 PHE A 238      21.694   0.421  27.286  1.00 57.24      C2   H  
ATOM   3216  HE2 PHE A 238      18.616   0.362  30.357  1.00 57.24      C2   H  
ATOM   3217  HZ  PHE A 238      20.828  -0.496  29.314  1.00 57.24      C2   H  
ATOM   3218  N   PHE A 239      18.253   7.167  26.163  1.00 56.13      C2   N  
ATOM   3219  CA  PHE A 239      17.822   8.131  25.139  1.00 56.13      C2   C  
ATOM   3220  C   PHE A 239      18.949   8.376  24.156  1.00 56.13      C2   C  
ATOM   3221  O   PHE A 239      18.763   8.183  22.960  1.00 56.13      C2   O  
ATOM   3222  CB  PHE A 239      17.199   9.386  25.768  1.00 56.13      C2   C  
ATOM   3223  CG  PHE A 239      17.120  10.623  24.897  1.00 56.13      C2   C  
ATOM   3224  CD1 PHE A 239      16.428  10.579  23.662  1.00 56.13      C2   C  
ATOM   3225  CD2 PHE A 239      17.789  11.850  25.326  1.00 56.13      C2   C  
ATOM   3226  CE1 PHE A 239      16.543  11.595  22.748  1.00 56.13      C2   C  
ATOM   3227  CE2 PHE A 239      17.798  12.890  24.409  1.00 56.13      C2   C  
ATOM   3228  CZ  PHE A 239      17.245  12.746  23.135  1.00 56.13      C2   C  
ATOM   3229  H   PHE A 239      18.762   7.437  26.992  1.00 56.13      C2   H  
ATOM   3230  HA  PHE A 239      17.048   7.645  24.545  1.00 56.13      C2   H  
ATOM   3231  HB2 PHE A 239      16.198   9.082  26.073  1.00 56.13      C2   H  
ATOM   3232  HB3 PHE A 239      17.681   9.547  26.733  1.00 56.13      C2   H  
ATOM   3233  HD1 PHE A 239      15.764   9.756  23.442  1.00 56.13      C2   H  
ATOM   3234  HD2 PHE A 239      18.318  11.943  26.263  1.00 56.13      C2   H  
ATOM   3235  HE1 PHE A 239      16.037  11.572  21.794  1.00 56.13      C2   H  
ATOM   3236  HE2 PHE A 239      18.208  13.866  24.624  1.00 56.13      C2   H  
ATOM   3237  HZ  PHE A 239      17.583  13.533  22.477  1.00 56.13      C2   H  
ATOM   3238  N   PRO A 240      20.147   8.801  24.548  1.00 60.84      C2   N  
ATOM   3239  CA  PRO A 240      21.271   8.976  23.585  1.00 60.84      C2   C  
ATOM   3240  C   PRO A 240      21.623   7.726  22.702  1.00 60.84      C2   C  
ATOM   3241  O   PRO A 240      22.184   7.990  21.637  1.00 60.84      C2   O  
ATOM   3242  CB  PRO A 240      22.447   9.036  24.533  1.00 60.84      C2   C  
ATOM   3243  CG  PRO A 240      21.946   9.739  25.799  1.00 60.84      C2   C  
ATOM   3244  CD  PRO A 240      20.459   9.345  25.875  1.00 60.84      C2   C  
ATOM   3245  HA  PRO A 240      21.190   9.901  23.014  1.00 60.84      C2   H  
ATOM   3246  HB2 PRO A 240      22.712   8.052  24.919  1.00 60.84      C2   H  
ATOM   3247  HB3 PRO A 240      23.308   9.609  24.189  1.00 60.84      C2   H  
ATOM   3248  HG2 PRO A 240      22.508   9.379  26.661  1.00 60.84      C2   H  
ATOM   3249  HG3 PRO A 240      21.992  10.824  25.697  1.00 60.84      C2   H  
ATOM   3250  HD2 PRO A 240      20.421   8.559  26.629  1.00 60.84      C2   H  
ATOM   3251  HD3 PRO A 240      19.827  10.174  26.194  1.00 60.84      C2   H  
ATOM   3252  N   ILE A 241      21.213   6.486  23.091  1.00 61.05      C2   N  
ATOM   3253  CA  ILE A 241      21.173   5.230  22.297  1.00 61.05      C2   C  
ATOM   3254  C   ILE A 241      20.088   5.368  21.220  1.00 61.05      C2   C  
ATOM   3255  O   ILE A 241      20.411   5.046  20.104  1.00 61.05      C2   O  
ATOM   3256  CB  ILE A 241      21.180   3.971  23.156  1.00 61.05      C2   C  
ATOM   3257  CG1 ILE A 241      22.538   3.709  23.829  1.00 61.05      C2   C  
ATOM   3258  CG2 ILE A 241      20.618   2.643  22.433  1.00 61.05      C2   C  
ATOM   3259  CD1 ILE A 241      23.576   2.916  22.942  1.00 61.05      C2   C  
ATOM   3260  H   ILE A 241      21.083   6.125  24.025  1.00 61.05      C2   H  
ATOM   3261  HA  ILE A 241      22.121   5.210  21.760  1.00 61.05      C2   H  
ATOM   3262  HB  ILE A 241      20.369   4.100  23.873  1.00 61.05      C2   H  
ATOM   3263 HG12 ILE A 241      22.803   4.689  24.226  1.00 61.05      C2   H  
ATOM   3264 HG13 ILE A 241      22.388   3.126  24.738  1.00 61.05      C2   H  
ATOM   3265 HG21 ILE A 241      19.582   2.794  22.130  1.00 61.05      C2   H  
ATOM   3266 HG22 ILE A 241      20.979   2.246  21.485  1.00 61.05      C2   H  
ATOM   3267 HG23 ILE A 241      20.720   1.810  23.130  1.00 61.05      C2   H  
ATOM   3268 HD11 ILE A 241      23.367   3.039  21.880  1.00 61.05      C2   H  
ATOM   3269 HD12 ILE A 241      24.572   3.300  23.160  1.00 61.05      C2   H  
ATOM   3270 HD13 ILE A 241      23.543   1.848  23.157  1.00 61.05      C2   H  
ATOM   3271  N   CYS A 242      18.903   5.861  21.469  1.00 62.46      C2   N  
ATOM   3272  CA  CYS A 242      17.986   6.343  20.408  1.00 62.46      C2   C  
ATOM   3273  C   CYS A 242      18.562   7.437  19.469  1.00 62.46      C2   C  
ATOM   3274  O   CYS A 242      18.605   7.183  18.278  1.00 62.46      C2   O  
ATOM   3275  CB  CYS A 242      16.616   6.884  20.972  1.00 62.46      C2   C  
ATOM   3276  SG  CYS A 242      15.944   5.587  22.130  1.00 62.46      C2   S  
ATOM   3277  H   CYS A 242      18.808   6.278  22.383  1.00 62.46      C2   H  
ATOM   3278  HA  CYS A 242      17.733   5.537  19.719  1.00 62.46      C2   H  
ATOM   3279  HB2 CYS A 242      16.596   7.824  21.524  1.00 62.46      C2   H  
ATOM   3280  HB3 CYS A 242      15.835   7.137  20.256  1.00 62.46      C2   H  
ATOM   3281  HG  CYS A 242      17.083   5.527  22.825  1.00 62.46      C2   H  
ATOM   3282  N   VAL A 243      19.223   8.475  19.916  1.00 62.57      C2   N  
ATOM   3283  CA  VAL A 243      19.893   9.461  19.105  1.00 62.57      C2   C  
ATOM   3284  C   VAL A 243      20.992   8.902  18.252  1.00 62.57      C2   C  
ATOM   3285  O   VAL A 243      20.912   9.237  17.077  1.00 62.57      C2   O  
ATOM   3286  CB  VAL A 243      20.257  10.727  19.902  1.00 62.57      C2   C  
ATOM   3287  CG1 VAL A 243      20.884  11.842  19.008  1.00 62.57      C2   C  
ATOM   3288  CG2 VAL A 243      19.142  11.286  20.846  1.00 62.57      C2   C  
ATOM   3289  H   VAL A 243      19.389   8.540  20.910  1.00 62.57      C2   H  
ATOM   3290  HA  VAL A 243      19.047   9.747  18.480  1.00 62.57      C2   H  
ATOM   3291  HB  VAL A 243      21.054  10.548  20.624  1.00 62.57      C2   H  
ATOM   3292 HG11 VAL A 243      20.102  12.023  18.271  1.00 62.57      C2   H  
ATOM   3293 HG12 VAL A 243      21.037  12.756  19.582  1.00 62.57      C2   H  
ATOM   3294 HG13 VAL A 243      21.808  11.529  18.521  1.00 62.57      C2   H  
ATOM   3295 HG21 VAL A 243      18.285  11.591  20.247  1.00 62.57      C2   H  
ATOM   3296 HG22 VAL A 243      18.828  10.648  21.672  1.00 62.57      C2   H  
ATOM   3297 HG23 VAL A 243      19.534  12.126  21.421  1.00 62.57      C2   H  
ATOM   3298  N   VAL A 244      21.905   8.054  18.805  1.00 64.23      C2   N  
ATOM   3299  CA  VAL A 244      23.007   7.562  17.922  1.00 64.23      C2   C  
ATOM   3300  C   VAL A 244      22.480   6.451  17.049  1.00 64.23      C2   C  
ATOM   3301  O   VAL A 244      22.896   6.392  15.892  1.00 64.23      C2   O  
ATOM   3302  CB  VAL A 244      24.241   7.175  18.765  1.00 64.23      C2   C  
ATOM   3303  CG1 VAL A 244      25.328   6.319  18.059  1.00 64.23      C2   C  
ATOM   3304  CG2 VAL A 244      24.867   8.457  19.304  1.00 64.23      C2   C  
ATOM   3305  H   VAL A 244      22.088   7.947  19.792  1.00 64.23      C2   H  
ATOM   3306  HA  VAL A 244      23.183   8.381  17.225  1.00 64.23      C2   H  
ATOM   3307  HB  VAL A 244      23.824   6.595  19.589  1.00 64.23      C2   H  
ATOM   3308 HG11 VAL A 244      26.183   6.125  18.707  1.00 64.23      C2   H  
ATOM   3309 HG12 VAL A 244      24.905   5.324  17.917  1.00 64.23      C2   H  
ATOM   3310 HG13 VAL A 244      25.674   6.694  17.096  1.00 64.23      C2   H  
ATOM   3311 HG21 VAL A 244      25.760   8.235  19.889  1.00 64.23      C2   H  
ATOM   3312 HG22 VAL A 244      25.130   9.093  18.458  1.00 64.23      C2   H  
ATOM   3313 HG23 VAL A 244      24.220   8.992  19.998  1.00 64.23      C2   H  
ATOM   3314  N   PHE A 245      21.477   5.641  17.536  1.00 67.26      C2   N  
ATOM   3315  CA  PHE A 245      20.752   4.697  16.672  1.00 67.26      C2   C  
ATOM   3316  C   PHE A 245      20.236   5.269  15.370  1.00 67.26      C2   C  
ATOM   3317  O   PHE A 245      20.511   4.763  14.300  1.00 67.26      C2   O  
ATOM   3318  CB  PHE A 245      19.659   3.768  17.380  1.00 67.26      C2   C  
ATOM   3319  CG  PHE A 245      18.772   2.822  16.516  1.00 67.26      C2   C  
ATOM   3320  CD1 PHE A 245      17.532   3.145  15.995  1.00 67.26      C2   C  
ATOM   3321  CD2 PHE A 245      19.511   1.729  15.932  1.00 67.26      C2   C  
ATOM   3322  CE1 PHE A 245      17.059   2.487  14.874  1.00 67.26      C2   C  
ATOM   3323  CE2 PHE A 245      19.078   1.094  14.772  1.00 67.26      C2   C  
ATOM   3324  CZ  PHE A 245      17.849   1.427  14.313  1.00 67.26      C2   C  
ATOM   3325  H   PHE A 245      21.297   5.694  18.529  1.00 67.26      C2   H  
ATOM   3326  HA  PHE A 245      21.543   4.017  16.358  1.00 67.26      C2   H  
ATOM   3327  HB2 PHE A 245      20.170   3.139  18.108  1.00 67.26      C2   H  
ATOM   3328  HB3 PHE A 245      19.022   4.398  18.002  1.00 67.26      C2   H  
ATOM   3329  HD1 PHE A 245      17.152   4.092  16.350  1.00 67.26      C2   H  
ATOM   3330  HD2 PHE A 245      20.417   1.350  16.382  1.00 67.26      C2   H  
ATOM   3331  HE1 PHE A 245      16.106   2.658  14.394  1.00 67.26      C2   H  
ATOM   3332  HE2 PHE A 245      19.688   0.374  14.247  1.00 67.26      C2   H  
ATOM   3333  HZ  PHE A 245      17.485   0.930  13.426  1.00 67.26      C2   H  
ATOM   3334  N   ALA A 246      19.651   6.456  15.537  1.00 66.53      C2   N  
ATOM   3335  CA  ALA A 246      18.913   7.085  14.508  1.00 66.53      C2   C  
ATOM   3336  C   ALA A 246      19.893   7.728  13.469  1.00 66.53      C2   C  
ATOM   3337  O   ALA A 246      19.599   7.735  12.289  1.00 66.53      C2   O  
ATOM   3338  CB  ALA A 246      17.962   8.166  15.097  1.00 66.53      C2   C  
ATOM   3339  H   ALA A 246      19.724   6.865  16.458  1.00 66.53      C2   H  
ATOM   3340  HA  ALA A 246      18.250   6.322  14.101  1.00 66.53      C2   H  
ATOM   3341  HB1 ALA A 246      17.163   8.539  14.457  1.00 66.53      C2   H  
ATOM   3342  HB2 ALA A 246      17.529   8.090  16.095  1.00 66.53      C2   H  
ATOM   3343  HB3 ALA A 246      18.553   9.066  15.267  1.00 66.53      C2   H  
ATOM   3344  N   TRP A 247      20.980   8.356  13.924  1.00 72.48      C2   N  
ATOM   3345  CA  TRP A 247      21.982   9.035  13.153  1.00 72.48      C2   C  
ATOM   3346  C   TRP A 247      22.704   8.118  12.179  1.00 72.48      C2   C  
ATOM   3347  O   TRP A 247      22.873   8.474  10.998  1.00 72.48      C2   O  
ATOM   3348  CB  TRP A 247      22.785   9.883  14.123  1.00 72.48      C2   C  
ATOM   3349  CG  TRP A 247      23.736  10.923  13.616  1.00 72.48      C2   C  
ATOM   3350  CD1 TRP A 247      23.426  12.135  13.049  1.00 72.48      C2   C  
ATOM   3351  CD2 TRP A 247      25.206  10.799  13.413  1.00 72.48      C2   C  
ATOM   3352  CE2 TRP A 247      25.696  11.994  12.856  1.00 72.48      C2   C  
ATOM   3353  CE3 TRP A 247      26.165   9.826  13.772  1.00 72.48      C2   C  
ATOM   3354  NE1 TRP A 247      24.575  12.733  12.550  1.00 72.48      C2   N  
ATOM   3355  CZ2 TRP A 247      26.991  12.278  12.569  1.00 72.48      C2   C  
ATOM   3356  CZ3 TRP A 247      27.548  10.096  13.517  1.00 72.48      C2   C  
ATOM   3357  CH2 TRP A 247      27.925  11.288  12.907  1.00 72.48      C2   C  
ATOM   3358  H   TRP A 247      21.106   8.360  14.926  1.00 72.48      C2   H  
ATOM   3359  HA  TRP A 247      21.351   9.720  12.586  1.00 72.48      C2   H  
ATOM   3360  HB2 TRP A 247      22.143  10.507  14.746  1.00 72.48      C2   H  
ATOM   3361  HB3 TRP A 247      23.276   9.296  14.899  1.00 72.48      C2   H  
ATOM   3362  HD1 TRP A 247      22.425  12.473  12.824  1.00 72.48      C2   H  
ATOM   3363  HE1 TRP A 247      24.513  13.659  12.152  1.00 72.48      C2   H  
ATOM   3364  HE3 TRP A 247      26.000   8.926  14.346  1.00 72.48      C2   H  
ATOM   3365  HZ2 TRP A 247      27.300  13.184  12.069  1.00 72.48      C2   H  
ATOM   3366  HZ3 TRP A 247      28.259   9.310  13.724  1.00 72.48      C2   H  
ATOM   3367  HH2 TRP A 247      28.960  11.390  12.615  1.00 72.48      C2   H  
ATOM   3368  N   VAL A 248      22.976   6.944  12.713  1.00 72.13      C2   N  
ATOM   3369  CA  VAL A 248      23.835   5.932  12.053  1.00 72.13      C2   C  
ATOM   3370  C   VAL A 248      22.992   5.150  11.088  1.00 72.13      C2   C  
ATOM   3371  O   VAL A 248      23.393   4.847   9.994  1.00 72.13      C2   O  
ATOM   3372  CB  VAL A 248      24.284   4.933  13.155  1.00 72.13      C2   C  
ATOM   3373  CG1 VAL A 248      25.073   3.714  12.548  1.00 72.13      C2   C  
ATOM   3374  CG2 VAL A 248      25.284   5.548  14.179  1.00 72.13      C2   C  
ATOM   3375  H   VAL A 248      22.756   6.849  13.694  1.00 72.13      C2   H  
ATOM   3376  HA  VAL A 248      24.636   6.448  11.523  1.00 72.13      C2   H  
ATOM   3377  HB  VAL A 248      23.455   4.533  13.739  1.00 72.13      C2   H  
ATOM   3378 HG11 VAL A 248      25.975   3.948  11.983  1.00 72.13      C2   H  
ATOM   3379 HG12 VAL A 248      25.342   3.040  13.361  1.00 72.13      C2   H  
ATOM   3380 HG13 VAL A 248      24.462   3.070  11.916  1.00 72.13      C2   H  
ATOM   3381 HG21 VAL A 248      25.128   6.527  14.633  1.00 72.13      C2   H  
ATOM   3382 HG22 VAL A 248      25.498   4.853  14.991  1.00 72.13      C2   H  
ATOM   3383 HG23 VAL A 248      26.271   5.655  13.729  1.00 72.13      C2   H  
ATOM   3384  N   ALA A 249      21.678   4.905  11.400  1.00 71.84      C2   N  
ATOM   3385  CA  ALA A 249      20.775   4.276  10.530  1.00 71.84      C2   C  
ATOM   3386  C   ALA A 249      20.525   5.079   9.240  1.00 71.84      C2   C  
ATOM   3387  O   ALA A 249      20.477   4.508   8.163  1.00 71.84      C2   O  
ATOM   3388  CB  ALA A 249      19.410   4.069  11.192  1.00 71.84      C2   C  
ATOM   3389  H   ALA A 249      21.356   5.240  12.297  1.00 71.84      C2   H  
ATOM   3390  HA  ALA A 249      21.226   3.308  10.310  1.00 71.84      C2   H  
ATOM   3391  HB1 ALA A 249      18.546   4.318  10.575  1.00 71.84      C2   H  
ATOM   3392  HB2 ALA A 249      19.393   3.085  11.660  1.00 71.84      C2   H  
ATOM   3393  HB3 ALA A 249      19.333   4.745  12.044  1.00 71.84      C2   H  
ATOM   3394  N   ASP A 250      20.343   6.394   9.382  1.00 69.09      C2   N  
ATOM   3395  CA  ASP A 250      20.158   7.394   8.319  1.00 69.09      C2   C  
ATOM   3396  C   ASP A 250      21.391   7.544   7.393  1.00 69.09      C2   C  
ATOM   3397  O   ASP A 250      21.266   8.032   6.285  1.00 69.09      C2   O  
ATOM   3398  CB  ASP A 250      19.712   8.742   8.775  1.00 69.09      C2   C  
ATOM   3399  CG  ASP A 250      18.241   9.012   9.150  1.00 69.09      C2   C  
ATOM   3400  OD1 ASP A 250      17.329   8.428   8.551  1.00 69.09      C2   O  
ATOM   3401  OD2 ASP A 250      18.066   9.901  10.043  1.00 69.09      C2   O  
ATOM   3402  H   ASP A 250      20.383   6.838  10.288  1.00 69.09      C2   H  
ATOM   3403  HA  ASP A 250      19.256   7.123   7.770  1.00 69.09      C2   H  
ATOM   3404  HB2 ASP A 250      20.338   9.049   9.614  1.00 69.09      C2   H  
ATOM   3405  HB3 ASP A 250      19.921   9.468   7.989  1.00 69.09      C2   H  
ATOM   3406  N   ARG A 251      22.526   7.070   7.908  1.00 74.73      C2   N  
ATOM   3407  CA  ARG A 251      23.803   7.126   7.147  1.00 74.73      C2   C  
ATOM   3408  C   ARG A 251      24.254   5.822   6.424  1.00 74.73      C2   C  
ATOM   3409  O   ARG A 251      24.984   5.992   5.479  1.00 74.73      C2   O  
ATOM   3410  CB  ARG A 251      24.990   7.509   8.068  1.00 74.73      C2   C  
ATOM   3411  CG  ARG A 251      24.758   8.999   8.445  1.00 74.73      C2   C  
ATOM   3412  CD  ARG A 251      25.528   9.393   9.728  1.00 74.73      C2   C  
ATOM   3413  NE  ARG A 251      26.953   9.458   9.436  1.00 74.73      C2   N  
ATOM   3414  CZ  ARG A 251      27.722  10.506   9.436  1.00 74.73      C2   C  
ATOM   3415  NH1 ARG A 251      27.206  11.767   9.411  1.00 74.73      C2   N  
ATOM   3416  NH2 ARG A 251      28.987  10.265   9.340  1.00 74.73      C2   N  
ATOM   3417  H   ARG A 251      22.555   6.704   8.849  1.00 74.73      C2   H  
ATOM   3418  HA  ARG A 251      23.792   7.841   6.325  1.00 74.73      C2   H  
ATOM   3419  HB2 ARG A 251      25.098   6.948   8.997  1.00 74.73      C2   H  
ATOM   3420  HB3 ARG A 251      25.845   7.420   7.398  1.00 74.73      C2   H  
ATOM   3421  HG2 ARG A 251      25.122   9.657   7.655  1.00 74.73      C2   H  
ATOM   3422  HG3 ARG A 251      23.703   9.223   8.601  1.00 74.73      C2   H  
ATOM   3423  HD2 ARG A 251      25.202  10.345  10.145  1.00 74.73      C2   H  
ATOM   3424  HD3 ARG A 251      25.393   8.637  10.501  1.00 74.73      C2   H  
ATOM   3425  HE  ARG A 251      27.359   8.548   9.274  1.00 74.73      C2   H  
ATOM   3426 HH11 ARG A 251      26.202  11.745   9.308  1.00 74.73      C2   H  
ATOM   3427 HH12 ARG A 251      27.714  12.641   9.415  1.00 74.73      C2   H  
ATOM   3428 HH21 ARG A 251      29.316   9.309   9.328  1.00 74.73      C2   H  
ATOM   3429 HH22 ARG A 251      29.566  11.038   9.045  1.00 74.73      C2   H  
ATOM   3430  N   ARG A 252      23.978   4.616   6.974  1.00 76.59      C2   N  
ATOM   3431  CA  ARG A 252      24.582   3.403   6.561  1.00 76.59      C2   C  
ATOM   3432  C   ARG A 252      23.735   2.068   6.902  1.00 76.59      C2   C  
ATOM   3433  O   ARG A 252      24.308   0.935   7.006  1.00 76.59      C2   O  
ATOM   3434  CB  ARG A 252      26.173   3.297   6.858  1.00 76.59      C2   C  
ATOM   3435  CG  ARG A 252      26.358   3.049   8.391  1.00 76.59      C2   C  
ATOM   3436  CD  ARG A 252      27.775   3.129   8.783  1.00 76.59      C2   C  
ATOM   3437  NE  ARG A 252      28.641   2.117   8.093  1.00 76.59      C2   N  
ATOM   3438  CZ  ARG A 252      29.983   2.137   7.912  1.00 76.59      C2   C  
ATOM   3439  NH1 ARG A 252      30.872   2.890   8.590  1.00 76.59      C2   N  
ATOM   3440  NH2 ARG A 252      30.403   1.382   6.977  1.00 76.59      C2   N  
ATOM   3441  H   ARG A 252      23.454   4.564   7.836  1.00 76.59      C2   H  
ATOM   3442  HA  ARG A 252      24.661   3.287   5.481  1.00 76.59      C2   H  
ATOM   3443  HB2 ARG A 252      26.838   2.593   6.356  1.00 76.59      C2   H  
ATOM   3444  HB3 ARG A 252      26.599   4.281   6.664  1.00 76.59      C2   H  
ATOM   3445  HG2 ARG A 252      25.817   3.840   8.911  1.00 76.59      C2   H  
ATOM   3446  HG3 ARG A 252      26.021   2.056   8.686  1.00 76.59      C2   H  
ATOM   3447  HD2 ARG A 252      28.009   4.130   8.419  1.00 76.59      C2   H  
ATOM   3448  HD3 ARG A 252      27.994   3.079   9.850  1.00 76.59      C2   H  
ATOM   3449  HE  ARG A 252      28.095   1.359   7.711  1.00 76.59      C2   H  
ATOM   3450 HH11 ARG A 252      30.506   3.650   9.145  1.00 76.59      C2   H  
ATOM   3451 HH12 ARG A 252      31.871   2.861   8.443  1.00 76.59      C2   H  
ATOM   3452 HH21 ARG A 252      29.733   0.896   6.399  1.00 76.59      C2   H  
ATOM   3453 HH22 ARG A 252      31.381   1.289   6.740  1.00 76.59      C2   H  
ATOM   3454  N   LEU A 253      22.417   2.255   7.061  1.00 77.42      C2   N  
ATOM   3455  CA  LEU A 253      21.532   1.087   7.200  1.00 77.42      C2   C  
ATOM   3456  C   LEU A 253      20.404   1.343   6.257  1.00 77.42      C2   C  
ATOM   3457  O   LEU A 253      20.012   0.400   5.535  1.00 77.42      C2   O  
ATOM   3458  CB  LEU A 253      21.019   0.929   8.681  1.00 77.42      C2   C  
ATOM   3459  CG  LEU A 253      22.214   0.429   9.536  1.00 77.42      C2   C  
ATOM   3460  CD1 LEU A 253      21.885   0.687  10.997  1.00 77.42      C2   C  
ATOM   3461  CD2 LEU A 253      22.693  -1.037   9.319  1.00 77.42      C2   C  
ATOM   3462  H   LEU A 253      22.027   3.185   6.999  1.00 77.42      C2   H  
ATOM   3463  HA  LEU A 253      22.074   0.207   6.854  1.00 77.42      C2   H  
ATOM   3464  HB2 LEU A 253      20.502   1.838   8.987  1.00 77.42      C2   H  
ATOM   3465  HB3 LEU A 253      20.263   0.144   8.683  1.00 77.42      C2   H  
ATOM   3466  HG  LEU A 253      23.014   1.085   9.193  1.00 77.42      C2   H  
ATOM   3467 HD11 LEU A 253      22.296   0.046  11.777  1.00 77.42      C2   H  
ATOM   3468 HD12 LEU A 253      22.464   1.601  11.135  1.00 77.42      C2   H  
ATOM   3469 HD13 LEU A 253      20.889   1.086  11.189  1.00 77.42      C2   H  
ATOM   3470 HD21 LEU A 253      23.762  -1.247   9.329  1.00 77.42      C2   H  
ATOM   3471 HD22 LEU A 253      22.120  -1.734   9.930  1.00 77.42      C2   H  
ATOM   3472 HD23 LEU A 253      22.303  -1.418   8.375  1.00 77.42      C2   H  
ATOM   3473  N   LEU A 254      19.739   2.523   6.157  1.00 73.27      C2   N  
ATOM   3474  CA  LEU A 254      18.917   2.979   5.010  1.00 73.27      C2   C  
ATOM   3475  C   LEU A 254      19.938   3.694   4.005  1.00 73.27      C2   C  
ATOM   3476  O   LEU A 254      20.937   4.330   4.431  1.00 73.27      C2   O  
ATOM   3477  CB  LEU A 254      18.049   4.012   5.709  1.00 73.27      C2   C  
ATOM   3478  CG  LEU A 254      17.008   3.460   6.682  1.00 73.27      C2   C  
ATOM   3479  CD1 LEU A 254      16.419   4.432   7.694  1.00 73.27      C2   C  
ATOM   3480  CD2 LEU A 254      15.879   2.666   5.973  1.00 73.27      C2   C  
ATOM   3481  H   LEU A 254      19.900   3.297   6.785  1.00 73.27      C2   H  
ATOM   3482  HA  LEU A 254      18.459   2.135   4.495  1.00 73.27      C2   H  
ATOM   3483  HB2 LEU A 254      18.724   4.643   6.287  1.00 73.27      C2   H  
ATOM   3484  HB3 LEU A 254      17.599   4.617   4.921  1.00 73.27      C2   H  
ATOM   3485  HG  LEU A 254      17.550   2.716   7.266  1.00 73.27      C2   H  
ATOM   3486 HD11 LEU A 254      16.027   3.938   8.583  1.00 73.27      C2   H  
ATOM   3487 HD12 LEU A 254      17.154   5.176   8.000  1.00 73.27      C2   H  
ATOM   3488 HD13 LEU A 254      15.547   4.951   7.296  1.00 73.27      C2   H  
ATOM   3489 HD21 LEU A 254      15.802   3.145   4.997  1.00 73.27      C2   H  
ATOM   3490 HD22 LEU A 254      16.170   1.616   5.953  1.00 73.27      C2   H  
ATOM   3491 HD23 LEU A 254      14.946   2.750   6.531  1.00 73.27      C2   H  
ATOM   3492  N   PHE A 255      19.524   3.666   2.746  1.00 70.60      C2   N  
ATOM   3493  CA  PHE A 255      20.277   4.373   1.692  1.00 70.60      C2   C  
ATOM   3494  C   PHE A 255      19.256   5.065   0.700  1.00 70.60      C2   C  
ATOM   3495  O   PHE A 255      18.841   4.469  -0.265  1.00 70.60      C2   O  
ATOM   3496  CB  PHE A 255      21.177   3.416   0.862  1.00 70.60      C2   C  
ATOM   3497  CG  PHE A 255      22.348   2.726   1.524  1.00 70.60      C2   C  
ATOM   3498  CD1 PHE A 255      23.604   3.320   1.574  1.00 70.60      C2   C  
ATOM   3499  CD2 PHE A 255      22.087   1.559   2.271  1.00 70.60      C2   C  
ATOM   3500  CE1 PHE A 255      24.611   2.755   2.319  1.00 70.60      C2   C  
ATOM   3501  CE2 PHE A 255      23.089   1.024   3.064  1.00 70.60      C2   C  
ATOM   3502  CZ  PHE A 255      24.296   1.662   3.145  1.00 70.60      C2   C  
ATOM   3503  H   PHE A 255      18.726   3.117   2.458  1.00 70.60      C2   H  
ATOM   3504  HA  PHE A 255      20.892   5.205   2.036  1.00 70.60      C2   H  
ATOM   3505  HB2 PHE A 255      20.598   2.583   0.464  1.00 70.60      C2   H  
ATOM   3506  HB3 PHE A 255      21.646   3.925   0.020  1.00 70.60      C2   H  
ATOM   3507  HD1 PHE A 255      23.783   4.233   1.025  1.00 70.60      C2   H  
ATOM   3508  HD2 PHE A 255      21.124   1.072   2.302  1.00 70.60      C2   H  
ATOM   3509  HE1 PHE A 255      25.614   3.148   2.254  1.00 70.60      C2   H  
ATOM   3510  HE2 PHE A 255      22.917   0.160   3.688  1.00 70.60      C2   H  
ATOM   3511  HZ  PHE A 255      25.033   1.200   3.785  1.00 70.60      C2   H  
ATOM   3512  N   TYR A 256      18.804   6.188   1.185  1.00 61.91      C2   N  
ATOM   3513  CA  TYR A 256      17.752   7.015   0.513  1.00 61.91      C2   C  
ATOM   3514  C   TYR A 256      18.162   7.438  -0.932  1.00 61.91      C2   C  
ATOM   3515  O   TYR A 256      17.244   7.828  -1.716  1.00 61.91      C2   O  
ATOM   3516  CB  TYR A 256      17.493   8.317   1.345  1.00 61.91      C2   C  
ATOM   3517  CG  TYR A 256      17.017   8.167   2.740  1.00 61.91      C2   C  
ATOM   3518  CD1 TYR A 256      17.945   8.218   3.845  1.00 61.91      C2   C  
ATOM   3519  CD2 TYR A 256      15.656   7.785   2.960  1.00 61.91      C2   C  
ATOM   3520  CE1 TYR A 256      17.463   8.079   5.187  1.00 61.91      C2   C  
ATOM   3521  CE2 TYR A 256      15.190   7.566   4.269  1.00 61.91      C2   C  
ATOM   3522  CZ  TYR A 256      16.050   7.702   5.393  1.00 61.91      C2   C  
ATOM   3523  OH  TYR A 256      15.629   7.451   6.626  1.00 61.91      C2   O  
ATOM   3524  H   TYR A 256      19.344   6.616   1.923  1.00 61.91      C2   H  
ATOM   3525  HA  TYR A 256      16.826   6.463   0.350  1.00 61.91      C2   H  
ATOM   3526  HB2 TYR A 256      18.411   8.905   1.367  1.00 61.91      C2   H  
ATOM   3527  HB3 TYR A 256      16.784   8.970   0.835  1.00 61.91      C2   H  
ATOM   3528  HD1 TYR A 256      19.011   8.351   3.741  1.00 61.91      C2   H  
ATOM   3529  HD2 TYR A 256      14.950   7.771   2.143  1.00 61.91      C2   H  
ATOM   3530  HE1 TYR A 256      18.174   8.170   5.995  1.00 61.91      C2   H  
ATOM   3531  HE2 TYR A 256      14.176   7.255   4.474  1.00 61.91      C2   H  
ATOM   3532  HH  TYR A 256      16.369   7.616   7.215  1.00 61.91      C2   H  
ATOM   3533  N   LYS A 257      19.420   7.492  -1.247  1.00 63.51      C2   N  
ATOM   3534  CA  LYS A 257      19.922   8.003  -2.547  1.00 63.51      C2   C  
ATOM   3535  C   LYS A 257      19.319   7.321  -3.731  1.00 63.51      C2   C  
ATOM   3536  O   LYS A 257      19.339   7.919  -4.802  1.00 63.51      C2   O  
ATOM   3537  CB  LYS A 257      21.450   8.090  -2.576  1.00 63.51      C2   C  
ATOM   3538  CG  LYS A 257      22.217   6.815  -2.163  1.00 63.51      C2   C  
ATOM   3539  CD  LYS A 257      23.739   6.906  -1.907  1.00 63.51      C2   C  
ATOM   3540  CE  LYS A 257      23.924   7.606  -0.568  1.00 63.51      C2   C  
ATOM   3541  NZ  LYS A 257      25.392   7.739  -0.248  1.00 63.51      C2   N  
ATOM   3542  H   LYS A 257      20.076   7.273  -0.511  1.00 63.51      C2   H  
ATOM   3543  HA  LYS A 257      19.738   9.073  -2.453  1.00 63.51      C2   H  
ATOM   3544  HB2 LYS A 257      21.863   8.699  -3.380  1.00 63.51      C2   H  
ATOM   3545  HB3 LYS A 257      21.623   8.837  -1.801  1.00 63.51      C2   H  
ATOM   3546  HG2 LYS A 257      21.852   6.350  -1.247  1.00 63.51      C2   H  
ATOM   3547  HG3 LYS A 257      22.144   6.095  -2.978  1.00 63.51      C2   H  
ATOM   3548  HD2 LYS A 257      24.277   5.961  -1.827  1.00 63.51      C2   H  
ATOM   3549  HD3 LYS A 257      24.268   7.559  -2.601  1.00 63.51      C2   H  
ATOM   3550  HE2 LYS A 257      23.506   8.613  -0.590  1.00 63.51      C2   H  
ATOM   3551  HE3 LYS A 257      23.433   7.173   0.304  1.00 63.51      C2   H  
ATOM   3552  HZ1 LYS A 257      25.793   8.365  -0.931  1.00 63.51      C2   H  
ATOM   3553  HZ2 LYS A 257      25.365   8.194   0.653  1.00 63.51      C2   H  
ATOM   3554  HZ3 LYS A 257      25.905   6.879  -0.114  1.00 63.51      C2   H  
ATOM   3555  N   TYR A 258      18.951   6.084  -3.587  1.00 62.97      C2   N  
ATOM   3556  CA  TYR A 258      18.728   5.167  -4.632  1.00 62.97      C2   C  
ATOM   3557  C   TYR A 258      17.250   4.993  -4.778  1.00 62.97      C2   C  
ATOM   3558  O   TYR A 258      16.833   4.152  -5.616  1.00 62.97      C2   O  
ATOM   3559  CB  TYR A 258      19.403   3.756  -4.158  1.00 62.97      C2   C  
ATOM   3560  CG  TYR A 258      20.919   3.753  -4.086  1.00 62.97      C2   C  
ATOM   3561  CD1 TYR A 258      21.664   4.490  -5.072  1.00 62.97      C2   C  
ATOM   3562  CD2 TYR A 258      21.644   3.074  -3.060  1.00 62.97      C2   C  
ATOM   3563  CE1 TYR A 258      23.066   4.598  -4.958  1.00 62.97      C2   C  
ATOM   3564  CE2 TYR A 258      23.060   3.071  -3.010  1.00 62.97      C2   C  
ATOM   3565  CZ  TYR A 258      23.792   3.834  -3.935  1.00 62.97      C2   C  
ATOM   3566  OH  TYR A 258      25.112   3.895  -3.795  1.00 62.97      C2   O  
ATOM   3567  H   TYR A 258      18.978   5.647  -2.677  1.00 62.97      C2   H  
ATOM   3568  HA  TYR A 258      19.248   5.369  -5.569  1.00 62.97      C2   H  
ATOM   3569  HB2 TYR A 258      19.056   3.401  -3.187  1.00 62.97      C2   H  
ATOM   3570  HB3 TYR A 258      19.170   2.970  -4.876  1.00 62.97      C2   H  
ATOM   3571  HD1 TYR A 258      21.204   5.012  -5.898  1.00 62.97      C2   H  
ATOM   3572  HD2 TYR A 258      21.142   2.440  -2.344  1.00 62.97      C2   H  
ATOM   3573  HE1 TYR A 258      23.655   5.090  -5.718  1.00 62.97      C2   H  
ATOM   3574  HE2 TYR A 258      23.540   2.527  -2.210  1.00 62.97      C2   H  
ATOM   3575  HH  TYR A 258      25.385   3.473  -2.978  1.00 62.97      C2   H  
ATOM   3576  N   VAL A 259      16.362   5.647  -3.935  1.00 59.44      C2   N  
ATOM   3577  CA  VAL A 259      14.897   5.618  -4.020  1.00 59.44      C2   C  
ATOM   3578  C   VAL A 259      14.436   6.694  -4.947  1.00 59.44      C2   C  
ATOM   3579  O   VAL A 259      15.201   7.708  -5.154  1.00 59.44      C2   O  
ATOM   3580  CB  VAL A 259      14.151   5.880  -2.616  1.00 59.44      C2   C  
ATOM   3581  CG1 VAL A 259      14.755   5.076  -1.478  1.00 59.44      C2   C  
ATOM   3582  CG2 VAL A 259      13.883   7.406  -2.104  1.00 59.44      C2   C  
ATOM   3583  H   VAL A 259      16.710   6.332  -3.280  1.00 59.44      C2   H  
ATOM   3584  HA  VAL A 259      14.585   4.631  -4.362  1.00 59.44      C2   H  
ATOM   3585  HB  VAL A 259      13.179   5.437  -2.837  1.00 59.44      C2   H  
ATOM   3586 HG11 VAL A 259      15.735   5.533  -1.335  1.00 59.44      C2   H  
ATOM   3587 HG12 VAL A 259      14.252   5.340  -0.548  1.00 59.44      C2   H  
ATOM   3588 HG13 VAL A 259      14.900   4.019  -1.698  1.00 59.44      C2   H  
ATOM   3589 HG21 VAL A 259      14.823   7.852  -1.779  1.00 59.44      C2   H  
ATOM   3590 HG22 VAL A 259      13.556   8.176  -2.803  1.00 59.44      C2   H  
ATOM   3591 HG23 VAL A 259      13.244   7.401  -1.221  1.00 59.44      C2   H  
ATOM   3592  N   TYR A 260      13.233   6.534  -5.562  1.00 58.34      C2   N  
ATOM   3593  CA  TYR A 260      12.491   7.631  -6.191  1.00 58.34      C2   C  
ATOM   3594  C   TYR A 260      12.030   8.633  -5.171  1.00 58.34      C2   C  
ATOM   3595  O   TYR A 260      11.128   8.309  -4.456  1.00 58.34      C2   O  
ATOM   3596  CB  TYR A 260      11.267   6.929  -7.010  1.00 58.34      C2   C  
ATOM   3597  CG  TYR A 260      10.479   7.869  -7.967  1.00 58.34      C2   C  
ATOM   3598  CD1 TYR A 260      10.582   7.715  -9.321  1.00 58.34      C2   C  
ATOM   3599  CD2 TYR A 260       9.716   8.880  -7.404  1.00 58.34      C2   C  
ATOM   3600  CE1 TYR A 260      10.099   8.717 -10.158  1.00 58.34      C2   C  
ATOM   3601  CE2 TYR A 260       9.242   9.960  -8.217  1.00 58.34      C2   C  
ATOM   3602  CZ  TYR A 260       9.510   9.902  -9.605  1.00 58.34      C2   C  
ATOM   3603  OH  TYR A 260       9.163  10.923 -10.369  1.00 58.34      C2   O  
ATOM   3604  H   TYR A 260      12.689   5.833  -5.080  1.00 58.34      C2   H  
ATOM   3605  HA  TYR A 260      13.100   8.145  -6.934  1.00 58.34      C2   H  
ATOM   3606  HB2 TYR A 260      11.755   6.176  -7.629  1.00 58.34      C2   H  
ATOM   3607  HB3 TYR A 260      10.586   6.543  -6.251  1.00 58.34      C2   H  
ATOM   3608  HD1 TYR A 260      11.321   7.052  -9.747  1.00 58.34      C2   H  
ATOM   3609  HD2 TYR A 260       9.567   8.934  -6.335  1.00 58.34      C2   H  
ATOM   3610  HE1 TYR A 260      10.240   8.799 -11.226  1.00 58.34      C2   H  
ATOM   3611  HE2 TYR A 260       8.651  10.757  -7.789  1.00 58.34      C2   H  
ATOM   3612  HH  TYR A 260       9.467  10.692 -11.250  1.00 58.34      C2   H  
ATOM   3613  N   LYS A 261      12.581   9.832  -5.127  1.00 55.03      C2   N  
ATOM   3614  CA  LYS A 261      12.139  10.854  -4.168  1.00 55.03      C2   C  
ATOM   3615  C   LYS A 261      10.888  11.469  -4.756  1.00 55.03      C2   C  
ATOM   3616  O   LYS A 261      10.960  12.108  -5.839  1.00 55.03      C2   O  
ATOM   3617  CB  LYS A 261      13.370  11.905  -3.887  1.00 55.03      C2   C  
ATOM   3618  CG  LYS A 261      14.473  11.153  -3.268  1.00 55.03      C2   C  
ATOM   3619  CD  LYS A 261      15.715  11.999  -2.969  1.00 55.03      C2   C  
ATOM   3620  CE  LYS A 261      16.975  11.251  -2.400  1.00 55.03      C2   C  
ATOM   3621  NZ  LYS A 261      18.074  12.121  -2.395  1.00 55.03      C2   N  
ATOM   3622  H   LYS A 261      13.299  10.025  -5.811  1.00 55.03      C2   H  
ATOM   3623  HA  LYS A 261      11.872  10.457  -3.188  1.00 55.03      C2   H  
ATOM   3624  HB2 LYS A 261      13.833  12.290  -4.796  1.00 55.03      C2   H  
ATOM   3625  HB3 LYS A 261      13.148  12.786  -3.285  1.00 55.03      C2   H  
ATOM   3626  HG2 LYS A 261      14.062  10.780  -2.330  1.00 55.03      C2   H  
ATOM   3627  HG3 LYS A 261      14.767  10.217  -3.743  1.00 55.03      C2   H  
ATOM   3628  HD2 LYS A 261      16.013  12.604  -3.825  1.00 55.03      C2   H  
ATOM   3629  HD3 LYS A 261      15.449  12.713  -2.189  1.00 55.03      C2   H  
ATOM   3630  HE2 LYS A 261      16.767  10.855  -1.406  1.00 55.03      C2   H  
ATOM   3631  HE3 LYS A 261      17.218  10.443  -3.091  1.00 55.03      C2   H  
ATOM   3632  HZ1 LYS A 261      18.456  12.258  -3.320  1.00 55.03      C2   H  
ATOM   3633  HZ2 LYS A 261      17.889  13.014  -1.960  1.00 55.03      C2   H  
ATOM   3634  HZ3 LYS A 261      18.842  11.629  -1.962  1.00 55.03      C2   H  
ATOM   3635  N   ARG A 262       9.853  11.567  -3.958  1.00 55.91      C2   N  
ATOM   3636  CA  ARG A 262       8.576  12.329  -4.177  1.00 55.91      C2   C  
ATOM   3637  C   ARG A 262       8.685  13.549  -3.222  1.00 55.91      C2   C  
ATOM   3638  O   ARG A 262       9.584  13.627  -2.376  1.00 55.91      C2   O  
ATOM   3639  CB  ARG A 262       7.322  11.467  -3.939  1.00 55.91      C2   C  
ATOM   3640  CG  ARG A 262       7.283  10.182  -4.789  1.00 55.91      C2   C  
ATOM   3641  CD  ARG A 262       5.918   9.509  -4.615  1.00 55.91      C2   C  
ATOM   3642  NE  ARG A 262       4.835  10.317  -5.170  1.00 55.91      C2   N  
ATOM   3643  CZ  ARG A 262       3.567   9.844  -5.325  1.00 55.91      C2   C  
ATOM   3644  NH1 ARG A 262       3.296   8.506  -5.070  1.00 55.91      C2   N  
ATOM   3645  NH2 ARG A 262       2.569  10.650  -5.656  1.00 55.91      C2   N  
ATOM   3646  H   ARG A 262       9.968  11.313  -2.987  1.00 55.91      C2   H  
ATOM   3647  HA  ARG A 262       8.536  12.761  -5.177  1.00 55.91      C2   H  
ATOM   3648  HB2 ARG A 262       7.288  11.195  -2.884  1.00 55.91      C2   H  
ATOM   3649  HB3 ARG A 262       6.428  12.061  -4.132  1.00 55.91      C2   H  
ATOM   3650  HG2 ARG A 262       7.450  10.399  -5.844  1.00 55.91      C2   H  
ATOM   3651  HG3 ARG A 262       8.053   9.527  -4.380  1.00 55.91      C2   H  
ATOM   3652  HD2 ARG A 262       5.880   8.498  -5.020  1.00 55.91      C2   H  
ATOM   3653  HD3 ARG A 262       5.647   9.549  -3.560  1.00 55.91      C2   H  
ATOM   3654  HE  ARG A 262       5.072  11.281  -5.354  1.00 55.91      C2   H  
ATOM   3655 HH11 ARG A 262       4.024   7.865  -4.788  1.00 55.91      C2   H  
ATOM   3656 HH12 ARG A 262       2.375   8.097  -5.133  1.00 55.91      C2   H  
ATOM   3657 HH21 ARG A 262       2.686  11.645  -5.789  1.00 55.91      C2   H  
ATOM   3658 HH22 ARG A 262       1.656  10.264  -5.850  1.00 55.91      C2   H  
ATOM   3659  N   TYR A 263       7.765  14.510  -3.389  1.00 53.62      C2   N  
ATOM   3660  CA  TYR A 263       7.842  15.881  -2.858  1.00 53.62      C2   C  
ATOM   3661  C   TYR A 263       6.444  16.524  -2.618  1.00 53.62      C2   C  
ATOM   3662  O   TYR A 263       5.479  16.141  -3.294  1.00 53.62      C2   O  
ATOM   3663  CB  TYR A 263       8.503  16.773  -3.880  1.00 53.62      C2   C  
ATOM   3664  CG  TYR A 263       9.905  16.410  -4.186  1.00 53.62      C2   C  
ATOM   3665  CD1 TYR A 263      10.242  15.739  -5.330  1.00 53.62      C2   C  
ATOM   3666  CD2 TYR A 263      10.884  16.694  -3.235  1.00 53.62      C2   C  
ATOM   3667  CE1 TYR A 263      11.530  15.300  -5.568  1.00 53.62      C2   C  
ATOM   3668  CE2 TYR A 263      12.191  16.196  -3.459  1.00 53.62      C2   C  
ATOM   3669  CZ  TYR A 263      12.512  15.461  -4.604  1.00 53.62      C2   C  
ATOM   3670  OH  TYR A 263      13.804  14.999  -4.860  1.00 53.62      C2   O  
ATOM   3671  H   TYR A 263       7.084  14.561  -4.134  1.00 53.62      C2   H  
ATOM   3672  HA  TYR A 263       8.377  16.067  -1.926  1.00 53.62      C2   H  
ATOM   3673  HB2 TYR A 263       7.942  16.912  -4.804  1.00 53.62      C2   H  
ATOM   3674  HB3 TYR A 263       8.501  17.844  -3.678  1.00 53.62      C2   H  
ATOM   3675  HD1 TYR A 263       9.402  15.557  -5.984  1.00 53.62      C2   H  
ATOM   3676  HD2 TYR A 263      10.655  17.249  -2.337  1.00 53.62      C2   H  
ATOM   3677  HE1 TYR A 263      11.729  14.718  -6.456  1.00 53.62      C2   H  
ATOM   3678  HE2 TYR A 263      13.013  16.431  -2.800  1.00 53.62      C2   H  
ATOM   3679  HH  TYR A 263      13.813  14.454  -5.650  1.00 53.62      C2   H  
ATOM   3680  N   ARG A 264       6.409  17.415  -1.576  1.00 52.02      C2   N  
ATOM   3681  CA  ARG A 264       5.311  18.374  -1.246  1.00 52.02      C2   C  
ATOM   3682  C   ARG A 264       5.966  19.654  -0.623  1.00 52.02      C2   C  
ATOM   3683  O   ARG A 264       7.094  19.657  -0.178  1.00 52.02      C2   O  
ATOM   3684  CB  ARG A 264       4.343  17.745  -0.286  1.00 52.02      C2   C  
ATOM   3685  CG  ARG A 264       4.845  17.271   1.114  1.00 52.02      C2   C  
ATOM   3686  CD  ARG A 264       3.781  16.436   1.828  1.00 52.02      C2   C  
ATOM   3687  NE  ARG A 264       4.136  16.392   3.241  1.00 52.02      C2   N  
ATOM   3688  CZ  ARG A 264       3.918  17.241   4.252  1.00 52.02      C2   C  
ATOM   3689  NH1 ARG A 264       3.298  18.366   3.907  1.00 52.02      C2   N  
ATOM   3690  NH2 ARG A 264       4.230  16.949   5.491  1.00 52.02      C2   N  
ATOM   3691  H   ARG A 264       7.195  17.475  -0.945  1.00 52.02      C2   H  
ATOM   3692  HA  ARG A 264       4.823  18.619  -2.190  1.00 52.02      C2   H  
ATOM   3693  HB2 ARG A 264       3.477  18.400  -0.186  1.00 52.02      C2   H  
ATOM   3694  HB3 ARG A 264       3.843  16.907  -0.771  1.00 52.02      C2   H  
ATOM   3695  HG2 ARG A 264       5.776  16.705   1.129  1.00 52.02      C2   H  
ATOM   3696  HG3 ARG A 264       5.029  18.066   1.836  1.00 52.02      C2   H  
ATOM   3697  HD2 ARG A 264       2.751  16.696   1.584  1.00 52.02      C2   H  
ATOM   3698  HD3 ARG A 264       3.806  15.386   1.536  1.00 52.02      C2   H  
ATOM   3699  HE  ARG A 264       4.632  15.522   3.367  1.00 52.02      C2   H  
ATOM   3700 HH11 ARG A 264       3.012  18.534   2.953  1.00 52.02      C2   H  
ATOM   3701 HH12 ARG A 264       2.997  19.043   4.593  1.00 52.02      C2   H  
ATOM   3702 HH21 ARG A 264       3.982  17.577   6.242  1.00 52.02      C2   H  
ATOM   3703 HH22 ARG A 264       4.737  16.121   5.771  1.00 52.02      C2   H  
ATOM   3704  N   ALA A 265       5.203  20.755  -0.603  1.00 51.72      C2   N  
ATOM   3705  CA  ALA A 265       5.567  21.981   0.068  1.00 51.72      C2   C  
ATOM   3706  C   ALA A 265       5.498  21.789   1.582  1.00 51.72      C2   C  
ATOM   3707  O   ALA A 265       4.663  20.932   1.954  1.00 51.72      C2   O  
ATOM   3708  CB  ALA A 265       4.579  23.040  -0.459  1.00 51.72      C2   C  
ATOM   3709  H   ALA A 265       4.319  20.662  -1.083  1.00 51.72      C2   H  
ATOM   3710  HA  ALA A 265       6.588  22.252  -0.201  1.00 51.72      C2   H  
ATOM   3711  HB1 ALA A 265       4.751  23.916   0.167  1.00 51.72      C2   H  
ATOM   3712  HB2 ALA A 265       4.716  23.266  -1.517  1.00 51.72      C2   H  
ATOM   3713  HB3 ALA A 265       3.584  22.627  -0.294  1.00 51.72      C2   H  
ATOM   3714  N   GLY A 266       6.192  22.555   2.427  1.00 54.37      C2   N  
ATOM   3715  CA  GLY A 266       5.883  22.753   3.868  1.00 54.37      C2   C  
ATOM   3716  C   GLY A 266       4.642  23.603   3.974  1.00 54.37      C2   C  
ATOM   3717  O   GLY A 266       4.221  24.170   2.993  1.00 54.37      C2   O  
ATOM   3718  H   GLY A 266       6.825  23.239   2.038  1.00 54.37      C2   H  
ATOM   3719  HA2 GLY A 266       5.840  21.882   4.522  1.00 54.37      C2   H  
ATOM   3720  HA3 GLY A 266       6.691  23.276   4.379  1.00 54.37      C2   H  
ATOM   3721  N   LYS A 267       4.106  23.689   5.250  1.00 55.51      C2   N  
ATOM   3722  CA  LYS A 267       3.180  24.720   5.641  1.00 55.51      C2   C  
ATOM   3723  C   LYS A 267       3.887  26.032   5.921  1.00 55.51      C2   C  
ATOM   3724  O   LYS A 267       3.235  27.091   5.836  1.00 55.51      C2   O  
ATOM   3725  CB  LYS A 267       2.390  24.233   6.813  1.00 55.51      C2   C  
ATOM   3726  CG  LYS A 267       3.068  23.828   8.115  1.00 55.51      C2   C  
ATOM   3727  CD  LYS A 267       2.165  23.515   9.297  1.00 55.51      C2   C  
ATOM   3728  CE  LYS A 267       2.860  23.342  10.689  1.00 55.51      C2   C  
ATOM   3729  NZ  LYS A 267       3.293  24.580  11.261  1.00 55.51      C2   N  
ATOM   3730  H   LYS A 267       4.385  23.041   5.973  1.00 55.51      C2   H  
ATOM   3731  HA  LYS A 267       2.557  24.869   4.760  1.00 55.51      C2   H  
ATOM   3732  HB2 LYS A 267       1.579  24.930   7.024  1.00 55.51      C2   H  
ATOM   3733  HB3 LYS A 267       1.820  23.359   6.496  1.00 55.51      C2   H  
ATOM   3734  HG2 LYS A 267       3.577  22.889   7.896  1.00 55.51      C2   H  
ATOM   3735  HG3 LYS A 267       3.934  24.460   8.311  1.00 55.51      C2   H  
ATOM   3736  HD2 LYS A 267       1.348  24.235   9.347  1.00 55.51      C2   H  
ATOM   3737  HD3 LYS A 267       1.669  22.593   8.993  1.00 55.51      C2   H  
ATOM   3738  HE2 LYS A 267       2.161  22.872  11.381  1.00 55.51      C2   H  
ATOM   3739  HE3 LYS A 267       3.734  22.693  10.739  1.00 55.51      C2   H  
ATOM   3740  HZ1 LYS A 267       2.603  25.303  11.119  1.00 55.51      C2   H  
ATOM   3741  HZ2 LYS A 267       3.332  24.413  12.256  1.00 55.51      C2   H  
ATOM   3742  HZ3 LYS A 267       4.169  24.891  10.864  1.00 55.51      C2   H  
ATOM   3743  N   GLN A 268       5.162  25.928   6.277  1.00 54.59      C2   N  
ATOM   3744  CA  GLN A 268       6.125  27.005   6.517  1.00 54.59      C2   C  
ATOM   3745  C   GLN A 268       6.550  27.718   5.235  1.00 54.59      C2   C  
ATOM   3746  O   GLN A 268       6.612  27.129   4.131  1.00 54.59      C2   O  
ATOM   3747  CB  GLN A 268       7.450  26.516   7.073  1.00 54.59      C2   C  
ATOM   3748  CG  GLN A 268       7.445  26.677   8.639  1.00 54.59      C2   C  
ATOM   3749  CD  GLN A 268       8.821  26.676   9.262  1.00 54.59      C2   C  
ATOM   3750  NE2 GLN A 268       9.430  25.499   9.445  1.00 54.59      C2   N  
ATOM   3751  OE1 GLN A 268       9.455  27.683   9.535  1.00 54.59      C2   O  
ATOM   3752  H   GLN A 268       5.471  25.012   6.570  1.00 54.59      C2   H  
ATOM   3753  HA  GLN A 268       5.644  27.718   7.186  1.00 54.59      C2   H  
ATOM   3754  HB2 GLN A 268       7.645  25.472   6.826  1.00 54.59      C2   H  
ATOM   3755  HB3 GLN A 268       8.373  26.971   6.714  1.00 54.59      C2   H  
ATOM   3756  HG2 GLN A 268       7.043  27.656   8.898  1.00 54.59      C2   H  
ATOM   3757  HG3 GLN A 268       6.782  26.032   9.216  1.00 54.59      C2   H  
ATOM   3758 HE21 GLN A 268       8.952  24.624   9.284  1.00 54.59      C2   H  
ATOM   3759 HE22 GLN A 268      10.327  25.369   9.891  1.00 54.59      C2   H  
ATOM   3760  N   ARG A 269       6.937  28.945   5.457  1.00 63.46      C2   N  
ATOM   3761  CA  ARG A 269       7.561  29.761   4.452  1.00 63.46      C2   C  
ATOM   3762  C   ARG A 269       8.959  29.191   3.976  1.00 63.46      C2   C  
ATOM   3763  O   ARG A 269       9.983  29.163   4.652  1.00 63.46      C2   O  
ATOM   3764  CB  ARG A 269       7.731  31.076   5.113  1.00 63.46      C2   C  
ATOM   3765  CG  ARG A 269       8.203  32.198   4.182  1.00 63.46      C2   C  
ATOM   3766  CD  ARG A 269       7.989  33.679   4.674  1.00 63.46      C2   C  
ATOM   3767  NE  ARG A 269       8.745  34.012   5.959  1.00 63.46      C2   N  
ATOM   3768  CZ  ARG A 269       8.238  35.025   6.720  1.00 63.46      C2   C  
ATOM   3769  NH1 ARG A 269       7.266  35.845   6.371  1.00 63.46      C2   N  
ATOM   3770  NH2 ARG A 269       8.768  35.277   7.911  1.00 63.46      C2   N  
ATOM   3771  H   ARG A 269       6.777  29.321   6.381  1.00 63.46      C2   H  
ATOM   3772  HA  ARG A 269       6.804  29.886   3.678  1.00 63.46      C2   H  
ATOM   3773  HB2 ARG A 269       6.797  31.379   5.586  1.00 63.46      C2   H  
ATOM   3774  HB3 ARG A 269       8.496  31.059   5.889  1.00 63.46      C2   H  
ATOM   3775  HG2 ARG A 269       9.219  32.059   3.812  1.00 63.46      C2   H  
ATOM   3776  HG3 ARG A 269       7.680  31.974   3.252  1.00 63.46      C2   H  
ATOM   3777  HD2 ARG A 269       8.357  34.304   3.860  1.00 63.46      C2   H  
ATOM   3778  HD3 ARG A 269       6.927  33.914   4.740  1.00 63.46      C2   H  
ATOM   3779  HE  ARG A 269       9.570  33.476   6.188  1.00 63.46      C2   H  
ATOM   3780 HH11 ARG A 269       6.684  35.812   5.547  1.00 63.46      C2   H  
ATOM   3781 HH12 ARG A 269       7.103  36.608   7.013  1.00 63.46      C2   H  
ATOM   3782 HH21 ARG A 269       9.561  34.772   8.282  1.00 63.46      C2   H  
ATOM   3783 HH22 ARG A 269       8.444  36.044   8.482  1.00 63.46      C2   H  
ATOM   3784  N   GLY A 270       8.913  28.792   2.721  1.00 56.70      C2   N  
ATOM   3785  CA  GLY A 270      10.115  28.663   1.888  1.00 56.70      C2   C  
ATOM   3786  C   GLY A 270      10.749  27.296   2.139  1.00 56.70      C2   C  
ATOM   3787  O   GLY A 270      11.924  27.238   2.177  1.00 56.70      C2   O  
ATOM   3788  H   GLY A 270       8.008  28.792   2.273  1.00 56.70      C2   H  
ATOM   3789  HA2 GLY A 270       9.738  28.679   0.866  1.00 56.70      C2   H  
ATOM   3790  HA3 GLY A 270      10.844  29.447   2.096  1.00 56.70      C2   H  
ATOM   3791  N   MET A 271       9.872  26.285   2.298  1.00 51.40      C2   N  
ATOM   3792  CA  MET A 271      10.023  24.862   2.687  1.00 51.40      C2   C  
ATOM   3793  C   MET A 271       9.434  24.005   1.547  1.00 51.40      C2   C  
ATOM   3794  O   MET A 271       8.310  24.317   1.159  1.00 51.40      C2   O  
ATOM   3795  CB  MET A 271       9.238  24.696   4.029  1.00 51.40      C2   C  
ATOM   3796  CG  MET A 271       9.458  23.336   4.574  1.00 51.40      C2   C  
ATOM   3797  SD  MET A 271      11.186  22.978   4.911  1.00 51.40      C2   S  
ATOM   3798  CE  MET A 271      11.451  24.224   6.203  1.00 51.40      C2   C  
ATOM   3799  H   MET A 271       8.904  26.568   2.348  1.00 51.40      C2   H  
ATOM   3800  HA  MET A 271      11.092  24.666   2.768  1.00 51.40      C2   H  
ATOM   3801  HB2 MET A 271       9.540  25.427   4.779  1.00 51.40      C2   H  
ATOM   3802  HB3 MET A 271       8.153  24.791   3.973  1.00 51.40      C2   H  
ATOM   3803  HG2 MET A 271       8.865  23.277   5.486  1.00 51.40      C2   H  
ATOM   3804  HG3 MET A 271       9.193  22.531   3.889  1.00 51.40      C2   H  
ATOM   3805  HE1 MET A 271      10.690  24.269   6.983  1.00 51.40      C2   H  
ATOM   3806  HE2 MET A 271      12.398  23.957   6.672  1.00 51.40      C2   H  
ATOM   3807  HE3 MET A 271      11.506  25.215   5.751  1.00 51.40      C2   H  
ATOM   3808  N   ILE A 272      10.171  23.010   1.104  1.00 49.33      C2   N  
ATOM   3809  CA  ILE A 272       9.752  21.773   0.371  1.00 49.33      C2   C  
ATOM   3810  C   ILE A 272       9.972  20.654   1.390  1.00 49.33      C2   C  
ATOM   3811  O   ILE A 272      10.860  20.720   2.226  1.00 49.33      C2   O  
ATOM   3812  CB  ILE A 272      10.713  21.659  -0.847  1.00 49.33      C2   C  
ATOM   3813  CG1 ILE A 272      10.747  22.906  -1.738  1.00 49.33      C2   C  
ATOM   3814  CG2 ILE A 272      10.447  20.388  -1.610  1.00 49.33      C2   C  
ATOM   3815  CD1 ILE A 272      11.872  23.040  -2.755  1.00 49.33      C2   C  
ATOM   3816  H   ILE A 272      11.111  22.925   1.463  1.00 49.33      C2   H  
ATOM   3817  HA  ILE A 272       8.711  21.695   0.058  1.00 49.33      C2   H  
ATOM   3818  HB  ILE A 272      11.747  21.576  -0.515  1.00 49.33      C2   H  
ATOM   3819 HG12 ILE A 272       9.803  22.962  -2.279  1.00 49.33      C2   H  
ATOM   3820 HG13 ILE A 272      10.787  23.852  -1.198  1.00 49.33      C2   H  
ATOM   3821 HG21 ILE A 272       9.441  20.433  -2.028  1.00 49.33      C2   H  
ATOM   3822 HG22 ILE A 272      11.154  20.278  -2.433  1.00 49.33      C2   H  
ATOM   3823 HG23 ILE A 272      10.558  19.408  -1.146  1.00 49.33      C2   H  
ATOM   3824 HD11 ILE A 272      11.709  22.563  -3.721  1.00 49.33      C2   H  
ATOM   3825 HD12 ILE A 272      12.210  24.061  -2.932  1.00 49.33      C2   H  
ATOM   3826 HD13 ILE A 272      12.752  22.495  -2.414  1.00 49.33      C2   H  
ATOM   3827  N   ILE A 273       9.199  19.598   1.413  1.00 49.78      C2   N  
ATOM   3828  CA  ILE A 273       9.411  18.402   2.231  1.00 49.78      C2   C  
ATOM   3829  C   ILE A 273       9.488  17.219   1.189  1.00 49.78      C2   C  
ATOM   3830  O   ILE A 273       8.569  17.184   0.295  1.00 49.78      C2   O  
ATOM   3831  CB  ILE A 273       8.179  18.207   3.169  1.00 49.78      C2   C  
ATOM   3832  CG1 ILE A 273       8.230  19.298   4.230  1.00 49.78      C2   C  
ATOM   3833  CG2 ILE A 273       7.975  16.811   3.769  1.00 49.78      C2   C  
ATOM   3834  CD1 ILE A 273       6.903  19.326   5.005  1.00 49.78      C2   C  
ATOM   3835  H   ILE A 273       8.490  19.463   0.706  1.00 49.78      C2   H  
ATOM   3836  HA  ILE A 273      10.398  18.461   2.691  1.00 49.78      C2   H  
ATOM   3837  HB  ILE A 273       7.282  18.392   2.579  1.00 49.78      C2   H  
ATOM   3838 HG12 ILE A 273       9.029  19.153   4.957  1.00 49.78      C2   H  
ATOM   3839 HG13 ILE A 273       8.396  20.289   3.808  1.00 49.78      C2   H  
ATOM   3840 HG21 ILE A 273       8.675  16.464   4.529  1.00 49.78      C2   H  
ATOM   3841 HG22 ILE A 273       7.002  16.670   4.238  1.00 49.78      C2   H  
ATOM   3842 HG23 ILE A 273       8.076  16.085   2.962  1.00 49.78      C2   H  
ATOM   3843 HD11 ILE A 273       6.042  19.645   4.417  1.00 49.78      C2   H  
ATOM   3844 HD12 ILE A 273       6.721  18.378   5.510  1.00 49.78      C2   H  
ATOM   3845 HD13 ILE A 273       7.062  20.145   5.707  1.00 49.78      C2   H  
ATOM   3846  N   GLH A 274      10.543  16.372   1.272  1.00 54.80      C2   N  
ATOM   3847  CA  GLH A 274      10.639  14.992   0.555  1.00 54.80      C2   C  
ATOM   3848  C   GLH A 274       9.871  13.861   1.223  1.00 54.80      C2   C  
ATOM   3849  O   GLH A 274       9.659  13.914   2.470  1.00 54.80      C2   O  
ATOM   3850  CB  GLH A 274      12.133  14.664   0.586  1.00 54.80      C2   C  
ATOM   3851  CG  GLH A 274      12.640  13.314   0.063  1.00 54.80      C2   C  
ATOM   3852  CD  GLH A 274      12.864  12.259   1.165  1.00 54.80      C2   C  
ATOM   3853  OE1 GLH A 274      13.529  12.487   2.182  1.00 54.80      C2   O  
ATOM   3854  OE2 GLH A 274      12.457  11.074   0.865  1.00 54.80      C2   O  
ATOM   3855  H   GLH A 274      11.170  16.444   2.060  1.00 54.80      C2   H  
ATOM   3856  HA  GLH A 274      10.262  15.099  -0.462  1.00 54.80      C2   H  
ATOM   3857  HB2 GLH A 274      12.672  15.472   0.091  1.00 54.80      C2   H  
ATOM   3858  HB3 GLH A 274      12.427  14.760   1.631  1.00 54.80      C2   H  
ATOM   3859  HG2 GLH A 274      11.882  12.877  -0.586  1.00 54.80      C2   H  
ATOM   3860  HG3 GLH A 274      13.594  13.460  -0.442  1.00 54.80      C2   H  
ATOM   3861  HE2 GLH A 274      12.543  10.503   1.633  1.00 54.80      C2   H  
ATOM   3862  N   HIS A 275       9.596  12.809   0.452  1.00 54.98      C2   N  
ATOM   3863  CA  HIS A 275       9.195  11.497   0.940  1.00 54.98      C2   C  
ATOM   3864  C   HIS A 275       9.732  10.446  -0.021  1.00 54.98      C2   C  
ATOM   3865  O   HIS A 275       9.910  10.819  -1.237  1.00 54.98      C2   O  
ATOM   3866  CB  HIS A 275       7.682  11.491   1.225  1.00 54.98      C2   C  
ATOM   3867  CG  HIS A 275       6.589  11.878   0.218  1.00 54.98      C2   C  
ATOM   3868  CD2 HIS A 275       5.708  11.045  -0.382  1.00 54.98      C2   C  
ATOM   3869  ND1 HIS A 275       6.353  13.170  -0.169  1.00 54.98      C2   N  
ATOM   3870  CE1 HIS A 275       5.213  13.107  -0.946  1.00 54.98      C2   C  
ATOM   3871  NE2 HIS A 275       4.764  11.863  -1.060  1.00 54.98      C2   N  
ATOM   3872  H   HIS A 275       9.702  12.793  -0.553  1.00 54.98      C2   H  
ATOM   3873  HA  HIS A 275       9.703  11.215   1.862  1.00 54.98      C2   H  
ATOM   3874  HB2 HIS A 275       7.335  10.475   1.409  1.00 54.98      C2   H  
ATOM   3875  HB3 HIS A 275       7.570  12.140   2.094  1.00 54.98      C2   H  
ATOM   3876  HD1 HIS A 275       6.790  14.002   0.201  1.00 54.98      C2   H  
ATOM   3877  HD2 HIS A 275       5.591   9.972  -0.369  1.00 54.98      C2   H  
ATOM   3878  HE1 HIS A 275       4.736  13.960  -1.405  1.00 54.98      C2   H  
ATOM   3879  N   GLU A 276       9.717   9.186   0.324  1.00 63.15      C2   N  
ATOM   3880  CA  GLU A 276      10.069   8.079  -0.577  1.00 63.15      C2   C  
ATOM   3881  C   GLU A 276       8.931   7.678  -1.447  1.00 63.15      C2   C  
ATOM   3882  O   GLU A 276       7.787   7.694  -1.019  1.00 63.15      C2   O  
ATOM   3883  CB  GLU A 276      10.510   6.798   0.196  1.00 63.15      C2   C  
ATOM   3884  CG  GLU A 276      11.506   7.099   1.374  1.00 63.15      C2   C  
ATOM   3885  CD  GLU A 276      11.736   5.827   2.220  1.00 63.15      C2   C  
ATOM   3886  OE1 GLU A 276      12.523   4.864   1.842  1.00 63.15      C2   O  
ATOM   3887  OE2 GLU A 276      11.177   5.699   3.306  1.00 63.15      C2   O  
ATOM   3888  H   GLU A 276       9.472   8.905   1.263  1.00 63.15      C2   H  
ATOM   3889  HA  GLU A 276      10.701   8.504  -1.357  1.00 63.15      C2   H  
ATOM   3890  HB2 GLU A 276       9.629   6.295   0.595  1.00 63.15      C2   H  
ATOM   3891  HB3 GLU A 276      10.971   6.140  -0.542  1.00 63.15      C2   H  
ATOM   3892  HG2 GLU A 276      12.453   7.489   1.001  1.00 63.15      C2   H  
ATOM   3893  HG3 GLU A 276      11.046   7.799   2.072  1.00 63.15      C2   H  
ATOM   3894  N   GLY A 277       9.122   7.210  -2.703  1.00 63.97      C2   N  
ATOM   3895  CA  GLY A 277       8.153   6.543  -3.448  1.00 63.97      C2   C  
ATOM   3896  C   GLY A 277       8.845   5.380  -4.146  1.00 63.97      C2   C  
ATOM   3897  O   GLY A 277       9.997   5.091  -3.902  1.00 63.97      C2   O  
ATOM   3898  H   GLY A 277      10.020   7.239  -3.165  1.00 63.97      C2   H  
ATOM   3899  HA2 GLY A 277       7.382   6.078  -2.835  1.00 63.97      C2   H  
ATOM   3900  HA3 GLY A 277       7.659   7.159  -4.201  1.00 63.97      C2   H  
ATOM   3901  N   ASP A 278       8.049   4.712  -4.964  1.00 69.65      C2   N  
ATOM   3902  CA  ASP A 278       8.405   3.532  -5.805  1.00 69.65      C2   C  
ATOM   3903  C   ASP A 278       8.863   3.958  -7.181  1.00 69.65      C2   C  
ATOM   3904  O   ASP A 278       8.370   4.861  -7.795  1.00 69.65      C2   O  
ATOM   3905  CB  ASP A 278       7.152   2.615  -5.823  1.00 69.65      C2   C  
ATOM   3906  CG  ASP A 278       5.752   3.087  -6.064  1.00 69.65      C2   C  
ATOM   3907  OD1 ASP A 278       5.584   4.333  -6.181  1.00 69.65      C2   O  
ATOM   3908  OD2 ASP A 278       4.847   2.218  -6.054  1.00 69.65      C2   O  
ATOM   3909  H   ASP A 278       7.097   4.951  -5.202  1.00 69.65      C2   H  
ATOM   3910  HA  ASP A 278       9.192   3.007  -5.263  1.00 69.65      C2   H  
ATOM   3911  HB2 ASP A 278       7.464   1.840  -6.523  1.00 69.65      C2   H  
ATOM   3912  HB3 ASP A 278       7.094   2.042  -4.897  1.00 69.65      C2   H  
ATOM   3913  N   ARG A 279       9.801   3.193  -7.649  1.00 64.96      C2   N  
ATOM   3914  CA  ARG A 279      10.430   3.206  -9.045  1.00 64.96      C2   C  
ATOM   3915  C   ARG A 279       9.417   2.764 -10.123  1.00 64.96      C2   C  
ATOM   3916  O   ARG A 279       8.633   1.870  -9.841  1.00 64.96      C2   O  
ATOM   3917  CB  ARG A 279      11.658   2.317  -8.893  1.00 64.96      C2   C  
ATOM   3918  CG  ARG A 279      12.555   2.132 -10.100  1.00 64.96      C2   C  
ATOM   3919  CD  ARG A 279      13.814   1.252  -9.757  1.00 64.96      C2   C  
ATOM   3920  NE  ARG A 279      14.659   1.785  -8.671  1.00 64.96      C2   N  
ATOM   3921  CZ  ARG A 279      15.441   1.017  -7.918  1.00 64.96      C2   C  
ATOM   3922  NH1 ARG A 279      15.631  -0.254  -8.249  1.00 64.96      C2   N  
ATOM   3923  NH2 ARG A 279      16.051   1.429  -6.813  1.00 64.96      C2   N  
ATOM   3924  H   ARG A 279      10.020   2.424  -7.031  1.00 64.96      C2   H  
ATOM   3925  HA  ARG A 279      10.637   4.253  -9.267  1.00 64.96      C2   H  
ATOM   3926  HB2 ARG A 279      12.243   2.844  -8.139  1.00 64.96      C2   H  
ATOM   3927  HB3 ARG A 279      11.437   1.345  -8.452  1.00 64.96      C2   H  
ATOM   3928  HG2 ARG A 279      11.966   1.714 -10.917  1.00 64.96      C2   H  
ATOM   3929  HG3 ARG A 279      12.851   3.070 -10.568  1.00 64.96      C2   H  
ATOM   3930  HD2 ARG A 279      13.600   0.202  -9.558  1.00 64.96      C2   H  
ATOM   3931  HD3 ARG A 279      14.532   1.383 -10.566  1.00 64.96      C2   H  
ATOM   3932  HE  ARG A 279      14.660   2.789  -8.565  1.00 64.96      C2   H  
ATOM   3933 HH11 ARG A 279      16.053  -0.971  -7.677  1.00 64.96      C2   H  
ATOM   3934 HH12 ARG A 279      15.357  -0.649  -9.138  1.00 64.96      C2   H  
ATOM   3935 HH21 ARG A 279      15.979   2.387  -6.501  1.00 64.96      C2   H  
ATOM   3936 HH22 ARG A 279      16.501   0.809  -6.154  1.00 64.96      C2   H  
ATOM   3937  N   PRO A 280       9.340   3.573 -11.249  1.00 70.10      C2   N  
ATOM   3938  CA  PRO A 280       8.256   3.642 -12.244  1.00 70.10      C2   C  
ATOM   3939  C   PRO A 280       7.282   2.426 -12.379  1.00 70.10      C2   C  
ATOM   3940  O   PRO A 280       7.758   1.293 -12.567  1.00 70.10      C2   O  
ATOM   3941  CB  PRO A 280       9.056   4.073 -13.476  1.00 70.10      C2   C  
ATOM   3942  CG  PRO A 280      10.120   5.061 -12.967  1.00 70.10      C2   C  
ATOM   3943  CD  PRO A 280      10.377   4.465 -11.590  1.00 70.10      C2   C  
ATOM   3944  HA  PRO A 280       7.606   4.489 -12.026  1.00 70.10      C2   H  
ATOM   3945  HB2 PRO A 280       9.479   3.274 -14.086  1.00 70.10      C2   H  
ATOM   3946  HB3 PRO A 280       8.379   4.606 -14.143  1.00 70.10      C2   H  
ATOM   3947  HG2 PRO A 280      11.007   5.147 -13.594  1.00 70.10      C2   H  
ATOM   3948  HG3 PRO A 280       9.558   5.995 -12.937  1.00 70.10      C2   H  
ATOM   3949  HD2 PRO A 280      11.290   3.889 -11.742  1.00 70.10      C2   H  
ATOM   3950  HD3 PRO A 280      10.507   5.239 -10.834  1.00 70.10      C2   H  
ATOM   3951  N   SER A 281       5.994   2.662 -12.188  1.00 27.91      C2   N  
ATOM   3952  CA  SER A 281       4.933   1.606 -12.143  1.00 28.04      C2   C  
ATOM   3953  C   SER A 281       5.182   0.493 -11.085  1.00 26.58      C2   C  
ATOM   3954  O   SER A 281       5.095  -0.713 -11.325  1.00 27.10      C2   O  
ATOM   3955  CB  SER A 281       4.830   1.029 -13.638  1.00  0.00      C2   C  
ATOM   3956  OG  SER A 281       4.952   1.963 -14.666  1.00  0.00      C2   O  
ATOM   3957  H   SER A 281       5.703   3.591 -11.919  1.00 27.91      C2   H  
ATOM   3958  HA  SER A 281       4.081   2.227 -11.866  1.00 28.04      C2   H  
ATOM   3959  HB2 SER A 281       5.601   0.266 -13.749  1.00  0.00      C2   H  
ATOM   3960  HB3 SER A 281       3.880   0.505 -13.746  1.00  0.00      C2   H  
ATOM   3961  HG  SER A 281       5.878   2.082 -14.890  1.00  0.00      C2   H  
ATOM   3962  N   SER A 282       5.621   0.952  -9.902  1.00 25.98      C2   N  
ATOM   3963  CA  SER A 282       5.725   0.146  -8.656  1.00 25.98      C2   C  
ATOM   3964  C   SER A 282       6.662  -1.061  -8.841  1.00 25.98      C2   C  
ATOM   3965  O   SER A 282       6.332  -2.213  -8.448  1.00 25.98      C2   O  
ATOM   3966  CB  SER A 282       4.320  -0.184  -8.118  1.00 25.98      C2   C  
ATOM   3967  OG  SER A 282       3.580   0.988  -7.936  1.00 25.98      C2   O  
ATOM   3968  H   SER A 282       5.883   1.927  -9.863  1.00 25.98      C2   H  
ATOM   3969  HA  SER A 282       6.181   0.852  -7.962  1.00 25.98      C2   H  
ATOM   3970  HB2 SER A 282       3.888  -0.919  -8.797  1.00 25.98      C2   H  
ATOM   3971  HB3 SER A 282       4.444  -0.824  -7.245  1.00 25.98      C2   H  
ATOM   3972  HG  SER A 282       4.120   1.408  -7.262  1.00 25.98      C2   H  
ATOM   3973  N   LYS A 283       7.899  -0.792  -9.361  1.00 27.45      C2   N  
ATOM   3974  CA  LYS A 283       9.015  -1.740  -9.648  1.00 27.45      C2   C  
ATOM   3975  C   LYS A 283       9.425  -2.489  -8.392  1.00 27.45      C2   C  
ATOM   3976  O   LYS A 283       9.924  -1.836  -7.457  1.00 27.45      C2   O  
ATOM   3977  CB  LYS A 283      10.181  -0.922 -10.252  1.00  0.00      C2   C  
ATOM   3978  CG  LYS A 283      11.526  -1.610 -10.734  1.00  0.00      C2   C  
ATOM   3979  CD  LYS A 283      11.292  -2.884 -11.527  1.00  0.00      C2   C  
ATOM   3980  CE  LYS A 283      12.557  -3.557 -12.038  1.00  0.00      C2   C  
ATOM   3981  NZ  LYS A 283      13.456  -3.864 -10.944  1.00  0.00      C2   N  
ATOM   3982  H   LYS A 283       8.154   0.138  -9.660  1.00 27.45      C2   H  
ATOM   3983  HA  LYS A 283       8.670  -2.372 -10.466  1.00 27.45      C2   H  
ATOM   3984  HB2 LYS A 283       9.834  -0.176 -10.967  1.00  0.00      C2   H  
ATOM   3985  HB3 LYS A 283      10.485  -0.192  -9.501  1.00  0.00      C2   H  
ATOM   3986  HG2 LYS A 283      11.988  -0.845 -11.358  1.00  0.00      C2   H  
ATOM   3987  HG3 LYS A 283      12.241  -1.805  -9.934  1.00  0.00      C2   H  
ATOM   3988  HD2 LYS A 283      10.767  -3.559 -10.851  1.00  0.00      C2   H  
ATOM   3989  HD3 LYS A 283      10.654  -2.583 -12.358  1.00  0.00      C2   H  
ATOM   3990  HE2 LYS A 283      12.299  -4.501 -12.518  1.00  0.00      C2   H  
ATOM   3991  HE3 LYS A 283      13.048  -3.055 -12.871  1.00  0.00      C2   H  
ATOM   3992  HZ1 LYS A 283      13.852  -3.021 -10.553  1.00  0.00      C2   H  
ATOM   3993  HZ2 LYS A 283      12.957  -4.482 -10.320  1.00  0.00      C2   H  
ATOM   3994  HZ3 LYS A 283      14.235  -4.373 -11.335  1.00  0.00      C2   H  
ATOM   3995  N   THR A 284       9.270  -3.813  -8.396  1.00 23.66      C2   N  
ATOM   3996  CA  THR A 284       9.918  -4.780  -7.427  1.00 23.66      C2   C  
ATOM   3997  C   THR A 284       9.181  -4.831  -6.055  1.00 23.66      C2   C  
ATOM   3998  O   THR A 284       9.339  -5.670  -5.210  1.00 23.66      C2   O  
ATOM   3999  CB  THR A 284      11.460  -4.599  -7.210  1.00  0.00      C2   C  
ATOM   4000  CG2 THR A 284      12.087  -5.670  -6.368  1.00  0.00      C2   C  
ATOM   4001  OG1 THR A 284      12.115  -4.536  -8.462  1.00  0.00      C2   O  
ATOM   4002  H   THR A 284       8.948  -4.268  -9.238  1.00 23.66      C2   H  
ATOM   4003  HA  THR A 284       9.657  -5.717  -7.917  1.00 23.66      C2   H  
ATOM   4004  HB  THR A 284      11.701  -3.667  -6.698  1.00  0.00      C2   H  
ATOM   4005  HG1 THR A 284      11.787  -5.220  -9.051  1.00  0.00      C2   H  
ATOM   4006 HG21 THR A 284      11.988  -5.534  -5.291  1.00  0.00      C2   H  
ATOM   4007 HG22 THR A 284      11.742  -6.695  -6.507  1.00  0.00      C2   H  
ATOM   4008 HG23 THR A 284      13.143  -5.758  -6.623  1.00  0.00      C2   H  
ATOM   4009  N   GLU A 285       8.261  -3.879  -5.931  1.00 25.84      C2   N  
ATOM   4010  CA  GLU A 285       7.364  -3.626  -4.800  1.00 25.84      C2   C  
ATOM   4011  C   GLU A 285       6.448  -4.866  -4.569  1.00 25.84      C2   C  
ATOM   4012  O   GLU A 285       6.220  -5.642  -5.532  1.00 25.84      C2   O  
ATOM   4013  CB  GLU A 285       6.491  -2.396  -5.152  1.00  0.00      C2   C  
ATOM   4014  CG  GLU A 285       7.143  -1.025  -5.396  1.00  0.00      C2   C  
ATOM   4015  CD  GLU A 285       7.960  -0.554  -4.215  1.00  0.00      C2   C  
ATOM   4016  OE1 GLU A 285       7.343  -0.234  -3.200  1.00  0.00      C2   O  
ATOM   4017  OE2 GLU A 285       9.207  -0.585  -4.231  1.00  0.00      C2   O  
ATOM   4018  H   GLU A 285       8.110  -3.250  -6.706  1.00 25.84      C2   H  
ATOM   4019  HA  GLU A 285       7.895  -3.494  -3.857  1.00 25.84      C2   H  
ATOM   4020  HB2 GLU A 285       5.933  -2.544  -6.076  1.00  0.00      C2   H  
ATOM   4021  HB3 GLU A 285       5.774  -2.205  -4.354  1.00  0.00      C2   H  
ATOM   4022  HG2 GLU A 285       7.806  -1.103  -6.258  1.00  0.00      C2   H  
ATOM   4023  HG3 GLU A 285       6.323  -0.397  -5.745  1.00  0.00      C2   H  
ATOM   4024  N   ILE A 286       5.788  -4.933  -3.412  1.00 22.73      C2   N  
ATOM   4025  CA  ILE A 286       4.573  -5.786  -3.213  1.00 22.73      C2   C  
ATOM   4026  C   ILE A 286       3.461  -4.906  -3.772  1.00 22.73      C2   C  
ATOM   4027  O   ILE A 286       3.167  -3.865  -3.169  1.00 22.73      C2   O  
ATOM   4028  CB  ILE A 286       4.319  -6.133  -1.718  1.00  0.00      C2   C  
ATOM   4029  CG1 ILE A 286       5.493  -6.893  -1.040  1.00  0.00      C2   C  
ATOM   4030  CG2 ILE A 286       3.104  -6.952  -1.416  1.00  0.00      C2   C  
ATOM   4031  CD1 ILE A 286       5.457  -7.177   0.452  1.00  0.00      C2   C  
ATOM   4032  H   ILE A 286       6.059  -4.192  -2.781  1.00 22.73      C2   H  
ATOM   4033  HA  ILE A 286       4.738  -6.674  -3.824  1.00 22.73      C2   H  
ATOM   4034  HB  ILE A 286       4.097  -5.186  -1.226  1.00  0.00      C2   H  
ATOM   4035 HG12 ILE A 286       5.877  -7.802  -1.503  1.00  0.00      C2   H  
ATOM   4036 HG13 ILE A 286       6.418  -6.317  -1.026  1.00  0.00      C2   H  
ATOM   4037 HG21 ILE A 286       2.195  -6.439  -1.730  1.00  0.00      C2   H  
ATOM   4038 HG22 ILE A 286       3.250  -7.967  -1.783  1.00  0.00      C2   H  
ATOM   4039 HG23 ILE A 286       2.884  -7.173  -0.371  1.00  0.00      C2   H  
ATOM   4040 HD11 ILE A 286       4.712  -6.518   0.899  1.00  0.00      C2   H  
ATOM   4041 HD12 ILE A 286       5.107  -8.179   0.703  1.00  0.00      C2   H  
ATOM   4042 HD13 ILE A 286       6.445  -7.044   0.892  1.00  0.00      C2   H  
ATOM   4043  N   GLU A 287       2.902  -5.399  -4.911  1.00 31.64      C2   N  
ATOM   4044  CA  GLU A 287       1.776  -4.716  -5.433  1.00 31.64      C2   C  
ATOM   4045  C   GLU A 287       0.441  -5.279  -4.867  1.00 31.64      C2   C  
ATOM   4046  O   GLU A 287      -0.564  -4.717  -5.194  1.00 31.64      C2   O  
ATOM   4047  CB  GLU A 287       1.756  -4.877  -6.988  1.00  0.00      C2   C  
ATOM   4048  CG  GLU A 287       2.817  -3.994  -7.681  1.00  0.00      C2   C  
ATOM   4049  CD  GLU A 287       2.679  -3.950  -9.183  1.00  0.00      C2   C  
ATOM   4050  OE1 GLU A 287       3.330  -4.722  -9.962  1.00  0.00      C2   O  
ATOM   4051  OE2 GLU A 287       1.845  -3.185  -9.645  1.00  0.00      C2   O  
ATOM   4052  H   GLU A 287       3.229  -6.233  -5.378  1.00 31.64      C2   H  
ATOM   4053  HA  GLU A 287       1.764  -3.641  -5.253  1.00 31.64      C2   H  
ATOM   4054  HB2 GLU A 287       1.931  -5.947  -7.106  1.00  0.00      C2   H  
ATOM   4055  HB3 GLU A 287       0.725  -4.790  -7.331  1.00  0.00      C2   H  
ATOM   4056  HG2 GLU A 287       2.949  -2.960  -7.365  1.00  0.00      C2   H  
ATOM   4057  HG3 GLU A 287       3.826  -4.359  -7.489  1.00  0.00      C2   H  
ATOM   4058  N   MET A 288       0.484  -6.334  -4.002  1.00 26.19      C2   N  
ATOM   4059  CA  MET A 288      -0.640  -6.762  -3.182  1.00 26.19      C2   C  
ATOM   4060  C   MET A 288      -1.758  -7.555  -3.980  1.00 26.19      C2   C  
ATOM   4061  O   MET A 288      -2.933  -7.380  -3.778  1.00 26.19      C2   O  
ATOM   4062  CB  MET A 288      -1.230  -5.717  -2.165  1.00  0.00      C2   C  
ATOM   4063  CG  MET A 288      -0.185  -5.157  -1.256  1.00  0.00      C2   C  
ATOM   4064  SD  MET A 288      -0.777  -3.717  -0.310  1.00  0.00      C2   S  
ATOM   4065  CE  MET A 288      -1.929  -4.581   0.857  1.00  0.00      C2   C  
ATOM   4066  H   MET A 288       1.354  -6.818  -3.829  1.00 26.19      C2   H  
ATOM   4067  HA  MET A 288      -0.185  -7.527  -2.552  1.00 26.19      C2   H  
ATOM   4068  HB2 MET A 288      -1.741  -4.916  -2.700  1.00  0.00      C2   H  
ATOM   4069  HB3 MET A 288      -2.053  -6.272  -1.715  1.00  0.00      C2   H  
ATOM   4070  HG2 MET A 288       0.239  -5.906  -0.586  1.00  0.00      C2   H  
ATOM   4071  HG3 MET A 288       0.634  -4.737  -1.839  1.00  0.00      C2   H  
ATOM   4072  HE1 MET A 288      -2.784  -4.968   0.303  1.00  0.00      C2   H  
ATOM   4073  HE2 MET A 288      -1.375  -5.230   1.535  1.00  0.00      C2   H  
ATOM   4074  HE3 MET A 288      -2.410  -3.820   1.471  1.00  0.00      C2   H  
ATOM   4075  N   ASP A 289      -1.259  -8.428  -4.868  1.00 25.44      C2   N  
ATOM   4076  CA  ASP A 289      -1.922  -9.170  -5.924  1.00 25.44      C2   C  
ATOM   4077  C   ASP A 289      -2.003  -8.402  -7.222  1.00 25.44      C2   C  
ATOM   4078  O   ASP A 289      -3.069  -8.121  -7.717  1.00 25.44      C2   O  
ATOM   4079  CB  ASP A 289      -3.343  -9.755  -5.514  1.00  0.00      C2   C  
ATOM   4080  CG  ASP A 289      -3.341 -10.972  -4.554  1.00  0.00      C2   C  
ATOM   4081  OD1 ASP A 289      -2.576 -11.892  -4.921  1.00  0.00      C2   O  
ATOM   4082  OD2 ASP A 289      -4.142 -11.006  -3.605  1.00  0.00      C2   O  
ATOM   4083  H   ASP A 289      -0.251  -8.504  -4.864  1.00 25.44      C2   H  
ATOM   4084  HA  ASP A 289      -1.396 -10.119  -6.025  1.00 25.44      C2   H  
ATOM   4085  HB2 ASP A 289      -4.087  -8.984  -5.315  1.00  0.00      C2   H  
ATOM   4086  HB3 ASP A 289      -3.789 -10.264  -6.369  1.00  0.00      C2   H  
ATOM   4087  N   GLY A 290      -0.783  -8.016  -7.673  1.00 10.84      C2   N  
ATOM   4088  CA  GLY A 290      -0.665  -7.204  -8.964  1.00 10.86      C2   C  
ATOM   4089  C   GLY A 290      -1.085  -7.835 -10.287  1.00 11.95      C2   C  
ATOM   4090  O   GLY A 290      -1.197  -9.074 -10.395  1.00 11.05      C2   O  
ATOM   4091  H   GLY A 290       0.002  -8.319  -7.114  1.00 10.84      C2   H  
ATOM   4092  HA2 GLY A 290      -1.338  -6.368  -8.777  1.00 10.86      C2   H  
ATOM   4093  HA3 GLY A 290       0.265  -6.660  -9.130  1.00 10.86      C2   H  
ATOM   4094  N   LYS A 291      -1.316  -7.011 -11.323  1.00 12.97      C2   N  
ATOM   4095  CA  LYS A 291      -1.429  -7.350 -12.755  1.00 13.63      C2   C  
ATOM   4096  C   LYS A 291      -0.076  -7.697 -13.343  1.00 13.95      C2   C  
ATOM   4097  O   LYS A 291       0.975  -7.343 -12.783  1.00 13.09      C2   O  
ATOM   4098  CB  LYS A 291      -2.143  -6.123 -13.456  1.00  0.00      C2   C  
ATOM   4099  CG  LYS A 291      -1.211  -4.907 -13.940  1.00  0.00      C2   C  
ATOM   4100  CD  LYS A 291      -0.483  -4.240 -12.734  1.00  0.00      C2   C  
ATOM   4101  CE  LYS A 291       0.494  -3.182 -13.223  1.00  0.00      C2   C  
ATOM   4102  NZ  LYS A 291       0.935  -2.426 -12.093  1.00  0.00      C2   N  
ATOM   4103  H   LYS A 291      -1.241  -6.036 -11.072  1.00 12.97      C2   H  
ATOM   4104  HA  LYS A 291      -1.965  -8.299 -12.791  1.00 13.63      C2   H  
ATOM   4105  HB2 LYS A 291      -2.620  -6.438 -14.385  1.00  0.00      C2   H  
ATOM   4106  HB3 LYS A 291      -2.890  -5.659 -12.813  1.00  0.00      C2   H  
ATOM   4107  HG2 LYS A 291      -0.603  -5.241 -14.781  1.00  0.00      C2   H  
ATOM   4108  HG3 LYS A 291      -1.798  -4.172 -14.490  1.00  0.00      C2   H  
ATOM   4109  HD2 LYS A 291      -1.118  -3.727 -12.011  1.00  0.00      C2   H  
ATOM   4110  HD3 LYS A 291       0.176  -4.976 -12.273  1.00  0.00      C2   H  
ATOM   4111  HE2 LYS A 291       1.291  -3.711 -13.745  1.00  0.00      C2   H  
ATOM   4112  HE3 LYS A 291       0.013  -2.527 -13.950  1.00  0.00      C2   H  
ATOM   4113  HZ1 LYS A 291       0.115  -2.214 -11.542  1.00  0.00      C2   H  
ATOM   4114  HZ2 LYS A 291       1.719  -2.791 -11.572  1.00  0.00      C2   H  
ATOM   4115  HZ3 LYS A 291       1.239  -1.521 -12.422  1.00  0.00      C2   H  
ATOM   4116  N   VAL A 292      -0.072  -8.286 -14.571  1.00 13.61      C2   N  
ATOM   4117  CA  VAL A 292       1.049  -8.828 -15.295  1.00 15.42      C2   C  
ATOM   4118  C   VAL A 292       0.711  -8.459 -16.778  1.00 16.13      C2   C  
ATOM   4119  O   VAL A 292      -0.439  -8.629 -17.150  1.00 16.57      C2   O  
ATOM   4120  CB  VAL A 292       1.236 -10.335 -15.079  1.00  0.00      C2   C  
ATOM   4121  CG1 VAL A 292       1.239 -10.813 -13.654  1.00  0.00      C2   C  
ATOM   4122  CG2 VAL A 292       0.323 -11.284 -15.946  1.00  0.00      C2   C  
ATOM   4123  H   VAL A 292      -0.952  -8.425 -15.047  1.00 13.61      C2   H  
ATOM   4124  HA  VAL A 292       1.919  -8.278 -14.936  1.00 15.42      C2   H  
ATOM   4125  HB  VAL A 292       2.285 -10.436 -15.357  1.00  0.00      C2   H  
ATOM   4126 HG11 VAL A 292       1.596 -11.839 -13.559  1.00  0.00      C2   H  
ATOM   4127 HG12 VAL A 292       1.825 -10.163 -13.004  1.00  0.00      C2   H  
ATOM   4128 HG13 VAL A 292       0.256 -10.825 -13.184  1.00  0.00      C2   H  
ATOM   4129 HG21 VAL A 292      -0.763 -11.248 -15.856  1.00  0.00      C2   H  
ATOM   4130 HG22 VAL A 292       0.416 -11.115 -17.018  1.00  0.00      C2   H  
ATOM   4131 HG23 VAL A 292       0.485 -12.334 -15.701  1.00  0.00      C2   H  
ATOM   4132  N   VAL A 293       1.666  -8.061 -17.611  1.00 16.81      C2   N  
ATOM   4133  CA  VAL A 293       1.441  -8.014 -19.028  1.00 18.07      C2   C  
ATOM   4134  C   VAL A 293       1.601  -9.398 -19.670  1.00 19.28      C2   C  
ATOM   4135  O   VAL A 293       2.340 -10.268 -19.169  1.00 18.73      C2   O  
ATOM   4136  CB  VAL A 293       2.298  -6.940 -19.771  1.00  0.00      C2   C  
ATOM   4137  CG1 VAL A 293       1.916  -5.489 -19.245  1.00  0.00      C2   C  
ATOM   4138  CG2 VAL A 293       3.765  -7.089 -19.596  1.00  0.00      C2   C  
ATOM   4139  H   VAL A 293       2.619  -8.053 -17.277  1.00 16.81      C2   H  
ATOM   4140  HA  VAL A 293       0.415  -7.680 -19.187  1.00 18.07      C2   H  
ATOM   4141  HB  VAL A 293       2.147  -6.894 -20.849  1.00  0.00      C2   H  
ATOM   4142 HG11 VAL A 293       2.569  -5.128 -18.451  1.00  0.00      C2   H  
ATOM   4143 HG12 VAL A 293       2.021  -4.718 -20.008  1.00  0.00      C2   H  
ATOM   4144 HG13 VAL A 293       0.887  -5.573 -18.895  1.00  0.00      C2   H  
ATOM   4145 HG21 VAL A 293       3.903  -7.332 -18.543  1.00  0.00      C2   H  
ATOM   4146 HG22 VAL A 293       4.098  -7.947 -20.180  1.00  0.00      C2   H  
ATOM   4147 HG23 VAL A 293       4.329  -6.165 -19.725  1.00  0.00      C2   H  
ATOM   4148  N   ASN A 294       0.973  -9.563 -20.809  1.00 19.79      C2   N  
ATOM   4149  CA  ASN A 294       1.016 -10.776 -21.567  1.00 19.71      C2   C  
ATOM   4150  C   ASN A 294       1.905 -10.665 -22.796  1.00 18.82      C2   C  
ATOM   4151  O   ASN A 294       2.536  -9.614 -22.980  1.00 18.97      C2   O  
ATOM   4152  CB  ASN A 294      -0.441 -11.223 -21.893  1.00  0.00      C2   C  
ATOM   4153  CG  ASN A 294      -1.328 -10.306 -22.723  1.00  0.00      C2   C  
ATOM   4154  ND2 ASN A 294      -2.526 -10.727 -23.083  1.00  0.00      C2   N  
ATOM   4155  OD1 ASN A 294      -0.833  -9.303 -23.232  1.00  0.00      C2   O  
ATOM   4156  H   ASN A 294       0.633  -8.777 -21.345  1.00 19.79      C2   H  
ATOM   4157  HA  ASN A 294       1.339 -11.637 -20.982  1.00 19.71      C2   H  
ATOM   4158  HB2 ASN A 294      -0.334 -12.169 -22.423  1.00  0.00      C2   H  
ATOM   4159  HB3 ASN A 294      -1.007 -11.328 -20.967  1.00  0.00      C2   H  
ATOM   4160 HD21 ASN A 294      -2.780 -11.697 -22.955  1.00  0.00      C2   H  
ATOM   4161 HD22 ASN A 294      -3.157 -10.261 -23.719  1.00  0.00      C2   H  
ATOM   4162  N   SER A 295       1.795 -11.593 -23.772  1.00 17.68      C2   N  
ATOM   4163  CA  SER A 295       2.451 -11.454 -25.076  1.00 17.27      C2   C  
ATOM   4164  C   SER A 295       2.025 -10.282 -25.972  1.00 17.35      C2   C  
ATOM   4165  O   SER A 295       2.919  -9.648 -26.611  1.00 16.46      C2   O  
ATOM   4166  CB  SER A 295       2.451 -12.856 -25.740  1.00  0.00      C2   C  
ATOM   4167  OG  SER A 295       1.227 -13.300 -26.234  1.00  0.00      C2   O  
ATOM   4168  H   SER A 295       1.412 -12.501 -23.551  1.00 17.68      C2   H  
ATOM   4169  HA  SER A 295       3.461 -11.122 -24.835  1.00 17.27      C2   H  
ATOM   4170  HB2 SER A 295       3.151 -12.911 -26.574  1.00  0.00      C2   H  
ATOM   4171  HB3 SER A 295       2.812 -13.616 -25.047  1.00  0.00      C2   H  
ATOM   4172  HG  SER A 295       1.200 -13.023 -27.153  1.00  0.00      C2   H  
ATOM   4173  N   HIS A 296       0.721  -9.882 -25.860  1.00 16.77      C2   N  
ATOM   4174  CA  HIS A 296       0.118  -8.736 -26.554  1.00 18.31      C2   C  
ATOM   4175  C   HIS A 296       0.482  -7.375 -25.982  1.00 19.35      C2   C  
ATOM   4176  O   HIS A 296       0.085  -6.349 -26.501  1.00 20.14      C2   O  
ATOM   4177  CB  HIS A 296      -1.375  -8.941 -26.643  1.00  0.00      C2   C  
ATOM   4178  CG  HIS A 296      -2.037  -8.119 -27.795  1.00  0.00      C2   C  
ATOM   4179  CD2 HIS A 296      -1.661  -8.012 -29.119  1.00  0.00      C2   C  
ATOM   4180  ND1 HIS A 296      -3.110  -7.196 -27.664  1.00  0.00      C2   N  
ATOM   4181  CE1 HIS A 296      -3.369  -6.707 -28.834  1.00  0.00      C2   C  
ATOM   4182  NE2 HIS A 296      -2.557  -7.163 -29.771  1.00  0.00      C2   N  
ATOM   4183  H   HIS A 296       0.136 -10.290 -25.144  1.00 16.77      C2   H  
ATOM   4184  HA  HIS A 296       0.467  -8.907 -27.573  1.00 18.31      C2   H  
ATOM   4185  HB2 HIS A 296      -1.579 -10.001 -26.798  1.00  0.00      C2   H  
ATOM   4186  HB3 HIS A 296      -1.784  -8.677 -25.668  1.00  0.00      C2   H  
ATOM   4187  HD2 HIS A 296      -0.771  -8.295 -29.661  1.00  0.00      C2   H  
ATOM   4188  HE1 HIS A 296      -4.194  -6.017 -28.932  1.00  0.00      C2   H  
ATOM   4189  N   VAL A 297       1.247  -7.427 -24.832  1.00 19.87      C2   N  
ATOM   4190  CA  VAL A 297       1.709  -6.331 -24.045  1.00 20.84      C2   C  
ATOM   4191  C   VAL A 297       0.552  -5.463 -23.552  1.00 21.07      C2   C  
ATOM   4192  O   VAL A 297       0.756  -4.279 -23.292  1.00 20.98      C2   O  
ATOM   4193  CB  VAL A 297       3.001  -5.662 -24.601  1.00  0.00      C2   C  
ATOM   4194  CG1 VAL A 297       4.158  -6.705 -24.668  1.00  0.00      C2   C  
ATOM   4195  CG2 VAL A 297       2.799  -5.138 -26.092  1.00  0.00      C2   C  
ATOM   4196  H   VAL A 297       1.574  -8.321 -24.496  1.00 19.87      C2   H  
ATOM   4197  HA  VAL A 297       2.085  -6.848 -23.162  1.00 20.84      C2   H  
ATOM   4198  HB  VAL A 297       3.339  -4.841 -23.969  1.00  0.00      C2   H  
ATOM   4199 HG11 VAL A 297       4.325  -7.192 -23.707  1.00  0.00      C2   H  
ATOM   4200 HG12 VAL A 297       3.847  -7.511 -25.332  1.00  0.00      C2   H  
ATOM   4201 HG13 VAL A 297       5.011  -6.115 -25.004  1.00  0.00      C2   H  
ATOM   4202 HG21 VAL A 297       3.707  -4.672 -26.475  1.00  0.00      C2   H  
ATOM   4203 HG22 VAL A 297       2.658  -5.943 -26.813  1.00  0.00      C2   H  
ATOM   4204 HG23 VAL A 297       2.010  -4.388 -26.139  1.00  0.00      C2   H  
ATOM   4205  N   ASP A 298      -0.568  -6.135 -23.231  1.00 20.39      C2   N  
ATOM   4206  CA  ASP A 298      -1.619  -5.584 -22.431  1.00 21.04      C2   C  
ATOM   4207  C   ASP A 298      -1.550  -6.165 -21.009  1.00 21.54      C2   C  
ATOM   4208  O   ASP A 298      -1.308  -7.331 -20.835  1.00 20.68      C2   O  
ATOM   4209  CB  ASP A 298      -2.992  -5.919 -22.886  1.00  0.00      C2   C  
ATOM   4210  CG  ASP A 298      -3.420  -5.663 -24.358  1.00  0.00      C2   C  
ATOM   4211  OD1 ASP A 298      -3.420  -4.494 -24.838  1.00  0.00      C2   O  
ATOM   4212  OD2 ASP A 298      -3.821  -6.673 -24.990  1.00  0.00      C2   O  
ATOM   4213  H   ASP A 298      -0.587  -7.135 -23.368  1.00 20.39      C2   H  
ATOM   4214  HA  ASP A 298      -1.473  -4.508 -22.338  1.00 21.04      C2   H  
ATOM   4215  HB2 ASP A 298      -3.312  -6.918 -22.590  1.00  0.00      C2   H  
ATOM   4216  HB3 ASP A 298      -3.651  -5.274 -22.306  1.00  0.00      C2   H  
ATOM   4217  N   ASN A 299      -1.855  -5.379 -19.968  1.00 22.34      C2   N  
ATOM   4218  CA  ASN A 299      -2.140  -5.791 -18.551  1.00 22.21      C2   C  
ATOM   4219  C   ASN A 299      -3.270  -6.820 -18.498  1.00 21.74      C2   C  
ATOM   4220  O   ASN A 299      -4.418  -6.481 -18.830  1.00 22.03      C2   O  
ATOM   4221  CB  ASN A 299      -2.432  -4.507 -17.748  1.00  0.00      C2   C  
ATOM   4222  CG  ASN A 299      -1.254  -3.647 -17.389  1.00  0.00      C2   C  
ATOM   4223  ND2 ASN A 299      -1.397  -2.316 -17.505  1.00  0.00      C2   N  
ATOM   4224  OD1 ASN A 299      -0.169  -4.115 -17.073  1.00  0.00      C2   O  
ATOM   4225  H   ASN A 299      -1.941  -4.380 -20.087  1.00 22.34      C2   H  
ATOM   4226  HA  ASN A 299      -1.281  -6.301 -18.115  1.00 22.21      C2   H  
ATOM   4227  HB2 ASN A 299      -3.210  -3.946 -18.267  1.00  0.00      C2   H  
ATOM   4228  HB3 ASN A 299      -2.860  -4.712 -16.767  1.00  0.00      C2   H  
ATOM   4229 HD21 ASN A 299      -0.607  -1.780 -17.175  1.00  0.00      C2   H  
ATOM   4230 HD22 ASN A 299      -2.321  -1.906 -17.503  1.00  0.00      C2   H  
ATOM   4231  N   PHE A 300      -2.867  -8.002 -18.063  1.00 20.52      C2   N  
ATOM   4232  CA  PHE A 300      -3.739  -9.128 -17.870  1.00 20.19      C2   C  
ATOM   4233  C   PHE A 300      -4.061  -9.196 -16.300  1.00 18.61      C2   C  
ATOM   4234  O   PHE A 300      -3.133  -9.059 -15.540  1.00 17.48      C2   O  
ATOM   4235  CB  PHE A 300      -3.002 -10.393 -18.450  1.00  0.00      C2   C  
ATOM   4236  CG  PHE A 300      -3.750 -11.693 -18.307  1.00  0.00      C2   C  
ATOM   4237  CD1 PHE A 300      -4.627 -12.275 -19.216  1.00  0.00      C2   C  
ATOM   4238  CD2 PHE A 300      -3.736 -12.246 -16.998  1.00  0.00      C2   C  
ATOM   4239  CE1 PHE A 300      -5.490 -13.302 -18.884  1.00  0.00      C2   C  
ATOM   4240  CE2 PHE A 300      -4.543 -13.286 -16.669  1.00  0.00      C2   C  
ATOM   4241  CZ  PHE A 300      -5.498 -13.769 -17.561  1.00  0.00      C2   C  
ATOM   4242  H   PHE A 300      -1.881  -8.169 -17.922  1.00 20.52      C2   H  
ATOM   4243  HA  PHE A 300      -4.676  -8.891 -18.375  1.00 20.19      C2   H  
ATOM   4244  HB2 PHE A 300      -2.794 -10.194 -19.501  1.00  0.00      C2   H  
ATOM   4245  HB3 PHE A 300      -2.051 -10.610 -17.965  1.00  0.00      C2   H  
ATOM   4246  HD1 PHE A 300      -4.691 -11.974 -20.251  1.00  0.00      C2   H  
ATOM   4247  HD2 PHE A 300      -3.002 -11.885 -16.293  1.00  0.00      C2   H  
ATOM   4248  HE1 PHE A 300      -6.148 -13.713 -19.635  1.00  0.00      C2   H  
ATOM   4249  HE2 PHE A 300      -4.369 -13.674 -15.676  1.00  0.00      C2   H  
ATOM   4250  HZ  PHE A 300      -6.061 -14.664 -17.340  1.00  0.00      C2   H  
ATOM   4251  N   LEU A 301      -5.328  -9.294 -15.899  1.00 17.72      C2   N  
ATOM   4252  CA  LEU A 301      -5.768  -9.299 -14.571  1.00 17.56      C2   C  
ATOM   4253  C   LEU A 301      -6.477 -10.674 -14.365  1.00 17.85      C2   C  
ATOM   4254  O   LEU A 301      -7.376 -10.988 -15.135  1.00 18.10      C2   O  
ATOM   4255  CB  LEU A 301      -6.755  -8.128 -14.438  1.00  0.00      C2   C  
ATOM   4256  CG  LEU A 301      -6.062  -6.795 -14.375  1.00  0.00      C2   C  
ATOM   4257  CD1 LEU A 301      -5.898  -6.079 -15.758  1.00  0.00      C2   C  
ATOM   4258  CD2 LEU A 301      -6.719  -5.865 -13.281  1.00  0.00      C2   C  
ATOM   4259  H   LEU A 301      -6.084  -9.606 -16.492  1.00 17.72      C2   H  
ATOM   4260  HA  LEU A 301      -4.919  -9.190 -13.895  1.00 17.56      C2   H  
ATOM   4261  HB2 LEU A 301      -7.402  -8.187 -15.313  1.00  0.00      C2   H  
ATOM   4262  HB3 LEU A 301      -7.550  -8.188 -13.696  1.00  0.00      C2   H  
ATOM   4263  HG  LEU A 301      -5.070  -7.142 -14.083  1.00  0.00      C2   H  
ATOM   4264 HD11 LEU A 301      -4.864  -5.778 -15.927  1.00  0.00      C2   H  
ATOM   4265 HD12 LEU A 301      -6.064  -6.654 -16.669  1.00  0.00      C2   H  
ATOM   4266 HD13 LEU A 301      -6.552  -5.271 -16.087  1.00  0.00      C2   H  
ATOM   4267 HD21 LEU A 301      -6.515  -4.797 -13.359  1.00  0.00      C2   H  
ATOM   4268 HD22 LEU A 301      -7.799  -5.903 -13.426  1.00  0.00      C2   H  
ATOM   4269 HD23 LEU A 301      -6.530  -6.159 -12.248  1.00  0.00      C2   H  
ATOM   4270  N   ASP A 302      -6.051 -11.355 -13.289  1.00 17.87      C2   N  
ATOM   4271  CA  ASP A 302      -6.458 -12.702 -12.958  1.00 17.93      C2   C  
ATOM   4272  C   ASP A 302      -7.992 -12.678 -12.641  1.00 17.89      C2   C  
ATOM   4273  O   ASP A 302      -8.673 -13.640 -13.059  1.00 17.04      C2   O  
ATOM   4274  CB  ASP A 302      -5.723 -13.594 -11.917  1.00  0.00      C2   C  
ATOM   4275  CG  ASP A 302      -4.255 -13.655 -12.133  1.00  0.00      C2   C  
ATOM   4276  OD1 ASP A 302      -3.808 -13.535 -13.241  1.00  0.00      C2   O  
ATOM   4277  OD2 ASP A 302      -3.557 -13.860 -11.140  1.00  0.00      C2   O  
ATOM   4278  H   ASP A 302      -5.328 -10.836 -12.812  1.00 17.87      C2   H  
ATOM   4279  HA  ASP A 302      -6.341 -13.132 -13.953  1.00 17.93      C2   H  
ATOM   4280  HB2 ASP A 302      -5.817 -13.179 -10.913  1.00  0.00      C2   H  
ATOM   4281  HB3 ASP A 302      -6.034 -14.638 -11.870  1.00  0.00      C2   H  
ATOM   4282  N   GLY A 303      -8.483 -11.672 -12.057  1.00 17.86      C2   N  
ATOM   4283  CA  GLY A 303      -9.848 -11.618 -11.494  1.00 17.35      C2   C  
ATOM   4284  C   GLY A 303     -10.949 -11.228 -12.559  1.00 17.22      C2   C  
ATOM   4285  O   GLY A 303     -12.126 -11.211 -12.277  1.00 16.63      C2   O  
ATOM   4286  H   GLY A 303      -7.978 -10.844 -11.777  1.00 17.86      C2   H  
ATOM   4287  HA2 GLY A 303     -10.145 -12.556 -11.025  1.00 17.35      C2   H  
ATOM   4288  HA3 GLY A 303      -9.990 -10.863 -10.721  1.00 17.35      C2   H  
ATOM   4289  N   ALA A 304     -10.481 -10.720 -13.700  1.00 16.09      C2   N  
ATOM   4290  CA  ALA A 304     -11.328 -10.199 -14.764  1.00 15.81      C2   C  
ATOM   4291  C   ALA A 304     -11.325 -11.022 -16.115  1.00 15.10      C2   C  
ATOM   4292  O   ALA A 304     -12.376 -11.150 -16.708  1.00 15.07      C2   O  
ATOM   4293  CB  ALA A 304     -10.986  -8.741 -15.077  1.00  0.00      C2   C  
ATOM   4294  H   ALA A 304      -9.473 -10.706 -13.773  1.00 16.09      C2   H  
ATOM   4295  HA  ALA A 304     -12.376 -10.227 -14.465  1.00 15.81      C2   H  
ATOM   4296  HB1 ALA A 304     -11.408  -8.157 -15.895  1.00  0.00      C2   H  
ATOM   4297  HB2 ALA A 304     -11.121  -8.108 -14.200  1.00  0.00      C2   H  
ATOM   4298  HB3 ALA A 304      -9.918  -8.649 -15.276  1.00  0.00      C2   H  
ATOM   4299  N   LEU A 305     -10.172 -11.647 -16.501  1.00 14.46      C2   N  
ATOM   4300  CA  LEU A 305     -10.138 -12.253 -17.795  1.00 13.80      C2   C  
ATOM   4301  C   LEU A 305     -10.173 -13.809 -17.737  1.00 13.77      C2   C  
ATOM   4302  O   LEU A 305      -9.507 -14.315 -16.837  1.00 13.28      C2   O  
ATOM   4303  CB  LEU A 305      -8.987 -11.729 -18.627  1.00  0.00      C2   C  
ATOM   4304  CG  LEU A 305      -9.051 -10.240 -18.790  1.00  0.00      C2   C  
ATOM   4305  CD1 LEU A 305      -7.793  -9.599 -19.352  1.00  0.00      C2   C  
ATOM   4306  CD2 LEU A 305     -10.354  -9.705 -19.567  1.00  0.00      C2   C  
ATOM   4307  H   LEU A 305      -9.316 -11.446 -16.003  1.00 14.46      C2   H  
ATOM   4308  HA  LEU A 305     -11.011 -12.077 -18.423  1.00 13.80      C2   H  
ATOM   4309  HB2 LEU A 305      -7.998 -11.922 -18.211  1.00  0.00      C2   H  
ATOM   4310  HB3 LEU A 305      -8.865 -12.281 -19.559  1.00  0.00      C2   H  
ATOM   4311  HG  LEU A 305      -8.997  -9.807 -17.792  1.00  0.00      C2   H  
ATOM   4312 HD11 LEU A 305      -7.058  -9.146 -18.687  1.00  0.00      C2   H  
ATOM   4313 HD12 LEU A 305      -7.212 -10.354 -19.883  1.00  0.00      C2   H  
ATOM   4314 HD13 LEU A 305      -8.161  -8.796 -19.991  1.00  0.00      C2   H  
ATOM   4315 HD21 LEU A 305     -10.787 -10.525 -20.139  1.00  0.00      C2   H  
ATOM   4316 HD22 LEU A 305     -11.050  -9.377 -18.796  1.00  0.00      C2   H  
ATOM   4317 HD23 LEU A 305     -10.350  -8.866 -20.263  1.00  0.00      C2   H  
ATOM   4318  N   VAL A 306     -10.770 -14.577 -18.702  1.00 14.07      C2   N  
ATOM   4319  CA  VAL A 306     -10.741 -16.002 -18.796  1.00 14.29      C2   C  
ATOM   4320  C   VAL A 306     -10.333 -16.280 -20.219  1.00 13.78      C2   C  
ATOM   4321  O   VAL A 306     -10.910 -15.717 -21.168  1.00 14.07      C2   O  
ATOM   4322  CB  VAL A 306     -12.150 -16.665 -18.556  1.00  0.00      C2   C  
ATOM   4323  CG1 VAL A 306     -12.174 -18.185 -18.779  1.00  0.00      C2   C  
ATOM   4324  CG2 VAL A 306     -12.737 -16.384 -17.118  1.00  0.00      C2   C  
ATOM   4325  H   VAL A 306     -11.229 -14.125 -19.480  1.00 14.07      C2   H  
ATOM   4326  HA  VAL A 306     -10.046 -16.394 -18.054  1.00 14.29      C2   H  
ATOM   4327  HB  VAL A 306     -12.797 -16.297 -19.352  1.00  0.00      C2   H  
ATOM   4328 HG11 VAL A 306     -13.129 -18.613 -18.477  1.00  0.00      C2   H  
ATOM   4329 HG12 VAL A 306     -12.169 -18.372 -19.853  1.00  0.00      C2   H  
ATOM   4330 HG13 VAL A 306     -11.337 -18.675 -18.281  1.00  0.00      C2   H  
ATOM   4331 HG21 VAL A 306     -13.734 -16.822 -17.075  1.00  0.00      C2   H  
ATOM   4332 HG22 VAL A 306     -12.193 -16.932 -16.348  1.00  0.00      C2   H  
ATOM   4333 HG23 VAL A 306     -12.710 -15.331 -16.838  1.00  0.00      C2   H  
ATOM   4334  N   LEU A 307      -9.299 -17.066 -20.510  1.00 12.77      C2   N  
ATOM   4335  CA  LEU A 307      -8.795 -17.380 -21.860  1.00 12.21      C2   C  
ATOM   4336  C   LEU A 307      -9.446 -18.663 -22.318  1.00 12.65      C2   C  
ATOM   4337  O   LEU A 307      -9.798 -18.697 -23.509  1.00 12.37      C2   O  
ATOM   4338  CB  LEU A 307      -7.312 -17.454 -21.921  1.00  0.00      C2   C  
ATOM   4339  CG  LEU A 307      -6.566 -16.206 -21.401  1.00  0.00      C2   C  
ATOM   4340  CD1 LEU A 307      -5.107 -16.426 -20.858  1.00  0.00      C2   C  
ATOM   4341  CD2 LEU A 307      -6.670 -15.016 -22.307  1.00  0.00      C2   C  
ATOM   4342  H   LEU A 307      -8.871 -17.587 -19.758  1.00 12.77      C2   H  
ATOM   4343  HA  LEU A 307      -9.202 -16.693 -22.601  1.00 12.21      C2   H  
ATOM   4344  HB2 LEU A 307      -6.901 -18.259 -21.311  1.00  0.00      C2   H  
ATOM   4345  HB3 LEU A 307      -7.051 -17.578 -22.972  1.00  0.00      C2   H  
ATOM   4346  HG  LEU A 307      -7.127 -15.908 -20.515  1.00  0.00      C2   H  
ATOM   4347 HD11 LEU A 307      -4.477 -17.047 -21.495  1.00  0.00      C2   H  
ATOM   4348 HD12 LEU A 307      -4.663 -15.431 -20.837  1.00  0.00      C2   H  
ATOM   4349 HD13 LEU A 307      -5.015 -16.814 -19.843  1.00  0.00      C2   H  
ATOM   4350 HD21 LEU A 307      -5.944 -15.032 -23.121  1.00  0.00      C2   H  
ATOM   4351 HD22 LEU A 307      -7.665 -14.914 -22.740  1.00  0.00      C2   H  
ATOM   4352 HD23 LEU A 307      -6.507 -14.187 -21.619  1.00  0.00      C2   H  
ATOM   4353  N   GLU A 308      -9.622 -19.637 -21.452  1.00 11.38      C2   N  
ATOM   4354  CA  GLU A 308     -10.331 -20.837 -21.722  1.00 11.47      C2   C  
ATOM   4355  C   GLU A 308     -11.852 -20.677 -21.715  1.00 11.10      C2   C  
ATOM   4356  O   GLU A 308     -12.551 -21.456 -21.149  1.00 11.50      C2   O  
ATOM   4357  CB  GLU A 308      -9.869 -21.962 -20.739  1.00  0.00      C2   C  
ATOM   4358  CG  GLU A 308      -8.313 -22.100 -20.610  1.00  0.00      C2   C  
ATOM   4359  CD  GLU A 308      -7.903 -23.009 -19.473  1.00  0.00      C2   C  
ATOM   4360  OE1 GLU A 308      -6.688 -23.115 -19.160  1.00  0.00      C2   O  
ATOM   4361  OE2 GLU A 308      -8.767 -23.760 -18.996  1.00  0.00      C2   O  
ATOM   4362  H   GLU A 308      -9.521 -19.388 -20.479  1.00 11.38      C2   H  
ATOM   4363  HA  GLU A 308     -10.000 -21.165 -22.707  1.00 11.47      C2   H  
ATOM   4364  HB2 GLU A 308     -10.234 -21.778 -19.729  1.00  0.00      C2   H  
ATOM   4365  HB3 GLU A 308     -10.247 -22.908 -21.125  1.00  0.00      C2   H  
ATOM   4366  HG2 GLU A 308      -7.710 -22.280 -21.500  1.00  0.00      C2   H  
ATOM   4367  HG3 GLU A 308      -7.838 -21.201 -20.218  1.00  0.00      C2   H  
ATOM   4368  N   VAL A 309     -12.434 -19.687 -22.403  1.00 41.72      C2   N  
ATOM   4369  CA  VAL A 309     -13.881 -19.423 -22.684  1.00 41.72      C2   C  
ATOM   4370  C   VAL A 309     -14.638 -20.432 -23.547  1.00 41.72      C2   C  
ATOM   4371  O   VAL A 309     -15.784 -20.716 -23.266  1.00 41.72      C2   O  
ATOM   4372  CB  VAL A 309     -14.108 -17.942 -23.237  1.00 41.72      C2   C  
ATOM   4373  CG1 VAL A 309     -13.537 -16.885 -22.240  1.00 41.72      C2   C  
ATOM   4374  CG2 VAL A 309     -13.669 -17.731 -24.692  1.00 41.72      C2   C  
ATOM   4375  H   VAL A 309     -11.867 -18.984 -22.854  1.00 41.72      C2   H  
ATOM   4376  HA  VAL A 309     -14.344 -19.463 -21.698  1.00 41.72      C2   H  
ATOM   4377  HB  VAL A 309     -15.189 -17.806 -23.293  1.00 41.72      C2   H  
ATOM   4378 HG11 VAL A 309     -14.136 -15.982 -22.121  1.00 41.72      C2   H  
ATOM   4379 HG12 VAL A 309     -13.258 -17.383 -21.311  1.00 41.72      C2   H  
ATOM   4380 HG13 VAL A 309     -12.608 -16.510 -22.668  1.00 41.72      C2   H  
ATOM   4381 HG21 VAL A 309     -13.619 -16.711 -25.073  1.00 41.72      C2   H  
ATOM   4382 HG22 VAL A 309     -12.730 -18.246 -24.894  1.00 41.72      C2   H  
ATOM   4383 HG23 VAL A 309     -14.448 -18.089 -25.364  1.00 41.72      C2   H  
ATOM   4384  N   ASP A 310     -13.910 -21.098 -24.464  1.00 42.28      C2   N  
ATOM   4385  CA  ASP A 310     -14.473 -22.142 -25.309  1.00 42.28      C2   C  
ATOM   4386  C   ASP A 310     -14.769 -23.462 -24.588  1.00 42.28      C2   C  
ATOM   4387  O   ASP A 310     -15.789 -24.143 -24.738  1.00 42.28      C2   O  
ATOM   4388  CB  ASP A 310     -13.745 -22.497 -26.669  1.00 42.28      C2   C  
ATOM   4389  CG  ASP A 310     -13.657 -21.346 -27.634  1.00 42.28      C2   C  
ATOM   4390  OD1 ASP A 310     -14.584 -20.470 -27.515  1.00 42.28      C2   O  
ATOM   4391  OD2 ASP A 310     -12.964 -21.334 -28.705  1.00 42.28      C2   O  
ATOM   4392  H   ASP A 310     -12.937 -20.886 -24.630  1.00 42.28      C2   H  
ATOM   4393  HA  ASP A 310     -15.496 -21.873 -25.572  1.00 42.28      C2   H  
ATOM   4394  HB2 ASP A 310     -12.704 -22.772 -26.499  1.00 42.28      C2   H  
ATOM   4395  HB3 ASP A 310     -14.141 -23.390 -27.152  1.00 42.28      C2   H  
ATOM   4396  N   GLU A 311     -13.774 -23.772 -23.718  1.00 45.66      C2   N  
ATOM   4397  CA  GLU A 311     -13.708 -24.903 -22.850  1.00 45.66      C2   C  
ATOM   4398  C   GLU A 311     -14.775 -24.854 -21.747  1.00 45.66      C2   C  
ATOM   4399  O   GLU A 311     -15.275 -25.803 -21.240  1.00 45.66      C2   O  
ATOM   4400  CB  GLU A 311     -12.231 -25.128 -22.420  1.00 45.66      C2   C  
ATOM   4401  CG  GLU A 311     -11.154 -25.184 -23.471  1.00 45.66      C2   C  
ATOM   4402  CD  GLU A 311     -10.450 -23.868 -23.991  1.00 45.66      C2   C  
ATOM   4403  OE1 GLU A 311     -11.166 -22.918 -24.070  1.00 45.66      C2   O  
ATOM   4404  OE2 GLU A 311      -9.218 -23.876 -24.181  1.00 45.66      C2   O  
ATOM   4405  H   GLU A 311     -12.891 -23.330 -23.931  1.00 45.66      C2   H  
ATOM   4406  HA  GLU A 311     -13.989 -25.795 -23.409  1.00 45.66      C2   H  
ATOM   4407  HB2 GLU A 311     -12.036 -24.338 -21.695  1.00 45.66      C2   H  
ATOM   4408  HB3 GLU A 311     -12.170 -26.082 -21.897  1.00 45.66      C2   H  
ATOM   4409  HG2 GLU A 311     -10.327 -25.752 -23.045  1.00 45.66      C2   H  
ATOM   4410  HG3 GLU A 311     -11.612 -25.614 -24.362  1.00 45.66      C2   H  
ATOM   4411  N   ARG A 312     -15.128 -23.638 -21.382  1.00 46.91      C2   N  
ATOM   4412  CA  ARG A 312     -16.132 -23.292 -20.374  1.00 46.91      C2   C  
ATOM   4413  C   ARG A 312     -17.501 -23.653 -20.864  1.00 46.91      C2   C  
ATOM   4414  O   ARG A 312     -18.343 -24.023 -20.032  1.00 46.91      C2   O  
ATOM   4415  CB  ARG A 312     -16.075 -21.804 -19.924  1.00 46.91      C2   C  
ATOM   4416  CG  ARG A 312     -17.230 -21.256 -19.047  1.00 46.91      C2   C  
ATOM   4417  CD  ARG A 312     -17.246 -19.794 -18.747  1.00 46.91      C2   C  
ATOM   4418  NE  ARG A 312     -17.447 -19.040 -20.043  1.00 46.91      C2   N  
ATOM   4419  CZ  ARG A 312     -17.170 -17.799 -20.349  1.00 46.91      C2   C  
ATOM   4420  NH1 ARG A 312     -16.738 -16.974 -19.400  1.00 46.91      C2   N  
ATOM   4421  NH2 ARG A 312     -17.434 -17.320 -21.518  1.00 46.91      C2   N  
ATOM   4422  H   ARG A 312     -14.786 -22.868 -21.938  1.00 46.91      C2   H  
ATOM   4423  HA  ARG A 312     -16.068 -23.881 -19.459  1.00 46.91      C2   H  
ATOM   4424  HB2 ARG A 312     -15.195 -21.622 -19.308  1.00 46.91      C2   H  
ATOM   4425  HB3 ARG A 312     -16.020 -21.205 -20.833  1.00 46.91      C2   H  
ATOM   4426  HG2 ARG A 312     -18.130 -21.493 -19.614  1.00 46.91      C2   H  
ATOM   4427  HG3 ARG A 312     -17.159 -21.854 -18.138  1.00 46.91      C2   H  
ATOM   4428  HD2 ARG A 312     -17.958 -19.503 -17.975  1.00 46.91      C2   H  
ATOM   4429  HD3 ARG A 312     -16.209 -19.563 -18.503  1.00 46.91      C2   H  
ATOM   4430  HE  ARG A 312     -17.917 -19.546 -20.780  1.00 46.91      C2   H  
ATOM   4431 HH11 ARG A 312     -16.706 -17.240 -18.426  1.00 46.91      C2   H  
ATOM   4432 HH12 ARG A 312     -16.254 -16.119 -19.633  1.00 46.91      C2   H  
ATOM   4433 HH21 ARG A 312     -17.722 -17.948 -22.254  1.00 46.91      C2   H  
ATOM   4434 HH22 ARG A 312     -17.305 -16.344 -21.743  1.00 46.91      C2   H  
ATOM   4435  N   ASP A 313     -17.790 -23.573 -22.187  1.00 51.78      C2   N  
ATOM   4436  CA  ASP A 313     -19.011 -24.033 -22.786  1.00 51.78      C2   C  
ATOM   4437  C   ASP A 313     -19.279 -25.525 -22.520  1.00 51.78      C2   C  
ATOM   4438  O   ASP A 313     -20.452 -25.885 -22.443  1.00 51.78      C2   O  
ATOM   4439  CB  ASP A 313     -19.205 -23.652 -24.261  1.00 51.78      C2   C  
ATOM   4440  CG  ASP A 313     -18.806 -22.222 -24.671  1.00 51.78      C2   C  
ATOM   4441  OD1 ASP A 313     -18.392 -21.997 -25.811  1.00 51.78      C2   O  
ATOM   4442  OD2 ASP A 313     -19.258 -21.274 -23.933  1.00 51.78      C2   O  
ATOM   4443  H   ASP A 313     -17.080 -23.110 -22.736  1.00 51.78      C2   H  
ATOM   4444  HA  ASP A 313     -19.698 -23.397 -22.228  1.00 51.78      C2   H  
ATOM   4445  HB2 ASP A 313     -18.570 -24.322 -24.840  1.00 51.78      C2   H  
ATOM   4446  HB3 ASP A 313     -20.184 -23.911 -24.665  1.00 51.78      C2   H  
ATOM   4447  N   GLN A 314     -18.215 -26.313 -22.466  1.00 54.59      C2   N  
ATOM   4448  CA  GLN A 314     -18.354 -27.738 -22.148  1.00 54.59      C2   C  
ATOM   4449  C   GLN A 314     -18.482 -28.026 -20.623  1.00 54.59      C2   C  
ATOM   4450  O   GLN A 314     -18.984 -29.148 -20.247  1.00 54.59      C2   O  
ATOM   4451  CB  GLN A 314     -17.101 -28.473 -22.746  1.00 54.59      C2   C  
ATOM   4452  CG  GLN A 314     -17.097 -28.393 -24.256  1.00 54.59      C2   C  
ATOM   4453  CD  GLN A 314     -15.766 -28.825 -24.869  1.00 54.59      C2   C  
ATOM   4454  NE2 GLN A 314     -15.759 -29.857 -25.712  1.00 54.59      C2   N  
ATOM   4455  OE1 GLN A 314     -14.685 -28.228 -24.609  1.00 54.59      C2   O  
ATOM   4456  H   GLN A 314     -17.319 -25.880 -22.637  1.00 54.59      C2   H  
ATOM   4457  HA  GLN A 314     -19.185 -28.276 -22.604  1.00 54.59      C2   H  
ATOM   4458  HB2 GLN A 314     -16.148 -28.068 -22.407  1.00 54.59      C2   H  
ATOM   4459  HB3 GLN A 314     -17.052 -29.511 -22.416  1.00 54.59      C2   H  
ATOM   4460  HG2 GLN A 314     -17.908 -29.003 -24.652  1.00 54.59      C2   H  
ATOM   4461  HG3 GLN A 314     -17.248 -27.379 -24.625  1.00 54.59      C2   H  
ATOM   4462 HE21 GLN A 314     -16.633 -30.307 -25.944  1.00 54.59      C2   H  
ATOM   4463 HE22 GLN A 314     -14.915 -30.188 -26.157  1.00 54.59      C2   H  
ATOM   4464  N   ASP A 315     -18.126 -27.023 -19.829  1.00 64.12      C2   N  
ATOM   4465  CA  ASP A 315     -18.433 -26.915 -18.408  1.00 64.12      C2   C  
ATOM   4466  C   ASP A 315     -19.891 -26.494 -18.123  1.00 64.12      C2   C  
ATOM   4467  O   ASP A 315     -20.510 -27.119 -17.281  1.00 64.12      C2   O  
ATOM   4468  CB  ASP A 315     -17.354 -26.247 -17.520  1.00 64.12      C2   C  
ATOM   4469  CG  ASP A 315     -15.873 -26.749 -17.428  1.00 64.12      C2   C  
ATOM   4470  OD1 ASP A 315     -15.535 -27.891 -17.865  1.00 64.12      C2   O  
ATOM   4471  OD2 ASP A 315     -15.093 -26.092 -16.716  1.00 64.12      C2   O  
ATOM   4472  H   ASP A 315     -17.721 -26.184 -20.220  1.00 64.12      C2   H  
ATOM   4473  HA  ASP A 315     -18.326 -27.940 -18.055  1.00 64.12      C2   H  
ATOM   4474  HB2 ASP A 315     -17.350 -25.158 -17.569  1.00 64.12      C2   H  
ATOM   4475  HB3 ASP A 315     -17.717 -26.360 -16.498  1.00 64.12      C2   H  
ATOM   4476  N   ASP A 316     -20.433 -25.582 -18.979  1.00 66.00      C2   N  
ATOM   4477  CA  ASP A 316     -21.877 -25.292 -19.045  1.00 66.00      C2   C  
ATOM   4478  C   ASP A 316     -22.670 -26.581 -19.386  1.00 66.00      C2   C  
ATOM   4479  O   ASP A 316     -23.599 -26.928 -18.695  1.00 66.00      C2   O  
ATOM   4480  CB  ASP A 316     -22.247 -24.146 -20.085  1.00 66.00      C2   C  
ATOM   4481  CG  ASP A 316     -21.710 -22.733 -19.704  1.00 66.00      C2   C  
ATOM   4482  OD1 ASP A 316     -21.182 -22.585 -18.584  1.00 66.00      C2   O  
ATOM   4483  OD2 ASP A 316     -21.841 -21.842 -20.563  1.00 66.00      C2   O  
ATOM   4484  H   ASP A 316     -19.874 -25.222 -19.739  1.00 66.00      C2   H  
ATOM   4485  HA  ASP A 316     -22.213 -25.077 -18.030  1.00 66.00      C2   H  
ATOM   4486  HB2 ASP A 316     -21.743 -24.358 -21.027  1.00 66.00      C2   H  
ATOM   4487  HB3 ASP A 316     -23.331 -24.110 -20.194  1.00 66.00      C2   H  
ATOM   4488  N   GLU A 317     -22.196 -27.356 -20.322  1.00 69.69      C2   N  
ATOM   4489  CA  GLU A 317     -22.842 -28.666 -20.756  1.00 69.69      C2   C  
ATOM   4490  C   GLU A 317     -22.944 -29.678 -19.586  1.00 69.69      C2   C  
ATOM   4491  O   GLU A 317     -23.982 -30.260 -19.300  1.00 69.69      C2   O  
ATOM   4492  CB  GLU A 317     -22.122 -29.199 -21.994  1.00 69.69      C2   C  
ATOM   4493  CG  GLU A 317     -22.724 -30.313 -22.779  1.00 69.69      C2   C  
ATOM   4494  CD  GLU A 317     -24.108 -30.202 -23.240  1.00 69.69      C2   C  
ATOM   4495  OE1 GLU A 317     -24.617 -29.055 -23.317  1.00 69.69      C2   O  
ATOM   4496  OE2 GLU A 317     -24.783 -31.214 -23.489  1.00 69.69      C2   O  
ATOM   4497  H   GLU A 317     -21.354 -27.045 -20.785  1.00 69.69      C2   H  
ATOM   4498  HA  GLU A 317     -23.871 -28.458 -21.049  1.00 69.69      C2   H  
ATOM   4499  HB2 GLU A 317     -21.905 -28.369 -22.667  1.00 69.69      C2   H  
ATOM   4500  HB3 GLU A 317     -21.141 -29.618 -21.770  1.00 69.69      C2   H  
ATOM   4501  HG2 GLU A 317     -22.092 -30.465 -23.654  1.00 69.69      C2   H  
ATOM   4502  HG3 GLU A 317     -22.529 -31.255 -22.265  1.00 69.69      C2   H  
ATOM   4503  N   GLU A 318     -21.782 -29.827 -18.905  1.00 72.81      C2   N  
ATOM   4504  CA  GLU A 318     -21.537 -30.589 -17.741  1.00 72.81      C2   C  
ATOM   4505  C   GLU A 318     -22.389 -30.134 -16.561  1.00 72.81      C2   C  
ATOM   4506  O   GLU A 318     -22.969 -31.029 -15.910  1.00 72.81      C2   O  
ATOM   4507  CB  GLU A 318     -20.043 -30.645 -17.516  1.00 72.81      C2   C  
ATOM   4508  CG  GLU A 318     -19.536 -31.243 -16.128  1.00 72.81      C2   C  
ATOM   4509  CD  GLU A 318     -19.549 -32.752 -16.094  1.00 72.81      C2   C  
ATOM   4510  OE1 GLU A 318     -19.494 -33.322 -14.985  1.00 72.81      C2   O  
ATOM   4511  OE2 GLU A 318     -19.744 -33.375 -17.172  1.00 72.81      C2   O  
ATOM   4512  H   GLU A 318     -21.027 -29.262 -19.266  1.00 72.81      C2   H  
ATOM   4513  HA  GLU A 318     -21.790 -31.636 -17.911  1.00 72.81      C2   H  
ATOM   4514  HB2 GLU A 318     -19.637 -31.195 -18.365  1.00 72.81      C2   H  
ATOM   4515  HB3 GLU A 318     -19.604 -29.658 -17.662  1.00 72.81      C2   H  
ATOM   4516  HG2 GLU A 318     -18.490 -30.975 -15.983  1.00 72.81      C2   H  
ATOM   4517  HG3 GLU A 318     -20.058 -30.933 -15.223  1.00 72.81      C2   H  
ATOM   4518  N   ALA A 319     -22.668 -28.857 -16.334  1.00 73.00      C2   N  
ATOM   4519  CA  ALA A 319     -23.468 -28.324 -15.242  1.00 73.00      C2   C  
ATOM   4520  C   ALA A 319     -24.952 -28.673 -15.427  1.00 73.00      C2   C  
ATOM   4521  O   ALA A 319     -25.590 -28.881 -14.376  1.00 73.00      C2   O  
ATOM   4522  CB  ALA A 319     -23.300 -26.789 -15.065  1.00 73.00      C2   C  
ATOM   4523  H   ALA A 319     -22.096 -28.205 -16.853  1.00 73.00      C2   H  
ATOM   4524  HA  ALA A 319     -23.088 -28.816 -14.346  1.00 73.00      C2   H  
ATOM   4525  HB1 ALA A 319     -22.298 -26.455 -14.797  1.00 73.00      C2   H  
ATOM   4526  HB2 ALA A 319     -23.554 -26.270 -15.989  1.00 73.00      C2   H  
ATOM   4527  HB3 ALA A 319     -24.024 -26.494 -14.305  1.00 73.00      C2   H  
ATOM   4528  N   ARG A 320     -25.439 -28.734 -16.664  1.00 77.69      C2   N  
ATOM   4529  CA  ARG A 320     -26.884 -28.981 -16.817  1.00 77.69      C2   C  
ATOM   4530  C   ARG A 320     -27.194 -30.486 -16.533  1.00 77.69      C2   C  
ATOM   4531  O   ARG A 320     -28.176 -30.845 -15.888  1.00 77.69      C2   O  
ATOM   4532  CB  ARG A 320     -27.350 -28.420 -18.196  1.00 77.69      C2   C  
ATOM   4533  CG  ARG A 320     -27.455 -26.876 -18.363  1.00 77.69      C2   C  
ATOM   4534  CD  ARG A 320     -27.723 -26.475 -19.859  1.00 77.69      C2   C  
ATOM   4535  NE  ARG A 320     -26.650 -26.967 -20.746  1.00 77.69      C2   N  
ATOM   4536  CZ  ARG A 320     -25.818 -26.115 -21.355  1.00 77.69      C2   C  
ATOM   4537  NH1 ARG A 320     -25.800 -24.784 -21.066  1.00 77.69      C2   N  
ATOM   4538  NH2 ARG A 320     -25.034 -26.529 -22.335  1.00 77.69      C2   N  
ATOM   4539  H   ARG A 320     -24.888 -28.413 -17.448  1.00 77.69      C2   H  
ATOM   4540  HA  ARG A 320     -27.396 -28.359 -16.083  1.00 77.69      C2   H  
ATOM   4541  HB2 ARG A 320     -26.757 -28.770 -19.042  1.00 77.69      C2   H  
ATOM   4542  HB3 ARG A 320     -28.350 -28.825 -18.353  1.00 77.69      C2   H  
ATOM   4543  HG2 ARG A 320     -28.133 -26.491 -17.601  1.00 77.69      C2   H  
ATOM   4544  HG3 ARG A 320     -26.490 -26.611 -17.932  1.00 77.69      C2   H  
ATOM   4545  HD2 ARG A 320     -28.596 -27.069 -20.130  1.00 77.69      C2   H  
ATOM   4546  HD3 ARG A 320     -27.960 -25.411 -19.864  1.00 77.69      C2   H  
ATOM   4547  HE  ARG A 320     -26.732 -27.929 -21.042  1.00 77.69      C2   H  
ATOM   4548 HH11 ARG A 320     -26.209 -24.579 -20.165  1.00 77.69      C2   H  
ATOM   4549 HH12 ARG A 320     -25.199 -24.088 -21.481  1.00 77.69      C2   H  
ATOM   4550 HH21 ARG A 320     -24.985 -27.465 -22.712  1.00 77.69      C2   H  
ATOM   4551 HH22 ARG A 320     -24.270 -25.895 -22.524  1.00 77.69      C2   H  
ATOM   4552  N   ARG A 321     -26.228 -31.310 -17.001  1.00 78.12      C2   N  
ATOM   4553  CA  ARG A 321     -26.236 -32.803 -16.840  1.00 78.12      C2   C  
ATOM   4554  C   ARG A 321     -26.168 -33.278 -15.371  1.00 78.12      C2   C  
ATOM   4555  O   ARG A 321     -26.898 -34.140 -14.897  1.00 78.12      C2   O  
ATOM   4556  CB  ARG A 321     -25.107 -33.402 -17.665  1.00 78.12      C2   C  
ATOM   4557  CG  ARG A 321     -24.942 -34.937 -17.457  1.00 78.12      C2   C  
ATOM   4558  CD  ARG A 321     -24.071 -35.475 -18.610  1.00 78.12      C2   C  
ATOM   4559  NE  ARG A 321     -22.778 -34.747 -18.588  1.00 78.12      C2   N  
ATOM   4560  CZ  ARG A 321     -22.070 -34.366 -19.626  1.00 78.12      C2   C  
ATOM   4561  NH1 ARG A 321     -22.531 -34.583 -20.862  1.00 78.12      C2   N  
ATOM   4562  NH2 ARG A 321     -20.902 -33.716 -19.424  1.00 78.12      C2   N  
ATOM   4563  H   ARG A 321     -25.336 -30.900 -17.237  1.00 78.12      C2   H  
ATOM   4564  HA  ARG A 321     -27.179 -33.256 -17.145  1.00 78.12      C2   H  
ATOM   4565  HB2 ARG A 321     -25.414 -33.163 -18.683  1.00 78.12      C2   H  
ATOM   4566  HB3 ARG A 321     -24.094 -33.005 -17.604  1.00 78.12      C2   H  
ATOM   4567  HG2 ARG A 321     -24.560 -35.308 -16.506  1.00 78.12      C2   H  
ATOM   4568  HG3 ARG A 321     -25.936 -35.312 -17.699  1.00 78.12      C2   H  
ATOM   4569  HD2 ARG A 321     -23.934 -36.545 -18.453  1.00 78.12      C2   H  
ATOM   4570  HD3 ARG A 321     -24.576 -35.330 -19.565  1.00 78.12      C2   H  
ATOM   4571  HE  ARG A 321     -22.328 -34.675 -17.686  1.00 78.12      C2   H  
ATOM   4572 HH11 ARG A 321     -23.449 -34.897 -21.144  1.00 78.12      C2   H  
ATOM   4573 HH12 ARG A 321     -21.816 -34.501 -21.571  1.00 78.12      C2   H  
ATOM   4574 HH21 ARG A 321     -20.428 -33.648 -18.534  1.00 78.12      C2   H  
ATOM   4575 HH22 ARG A 321     -20.441 -33.337 -20.239  1.00 78.12      C2   H  
ATOM   4576  N   GLU A 322     -25.289 -32.636 -14.581  1.00 81.81      C2   N  
ATOM   4577  CA  GLU A 322     -25.189 -32.744 -13.133  1.00 81.81      C2   C  
ATOM   4578  C   GLU A 322     -26.404 -32.225 -12.409  1.00 81.81      C2   C  
ATOM   4579  O   GLU A 322     -26.791 -32.724 -11.322  1.00 81.81      C2   O  
ATOM   4580  CB  GLU A 322     -23.951 -31.996 -12.562  1.00 81.81      C2   C  
ATOM   4581  CG  GLU A 322     -22.586 -32.669 -12.928  1.00 81.81      C2   C  
ATOM   4582  CD  GLU A 322     -22.423 -34.079 -12.374  1.00 81.81      C2   C  
ATOM   4583  OE1 GLU A 322     -22.282 -34.971 -13.230  1.00 81.81      C2   O  
ATOM   4584  OE2 GLU A 322     -22.526 -34.271 -11.150  1.00 81.81      C2   O  
ATOM   4585  H   GLU A 322     -24.588 -32.031 -14.984  1.00 81.81      C2   H  
ATOM   4586  HA  GLU A 322     -25.078 -33.805 -12.906  1.00 81.81      C2   H  
ATOM   4587  HB2 GLU A 322     -23.944 -30.955 -12.888  1.00 81.81      C2   H  
ATOM   4588  HB3 GLU A 322     -23.968 -31.890 -11.478  1.00 81.81      C2   H  
ATOM   4589  HG2 GLU A 322     -22.340 -32.630 -13.989  1.00 81.81      C2   H  
ATOM   4590  HG3 GLU A 322     -21.715 -32.101 -12.600  1.00 81.81      C2   H  
ATOM   4591  N   MET A 323     -27.028 -31.178 -12.898  1.00 79.56      C2   N  
ATOM   4592  CA  MET A 323     -28.195 -30.567 -12.247  1.00 79.56      C2   C  
ATOM   4593  C   MET A 323     -29.439 -31.436 -12.486  1.00 79.56      C2   C  
ATOM   4594  O   MET A 323     -30.255 -31.437 -11.577  1.00 79.56      C2   O  
ATOM   4595  CB  MET A 323     -28.331 -29.136 -12.704  1.00 79.56      C2   C  
ATOM   4596  CG  MET A 323     -29.726 -28.426 -12.517  1.00 79.56      C2   C  
ATOM   4597  SD  MET A 323     -30.256 -27.564 -14.025  1.00 79.56      C2   S  
ATOM   4598  CE  MET A 323     -30.914 -28.953 -14.909  1.00 79.56      C2   C  
ATOM   4599  H   MET A 323     -26.661 -30.803 -13.761  1.00 79.56      C2   H  
ATOM   4600  HA  MET A 323     -27.877 -30.570 -11.204  1.00 79.56      C2   H  
ATOM   4601  HB2 MET A 323     -27.603 -28.631 -12.069  1.00 79.56      C2   H  
ATOM   4602  HB3 MET A 323     -28.035 -29.070 -13.751  1.00 79.56      C2   H  
ATOM   4603  HG2 MET A 323     -30.601 -29.020 -12.256  1.00 79.56      C2   H  
ATOM   4604  HG3 MET A 323     -29.702 -27.640 -11.762  1.00 79.56      C2   H  
ATOM   4605  HE1 MET A 323     -31.882 -29.235 -14.496  1.00 79.56      C2   H  
ATOM   4606  HE2 MET A 323     -30.832 -28.838 -15.990  1.00 79.56      C2   H  
ATOM   4607  HE3 MET A 323     -30.163 -29.733 -14.782  1.00 79.56      C2   H  
ATOM   4608  N   ALA A 324     -29.567 -32.114 -13.629  1.00 81.31      C2   N  
ATOM   4609  CA  ALA A 324     -30.631 -33.051 -13.938  1.00 81.31      C2   C  
ATOM   4610  C   ALA A 324     -30.654 -34.162 -12.913  1.00 81.31      C2   C  
ATOM   4611  O   ALA A 324     -31.722 -34.659 -12.565  1.00 81.31      C2   O  
ATOM   4612  CB  ALA A 324     -30.398 -33.602 -15.343  1.00 81.31      C2   C  
ATOM   4613  H   ALA A 324     -28.709 -32.149 -14.160  1.00 81.31      C2   H  
ATOM   4614  HA  ALA A 324     -31.580 -32.519 -14.006  1.00 81.31      C2   H  
ATOM   4615  HB1 ALA A 324     -31.089 -34.394 -15.632  1.00 81.31      C2   H  
ATOM   4616  HB2 ALA A 324     -30.474 -32.828 -16.106  1.00 81.31      C2   H  
ATOM   4617  HB3 ALA A 324     -29.405 -34.003 -15.543  1.00 81.31      C2   H  
ATOM   4618  N   ARG A 325     -29.442 -34.608 -12.457  1.00 83.88      C2   N  
ATOM   4619  CA  ARG A 325     -29.400 -35.575 -11.349  1.00 83.88      C2   C  
ATOM   4620  C   ARG A 325     -30.039 -35.023 -10.050  1.00 83.88      C2   C  
ATOM   4621  O   ARG A 325     -30.683 -35.776  -9.374  1.00 83.88      C2   O  
ATOM   4622  CB  ARG A 325     -27.885 -36.064 -11.207  1.00 83.88      C2   C  
ATOM   4623  CG  ARG A 325     -27.834 -37.462 -10.581  1.00 83.88      C2   C  
ATOM   4624  CD  ARG A 325     -26.469 -38.119 -10.402  1.00 83.88      C2   C  
ATOM   4625  NE  ARG A 325     -25.504 -37.962 -11.557  1.00 83.88      C2   N  
ATOM   4626  CZ  ARG A 325     -24.613 -36.934 -11.665  1.00 83.88      C2   C  
ATOM   4627  NH1 ARG A 325     -24.517 -35.965 -10.798  1.00 83.88      C2   N  
ATOM   4628  NH2 ARG A 325     -23.787 -37.021 -12.680  1.00 83.88      C2   N  
ATOM   4629  H   ARG A 325     -28.526 -34.244 -12.677  1.00 83.88      C2   H  
ATOM   4630  HA  ARG A 325     -30.088 -36.381 -11.605  1.00 83.88      C2   H  
ATOM   4631  HB2 ARG A 325     -27.474 -36.217 -12.205  1.00 83.88      C2   H  
ATOM   4632  HB3 ARG A 325     -27.157 -35.375 -10.778  1.00 83.88      C2   H  
ATOM   4633  HG2 ARG A 325     -28.281 -37.344  -9.594  1.00 83.88      C2   H  
ATOM   4634  HG3 ARG A 325     -28.432 -38.245 -11.048  1.00 83.88      C2   H  
ATOM   4635  HD2 ARG A 325     -26.001 -37.805  -9.470  1.00 83.88      C2   H  
ATOM   4636  HD3 ARG A 325     -26.672 -39.187 -10.329  1.00 83.88      C2   H  
ATOM   4637  HE  ARG A 325     -25.545 -38.695 -12.250  1.00 83.88      C2   H  
ATOM   4638 HH11 ARG A 325     -25.061 -35.913  -9.949  1.00 83.88      C2   H  
ATOM   4639 HH12 ARG A 325     -23.799 -35.271 -10.949  1.00 83.88      C2   H  
ATOM   4640 HH21 ARG A 325     -23.638 -37.837 -13.256  1.00 83.88      C2   H  
ATOM   4641 HH22 ARG A 325     -23.193 -36.237 -12.912  1.00 83.88      C2   H  
ATOM   4642  N   ILE A 326     -29.769 -33.774  -9.609  1.00 84.25      C2   N  
ATOM   4643  CA  ILE A 326     -30.078 -33.159  -8.346  1.00 84.25      C2   C  
ATOM   4644  C   ILE A 326     -31.502 -32.561  -8.364  1.00 84.25      C2   C  
ATOM   4645  O   ILE A 326     -32.188 -32.832  -7.360  1.00 84.25      C2   O  
ATOM   4646  CB  ILE A 326     -28.985 -32.062  -7.986  1.00 84.25      C2   C  
ATOM   4647  CG1 ILE A 326     -27.532 -32.690  -7.950  1.00 84.25      C2   C  
ATOM   4648  CG2 ILE A 326     -29.333 -31.276  -6.681  1.00 84.25      C2   C  
ATOM   4649  CD1 ILE A 326     -26.460 -31.547  -8.062  1.00 84.25      C2   C  
ATOM   4650  H   ILE A 326     -29.254 -33.104 -10.162  1.00 84.25      C2   H  
ATOM   4651  HA  ILE A 326     -30.025 -33.922  -7.569  1.00 84.25      C2   H  
ATOM   4652  HB  ILE A 326     -28.991 -31.216  -8.674  1.00 84.25      C2   H  
ATOM   4653 HG12 ILE A 326     -27.308 -33.444  -7.196  1.00 84.25      C2   H  
ATOM   4654 HG13 ILE A 326     -27.373 -33.342  -8.808  1.00 84.25      C2   H  
ATOM   4655 HG21 ILE A 326     -29.514 -32.004  -5.890  1.00 84.25      C2   H  
ATOM   4656 HG22 ILE A 326     -28.489 -30.716  -6.279  1.00 84.25      C2   H  
ATOM   4657 HG23 ILE A 326     -30.305 -30.790  -6.765  1.00 84.25      C2   H  
ATOM   4658 HD11 ILE A 326     -26.187 -31.080  -7.116  1.00 84.25      C2   H  
ATOM   4659 HD12 ILE A 326     -25.457 -31.942  -8.222  1.00 84.25      C2   H  
ATOM   4660 HD13 ILE A 326     -26.738 -30.762  -8.766  1.00 84.25      C2   H  
ATOM   4661  N   LEU A 327     -31.995 -32.016  -9.456  1.00 82.31      C2   N  
ATOM   4662  CA  LEU A 327     -33.370 -31.457  -9.654  1.00 82.31      C2   C  
ATOM   4663  C   LEU A 327     -34.494 -32.477  -9.509  1.00 82.31      C2   C  
ATOM   4664  O   LEU A 327     -35.582 -32.175  -9.002  1.00 82.31      C2   O  
ATOM   4665  CB  LEU A 327     -33.464 -30.926 -11.148  1.00 82.31      C2   C  
ATOM   4666  CG  LEU A 327     -34.599 -29.904 -11.468  1.00 82.31      C2   C  
ATOM   4667  CD1 LEU A 327     -34.395 -28.605 -10.626  1.00 82.31      C2   C  
ATOM   4668  CD2 LEU A 327     -34.877 -29.721 -12.913  1.00 82.31      C2   C  
ATOM   4669  H   LEU A 327     -31.282 -31.945 -10.168  1.00 82.31      C2   H  
ATOM   4670  HA  LEU A 327     -33.608 -30.699  -8.908  1.00 82.31      C2   H  
ATOM   4671  HB2 LEU A 327     -32.548 -30.499 -11.556  1.00 82.31      C2   H  
ATOM   4672  HB3 LEU A 327     -33.771 -31.761 -11.778  1.00 82.31      C2   H  
ATOM   4673  HG  LEU A 327     -35.461 -30.401 -11.024  1.00 82.31      C2   H  
ATOM   4674 HD11 LEU A 327     -34.897 -28.701  -9.664  1.00 82.31      C2   H  
ATOM   4675 HD12 LEU A 327     -33.324 -28.442 -10.505  1.00 82.31      C2   H  
ATOM   4676 HD13 LEU A 327     -34.850 -27.738 -11.106  1.00 82.31      C2   H  
ATOM   4677 HD21 LEU A 327     -35.940 -29.833 -13.126  1.00 82.31      C2   H  
ATOM   4678 HD22 LEU A 327     -34.768 -28.654 -13.103  1.00 82.31      C2   H  
ATOM   4679 HD23 LEU A 327     -34.112 -30.195 -13.528  1.00 82.31      C2   H  
ATOM   4680  N   LYS A 328     -34.198 -33.764  -9.861  1.00 82.81      C2   N  
ATOM   4681  CA  LYS A 328     -35.227 -34.731  -9.715  1.00 82.81      C2   C  
ATOM   4682  C   LYS A 328     -35.549 -35.119  -8.274  1.00 82.81      C2   C  
ATOM   4683  O   LYS A 328     -36.728 -35.294  -7.979  1.00 82.81      C2   O  
ATOM   4684  CB  LYS A 328     -34.865 -36.030 -10.545  1.00 82.81      C2   C  
ATOM   4685  CG  LYS A 328     -33.798 -36.962  -9.946  1.00 82.81      C2   C  
ATOM   4686  CD  LYS A 328     -33.094 -37.847 -10.933  1.00 82.81      C2   C  
ATOM   4687  CE  LYS A 328     -32.215 -38.951 -10.218  1.00 82.81      C2   C  
ATOM   4688  NZ  LYS A 328     -31.692 -39.854 -11.195  1.00 82.81      C2   N  
ATOM   4689  H   LYS A 328     -33.356 -33.877 -10.408  1.00 82.81      C2   H  
ATOM   4690  HA  LYS A 328     -36.174 -34.352 -10.100  1.00 82.81      C2   H  
ATOM   4691  HB2 LYS A 328     -35.755 -36.630 -10.736  1.00 82.81      C2   H  
ATOM   4692  HB3 LYS A 328     -34.560 -35.752 -11.554  1.00 82.81      C2   H  
ATOM   4693  HG2 LYS A 328     -33.041 -36.398  -9.401  1.00 82.81      C2   H  
ATOM   4694  HG3 LYS A 328     -34.328 -37.574  -9.216  1.00 82.81      C2   H  
ATOM   4695  HD2 LYS A 328     -33.872 -38.290 -11.555  1.00 82.81      C2   H  
ATOM   4696  HD3 LYS A 328     -32.425 -37.230 -11.533  1.00 82.81      C2   H  
ATOM   4697  HE2 LYS A 328     -31.399 -38.394  -9.758  1.00 82.81      C2   H  
ATOM   4698  HE3 LYS A 328     -32.700 -39.477  -9.395  1.00 82.81      C2   H  
ATOM   4699  HZ1 LYS A 328     -30.933 -40.417 -10.838  1.00 82.81      C2   H  
ATOM   4700  HZ2 LYS A 328     -32.467 -40.478 -11.373  1.00 82.81      C2   H  
ATOM   4701  HZ3 LYS A 328     -31.381 -39.339 -12.006  1.00 82.81      C2   H  
ATOM   4702  N   GLU A 329     -34.456 -35.162  -7.439  1.00 86.06      C2   N  
ATOM   4703  CA  GLU A 329     -34.587 -35.364  -6.026  1.00 86.06      C2   C  
ATOM   4704  C   GLU A 329     -35.347 -34.132  -5.417  1.00 86.06      C2   C  
ATOM   4705  O   GLU A 329     -36.042 -34.410  -4.421  1.00 86.06      C2   O  
ATOM   4706  CB  GLU A 329     -33.129 -35.474  -5.370  1.00 86.06      C2   C  
ATOM   4707  CG  GLU A 329     -32.227 -36.669  -5.839  1.00 86.06      C2   C  
ATOM   4708  CD  GLU A 329     -30.938 -36.827  -5.010  1.00 86.06      C2   C  
ATOM   4709  OE1 GLU A 329     -30.883 -36.387  -3.804  1.00 86.06      C2   O  
ATOM   4710  OE2 GLU A 329     -29.916 -37.325  -5.580  1.00 86.06      C2   O  
ATOM   4711  H   GLU A 329     -33.676 -34.613  -7.769  1.00 86.06      C2   H  
ATOM   4712  HA  GLU A 329     -35.116 -36.280  -5.763  1.00 86.06      C2   H  
ATOM   4713  HB2 GLU A 329     -32.586 -34.534  -5.465  1.00 86.06      C2   H  
ATOM   4714  HB3 GLU A 329     -33.277 -35.500  -4.290  1.00 86.06      C2   H  
ATOM   4715  HG2 GLU A 329     -32.739 -37.629  -5.774  1.00 86.06      C2   H  
ATOM   4716  HG3 GLU A 329     -32.003 -36.545  -6.898  1.00 86.06      C2   H  
ATOM   4717  N   LEU A 330     -35.062 -32.862  -5.866  1.00 83.56      C2   N  
ATOM   4718  CA  LEU A 330     -35.765 -31.713  -5.299  1.00 83.56      C2   C  
ATOM   4719  C   LEU A 330     -37.254 -31.671  -5.685  1.00 83.56      C2   C  
ATOM   4720  O   LEU A 330     -38.033 -31.222  -4.854  1.00 83.56      C2   O  
ATOM   4721  CB  LEU A 330     -35.054 -30.317  -5.682  1.00 83.56      C2   C  
ATOM   4722  CG  LEU A 330     -33.581 -30.159  -5.092  1.00 83.56      C2   C  
ATOM   4723  CD1 LEU A 330     -33.042 -28.837  -5.532  1.00 83.56      C2   C  
ATOM   4724  CD2 LEU A 330     -33.521 -30.339  -3.570  1.00 83.56      C2   C  
ATOM   4725  H   LEU A 330     -34.380 -32.637  -6.577  1.00 83.56      C2   H  
ATOM   4726  HA  LEU A 330     -35.716 -31.880  -4.223  1.00 83.56      C2   H  
ATOM   4727  HB2 LEU A 330     -34.941 -30.280  -6.766  1.00 83.56      C2   H  
ATOM   4728  HB3 LEU A 330     -35.818 -29.631  -5.317  1.00 83.56      C2   H  
ATOM   4729  HG  LEU A 330     -32.856 -30.786  -5.611  1.00 83.56      C2   H  
ATOM   4730 HD11 LEU A 330     -31.970 -28.908  -5.719  1.00 83.56      C2   H  
ATOM   4731 HD12 LEU A 330     -33.734 -28.380  -6.239  1.00 83.56      C2   H  
ATOM   4732 HD13 LEU A 330     -32.983 -28.108  -4.724  1.00 83.56      C2   H  
ATOM   4733 HD21 LEU A 330     -34.482 -30.063  -3.135  1.00 83.56      C2   H  
ATOM   4734 HD22 LEU A 330     -33.220 -31.377  -3.429  1.00 83.56      C2   H  
ATOM   4735 HD23 LEU A 330     -32.607 -29.841  -3.246  1.00 83.56      C2   H  
ATOM   4736  N   LYS A 331     -37.598 -32.074  -6.913  1.00 81.69      C2   N  
ATOM   4737  CA  LYS A 331     -38.986 -32.111  -7.365  1.00 81.69      C2   C  
ATOM   4738  C   LYS A 331     -39.835 -33.223  -6.665  1.00 81.69      C2   C  
ATOM   4739  O   LYS A 331     -41.024 -33.165  -6.440  1.00 81.69      C2   O  
ATOM   4740  CB  LYS A 331     -39.004 -32.379  -8.919  1.00 81.69      C2   C  
ATOM   4741  CG  LYS A 331     -40.354 -32.169  -9.674  1.00 81.69      C2   C  
ATOM   4742  CD  LYS A 331     -40.542 -33.228 -10.741  1.00 81.69      C2   C  
ATOM   4743  CE  LYS A 331     -41.874 -33.120 -11.488  1.00 81.69      C2   C  
ATOM   4744  NZ  LYS A 331     -41.800 -33.994 -12.628  1.00 81.69      C2   N  
ATOM   4745  H   LYS A 331     -36.863 -32.557  -7.409  1.00 81.69      C2   H  
ATOM   4746  HA  LYS A 331     -39.418 -31.129  -7.173  1.00 81.69      C2   H  
ATOM   4747  HB2 LYS A 331     -38.277 -31.682  -9.336  1.00 81.69      C2   H  
ATOM   4748  HB3 LYS A 331     -38.546 -33.352  -9.100  1.00 81.69      C2   H  
ATOM   4749  HG2 LYS A 331     -41.224 -32.193  -9.018  1.00 81.69      C2   H  
ATOM   4750  HG3 LYS A 331     -40.436 -31.158 -10.073  1.00 81.69      C2   H  
ATOM   4751  HD2 LYS A 331     -39.774 -33.219 -11.514  1.00 81.69      C2   H  
ATOM   4752  HD3 LYS A 331     -40.592 -34.134 -10.137  1.00 81.69      C2   H  
ATOM   4753  HE2 LYS A 331     -42.642 -33.287 -10.733  1.00 81.69      C2   H  
ATOM   4754  HE3 LYS A 331     -42.035 -32.160 -11.979  1.00 81.69      C2   H  
ATOM   4755  HZ1 LYS A 331     -42.624 -33.809 -13.183  1.00 81.69      C2   H  
ATOM   4756  HZ2 LYS A 331     -41.057 -33.770 -13.275  1.00 81.69      C2   H  
ATOM   4757  HZ3 LYS A 331     -41.787 -34.931 -12.252  1.00 81.69      C2   H  
ATOM   4758  N   GLN A 332     -39.140 -34.291  -6.413  1.00 81.56      C2   N  
ATOM   4759  CA  GLN A 332     -39.602 -35.381  -5.409  1.00 81.56      C2   C  
ATOM   4760  C   GLN A 332     -39.908 -34.872  -3.948  1.00 81.56      C2   C  
ATOM   4761  O   GLN A 332     -40.983 -35.231  -3.403  1.00 81.56      C2   O  
ATOM   4762  CB  GLN A 332     -38.489 -36.477  -5.292  1.00 81.56      C2   C  
ATOM   4763  CG  GLN A 332     -38.520 -37.546  -6.362  1.00 81.56      C2   C  
ATOM   4764  CD  GLN A 332     -37.421 -38.548  -6.201  1.00 81.56      C2   C  
ATOM   4765  NE2 GLN A 332     -36.942 -39.079  -7.280  1.00 81.56      C2   N  
ATOM   4766  OE1 GLN A 332     -36.968 -38.807  -5.074  1.00 81.56      C2   O  
ATOM   4767  H   GLN A 332     -38.336 -34.570  -6.956  1.00 81.56      C2   H  
ATOM   4768  HA  GLN A 332     -40.609 -35.631  -5.744  1.00 81.56      C2   H  
ATOM   4769  HB2 GLN A 332     -37.479 -36.068  -5.270  1.00 81.56      C2   H  
ATOM   4770  HB3 GLN A 332     -38.642 -37.020  -4.360  1.00 81.56      C2   H  
ATOM   4771  HG2 GLN A 332     -39.488 -38.046  -6.343  1.00 81.56      C2   H  
ATOM   4772  HG3 GLN A 332     -38.538 -37.079  -7.347  1.00 81.56      C2   H  
ATOM   4773 HE21 GLN A 332     -37.275 -38.780  -8.185  1.00 81.56      C2   H  
ATOM   4774 HE22 GLN A 332     -36.339 -39.889  -7.301  1.00 81.56      C2   H  
ATOM   4775  N   LYS A 333     -38.982 -34.182  -3.359  1.00 82.19      C2   N  
ATOM   4776  CA  LYS A 333     -39.112 -33.773  -1.973  1.00 82.19      C2   C  
ATOM   4777  C   LYS A 333     -39.969 -32.497  -1.683  1.00 82.19      C2   C  
ATOM   4778  O   LYS A 333     -40.656 -32.539  -0.667  1.00 82.19      C2   O  
ATOM   4779  CB  LYS A 333     -37.709 -33.737  -1.292  1.00 82.19      C2   C  
ATOM   4780  CG  LYS A 333     -37.012 -35.158  -1.198  1.00 82.19      C2   C  
ATOM   4781  CD  LYS A 333     -35.877 -35.010  -0.178  1.00 82.19      C2   C  
ATOM   4782  CE  LYS A 333     -34.743 -36.079  -0.287  1.00 82.19      C2   C  
ATOM   4783  NZ  LYS A 333     -35.279 -37.430  -0.483  1.00 82.19      C2   N  
ATOM   4784  H   LYS A 333     -38.097 -34.092  -3.836  1.00 82.19      C2   H  
ATOM   4785  HA  LYS A 333     -39.610 -34.571  -1.421  1.00 82.19      C2   H  
ATOM   4786  HB2 LYS A 333     -37.115 -33.016  -1.853  1.00 82.19      C2   H  
ATOM   4787  HB3 LYS A 333     -37.728 -33.391  -0.259  1.00 82.19      C2   H  
ATOM   4788  HG2 LYS A 333     -37.797 -35.868  -0.938  1.00 82.19      C2   H  
ATOM   4789  HG3 LYS A 333     -36.624 -35.406  -2.186  1.00 82.19      C2   H  
ATOM   4790  HD2 LYS A 333     -35.508 -33.990  -0.282  1.00 82.19      C2   H  
ATOM   4791  HD3 LYS A 333     -36.302 -35.183   0.811  1.00 82.19      C2   H  
ATOM   4792  HE2 LYS A 333     -34.125 -35.897  -1.166  1.00 82.19      C2   H  
ATOM   4793  HE3 LYS A 333     -34.151 -35.970   0.621  1.00 82.19      C2   H  
ATOM   4794  HZ1 LYS A 333     -35.964 -37.577   0.244  1.00 82.19      C2   H  
ATOM   4795  HZ2 LYS A 333     -35.887 -37.590  -1.274  1.00 82.19      C2   H  
ATOM   4796  HZ3 LYS A 333     -34.567 -38.146  -0.433  1.00 82.19      C2   H  
ATOM   4797  N   HIS A 334     -40.099 -31.528  -2.558  1.00 80.50      C2   N  
ATOM   4798  CA  HIS A 334     -40.801 -30.257  -2.462  1.00 80.50      C2   C  
ATOM   4799  C   HIS A 334     -41.736 -30.210  -3.676  1.00 80.50      C2   C  
ATOM   4800  O   HIS A 334     -41.361 -29.600  -4.698  1.00 80.50      C2   O  
ATOM   4801  CB  HIS A 334     -39.776 -29.122  -2.509  1.00 80.50      C2   C  
ATOM   4802  CG  HIS A 334     -38.670 -29.245  -1.416  1.00 80.50      C2   C  
ATOM   4803  CD2 HIS A 334     -37.275 -29.544  -1.537  1.00 80.50      C2   C  
ATOM   4804  ND1 HIS A 334     -38.948 -29.128  -0.090  1.00 80.50      C2   N  
ATOM   4805  CE1 HIS A 334     -37.789 -29.375   0.585  1.00 80.50      C2   C  
ATOM   4806  NE2 HIS A 334     -36.752 -29.607  -0.198  1.00 80.50      C2   N  
ATOM   4807  H   HIS A 334     -39.538 -31.628  -3.392  1.00 80.50      C2   H  
ATOM   4808  HA  HIS A 334     -41.340 -30.131  -1.523  1.00 80.50      C2   H  
ATOM   4809  HB2 HIS A 334     -39.229 -29.225  -3.447  1.00 80.50      C2   H  
ATOM   4810  HB3 HIS A 334     -40.290 -28.164  -2.435  1.00 80.50      C2   H  
ATOM   4811  HD1 HIS A 334     -39.818 -29.084   0.421  1.00 80.50      C2   H  
ATOM   4812  HD2 HIS A 334     -36.728 -29.797  -2.433  1.00 80.50      C2   H  
ATOM   4813  HE1 HIS A 334     -37.758 -29.166   1.645  1.00 80.50      C2   H  
ATOM   4814  N   PRO A 335     -42.899 -30.906  -3.645  1.00 78.19      C2   N  
ATOM   4815  CA  PRO A 335     -43.700 -31.066  -4.809  1.00 78.19      C2   C  
ATOM   4816  C   PRO A 335     -44.409 -29.739  -5.220  1.00 78.19      C2   C  
ATOM   4817  O   PRO A 335     -44.400 -29.302  -6.399  1.00 78.19      C2   O  
ATOM   4818  CB  PRO A 335     -44.691 -32.181  -4.516  1.00 78.19      C2   C  
ATOM   4819  CG  PRO A 335     -44.854 -32.200  -2.989  1.00 78.19      C2   C  
ATOM   4820  CD  PRO A 335     -43.427 -31.730  -2.525  1.00 78.19      C2   C  
ATOM   4821  HA  PRO A 335     -43.083 -31.454  -5.618  1.00 78.19      C2   H  
ATOM   4822  HB2 PRO A 335     -45.672 -32.127  -4.988  1.00 78.19      C2   H  
ATOM   4823  HB3 PRO A 335     -44.271 -33.164  -4.731  1.00 78.19      C2   H  
ATOM   4824  HG2 PRO A 335     -45.591 -31.478  -2.636  1.00 78.19      C2   H  
ATOM   4825  HG3 PRO A 335     -45.229 -33.178  -2.689  1.00 78.19      C2   H  
ATOM   4826  HD2 PRO A 335     -43.523 -31.120  -1.626  1.00 78.19      C2   H  
ATOM   4827  HD3 PRO A 335     -42.735 -32.556  -2.361  1.00 78.19      C2   H  
ATOM   4828  N   GLU A 336     -45.125 -29.095  -4.309  1.00 27.91      C2   N  
ATOM   4829  CA  GLU A 336     -45.810 -27.780  -4.590  1.00 28.04      C2   C  
ATOM   4830  C   GLU A 336     -44.996 -26.486  -4.582  1.00 26.58      C2   C  
ATOM   4831  O   GLU A 336     -45.410 -25.364  -4.410  1.00 27.10      C2   O  
ATOM   4832  CB  GLU A 336     -46.997 -27.746  -3.661  1.00  0.00      C2   C  
ATOM   4833  CG  GLU A 336     -48.193 -28.690  -4.033  1.00  0.00      C2   C  
ATOM   4834  CD  GLU A 336     -49.259 -28.708  -2.936  1.00  0.00      C2   C  
ATOM   4835  OE1 GLU A 336     -49.515 -27.556  -2.502  1.00  0.00      C2   O  
ATOM   4836  OE2 GLU A 336     -49.847 -29.774  -2.580  1.00  0.00      C2   O  
ATOM   4837  H   GLU A 336     -45.176 -29.377  -3.341  1.00 27.91      C2   H  
ATOM   4838  HA  GLU A 336     -46.211 -27.831  -5.603  1.00 28.04      C2   H  
ATOM   4839  HB2 GLU A 336     -46.645 -27.672  -2.632  1.00  0.00      C2   H  
ATOM   4840  HB3 GLU A 336     -47.413 -26.745  -3.775  1.00  0.00      C2   H  
ATOM   4841  HG2 GLU A 336     -48.767 -28.567  -4.952  1.00  0.00      C2   H  
ATOM   4842  HG3 GLU A 336     -47.872 -29.725  -4.151  1.00  0.00      C2   H  
ATOM   4843  N   LYS A 337     -43.677 -26.664  -4.764  1.00 77.56      C2   N  
ATOM   4844  CA  LYS A 337     -42.671 -25.626  -4.997  1.00 77.56      C2   C  
ATOM   4845  C   LYS A 337     -42.505 -25.438  -6.513  1.00 77.56      C2   C  
ATOM   4846  O   LYS A 337     -42.546 -26.473  -7.206  1.00 77.56      C2   O  
ATOM   4847  CB  LYS A 337     -41.339 -26.129  -4.316  1.00 77.56      C2   C  
ATOM   4848  CG  LYS A 337     -40.208 -25.198  -4.060  1.00 77.56      C2   C  
ATOM   4849  CD  LYS A 337     -40.291 -24.193  -2.903  1.00 77.56      C2   C  
ATOM   4850  CE  LYS A 337     -38.900 -23.543  -2.696  1.00 77.56      C2   C  
ATOM   4851  NZ  LYS A 337     -38.773 -22.461  -1.656  1.00 77.56      C2   N  
ATOM   4852  H   LYS A 337     -43.401 -27.501  -5.257  1.00 77.56      C2   H  
ATOM   4853  HA  LYS A 337     -42.986 -24.683  -4.551  1.00 77.56      C2   H  
ATOM   4854  HB2 LYS A 337     -41.592 -26.685  -3.413  1.00 77.56      C2   H  
ATOM   4855  HB3 LYS A 337     -40.880 -26.886  -4.952  1.00 77.56      C2   H  
ATOM   4856  HG2 LYS A 337     -39.410 -25.927  -3.915  1.00 77.56      C2   H  
ATOM   4857  HG3 LYS A 337     -40.014 -24.671  -4.994  1.00 77.56      C2   H  
ATOM   4858  HD2 LYS A 337     -41.107 -23.486  -3.050  1.00 77.56      C2   H  
ATOM   4859  HD3 LYS A 337     -40.431 -24.770  -1.989  1.00 77.56      C2   H  
ATOM   4860  HE2 LYS A 337     -38.083 -24.242  -2.517  1.00 77.56      C2   H  
ATOM   4861  HE3 LYS A 337     -38.679 -23.108  -3.670  1.00 77.56      C2   H  
ATOM   4862  HZ1 LYS A 337     -37.920 -21.925  -1.733  1.00 77.56      C2   H  
ATOM   4863  HZ2 LYS A 337     -39.490 -21.777  -1.850  1.00 77.56      C2   H  
ATOM   4864  HZ3 LYS A 337     -38.952 -22.780  -0.715  1.00 77.56      C2   H  
ATOM   4865  N   GLU A 338     -42.178 -24.252  -6.981  1.00 80.56      C2   N  
ATOM   4866  CA  GLU A 338     -41.731 -24.160  -8.403  1.00 80.56      C2   C  
ATOM   4867  C   GLU A 338     -40.381 -24.843  -8.727  1.00 80.56      C2   C  
ATOM   4868  O   GLU A 338     -39.416 -24.670  -7.985  1.00 80.56      C2   O  
ATOM   4869  CB  GLU A 338     -41.597 -22.639  -8.764  1.00 80.56      C2   C  
ATOM   4870  CG  GLU A 338     -42.647 -21.647  -8.294  1.00 80.56      C2   C  
ATOM   4871  CD  GLU A 338     -44.100 -22.079  -8.336  1.00 80.56      C2   C  
ATOM   4872  OE1 GLU A 338     -44.618 -22.072  -7.234  1.00 80.56      C2   O  
ATOM   4873  OE2 GLU A 338     -44.642 -22.458  -9.473  1.00 80.56      C2   O  
ATOM   4874  H   GLU A 338     -42.325 -23.383  -6.489  1.00 80.56      C2   H  
ATOM   4875  HA  GLU A 338     -42.436 -24.667  -9.063  1.00 80.56      C2   H  
ATOM   4876  HB2 GLU A 338     -40.600 -22.313  -8.468  1.00 80.56      C2   H  
ATOM   4877  HB3 GLU A 338     -41.671 -22.519  -9.845  1.00 80.56      C2   H  
ATOM   4878  HG2 GLU A 338     -42.418 -21.147  -7.353  1.00 80.56      C2   H  
ATOM   4879  HG3 GLU A 338     -42.653 -20.795  -8.974  1.00 80.56      C2   H  
ATOM   4880  N   ILE A 339     -40.223 -25.407  -9.971  1.00 78.44      C2   N  
ATOM   4881  CA  ILE A 339     -38.926 -25.760 -10.491  1.00 78.44      C2   C  
ATOM   4882  C   ILE A 339     -38.094 -24.542 -10.788  1.00 78.44      C2   C  
ATOM   4883  O   ILE A 339     -36.871 -24.555 -10.729  1.00 78.44      C2   O  
ATOM   4884  CB  ILE A 339     -39.074 -26.565 -11.820  1.00 78.44      C2   C  
ATOM   4885  CG1 ILE A 339     -39.659 -27.970 -11.637  1.00 78.44      C2   C  
ATOM   4886  CG2 ILE A 339     -37.812 -26.681 -12.713  1.00 78.44      C2   C  
ATOM   4887  CD1 ILE A 339     -38.947 -28.818 -10.637  1.00 78.44      C2   C  
ATOM   4888  H   ILE A 339     -40.964 -25.260 -10.642  1.00 78.44      C2   H  
ATOM   4889  HA  ILE A 339     -38.359 -26.398  -9.814  1.00 78.44      C2   H  
ATOM   4890  HB  ILE A 339     -39.739 -25.976 -12.451  1.00 78.44      C2   H  
ATOM   4891 HG12 ILE A 339     -40.715 -27.783 -11.441  1.00 78.44      C2   H  
ATOM   4892 HG13 ILE A 339     -39.572 -28.511 -12.579  1.00 78.44      C2   H  
ATOM   4893 HG21 ILE A 339     -38.015 -27.165 -13.669  1.00 78.44      C2   H  
ATOM   4894 HG22 ILE A 339     -37.376 -25.710 -12.947  1.00 78.44      C2   H  
ATOM   4895 HG23 ILE A 339     -36.944 -27.216 -12.328  1.00 78.44      C2   H  
ATOM   4896 HD11 ILE A 339     -38.049 -28.369 -10.212  1.00 78.44      C2   H  
ATOM   4897 HD12 ILE A 339     -39.624 -28.686  -9.793  1.00 78.44      C2   H  
ATOM   4898 HD13 ILE A 339     -38.837 -29.813 -11.068  1.00 78.44      C2   H  
ATOM   4899  N   GLU A 340     -38.779 -23.377 -11.116  1.00 78.50      C2   N  
ATOM   4900  CA  GLU A 340     -38.200 -22.091 -11.323  1.00 78.50      C2   C  
ATOM   4901  C   GLU A 340     -37.488 -21.478 -10.146  1.00 78.50      C2   C  
ATOM   4902  O   GLU A 340     -36.497 -20.785 -10.319  1.00 78.50      C2   O  
ATOM   4903  CB  GLU A 340     -39.112 -21.116 -12.115  1.00 78.50      C2   C  
ATOM   4904  CG  GLU A 340     -38.579 -19.643 -12.158  1.00 78.50      C2   C  
ATOM   4905  CD  GLU A 340     -39.584 -18.702 -12.871  1.00 78.50      C2   C  
ATOM   4906  OE1 GLU A 340     -39.498 -18.611 -14.129  1.00 78.50      C2   O  
ATOM   4907  OE2 GLU A 340     -40.328 -18.068 -12.101  1.00 78.50      C2   O  
ATOM   4908  H   GLU A 340     -39.772 -23.544 -11.198  1.00 78.50      C2   H  
ATOM   4909  HA  GLU A 340     -37.382 -22.222 -12.031  1.00 78.50      C2   H  
ATOM   4910  HB2 GLU A 340     -39.258 -21.426 -13.150  1.00 78.50      C2   H  
ATOM   4911  HB3 GLU A 340     -40.137 -21.100 -11.746  1.00 78.50      C2   H  
ATOM   4912  HG2 GLU A 340     -38.306 -19.311 -11.157  1.00 78.50      C2   H  
ATOM   4913  HG3 GLU A 340     -37.695 -19.587 -12.794  1.00 78.50      C2   H  
ATOM   4914  N   GLN A 341     -37.887 -21.831  -8.925  1.00 80.06      C2   N  
ATOM   4915  CA  GLN A 341     -37.105 -21.682  -7.700  1.00 80.06      C2   C  
ATOM   4916  C   GLN A 341     -36.043 -22.816  -7.528  1.00 80.06      C2   C  
ATOM   4917  O   GLN A 341     -34.915 -22.475  -7.178  1.00 80.06      C2   O  
ATOM   4918  CB  GLN A 341     -38.195 -21.716  -6.561  1.00 80.06      C2   C  
ATOM   4919  CG  GLN A 341     -38.990 -20.407  -6.475  1.00 80.06      C2   C  
ATOM   4920  CD  GLN A 341     -40.122 -20.424  -5.456  1.00 80.06      C2   C  
ATOM   4921  NE2 GLN A 341     -40.229 -19.373  -4.599  1.00 80.06      C2   N  
ATOM   4922  OE1 GLN A 341     -40.831 -21.459  -5.306  1.00 80.06      C2   O  
ATOM   4923  H   GLN A 341     -38.834 -22.165  -8.815  1.00 80.06      C2   H  
ATOM   4924  HA  GLN A 341     -36.554 -20.742  -7.670  1.00 80.06      C2   H  
ATOM   4925  HB2 GLN A 341     -38.788 -22.626  -6.644  1.00 80.06      C2   H  
ATOM   4926  HB3 GLN A 341     -37.677 -21.955  -5.632  1.00 80.06      C2   H  
ATOM   4927  HG2 GLN A 341     -38.339 -19.555  -6.278  1.00 80.06      C2   H  
ATOM   4928  HG3 GLN A 341     -39.323 -20.162  -7.484  1.00 80.06      C2   H  
ATOM   4929 HE21 GLN A 341     -39.580 -18.603  -4.679  1.00 80.06      C2   H  
ATOM   4930 HE22 GLN A 341     -40.847 -19.598  -3.833  1.00 80.06      C2   H  
ATOM   4931  N   LEU A 342     -36.348 -24.123  -7.768  1.00 81.31      C2   N  
ATOM   4932  CA  LEU A 342     -35.474 -25.197  -7.308  1.00 81.31      C2   C  
ATOM   4933  C   LEU A 342     -34.293 -25.506  -8.285  1.00 81.31      C2   C  
ATOM   4934  O   LEU A 342     -33.207 -26.001  -7.880  1.00 81.31      C2   O  
ATOM   4935  CB  LEU A 342     -36.344 -26.467  -7.107  1.00 81.31      C2   C  
ATOM   4936  CG  LEU A 342     -37.346 -26.452  -6.011  1.00 81.31      C2   C  
ATOM   4937  CD1 LEU A 342     -38.371 -27.543  -6.153  1.00 81.31      C2   C  
ATOM   4938  CD2 LEU A 342     -36.698 -26.589  -4.666  1.00 81.31      C2   C
[truncated: 24,904,441 more chars]
