# Supplementary material for: Structural dynamics of Na+ and Ca2+ interactions with full-size mammalian NCX
Source: Commun Biol. 2024 Apr 16;7:463. doi: 10.1038/s42003-024-06159-9 (PMC11021524; doi:10.1038/s42003-024-06159-9)
Supplement: Supplementary file 4 — Supplementary Data 2 [file 42003_2024_6159_MOESM4_ESM.zip › NCX14-woCa_input.pdb]

ATOM      1  N   GLU A  33     -26.784   2.143  29.880  1.00 27.64      C2   N  
ATOM      2  CA  GLU A  33     -26.506   1.600  31.209  1.00 27.64      C2   C  
ATOM      3  C   GLU A  33     -26.832   2.630  32.301  1.00 27.64      C2   C  
ATOM      4  O   GLU A  33     -26.466   3.801  32.194  1.00 27.64      C2   O  
ATOM      5  CB  GLU A  33     -25.041   1.128  31.312  1.00 27.64      C2   C  
ATOM      6  CG  GLU A  33     -24.747  -0.108  30.435  1.00 27.64      C2   C  
ATOM      7  CD  GLU A  33     -23.331  -0.658  30.626  1.00 27.64      C2   C  
ATOM      8  OE1 GLU A  33     -23.218  -1.896  30.761  1.00 27.64      C2   O  
ATOM      9  OE2 GLU A  33     -22.385   0.159  30.615  1.00 27.64      C2   O  
ATOM     10  HA  GLU A  33     -27.157   0.736  31.354  1.00 27.64      C2   H  
ATOM     11  HB2 GLU A  33     -24.370   1.946  31.043  1.00 27.64      C2   H  
ATOM     12  HB3 GLU A  33     -24.812   0.881  32.351  1.00 27.64      C2   H  
ATOM     13  HG2 GLU A  33     -25.463  -0.898  30.662  1.00 27.64      C2   H  
ATOM     14  HG3 GLU A  33     -24.874   0.136  29.381  1.00 27.64      C2   H  
ATOM     15  H1  GLU A  33     -26.545   1.483  29.153  1.00 27.64      C2   H  
ATOM     16  H2  GLU A  33     -27.764   2.358  29.764  1.00 27.64      C2   H  
ATOM     17  N   THR A  34     -27.540   2.174  33.347  1.00 25.69      C2   N  
ATOM     18  CA  THR A  34     -28.010   2.958  34.494  1.00 25.69      C2   C  
ATOM     19  C   THR A  34     -26.837   3.310  35.436  1.00 25.69      C2   C  
ATOM     20  O   THR A  34     -25.815   2.622  35.460  1.00 25.69      C2   O  
ATOM     21  CB  THR A  34     -29.077   2.103  35.235  1.00 25.69      C2   C  
ATOM     22  CG2 THR A  34     -29.670   2.734  36.510  1.00 25.69      C2   C  
ATOM     23  OG1 THR A  34     -30.172   1.902  34.361  1.00 25.69      C2   O  
ATOM     24  H   THR A  34     -27.799   1.198  33.343  1.00 25.69      C2   H  
ATOM     25  HA  THR A  34     -28.463   3.883  34.132  1.00 25.69      C2   H  
ATOM     26  HB  THR A  34     -28.661   1.126  35.488  1.00 25.69      C2   H  
ATOM     27  HG1 THR A  34     -30.808   1.353  34.795  1.00 25.69      C2   H  
ATOM     28 HG21 THR A  34     -30.488   2.130  36.903  1.00 25.69      C2   H  
ATOM     29 HG22 THR A  34     -28.931   2.810  37.307  1.00 25.69      C2   H  
ATOM     30 HG23 THR A  34     -30.060   3.734  36.315  1.00 25.69      C2   H  
ATOM     31  N   GLU A  35     -27.015   4.392  36.215  1.00 26.89      C2   N  
ATOM     32  CA  GLU A  35     -26.085   4.957  37.198  1.00 26.89      C2   C  
ATOM     33  C   GLU A  35     -25.613   3.940  38.253  1.00 26.89      C2   C  
ATOM     34  O   GLU A  35     -26.414   3.157  38.767  1.00 26.89      C2   O  
ATOM     35  CB  GLU A  35     -26.765   6.147  37.907  1.00 26.89      C2   C  
ATOM     36  CG  GLU A  35     -27.228   7.279  36.968  1.00 26.89      C2   C  
ATOM     37  CD  GLU A  35     -27.961   8.385  37.728  1.00 26.89      C2   C  
ATOM     38  OE1 GLU A  35     -27.497   9.543  37.639  1.00 26.89      C2   O  
ATOM     39  OE2 GLU A  35     -28.978   8.057  38.378  1.00 26.89      C2   O  
ATOM     40  H   GLU A  35     -27.892   4.882  36.121  1.00 26.89      C2   H  
ATOM     41  HA  GLU A  35     -25.216   5.322  36.648  1.00 26.89      C2   H  
ATOM     42  HB2 GLU A  35     -27.621   5.778  38.476  1.00 26.89      C2   H  
ATOM     43  HB3 GLU A  35     -26.078   6.568  38.644  1.00 26.89      C2   H  
ATOM     44  HG2 GLU A  35     -26.371   7.701  36.441  1.00 26.89      C2   H  
ATOM     45  HG3 GLU A  35     -27.908   6.900  36.205  1.00 26.89      C2   H  
ATOM     46  N   MET A  36     -24.315   3.993  38.588  1.00 24.88      C2   N  
ATOM     47  CA  MET A  36     -23.668   3.204  39.632  1.00 24.88      C2   C  
ATOM     48  C   MET A  36     -22.647   4.082  40.362  1.00 24.88      C2   C  
ATOM     49  O   MET A  36     -21.673   4.526  39.754  1.00 24.88      C2   O  
ATOM     50  CB  MET A  36     -23.037   1.918  39.054  1.00 24.88      C2   C  
ATOM     51  CG  MET A  36     -24.045   0.798  38.757  1.00 24.88      C2   C  
ATOM     52  SD  MET A  36     -23.301  -0.769  38.222  1.00 24.88      C2   S  
ATOM     53  CE  MET A  36     -22.607  -1.364  39.789  1.00 24.88      C2   C  
ATOM     54  H   MET A  36     -23.733   4.670  38.116  1.00 24.88      C2   H  
ATOM     55  HA  MET A  36     -24.415   2.910  40.373  1.00 24.88      C2   H  
ATOM     56  HB2 MET A  36     -22.467   2.151  38.153  1.00 24.88      C2   H  
ATOM     57  HB3 MET A  36     -22.312   1.537  39.773  1.00 24.88      C2   H  
ATOM     58  HG2 MET A  36     -24.667   0.603  39.632  1.00 24.88      C2   H  
ATOM     59  HG3 MET A  36     -24.720   1.119  37.964  1.00 24.88      C2   H  
ATOM     60  HE1 MET A  36     -22.172  -2.353  39.650  1.00 24.88      C2   H  
ATOM     61  HE2 MET A  36     -21.826  -0.695  40.148  1.00 24.88      C2   H  
ATOM     62  HE3 MET A  36     -23.385  -1.434  40.549  1.00 24.88      C2   H  
ATOM     63  N   GLU A  37     -22.860   4.300  41.669  1.00 24.92      C2   N  
ATOM     64  CA  GLU A  37     -21.964   5.037  42.561  1.00 24.92      C2   C  
ATOM     65  C   GLU A  37     -21.028   4.025  43.250  1.00 24.92      C2   C  
ATOM     66  O   GLU A  37     -21.163   3.735  44.440  1.00 24.92      C2   O  
ATOM     67  CB  GLU A  37     -22.821   5.787  43.607  1.00 24.92      C2   C  
ATOM     68  CG  GLU A  37     -23.656   6.929  42.994  1.00 24.92      C2   C  
ATOM     69  CD  GLU A  37     -24.405   7.731  44.058  1.00 24.92      C2   C  
ATOM     70  OE1 GLU A  37     -24.134   8.948  44.151  1.00 24.92      C2   O  
ATOM     71  OE2 GLU A  37     -25.237   7.115  44.758  1.00 24.92      C2   O  
ATOM     72  H   GLU A  37     -23.687   3.904  42.090  1.00 24.92      C2   H  
ATOM     73  HA  GLU A  37     -21.357   5.758  42.009  1.00 24.92      C2   H  
ATOM     74  HB2 GLU A  37     -23.480   5.089  44.128  1.00 24.92      C2   H  
ATOM     75  HB3 GLU A  37     -22.167   6.215  44.369  1.00 24.92      C2   H  
ATOM     76  HG2 GLU A  37     -23.008   7.601  42.429  1.00 24.92      C2   H  
ATOM     77  HG3 GLU A  37     -24.385   6.533  42.287  1.00 24.92      C2   H  
ATOM     78  N   GLY A  38     -20.081   3.477  42.473  1.00 24.67      C2   N  
ATOM     79  CA  GLY A  38     -19.060   2.537  42.924  1.00 24.67      C2   C  
ATOM     80  C   GLY A  38     -17.749   3.262  43.236  1.00 24.67      C2   C  
ATOM     81  O   GLY A  38     -17.300   4.093  42.446  1.00 24.67      C2   O  
ATOM     82  H   GLY A  38     -20.040   3.766  41.506  1.00 24.67      C2   H  
ATOM     83  HA2 GLY A  38     -19.401   1.962  43.787  1.00 24.67      C2   H  
ATOM     84  HA3 GLY A  38     -18.876   1.819  42.125  1.00 24.67      C2   H  
ATOM     85  N   GLU A  39     -17.128   2.921  44.375  1.00 26.14      C2   N  
ATOM     86  CA  GLU A  39     -15.872   3.500  44.853  1.00 26.14      C2   C  
ATOM     87  C   GLU A  39     -14.694   2.667  44.311  1.00 26.14      C2   C  
ATOM     88  O   GLU A  39     -14.119   1.835  45.015  1.00 26.14      C2   O  
ATOM     89  CB  GLU A  39     -15.887   3.483  46.399  1.00 26.14      C2   C  
ATOM     90  CG  GLU A  39     -16.922   4.459  46.995  1.00 26.14      C2   C  
ATOM     91  CD  GLU A  39     -16.855   4.525  48.521  1.00 26.14      C2   C  
ATOM     92  OE1 GLU A  39     -16.664   5.648  49.036  1.00 26.14      C2   O  
ATOM     93  OE2 GLU A  39     -17.002   3.453  49.148  1.00 26.14      C2   O  
ATOM     94  H   GLU A  39     -17.560   2.226  44.967  1.00 26.14      C2   H  
ATOM     95  HA  GLU A  39     -15.762   4.531  44.510  1.00 26.14      C2   H  
ATOM     96  HB2 GLU A  39     -16.079   2.473  46.766  1.00 26.14      C2   H  
ATOM     97  HB3 GLU A  39     -14.899   3.760  46.774  1.00 26.14      C2   H  
ATOM     98  HG2 GLU A  39     -16.766   5.459  46.588  1.00 26.14      C2   H  
ATOM     99  HG3 GLU A  39     -17.933   4.163  46.712  1.00 26.14      C2   H  
ATOM    100  N   GLY A  40     -14.348   2.912  43.038  1.00 27.39      C2   N  
ATOM    101  CA  GLY A  40     -13.183   2.378  42.339  1.00 27.39      C2   C  
ATOM    102  C   GLY A  40     -12.361   3.540  41.783  1.00 27.39      C2   C  
ATOM    103  O   GLY A  40     -12.906   4.402  41.094  1.00 27.39      C2   O  
ATOM    104  H   GLY A  40     -14.898   3.592  42.531  1.00 27.39      C2   H  
ATOM    105  HA2 GLY A  40     -12.568   1.750  42.987  1.00 27.39      C2   H  
ATOM    106  HA3 GLY A  40     -13.521   1.753  41.512  1.00 27.39      C2   H  
ATOM    107  N   ASN A  41     -11.052   3.558  42.080  1.00 30.06      C2   N  
ATOM    108  CA  ASN A  41     -10.133   4.669  41.803  1.00 30.06      C2   C  
ATOM    109  C   ASN A  41      -9.144   4.299  40.675  1.00 30.06      C2   C  
ATOM    110  O   ASN A  41      -7.984   4.708  40.704  1.00 30.06      C2   O  
ATOM    111  CB  ASN A  41      -9.427   5.026  43.139  1.00 30.06      C2   C  
ATOM    112  CG  ASN A  41      -8.862   6.450  43.186  1.00 30.06      C2   C  
ATOM    113  ND2 ASN A  41      -9.738   7.457  43.215  1.00 30.06      C2   N  
ATOM    114  OD1 ASN A  41      -7.649   6.640  43.238  1.00 30.06      C2   O  
ATOM    115  H   ASN A  41     -10.682   2.793  42.625  1.00 30.06      C2   H  
ATOM    116  HA  ASN A  41     -10.701   5.534  41.457  1.00 30.06      C2   H  
ATOM    117  HB2 ASN A  41     -10.135   4.944  43.966  1.00 30.06      C2   H  
ATOM    118  HB3 ASN A  41      -8.633   4.310  43.360  1.00 30.06      C2   H  
ATOM    119 HD21 ASN A  41      -9.400   8.408  43.259  1.00 30.06      C2   H  
ATOM    120 HD22 ASN A  41     -10.729   7.269  43.193  1.00 30.06      C2   H  
ATOM    121  N   GLU A  42      -9.614   3.539  39.670  1.00 34.31      C2   N  
ATOM    122  CA  GLU A  42      -8.853   3.081  38.500  1.00 34.31      C2   C  
ATOM    123  C   GLU A  42      -9.615   3.275  37.174  1.00 34.31      C2   C  
ATOM    124  O   GLU A  42      -9.143   2.827  36.129  1.00 34.31      C2   O  
ATOM    125  CB  GLU A  42      -8.330   1.640  38.708  1.00 34.31      C2   C  
ATOM    126  CG  GLU A  42      -7.391   1.475  39.922  1.00 34.31      C2   C  
ATOM    127  CD  GLU A  42      -6.668   0.126  39.956  1.00 34.31      C2   C  
ATOM    128  OE1 GLU A  42      -5.520   0.114  40.451  1.00 34.31      C2   O  
ATOM    129  OE2 GLU A  42      -7.272  -0.873  39.506  1.00 34.31      C2   O  
ATOM    130  H   GLU A  42     -10.575   3.234  39.732  1.00 34.31      C2   H  
ATOM    131  HA  GLU A  42      -7.976   3.721  38.388  1.00 34.31      C2   H  
ATOM    132  HB2 GLU A  42      -9.178   0.961  38.813  1.00 34.31      C2   H  
ATOM    133  HB3 GLU A  42      -7.799   1.318  37.811  1.00 34.31      C2   H  
ATOM    134  HG2 GLU A  42      -6.638   2.264  39.911  1.00 34.31      C2   H  
ATOM    135  HG3 GLU A  42      -7.947   1.585  40.853  1.00 34.31      C2   H  
ATOM    136  N   THR A  43     -10.769   3.964  37.201  1.00 39.28      C2   N  
ATOM    137  CA  THR A  43     -11.636   4.261  36.054  1.00 39.28      C2   C  
ATOM    138  C   THR A  43     -11.342   5.675  35.493  1.00 39.28      C2   C  
ATOM    139  O   THR A  43     -12.262   6.419  35.149  1.00 39.28      C2   O  
ATOM    140  CB  THR A  43     -13.114   4.124  36.524  1.00 39.28      C2   C  
ATOM    141  CG2 THR A  43     -13.468   2.718  37.034  1.00 39.28      C2   C  
ATOM    142  OG1 THR A  43     -13.441   5.068  37.529  1.00 39.28      C2   O  
ATOM    143  H   THR A  43     -11.083   4.319  38.092  1.00 39.28      C2   H  
ATOM    144  HA  THR A  43     -11.460   3.544  35.250  1.00 39.28      C2   H  
ATOM    145  HB  THR A  43     -13.767   4.328  35.674  1.00 39.28      C2   H  
ATOM    146  HG1 THR A  43     -13.353   5.935  37.161  1.00 39.28      C2   H  
ATOM    147 HG21 THR A  43     -14.531   2.645  37.267  1.00 39.28      C2   H  
ATOM    148 HG22 THR A  43     -13.243   1.961  36.283  1.00 39.28      C2   H  
ATOM    149 HG23 THR A  43     -12.917   2.464  37.940  1.00 39.28      C2   H  
ATOM    150  N   GLY A  44     -10.056   6.058  35.426  1.00 38.41      C2   N  
ATOM    151  CA  GLY A  44      -9.602   7.405  35.099  1.00 38.41      C2   C  
ATOM    152  C   GLY A  44      -9.505   7.697  33.598  1.00 38.41      C2   C  
ATOM    153  O   GLY A  44      -9.040   6.861  32.823  1.00 38.41      C2   O  
ATOM    154  H   GLY A  44      -9.349   5.385  35.687  1.00 38.41      C2   H  
ATOM    155  HA2 GLY A  44     -10.241   8.142  35.591  1.00 38.41      C2   H  
ATOM    156  HA3 GLY A  44      -8.608   7.535  35.528  1.00 38.41      C2   H  
ATOM    157  N   GLU A  45      -9.903   8.924  33.221  1.00 43.75      C2   N  
ATOM    158  CA  GLU A  45      -9.589   9.611  31.962  1.00 43.75      C2   C  
ATOM    159  C   GLU A  45     -10.492   9.270  30.764  1.00 43.75      C2   C  
ATOM    160  O   GLU A  45     -10.136   9.570  29.625  1.00 43.75      C2   O  
ATOM    161  CB  GLU A  45      -8.072   9.694  31.662  1.00 43.75      C2   C  
ATOM    162  CG  GLU A  45      -7.247  10.233  32.853  1.00 43.75      C2   C  
ATOM    163  CD  GLU A  45      -5.878  10.784  32.450  1.00 43.75      C2   C  
ATOM    164  OE1 GLU A  45      -5.468  11.786  33.075  1.00 43.75      C2   O  
ATOM    165  OE2 GLU A  45      -5.258  10.195  31.538  1.00 43.75      C2   O  
ATOM    166  H   GLU A  45     -10.298   9.509  33.942  1.00 43.75      C2   H  
ATOM    167  HA  GLU A  45      -9.881  10.639  32.177  1.00 43.75      C2   H  
ATOM    168  HB2 GLU A  45      -7.691   8.715  31.369  1.00 43.75      C2   H  
ATOM    169  HB3 GLU A  45      -7.919  10.343  30.797  1.00 43.75      C2   H  
ATOM    170  HG2 GLU A  45      -7.796  11.039  33.342  1.00 43.75      C2   H  
ATOM    171  HG3 GLU A  45      -7.102   9.456  33.603  1.00 43.75      C2   H  
ATOM    172  N   CYS A  46     -11.685   8.704  31.017  1.00 48.97      C2   N  
ATOM    173  CA  CYS A  46     -12.759   8.558  30.026  1.00 48.97      C2   C  
ATOM    174  C   CYS A  46     -13.456   9.910  29.763  1.00 48.97      C2   C  
ATOM    175  O   CYS A  46     -13.897  10.170  28.644  1.00 48.97      C2   O  
ATOM    176  CB  CYS A  46     -13.805   7.559  30.561  1.00 48.97      C2   C  
ATOM    177  SG  CYS A  46     -13.146   5.870  30.484  1.00 48.97      C2   S  
ATOM    178  H   CYS A  46     -11.893   8.445  31.971  1.00 48.97      C2   H  
ATOM    179  HA  CYS A  46     -12.351   8.192  29.081  1.00 48.97      C2   H  
ATOM    180  HB2 CYS A  46     -14.094   7.793  31.587  1.00 48.97      C2   H  
ATOM    181  HB3 CYS A  46     -14.713   7.585  29.957  1.00 48.97      C2   H  
ATOM    182  HG  CYS A  46     -14.229   5.271  30.987  1.00 48.97      C2   H  
ATOM    183  N   THR A  47     -13.501  10.776  30.790  1.00 47.34      C2   N  
ATOM    184  CA  THR A  47     -13.897  12.185  30.753  1.00 47.34      C2   C  
ATOM    185  C   THR A  47     -12.627  13.068  30.629  1.00 47.34      C2   C  
ATOM    186  O   THR A  47     -11.516  12.583  30.839  1.00 47.34      C2   O  
ATOM    187  CB  THR A  47     -14.638  12.498  32.083  1.00 47.34      C2   C  
ATOM    188  CG2 THR A  47     -15.938  11.696  32.256  1.00 47.34      C2   C  
ATOM    189  OG1 THR A  47     -13.814  12.285  33.218  1.00 47.34      C2   O  
ATOM    190  H   THR A  47     -13.113  10.465  31.668  1.00 47.34      C2   H  
ATOM    191  HA  THR A  47     -14.555  12.358  29.900  1.00 47.34      C2   H  
ATOM    192  HB  THR A  47     -14.913  13.553  32.095  1.00 47.34      C2   H  
ATOM    193  HG1 THR A  47     -13.064  12.858  33.161  1.00 47.34      C2   H  
ATOM    194 HG21 THR A  47     -16.469  12.003  33.158  1.00 47.34      C2   H  
ATOM    195 HG22 THR A  47     -16.609  11.852  31.411  1.00 47.34      C2   H  
ATOM    196 HG23 THR A  47     -15.747  10.626  32.337  1.00 47.34      C2   H  
ATOM    197  N   GLY A  48     -12.727  14.372  30.320  1.00 31.02      C2   N  
ATOM    198  CA  GLY A  48     -13.918  15.171  30.046  1.00 32.28      C2   C  
ATOM    199  C   GLY A  48     -13.694  16.095  28.847  1.00 31.44      C2   C  
ATOM    200  O   GLY A  48     -12.991  15.734  27.902  1.00 32.07      C2   O  
ATOM    201  H   GLY A  48     -11.852  14.871  30.246  1.00 31.02      C2   H  
ATOM    202  HA2 GLY A  48     -14.794  14.559  29.834  1.00 32.28      C2   H  
ATOM    203  HA3 GLY A  48     -14.147  15.762  30.933  1.00 32.28      C2   H  
ATOM    204  N   SER A  49     -14.324  17.279  28.881  1.00 31.02      C2   N  
ATOM    205  CA  SER A  49     -14.270  18.303  27.837  1.00 30.54      C2   C  
ATOM    206  C   SER A  49     -14.474  19.709  28.444  1.00 30.29      C2   C  
ATOM    207  O   SER A  49     -14.344  19.883  29.655  1.00 30.82      C2   O  
ATOM    208  CB  SER A  49     -15.232  17.912  26.687  1.00  0.00      C2   C  
ATOM    209  OG  SER A  49     -15.009  18.677  25.520  1.00  0.00      C2   O  
ATOM    210  H   SER A  49     -14.870  17.508  29.700  1.00 31.02      C2   H  
ATOM    211  HA  SER A  49     -13.252  18.309  27.440  1.00 30.54      C2   H  
ATOM    212  HB2 SER A  49     -15.112  16.863  26.414  1.00  0.00      C2   H  
ATOM    213  HB3 SER A  49     -16.269  18.038  27.001  1.00  0.00      C2   H  
ATOM    214  HG  SER A  49     -14.159  18.452  25.171  1.00  0.00      C2   H  
ATOM    215  N   TYR A  50     -14.774  20.701  27.587  1.00 27.98      C2   N  
ATOM    216  CA  TYR A  50     -15.091  22.116  27.844  1.00 27.56      C2   C  
ATOM    217  C   TYR A  50     -13.875  23.049  27.755  1.00 27.51      C2   C  
ATOM    218  O   TYR A  50     -13.997  24.158  27.234  1.00 28.08      C2   O  
ATOM    219  CB  TYR A  50     -15.916  22.392  29.128  1.00  0.00      C2   C  
ATOM    220  CG  TYR A  50     -17.251  21.691  29.347  1.00  0.00      C2   C  
ATOM    221  CD1 TYR A  50     -17.928  20.998  28.319  1.00  0.00      C2   C  
ATOM    222  CD2 TYR A  50     -17.833  21.763  30.630  1.00  0.00      C2   C  
ATOM    223  CE1 TYR A  50     -19.161  20.370  28.582  1.00  0.00      C2   C  
ATOM    224  CE2 TYR A  50     -19.069  21.142  30.891  1.00  0.00      C2   C  
ATOM    225  CZ  TYR A  50     -19.733  20.441  29.868  1.00  0.00      C2   C  
ATOM    226  OH  TYR A  50     -20.928  19.835  30.125  1.00  0.00      C2   O  
ATOM    227  H   TYR A  50     -14.842  20.422  26.617  1.00 27.98      C2   H  
ATOM    228  HA  TYR A  50     -15.723  22.403  27.002  1.00 27.56      C2   H  
ATOM    229  HB2 TYR A  50     -15.295  22.214  30.007  1.00  0.00      C2   H  
ATOM    230  HB3 TYR A  50     -16.139  23.457  29.161  1.00  0.00      C2   H  
ATOM    231  HD1 TYR A  50     -17.513  20.937  27.324  1.00  0.00      C2   H  
ATOM    232  HD2 TYR A  50     -17.334  22.302  31.422  1.00  0.00      C2   H  
ATOM    233  HE1 TYR A  50     -19.668  19.839  27.789  1.00  0.00      C2   H  
ATOM    234  HE2 TYR A  50     -19.505  21.206  31.878  1.00  0.00      C2   H  
ATOM    235  HH  TYR A  50     -21.299  19.406  29.370  1.00  0.00      C2   H  
ATOM    236  N   TYR A  51     -12.724  22.620  28.298  1.00101.14      C2   N  
ATOM    237  CA  TYR A  51     -11.529  23.444  28.471  1.00101.14      C2   C  
ATOM    238  C   TYR A  51     -10.658  23.469  27.204  1.00101.14      C2   C  
ATOM    239  O   TYR A  51     -10.528  22.470  26.495  1.00101.14      C2   O  
ATOM    240  CB  TYR A  51     -10.708  22.913  29.671  1.00101.14      C2   C  
ATOM    241  CG  TYR A  51     -10.166  21.493  29.580  1.00101.14      C2   C  
ATOM    242  CD1 TYR A  51     -10.956  20.403  30.004  1.00101.14      C2   C  
ATOM    243  CD2 TYR A  51      -8.862  21.258  29.094  1.00101.14      C2   C  
ATOM    244  CE1 TYR A  51     -10.455  19.089  29.931  1.00101.14      C2   C  
ATOM    245  CE2 TYR A  51      -8.358  19.945  29.024  1.00101.14      C2   C  
ATOM    246  CZ  TYR A  51      -9.153  18.860  29.443  1.00101.14      C2   C  
ATOM    247  OH  TYR A  51      -8.658  17.590  29.379  1.00101.14      C2   O  
ATOM    248  H   TYR A  51     -12.699  21.688  28.687  1.00101.14      C2   H  
ATOM    249  HA  TYR A  51     -11.844  24.463  28.705  1.00101.14      C2   H  
ATOM    250  HB2 TYR A  51      -9.868  23.585  29.853  1.00101.14      C2   H  
ATOM    251  HB3 TYR A  51     -11.319  22.982  30.573  1.00101.14      C2   H  
ATOM    252  HD1 TYR A  51     -11.948  20.575  30.394  1.00101.14      C2   H  
ATOM    253  HD2 TYR A  51      -8.247  22.084  28.768  1.00101.14      C2   H  
ATOM    254  HE1 TYR A  51     -11.070  18.263  30.256  1.00101.14      C2   H  
ATOM    255  HE2 TYR A  51      -7.360  19.772  28.649  1.00101.14      C2   H  
ATOM    256  HH  TYR A  51      -9.260  16.936  29.699  1.00101.14      C2   H  
ATOM    257  N   CYS A  52     -10.058  24.639  26.950  1.00 90.94      C2   N  
ATOM    258  CA  CYS A  52      -9.163  24.923  25.834  1.00 90.94      C2   C  
ATOM    259  C   CYS A  52      -7.713  24.922  26.338  1.00 90.94      C2   C  
ATOM    260  O   CYS A  52      -7.398  25.600  27.316  1.00 90.94      C2   O  
ATOM    261  CB  CYS A  52      -9.465  26.349  25.322  1.00 90.94      C2   C  
ATOM    262  SG  CYS A  52     -11.141  26.474  24.632  1.00 90.94      C2   S  
ATOM    263  H   CYS A  52     -10.205  25.392  27.610  1.00 90.94      C2   H  
ATOM    264  HA  CYS A  52      -9.278  24.194  25.034  1.00 90.94      C2   H  
ATOM    265  HB2 CYS A  52      -9.376  27.073  26.130  1.00 90.94      C2   H  
ATOM    266  HB3 CYS A  52      -8.756  26.639  24.545  1.00 90.94      C2   H  
ATOM    267  HG  CYS A  52     -10.988  25.517  23.710  1.00 90.94      C2   H  
ATOM    268  N   LYS A  53      -6.827  24.204  25.628  1.00 84.45      C2   N  
ATOM    269  CA  LYS A  53      -5.374  24.322  25.766  1.00 84.45      C2   C  
ATOM    270  C   LYS A  53      -4.874  25.431  24.826  1.00 84.45      C2   C  
ATOM    271  O   LYS A  53      -5.445  25.649  23.755  1.00 84.45      C2   O  
ATOM    272  CB  LYS A  53      -4.695  22.975  25.411  1.00 84.45      C2   C  
ATOM    273  CG  LYS A  53      -4.908  22.422  23.983  1.00 84.45      C2   C  
ATOM    274  CD  LYS A  53      -4.180  21.080  23.777  1.00 84.45      C2   C  
ATOM    275  CE  LYS A  53      -4.373  20.466  22.380  1.00 84.45      C2   C  
ATOM    276  NZ  LYS A  53      -5.751  19.985  22.181  1.00 84.45      C2   N  
ATOM    277  H   LYS A  53      -7.166  23.673  24.841  1.00 84.45      C2   H  
ATOM    278  HA  LYS A  53      -5.113  24.580  26.794  1.00 84.45      C2   H  
ATOM    279  HB2 LYS A  53      -3.623  23.072  25.587  1.00 84.45      C2   H  
ATOM    280  HB3 LYS A  53      -5.035  22.226  26.127  1.00 84.45      C2   H  
ATOM    281  HG2 LYS A  53      -5.975  22.295  23.795  1.00 84.45      C2   H  
ATOM    282  HG3 LYS A  53      -4.544  23.133  23.241  1.00 84.45      C2   H  
ATOM    283  HD2 LYS A  53      -3.113  21.237  23.938  1.00 84.45      C2   H  
ATOM    284  HD3 LYS A  53      -4.497  20.364  24.536  1.00 84.45      C2   H  
ATOM    285  HE2 LYS A  53      -4.117  21.182  21.599  1.00 84.45      C2   H  
ATOM    286  HE3 LYS A  53      -3.701  19.615  22.262  1.00 84.45      C2   H  
ATOM    287  HZ1 LYS A  53      -5.822  19.455  21.319  1.00 84.45      C2   H  
ATOM    288  HZ2 LYS A  53      -6.018  19.379  22.943  1.00 84.45      C2   H  
ATOM    289  HZ3 LYS A  53      -6.384  20.769  22.130  1.00 84.45      C2   H  
ATOM    290  N   LYS A  54      -3.805  26.134  25.233  1.00 84.18      C2   N  
ATOM    291  CA  LYS A  54      -3.170  27.204  24.463  1.00 84.18      C2   C  
ATOM    292  C   LYS A  54      -2.442  26.656  23.223  1.00 84.18      C2   C  
ATOM    293  O   LYS A  54      -1.850  25.576  23.265  1.00 84.18      C2   O  
ATOM    294  CB  LYS A  54      -2.199  27.997  25.369  1.00 84.18      C2   C  
ATOM    295  CG  LYS A  54      -1.081  27.173  26.045  1.00 84.18      C2   C  
ATOM    296  CD  LYS A  54      -0.104  28.019  26.881  1.00 84.18      C2   C  
ATOM    297  CE  LYS A  54       0.801  28.956  26.060  1.00 84.18      C2   C  
ATOM    298  NZ  LYS A  54       1.680  28.211  25.140  1.00 84.18      C2   N  
ATOM    299  H   LYS A  54      -3.387  25.897  26.120  1.00 84.18      C2   H  
ATOM    300  HA  LYS A  54      -3.950  27.885  24.118  1.00 84.18      C2   H  
ATOM    301  HB2 LYS A  54      -1.756  28.794  24.771  1.00 84.18      C2   H  
ATOM    302  HB3 LYS A  54      -2.778  28.504  26.142  1.00 84.18      C2   H  
ATOM    303  HG2 LYS A  54      -1.537  26.432  26.703  1.00 84.18      C2   H  
ATOM    304  HG3 LYS A  54      -0.520  26.602  25.306  1.00 84.18      C2   H  
ATOM    305  HD2 LYS A  54      -0.669  28.608  27.604  1.00 84.18      C2   H  
ATOM    306  HD3 LYS A  54       0.525  27.350  27.472  1.00 84.18      C2   H  
ATOM    307  HE2 LYS A  54       0.212  29.674  25.490  1.00 84.18      C2   H  
ATOM    308  HE3 LYS A  54       1.430  29.537  26.734  1.00 84.18      C2   H  
ATOM    309  HZ1 LYS A  54       1.118  27.702  24.471  1.00 84.18      C2   H  
ATOM    310  HZ2 LYS A  54       2.276  28.859  24.644  1.00 84.18      C2   H  
ATOM    311  HZ3 LYS A  54       2.250  27.562  25.662  1.00 84.18      C2   H  
ATOM    312  N   GLY A  55      -2.501  27.422  22.124  1.00 72.64      C2   N  
ATOM    313  CA  GLY A  55      -1.909  27.086  20.835  1.00 72.64      C2   C  
ATOM    314  C   GLY A  55      -0.423  27.448  20.733  1.00 72.64      C2   C  
ATOM    315  O   GLY A  55       0.195  27.910  21.695  1.00 72.64      C2   O  
ATOM    316  H   GLY A  55      -2.982  28.308  22.179  1.00 72.64      C2   H  
ATOM    317  HA2 GLY A  55      -2.044  26.026  20.615  1.00 72.64      C2   H  
ATOM    318  HA3 GLY A  55      -2.457  27.637  20.070  1.00 72.64      C2   H  
ATOM    319  N   VAL A  56       0.132  27.237  19.531  1.00 67.04      C2   N  
ATOM    320  CA  VAL A  56       1.506  27.563  19.144  1.00 67.04      C2   C  
ATOM    321  C   VAL A  56       1.632  29.078  18.879  1.00 67.04      C2   C  
ATOM    322  O   VAL A  56       2.651  29.666  19.240  1.00 67.04      C2   O  
ATOM    323  CB  VAL A  56       1.874  26.764  17.856  1.00 67.04      C2   C  
ATOM    324  CG1 VAL A  56       3.320  27.012  17.378  1.00 67.04      C2   C  
ATOM    325  CG2 VAL A  56       1.660  25.248  18.032  1.00 67.04      C2   C  
ATOM    326  H   VAL A  56      -0.466  26.865  18.799  1.00 67.04      C2   H  
ATOM    327  HA  VAL A  56       2.183  27.282  19.952  1.00 67.04      C2   H  
ATOM    328  HB  VAL A  56       1.209  27.084  17.051  1.00 67.04      C2   H  
ATOM    329 HG11 VAL A  56       3.547  26.412  16.495  1.00 67.04      C2   H  
ATOM    330 HG12 VAL A  56       3.491  28.052  17.101  1.00 67.04      C2   H  
ATOM    331 HG13 VAL A  56       4.041  26.747  18.151  1.00 67.04      C2   H  
ATOM    332 HG21 VAL A  56       1.971  24.697  17.144  1.00 67.04      C2   H  
ATOM    333 HG22 VAL A  56       2.227  24.861  18.879  1.00 67.04      C2   H  
ATOM    334 HG23 VAL A  56       0.609  25.012  18.195  1.00 67.04      C2   H  
ATOM    335  N   ILE A  57       0.601  29.699  18.276  1.00 65.53      C2   N  
ATOM    336  CA  ILE A  57       0.537  31.123  17.942  1.00 65.53      C2   C  
ATOM    337  C   ILE A  57      -0.679  31.764  18.632  1.00 65.53      C2   C  
ATOM    338  O   ILE A  57      -0.530  32.800  19.281  1.00 65.53      C2   O  
ATOM    339  CB  ILE A  57       0.522  31.344  16.397  1.00 65.53      C2   C  
ATOM    340  CG1 ILE A  57       1.712  30.656  15.682  1.00 65.53      C2   C  
ATOM    341  CG2 ILE A  57       0.485  32.852  16.054  1.00 65.53      C2   C  
ATOM    342  CD1 ILE A  57       1.617  30.647  14.148  1.00 65.53      C2   C  
ATOM    343  H   ILE A  57      -0.195  29.135  17.998  1.00 65.53      C2   H  
ATOM    344  HA  ILE A  57       1.419  31.630  18.337  1.00 65.53      C2   H  
ATOM    345  HB  ILE A  57      -0.391  30.893  16.002  1.00 65.53      C2   H  
ATOM    346 HG12 ILE A  57       2.648  31.123  15.990  1.00 65.53      C2   H  
ATOM    347 HG13 ILE A  57       1.782  29.613  15.990  1.00 65.53      C2   H  
ATOM    348 HG21 ILE A  57       0.506  33.033  14.982  1.00 65.53      C2   H  
ATOM    349 HG22 ILE A  57      -0.420  33.335  16.422  1.00 65.53      C2   H  
ATOM    350 HG23 ILE A  57       1.339  33.373  16.487  1.00 65.53      C2   H  
ATOM    351 HD11 ILE A  57       2.453  30.094  13.721  1.00 65.53      C2   H  
ATOM    352 HD12 ILE A  57       0.695  30.171  13.810  1.00 65.53      C2   H  
ATOM    353 HD13 ILE A  57       1.655  31.648  13.722  1.00 65.53      C2   H  
ATOM    354  N   LEU A  58      -1.877  31.171  18.477  1.00 69.62      C2   N  
ATOM    355  CA  LEU A  58      -3.137  31.753  18.941  1.00 69.62      C2   C  
ATOM    356  C   LEU A  58      -3.343  31.499  20.451  1.00 69.62      C2   C  
ATOM    357  O   LEU A  58      -3.080  30.387  20.916  1.00 69.62      C2   O  
ATOM    358  CB  LEU A  58      -4.324  31.105  18.190  1.00 69.62      C2   C  
ATOM    359  CG  LEU A  58      -4.333  31.287  16.655  1.00 69.62      C2   C  
ATOM    360  CD1 LEU A  58      -5.591  30.650  16.046  1.00 69.62      C2   C  
ATOM    361  CD2 LEU A  58      -4.238  32.761  16.225  1.00 69.62      C2   C  
ATOM    362  H   LEU A  58      -1.926  30.311  17.943  1.00 69.62      C2   H  
ATOM    363  HA  LEU A  58      -3.110  32.818  18.719  1.00 69.62      C2   H  
ATOM    364  HB2 LEU A  58      -4.352  30.039  18.415  1.00 69.62      C2   H  
ATOM    365  HB3 LEU A  58      -5.255  31.511  18.589  1.00 69.62      C2   H  
ATOM    366  HG  LEU A  58      -3.470  30.764  16.241  1.00 69.62      C2   H  
ATOM    367 HD11 LEU A  58      -5.566  30.714  14.959  1.00 69.62      C2   H  
ATOM    368 HD12 LEU A  58      -5.683  29.598  16.315  1.00 69.62      C2   H  
ATOM    369 HD13 LEU A  58      -6.496  31.154  16.387  1.00 69.62      C2   H  
ATOM    370 HD21 LEU A  58      -4.346  32.861  15.145  1.00 69.62      C2   H  
ATOM    371 HD22 LEU A  58      -5.018  33.362  16.692  1.00 69.62      C2   H  
ATOM    372 HD23 LEU A  58      -3.273  33.195  16.487  1.00 69.62      C2   H  
ATOM    373  N   PRO A  59      -3.846  32.495  21.216  1.00 79.88      C2   N  
ATOM    374  CA  PRO A  59      -4.185  32.341  22.638  1.00 79.88      C2   C  
ATOM    375  C   PRO A  59      -5.564  31.675  22.823  1.00 79.88      C2   C  
ATOM    376  O   PRO A  59      -6.313  31.481  21.863  1.00 79.88      C2   O  
ATOM    377  CB  PRO A  59      -4.214  33.785  23.164  1.00 79.88      C2   C  
ATOM    378  CG  PRO A  59      -4.691  34.604  21.976  1.00 79.88      C2   C  
ATOM    379  CD  PRO A  59      -4.096  33.872  20.774  1.00 79.88      C2   C  
ATOM    380  HA  PRO A  59      -3.428  31.759  23.167  1.00 79.88      C2   H  
ATOM    381  HB2 PRO A  59      -4.841  33.928  24.046  1.00 79.88      C2   H  
ATOM    382  HB3 PRO A  59      -3.203  34.092  23.435  1.00 79.88      C2   H  
ATOM    383  HG2 PRO A  59      -5.781  34.576  21.925  1.00 79.88      C2   H  
ATOM    384  HG3 PRO A  59      -4.387  35.650  22.029  1.00 79.88      C2   H  
ATOM    385  HD2 PRO A  59      -4.774  33.910  19.920  1.00 79.88      C2   H  
ATOM    386  HD3 PRO A  59      -3.150  34.333  20.486  1.00 79.88      C2   H  
ATOM    387  N   ILE A  60      -5.904  31.361  24.083  1.00 88.35      C2   N  
ATOM    388  CA  ILE A  60      -7.224  30.880  24.493  1.00 88.35      C2   C  
ATOM    389  C   ILE A  60      -8.188  32.081  24.525  1.00 88.35      C2   C  
ATOM    390  O   ILE A  60      -7.854  33.136  25.068  1.00 88.35      C2   O  
ATOM    391  CB  ILE A  60      -7.129  30.234  25.908  1.00 88.35      C2   C  
ATOM    392  CG1 ILE A  60      -6.195  28.999  25.913  1.00 88.35      C2   C  
ATOM    393  CG2 ILE A  60      -8.522  29.857  26.460  1.00 88.35      C2   C  
ATOM    394  CD1 ILE A  60      -5.757  28.544  27.314  1.00 88.35      C2   C  
ATOM    395  H   ILE A  60      -5.244  31.561  24.820  1.00 88.35      C2   H  
ATOM    396  HA  ILE A  60      -7.582  30.136  23.778  1.00 88.35      C2   H  
ATOM    397  HB  ILE A  60      -6.699  30.972  26.588  1.00 88.35      C2   H  
ATOM    398 HG12 ILE A  60      -6.667  28.170  25.384  1.00 88.35      C2   H  
ATOM    399 HG13 ILE A  60      -5.285  29.226  25.361  1.00 88.35      C2   H  
ATOM    400 HG21 ILE A  60      -8.452  29.259  27.363  1.00 88.35      C2   H  
ATOM    401 HG22 ILE A  60      -9.111  30.735  26.723  1.00 88.35      C2   H  
ATOM    402 HG23 ILE A  60      -9.094  29.288  25.728  1.00 88.35      C2   H  
ATOM    403 HD11 ILE A  60      -5.054  27.715  27.247  1.00 88.35      C2   H  
ATOM    404 HD12 ILE A  60      -5.263  29.353  27.853  1.00 88.35      C2   H  
ATOM    405 HD13 ILE A  60      -6.596  28.202  27.917  1.00 88.35      C2   H  
ATOM    406  N   TRP A  61      -9.397  31.893  23.972  1.00 94.64      C2   N  
ATOM    407  CA  TRP A  61     -10.493  32.855  24.026  1.00 94.64      C2   C  
ATOM    408  C   TRP A  61     -11.234  32.628  25.354  1.00 94.64      C2   C  
ATOM    409  O   TRP A  61     -11.893  31.605  25.547  1.00 94.64      C2   O  
ATOM    410  CB  TRP A  61     -11.421  32.588  22.819  1.00 94.64      C2   C  
ATOM    411  CG  TRP A  61     -12.363  33.681  22.395  1.00 94.64      C2   C  
ATOM    412  CD1 TRP A  61     -12.819  34.705  23.154  1.00 94.64      C2   C  
ATOM    413  CD2 TRP A  61     -12.947  33.881  21.071  1.00 94.64      C2   C  
ATOM    414  CE2 TRP A  61     -13.766  35.051  21.105  1.00 94.64      C2   C  
ATOM    415  CE3 TRP A  61     -12.868  33.193  19.837  1.00 94.64      C2   C  
ATOM    416  NE1 TRP A  61     -13.651  35.508  22.401  1.00 94.64      C2   N  
ATOM    417  CZ2 TRP A  61     -14.473  35.507  19.977  1.00 94.64      C2   C  
ATOM    418  CZ3 TRP A  61     -13.570  33.638  18.699  1.00 94.64      C2   C  
ATOM    419  CH2 TRP A  61     -14.375  34.792  18.769  1.00 94.64      C2   C  
ATOM    420  H   TRP A  61      -9.595  30.998  23.549  1.00 94.64      C2   H  
ATOM    421  HA  TRP A  61     -10.099  33.872  23.963  1.00 94.64      C2   H  
ATOM    422  HB2 TRP A  61     -10.785  32.421  21.949  1.00 94.64      C2   H  
ATOM    423  HB3 TRP A  61     -11.989  31.664  22.938  1.00 94.64      C2   H  
ATOM    424  HD1 TRP A  61     -12.570  34.867  24.192  1.00 94.64      C2   H  
ATOM    425  HE1 TRP A  61     -14.089  36.339  22.772  1.00 94.64      C2   H  
ATOM    426  HE3 TRP A  61     -12.261  32.304  19.767  1.00 94.64      C2   H  
ATOM    427  HZ2 TRP A  61     -15.086  36.394  20.038  1.00 94.64      C2   H  
ATOM    428  HZ3 TRP A  61     -13.496  33.087  17.773  1.00 94.64      C2   H  
ATOM    429  HH2 TRP A  61     -14.916  35.128  17.897  1.00 94.64      C2   H  
ATOM    430  N   GLU A  62     -11.065  33.579  26.283  1.00 99.52      C2   N  
ATOM    431  CA  GLU A  62     -11.579  33.535  27.650  1.00 99.52      C2   C  
ATOM    432  C   GLU A  62     -12.843  34.416  27.766  1.00 99.52      C2   C  
ATOM    433  O   GLU A  62     -12.947  35.414  27.049  1.00 99.52      C2   O  
ATOM    434  CB  GLU A  62     -10.483  34.088  28.584  1.00 99.52      C2   C  
ATOM    435  CG  GLU A  62      -9.259  33.149  28.654  1.00 99.52      C2   C  
ATOM    436  CD  GLU A  62      -8.145  33.621  29.590  1.00 99.52      C2   C  
ATOM    437  OE1 GLU A  62      -8.249  34.750  30.119  1.00 99.52      C2   O  
ATOM    438  OE2 GLU A  62      -7.193  32.827  29.758  1.00 99.52      C2   O  
ATOM    439  H   GLU A  62     -10.494  34.377  26.043  1.00 99.52      C2   H  
ATOM    440  HA  GLU A  62     -11.787  32.502  27.924  1.00 99.52      C2   H  
ATOM    441  HB2 GLU A  62     -10.175  35.082  28.254  1.00 99.52      C2   H  
ATOM    442  HB3 GLU A  62     -10.886  34.213  29.590  1.00 99.52      C2   H  
ATOM    443  HG2 GLU A  62      -9.574  32.156  28.976  1.00 99.52      C2   H  
ATOM    444  HG3 GLU A  62      -8.819  33.028  27.664  1.00 99.52      C2   H  
ATOM    445  N   PRO A  63     -13.809  34.081  28.654  1.00101.76      C2   N  
ATOM    446  CA  PRO A  63     -13.804  32.931  29.573  1.00101.76      C2   C  
ATOM    447  C   PRO A  63     -14.170  31.618  28.856  1.00101.76      C2   C  
ATOM    448  O   PRO A  63     -14.956  31.616  27.909  1.00101.76      C2   O  
ATOM    449  CB  PRO A  63     -14.867  33.285  30.623  1.00101.76      C2   C  
ATOM    450  CG  PRO A  63     -15.866  34.155  29.878  1.00101.76      C2   C  
ATOM    451  CD  PRO A  63     -15.014  34.894  28.844  1.00101.76      C2   C  
ATOM    452  HA  PRO A  63     -12.833  32.827  30.061  1.00101.76      C2   H  
ATOM    453  HB2 PRO A  63     -15.335  32.414  31.086  1.00101.76      C2   H  
ATOM    454  HB3 PRO A  63     -14.406  33.866  31.423  1.00101.76      C2   H  
ATOM    455  HG2 PRO A  63     -16.593  33.521  29.370  1.00101.76      C2   H  
ATOM    456  HG3 PRO A  63     -16.416  34.830  30.533  1.00101.76      C2   H  
ATOM    457  HD2 PRO A  63     -15.560  35.038  27.911  1.00101.76      C2   H  
ATOM    458  HD3 PRO A  63     -14.726  35.876  29.222  1.00101.76      C2   H  
ATOM    459  N   GLN A  64     -13.580  30.507  29.323  1.00103.05      C2   N  
ATOM    460  CA  GLN A  64     -13.776  29.159  28.792  1.00103.05      C2   C  
ATOM    461  C   GLN A  64     -15.098  28.592  29.332  1.00103.05      C2   C  
ATOM    462  O   GLN A  64     -15.371  28.683  30.529  1.00103.05      C2   O  
ATOM    463  CB  GLN A  64     -12.626  28.256  29.282  1.00103.05      C2   C  
ATOM    464  CG  GLN A  64     -11.243  28.676  28.746  1.00103.05      C2   C  
ATOM    465  CD  GLN A  64     -10.128  27.777  29.285  1.00103.05      C2   C  
ATOM    466  NE2 GLN A  64      -9.063  28.376  29.821  1.00103.05      C2   N  
ATOM    467  OE1 GLN A  64     -10.223  26.554  29.221  1.00103.05      C2   O  
ATOM    468  H   GLN A  64     -12.966  30.594  30.120  1.00103.05      C2   H  
ATOM    469  HA  GLN A  64     -13.788  29.183  27.700  1.00103.05      C2   H  
ATOM    470  HB2 GLN A  64     -12.602  28.242  30.373  1.00103.05      C2   H  
ATOM    471  HB3 GLN A  64     -12.825  27.227  28.972  1.00103.05      C2   H  
ATOM    472  HG2 GLN A  64     -11.232  28.622  27.657  1.00103.05      C2   H  
ATOM    473  HG3 GLN A  64     -11.029  29.713  29.007  1.00103.05      C2   H  
ATOM    474 HE21 GLN A  64      -9.011  29.383  29.863  1.00103.05      C2   H  
ATOM    475 HE22 GLN A  64      -8.309  27.813  30.186  1.00103.05      C2   H  
ATOM    476  N   ASP A  65     -15.918  28.041  28.422  1.00105.74      C2   N  
ATOM    477  CA  ASP A  65     -17.268  27.516  28.648  1.00105.74      C2   C  
ATOM    478  C   ASP A  65     -18.283  28.649  28.958  1.00105.74      C2   C  
ATOM    479  O   ASP A  65     -18.873  28.642  30.038  1.00105.74      C2   O  
ATOM    480  CB  ASP A  65     -17.242  26.344  29.670  1.00105.74      C2   C  
ATOM    481  CG  ASP A  65     -18.483  25.449  29.630  1.00105.74      C2   C  
ATOM    482  OD1 ASP A  65     -18.801  24.964  28.522  1.00105.74      C2   O  
ATOM    483  OD2 ASP A  65     -19.090  25.253  30.704  1.00105.74      C2   O  
ATOM    484  H   ASP A  65     -15.585  28.006  27.470  1.00105.74      C2   H  
ATOM    485  HA  ASP A  65     -17.558  27.099  27.683  1.00105.74      C2   H  
ATOM    486  HB2 ASP A  65     -16.381  25.708  29.467  1.00105.74      C2   H  
ATOM    487  HB3 ASP A  65     -17.104  26.716  30.686  1.00105.74      C2   H  
ATOM    488  N   PRO A  66     -18.457  29.659  28.069  1.00105.76      C2   N  
ATOM    489  CA  PRO A  66     -19.217  30.885  28.368  1.00105.76      C2   C  
ATOM    490  C   PRO A  66     -20.746  30.679  28.388  1.00105.76      C2   C  
ATOM    491  O   PRO A  66     -21.370  30.820  29.438  1.00105.76      C2   O  
ATOM    492  CB  PRO A  66     -18.779  31.882  27.281  1.00105.76      C2   C  
ATOM    493  CG  PRO A  66     -18.381  31.013  26.096  1.00105.76      C2   C  
ATOM    494  CD  PRO A  66     -17.863  29.726  26.728  1.00105.76      C2   C  
ATOM    495  HA  PRO A  66     -18.915  31.274  29.343  1.00105.76      C2   H  
ATOM    496  HB2 PRO A  66     -19.541  32.620  27.024  1.00105.76      C2   H  
ATOM    497  HB3 PRO A  66     -17.904  32.432  27.628  1.00105.76      C2   H  
ATOM    498  HG2 PRO A  66     -19.250  30.768  25.491  1.00105.76      C2   H  
ATOM    499  HG3 PRO A  66     -17.655  31.494  25.442  1.00105.76      C2   H  
ATOM    500  HD2 PRO A  66     -18.115  28.855  26.122  1.00105.76      C2   H  
ATOM    501  HD3 PRO A  66     -16.779  29.794  26.799  1.00105.76      C2   H  
ATOM    502  N   SER A  67     -21.337  30.351  27.230  1.00108.01      C2   N  
ATOM    503  CA  SER A  67     -22.762  30.104  27.005  1.00108.01      C2   C  
ATOM    504  C   SER A  67     -22.923  29.244  25.741  1.00108.01      C2   C  
ATOM    505  O   SER A  67     -21.955  29.033  25.010  1.00108.01      C2   O  
ATOM    506  CB  SER A  67     -23.536  31.443  26.969  1.00108.01      C2   C  
ATOM    507  OG  SER A  67     -24.935  31.258  26.878  1.00108.01      C2   O  
ATOM    508  H   SER A  67     -20.747  30.266  26.416  1.00108.01      C2   H  
ATOM    509  HA  SER A  67     -23.132  29.509  27.842  1.00108.01      C2   H  
ATOM    510  HB2 SER A  67     -23.331  32.035  27.862  1.00108.01      C2   H  
ATOM    511  HB3 SER A  67     -23.219  32.038  26.114  1.00108.01      C2   H  
ATOM    512  HG  SER A  67     -25.350  32.108  26.906  1.00108.01      C2   H  
ATOM    513  N   PHE A  68     -24.144  28.756  25.465  1.00107.33      C2   N  
ATOM    514  CA  PHE A  68     -24.470  27.978  24.267  1.00107.33      C2   C  
ATOM    515  C   PHE A  68     -24.404  28.834  22.987  1.00107.33      C2   C  
ATOM    516  O   PHE A  68     -23.862  28.374  21.985  1.00107.33      C2   O  
ATOM    517  CB  PHE A  68     -25.878  27.364  24.420  1.00107.33      C2   C  
ATOM    518  CG  PHE A  68     -26.293  26.463  23.267  1.00107.33      C2   C  
ATOM    519  CD1 PHE A  68     -25.727  25.177  23.140  1.00107.33      C2   C  
ATOM    520  CD2 PHE A  68     -27.212  26.921  22.299  1.00107.33      C2   C  
ATOM    521  CE1 PHE A  68     -26.071  24.358  22.047  1.00107.33      C2   C  
ATOM    522  CE2 PHE A  68     -27.554  26.102  21.206  1.00107.33      C2   C  
ATOM    523  CZ  PHE A  68     -26.983  24.821  21.079  1.00107.33      C2   C  
ATOM    524  H   PHE A  68     -24.901  28.988  26.094  1.00107.33      C2   H  
ATOM    525  HA  PHE A  68     -23.743  27.168  24.177  1.00107.33      C2   H  
ATOM    526  HB2 PHE A  68     -25.916  26.771  25.335  1.00107.33      C2   H  
ATOM    527  HB3 PHE A  68     -26.623  28.152  24.548  1.00107.33      C2   H  
ATOM    528  HD1 PHE A  68     -25.018  24.821  23.873  1.00107.33      C2   H  
ATOM    529  HD2 PHE A  68     -27.644  27.908  22.382  1.00107.33      C2   H  
ATOM    530  HE1 PHE A  68     -25.633  23.376  21.950  1.00107.33      C2   H  
ATOM    531  HE2 PHE A  68     -28.252  26.458  20.462  1.00107.33      C2   H  
ATOM    532  HZ  PHE A  68     -27.245  24.193  20.240  1.00107.33      C2   H  
ATOM    533  N   GLY A  69     -24.913  30.078  23.024  1.00102.61      C2   N  
ATOM    534  CA  GLY A  69     -24.908  31.003  21.889  1.00102.61      C2   C  
ATOM    535  C   GLY A  69     -23.519  31.573  21.567  1.00102.61      C2   C  
ATOM    536  O   GLY A  69     -23.233  31.866  20.406  1.00102.61      C2   O  
ATOM    537  H   GLY A  69     -25.331  30.401  23.885  1.00102.61      C2   H  
ATOM    538  HA2 GLY A  69     -25.311  30.504  21.005  1.00102.61      C2   H  
ATOM    539  HA3 GLY A  69     -25.578  31.832  22.114  1.00102.61      C2   H  
ATOM    540  N   ASP A  70     -22.648  31.678  22.584  1.00103.77      C2   N  
ATOM    541  CA  ASP A  70     -21.254  32.102  22.461  1.00103.77      C2   C  
ATOM    542  C   ASP A  70     -20.340  30.966  21.967  1.00103.77      C2   C  
ATOM    543  O   ASP A  70     -19.303  31.261  21.378  1.00103.77      C2   O  
ATOM    544  CB  ASP A  70     -20.740  32.576  23.840  1.00103.77      C2   C  
ATOM    545  CG  ASP A  70     -21.410  33.847  24.372  1.00103.77      C2   C  
ATOM    546  OD1 ASP A  70     -21.741  34.723  23.543  1.00103.77      C2   O  
ATOM    547  OD2 ASP A  70     -21.557  33.927  25.610  1.00103.77      C2   O  
ATOM    548  H   ASP A  70     -22.967  31.416  23.505  1.00103.77      C2   H  
ATOM    549  HA  ASP A  70     -21.185  32.922  21.745  1.00103.77      C2   H  
ATOM    550  HB2 ASP A  70     -20.911  31.786  24.570  1.00103.77      C2   H  
ATOM    551  HB3 ASP A  70     -19.665  32.762  23.810  1.00103.77      C2   H  
ATOM    552  N   LYS A  71     -20.724  29.686  22.134  1.00 97.54      C2   N  
ATOM    553  CA  LYS A  71     -20.017  28.541  21.550  1.00 97.54      C2   C  
ATOM    554  C   LYS A  71     -20.257  28.451  20.036  1.00 97.54      C2   C  
ATOM    555  O   LYS A  71     -19.325  28.127  19.305  1.00 97.54      C2   O  
ATOM    556  CB  LYS A  71     -20.501  27.228  22.193  1.00 97.54      C2   C  
ATOM    557  CG  LYS A  71     -19.848  26.937  23.547  1.00 97.54      C2   C  
ATOM    558  CD  LYS A  71     -20.422  25.660  24.178  1.00 97.54      C2   C  
ATOM    559  CE  LYS A  71     -19.840  25.354  25.560  1.00 97.54      C2   C  
ATOM    560  NZ  LYS A  71     -20.384  26.256  26.589  1.00 97.54      C2   N  
ATOM    561  H   LYS A  71     -21.583  29.501  22.634  1.00 97.54      C2   H  
ATOM    562  HA  LYS A  71     -18.944  28.650  21.716  1.00 97.54      C2   H  
ATOM    563  HB2 LYS A  71     -21.585  27.234  22.296  1.00 97.54      C2   H  
ATOM    564  HB3 LYS A  71     -20.272  26.384  21.538  1.00 97.54      C2   H  
ATOM    565  HG2 LYS A  71     -18.770  26.836  23.417  1.00 97.54      C2   H  
ATOM    566  HG3 LYS A  71     -19.980  27.783  24.217  1.00 97.54      C2   H  
ATOM    567  HD2 LYS A  71     -21.510  25.726  24.241  1.00 97.54      C2   H  
ATOM    568  HD3 LYS A  71     -20.211  24.819  23.515  1.00 97.54      C2   H  
ATOM    569  HE2 LYS A  71     -20.087  24.331  25.848  1.00 97.54      C2   H  
ATOM    570  HE3 LYS A  71     -18.752  25.424  25.549  1.00 97.54      C2   H  
ATOM    571  HZ1 LYS A  71     -19.964  25.994  27.477  1.00 97.54      C2   H  
ATOM    572  HZ2 LYS A  71     -20.155  27.214  26.368  1.00 97.54      C2   H  
ATOM    573  HZ3 LYS A  71     -21.386  26.146  26.648  1.00 97.54      C2   H  
ATOM    574  N   ILE A  72     -21.475  28.777  19.566  1.00 94.79      C2   N  
ATOM    575  CA  ILE A  72     -21.833  28.859  18.147  1.00 94.79      C2   C  
ATOM    576  C   ILE A  72     -21.115  30.046  17.474  1.00 94.79      C2   C  
ATOM    577  O   ILE A  72     -20.649  29.899  16.347  1.00 94.79      C2   O  
ATOM    578  CB  ILE A  72     -23.381  28.970  18.001  1.00 94.79      C2   C  
ATOM    579  CG1 ILE A  72     -24.132  27.746  18.580  1.00 94.79      C2   C  
ATOM    580  CG2 ILE A  72     -23.859  29.256  16.559  1.00 94.79      C2   C  
ATOM    581  CD1 ILE A  72     -23.879  26.412  17.861  1.00 94.79      C2   C  
ATOM    582  H   ILE A  72     -22.192  29.022  20.235  1.00 94.79      C2   H  
ATOM    583  HA  ILE A  72     -21.489  27.951  17.649  1.00 94.79      C2   H  
ATOM    584  HB  ILE A  72     -23.699  29.827  18.597  1.00 94.79      C2   H  
ATOM    585 HG12 ILE A  72     -23.875  27.614  19.628  1.00 94.79      C2   H  
ATOM    586 HG13 ILE A  72     -25.204  27.949  18.572  1.00 94.79      C2   H  
ATOM    587 HG21 ILE A  72     -24.947  29.225  16.493  1.00 94.79      C2   H  
ATOM    588 HG22 ILE A  72     -23.554  30.244  16.216  1.00 94.79      C2   H  
ATOM    589 HG23 ILE A  72     -23.463  28.525  15.854  1.00 94.79      C2   H  
ATOM    590 HD11 ILE A  72     -24.464  25.616  18.322  1.00 94.79      C2   H  
ATOM    591 HD12 ILE A  72     -24.164  26.458  16.811  1.00 94.79      C2   H  
ATOM    592 HD13 ILE A  72     -22.832  26.115  17.917  1.00 94.79      C2   H  
ATOM    593  N   ALA A  73     -20.988  31.191  18.170  1.00 91.97      C2   N  
ATOM    594  CA  ALA A  73     -20.325  32.401  17.681  1.00 91.97      C2   C  
ATOM    595  C   ALA A  73     -18.806  32.217  17.530  1.00 91.97      C2   C  
ATOM    596  O   ALA A  73     -18.248  32.627  16.514  1.00 91.97      C2   O  
ATOM    597  CB  ALA A  73     -20.602  33.549  18.663  1.00 91.97      C2   C  
ATOM    598  H   ALA A  73     -21.407  31.237  19.089  1.00 91.97      C2   H  
ATOM    599  HA  ALA A  73     -20.747  32.659  16.707  1.00 91.97      C2   H  
ATOM    600  HB1 ALA A  73     -20.169  34.484  18.307  1.00 91.97      C2   H  
ATOM    601  HB2 ALA A  73     -21.673  33.713  18.785  1.00 91.97      C2   H  
ATOM    602  HB3 ALA A  73     -20.184  33.348  19.650  1.00 91.97      C2   H  
ATOM    603  N   ARG A  74     -18.149  31.565  18.506  1.00 91.51      C2   N  
ATOM    604  CA  ARG A  74     -16.716  31.264  18.483  1.00 91.51      C2   C  
ATOM    605  C   ARG A  74     -16.380  30.159  17.471  1.00 91.51      C2   C  
ATOM    606  O   ARG A  74     -15.368  30.273  16.783  1.00 91.51      C2   O  
ATOM    607  CB  ARG A  74     -16.265  30.794  19.879  1.00 91.51      C2   C  
ATOM    608  CG  ARG A  74     -16.190  31.928  20.911  1.00 91.51      C2   C  
ATOM    609  CD  ARG A  74     -15.735  31.412  22.278  1.00 91.51      C2   C  
ATOM    610  NE  ARG A  74     -15.679  32.493  23.268  1.00 91.51      C2   N  
ATOM    611  CZ  ARG A  74     -15.283  32.346  24.542  1.00 91.51      C2   C  
ATOM    612  NH1 ARG A  74     -14.876  31.158  25.008  1.00 91.51      C2   N  
ATOM    613  NH2 ARG A  74     -15.298  33.400  25.366  1.00 91.51      C2   N  
ATOM    614  H   ARG A  74     -18.674  31.263  19.316  1.00 91.51      C2   H  
ATOM    615  HA  ARG A  74     -16.162  32.163  18.206  1.00 91.51      C2   H  
ATOM    616  HB2 ARG A  74     -16.937  30.015  20.243  1.00 91.51      C2   H  
ATOM    617  HB3 ARG A  74     -15.276  30.335  19.814  1.00 91.51      C2   H  
ATOM    618  HG2 ARG A  74     -15.495  32.686  20.561  1.00 91.51      C2   H  
ATOM    619  HG3 ARG A  74     -17.148  32.436  21.000  1.00 91.51      C2   H  
ATOM    620  HD2 ARG A  74     -16.421  30.644  22.638  1.00 91.51      C2   H  
ATOM    621  HD3 ARG A  74     -14.747  30.957  22.197  1.00 91.51      C2   H  
ATOM    622  HE  ARG A  74     -15.962  33.409  22.948  1.00 91.51      C2   H  
ATOM    623 HH11 ARG A  74     -14.833  30.357  24.396  1.00 91.51      C2   H  
ATOM    624 HH12 ARG A  74     -14.588  31.069  25.975  1.00 91.51      C2   H  
ATOM    625 HH21 ARG A  74     -15.587  34.309  25.036  1.00 91.51      C2   H  
ATOM    626 HH22 ARG A  74     -15.026  33.285  26.333  1.00 91.51      C2   H  
ATOM    627  N   ALA A  75     -17.229  29.124  17.351  1.00 84.68      C2   N  
ATOM    628  CA  ALA A  75     -17.044  28.007  16.424  1.00 84.68      C2   C  
ATOM    629  C   ALA A  75     -17.271  28.412  14.961  1.00 84.68      C2   C  
ATOM    630  O   ALA A  75     -16.626  27.841  14.087  1.00 84.68      C2   O  
ATOM    631  CB  ALA A  75     -18.028  26.887  16.780  1.00 84.68      C2   C  
ATOM    632  H   ALA A  75     -18.042  29.094  17.952  1.00 84.68      C2   H  
ATOM    633  HA  ALA A  75     -16.027  27.627  16.531  1.00 84.68      C2   H  
ATOM    634  HB1 ALA A  75     -17.912  26.025  16.122  1.00 84.68      C2   H  
ATOM    635  HB2 ALA A  75     -17.846  26.540  17.795  1.00 84.68      C2   H  
ATOM    636  HB3 ALA A  75     -19.066  27.219  16.717  1.00 84.68      C2   H  
ATOM    637  N   THR A  76     -18.126  29.416  14.692  1.00 83.60      C2   N  
ATOM    638  CA  THR A  76     -18.327  29.994  13.360  1.00 83.60      C2   C  
ATOM    639  C   THR A  76     -17.085  30.806  12.950  1.00 83.60      C2   C  
ATOM    640  O   THR A  76     -16.615  30.647  11.826  1.00 83.60      C2   O  
ATOM    641  CB  THR A  76     -19.597  30.886  13.359  1.00 83.60      C2   C  
ATOM    642  CG2 THR A  76     -19.824  31.687  12.062  1.00 83.60      C2   C  
ATOM    643  OG1 THR A  76     -20.729  30.050  13.492  1.00 83.60      C2   O  
ATOM    644  H   THR A  76     -18.633  29.832  15.460  1.00 83.60      C2   H  
ATOM    645  HA  THR A  76     -18.458  29.187  12.635  1.00 83.60      C2   H  
ATOM    646  HB  THR A  76     -19.578  31.578  14.203  1.00 83.60      C2   H  
ATOM    647  HG1 THR A  76     -20.727  29.685  14.366  1.00 83.60      C2   H  
ATOM    648 HG21 THR A  76     -20.780  32.210  12.088  1.00 83.60      C2   H  
ATOM    649 HG22 THR A  76     -19.055  32.445  11.910  1.00 83.60      C2   H  
ATOM    650 HG23 THR A  76     -19.826  31.034  11.188  1.00 83.60      C2   H  
ATOM    651  N   VAL A  77     -16.530  31.626  13.862  1.00 80.81      C2   N  
ATOM    652  CA  VAL A  77     -15.306  32.409  13.660  1.00 80.81      C2   C  
ATOM    653  C   VAL A  77     -14.074  31.507  13.440  1.00 80.81      C2   C  
ATOM    654  O   VAL A  77     -13.284  31.792  12.541  1.00 80.81      C2   O  
ATOM    655  CB  VAL A  77     -15.126  33.401  14.846  1.00 80.81      C2   C  
ATOM    656  CG1 VAL A  77     -13.731  34.056  14.927  1.00 80.81      C2   C  
ATOM    657  CG2 VAL A  77     -16.192  34.511  14.792  1.00 80.81      C2   C  
ATOM    658  H   VAL A  77     -16.974  31.701  14.767  1.00 80.81      C2   H  
ATOM    659  HA  VAL A  77     -15.434  32.993  12.746  1.00 80.81      C2   H  
ATOM    660  HB  VAL A  77     -15.272  32.850  15.777  1.00 80.81      C2   H  
ATOM    661 HG11 VAL A  77     -13.696  34.810  15.714  1.00 80.81      C2   H  
ATOM    662 HG12 VAL A  77     -12.949  33.331  15.155  1.00 80.81      C2   H  
ATOM    663 HG13 VAL A  77     -13.471  34.549  13.990  1.00 80.81      C2   H  
ATOM    664 HG21 VAL A  77     -16.162  35.129  15.689  1.00 80.81      C2   H  
ATOM    665 HG22 VAL A  77     -16.032  35.166  13.934  1.00 80.81      C2   H  
ATOM    666 HG23 VAL A  77     -17.200  34.111  14.705  1.00 80.81      C2   H  
ATOM    667  N   TYR A  78     -13.931  30.414  14.213  1.00 76.64      C2   N  
ATOM    668  CA  TYR A  78     -12.832  29.456  14.081  1.00 76.64      C2   C  
ATOM    669  C   TYR A  78     -12.952  28.584  12.819  1.00 76.64      C2   C  
ATOM    670  O   TYR A  78     -11.920  28.234  12.252  1.00 76.64      C2   O  
ATOM    671  CB  TYR A  78     -12.784  28.514  15.310  1.00 76.64      C2   C  
ATOM    672  CG  TYR A  78     -12.202  29.073  16.600  1.00 76.64      C2   C  
ATOM    673  CD1 TYR A  78     -10.979  29.778  16.589  1.00 76.64      C2   C  
ATOM    674  CD2 TYR A  78     -12.840  28.821  17.833  1.00 76.64      C2   C  
ATOM    675  CE1 TYR A  78     -10.398  30.222  17.791  1.00 76.64      C2   C  
ATOM    676  CE2 TYR A  78     -12.267  29.276  19.037  1.00 76.64      C2   C  
ATOM    677  CZ  TYR A  78     -11.040  29.966  19.018  1.00 76.64      C2   C  
ATOM    678  OH  TYR A  78     -10.461  30.366  20.187  1.00 76.64      C2   O  
ATOM    679  H   TYR A  78     -14.606  30.252  14.949  1.00 76.64      C2   H  
ATOM    680  HA  TYR A  78     -11.896  30.007  13.995  1.00 76.64      C2   H  
ATOM    681  HB2 TYR A  78     -13.775  28.102  15.502  1.00 76.64      C2   H  
ATOM    682  HB3 TYR A  78     -12.147  27.662  15.078  1.00 76.64      C2   H  
ATOM    683  HD1 TYR A  78     -10.465  29.966  15.661  1.00 76.64      C2   H  
ATOM    684  HD2 TYR A  78     -13.767  28.266  17.866  1.00 76.64      C2   H  
ATOM    685  HE1 TYR A  78      -9.453  30.745  17.769  1.00 76.64      C2   H  
ATOM    686  HE2 TYR A  78     -12.760  29.075  19.976  1.00 76.64      C2   H  
ATOM    687  HH  TYR A  78      -9.608  30.753  20.064  1.00 76.64      C2   H  
ATOM    688  N   PHE A  79     -14.175  28.251  12.364  1.00 70.36      C2   N  
ATOM    689  CA  PHE A  79     -14.404  27.420  11.180  1.00 70.36      C2   C  
ATOM    690  C   PHE A  79     -14.208  28.225   9.886  1.00 70.36      C2   C  
ATOM    691  O   PHE A  79     -13.544  27.735   8.977  1.00 70.36      C2   O  
ATOM    692  CB  PHE A  79     -15.839  26.856  11.205  1.00 70.36      C2   C  
ATOM    693  CG  PHE A  79     -16.122  25.825  10.128  1.00 70.36      C2   C  
ATOM    694  CD1 PHE A  79     -15.589  24.526  10.253  1.00 70.36      C2   C  
ATOM    695  CD2 PHE A  79     -16.890  26.161   8.993  1.00 70.36      C2   C  
ATOM    696  CE1 PHE A  79     -15.814  23.570   9.246  1.00 70.36      C2   C  
ATOM    697  CE2 PHE A  79     -17.119  25.202   7.987  1.00 70.36      C2   C  
ATOM    698  CZ  PHE A  79     -16.579  23.906   8.113  1.00 70.36      C2   C  
ATOM    699  H   PHE A  79     -14.987  28.561  12.881  1.00 70.36      C2   H  
ATOM    700  HA  PHE A  79     -13.698  26.588  11.193  1.00 70.36      C2   H  
ATOM    701  HB2 PHE A  79     -16.006  26.356  12.156  1.00 70.36      C2   H  
ATOM    702  HB3 PHE A  79     -16.577  27.659  11.155  1.00 70.36      C2   H  
ATOM    703  HD1 PHE A  79     -14.997  24.262  11.118  1.00 70.36      C2   H  
ATOM    704  HD2 PHE A  79     -17.296  27.157   8.886  1.00 70.36      C2   H  
ATOM    705  HE1 PHE A  79     -15.395  22.582   9.346  1.00 70.36      C2   H  
ATOM    706  HE2 PHE A  79     -17.703  25.461   7.117  1.00 70.36      C2   H  
ATOM    707  HZ  PHE A  79     -16.751  23.171   7.340  1.00 70.36      C2   H  
ATOM    708  N   VAL A  80     -14.743  29.458   9.813  1.00 67.75      C2   N  
ATOM    709  CA  VAL A  80     -14.576  30.382   8.684  1.00 67.75      C2   C  
ATOM    710  C   VAL A  80     -13.105  30.816   8.533  1.00 67.75      C2   C  
ATOM    711  O   VAL A  80     -12.641  30.963   7.404  1.00 67.75      C2   O  
ATOM    712  CB  VAL A  80     -15.541  31.592   8.853  1.00 67.75      C2   C  
ATOM    713  CG1 VAL A  80     -15.278  32.762   7.882  1.00 67.75      C2   C  
ATOM    714  CG2 VAL A  80     -17.009  31.147   8.702  1.00 67.75      C2   C  
ATOM    715  H   VAL A  80     -15.284  29.793  10.600  1.00 67.75      C2   H  
ATOM    716  HA  VAL A  80     -14.848  29.851   7.770  1.00 67.75      C2   H  
ATOM    717  HB  VAL A  80     -15.413  31.988   9.862  1.00 67.75      C2   H  
ATOM    718 HG11 VAL A  80     -16.034  33.540   7.994  1.00 67.75      C2   H  
ATOM    719 HG12 VAL A  80     -14.313  33.237   8.061  1.00 67.75      C2   H  
ATOM    720 HG13 VAL A  80     -15.301  32.428   6.844  1.00 67.75      C2   H  
ATOM    721 HG21 VAL A  80     -17.693  31.962   8.941  1.00 67.75      C2   H  
ATOM    722 HG22 VAL A  80     -17.219  30.829   7.680  1.00 67.75      C2   H  
ATOM    723 HG23 VAL A  80     -17.260  30.312   9.355  1.00 67.75      C2   H  
ATOM    724  N   ALA A  81     -12.363  30.951   9.649  1.00 64.41      C2   N  
ATOM    725  CA  ALA A  81     -10.924  31.198   9.665  1.00 64.41      C2   C  
ATOM    726  C   ALA A  81     -10.142  29.989   9.132  1.00 64.41      C2   C  
ATOM    727  O   ALA A  81      -9.329  30.166   8.231  1.00 64.41      C2   O  
ATOM    728  CB  ALA A  81     -10.467  31.517  11.097  1.00 64.41      C2   C  
ATOM    729  H   ALA A  81     -12.819  30.827  10.543  1.00 64.41      C2   H  
ATOM    730  HA  ALA A  81     -10.709  32.060   9.030  1.00 64.41      C2   H  
ATOM    731  HB1 ALA A  81      -9.385  31.651  11.148  1.00 64.41      C2   H  
ATOM    732  HB2 ALA A  81     -10.922  32.441  11.453  1.00 64.41      C2   H  
ATOM    733  HB3 ALA A  81     -10.735  30.724  11.794  1.00 64.41      C2   H  
ATOM    734  N   MET A  82     -10.418  28.773   9.639  1.00 61.11      C2   N  
ATOM    735  CA  MET A  82      -9.772  27.509   9.260  1.00 61.11      C2   C  
ATOM    736  C   MET A  82      -9.967  27.156   7.772  1.00 61.11      C2   C  
ATOM    737  O   MET A  82      -9.014  26.723   7.127  1.00 61.11      C2   O  
ATOM    738  CB  MET A  82     -10.326  26.391  10.169  1.00 61.11      C2   C  
ATOM    739  CG  MET A  82      -9.615  25.037  10.028  1.00 61.11      C2   C  
ATOM    740  SD  MET A  82     -10.215  23.734  11.139  1.00 61.11      C2   S  
ATOM    741  CE  MET A  82     -11.886  23.467  10.488  1.00 61.11      C2   C  
ATOM    742  H   MET A  82     -11.114  28.718  10.370  1.00 61.11      C2   H  
ATOM    743  HA  MET A  82      -8.702  27.615   9.445  1.00 61.11      C2   H  
ATOM    744  HB2 MET A  82     -10.223  26.697  11.208  1.00 61.11      C2   H  
ATOM    745  HB3 MET A  82     -11.394  26.271   9.993  1.00 61.11      C2   H  
ATOM    746  HG2 MET A  82      -9.714  24.671   9.010  1.00 61.11      C2   H  
ATOM    747  HG3 MET A  82      -8.548  25.165  10.211  1.00 61.11      C2   H  
ATOM    748  HE1 MET A  82     -12.356  22.626  10.999  1.00 61.11      C2   H  
ATOM    749  HE2 MET A  82     -12.507  24.349  10.645  1.00 61.11      C2   H  
ATOM    750  HE3 MET A  82     -11.852  23.250   9.421  1.00 61.11      C2   H  
ATOM    751  N   VAL A  83     -11.175  27.383   7.226  1.00 58.35      C2   N  
ATOM    752  CA  VAL A  83     -11.517  27.228   5.809  1.00 58.35      C2   C  
ATOM    753  C   VAL A  83     -10.781  28.260   4.932  1.00 58.35      C2   C  
ATOM    754  O   VAL A  83     -10.380  27.923   3.819  1.00 58.35      C2   O  
ATOM    755  CB  VAL A  83     -13.064  27.302   5.649  1.00 58.35      C2   C  
ATOM    756  CG1 VAL A  83     -13.558  27.492   4.198  1.00 58.35      C2   C  
ATOM    757  CG2 VAL A  83     -13.732  26.044   6.237  1.00 58.35      C2   C  
ATOM    758  H   VAL A  83     -11.910  27.720   7.835  1.00 58.35      C2   H  
ATOM    759  HA  VAL A  83     -11.185  26.244   5.482  1.00 58.35      C2   H  
ATOM    760  HB  VAL A  83     -13.421  28.164   6.217  1.00 58.35      C2   H  
ATOM    761 HG11 VAL A  83     -14.646  27.454   4.149  1.00 58.35      C2   H  
ATOM    762 HG12 VAL A  83     -13.261  28.458   3.786  1.00 58.35      C2   H  
ATOM    763 HG13 VAL A  83     -13.169  26.712   3.543  1.00 58.35      C2   H  
ATOM    764 HG21 VAL A  83     -14.817  26.146   6.251  1.00 58.35      C2   H  
ATOM    765 HG22 VAL A  83     -13.491  25.159   5.646  1.00 58.35      C2   H  
ATOM    766 HG23 VAL A  83     -13.413  25.842   7.259  1.00 58.35      C2   H  
ATOM    767  N   TYR A  84     -10.558  29.486   5.438  1.00 61.92      C2   N  
ATOM    768  CA  TYR A  84      -9.807  30.531   4.745  1.00 61.92      C2   C  
ATOM    769  C   TYR A  84      -8.292  30.255   4.754  1.00 61.92      C2   C  
ATOM    770  O   TYR A  84      -7.616  30.636   3.801  1.00 61.92      C2   O  
ATOM    771  CB  TYR A  84     -10.103  31.897   5.397  1.00 61.92      C2   C  
ATOM    772  CG  TYR A  84      -9.823  33.087   4.498  1.00 61.92      C2   C  
ATOM    773  CD1 TYR A  84     -10.644  33.303   3.374  1.00 61.92      C2   C  
ATOM    774  CD2 TYR A  84      -8.766  33.979   4.775  1.00 61.92      C2   C  
ATOM    775  CE1 TYR A  84     -10.405  34.394   2.523  1.00 61.92      C2   C  
ATOM    776  CE2 TYR A  84      -8.527  35.076   3.922  1.00 61.92      C2   C  
ATOM    777  CZ  TYR A  84      -9.343  35.278   2.791  1.00 61.92      C2   C  
ATOM    778  OH  TYR A  84      -9.108  36.325   1.950  1.00 61.92      C2   O  
ATOM    779  H   TYR A  84     -10.910  29.700   6.362  1.00 61.92      C2   H  
ATOM    780  HA  TYR A  84     -10.147  30.550   3.709  1.00 61.92      C2   H  
ATOM    781  HB2 TYR A  84     -11.162  31.960   5.639  1.00 61.92      C2   H  
ATOM    782  HB3 TYR A  84      -9.573  32.010   6.343  1.00 61.92      C2   H  
ATOM    783  HD1 TYR A  84     -11.462  32.630   3.160  1.00 61.92      C2   H  
ATOM    784  HD2 TYR A  84      -8.134  33.824   5.637  1.00 61.92      C2   H  
ATOM    785  HE1 TYR A  84     -11.047  34.547   1.670  1.00 61.92      C2   H  
ATOM    786  HE2 TYR A  84      -7.713  35.753   4.132  1.00 61.92      C2   H  
ATOM    787  HH  TYR A  84      -9.655  36.294   1.177  1.00 61.92      C2   H  
ATOM    788  N   MET A  85      -7.768  29.542   5.770  1.00 56.15      C2   N  
ATOM    789  CA  MET A  85      -6.379  29.080   5.807  1.00 56.15      C2   C  
ATOM    790  C   MET A  85      -6.156  27.879   4.869  1.00 56.15      C2   C  
ATOM    791  O   MET A  85      -5.042  27.730   4.378  1.00 56.15      C2   O  
ATOM    792  CB  MET A  85      -5.958  28.652   7.232  1.00 56.15      C2   C  
ATOM    793  CG  MET A  85      -5.986  29.747   8.313  1.00 56.15      C2   C  
ATOM    794  SD  MET A  85      -5.245  31.349   7.900  1.00 56.15      C2   S  
ATOM    795  CE  MET A  85      -3.504  30.877   7.908  1.00 56.15      C2   C  
ATOM    796  H   MET A  85      -8.373  29.274   6.535  1.00 56.15      C2   H  
ATOM    797  HA  MET A  85      -5.726  29.887   5.469  1.00 56.15      C2   H  
ATOM    798  HB2 MET A  85      -6.567  27.813   7.569  1.00 56.15      C2   H  
ATOM    799  HB3 MET A  85      -4.936  28.273   7.185  1.00 56.15      C2   H  
ATOM    800  HG2 MET A  85      -7.005  29.938   8.620  1.00 56.15      C2   H  
ATOM    801  HG3 MET A  85      -5.486  29.372   9.206  1.00 56.15      C2   H  
ATOM    802  HE1 MET A  85      -2.877  31.723   7.628  1.00 56.15      C2   H  
ATOM    803  HE2 MET A  85      -3.212  30.552   8.902  1.00 56.15      C2   H  
ATOM    804  HE3 MET A  85      -3.336  30.058   7.211  1.00 56.15      C2   H  
ATOM    805  N   PHE A  86      -7.187  27.062   4.569  1.00 51.11      C2   N  
ATOM    806  CA  PHE A  86      -7.105  25.973   3.584  1.00 51.11      C2   C  
ATOM    807  C   PHE A  86      -7.131  26.509   2.141  1.00 51.11      C2   C  
ATOM    808  O   PHE A  86      -6.493  25.913   1.273  1.00 51.11      C2   O  
ATOM    809  CB  PHE A  86      -8.283  24.986   3.751  1.00 51.11      C2   C  
ATOM    810  CG  PHE A  86      -8.336  24.185   5.044  1.00 51.11      C2   C  
ATOM    811  CD1 PHE A  86      -7.160  23.738   5.687  1.00 51.11      C2   C  
ATOM    812  CD2 PHE A  86      -9.592  23.852   5.594  1.00 51.11      C2   C  
ATOM    813  CE1 PHE A  86      -7.243  23.015   6.892  1.00 51.11      C2   C  
ATOM    814  CE2 PHE A  86      -9.674  23.131   6.799  1.00 51.11      C2   C  
ATOM    815  CZ  PHE A  86      -8.498  22.736   7.461  1.00 51.11      C2   C  
ATOM    816  H   PHE A  86      -8.077  27.217   5.022  1.00 51.11      C2   H  
ATOM    817  HA  PHE A  86      -6.164  25.440   3.712  1.00 51.11      C2   H  
ATOM    818  HB2 PHE A  86      -9.226  25.522   3.634  1.00 51.11      C2   H  
ATOM    819  HB3 PHE A  86      -8.258  24.252   2.944  1.00 51.11      C2   H  
ATOM    820  HD1 PHE A  86      -6.185  23.942   5.273  1.00 51.11      C2   H  
ATOM    821  HD2 PHE A  86     -10.501  24.149   5.093  1.00 51.11      C2   H  
ATOM    822  HE1 PHE A  86      -6.344  22.680   7.383  1.00 51.11      C2   H  
ATOM    823  HE2 PHE A  86     -10.639  22.893   7.222  1.00 51.11      C2   H  
ATOM    824  HZ  PHE A  86      -8.564  22.215   8.404  1.00 51.11      C2   H  
ATOM    825  N   LEU A  87      -7.796  27.655   1.895  1.00 52.62      C2   N  
ATOM    826  CA  LEU A  87      -7.718  28.401   0.635  1.00 52.62      C2   C  
ATOM    827  C   LEU A  87      -6.344  29.071   0.475  1.00 52.62      C2   C  
ATOM    828  O   LEU A  87      -5.855  29.173  -0.647  1.00 52.62      C2   O  
ATOM    829  CB  LEU A  87      -8.809  29.495   0.587  1.00 52.62      C2   C  
ATOM    830  CG  LEU A  87     -10.255  28.972   0.452  1.00 52.62      C2   C  
ATOM    831  CD1 LEU A  87     -11.259  30.112   0.680  1.00 52.62      C2   C  
ATOM    832  CD2 LEU A  87     -10.514  28.306  -0.910  1.00 52.62      C2   C  
ATOM    833  H   LEU A  87      -8.318  28.076   2.651  1.00 52.62      C2   H  
ATOM    834  HA  LEU A  87      -7.847  27.710  -0.198  1.00 52.62      C2   H  
ATOM    835  HB2 LEU A  87      -8.734  30.110   1.484  1.00 52.62      C2   H  
ATOM    836  HB3 LEU A  87      -8.615  30.174  -0.245  1.00 52.62      C2   H  
ATOM    837  HG  LEU A  87     -10.430  28.226   1.225  1.00 52.62      C2   H  
ATOM    838 HD11 LEU A  87     -12.286  29.749   0.627  1.00 52.62      C2   H  
ATOM    839 HD12 LEU A  87     -11.129  30.569   1.659  1.00 52.62      C2   H  
ATOM    840 HD13 LEU A  87     -11.141  30.895  -0.069  1.00 52.62      C2   H  
ATOM    841 HD21 LEU A  87     -11.553  27.986  -0.996  1.00 52.62      C2   H  
ATOM    842 HD22 LEU A  87     -10.311  28.992  -1.733  1.00 52.62      C2   H  
ATOM    843 HD23 LEU A  87      -9.897  27.419  -1.052  1.00 52.62      C2   H  
ATOM    844  N   GLY A  88      -5.698  29.461   1.587  1.00 51.63      C2   N  
ATOM    845  CA  GLY A  88      -4.331  29.962   1.622  1.00 51.63      C2   C  
ATOM    846  C   GLY A  88      -3.307  28.867   1.306  1.00 51.63      C2   C  
ATOM    847  O   GLY A  88      -2.493  29.056   0.405  1.00 51.63      C2   O  
ATOM    848  H   GLY A  88      -6.174  29.362   2.472  1.00 51.63      C2   H  
ATOM    849  HA2 GLY A  88      -4.224  30.787   0.917  1.00 51.63      C2   H  
ATOM    850  HA3 GLY A  88      -4.135  30.364   2.615  1.00 51.63      C2   H  
ATOM    851  N   VAL A  89      -3.383  27.722   2.015  1.00 49.76      C2   N  
ATOM    852  CA  VAL A  89      -2.559  26.518   1.840  1.00 49.76      C2   C  
ATOM    853  C   VAL A  89      -2.567  25.992   0.397  1.00 49.76      C2   C  
ATOM    854  O   VAL A  89      -1.502  25.676  -0.124  1.00 49.76      C2   O  
ATOM    855  CB  VAL A  89      -2.938  25.430   2.890  1.00 49.76      C2   C  
ATOM    856  CG1 VAL A  89      -2.495  23.992   2.540  1.00 49.76      C2   C  
ATOM    857  CG2 VAL A  89      -2.367  25.785   4.271  1.00 49.76      C2   C  
ATOM    858  H   VAL A  89      -4.083  27.679   2.745  1.00 49.76      C2   H  
ATOM    859  HA  VAL A  89      -1.530  26.813   2.049  1.00 49.76      C2   H  
ATOM    860  HB  VAL A  89      -4.023  25.404   2.971  1.00 49.76      C2   H  
ATOM    861 HG11 VAL A  89      -2.728  23.301   3.351  1.00 49.76      C2   H  
ATOM    862 HG12 VAL A  89      -3.000  23.607   1.654  1.00 49.76      C2   H  
ATOM    863 HG13 VAL A  89      -1.420  23.947   2.364  1.00 49.76      C2   H  
ATOM    864 HG21 VAL A  89      -2.640  25.034   5.009  1.00 49.76      C2   H  
ATOM    865 HG22 VAL A  89      -1.278  25.839   4.250  1.00 49.76      C2   H  
ATOM    866 HG23 VAL A  89      -2.738  26.744   4.623  1.00 49.76      C2   H  
ATOM    867  N   SER A  90      -3.745  25.918  -0.246  1.00 48.78      C2   N  
ATOM    868  CA  SER A  90      -3.915  25.416  -1.611  1.00 48.78      C2   C  
ATOM    869  C   SER A  90      -3.211  26.263  -2.693  1.00 48.78      C2   C  
ATOM    870  O   SER A  90      -2.813  25.704  -3.712  1.00 48.78      C2   O  
ATOM    871  CB  SER A  90      -5.422  25.253  -1.907  1.00 48.78      C2   C  
ATOM    872  OG  SER A  90      -6.094  26.483  -2.103  1.00 48.78      C2   O  
ATOM    873  H   SER A  90      -4.580  26.185   0.258  1.00 48.78      C2   H  
ATOM    874  HA  SER A  90      -3.468  24.420  -1.637  1.00 48.78      C2   H  
ATOM    875  HB2 SER A  90      -5.549  24.666  -2.817  1.00 48.78      C2   H  
ATOM    876  HB3 SER A  90      -5.915  24.693  -1.111  1.00 48.78      C2   H  
ATOM    877  HG  SER A  90      -6.016  27.006  -1.320  1.00 48.78      C2   H  
ATOM    878  N   ILE A  91      -3.028  27.579  -2.468  1.00 48.66      C2   N  
ATOM    879  CA  ILE A  91      -2.381  28.502  -3.408  1.00 48.66      C2   C  
ATOM    880  C   ILE A  91      -0.849  28.456  -3.229  1.00 48.66      C2   C  
ATOM    881  O   ILE A  91      -0.137  28.420  -4.231  1.00 48.66      C2   O  
ATOM    882  CB  ILE A  91      -2.927  29.949  -3.185  1.00 48.66      C2   C  
ATOM    883  CG1 ILE A  91      -4.442  30.028  -3.501  1.00 48.66      C2   C  
ATOM    884  CG2 ILE A  91      -2.177  31.013  -4.024  1.00 48.66      C2   C  
ATOM    885  CD1 ILE A  91      -5.137  31.287  -2.959  1.00 48.66      C2   C  
ATOM    886  H   ILE A  91      -3.371  27.968  -1.601  1.00 48.66      C2   H  
ATOM    887  HA  ILE A  91      -2.612  28.201  -4.432  1.00 48.66      C2   H  
ATOM    888  HB  ILE A  91      -2.790  30.201  -2.132  1.00 48.66      C2   H  
ATOM    889 HG12 ILE A  91      -4.599  29.960  -4.578  1.00 48.66      C2   H  
ATOM    890 HG13 ILE A  91      -4.960  29.166  -3.084  1.00 48.66      C2   H  
ATOM    891 HG21 ILE A  91      -2.589  32.010  -3.876  1.00 48.66      C2   H  
ATOM    892 HG22 ILE A  91      -1.121  31.082  -3.762  1.00 48.66      C2   H  
ATOM    893 HG23 ILE A  91      -2.237  30.787  -5.089  1.00 48.66      C2   H  
ATOM    894 HD11 ILE A  91      -6.214  31.222  -3.113  1.00 48.66      C2   H  
ATOM    895 HD12 ILE A  91      -4.968  31.399  -1.888  1.00 48.66      C2   H  
ATOM    896 HD13 ILE A  91      -4.792  32.195  -3.452  1.00 48.66      C2   H  
ATOM    897  N   ILE A  92      -0.334  28.450  -1.984  1.00 48.50      C2   N  
ATOM    898  CA  ILE A  92       1.110  28.444  -1.704  1.00 48.50      C2   C  
ATOM    899  C   ILE A  92       1.732  27.039  -1.848  1.00 48.50      C2   C  
ATOM    900  O   ILE A  92       2.927  26.948  -2.119  1.00 48.50      C2   O  
ATOM    901  CB  ILE A  92       1.380  29.045  -0.295  1.00 48.50      C2   C  
ATOM    902  CG1 ILE A  92       2.867  29.344   0.006  1.00 48.50      C2   C  
ATOM    903  CG2 ILE A  92       0.781  28.227   0.861  1.00 48.50      C2   C  
ATOM    904  CD1 ILE A  92       3.556  30.258  -1.015  1.00 48.50      C2   C  
ATOM    905  H   ILE A  92      -0.966  28.483  -1.195  1.00 48.50      C2   H  
ATOM    906  HA  ILE A  92       1.581  29.094  -2.441  1.00 48.50      C2   H  
ATOM    907  HB  ILE A  92       0.874  30.008  -0.288  1.00 48.50      C2   H  
ATOM    908 HG12 ILE A  92       2.920  29.829   0.980  1.00 48.50      C2   H  
ATOM    909 HG13 ILE A  92       3.438  28.421   0.106  1.00 48.50      C2   H  
ATOM    910 HG21 ILE A  92       0.877  28.751   1.813  1.00 48.50      C2   H  
ATOM    911 HG22 ILE A  92      -0.272  28.040   0.696  1.00 48.50      C2   H  
ATOM    912 HG23 ILE A  92       1.266  27.260   0.963  1.00 48.50      C2   H  
ATOM    913 HD11 ILE A  92       4.505  30.625  -0.628  1.00 48.50      C2   H  
ATOM    914 HD12 ILE A  92       3.768  29.725  -1.941  1.00 48.50      C2   H  
ATOM    915 HD13 ILE A  92       2.943  31.125  -1.256  1.00 48.50      C2   H  
ATOM    916  N   ALA A  93       0.938  25.959  -1.733  1.00 46.90      C2   N  
ATOM    917  CA  ALA A  93       1.362  24.582  -2.001  1.00 46.90      C2   C  
ATOM    918  C   ALA A  93       1.333  24.263  -3.505  1.00 46.90      C2   C  
ATOM    919  O   ALA A  93       2.108  23.418  -3.949  1.00 46.90      C2   O  
ATOM    920  CB  ALA A  93       0.410  23.610  -1.295  1.00 46.90      C2   C  
ATOM    921  H   ALA A  93      -0.029  26.100  -1.474  1.00 46.90      C2   H  
ATOM    922  HA  ALA A  93       2.368  24.421  -1.618  1.00 46.90      C2   H  
ATOM    923  HB1 ALA A  93       0.687  22.571  -1.479  1.00 46.90      C2   H  
ATOM    924  HB2 ALA A  93       0.426  23.761  -0.215  1.00 46.90      C2   H  
ATOM    925  HB3 ALA A  93      -0.613  23.751  -1.640  1.00 46.90      C2   H  
ATOM    926  N   ASP A  94       0.495  24.961  -4.295  1.00 51.03      C2   N  
ATOM    927  CA  ASP A  94       0.502  24.924  -5.759  1.00 51.03      C2   C  
ATOM    928  C   ASP A  94       1.720  25.693  -6.316  1.00 51.03      C2   C  
ATOM    929  O   ASP A  94       2.350  25.234  -7.268  1.00 51.03      C2   O  
ATOM    930  CB  ASP A  94      -0.840  25.499  -6.277  1.00 51.03      C2   C  
ATOM    931  CG  ASP A  94      -0.939  25.637  -7.800  1.00 51.03      C2   C  
ATOM    932  OD1 ASP A  94      -1.027  24.578  -8.458  1.00 51.03      C2   O  
ATOM    933  OD2 ASP A  94      -0.925  26.794  -8.273  1.00 51.03      C2   O  
ATOM    934  H   ASP A  94      -0.129  25.625  -3.858  1.00 51.03      C2   H  
ATOM    935  HA  ASP A  94       0.582  23.888  -6.088  1.00 51.03      C2   H  
ATOM    936  HB2 ASP A  94      -1.657  24.855  -5.952  1.00 51.03      C2   H  
ATOM    937  HB3 ASP A  94      -1.029  26.475  -5.831  1.00 51.03      C2   H  
ATOM    938  N   ARG A  95       2.090  26.815  -5.672  1.00 51.71      C2   N  
ATOM    939  CA  ARG A  95       3.294  27.599  -5.951  1.00 51.71      C2   C  
ATOM    940  C   ARG A  95       4.576  26.859  -5.505  1.00 51.71      C2   C  
ATOM    941  O   ARG A  95       5.626  27.047  -6.118  1.00 51.71      C2   O  
ATOM    942  CB  ARG A  95       3.165  28.955  -5.220  1.00 51.71      C2   C  
ATOM    943  CG  ARG A  95       4.299  29.958  -5.505  1.00 51.71      C2   C  
ATOM    944  CD  ARG A  95       4.079  31.329  -4.849  1.00 51.71      C2   C  
ATOM    945  NE  ARG A  95       3.079  32.131  -5.573  1.00 51.71      C2   N  
ATOM    946  CZ  ARG A  95       3.323  33.185  -6.374  1.00 51.71      C2   C  
ATOM    947  NH1 ARG A  95       4.572  33.595  -6.638  1.00 51.71      C2   N  
ATOM    948  NH2 ARG A  95       2.291  33.834  -6.930  1.00 51.71      C2   N  
ATOM    949  H   ARG A  95       1.498  27.138  -4.919  1.00 51.71      C2   H  
ATOM    950  HA  ARG A  95       3.346  27.779  -7.025  1.00 51.71      C2   H  
ATOM    951  HB2 ARG A  95       2.216  29.413  -5.504  1.00 51.71      C2   H  
ATOM    952  HB3 ARG A  95       3.107  28.786  -4.146  1.00 51.71      C2   H  
ATOM    953  HG2 ARG A  95       5.245  29.560  -5.139  1.00 51.71      C2   H  
ATOM    954  HG3 ARG A  95       4.420  30.082  -6.582  1.00 51.71      C2   H  
ATOM    955  HD2 ARG A  95       3.757  31.213  -3.815  1.00 51.71      C2   H  
ATOM    956  HD3 ARG A  95       5.024  31.867  -4.809  1.00 51.71      C2   H  
ATOM    957  HE  ARG A  95       2.119  31.849  -5.438  1.00 51.71      C2   H  
ATOM    958 HH11 ARG A  95       5.358  33.115  -6.225  1.00 51.71      C2   H  
ATOM    959 HH12 ARG A  95       4.751  34.370  -7.262  1.00 51.71      C2   H  
ATOM    960 HH21 ARG A  95       1.343  33.539  -6.749  1.00 51.71      C2   H  
ATOM    961 HH22 ARG A  95       2.453  34.623  -7.539  1.00 51.71      C2   H  
ATOM    962  N   PHE A  96       4.486  25.987  -4.485  1.00 44.22      C2   N  
ATOM    963  CA  PHE A  96       5.582  25.142  -4.011  1.00 44.22      C2   C  
ATOM    964  C   PHE A  96       5.784  23.925  -4.931  1.00 44.22      C2   C  
ATOM    965  O   PHE A  96       6.927  23.536  -5.156  1.00 44.22      C2   O  
ATOM    966  CB  PHE A  96       5.255  24.648  -2.588  1.00 44.22      C2   C  
ATOM    967  CG  PHE A  96       6.351  23.861  -1.891  1.00 44.22      C2   C  
ATOM    968  CD1 PHE A  96       7.651  24.397  -1.782  1.00 44.22      C2   C  
ATOM    969  CD2 PHE A  96       6.072  22.592  -1.345  1.00 44.22      C2   C  
ATOM    970  CE1 PHE A  96       8.667  23.662  -1.148  1.00 44.22      C2   C  
ATOM    971  CE2 PHE A  96       7.091  21.856  -0.711  1.00 44.22      C2   C  
ATOM    972  CZ  PHE A  96       8.393  22.386  -0.624  1.00 44.22      C2   C  
ATOM    973  H   PHE A  96       3.598  25.902  -4.011  1.00 44.22      C2   H  
ATOM    974  HA  PHE A  96       6.495  25.738  -3.992  1.00 44.22      C2   H  
ATOM    975  HB2 PHE A  96       5.028  25.499  -1.950  1.00 44.22      C2   H  
ATOM    976  HB3 PHE A  96       4.351  24.040  -2.610  1.00 44.22      C2   H  
ATOM    977  HD1 PHE A  96       7.882  25.368  -2.190  1.00 44.22      C2   H  
ATOM    978  HD2 PHE A  96       5.078  22.177  -1.412  1.00 44.22      C2   H  
ATOM    979  HE1 PHE A  96       9.658  24.081  -1.059  1.00 44.22      C2   H  
ATOM    980  HE2 PHE A  96       6.878  20.885  -0.291  1.00 44.22      C2   H  
ATOM    981  HZ  PHE A  96       9.176  21.822  -0.140  1.00 44.22      C2   H  
ATOM    982  N   MET A  97       4.708  23.365  -5.513  1.00 46.57      C2   N  
ATOM    983  CA  MET A  97       4.778  22.309  -6.527  1.00 46.57      C2   C  
ATOM    984  C   MET A  97       5.344  22.839  -7.856  1.00 46.57      C2   C  
ATOM    985  O   MET A  97       6.058  22.104  -8.535  1.00 46.57      C2   O  
ATOM    986  CB  MET A  97       3.376  21.713  -6.768  1.00 46.57      C2   C  
ATOM    987  CG  MET A  97       2.995  20.625  -5.751  1.00 46.57      C2   C  
ATOM    988  SD  MET A  97       1.480  19.711  -6.155  1.00 46.57      C2   S  
ATOM    989  CE  MET A  97       0.245  21.033  -6.079  1.00 46.57      C2   C  
ATOM    990  H   MET A  97       3.791  23.716  -5.272  1.00 46.57      C2   H  
ATOM    991  HA  MET A  97       5.448  21.521  -6.178  1.00 46.57      C2   H  
ATOM    992  HB2 MET A  97       2.626  22.504  -6.783  1.00 46.57      C2   H  
ATOM    993  HB3 MET A  97       3.338  21.252  -7.756  1.00 46.57      C2   H  
ATOM    994  HG2 MET A  97       3.797  19.888  -5.692  1.00 46.57      C2   H  
ATOM    995  HG3 MET A  97       2.897  21.049  -4.753  1.00 46.57      C2   H  
ATOM    996  HE1 MET A  97      -0.758  20.617  -6.167  1.00 46.57      C2   H  
ATOM    997  HE2 MET A  97       0.315  21.572  -5.135  1.00 46.57      C2   H  
ATOM    998  HE3 MET A  97       0.389  21.735  -6.900  1.00 46.57      C2   H  
ATOM    999  N   SER A  98       5.086  24.115  -8.199  1.00 48.28      C2   N  
ATOM   1000  CA  SER A  98       5.662  24.789  -9.364  1.00 48.28      C2   C  
ATOM   1001  C   SER A  98       7.168  25.080  -9.175  1.00 48.28      C2   C  
ATOM   1002  O   SER A  98       7.912  25.031 -10.152  1.00 48.28      C2   O  
ATOM   1003  CB  SER A  98       4.851  26.074  -9.671  1.00 48.28      C2   C  
ATOM   1004  OG  SER A  98       5.269  27.231  -8.970  1.00 48.28      C2   O  
ATOM   1005  H   SER A  98       4.463  24.651  -7.610  1.00 48.28      C2   H  
ATOM   1006  HA  SER A  98       5.547  24.116 -10.216  1.00 48.28      C2   H  
ATOM   1007  HB2 SER A  98       4.940  26.307 -10.731  1.00 48.28      C2   H  
ATOM   1008  HB3 SER A  98       3.787  25.913  -9.493  1.00 48.28      C2   H  
ATOM   1009  HG  SER A  98       5.209  27.068  -8.039  1.00 48.28      C2   H  
ATOM   1010  N   SER A  99       7.630  25.327  -7.932  1.00 47.82      C2   N  
ATOM   1011  CA  SER A  99       9.044  25.529  -7.604  1.00 47.82      C2   C  
ATOM   1012  C   SER A  99       9.833  24.204  -7.660  1.00 47.82      C2   C  
ATOM   1013  O   SER A  99      10.968  24.206  -8.133  1.00 47.82      C2   O  
ATOM   1014  CB  SER A  99       9.165  26.216  -6.221  1.00 47.82      C2   C  
ATOM   1015  OG  SER A  99       9.089  25.351  -5.106  1.00 47.82      C2   O  
ATOM   1016  H   SER A  99       6.965  25.360  -7.172  1.00 47.82      C2   H  
ATOM   1017  HA  SER A  99       9.463  26.209  -8.349  1.00 47.82      C2   H  
ATOM   1018  HB2 SER A  99      10.133  26.709  -6.159  1.00 47.82      C2   H  
ATOM   1019  HB3 SER A  99       8.416  27.000  -6.115  1.00 47.82      C2   H  
ATOM   1020  HG  SER A  99       8.269  24.876  -5.135  1.00 47.82      C2   H  
ATOM   1021  N   ILE A 100       9.216  23.079  -7.245  1.00 46.17      C2   N  
ATOM   1022  CA  ILE A 100       9.756  21.716  -7.331  1.00 46.17      C2   C  
ATOM   1023  C   ILE A 100       9.863  21.269  -8.799  1.00 46.17      C2   C  
ATOM   1024  O   ILE A 100      10.874  20.680  -9.176  1.00 46.17      C2   O  
ATOM   1025  CB  ILE A 100       8.862  20.748  -6.495  1.00 46.17      C2   C  
ATOM   1026  CG1 ILE A 100       9.046  21.020  -4.986  1.00 46.17      C2   C  
ATOM   1027  CG2 ILE A 100       9.114  19.247  -6.785  1.00 46.17      C2   C  
ATOM   1028  CD1 ILE A 100       7.931  20.454  -4.096  1.00 46.17      C2   C  
ATOM   1029  H   ILE A 100       8.283  23.170  -6.866  1.00 46.17      C2   H  
ATOM   1030  HA  ILE A 100      10.763  21.714  -6.910  1.00 46.17      C2   H  
ATOM   1031  HB  ILE A 100       7.821  20.951  -6.751  1.00 46.17      C2   H  
ATOM   1032 HG12 ILE A 100      10.005  20.611  -4.669  1.00 46.17      C2   H  
ATOM   1033 HG13 ILE A 100       9.106  22.091  -4.796  1.00 46.17      C2   H  
ATOM   1034 HG21 ILE A 100       8.491  18.608  -6.164  1.00 46.17      C2   H  
ATOM   1035 HG22 ILE A 100       8.878  18.975  -7.813  1.00 46.17      C2   H  
ATOM   1036 HG23 ILE A 100      10.154  18.975  -6.599  1.00 46.17      C2   H  
ATOM   1037 HD11 ILE A 100       8.117  20.706  -3.053  1.00 46.17      C2   H  
ATOM   1038 HD12 ILE A 100       6.960  20.866  -4.367  1.00 46.17      C2   H  
ATOM   1039 HD13 ILE A 100       7.867  19.369  -4.156  1.00 46.17      C2   H  
ATOM   1040  N   GLU A 101       8.845  21.576  -9.622  1.00 48.22      C2   N  
ATOM   1041  CA  GLU A 101       8.790  21.273 -11.052  1.00 48.22      C2   C  
ATOM   1042  C   GLU A 101       9.870  22.017 -11.867  1.00 48.22      C2   C  
ATOM   1043  O   GLU A 101      10.304  21.502 -12.893  1.00 48.22      C2   O  
ATOM   1044  CB  GLU A 101       7.361  21.581 -11.558  1.00 48.22      C2   C  
ATOM   1045  CG  GLU A 101       7.099  21.238 -13.039  1.00 48.22      C2   C  
ATOM   1046  CD  GLU A 101       5.628  21.403 -13.427  1.00 48.22      C2   C  
ATOM   1047  OE1 GLU A 101       5.128  22.544 -13.307  1.00 48.22      C2   O  
ATOM   1048  OE2 GLU A 101       5.032  20.391 -13.854  1.00 48.22      C2   O  
ATOM   1049  H   GLU A 101       8.039  22.038  -9.225  1.00 48.22      C2   H  
ATOM   1050  HA  GLU A 101       8.967  20.202 -11.169  1.00 48.22      C2   H  
ATOM   1051  HB2 GLU A 101       6.650  21.022 -10.948  1.00 48.22      C2   H  
ATOM   1052  HB3 GLU A 101       7.137  22.633 -11.387  1.00 48.22      C2   H  
ATOM   1053  HG2 GLU A 101       7.695  21.867 -13.697  1.00 48.22      C2   H  
ATOM   1054  HG3 GLU A 101       7.400  20.209 -13.235  1.00 48.22      C2   H  
ATOM   1055  N   VAL A 102      10.343  23.186 -11.395  1.00 49.32      C2   N  
ATOM   1056  CA  VAL A 102      11.439  23.953 -11.997  1.00 49.32      C2   C  
ATOM   1057  C   VAL A 102      12.811  23.441 -11.515  1.00 49.32      C2   C  
ATOM   1058  O   VAL A 102      13.734  23.386 -12.326  1.00 49.32      C2   O  
ATOM   1059  CB  VAL A 102      11.234  25.461 -11.682  1.00 49.32      C2   C  
ATOM   1060  CG1 VAL A 102      12.452  26.357 -11.980  1.00 49.32      C2   C  
ATOM   1061  CG2 VAL A 102      10.040  25.990 -12.492  1.00 49.32      C2   C  
ATOM   1062  H   VAL A 102       9.938  23.550 -10.543  1.00 49.32      C2   H  
ATOM   1063  HA  VAL A 102      11.412  23.832 -13.079  1.00 49.32      C2   H  
ATOM   1064  HB  VAL A 102      11.000  25.569 -10.622  1.00 49.32      C2   H  
ATOM   1065 HG11 VAL A 102      12.202  27.404 -11.826  1.00 49.32      C2   H  
ATOM   1066 HG12 VAL A 102      13.295  26.134 -11.328  1.00 49.32      C2   H  
ATOM   1067 HG13 VAL A 102      12.784  26.248 -13.012  1.00 49.32      C2   H  
ATOM   1068 HG21 VAL A 102      10.246  25.961 -13.562  1.00 49.32      C2   H  
ATOM   1069 HG22 VAL A 102       9.150  25.391 -12.323  1.00 49.32      C2   H  
ATOM   1070 HG23 VAL A 102       9.796  27.018 -12.234  1.00 49.32      C2   H  
ATOM   1071  N   ILE A 103      12.949  23.021 -10.244  1.00 49.82      C2   N  
ATOM   1072  CA  ILE A 103      14.167  22.409  -9.685  1.00 49.82      C2   C  
ATOM   1073  C   ILE A 103      14.513  21.070 -10.375  1.00 49.82      C2   C  
ATOM   1074  O   ILE A 103      15.692  20.778 -10.570  1.00 49.82      C2   O  
ATOM   1075  CB  ILE A 103      14.004  22.257  -8.137  1.00 49.82      C2   C  
ATOM   1076  CG1 ILE A 103      14.089  23.635  -7.440  1.00 49.82      C2   C  
ATOM   1077  CG2 ILE A 103      15.012  21.286  -7.479  1.00 49.82      C2   C  
ATOM   1078  CD1 ILE A 103      13.508  23.667  -6.021  1.00 49.82      C2   C  
ATOM   1079  H   ILE A 103      12.155  23.108  -9.624  1.00 49.82      C2   H  
ATOM   1080  HA  ILE A 103      15.003  23.085  -9.878  1.00 49.82      C2   H  
ATOM   1081  HB  ILE A 103      13.010  21.849  -7.952  1.00 49.82      C2   H  
ATOM   1082 HG12 ILE A 103      15.126  23.970  -7.413  1.00 49.82      C2   H  
ATOM   1083 HG13 ILE A 103      13.559  24.381  -8.029  1.00 49.82      C2   H  
ATOM   1084 HG21 ILE A 103      14.872  21.230  -6.401  1.00 49.82      C2   H  
ATOM   1085 HG22 ILE A 103      14.901  20.264  -7.842  1.00 49.82      C2   H  
ATOM   1086 HG23 ILE A 103      16.040  21.599  -7.664  1.00 49.82      C2   H  
ATOM   1087 HD11 ILE A 103      13.572  24.674  -5.611  1.00 49.82      C2   H  
ATOM   1088 HD12 ILE A 103      12.460  23.370  -6.013  1.00 49.82      C2   H  
ATOM   1089 HD13 ILE A 103      14.046  23.011  -5.339  1.00 49.82      C2   H  
ATOM   1090  N   THR A 104      13.495  20.276 -10.749  1.00 49.06      C2   N  
ATOM   1091  CA  THR A 104      13.627  18.922 -11.298  1.00 49.06      C2   C  
ATOM   1092  C   THR A 104      13.392  18.862 -12.827  1.00 49.06      C2   C  
ATOM   1093  O   THR A 104      13.261  17.766 -13.372  1.00 49.06      C2   O  
ATOM   1094  CB  THR A 104      12.687  17.964 -10.514  1.00 49.06      C2   C  
ATOM   1095  CG2 THR A 104      12.989  17.887  -9.009  1.00 49.06      C2   C  
ATOM   1096  OG1 THR A 104      11.322  18.292 -10.683  1.00 49.06      C2   O  
ATOM   1097  H   THR A 104      12.556  20.601 -10.560  1.00 49.06      C2   H  
ATOM   1098  HA  THR A 104      14.646  18.564 -11.144  1.00 49.06      C2   H  
ATOM   1099  HB  THR A 104      12.816  16.957 -10.911  1.00 49.06      C2   H  
ATOM   1100  HG1 THR A 104      11.153  19.111 -10.236  1.00 49.06      C2   H  
ATOM   1101 HG21 THR A 104      12.346  17.154  -8.523  1.00 49.06      C2   H  
ATOM   1102 HG22 THR A 104      14.023  17.588  -8.833  1.00 49.06      C2   H  
ATOM   1103 HG23 THR A 104      12.830  18.843  -8.510  1.00 49.06      C2   H  
ATOM   1104  N   SER A 105      13.386  20.014 -13.526  1.00 52.39      C2   N  
ATOM   1105  CA  SER A 105      13.352  20.113 -14.991  1.00 52.39      C2   C  
ATOM   1106  C   SER A 105      14.734  20.478 -15.555  1.00 52.39      C2   C  
ATOM   1107  O   SER A 105      15.520  21.177 -14.913  1.00 52.39      C2   O  
ATOM   1108  CB  SER A 105      12.327  21.185 -15.422  1.00 52.39      C2   C  
ATOM   1109  OG  SER A 105      12.684  22.490 -15.008  1.00 52.39      C2   O  
ATOM   1110  H   SER A 105      13.529  20.872 -13.014  1.00 52.39      C2   H  
ATOM   1111  HA  SER A 105      13.051  19.159 -15.424  1.00 52.39      C2   H  
ATOM   1112  HB2 SER A 105      12.246  21.199 -16.509  1.00 52.39      C2   H  
ATOM   1113  HB3 SER A 105      11.333  20.935 -15.059  1.00 52.39      C2   H  
ATOM   1114  HG  SER A 105      12.699  22.506 -14.061  1.00 52.39      C2   H  
ATOM   1115  N   GLN A 106      14.986  20.027 -16.792  1.00 59.97      C2   N  
ATOM   1116  CA  GLN A 106      16.144  20.378 -17.608  1.00 59.97      C2   C  
ATOM   1117  C   GLN A 106      15.763  21.581 -18.482  1.00 59.97      C2   C  
ATOM   1118  O   GLN A 106      14.805  21.509 -19.255  1.00 59.97      C2   O  
ATOM   1119  CB  GLN A 106      16.455  19.188 -18.548  1.00 59.97      C2   C  
ATOM   1120  CG  GLN A 106      17.008  17.938 -17.831  1.00 59.97      C2   C  
ATOM   1121  CD  GLN A 106      18.386  18.152 -17.196  1.00 59.97      C2   C  
ATOM   1122  NE2 GLN A 106      18.615  17.549 -16.028  1.00 59.97      C2   N  
ATOM   1123  OE1 GLN A 106      19.233  18.855 -17.744  1.00 59.97      C2   O  
ATOM   1124  H   GLN A 106      14.272  19.472 -17.247  1.00 59.97      C2   H  
ATOM   1125  HA  GLN A 106      17.010  20.622 -16.989  1.00 59.97      C2   H  
ATOM   1126  HB2 GLN A 106      15.554  18.900 -19.094  1.00 59.97      C2   H  
ATOM   1127  HB3 GLN A 106      17.169  19.498 -19.314  1.00 59.97      C2   H  
ATOM   1128  HG2 GLN A 106      16.298  17.597 -17.077  1.00 59.97      C2   H  
ATOM   1129  HG3 GLN A 106      17.099  17.124 -18.551  1.00 59.97      C2   H  
ATOM   1130 HE21 GLN A 106      17.897  16.981 -15.603  1.00 59.97      C2   H  
ATOM   1131 HE22 GLN A 106      19.509  17.669 -15.574  1.00 59.97      C2   H  
ATOM   1132  N   GLU A 107      16.524  22.680 -18.365  1.00 64.69      C2   N  
ATOM   1133  CA  GLU A 107      16.353  23.896 -19.156  1.00 64.69      C2   C  
ATOM   1134  C   GLU A 107      17.061  23.734 -20.511  1.00 64.69      C2   C  
ATOM   1135  O   GLU A 107      18.206  23.284 -20.567  1.00 64.69      C2   O  
ATOM   1136  CB  GLU A 107      16.943  25.080 -18.360  1.00 64.69      C2   C  
ATOM   1137  CG  GLU A 107      16.793  26.452 -19.052  1.00 64.69      C2   C  
ATOM   1138  CD  GLU A 107      16.976  27.619 -18.079  1.00 64.69      C2   C  
ATOM   1139  OE1 GLU A 107      17.939  27.566 -17.282  1.00 64.69      C2   O  
ATOM   1140  OE2 GLU A 107      16.133  28.541 -18.128  1.00 64.69      C2   O  
ATOM   1141  H   GLU A 107      17.300  22.659 -17.719  1.00 64.69      C2   H  
ATOM   1142  HA  GLU A 107      15.292  24.077 -19.323  1.00 64.69      C2   H  
ATOM   1143  HB2 GLU A 107      16.444  25.115 -17.390  1.00 64.69      C2   H  
ATOM   1144  HB3 GLU A 107      17.997  24.898 -18.144  1.00 64.69      C2   H  
ATOM   1145  HG2 GLU A 107      17.508  26.556 -19.868  1.00 64.69      C2   H  
ATOM   1146  HG3 GLU A 107      15.799  26.531 -19.494  1.00 64.69      C2   H  
ATOM   1147  N   LYS A 108      16.353  24.088 -21.594  1.00 68.82      C2   N  
ATOM   1148  CA  LYS A 108      16.760  23.906 -22.983  1.00 68.82      C2   C  
ATOM   1149  C   LYS A 108      16.542  25.214 -23.748  1.00 68.82      C2   C  
ATOM   1150  O   LYS A 108      15.431  25.745 -23.773  1.00 68.82      C2   O  
ATOM   1151  CB  LYS A 108      15.965  22.723 -23.582  1.00 68.82      C2   C  
ATOM   1152  CG  LYS A 108      16.324  22.320 -25.027  1.00 68.82      C2   C  
ATOM   1153  CD  LYS A 108      17.666  21.579 -25.156  1.00 68.82      C2   C  
ATOM   1154  CE  LYS A 108      17.937  21.050 -26.576  1.00 68.82      C2   C  
ATOM   1155  NZ  LYS A 108      18.323  22.121 -27.509  1.00 68.82      C2   N  
ATOM   1156  H   LYS A 108      15.433  24.484 -21.447  1.00 68.82      C2   H  
ATOM   1157  HA  LYS A 108      17.823  23.661 -23.024  1.00 68.82      C2   H  
ATOM   1158  HB2 LYS A 108      16.066  21.850 -22.935  1.00 68.82      C2   H  
ATOM   1159  HB3 LYS A 108      14.906  22.984 -23.559  1.00 68.82      C2   H  
ATOM   1160  HG2 LYS A 108      15.536  21.661 -25.394  1.00 68.82      C2   H  
ATOM   1161  HG3 LYS A 108      16.310  23.191 -25.681  1.00 68.82      C2   H  
ATOM   1162  HD2 LYS A 108      18.489  22.216 -24.831  1.00 68.82      C2   H  
ATOM   1163  HD3 LYS A 108      17.654  20.727 -24.475  1.00 68.82      C2   H  
ATOM   1164  HE2 LYS A 108      18.747  20.320 -26.551  1.00 68.82      C2   H  
ATOM   1165  HE3 LYS A 108      17.062  20.536 -26.972  1.00 68.82      C2   H  
ATOM   1166  HZ1 LYS A 108      19.166  22.572 -27.185  1.00 68.82      C2   H  
ATOM   1167  HZ2 LYS A 108      18.502  21.702 -28.420  1.00 68.82      C2   H  
ATOM   1168  HZ3 LYS A 108      17.583  22.802 -27.589  1.00 68.82      C2   H  
ATOM   1169  N   GLU A 109      17.601  25.689 -24.418  1.00 78.13      C2   N  
ATOM   1170  CA  GLU A 109      17.561  26.783 -25.381  1.00 78.13      C2   C  
ATOM   1171  C   GLU A 109      17.106  26.211 -26.735  1.00 78.13      C2   C  
ATOM   1172  O   GLU A 109      17.656  25.214 -27.210  1.00 78.13      C2   O  
ATOM   1173  CB  GLU A 109      18.983  27.376 -25.489  1.00 78.13      C2   C  
ATOM   1174  CG  GLU A 109      19.145  28.483 -26.554  1.00 78.13      C2   C  
ATOM   1175  CD  GLU A 109      20.508  29.183 -26.526  1.00 78.13      C2   C  
ATOM   1176  OE1 GLU A 109      21.431  28.663 -25.861  1.00 78.13      C2   O  
ATOM   1177  OE2 GLU A 109      20.610  30.234 -27.195  1.00 78.13      C2   O  
ATOM   1178  H   GLU A 109      18.477  25.194 -24.334  1.00 78.13      C2   H  
ATOM   1179  HA  GLU A 109      16.871  27.560 -25.045  1.00 78.13      C2   H  
ATOM   1180  HB2 GLU A 109      19.262  27.776 -24.512  1.00 78.13      C2   H  
ATOM   1181  HB3 GLU A 109      19.698  26.578 -25.699  1.00 78.13      C2   H  
ATOM   1182  HG2 GLU A 109      19.009  28.071 -27.554  1.00 78.13      C2   H  
ATOM   1183  HG3 GLU A 109      18.371  29.239 -26.413  1.00 78.13      C2   H  
ATOM   1184  N   ILE A 110      16.087  26.844 -27.331  1.00 76.75      C2   N  
ATOM   1185  CA  ILE A 110      15.430  26.439 -28.569  1.00 76.75      C2   C  
ATOM   1186  C   ILE A 110      15.630  27.554 -29.603  1.00 76.75      C2   C  
ATOM   1187  O   ILE A 110      15.194  28.687 -29.397  1.00 76.75      C2   O  
ATOM   1188  CB  ILE A 110      13.922  26.166 -28.291  1.00 76.75      C2   C  
ATOM   1189  CG1 ILE A 110      13.684  25.064 -27.232  1.00 76.75      C2   C  
ATOM   1190  CG2 ILE A 110      13.127  25.860 -29.573  1.00 76.75      C2   C  
ATOM   1191  CD1 ILE A 110      14.151  23.657 -27.634  1.00 76.75      C2   C  
ATOM   1192  H   ILE A 110      15.711  27.668 -26.878  1.00 76.75      C2   H  
ATOM   1193  HA  ILE A 110      15.883  25.528 -28.963  1.00 76.75      C2   H  
ATOM   1194  HB  ILE A 110      13.493  27.079 -27.873  1.00 76.75      C2   H  
ATOM   1195 HG12 ILE A 110      14.170  25.343 -26.297  1.00 76.75      C2   H  
ATOM   1196 HG13 ILE A 110      12.618  25.022 -27.001  1.00 76.75      C2   H  
ATOM   1197 HG21 ILE A 110      12.110  25.540 -29.345  1.00 76.75      C2   H  
ATOM   1198 HG22 ILE A 110      13.050  26.730 -30.222  1.00 76.75      C2   H  
ATOM   1199 HG23 ILE A 110      13.612  25.070 -30.146  1.00 76.75      C2   H  
ATOM   1200 HD11 ILE A 110      13.956  22.949 -26.829  1.00 76.75      C2   H  
ATOM   1201 HD12 ILE A 110      13.629  23.294 -28.519  1.00 76.75      C2   H  
ATOM   1202 HD13 ILE A 110      15.220  23.626 -27.838  1.00 76.75      C2   H  
ATOM   1203  N   THR A 111      16.253  27.201 -30.736  1.00 84.13      C2   N  
ATOM   1204  CA  THR A 111      16.374  28.050 -31.918  1.00 84.13      C2   C  
ATOM   1205  C   THR A 111      15.210  27.667 -32.845  1.00 84.13      C2   C  
ATOM   1206  O   THR A 111      15.125  26.526 -33.303  1.00 84.13      C2   O  
ATOM   1207  CB  THR A 111      17.725  27.742 -32.612  1.00 84.13      C2   C  
ATOM   1208  CG2 THR A 111      17.949  28.527 -33.918  1.00 84.13      C2   C  
ATOM   1209  OG1 THR A 111      18.773  28.110 -31.736  1.00 84.13      C2   O  
ATOM   1210  H   THR A 111      16.567  26.246 -30.830  1.00 84.13      C2   H  
ATOM   1211  HA  THR A 111      16.318  29.110 -31.665  1.00 84.13      C2   H  
ATOM   1212  HB  THR A 111      17.819  26.674 -32.817  1.00 84.13      C2   H  
ATOM   1213  HG1 THR A 111      18.704  27.586 -30.951  1.00 84.13      C2   H  
ATOM   1214 HG21 THR A 111      18.943  28.334 -34.325  1.00 84.13      C2   H  
ATOM   1215 HG22 THR A 111      17.230  28.249 -34.689  1.00 84.13      C2   H  
ATOM   1216 HG23 THR A 111      17.861  29.602 -33.755  1.00 84.13      C2   H  
ATOM   1217  N   ILE A 112      14.324  28.636 -33.118  1.00 85.92      C2   N  
ATOM   1218  CA  ILE A 112      13.217  28.511 -34.062  1.00 85.92      C2   C  
ATOM   1219  C   ILE A 112      13.715  29.151 -35.366  1.00 85.92      C2   C  
ATOM   1220  O   ILE A 112      13.841  30.374 -35.460  1.00 85.92      C2   O  
ATOM   1221  CB  ILE A 112      11.965  29.240 -33.490  1.00 85.92      C2   C  
ATOM   1222  CG1 ILE A 112      11.500  28.570 -32.172  1.00 85.92      C2   C  
ATOM   1223  CG2 ILE A 112      10.801  29.327 -34.504  1.00 85.92      C2   C  
ATOM   1224  CD1 ILE A 112      10.396  29.318 -31.416  1.00 85.92      C2   C  
ATOM   1225  H   ILE A 112      14.459  29.546 -32.699  1.00 85.92      C2   H  
ATOM   1226  HA  ILE A 112      12.963  27.464 -34.240  1.00 85.92      C2   H  
ATOM   1227  HB  ILE A 112      12.253  30.261 -33.256  1.00 85.92      C2   H  
ATOM   1228 HG12 ILE A 112      11.174  27.548 -32.371  1.00 85.92      C2   H  
ATOM   1229 HG13 ILE A 112      12.342  28.488 -31.487  1.00 85.92      C2   H  
ATOM   1230 HG21 ILE A 112       9.975  29.922 -34.115  1.00 85.92      C2   H  
ATOM   1231 HG22 ILE A 112      11.097  29.801 -35.439  1.00 85.92      C2   H  
ATOM   1232 HG23 ILE A 112      10.409  28.342 -34.747  1.00 85.92      C2   H  
ATOM   1233 HD11 ILE A 112      10.170  28.817 -30.474  1.00 85.92      C2   H  
ATOM   1234 HD12 ILE A 112      10.697  30.338 -31.180  1.00 85.92      C2   H  
ATOM   1235 HD13 ILE A 112       9.472  29.361 -31.989  1.00 85.92      C2   H  
ATOM   1236  N   LYS A 113      14.004  28.299 -36.362  1.00100.97      C2   N  
ATOM   1237  CA  LYS A 113      14.477  28.683 -37.688  1.00100.97      C2   C  
ATOM   1238  C   LYS A 113      13.323  29.297 -38.498  1.00100.97      C2   C  
ATOM   1239  O   LYS A 113      12.189  28.819 -38.447  1.00100.97      C2   O  
ATOM   1240  CB  LYS A 113      15.018  27.423 -38.400  1.00100.97      C2   C  
ATOM   1241  CG  LYS A 113      15.732  27.720 -39.733  1.00100.97      C2   C  
ATOM   1242  CD  LYS A 113      16.296  26.456 -40.400  1.00100.97      C2   C  
ATOM   1243  CE  LYS A 113      17.026  26.746 -41.721  1.00100.97      C2   C  
ATOM   1244  NZ  LYS A 113      16.098  27.195 -42.774  1.00100.97      C2   N  
ATOM   1245  H   LYS A 113      13.876  27.312 -36.191  1.00100.97      C2   H  
ATOM   1246  HA  LYS A 113      15.285  29.409 -37.572  1.00100.97      C2   H  
ATOM   1247  HB2 LYS A 113      15.723  26.918 -37.738  1.00100.97      C2   H  
ATOM   1248  HB3 LYS A 113      14.207  26.711 -38.569  1.00100.97      C2   H  
ATOM   1249  HG2 LYS A 113      15.040  28.205 -40.422  1.00100.97      C2   H  
ATOM   1250  HG3 LYS A 113      16.540  28.431 -39.557  1.00100.97      C2   H  
ATOM   1251  HD2 LYS A 113      16.995  25.977 -39.712  1.00100.97      C2   H  
ATOM   1252  HD3 LYS A 113      15.497  25.733 -40.568  1.00100.97      C2   H  
ATOM   1253  HE2 LYS A 113      17.799  27.502 -41.574  1.00100.97      C2   H  
ATOM   1254  HE3 LYS A 113      17.527  25.843 -42.069  1.00100.97      C2   H  
ATOM   1255  HZ1 LYS A 113      15.644  28.049 -42.483  1.00100.97      C2   H  
ATOM   1256  HZ2 LYS A 113      16.611  27.362 -43.628  1.00100.97      C2   H  
ATOM   1257  HZ3 LYS A 113      15.401  26.481 -42.936  1.00100.97      C2   H  
ATOM   1258  N   LYS A 114      13.645  30.363 -39.241  1.00111.80      C2   N  
ATOM   1259  CA  LYS A 114      12.742  31.159 -40.065  1.00111.80      C2   C  
ATOM   1260  C   LYS A 114      13.280  31.237 -41.508  1.00111.80      C2   C  
ATOM   1261  O   LYS A 114      14.488  31.079 -41.706  1.00111.80      C2   O  
ATOM   1262  CB  LYS A 114      12.606  32.562 -39.430  1.00111.80      C2   C  
ATOM   1263  CG  LYS A 114      11.829  32.603 -38.100  1.00111.80      C2   C  
ATOM   1264  CD  LYS A 114      10.329  32.297 -38.251  1.00111.80      C2   C  
ATOM   1265  CE  LYS A 114       9.558  32.475 -36.937  1.00111.80      C2   C  
ATOM   1266  NZ  LYS A 114       8.129  32.160 -37.108  1.00111.80      C2   N  
ATOM   1267  H   LYS A 114      14.610  30.660 -39.237  1.00111.80      C2   H  
ATOM   1268  HA  LYS A 114      11.768  30.673 -40.103  1.00111.80      C2   H  
ATOM   1269  HB2 LYS A 114      13.601  32.979 -39.269  1.00111.80      C2   H  
ATOM   1270  HB3 LYS A 114      12.127  33.245 -40.128  1.00111.80      C2   H  
ATOM   1271  HG2 LYS A 114      12.279  31.922 -37.377  1.00111.80      C2   H  
ATOM   1272  HG3 LYS A 114      11.938  33.601 -37.675  1.00111.80      C2   H  
ATOM   1273  HD2 LYS A 114       9.903  32.950 -39.014  1.00111.80      C2   H  
ATOM   1274  HD3 LYS A 114      10.196  31.275 -38.606  1.00111.80      C2   H  
ATOM   1275  HE2 LYS A 114       9.969  31.825 -36.164  1.00111.80      C2   H  
ATOM   1276  HE3 LYS A 114       9.652  33.500 -36.576  1.00111.80      C2   H  
ATOM   1277  HZ1 LYS A 114       8.029  31.203 -37.413  1.00111.80      C2   H  
ATOM   1278  HZ2 LYS A 114       7.648  32.285 -36.229  1.00111.80      C2   H  
ATOM   1279  HZ3 LYS A 114       7.729  32.777 -37.801  1.00111.80      C2   H  
ATOM   1280  N   PRO A 115      12.421  31.504 -42.520  1.00117.40      C2   N  
ATOM   1281  CA  PRO A 115      12.850  31.693 -43.917  1.00117.40      C2   C  
ATOM   1282  C   PRO A 115      13.516  33.064 -44.152  1.00117.40      C2   C  
ATOM   1283  O   PRO A 115      14.385  33.177 -45.016  1.00117.40      C2   O  
ATOM   1284  CB  PRO A 115      11.559  31.551 -44.735  1.00117.40      C2   C  
ATOM   1285  CG  PRO A 115      10.458  32.010 -43.792  1.00117.40      C2   C  
ATOM   1286  CD  PRO A 115      10.964  31.621 -42.401  1.00117.40      C2   C  
ATOM   1287  HA  PRO A 115      13.554  30.912 -44.209  1.00117.40      C2   H  
ATOM   1288  HB2 PRO A 115      11.568  32.111 -45.671  1.00117.40      C2   H  
ATOM   1289  HB3 PRO A 115      11.405  30.501 -44.988  1.00117.40      C2   H  
ATOM   1290  HG2 PRO A 115      10.355  33.095 -43.852  1.00117.40      C2   H  
ATOM   1291  HG3 PRO A 115       9.487  31.573 -44.026  1.00117.40      C2   H  
ATOM   1292  HD2 PRO A 115      10.660  32.357 -41.657  1.00117.40      C2   H  
ATOM   1293  HD3 PRO A 115      10.550  30.654 -42.112  1.00117.40      C2   H  
ATOM   1294  N   ASN A 116      13.144  34.078 -43.352  1.00118.17      C2   N  
ATOM   1295  CA  ASN A 116      13.816  35.372 -43.228  1.00118.17      C2   C  
ATOM   1296  C   ASN A 116      15.012  35.260 -42.260  1.00118.17      C2   C  
ATOM   1297  O   ASN A 116      15.079  34.337 -41.445  1.00118.17      C2   O  
ATOM   1298  CB  ASN A 116      12.815  36.448 -42.723  1.00118.17      C2   C  
ATOM   1299  CG  ASN A 116      12.042  36.102 -41.441  1.00118.17      C2   C  
ATOM   1300  ND2 ASN A 116      12.365  36.772 -40.335  1.00118.17      C2   N  
ATOM   1301  OD1 ASN A 116      11.165  35.240 -41.450  1.00118.17      C2   O  
ATOM   1302  H   ASN A 116      12.407  33.897 -42.685  1.00118.17      C2   H  
ATOM   1303  HA  ASN A 116      14.192  35.679 -44.206  1.00118.17      C2   H  
ATOM   1304  HB2 ASN A 116      13.326  37.403 -42.593  1.00118.17      C2   H  
ATOM   1305  HB3 ASN A 116      12.073  36.626 -43.503  1.00118.17      C2   H  
ATOM   1306 HD21 ASN A 116      13.078  37.485 -40.361  1.00118.17      C2   H  
ATOM   1307 HD22 ASN A 116      11.899  36.554 -39.466  1.00118.17      C2   H  
ATOM   1308  N   GLY A 117      15.959  36.208 -42.362  1.00118.49      C2   N  
ATOM   1309  CA  GLY A 117      17.245  36.196 -41.658  1.00118.49      C2   C  
ATOM   1310  C   GLY A 117      17.186  36.346 -40.130  1.00118.49      C2   C  
ATOM   1311  O   GLY A 117      18.138  35.953 -39.457  1.00118.49      C2   O  
ATOM   1312  H   GLY A 117      15.826  36.937 -43.047  1.00118.49      C2   H  
ATOM   1313  HA2 GLY A 117      17.769  35.270 -41.901  1.00118.49      C2   H  
ATOM   1314  HA3 GLY A 117      17.855  37.008 -42.054  1.00118.49      C2   H  
ATOM   1315  N   GLU A 118      16.077  36.872 -39.583  1.00116.62      C2   N  
ATOM   1316  CA  GLU A 118      15.830  36.981 -38.147  1.00116.62      C2   C  
ATOM   1317  C   GLU A 118      15.139  35.691 -37.678  1.00116.62      C2   C  
ATOM   1318  O   GLU A 118      13.957  35.471 -37.949  1.00116.62      C2   O  
ATOM   1319  CB  GLU A 118      14.882  38.179 -37.893  1.00116.62      C2   C  
ATOM   1320  CG  GLU A 118      15.531  39.562 -38.116  1.00116.62      C2   C  
ATOM   1321  CD  GLU A 118      16.684  39.883 -37.157  1.00116.62      C2   C  
ATOM   1322  OE1 GLU A 118      16.641  39.394 -36.006  1.00116.62      C2   O  
ATOM   1323  OE2 GLU A 118      17.590  40.622 -37.596  1.00116.62      C2   O  
ATOM   1324  H   GLU A 118      15.336  37.160 -40.203  1.00116.62      C2   H  
ATOM   1325  HA  GLU A 118      16.763  37.114 -37.596  1.00116.62      C2   H  
ATOM   1326  HB2 GLU A 118      14.001  38.106 -38.531  1.00116.62      C2   H  
ATOM   1327  HB3 GLU A 118      14.500  38.136 -36.871  1.00116.62      C2   H  
ATOM   1328  HG2 GLU A 118      15.890  39.644 -39.143  1.00116.62      C2   H  
ATOM   1329  HG3 GLU A 118      14.776  40.339 -37.993  1.00116.62      C2   H  
ATOM   1330  N   THR A 119      15.898  34.846 -36.967  1.00105.57      C2   N  
ATOM   1331  CA  THR A 119      15.444  33.608 -36.339  1.00105.57      C2   C  
ATOM   1332  C   THR A 119      15.271  33.886 -34.835  1.00105.57      C2   C  
ATOM   1333  O   THR A 119      16.234  34.228 -34.145  1.00105.57      C2   O  
ATOM   1334  CB  THR A 119      16.494  32.493 -36.604  1.00105.57      C2   C  
ATOM   1335  CG2 THR A 119      16.668  32.177 -38.098  1.00105.57      C2   C  
ATOM   1336  OG1 THR A 119      17.770  32.788 -36.064  1.00105.57      C2   O  
ATOM   1337  H   THR A 119      16.865  35.096 -36.811  1.00105.57      C2   H  
ATOM   1338  HA  THR A 119      14.488  33.287 -36.758  1.00105.57      C2   H  
ATOM   1339  HB  THR A 119      16.152  31.582 -36.111  1.00105.57      C2   H  
ATOM   1340  HG1 THR A 119      17.664  32.995 -35.146  1.00105.57      C2   H  
ATOM   1341 HG21 THR A 119      17.315  31.311 -38.245  1.00105.57      C2   H  
ATOM   1342 HG22 THR A 119      15.711  31.957 -38.565  1.00105.57      C2   H  
ATOM   1343 HG23 THR A 119      17.110  33.014 -38.639  1.00105.57      C2   H  
ATOM   1344  N   THR A 120      14.030  33.765 -34.336  1.00 91.36      C2   N  
ATOM   1345  CA  THR A 120      13.667  34.033 -32.943  1.00 91.36      C2   C  
ATOM   1346  C   THR A 120      14.185  32.914 -32.017  1.00 91.36      C2   C  
ATOM   1347  O   THR A 120      14.096  31.731 -32.347  1.00 91.36      C2   O  
ATOM   1348  CB  THR A 120      12.127  34.220 -32.845  1.00 91.36      C2   C  
ATOM   1349  CG2 THR A 120      11.273  32.993 -33.210  1.00 91.36      C2   C  
ATOM   1350  OG1 THR A 120      11.758  34.628 -31.541  1.00 91.36      C2   O  
ATOM   1351  H   THR A 120      13.290  33.474 -34.957  1.00 91.36      C2   H  
ATOM   1352  HA  THR A 120      14.138  34.974 -32.651  1.00 91.36      C2   H  
ATOM   1353  HB  THR A 120      11.847  35.035 -33.514  1.00 91.36      C2   H  
ATOM   1354  HG1 THR A 120      11.950  33.930 -30.933  1.00 91.36      C2   H  
ATOM   1355 HG21 THR A 120      10.215  33.253 -33.243  1.00 91.36      C2   H  
ATOM   1356 HG22 THR A 120      11.540  32.590 -34.187  1.00 91.36      C2   H  
ATOM   1357 HG23 THR A 120      11.383  32.198 -32.475  1.00 91.36      C2   H  
ATOM   1358  N   LYS A 121      14.736  33.309 -30.860  1.00 84.17      C2   N  
ATOM   1359  CA  LYS A 121      15.235  32.410 -29.826  1.00 84.17      C2   C  
ATOM   1360  C   LYS A 121      14.203  32.347 -28.690  1.00 84.17      C2   C  
ATOM   1361  O   LYS A 121      13.596  33.357 -28.331  1.00 84.17      C2   O  
ATOM   1362  CB  LYS A 121      16.571  32.975 -29.289  1.00 84.17      C2   C  
ATOM   1363  CG  LYS A 121      17.421  31.948 -28.513  1.00 84.17      C2   C  
ATOM   1364  CD  LYS A 121      18.083  30.870 -29.397  1.00 84.17      C2   C  
ATOM   1365  CE  LYS A 121      19.240  31.369 -30.279  1.00 84.17      C2   C  
ATOM   1366  NZ  LYS A 121      20.367  31.866 -29.473  1.00 84.17      C2   N  
ATOM   1367  H   LYS A 121      14.769  34.299 -30.659  1.00 84.17      C2   H  
ATOM   1368  HA  LYS A 121      15.389  31.413 -30.238  1.00 84.17      C2   H  
ATOM   1369  HB2 LYS A 121      17.162  33.371 -30.115  1.00 84.17      C2   H  
ATOM   1370  HB3 LYS A 121      16.376  33.835 -28.646  1.00 84.17      C2   H  
ATOM   1371  HG2 LYS A 121      18.191  32.475 -27.948  1.00 84.17      C2   H  
ATOM   1372  HG3 LYS A 121      16.805  31.458 -27.759  1.00 84.17      C2   H  
ATOM   1373  HD2 LYS A 121      18.452  30.070 -28.759  1.00 84.17      C2   H  
ATOM   1374  HD3 LYS A 121      17.336  30.395 -30.029  1.00 84.17      C2   H  
ATOM   1375  HE2 LYS A 121      19.607  30.547 -30.893  1.00 84.17      C2   H  
ATOM   1376  HE3 LYS A 121      18.910  32.147 -30.967  1.00 84.17      C2   H  
ATOM   1377  HZ1 LYS A 121      20.608  31.173 -28.769  1.00 84.17      C2   H  
ATOM   1378  HZ2 LYS A 121      21.166  32.045 -30.064  1.00 84.17      C2   H  
ATOM   1379  HZ3 LYS A 121      20.095  32.716 -29.001  1.00 84.17      C2   H  
ATOM   1380  N   THR A 122      14.024  31.144 -28.131  1.00 78.52      C2   N  
ATOM   1381  CA  THR A 122      13.119  30.819 -27.030  1.00 78.52      C2   C  
ATOM   1382  C   THR A 122      13.890  29.948 -26.024  1.00 78.52      C2   C  
ATOM   1383  O   THR A 122      14.806  29.221 -26.406  1.00 78.52      C2   O  
ATOM   1384  CB  THR A 122      11.835  30.157 -27.604  1.00 78.52      C2   C  
ATOM   1385  CG2 THR A 122      10.837  29.654 -26.547  1.00 78.52      C2   C  
ATOM   1386  OG1 THR A 122      11.129  31.106 -28.378  1.00 78.52      C2   O  
ATOM   1387  H   THR A 122      14.573  30.372 -28.488  1.00 78.52      C2   H  
ATOM   1388  HA  THR A 122      12.837  31.732 -26.502  1.00 78.52      C2   H  
ATOM   1389  HB  THR A 122      12.110  29.324 -28.254  1.00 78.52      C2   H  
ATOM   1390  HG1 THR A 122      11.710  31.433 -29.048  1.00 78.52      C2   H  
ATOM   1391 HG21 THR A 122       9.940  29.247 -27.017  1.00 78.52      C2   H  
ATOM   1392 HG22 THR A 122      11.264  28.859 -25.939  1.00 78.52      C2   H  
ATOM   1393 HG23 THR A 122      10.527  30.456 -25.876  1.00 78.52      C2   H  
ATOM   1394  N   THR A 123      13.506  30.006 -24.741  1.00 72.16      C2   N  
ATOM   1395  CA  THR A 123      14.006  29.131 -23.681  1.00 72.16      C2   C  
ATOM   1396  C   THR A 123      12.788  28.454 -23.043  1.00 72.16      C2   C  
ATOM   1397  O   THR A 123      11.833  29.128 -22.654  1.00 72.16      C2   O  
ATOM   1398  CB  THR A 123      14.862  29.938 -22.673  1.00 72.16      C2   C  
ATOM   1399  CG2 THR A 123      15.338  29.116 -21.460  1.00 72.16      C2   C  
ATOM   1400  OG1 THR A 123      16.030  30.388 -23.331  1.00 72.16      C2   O  
ATOM   1401  H   THR A 123      12.747  30.625 -24.493  1.00 72.16      C2   H  
ATOM   1402  HA  THR A 123      14.634  28.342 -24.100  1.00 72.16      C2   H  
ATOM   1403  HB  THR A 123      14.307  30.809 -22.320  1.00 72.16      C2   H  
ATOM   1404  HG1 THR A 123      15.772  30.931 -24.060  1.00 72.16      C2   H  
ATOM   1405 HG21 THR A 123      16.000  29.703 -20.822  1.00 72.16      C2   H  
ATOM   1406 HG22 THR A 123      14.505  28.790 -20.837  1.00 72.16      C2   H  
ATOM   1407 HG23 THR A 123      15.885  28.226 -21.773  1.00 72.16      C2   H  
ATOM   1408  N   VAL A 124      12.844  27.119 -22.940  1.00 64.23      C2   N  
ATOM   1409  CA  VAL A 124      11.833  26.256 -22.333  1.00 64.23      C2   C  
ATOM   1410  C   VAL A 124      12.484  25.398 -21.240  1.00 64.23      C2   C  
ATOM   1411  O   VAL A 124      13.708  25.336 -21.122  1.00 64.23      C2   O  
ATOM   1412  CB  VAL A 124      11.093  25.408 -23.411  1.00 64.23      C2   C  
ATOM   1413  CG1 VAL A 124      10.427  26.274 -24.493  1.00 64.23      C2   C  
ATOM   1414  CG2 VAL A 124      11.968  24.315 -24.055  1.00 64.23      C2   C  
ATOM   1415  H   VAL A 124      13.683  26.656 -23.267  1.00 64.23      C2   H  
ATOM   1416  HA  VAL A 124      11.091  26.877 -21.829  1.00 64.23      C2   H  
ATOM   1417  HB  VAL A 124      10.278  24.888 -22.906  1.00 64.23      C2   H  
ATOM   1418 HG11 VAL A 124       9.767  25.675 -25.122  1.00 64.23      C2   H  
ATOM   1419 HG12 VAL A 124       9.827  27.069 -24.050  1.00 64.23      C2   H  
ATOM   1420 HG13 VAL A 124      11.172  26.730 -25.144  1.00 64.23      C2   H  
ATOM   1421 HG21 VAL A 124      11.430  23.791 -24.845  1.00 64.23      C2   H  
ATOM   1422 HG22 VAL A 124      12.874  24.735 -24.488  1.00 64.23      C2   H  
ATOM   1423 HG23 VAL A 124      12.270  23.565 -23.325  1.00 64.23      C2   H  
ATOM   1424  N   ARG A 125      11.640  24.715 -20.459  1.00 56.82      C2   N  
ATOM   1425  CA  ARG A 125      12.022  23.742 -19.444  1.00 56.82      C2   C  
ATOM   1426  C   ARG A 125      11.216  22.468 -19.673  1.00 56.82      C2   C  
ATOM   1427  O   ARG A 125       9.989  22.518 -19.698  1.00 56.82      C2   O  
ATOM   1428  CB  ARG A 125      11.821  24.339 -18.040  1.00 56.82      C2   C  
ATOM   1429  CG  ARG A 125      12.917  25.349 -17.677  1.00 56.82      C2   C  
ATOM   1430  CD  ARG A 125      12.759  25.954 -16.282  1.00 56.82      C2   C  
ATOM   1431  NE  ARG A 125      14.003  26.632 -15.895  1.00 56.82      C2   N  
ATOM   1432  CZ  ARG A 125      14.982  26.111 -15.137  1.00 56.82      C2   C  
ATOM   1433  NH1 ARG A 125      14.913  24.865 -14.647  1.00 56.82      C2   N  
ATOM   1434  NH2 ARG A 125      16.062  26.853 -14.872  1.00 56.82      C2   N  
ATOM   1435  H   ARG A 125      10.648  24.834 -20.617  1.00 56.82      C2   H  
ATOM   1436  HA  ARG A 125      13.073  23.476 -19.558  1.00 56.82      C2   H  
ATOM   1437  HB2 ARG A 125      10.838  24.807 -17.966  1.00 56.82      C2   H  
ATOM   1438  HB3 ARG A 125      11.828  23.537 -17.303  1.00 56.82      C2   H  
ATOM   1439  HG2 ARG A 125      13.884  24.851 -17.735  1.00 56.82      C2   H  
ATOM   1440  HG3 ARG A 125      12.944  26.155 -18.411  1.00 56.82      C2   H  
ATOM   1441  HD2 ARG A 125      11.942  26.676 -16.279  1.00 56.82      C2   H  
ATOM   1442  HD3 ARG A 125      12.499  25.193 -15.548  1.00 56.82      C2   H  
ATOM   1443  HE  ARG A 125      14.146  27.554 -16.286  1.00 56.82      C2   H  
ATOM   1444 HH11 ARG A 125      14.120  24.273 -14.853  1.00 56.82      C2   H  
ATOM   1445 HH12 ARG A 125      15.638  24.520 -14.033  1.00 56.82      C2   H  
ATOM   1446 HH21 ARG A 125      16.198  27.749 -15.322  1.00 56.82      C2   H  
ATOM   1447 HH22 ARG A 125      16.782  26.491 -14.261  1.00 56.82      C2   H  
ATOM   1448  N   ILE A 126      11.909  21.333 -19.838  1.00 54.17      C2   N  
ATOM   1449  CA  ILE A 126      11.306  20.020 -20.018  1.00 54.17      C2   C  
ATOM   1450  C   ILE A 126      11.466  19.273 -18.686  1.00 54.17      C2   C  
ATOM   1451  O   ILE A 126      12.571  18.875 -18.314  1.00 54.17      C2   O  
ATOM   1452  CB  ILE A 126      11.988  19.262 -21.193  1.00 54.17      C2   C  
ATOM   1453  CG1 ILE A 126      11.917  20.046 -22.528  1.00 54.17      C2   C  
ATOM   1454  CG2 ILE A 126      11.341  17.879 -21.396  1.00 54.17      C2   C  
ATOM   1455  CD1 ILE A 126      13.189  20.841 -22.846  1.00 54.17      C2   C  
ATOM   1456  H   ILE A 126      12.920  21.372 -19.790  1.00 54.17      C2   H  
ATOM   1457  HA  ILE A 126      10.248  20.111 -20.262  1.00 54.17      C2   H  
ATOM   1458  HB  ILE A 126      13.039  19.090 -20.952  1.00 54.17      C2   H  
ATOM   1459 HG12 ILE A 126      11.762  19.359 -23.361  1.00 54.17      C2   H  
ATOM   1460 HG13 ILE A 126      11.050  20.707 -22.538  1.00 54.17      C2   H  
ATOM   1461 HG21 ILE A 126      11.779  17.370 -22.252  1.00 54.17      C2   H  
ATOM   1462 HG22 ILE A 126      11.475  17.225 -20.534  1.00 54.17      C2   H  
ATOM   1463 HG23 ILE A 126      10.271  17.975 -21.582  1.00 54.17      C2   H  
ATOM   1464 HD11 ILE A 126      13.102  21.327 -23.817  1.00 54.17      C2   H  
ATOM   1465 HD12 ILE A 126      13.383  21.612 -22.100  1.00 54.17      C2   H  
ATOM   1466 HD13 ILE A 126      14.060  20.186 -22.886  1.00 54.17      C2   H  
ATOM   1467  N   TRP A 127      10.341  19.086 -17.981  1.00 47.82      C2   N  
ATOM   1468  CA  TRP A 127      10.224  18.261 -16.785  1.00 47.82      C2   C  
ATOM   1469  C   TRP A 127       9.860  16.840 -17.234  1.00 47.82      C2   C  
ATOM   1470  O   TRP A 127       8.870  16.640 -17.935  1.00 47.82      C2   O  
ATOM   1471  CB  TRP A 127       9.082  18.821 -15.912  1.00 47.82      C2   C  
ATOM   1472  CG  TRP A 127       8.848  18.113 -14.610  1.00 47.82      C2   C  
ATOM   1473  CD1 TRP A 127       9.598  18.261 -13.497  1.00 47.82      C2   C  
ATOM   1474  CD2 TRP A 127       7.807  17.151 -14.262  1.00 47.82      C2   C  
ATOM   1475  CE2 TRP A 127       7.985  16.758 -12.901  1.00 47.82      C2   C  
ATOM   1476  CE3 TRP A 127       6.727  16.565 -14.958  1.00 47.82      C2   C  
ATOM   1477  NE1 TRP A 127       9.094  17.466 -12.490  1.00 47.82      C2   N  
ATOM   1478  CZ2 TRP A 127       7.135  15.833 -12.269  1.00 47.82      C2   C  
ATOM   1479  CZ3 TRP A 127       5.861  15.644 -14.334  1.00 47.82      C2   C  
ATOM   1480  CH2 TRP A 127       6.066  15.274 -12.991  1.00 47.82      C2   C  
ATOM   1481  H   TRP A 127       9.479  19.459 -18.360  1.00 47.82      C2   H  
ATOM   1482  HA  TRP A 127      11.153  18.256 -16.217  1.00 47.82      C2   H  
ATOM   1483  HB2 TRP A 127       9.311  19.857 -15.664  1.00 47.82      C2   H  
ATOM   1484  HB3 TRP A 127       8.142  18.857 -16.466  1.00 47.82      C2   H  
ATOM   1485  HD1 TRP A 127      10.459  18.908 -13.423  1.00 47.82      C2   H  
ATOM   1486  HE1 TRP A 127       9.521  17.435 -11.572  1.00 47.82      C2   H  
ATOM   1487  HE3 TRP A 127       6.575  16.836 -15.988  1.00 47.82      C2   H  
ATOM   1488  HZ2 TRP A 127       7.303  15.551 -11.241  1.00 47.82      C2   H  
ATOM   1489  HZ3 TRP A 127       5.041  15.214 -14.890  1.00 47.82      C2   H  
ATOM   1490  HH2 TRP A 127       5.406  14.562 -12.519  1.00 47.82      C2   H  
ATOM   1491  N   ASN A 128      10.668  15.857 -16.819  1.00 50.81      C2   N  
ATOM   1492  CA  ASN A 128      10.463  14.444 -17.128  1.00 50.81      C2   C  
ATOM   1493  C   ASN A 128       9.546  13.841 -16.057  1.00 50.81      C2   C  
ATOM   1494  O   ASN A 128       9.878  13.853 -14.871  1.00 50.81      C2   O  
ATOM   1495  CB  ASN A 128      11.818  13.702 -17.083  1.00 50.81      C2   C  
ATOM   1496  CG  ASN A 128      12.813  14.212 -18.127  1.00 50.81      C2   C  
ATOM   1497  ND2 ASN A 128      12.733  13.688 -19.351  1.00 50.81      C2   N  
ATOM   1498  OD1 ASN A 128      13.654  15.057 -17.829  1.00 50.81      C2   O  
ATOM   1499  H   ASN A 128      11.468  16.095 -16.250  1.00 50.81      C2   H  
ATOM   1500  HA  ASN A 128      10.016  14.322 -18.116  1.00 50.81      C2   H  
ATOM   1501  HB2 ASN A 128      12.279  13.791 -16.098  1.00 50.81      C2   H  
ATOM   1502  HB3 ASN A 128      11.666  12.638 -17.254  1.00 50.81      C2   H  
ATOM   1503 HD21 ASN A 128      12.021  13.004 -19.565  1.00 50.81      C2   H  
ATOM   1504 HD22 ASN A 128      13.374  13.999 -20.066  1.00 50.81      C2   H  
ATOM   1505  N   GLU A 129       8.397  13.298 -16.486  1.00 51.44      C2   N  
ATOM   1506  CA  GLU A 129       7.446  12.587 -15.641  1.00 51.44      C2   C  
ATOM   1507  C   GLU A 129       7.977  11.164 -15.416  1.00 51.44      C2   C  
ATOM   1508  O   GLU A 129       7.819  10.272 -16.250  1.00 51.44      C2   O  
ATOM   1509  CB  GLU A 129       6.068  12.573 -16.330  1.00 51.44      C2   C  
ATOM   1510  CG  GLU A 129       4.969  11.918 -15.474  1.00 51.44      C2   C  
ATOM   1511  CD  GLU A 129       3.578  12.207 -16.024  1.00 51.44      C2   C  
ATOM   1512  OE1 GLU A 129       3.162  13.383 -15.940  1.00 51.44      C2   O  
ATOM   1513  OE2 GLU A 129       2.954  11.249 -16.525  1.00 51.44      C2   O  
ATOM   1514  H   GLU A 129       8.175  13.361 -17.472  1.00 51.44      C2   H  
ATOM   1515  HA  GLU A 129       7.351  13.104 -14.684  1.00 51.44      C2   H  
ATOM   1516  HB2 GLU A 129       5.789  13.601 -16.564  1.00 51.44      C2   H  
ATOM   1517  HB3 GLU A 129       6.130  12.059 -17.287  1.00 51.44      C2   H  
ATOM   1518  HG2 GLU A 129       5.119  10.840 -15.408  1.00 51.44      C2   H  
ATOM   1519  HG3 GLU A 129       5.011  12.305 -14.456  1.00 51.44      C2   H  
ATOM   1520  N   THR A 130       8.657  11.015 -14.278  1.00 52.66      C2   N  
ATOM   1521  CA  THR A 130       9.370   9.840 -13.793  1.00 52.66      C2   C  
ATOM   1522  C   THR A 130       8.924   9.572 -12.354  1.00 52.66      C2   C  
ATOM   1523  O   THR A 130       8.391  10.470 -11.705  1.00 52.66      C2   O  
ATOM   1524  CB  THR A 130      10.894  10.077 -13.926  1.00 52.66      C2   C  
ATOM   1525  CG2 THR A 130      11.380  10.176 -15.372  1.00 52.66      C2   C  
ATOM   1526  OG1 THR A 130      11.323  11.213 -13.202  1.00 52.66      C2   O  
ATOM   1527  H   THR A 130       8.706  11.822 -13.673  1.00 52.66      C2   H  
ATOM   1528  HA  THR A 130       9.092   8.966 -14.386  1.00 52.66      C2   H  
ATOM   1529  HB  THR A 130      11.406   9.236 -13.478  1.00 52.66      C2   H  
ATOM   1530  HG1 THR A 130      10.977  11.986 -13.624  1.00 52.66      C2   H  
ATOM   1531 HG21 THR A 130      12.462  10.296 -15.421  1.00 52.66      C2   H  
ATOM   1532 HG22 THR A 130      11.119   9.269 -15.913  1.00 52.66      C2   H  
ATOM   1533 HG23 THR A 130      10.923  11.016 -15.891  1.00 52.66      C2   H  
ATOM   1534  N   VAL A 131       9.152   8.355 -11.837  1.00 53.69      C2   N  
ATOM   1535  CA  VAL A 131       8.787   7.959 -10.470  1.00 53.69      C2   C  
ATOM   1536  C   VAL A 131       9.607   8.755  -9.434  1.00 53.69      C2   C  
ATOM   1537  O   VAL A 131       9.057   9.135  -8.402  1.00 53.69      C2   O  
ATOM   1538  CB  VAL A 131       8.962   6.426 -10.280  1.00 53.69      C2   C  
ATOM   1539  CG1 VAL A 131       8.441   5.929  -8.916  1.00 53.69      C2   C  
ATOM   1540  CG2 VAL A 131       8.258   5.625 -11.385  1.00 53.69      C2   C  
ATOM   1541  H   VAL A 131       9.649   7.670 -12.397  1.00 53.69      C2   H  
ATOM   1542  HA  VAL A 131       7.733   8.201 -10.327  1.00 53.69      C2   H  
ATOM   1543  HB  VAL A 131      10.026   6.192 -10.339  1.00 53.69      C2   H  
ATOM   1544 HG11 VAL A 131       8.593   4.855  -8.807  1.00 53.69      C2   H  
ATOM   1545 HG12 VAL A 131       8.940   6.409  -8.078  1.00 53.69      C2   H  
ATOM   1546 HG13 VAL A 131       7.373   6.122  -8.811  1.00 53.69      C2   H  
ATOM   1547 HG21 VAL A 131       8.413   4.553 -11.256  1.00 53.69      C2   H  
ATOM   1548 HG22 VAL A 131       7.183   5.809 -11.387  1.00 53.69      C2   H  
ATOM   1549 HG23 VAL A 131       8.640   5.890 -12.368  1.00 53.69      C2   H  
ATOM   1550  N   SER A 132      10.884   9.058  -9.735  1.00 53.88      C2   N  
ATOM   1551  CA  SER A 132      11.771   9.900  -8.928  1.00 53.88      C2   C  
ATOM   1552  C   SER A 132      11.385  11.396  -8.905  1.00 53.88      C2   C  
ATOM   1553  O   SER A 132      11.775  12.081  -7.963  1.00 53.88      C2   O  
ATOM   1554  CB  SER A 132      13.227   9.720  -9.412  1.00 53.88      C2   C  
ATOM   1555  OG  SER A 132      13.456  10.246 -10.705  1.00 53.88      C2   O  
ATOM   1556  H   SER A 132      11.269   8.684 -10.594  1.00 53.88      C2   H  
ATOM   1557  HA  SER A 132      11.724   9.540  -7.900  1.00 53.88      C2   H  
ATOM   1558  HB2 SER A 132      13.906  10.223  -8.723  1.00 53.88      C2   H  
ATOM   1559  HB3 SER A 132      13.507   8.666  -9.401  1.00 53.88      C2   H  
ATOM   1560  HG  SER A 132      13.051   9.662 -11.335  1.00 53.88      C2   H  
ATOM   1561  N   ASN A 133      10.604  11.895  -9.881  1.00 49.78      C2   N  
ATOM   1562  CA  ASN A 133      10.077  13.267  -9.910  1.00 49.78      C2   C  
ATOM   1563  C   ASN A 133       8.621  13.332  -9.413  1.00 49.78      C2   C  
ATOM   1564  O   ASN A 133       8.235  14.345  -8.832  1.00 49.78      C2   O  
ATOM   1565  CB  ASN A 133      10.127  13.822 -11.354  1.00 49.78      C2   C  
ATOM   1566  CG  ASN A 133      11.518  14.296 -11.800  1.00 49.78      C2   C  
ATOM   1567  ND2 ASN A 133      11.554  15.242 -12.741  1.00 49.78      C2   N  
ATOM   1568  OD1 ASN A 133      12.544  13.859 -11.284  1.00 49.78      C2   O  
ATOM   1569  H   ASN A 133      10.339  11.280 -10.638  1.00 49.78      C2   H  
ATOM   1570  HA  ASN A 133      10.663  13.923  -9.262  1.00 49.78      C2   H  
ATOM   1571  HB2 ASN A 133       9.741  13.092 -12.066  1.00 49.78      C2   H  
ATOM   1572  HB3 ASN A 133       9.474  14.689 -11.429  1.00 49.78      C2   H  
ATOM   1573 HD21 ASN A 133      10.693  15.587 -13.143  1.00 49.78      C2   H  
ATOM   1574 HD22 ASN A 133      12.441  15.622 -13.041  1.00 49.78      C2   H  
ATOM   1575  N   LEU A 134       7.822  12.267  -9.601  1.00 45.23      C2   N  
ATOM   1576  CA  LEU A 134       6.434  12.163  -9.140  1.00 45.23      C2   C  
ATOM   1577  C   LEU A 134       6.350  11.940  -7.621  1.00 45.23      C2   C  
ATOM   1578  O   LEU A 134       5.386  12.400  -7.014  1.00 45.23      C2   O  
ATOM   1579  CB  LEU A 134       5.725  10.981  -9.846  1.00 45.23      C2   C  
ATOM   1580  CG  LEU A 134       5.257  11.272 -11.290  1.00 45.23      C2   C  
ATOM   1581  CD1 LEU A 134       4.959   9.962 -12.037  1.00 45.23      C2   C  
ATOM   1582  CD2 LEU A 134       4.019  12.186 -11.323  1.00 45.23      C2   C  
ATOM   1583  H   LEU A 134       8.191  11.479 -10.119  1.00 45.23      C2   H  
ATOM   1584  HA  LEU A 134       5.915  13.094  -9.365  1.00 45.23      C2   H  
ATOM   1585  HB2 LEU A 134       6.395  10.120  -9.841  1.00 45.23      C2   H  
ATOM   1586  HB3 LEU A 134       4.852  10.662  -9.274  1.00 45.23      C2   H  
ATOM   1587  HG  LEU A 134       6.062  11.778 -11.825  1.00 45.23      C2   H  
ATOM   1588 HD11 LEU A 134       4.636  10.154 -13.060  1.00 45.23      C2   H  
ATOM   1589 HD12 LEU A 134       5.841   9.324 -12.088  1.00 45.23      C2   H  
ATOM   1590 HD13 LEU A 134       4.169   9.396 -11.542  1.00 45.23      C2   H  
ATOM   1591 HD21 LEU A 134       3.708  12.387 -12.349  1.00 45.23      C2   H  
ATOM   1592 HD22 LEU A 134       3.174  11.727 -10.809  1.00 45.23      C2   H  
ATOM   1593 HD23 LEU A 134       4.210  13.149 -10.851  1.00 45.23      C2   H  
ATOM   1594  N   THR A 135       7.356  11.292  -7.000  1.00 44.85      C2   N  
ATOM   1595  CA  THR A 135       7.451  11.126  -5.546  1.00 44.85      C2   C  
ATOM   1596  C   THR A 135       7.869  12.439  -4.844  1.00 44.85      C2   C  
ATOM   1597  O   THR A 135       7.549  12.614  -3.671  1.00 44.85      C2   O  
ATOM   1598  CB  THR A 135       8.431   9.967  -5.207  1.00 44.85      C2   C  
ATOM   1599  CG2 THR A 135       9.920  10.257  -5.465  1.00 44.85      C2   C  
ATOM   1600  OG1 THR A 135       8.303   9.600  -3.846  1.00 44.85      C2   O  
ATOM   1601  H   THR A 135       8.105  10.911  -7.563  1.00 44.85      C2   H  
ATOM   1602  HA  THR A 135       6.462  10.845  -5.178  1.00 44.85      C2   H  
ATOM   1603  HB  THR A 135       8.143   9.092  -5.791  1.00 44.85      C2   H  
ATOM   1604  HG1 THR A 135       8.515  10.350  -3.310  1.00 44.85      C2   H  
ATOM   1605 HG21 THR A 135      10.522   9.356  -5.339  1.00 44.85      C2   H  
ATOM   1606 HG22 THR A 135      10.074  10.616  -6.479  1.00 44.85      C2   H  
ATOM   1607 HG23 THR A 135      10.319  11.012  -4.788  1.00 44.85      C2   H  
ATOM   1608  N   LEU A 136       8.544  13.362  -5.558  1.00 44.83      C2   N  
ATOM   1609  CA  LEU A 136       8.931  14.687  -5.064  1.00 44.83      C2   C  
ATOM   1610  C   LEU A 136       7.796  15.712  -5.244  1.00 44.83      C2   C  
ATOM   1611  O   LEU A 136       7.706  16.643  -4.445  1.00 44.83      C2   O  
ATOM   1612  CB  LEU A 136      10.163  15.196  -5.847  1.00 44.83      C2   C  
ATOM   1613  CG  LEU A 136      11.468  14.413  -5.581  1.00 44.83      C2   C  
ATOM   1614  CD1 LEU A 136      12.575  14.872  -6.544  1.00 44.83      C2   C  
ATOM   1615  CD2 LEU A 136      11.950  14.535  -4.125  1.00 44.83      C2   C  
ATOM   1616  H   LEU A 136       8.773  13.145  -6.517  1.00 44.83      C2   H  
ATOM   1617  HA  LEU A 136       9.167  14.634  -4.002  1.00 44.83      C2   H  
ATOM   1618  HB2 LEU A 136       9.943  15.173  -6.916  1.00 44.83      C2   H  
ATOM   1619  HB3 LEU A 136      10.342  16.246  -5.610  1.00 44.83      C2   H  
ATOM   1620  HG  LEU A 136      11.281  13.358  -5.776  1.00 44.83      C2   H  
ATOM   1621 HD11 LEU A 136      13.479  14.275  -6.417  1.00 44.83      C2   H  
ATOM   1622 HD12 LEU A 136      12.264  14.772  -7.584  1.00 44.83      C2   H  
ATOM   1623 HD13 LEU A 136      12.839  15.916  -6.375  1.00 44.83      C2   H  
ATOM   1624 HD21 LEU A 136      12.907  14.029  -3.989  1.00 44.83      C2   H  
ATOM   1625 HD22 LEU A 136      12.083  15.578  -3.836  1.00 44.83      C2   H  
ATOM   1626 HD23 LEU A 136      11.251  14.079  -3.425  1.00 44.83      C2   H  
ATOM   1627  N   MET A 137       6.911  15.528  -6.240  1.00 43.06      C2   N  
ATOM   1628  CA  MET A 137       5.698  16.330  -6.430  1.00 43.06      C2   C  
ATOM   1629  C   MET A 137       4.577  15.866  -5.482  1.00 43.06      C2   C  
ATOM   1630  O   MET A 137       3.795  16.699  -5.023  1.00 43.06      C2   O  
ATOM   1631  CB  MET A 137       5.202  16.175  -7.884  1.00 43.06      C2   C  
ATOM   1632  CG  MET A 137       6.046  16.958  -8.903  1.00 43.06      C2   C  
ATOM   1633  SD  MET A 137       5.920  18.765  -8.820  1.00 43.06      C2   S  
ATOM   1634  CE  MET A 137       4.310  19.022  -9.611  1.00 43.06      C2   C  
ATOM   1635  H   MET A 137       7.062  14.759  -6.878  1.00 43.06      C2   H  
ATOM   1636  HA  MET A 137       5.905  17.382  -6.221  1.00 43.06      C2   H  
ATOM   1637  HB2 MET A 137       5.196  15.119  -8.157  1.00 43.06      C2   H  
ATOM   1638  HB3 MET A 137       4.167  16.507  -7.971  1.00 43.06      C2   H  
ATOM   1639  HG2 MET A 137       7.098  16.698  -8.792  1.00 43.06      C2   H  
ATOM   1640  HG3 MET A 137       5.760  16.656  -9.909  1.00 43.06      C2   H  
ATOM   1641  HE1 MET A 137       4.121  20.089  -9.730  1.00 43.06      C2   H  
ATOM   1642  HE2 MET A 137       4.291  18.560 -10.598  1.00 43.06      C2   H  
ATOM   1643  HE3 MET A 137       3.510  18.594  -9.006  1.00 43.06      C2   H  
ATOM   1644  N   ALA A 138       4.541  14.564  -5.141  1.00 40.84      C2   N  
ATOM   1645  CA  ALA A 138       3.662  13.978  -4.130  1.00 40.84      C2   C  
ATOM   1646  C   ALA A 138       4.119  14.339  -2.705  1.00 40.84      C2   C  
ATOM   1647  O   ALA A 138       3.281  14.440  -1.813  1.00 40.84      C2   O  
ATOM   1648  CB  ALA A 138       3.675  12.449  -4.277  1.00 40.84      C2   C  
ATOM   1649  H   ALA A 138       5.190  13.937  -5.597  1.00 40.84      C2   H  
ATOM   1650  HA  ALA A 138       2.644  14.336  -4.288  1.00 40.84      C2   H  
ATOM   1651  HB1 ALA A 138       3.013  11.981  -3.550  1.00 40.84      C2   H  
ATOM   1652  HB2 ALA A 138       3.325  12.148  -5.264  1.00 40.84      C2   H  
ATOM   1653  HB3 ALA A 138       4.672  12.034  -4.132  1.00 40.84      C2   H  
ATOM   1654  N   LEU A 139       5.426  14.591  -2.501  1.00 40.87      C2   N  
ATOM   1655  CA  LEU A 139       6.000  15.133  -1.268  1.00 40.87      C2   C  
ATOM   1656  C   LEU A 139       5.750  16.651  -1.155  1.00 40.87      C2   C  
ATOM   1657  O   LEU A 139       5.620  17.160  -0.042  1.00 40.87      C2   O  
ATOM   1658  CB  LEU A 139       7.517  14.832  -1.267  1.00 40.87      C2   C  
ATOM   1659  CG  LEU A 139       8.322  15.296  -0.032  1.00 40.87      C2   C  
ATOM   1660  CD1 LEU A 139       7.755  14.729   1.276  1.00 40.87      C2   C  
ATOM   1661  CD2 LEU A 139       9.800  14.910  -0.188  1.00 40.87      C2   C  
ATOM   1662  H   LEU A 139       6.057  14.456  -3.279  1.00 40.87      C2   H  
ATOM   1663  HA  LEU A 139       5.538  14.635  -0.421  1.00 40.87      C2   H  
ATOM   1664  HB2 LEU A 139       7.650  13.755  -1.363  1.00 40.87      C2   H  
ATOM   1665  HB3 LEU A 139       7.968  15.271  -2.155  1.00 40.87      C2   H  
ATOM   1666  HG  LEU A 139       8.282  16.384   0.029  1.00 40.87      C2   H  
ATOM   1667 HD11 LEU A 139       8.358  15.040   2.129  1.00 40.87      C2   H  
ATOM   1668 HD12 LEU A 139       6.741  15.079   1.463  1.00 40.87      C2   H  
ATOM   1669 HD13 LEU A 139       7.732  13.641   1.251  1.00 40.87      C2   H  
ATOM   1670 HD21 LEU A 139      10.390  15.254   0.663  1.00 40.87      C2   H  
ATOM   1671 HD22 LEU A 139       9.918  13.829  -0.260  1.00 40.87      C2   H  
ATOM   1672 HD23 LEU A 139      10.231  15.352  -1.087  1.00 40.87      C2   H  
ATOM   1673  N   GLY A 140       5.623  17.356  -2.293  1.00 40.18      C2   N  
ATOM   1674  CA  GLY A 140       5.277  18.772  -2.376  1.00 40.18      C2   C  
ATOM   1675  C   GLY A 140       3.817  19.057  -2.005  1.00 40.18      C2   C  
ATOM   1676  O   GLY A 140       3.539  20.055  -1.342  1.00 40.18      C2   O  
ATOM   1677  H   GLY A 140       5.755  16.867  -3.168  1.00 40.18      C2   H  
ATOM   1678  HA2 GLY A 140       5.947  19.354  -1.745  1.00 40.18      C2   H  
ATOM   1679  HA3 GLY A 140       5.437  19.104  -3.402  1.00 40.18      C2   H  
ATOM   1680  N   SER A 141       2.900  18.156  -2.390  1.00 41.99      C2   N  
ATOM   1681  CA  SER A 141       1.479  18.194  -2.046  1.00 41.99      C2   C  
ATOM   1682  C   SER A 141       1.187  17.599  -0.650  1.00 41.99      C2   C  
ATOM   1683  O   SER A 141       0.122  17.870  -0.094  1.00 41.99      C2   O  
ATOM   1684  CB  SER A 141       0.710  17.415  -3.138  1.00 41.99      C2   C  
ATOM   1685  OG  SER A 141       0.972  16.026  -3.139  1.00 41.99      C2   O  
ATOM   1686  H   SER A 141       3.206  17.376  -2.958  1.00 41.99      C2   H  
ATOM   1687  HA  SER A 141       1.138  19.231  -2.057  1.00 41.99      C2   H  
ATOM   1688  HB2 SER A 141      -0.362  17.556  -3.014  1.00 41.99      C2   H  
ATOM   1689  HB3 SER A 141       0.954  17.805  -4.124  1.00 41.99      C2   H  
ATOM   1690  HG  SER A 141       0.657  15.649  -2.330  1.00 41.99      C2   H  
ATOM   1691  N   SER A 142       2.120  16.819  -0.073  1.00 41.38      C2   N  
ATOM   1692  CA  SER A 142       2.017  16.238   1.270  1.00 41.38      C2   C  
ATOM   1693  C   SER A 142       2.655  17.124   2.355  1.00 41.38      C2   C  
ATOM   1694  O   SER A 142       2.445  16.853   3.537  1.00 41.38      C2   O  
ATOM   1695  CB  SER A 142       2.759  14.890   1.291  1.00 41.38      C2   C  
ATOM   1696  OG  SER A 142       1.948  13.888   0.719  1.00 41.38      C2   O  
ATOM   1697  H   SER A 142       2.963  16.624  -0.595  1.00 41.38      C2   H  
ATOM   1698  HA  SER A 142       0.973  16.077   1.544  1.00 41.38      C2   H  
ATOM   1699  HB2 SER A 142       3.717  14.947   0.780  1.00 41.38      C2   H  
ATOM   1700  HB3 SER A 142       2.976  14.569   2.310  1.00 41.38      C2   H  
ATOM   1701  HG  SER A 142       1.909  14.033  -0.217  1.00 41.38      C2   H  
ATOM   1702  N   ALA A 143       3.406  18.176   1.973  1.00 40.48      C2   N  
ATOM   1703  CA  ALA A 143       4.022  19.173   2.853  1.00 40.48      C2   C  
ATOM   1704  C   ALA A 143       3.095  19.792   3.927  1.00 40.48      C2   C  
ATOM   1705  O   ALA A 143       3.530  19.847   5.077  1.00 40.48      C2   O  
ATOM   1706  CB  ALA A 143       4.776  20.229   2.027  1.00 40.48      C2   C  
ATOM   1707  H   ALA A 143       3.540  18.312   0.981  1.00 40.48      C2   H  
ATOM   1708  HA  ALA A 143       4.786  18.624   3.407  1.00 40.48      C2   H  
ATOM   1709  HB1 ALA A 143       5.218  20.994   2.668  1.00 40.48      C2   H  
ATOM   1710  HB2 ALA A 143       5.589  19.767   1.467  1.00 40.48      C2   H  
ATOM   1711  HB3 ALA A 143       4.137  20.733   1.304  1.00 40.48      C2   H  
ATOM   1712  N   PRO A 144       1.835  20.205   3.620  1.00 39.35      C2   N  
ATOM   1713  CA  PRO A 144       0.829  20.628   4.613  1.00 39.35      C2   C  
ATOM   1714  C   PRO A 144       0.583  19.661   5.793  1.00 39.35      C2   C  
ATOM   1715  O   PRO A 144       0.479  20.116   6.929  1.00 39.35      C2   O  
ATOM   1716  CB  PRO A 144      -0.471  20.818   3.820  1.00 39.35      C2   C  
ATOM   1717  CG  PRO A 144      -0.014  21.151   2.416  1.00 39.35      C2   C  
ATOM   1718  CD  PRO A 144       1.317  20.421   2.264  1.00 39.35      C2   C  
ATOM   1719  HA  PRO A 144       1.157  21.594   4.993  1.00 39.35      C2   H  
ATOM   1720  HB2 PRO A 144      -1.046  19.894   3.779  1.00 39.35      C2   H  
ATOM   1721  HB3 PRO A 144      -1.113  21.589   4.245  1.00 39.35      C2   H  
ATOM   1722  HG2 PRO A 144      -0.742  20.873   1.653  1.00 39.35      C2   H  
ATOM   1723  HG3 PRO A 144       0.160  22.224   2.338  1.00 39.35      C2   H  
ATOM   1724  HD2 PRO A 144       1.134  19.463   1.784  1.00 39.35      C2   H  
ATOM   1725  HD3 PRO A 144       1.995  20.998   1.636  1.00 39.35      C2   H  
ATOM   1726  N   GLH A 145       0.509  18.343   5.532  1.00 39.23      C2   N  
ATOM   1727  CA  GLH A 145       0.252  17.298   6.528  1.00 39.23      C2   C  
ATOM   1728  C   GLH A 145       1.515  16.971   7.344  1.00 39.23      C2   C  
ATOM   1729  O   GLH A 145       1.413  16.716   8.545  1.00 39.23      C2   O  
ATOM   1730  CB  GLH A 145      -0.183  15.991   5.818  1.00 39.23      C2   C  
ATOM   1731  CG  GLH A 145      -1.619  16.005   5.253  1.00 39.23      C2   C  
ATOM   1732  CD  GLH A 145      -1.753  16.273   3.747  1.00 39.23      C2   C  
ATOM   1733  OE1 GLH A 145      -2.646  15.782   3.061  1.00 39.23      C2   O  
ATOM   1734  OE2 GLH A 145      -0.836  17.151   3.250  1.00 39.23      C2   O  
ATOM   1735  H   GLH A 145       0.602  18.041   4.571  1.00 39.23      C2   H  
ATOM   1736  HA  GLH A 145      -0.531  17.625   7.216  1.00 39.23      C2   H  
ATOM   1737  HB2 GLH A 145       0.536  15.716   5.047  1.00 39.23      C2   H  
ATOM   1738  HB3 GLH A 145      -0.145  15.173   6.540  1.00 39.23      C2   H  
ATOM   1739  HG2 GLH A 145      -2.065  15.026   5.433  1.00 39.23      C2   H  
ATOM   1740  HG3 GLH A 145      -2.238  16.713   5.803  1.00 39.23      C2   H  
ATOM   1741  HE2 GLH A 145      -0.980  17.333   2.333  1.00 39.23      C2   H  
ATOM   1742  N   ILE A 146       2.691  16.978   6.692  1.00 40.47      C2   N  
ATOM   1743  CA  ILE A 146       3.988  16.656   7.289  1.00 40.47      C2   C  
ATOM   1744  C   ILE A 146       4.427  17.757   8.273  1.00 40.47      C2   C  
ATOM   1745  O   ILE A 146       4.839  17.433   9.387  1.00 40.47      C2   O  
ATOM   1746  CB  ILE A 146       5.034  16.408   6.158  1.00 40.47      C2   C  
ATOM   1747  CG1 ILE A 146       4.692  15.111   5.380  1.00 40.47      C2   C  
ATOM   1748  CG2 ILE A 146       6.495  16.356   6.666  1.00 40.47      C2   C  
ATOM   1749  CD1 ILE A 146       5.435  14.954   4.045  1.00 40.47      C2   C  
ATOM   1750  H   ILE A 146       2.682  17.198   5.705  1.00 40.47      C2   H  
ATOM   1751  HA  ILE A 146       3.862  15.738   7.860  1.00 40.47      C2   H  
ATOM   1752  HB  ILE A 146       4.968  17.244   5.459  1.00 40.47      C2   H  
ATOM   1753 HG12 ILE A 146       4.890  14.241   6.005  1.00 40.47      C2   H  
ATOM   1754 HG13 ILE A 146       3.625  15.073   5.162  1.00 40.47      C2   H  
ATOM   1755 HG21 ILE A 146       7.198  16.136   5.864  1.00 40.47      C2   H  
ATOM   1756 HG22 ILE A 146       6.816  17.307   7.090  1.00 40.47      C2   H  
ATOM   1757 HG23 ILE A 146       6.621  15.592   7.432  1.00 40.47      C2   H  
ATOM   1758 HD11 ILE A 146       5.088  14.066   3.518  1.00 40.47      C2   H  
ATOM   1759 HD12 ILE A 146       5.266  15.812   3.395  1.00 40.47      C2   H  
ATOM   1760 HD13 ILE A 146       6.509  14.841   4.184  1.00 40.47      C2   H  
ATOM   1761  N   LEU A 147       4.305  19.040   7.887  1.00 40.65      C2   N  
ATOM   1762  CA  LEU A 147       4.659  20.188   8.722  1.00 40.65      C2   C  
ATOM   1763  C   LEU A 147       3.690  20.381   9.896  1.00 40.65      C2   C  
ATOM   1764  O   LEU A 147       4.149  20.706  10.986  1.00 40.65      C2   O  
ATOM   1765  CB  LEU A 147       4.680  21.476   7.869  1.00 40.65      C2   C  
ATOM   1766  CG  LEU A 147       5.948  21.643   7.007  1.00 40.65      C2   C  
ATOM   1767  CD1 LEU A 147       5.738  22.740   5.957  1.00 40.65      C2   C  
ATOM   1768  CD2 LEU A 147       7.191  21.964   7.857  1.00 40.65      C2   C  
ATOM   1769  H   LEU A 147       3.952  19.232   6.958  1.00 40.65      C2   H  
ATOM   1770  HA  LEU A 147       5.645  20.010   9.152  1.00 40.65      C2   H  
ATOM   1771  HB2 LEU A 147       3.792  21.499   7.235  1.00 40.65      C2   H  
ATOM   1772  HB3 LEU A 147       4.594  22.357   8.509  1.00 40.65      C2   H  
ATOM   1773  HG  LEU A 147       6.136  20.711   6.471  1.00 40.65      C2   H  
ATOM   1774 HD11 LEU A 147       6.675  22.997   5.467  1.00 40.65      C2   H  
ATOM   1775 HD12 LEU A 147       5.042  22.410   5.187  1.00 40.65      C2   H  
ATOM   1776 HD13 LEU A 147       5.348  23.653   6.404  1.00 40.65      C2   H  
ATOM   1777 HD21 LEU A 147       8.068  22.110   7.227  1.00 40.65      C2   H  
ATOM   1778 HD22 LEU A 147       7.047  22.876   8.438  1.00 40.65      C2   H  
ATOM   1779 HD23 LEU A 147       7.432  21.161   8.552  1.00 40.65      C2   H  
ATOM   1780  N   LEU A 148       2.382  20.137   9.701  1.00 41.40      C2   N  
ATOM   1781  CA  LEU A 148       1.346  20.212  10.735  1.00 41.40      C2   C  
ATOM   1782  C   LEU A 148       1.604  19.246  11.908  1.00 41.40      C2   C  
ATOM   1783  O   LEU A 148       1.487  19.657  13.060  1.00 41.40      C2   O  
ATOM   1784  CB  LEU A 148      -0.027  19.971  10.065  1.00 41.40      C2   C  
ATOM   1785  CG  LEU A 148      -1.262  19.844  10.984  1.00 41.40      C2   C  
ATOM   1786  CD1 LEU A 148      -1.479  21.061  11.895  1.00 41.40      C2   C  
ATOM   1787  CD2 LEU A 148      -2.516  19.613  10.134  1.00 41.40      C2   C  
ATOM   1788  H   LEU A 148       2.083  19.869   8.774  1.00 41.40      C2   H  
ATOM   1789  HA  LEU A 148       1.360  21.228  11.135  1.00 41.40      C2   H  
ATOM   1790  HB2 LEU A 148      -0.211  20.782   9.361  1.00 41.40      C2   H  
ATOM   1791  HB3 LEU A 148       0.037  19.064   9.461  1.00 41.40      C2   H  
ATOM   1792  HG  LEU A 148      -1.137  18.965  11.618  1.00 41.40      C2   H  
ATOM   1793 HD11 LEU A 148      -2.332  20.893  12.550  1.00 41.40      C2   H  
ATOM   1794 HD12 LEU A 148      -0.619  21.264  12.531  1.00 41.40      C2   H  
ATOM   1795 HD13 LEU A 148      -1.684  21.956  11.309  1.00 41.40      C2   H  
ATOM   1796 HD21 LEU A 148      -3.367  19.377  10.770  1.00 41.40      C2   H  
ATOM   1797 HD22 LEU A 148      -2.771  20.497   9.548  1.00 41.40      C2   H  
ATOM   1798 HD23 LEU A 148      -2.375  18.790   9.434  1.00 41.40      C2   H  
ATOM   1799  N   SER A 149       1.992  17.992  11.620  1.00 44.39      C2   N  
ATOM   1800  CA  SER A 149       2.253  16.956  12.620  1.00 44.39      C2   C  
ATOM   1801  C   SER A 149       3.589  17.166  13.367  1.00 44.39      C2   C  
ATOM   1802  O   SER A 149       3.680  16.808  14.540  1.00 44.39      C2   O  
ATOM   1803  CB  SER A 149       2.244  15.593  11.898  1.00 44.39      C2   C  
ATOM   1804  OG  SER A 149       2.389  14.503  12.789  1.00 44.39      C2   O  
ATOM   1805  H   SER A 149       2.077  17.731  10.647  1.00 44.39      C2   H  
ATOM   1806  HA  SER A 149       1.445  16.970  13.354  1.00 44.39      C2   H  
ATOM   1807  HB2 SER A 149       1.294  15.468  11.377  1.00 44.39      C2   H  
ATOM   1808  HB3 SER A 149       3.029  15.543  11.141  1.00 44.39      C2   H  
ATOM   1809  HG  SER A 149       3.250  14.545  13.179  1.00 44.39      C2   H  
ATOM   1810  N   VAL A 150       4.605  17.768  12.721  1.00 45.59      C2   N  
ATOM   1811  CA  VAL A 150       5.903  18.085  13.328  1.00 45.59      C2   C  
ATOM   1812  C   VAL A 150       5.796  19.340  14.220  1.00 45.59      C2   C  
ATOM   1813  O   VAL A 150       6.298  19.313  15.344  1.00 45.59      C2   O  
ATOM   1814  CB  VAL A 150       6.963  18.259  12.200  1.00 45.59      C2   C  
ATOM   1815  CG1 VAL A 150       8.298  18.878  12.668  1.00 45.59      C2   C  
ATOM   1816  CG2 VAL A 150       7.264  16.909  11.517  1.00 45.59      C2   C  
ATOM   1817  H   VAL A 150       4.466  18.036  11.756  1.00 45.59      C2   H  
ATOM   1818  HA  VAL A 150       6.214  17.256  13.966  1.00 45.59      C2   H  
ATOM   1819  HB  VAL A 150       6.547  18.927  11.443  1.00 45.59      C2   H  
ATOM   1820 HG11 VAL A 150       9.025  18.896  11.856  1.00 45.59      C2   H  
ATOM   1821 HG12 VAL A 150       8.180  19.908  13.004  1.00 45.59      C2   H  
ATOM   1822 HG13 VAL A 150       8.734  18.304  13.487  1.00 45.59      C2   H  
ATOM   1823 HG21 VAL A 150       7.888  17.045  10.634  1.00 45.59      C2   H  
ATOM   1824 HG22 VAL A 150       7.793  16.237  12.193  1.00 45.59      C2   H  
ATOM   1825 HG23 VAL A 150       6.358  16.394  11.198  1.00 45.59      C2   H  
ATOM   1826  N   ILE A 151       5.127  20.412  13.753  1.00 46.77      C2   N  
ATOM   1827  CA  ILE A 151       4.920  21.674  14.481  1.00 46.77      C2   C  
ATOM   1828  C   ILE A 151       3.976  21.491  15.687  1.00 46.77      C2   C  
ATOM   1829  O   ILE A 151       4.139  22.191  16.685  1.00 46.77      C2   O  
ATOM   1830  CB  ILE A 151       4.395  22.768  13.497  1.00 46.77      C2   C  
ATOM   1831  CG1 ILE A 151       5.491  23.144  12.467  1.00 46.77      C2   C  
ATOM   1832  CG2 ILE A 151       3.870  24.048  14.193  1.00 46.77      C2   C  
ATOM   1833  CD1 ILE A 151       4.977  23.942  11.259  1.00 46.77      C2   C  
ATOM   1834  H   ILE A 151       4.736  20.359  12.820  1.00 46.77      C2   H  
ATOM   1835  HA  ILE A 151       5.883  22.000  14.878  1.00 46.77      C2   H  
ATOM   1836  HB  ILE A 151       3.549  22.343  12.954  1.00 46.77      C2   H  
ATOM   1837 HG12 ILE A 151       6.285  23.704  12.961  1.00 46.77      C2   H  
ATOM   1838 HG13 ILE A 151       5.970  22.244  12.082  1.00 46.77      C2   H  
ATOM   1839 HG21 ILE A 151       3.553  24.796  13.471  1.00 46.77      C2   H  
ATOM   1840 HG22 ILE A 151       2.995  23.854  14.813  1.00 46.77      C2   H  
ATOM   1841 HG23 ILE A 151       4.637  24.500  14.823  1.00 46.77      C2   H  
ATOM   1842 HD11 ILE A 151       5.758  24.053  10.507  1.00 46.77      C2   H  
ATOM   1843 HD12 ILE A 151       4.131  23.445  10.785  1.00 46.77      C2   H  
ATOM   1844 HD13 ILE A 151       4.660  24.943  11.545  1.00 46.77      C2   H  
ATOM   1845  N   GLU A 152       3.025  20.544  15.619  1.00 53.18      C2   N  
ATOM   1846  CA  GLU A 152       2.117  20.193  16.710  1.00 53.18      C2   C  
ATOM   1847  C   GLU A 152       2.863  19.522  17.871  1.00 53.18      C2   C  
ATOM   1848  O   GLU A 152       2.732  19.966  19.010  1.00 53.18      C2   O  
ATOM   1849  CB  GLU A 152       1.007  19.278  16.155  1.00 53.18      C2   C  
ATOM   1850  CG  GLU A 152       0.105  18.591  17.206  1.00 53.18      C2   C  
ATOM   1851  CD  GLU A 152      -1.007  17.774  16.557  1.00 53.18      C2   C  
ATOM   1852  OE1 GLU A 152      -1.523  18.232  15.515  1.00 53.18      C2   O  
ATOM   1853  OE2 GLU A 152      -1.328  16.699  17.109  1.00 53.18      C2   O  
ATOM   1854  H   GLU A 152       2.930  20.023  14.758  1.00 53.18      C2   H  
ATOM   1855  HA  GLU A 152       1.653  21.107  17.087  1.00 53.18      C2   H  
ATOM   1856  HB2 GLU A 152       0.394  19.880  15.483  1.00 53.18      C2   H  
ATOM   1857  HB3 GLU A 152       1.457  18.499  15.537  1.00 53.18      C2   H  
ATOM   1858  HG2 GLU A 152       0.683  17.923  17.846  1.00 53.18      C2   H  
ATOM   1859  HG3 GLU A 152      -0.352  19.339  17.855  1.00 53.18      C2   H  
ATOM   1860  N   VAL A 153       3.648  18.470  17.581  1.00 52.73      C2   N  
ATOM   1861  CA  VAL A 153       4.425  17.715  18.566  1.00 52.73      C2   C  
ATOM   1862  C   VAL A 153       5.500  18.604  19.219  1.00 52.73      C2   C  
ATOM   1863  O   VAL A 153       5.534  18.696  20.444  1.00 52.73      C2   O  
ATOM   1864  CB  VAL A 153       4.999  16.434  17.898  1.00 52.73      C2   C  
ATOM   1865  CG1 VAL A 153       6.046  15.695  18.754  1.00 52.73      C2   C  
ATOM   1866  CG2 VAL A 153       3.865  15.450  17.548  1.00 52.73      C2   C  
ATOM   1867  H   VAL A 153       3.700  18.164  16.620  1.00 52.73      C2   H  
ATOM   1868  HA  VAL A 153       3.743  17.405  19.360  1.00 52.73      C2   H  
ATOM   1869  HB  VAL A 153       5.490  16.721  16.966  1.00 52.73      C2   H  
ATOM   1870 HG11 VAL A 153       6.334  14.758  18.278  1.00 52.73      C2   H  
ATOM   1871 HG12 VAL A 153       6.958  16.276  18.887  1.00 52.73      C2   H  
ATOM   1872 HG13 VAL A 153       5.651  15.452  19.742  1.00 52.73      C2   H  
ATOM   1873 HG21 VAL A 153       4.244  14.582  17.010  1.00 52.73      C2   H  
ATOM   1874 HG22 VAL A 153       3.371  15.087  18.450  1.00 52.73      C2   H  
ATOM   1875 HG23 VAL A 153       3.099  15.911  16.925  1.00 52.73      C2   H  
ATOM   1876  N   CYS A 154       6.324  19.301  18.418  1.00 54.42      C2   N  
ATOM   1877  CA  CYS A 154       7.413  20.161  18.894  1.00 54.42      C2   C  
ATOM   1878  C   CYS A 154       6.915  21.446  19.587  1.00 54.42      C2   C  
ATOM   1879  O   CYS A 154       7.583  21.940  20.494  1.00 54.42      C2   O  
ATOM   1880  CB  CYS A 154       8.302  20.564  17.699  1.00 54.42      C2   C  
ATOM   1881  SG  CYS A 154       9.169  19.115  17.028  1.00 54.42      C2   S  
ATOM   1882  H   CYS A 154       6.212  19.208  17.417  1.00 54.42      C2   H  
ATOM   1883  HA  CYS A 154       8.012  19.603  19.617  1.00 54.42      C2   H  
ATOM   1884  HB2 CYS A 154       7.716  21.036  16.909  1.00 54.42      C2   H  
ATOM   1885  HB3 CYS A 154       9.059  21.285  18.009  1.00 54.42      C2   H  
ATOM   1886  HG  CYS A 154       8.068  18.466  16.638  1.00 54.42      C2   H  
ATOM   1887  N   GLY A 155       5.742  21.964  19.183  1.00 57.99      C2   N  
ATOM   1888  CA  GLY A 155       5.128  23.189  19.695  1.00 57.99      C2   C  
ATOM   1889  C   GLY A 155       4.254  23.005  20.944  1.00 57.99      C2   C  
ATOM   1890  O   GLY A 155       3.815  24.004  21.511  1.00 57.99      C2   O  
ATOM   1891  H   GLY A 155       5.249  21.496  18.434  1.00 57.99      C2   H  
ATOM   1892  HA2 GLY A 155       5.897  23.933  19.908  1.00 57.99      C2   H  
ATOM   1893  HA3 GLY A 155       4.505  23.614  18.909  1.00 57.99      C2   H  
ATOM   1894  N   HIS A 156       4.023  21.754  21.382  1.00 63.13      C2   N  
ATOM   1895  CA  HIS A 156       3.263  21.390  22.583  1.00 63.13      C2   C  
ATOM   1896  C   HIS A 156       4.100  20.521  23.541  1.00 63.13      C2   C  
ATOM   1897  O   HIS A 156       3.550  19.703  24.277  1.00 63.13      C2   O  
ATOM   1898  CB  HIS A 156       1.882  20.785  22.229  1.00 63.13      C2   C  
ATOM   1899  CG  HIS A 156       0.918  21.704  21.511  1.00 63.13      C2   C  
ATOM   1900  CD2 HIS A 156      -0.074  22.539  21.980  1.00 63.13      C2   C  
ATOM   1901  ND1 HIS A 156       0.895  21.847  20.136  1.00 63.13      C2   N  
ATOM   1902  CE1 HIS A 156      -0.088  22.699  19.837  1.00 63.13      C2   C  
ATOM   1903  NE2 HIS A 156      -0.715  23.168  20.909  1.00 63.13      C2   N  
ATOM   1904  H   HIS A 156       4.408  20.992  20.842  1.00 63.13      C2   H  
ATOM   1905  HA  HIS A 156       3.061  22.292  23.163  1.00 63.13      C2   H  
ATOM   1906  HB2 HIS A 156       2.008  19.876  21.639  1.00 63.13      C2   H  
ATOM   1907  HB3 HIS A 156       1.376  20.476  23.144  1.00 63.13      C2   H  
ATOM   1908  HD1 HIS A 156       1.496  21.358  19.484  1.00 63.13      C2   H  
ATOM   1909  HD2 HIS A 156      -0.383  22.728  22.998  1.00 63.13      C2   H  
ATOM   1910  HE1 HIS A 156      -0.352  22.974  18.826  1.00 63.13      C2   H  
ATOM   1911  N   ASN A 157       5.434  20.713  23.545  1.00 65.47      C2   N  
ATOM   1912  CA  ASN A 157       6.396  20.203  24.533  1.00 65.47      C2   C  
ATOM   1913  C   ASN A 157       6.757  18.717  24.323  1.00 65.47      C2   C  
ATOM   1914  O   ASN A 157       7.113  18.023  25.275  1.00 65.47      C2   O  
ATOM   1915  CB  ASN A 157       5.979  20.587  25.985  1.00 65.47      C2   C  
ATOM   1916  CG  ASN A 157       7.090  20.635  27.050  1.00 65.47      C2   C  
ATOM   1917  ND2 ASN A 157       8.370  20.595  26.669  1.00 65.47      C2   N  
ATOM   1918  OD1 ASN A 157       6.781  20.724  28.235  1.00 65.47      C2   O  
ATOM   1919  H   ASN A 157       5.797  21.381  22.880  1.00 65.47      C2   H  
ATOM   1920  HA  ASN A 157       7.304  20.754  24.286  1.00 65.47      C2   H  
ATOM   1921  HB2 ASN A 157       5.531  21.581  25.977  1.00 65.47      C2   H  
ATOM   1922  HB3 ASN A 157       5.200  19.911  26.342  1.00 65.47      C2   H  
ATOM   1923 HD21 ASN A 157       8.613  20.515  25.693  1.00 65.47      C2   H  
ATOM   1924 HD22 ASN A 157       9.095  20.615  27.372  1.00 65.47      C2   H  
ATOM   1925  N   PHE A 158       6.656  18.225  23.076  1.00 63.47      C2   N  
ATOM   1926  CA  PHE A 158       7.064  16.891  22.610  1.00 63.47      C2   C  
ATOM   1927  C   PHE A 158       6.062  15.783  22.983  1.00 63.47      C2   C  
ATOM   1928  O   PHE A 158       6.385  14.599  22.890  1.00 63.47      C2   O  
ATOM   1929  CB  PHE A 158       8.545  16.578  22.920  1.00 63.47      C2   C  
ATOM   1930  CG  PHE A 158       9.505  17.621  22.368  1.00 63.47      C2   C  
ATOM   1931  CD1 PHE A 158      10.014  18.631  23.212  1.00 63.47      C2   C  
ATOM   1932  CD2 PHE A 158       9.854  17.615  21.002  1.00 63.47      C2   C  
ATOM   1933  CE1 PHE A 158      10.863  19.628  22.698  1.00 63.47      C2   C  
ATOM   1934  CE2 PHE A 158      10.700  18.618  20.487  1.00 63.47      C2   C  
ATOM   1935  CZ  PHE A 158      11.205  19.623  21.333  1.00 63.47      C2   C  
ATOM   1936  H   PHE A 158       6.319  18.852  22.357  1.00 63.47      C2   H  
ATOM   1937  HA  PHE A 158       7.001  16.937  21.524  1.00 63.47      C2   H  
ATOM   1938  HB2 PHE A 158       8.698  16.470  23.993  1.00 63.47      C2   H  
ATOM   1939  HB3 PHE A 158       8.819  15.613  22.492  1.00 63.47      C2   H  
ATOM   1940  HD1 PHE A 158       9.747  18.650  24.258  1.00 63.47      C2   H  
ATOM   1941  HD2 PHE A 158       9.461  16.854  20.343  1.00 63.47      C2   H  
ATOM   1942  HE1 PHE A 158      11.249  20.399  23.350  1.00 63.47      C2   H  
ATOM   1943  HE2 PHE A 158      10.957  18.627  19.440  1.00 63.47      C2   H  
ATOM   1944  HZ  PHE A 158      11.853  20.390  20.934  1.00 63.47      C2   H  
ATOM   1945  N   THR A 159       4.847  16.176  23.398  1.00 64.61      C2   N  
ATOM   1946  CA  THR A 159       3.727  15.299  23.733  1.00 64.61      C2   C  
ATOM   1947  C   THR A 159       2.970  14.912  22.449  1.00 64.61      C2   C  
ATOM   1948  O   THR A 159       2.946  15.666  21.473  1.00 64.61      C2   O  
ATOM   1949  CB  THR A 159       2.775  16.034  24.719  1.00 64.61      C2   C  
ATOM   1950  CG2 THR A 159       3.466  16.485  26.016  1.00 64.61      C2   C  
ATOM   1951  OG1 THR A 159       2.111  17.144  24.142  1.00 64.61      C2   O  
ATOM   1952  H   THR A 159       4.670  17.169  23.435  1.00 64.61      C2   H  
ATOM   1953  HA  THR A 159       4.108  14.396  24.213  1.00 64.61      C2   H  
ATOM   1954  HB  THR A 159       1.989  15.330  24.998  1.00 64.61      C2   H  
ATOM   1955  HG1 THR A 159       2.732  17.849  24.023  1.00 64.61      C2   H  
ATOM   1956 HG21 THR A 159       2.743  16.897  26.721  1.00 64.61      C2   H  
ATOM   1957 HG22 THR A 159       3.962  15.647  26.506  1.00 64.61      C2   H  
ATOM   1958 HG23 THR A 159       4.217  17.253  25.831  1.00 64.61      C2   H  
ATOM   1959  N   ALA A 160       2.354  13.721  22.466  1.00 64.73      C2   N  
ATOM   1960  CA  ALA A 160       1.577  13.177  21.359  1.00 64.73      C2   C  
ATOM   1961  C   ALA A 160       0.130  13.682  21.446  1.00 64.73      C2   C  
ATOM   1962  O   ALA A 160      -0.623  13.286  22.337  1.00 64.73      C2   O  
ATOM   1963  CB  ALA A 160       1.573  11.646  21.493  1.00 64.73      C2   C  
ATOM   1964  H   ALA A 160       2.406  13.162  23.304  1.00 64.73      C2   H  
ATOM   1965  HA  ALA A 160       2.023  13.452  20.400  1.00 64.73      C2   H  
ATOM   1966  HB1 ALA A 160       0.998  11.178  20.693  1.00 64.73      C2   H  
ATOM   1967  HB2 ALA A 160       2.589  11.263  21.430  1.00 64.73      C2   H  
ATOM   1968  HB3 ALA A 160       1.159  11.310  22.445  1.00 64.73      C2   H  
ATOM   1969  N   GLY A 161      -0.249  14.541  20.489  1.00 60.73      C2   N  
ATOM   1970  CA  GLY A 161      -1.626  14.939  20.219  1.00 60.73      C2   C  
ATOM   1971  C   GLY A 161      -2.248  14.009  19.173  1.00 60.73      C2   C  
ATOM   1972  O   GLY A 161      -1.527  13.377  18.398  1.00 60.73      C2   O  
ATOM   1973  H   GLY A 161       0.441  14.827  19.809  1.00 60.73      C2   H  
ATOM   1974  HA2 GLY A 161      -2.227  14.944  21.131  1.00 60.73      C2   H  
ATOM   1975  HA3 GLY A 161      -1.627  15.957  19.830  1.00 60.73      C2   H  
ATOM   1976  N   ASP A 162      -3.589  13.937  19.138  1.00 58.99      C2   N  
ATOM   1977  CA  ASP A 162      -4.327  13.138  18.156  1.00 58.99      C2   C  
ATOM   1978  C   ASP A 162      -4.302  13.791  16.767  1.00 58.99      C2   C  
ATOM   1979  O   ASP A 162      -4.051  13.085  15.795  1.00 58.99      C2   O  
ATOM   1980  CB  ASP A 162      -5.806  12.971  18.573  1.00 58.99      C2   C  
ATOM   1981  CG  ASP A 162      -6.011  12.210  19.885  1.00 58.99      C2   C  
ATOM   1982  OD1 ASP A 162      -5.598  11.029  19.932  1.00 58.99      C2   O  
ATOM   1983  OD2 ASP A 162      -6.604  12.814  20.805  1.00 58.99      C2   O  
ATOM   1984  H   ASP A 162      -4.126  14.461  19.813  1.00 58.99      C2   H  
ATOM   1985  HA  ASP A 162      -3.867  12.150  18.081  1.00 58.99      C2   H  
ATOM   1986  HB2 ASP A 162      -6.288  13.945  18.652  1.00 58.99      C2   H  
ATOM   1987  HB3 ASP A 162      -6.342  12.434  17.793  1.00 58.99      C2   H  
ATOM   1988  N   LEU A 163      -4.556  15.112  16.693  1.00 51.86      C2   N  
ATOM   1989  CA  LEU A 163      -4.713  15.963  15.506  1.00 51.86      C2   C  
ATOM   1990  C   LEU A 163      -3.793  15.658  14.305  1.00 51.86      C2   C  
ATOM   1991  O   LEU A 163      -4.299  15.440  13.206  1.00 51.86      C2   O  
ATOM   1992  CB  LEU A 163      -4.767  17.445  15.955  1.00 51.86      C2   C  
ATOM   1993  CG  LEU A 163      -4.786  18.542  14.863  1.00 51.86      C2   C  
ATOM   1994  CD1 LEU A 163      -6.010  18.454  13.940  1.00 51.86      C2   C  
ATOM   1995  CD2 LEU A 163      -4.718  19.933  15.512  1.00 51.86      C2   C  
ATOM   1996  H   LEU A 163      -4.700  15.580  17.575  1.00 51.86      C2   H  
ATOM   1997  HA  LEU A 163      -5.713  15.725  15.148  1.00 51.86      C2   H  
ATOM   1998  HB2 LEU A 163      -5.647  17.579  16.586  1.00 51.86      C2   H  
ATOM   1999  HB3 LEU A 163      -3.919  17.633  16.612  1.00 51.86      C2   H  
ATOM   2000  HG  LEU A 163      -3.896  18.442  14.242  1.00 51.86      C2   H  
ATOM   2001 HD11 LEU A 163      -6.029  19.297  13.249  1.00 51.86      C2   H  
ATOM   2002 HD12 LEU A 163      -5.986  17.552  13.332  1.00 51.86      C2   H  
ATOM   2003 HD13 LEU A 163      -6.943  18.463  14.504  1.00 51.86      C2   H  
ATOM   2004 HD21 LEU A 163      -4.709  20.717  14.757  1.00 51.86      C2   H  
ATOM   2005 HD22 LEU A 163      -5.575  20.113  16.163  1.00 51.86      C2   H  
ATOM   2006 HD23 LEU A 163      -3.814  20.046  16.111  1.00 51.86      C2   H  
ATOM   2007  N   GLY A 164      -2.470  15.603  14.523  1.00 50.21      C2   N  
ATOM   2008  CA  GLY A 164      -1.434  15.363  13.517  1.00 50.21      C2   C  
ATOM   2009  C   GLY A 164      -1.470  13.939  12.940  1.00 50.21      C2   C  
ATOM   2010  O   GLY A 164      -1.757  13.785  11.754  1.00 50.21      C2   O  
ATOM   2011  H   GLY A 164      -2.145  15.831  15.456  1.00 50.21      C2   H  
ATOM   2012  HA2 GLY A 164      -1.540  16.092  12.711  1.00 50.21      C2   H  
ATOM   2013  HA3 GLY A 164      -0.459  15.555  13.965  1.00 50.21      C2   H  
ATOM   2014  N   PRO A 165      -1.218  12.889  13.754  1.00 48.46      C2   N  
ATOM   2015  CA  PRO A 165      -1.433  11.476  13.397  1.00 48.46      C2   C  
ATOM   2016  C   PRO A 165      -2.816  11.133  12.794  1.00 48.46      C2   C  
ATOM   2017  O   PRO A 165      -2.882  10.320  11.876  1.00 48.46      C2   O  
ATOM   2018  CB  PRO A 165      -1.219  10.713  14.712  1.00 48.46      C2   C  
ATOM   2019  CG  PRO A 165      -0.269  11.582  15.513  1.00 48.46      C2   C  
ATOM   2020  CD  PRO A 165      -0.595  13.008  15.073  1.00 48.46      C2   C  
ATOM   2021  HA  PRO A 165      -0.655  11.198  12.683  1.00 48.46      C2   H  
ATOM   2022  HB2 PRO A 165      -2.150  10.640  15.275  1.00 48.46      C2   H  
ATOM   2023  HB3 PRO A 165      -0.837   9.704  14.558  1.00 48.46      C2   H  
ATOM   2024  HG2 PRO A 165      -0.362  11.440  16.590  1.00 48.46      C2   H  
ATOM   2025  HG3 PRO A 165       0.758  11.345  15.232  1.00 48.46      C2   H  
ATOM   2026  HD2 PRO A 165      -1.303  13.463  15.765  1.00 48.46      C2   H  
ATOM   2027  HD3 PRO A 165       0.304  13.625  15.052  1.00 48.46      C2   H  
ATOM   2028  N   SER A 166      -3.908  11.752  13.282  1.00 47.48      C2   N  
ATOM   2029  CA  SER A 166      -5.284  11.462  12.866  1.00 47.48      C2   C  
ATOM   2030  C   SER A 166      -5.657  12.131  11.533  1.00 47.48      C2   C  
ATOM   2031  O   SER A 166      -6.476  11.566  10.809  1.00 47.48      C2   O  
ATOM   2032  CB  SER A 166      -6.276  11.970  13.934  1.00 47.48      C2   C  
ATOM   2033  OG  SER A 166      -6.232  11.147  15.083  1.00 47.48      C2   O  
ATOM   2034  H   SER A 166      -3.787  12.409  14.043  1.00 47.48      C2   H  
ATOM   2035  HA  SER A 166      -5.409  10.384  12.747  1.00 47.48      C2   H  
ATOM   2036  HB2 SER A 166      -6.089  13.010  14.203  1.00 47.48      C2   H  
ATOM   2037  HB3 SER A 166      -7.300  11.926  13.560  1.00 47.48      C2   H  
ATOM   2038  HG  SER A 166      -5.379  11.246  15.482  1.00 47.48      C2   H  
ATOM   2039  N   THR A 167      -5.062  13.289  11.179  1.00 44.80      C2   N  
ATOM   2040  CA  THR A 167      -5.278  13.928   9.875  1.00 44.80      C2   C  
ATOM   2041  C   THR A 167      -4.393  13.291   8.787  1.00 44.80      C2   C  
ATOM   2042  O   THR A 167      -4.732  13.396   7.616  1.00 44.80      C2   O  
ATOM   2043  CB  THR A 167      -5.060  15.468   9.948  1.00 44.80      C2   C  
ATOM   2044  CG2 THR A 167      -3.614  15.965  10.076  1.00 44.80      C2   C  
ATOM   2045  OG1 THR A 167      -5.572  16.071   8.781  1.00 44.80      C2   O  
ATOM   2046  H   THR A 167      -4.411  13.727  11.818  1.00 44.80      C2   H  
ATOM   2047  HA  THR A 167      -6.317  13.762   9.584  1.00 44.80      C2   H  
ATOM   2048  HB  THR A 167      -5.636  15.877  10.777  1.00 44.80      C2   H  
ATOM   2049  HG1 THR A 167      -6.497  15.877   8.723  1.00 44.80      C2   H  
ATOM   2050 HG21 THR A 167      -3.603  17.050  10.140  1.00 44.80      C2   H  
ATOM   2051 HG22 THR A 167      -3.146  15.601  10.980  1.00 44.80      C2   H  
ATOM   2052 HG23 THR A 167      -2.990  15.678   9.229  1.00 44.80      C2   H  
ATOM   2053  N   ILE A 168      -3.302  12.599   9.161  1.00 43.14      C2   N  
ATOM   2054  CA  ILE A 168      -2.449  11.813   8.266  1.00 43.14      C2   C  
ATOM   2055  C   ILE A 168      -3.147  10.499   7.862  1.00 43.14      C2   C  
ATOM   2056  O   ILE A 168      -3.142  10.158   6.680  1.00 43.14      C2   O  
ATOM   2057  CB  ILE A 168      -1.073  11.593   8.967  1.00 43.14      C2   C  
ATOM   2058  CG1 ILE A 168      -0.209  12.863   8.767  1.00 43.14      C2   C  
ATOM   2059  CG2 ILE A 168      -0.324  10.312   8.532  1.00 43.14      C2   C  
ATOM   2060  CD1 ILE A 168       0.986  12.997   9.717  1.00 43.14      C2   C  
ATOM   2061  H   ILE A 168      -3.069  12.582  10.144  1.00 43.14      C2   H  
ATOM   2062  HA  ILE A 168      -2.285  12.377   7.345  1.00 43.14      C2   H  
ATOM   2063  HB  ILE A 168      -1.250  11.487  10.039  1.00 43.14      C2   H  
ATOM   2064 HG12 ILE A 168       0.141  12.914   7.736  1.00 43.14      C2   H  
ATOM   2065 HG13 ILE A 168      -0.830  13.748   8.912  1.00 43.14      C2   H  
ATOM   2066 HG21 ILE A 168       0.697  10.290   8.902  1.00 43.14      C2   H  
ATOM   2067 HG22 ILE A 168      -0.811   9.421   8.926  1.00 43.14      C2   H  
ATOM   2068 HG23 ILE A 168      -0.284  10.204   7.452  1.00 43.14      C2   H  
ATOM   2069 HD11 ILE A 168       1.481  13.956   9.566  1.00 43.14      C2   H  
ATOM   2070 HD12 ILE A 168       0.681  12.937  10.762  1.00 43.14      C2   H  
ATOM   2071 HD13 ILE A 168       1.733  12.230   9.539  1.00 43.14      C2   H  
ATOM   2072  N   VAL A 169      -3.777   9.793   8.817  1.00 44.03      C2   N  
ATOM   2073  CA  VAL A 169      -4.555   8.569   8.582  1.00 44.03      C2   C  
ATOM   2074  C   VAL A 169      -5.937   8.906   7.968  1.00 44.03      C2   C  
ATOM   2075  O   VAL A 169      -6.498   8.088   7.238  1.00 44.03      C2   O  
ATOM   2076  CB  VAL A 169      -4.693   7.803   9.931  1.00 44.03      C2   C  
ATOM   2077  CG1 VAL A 169      -5.542   6.524   9.829  1.00 44.03      C2   C  
ATOM   2078  CG2 VAL A 169      -3.322   7.407  10.512  1.00 44.03      C2   C  
ATOM   2079  H   VAL A 169      -3.722  10.126   9.770  1.00 44.03      C2   H  
ATOM   2080  HA  VAL A 169      -4.021   7.936   7.872  1.00 44.03      C2   H  
ATOM   2081  HB  VAL A 169      -5.174   8.467  10.652  1.00 44.03      C2   H  
ATOM   2082 HG11 VAL A 169      -5.532   5.971  10.768  1.00 44.03      C2   H  
ATOM   2083 HG12 VAL A 169      -6.579   6.754   9.610  1.00 44.03      C2   H  
ATOM   2084 HG13 VAL A 169      -5.172   5.857   9.049  1.00 44.03      C2   H  
ATOM   2085 HG21 VAL A 169      -3.424   7.008  11.522  1.00 44.03      C2   H  
ATOM   2086 HG22 VAL A 169      -2.855   6.638   9.905  1.00 44.03      C2   H  
ATOM   2087 HG23 VAL A 169      -2.618   8.235  10.561  1.00 44.03      C2   H  
ATOM   2088  N   GLY A 170      -6.452  10.127   8.199  1.00 43.22      C2   N  
ATOM   2089  CA  GLY A 170      -7.657  10.666   7.577  1.00 43.22      C2   C  
ATOM   2090  C   GLY A 170      -7.424  11.140   6.137  1.00 43.22      C2   C  
ATOM   2091  O   GLY A 170      -8.308  10.976   5.296  1.00 43.22      C2   O  
ATOM   2092  H   GLY A 170      -5.954  10.737   8.833  1.00 43.22      C2   H  
ATOM   2093  HA2 GLY A 170      -8.460   9.927   7.604  1.00 43.22      C2   H  
ATOM   2094  HA3 GLY A 170      -7.991  11.517   8.167  1.00 43.22      C2   H  
ATOM   2095  N   SER A 171      -6.228  11.687   5.840  1.00 43.76      C2   N  
ATOM   2096  CA  SER A 171      -5.789  12.073   4.495  1.00 43.76      C2   C  
ATOM   2097  C   SER A 171      -5.449  10.837   3.657  1.00 43.76      C2   C  
ATOM   2098  O   SER A 171      -5.603  10.885   2.442  1.00 43.76      C2   O  
ATOM   2099  CB  SER A 171      -4.526  12.960   4.556  1.00 43.76      C2   C  
ATOM   2100  OG  SER A 171      -4.879  14.310   4.771  1.00 43.76      C2   O  
ATOM   2101  H   SER A 171      -5.570  11.840   6.592  1.00 43.76      C2   H  
ATOM   2102  HA  SER A 171      -6.589  12.616   3.990  1.00 43.76      C2   H  
ATOM   2103  HB2 SER A 171      -3.823  12.619   5.317  1.00 43.76      C2   H  
ATOM   2104  HB3 SER A 171      -3.985  12.939   3.608  1.00 43.76      C2   H  
ATOM   2105  HG  SER A 171      -4.087  14.826   4.785  1.00 43.76      C2   H  
ATOM   2106  N   ALA A 172      -5.055   9.721   4.298  1.00 44.65      C2   N  
ATOM   2107  CA  ALA A 172      -4.815   8.430   3.661  1.00 44.65      C2   C  
ATOM   2108  C   ALA A 172      -6.101   7.880   3.038  1.00 44.65      C2   C  
ATOM   2109  O   ALA A 172      -6.086   7.463   1.883  1.00 44.65      C2   O  
ATOM   2110  CB  ALA A 172      -4.294   7.432   4.702  1.00 44.65      C2   C  
ATOM   2111  H   ALA A 172      -4.933   9.768   5.300  1.00 44.65      C2   H  
ATOM   2112  HA  ALA A 172      -4.061   8.576   2.888  1.00 44.65      C2   H  
ATOM   2113  HB1 ALA A 172      -3.835   6.569   4.219  1.00 44.65      C2   H  
ATOM   2114  HB2 ALA A 172      -3.550   7.901   5.339  1.00 44.65      C2   H  
ATOM   2115  HB3 ALA A 172      -5.079   7.056   5.356  1.00 44.65      C2   H  
ATOM   2116  N   ALA A 173      -7.211   7.944   3.794  1.00 46.67      C2   N  
ATOM   2117  CA  ALA A 173      -8.550   7.568   3.361  1.00 46.67      C2   C  
ATOM   2118  C   ALA A 173      -9.104   8.538   2.307  1.00 46.67      C2   C  
ATOM   2119  O   ALA A 173      -9.702   8.081   1.339  1.00 46.67      C2   O  
ATOM   2120  CB  ALA A 173      -9.472   7.557   4.589  1.00 46.67      C2   C  
ATOM   2121  H   ALA A 173      -7.120   8.309   4.732  1.00 46.67      C2   H  
ATOM   2122  HA  ALA A 173      -8.515   6.565   2.932  1.00 46.67      C2   H  
ATOM   2123  HB1 ALA A 173     -10.495   7.297   4.316  1.00 46.67      C2   H  
ATOM   2124  HB2 ALA A 173      -9.133   6.821   5.318  1.00 46.67      C2   H  
ATOM   2125  HB3 ALA A 173      -9.500   8.526   5.087  1.00 46.67      C2   H  
ATOM   2126  N   PHE A 174      -8.876   9.856   2.448  1.00 44.59      C2   N  
ATOM   2127  CA  PHE A 174      -9.327  10.865   1.486  1.00 44.59      C2   C  
ATOM   2128  C   PHE A 174      -8.616  10.727   0.125  1.00 44.59      C2   C  
ATOM   2129  O   PHE A 174      -9.278  10.804  -0.908  1.00 44.59      C2   O  
ATOM   2130  CB  PHE A 174      -9.108  12.277   2.068  1.00 44.59      C2   C  
ATOM   2131  CG  PHE A 174      -9.728  13.388   1.237  1.00 44.59      C2   C  
ATOM   2132  CD1 PHE A 174     -11.071  13.765   1.441  1.00 44.59      C2   C  
ATOM   2133  CD2 PHE A 174      -8.974  14.022   0.229  1.00 44.59      C2   C  
ATOM   2134  CE1 PHE A 174     -11.654  14.765   0.640  1.00 44.59      C2   C  
ATOM   2135  CE2 PHE A 174      -9.553  15.029  -0.566  1.00 44.59      C2   C  
ATOM   2136  CZ  PHE A 174     -10.895  15.402  -0.360  1.00 44.59      C2   C  
ATOM   2137  H   PHE A 174      -8.373  10.176   3.265  1.00 44.59      C2   H  
ATOM   2138  HA  PHE A 174     -10.398  10.722   1.328  1.00 44.59      C2   H  
ATOM   2139  HB2 PHE A 174      -9.532  12.330   3.072  1.00 44.59      C2   H  
ATOM   2140  HB3 PHE A 174      -8.042  12.478   2.184  1.00 44.59      C2   H  
ATOM   2141  HD1 PHE A 174     -11.661  13.278   2.201  1.00 44.59      C2   H  
ATOM   2142  HD2 PHE A 174      -7.952  13.720   0.054  1.00 44.59      C2   H  
ATOM   2143  HE1 PHE A 174     -12.687  15.042   0.790  1.00 44.59      C2   H  
ATOM   2144  HE2 PHE A 174      -8.969  15.509  -1.336  1.00 44.59      C2   H  
ATOM   2145  HZ  PHE A 174     -11.342  16.171  -0.972  1.00 44.59      C2   H  
ATOM   2146  N   ASN A 175      -7.294  10.485   0.112  1.00 44.84      C2   N  
ATOM   2147  CA  ASN A 175      -6.512  10.309  -1.113  1.00 44.84      C2   C  
ATOM   2148  C   ASN A 175      -6.833   8.974  -1.805  1.00 44.84      C2   C  
ATOM   2149  O   ASN A 175      -6.987   8.951  -3.025  1.00 44.84      C2   O  
ATOM   2150  CB  ASN A 175      -4.992  10.355  -0.821  1.00 44.84      C2   C  
ATOM   2151  CG  ASN A 175      -4.439  11.691  -0.306  1.00 44.84      C2   C  
ATOM   2152  ND2 ASN A 175      -3.302  11.634   0.392  1.00 44.84      C2   N  
ATOM   2153  OD1 ASN A 175      -5.023  12.752  -0.509  1.00 44.84      C2   O  
ATOM   2154  H   ASN A 175      -6.796  10.449   0.993  1.00 44.84      C2   H  
ATOM   2155  HA  ASN A 175      -6.775  11.106  -1.803  1.00 44.84      C2   H  
ATOM   2156  HB2 ASN A 175      -4.762   9.580  -0.092  1.00 44.84      C2   H  
ATOM   2157  HB3 ASN A 175      -4.429  10.116  -1.724  1.00 44.84      C2   H  
ATOM   2158 HD21 ASN A 175      -2.859  10.741   0.558  1.00 44.84      C2   H  
ATOM   2159 HD22 ASN A 175      -2.906  12.481   0.774  1.00 44.84      C2   H  
ATOM   2160  N   MET A 176      -6.965   7.877  -1.039  1.00 48.87      C2   N  
ATOM   2161  CA  MET A 176      -7.247   6.532  -1.546  1.00 48.87      C2   C  
ATOM   2162  C   MET A 176      -8.673   6.413  -2.113  1.00 48.87      C2   C  
ATOM   2163  O   MET A 176      -8.865   5.687  -3.085  1.00 48.87      C2   O  
ATOM   2164  CB  MET A 176      -7.047   5.525  -0.387  1.00 48.87      C2   C  
ATOM   2165  CG  MET A 176      -7.141   4.032  -0.759  1.00 48.87      C2   C  
ATOM   2166  SD  MET A 176      -5.836   3.394  -1.848  1.00 48.87      C2   S  
ATOM   2167  CE  MET A 176      -4.441   3.303  -0.695  1.00 48.87      C2   C  
ATOM   2168  H   MET A 176      -6.835   7.975  -0.040  1.00 48.87      C2   H  
ATOM   2169  HA  MET A 176      -6.534   6.307  -2.341  1.00 48.87      C2   H  
ATOM   2170  HB2 MET A 176      -6.068   5.691   0.059  1.00 48.87      C2   H  
ATOM   2171  HB3 MET A 176      -7.774   5.734   0.401  1.00 48.87      C2   H  
ATOM   2172  HG2 MET A 176      -7.128   3.435   0.153  1.00 48.87      C2   H  
ATOM   2173  HG3 MET A 176      -8.100   3.820  -1.229  1.00 48.87      C2   H  
ATOM   2174  HE1 MET A 176      -3.569   2.880  -1.194  1.00 48.87      C2   H  
ATOM   2175  HE2 MET A 176      -4.179   4.296  -0.332  1.00 48.87      C2   H  
ATOM   2176  HE3 MET A 176      -4.689   2.672   0.158  1.00 48.87      C2   H  
ATOM   2177  N   PHE A 177      -9.662   7.105  -1.522  1.00 51.57      C2   N  
ATOM   2178  CA  PHE A 177     -11.078   6.924  -1.838  1.00 51.57      C2   C  
ATOM   2179  C   PHE A 177     -11.608   8.099  -2.679  1.00 51.57      C2   C  
ATOM   2180  O   PHE A 177     -12.000   7.871  -3.821  1.00 51.57      C2   O  
ATOM   2181  CB  PHE A 177     -11.883   6.754  -0.527  1.00 51.57      C2   C  
ATOM   2182  CG  PHE A 177     -11.442   5.640   0.421  1.00 51.57      C2   C  
ATOM   2183  CD1 PHE A 177     -10.807   4.470  -0.052  1.00 51.57      C2   C  
ATOM   2184  CD2 PHE A 177     -11.637   5.797   1.811  1.00 51.57      C2   C  
ATOM   2185  CE1 PHE A 177     -10.294   3.525   0.856  1.00 51.57      C2   C  
ATOM   2186  CE2 PHE A 177     -11.135   4.847   2.719  1.00 51.57      C2   C  
ATOM   2187  CZ  PHE A 177     -10.434   3.725   2.241  1.00 51.57      C2   C  
ATOM   2188  H   PHE A 177      -9.435   7.683  -0.723  1.00 51.57      C2   H  
ATOM   2189  HA  PHE A 177     -11.230   6.021  -2.433  1.00 51.57      C2   H  
ATOM   2190  HB2 PHE A 177     -11.880   7.693   0.028  1.00 51.57      C2   H  
ATOM   2191  HB3 PHE A 177     -12.920   6.562  -0.769  1.00 51.57      C2   H  
ATOM   2192  HD1 PHE A 177     -10.667   4.303  -1.109  1.00 51.57      C2   H  
ATOM   2193  HD2 PHE A 177     -12.134   6.676   2.188  1.00 51.57      C2   H  
ATOM   2194  HE1 PHE A 177      -9.776   2.654   0.485  1.00 51.57      C2   H  
ATOM   2195  HE2 PHE A 177     -11.264   4.991   3.782  1.00 51.57      C2   H  
ATOM   2196  HZ  PHE A 177     -10.014   3.012   2.934  1.00 51.57      C2   H  
ATOM   2197  N   ILE A 178     -11.627   9.338  -2.149  1.00 49.81      C2   N  
ATOM   2198  CA  ILE A 178     -12.256  10.508  -2.785  1.00 49.81      C2   C  
ATOM   2199  C   ILE A 178     -11.492  11.009  -4.025  1.00 49.81      C2   C  
ATOM   2200  O   ILE A 178     -12.138  11.346  -5.018  1.00 49.81      C2   O  
ATOM   2201  CB  ILE A 178     -12.439  11.662  -1.748  1.00 49.81      C2   C  
ATOM   2202  CG1 ILE A 178     -13.339  11.257  -0.559  1.00 49.81      C2   C  
ATOM   2203  CG2 ILE A 178     -12.934  12.994  -2.359  1.00 49.81      C2   C  
ATOM   2204  CD1 ILE A 178     -14.802  10.981  -0.939  1.00 49.81      C2   C  
ATOM   2205  H   ILE A 178     -11.240   9.471  -1.226  1.00 49.81      C2   H  
ATOM   2206  HA  ILE A 178     -13.241  10.201  -3.140  1.00 49.81      C2   H  
ATOM   2207  HB  ILE A 178     -11.464  11.889  -1.320  1.00 49.81      C2   H  
ATOM   2208 HG12 ILE A 178     -12.924  10.380  -0.064  1.00 49.81      C2   H  
ATOM   2209 HG13 ILE A 178     -13.317  12.048   0.191  1.00 49.81      C2   H  
ATOM   2210 HG21 ILE A 178     -13.195  13.713  -1.582  1.00 49.81      C2   H  
ATOM   2211 HG22 ILE A 178     -12.167  13.467  -2.974  1.00 49.81      C2   H  
ATOM   2212 HG23 ILE A 178     -13.816  12.847  -2.983  1.00 49.81      C2   H  
ATOM   2213 HD11 ILE A 178     -15.401  10.759  -0.059  1.00 49.81      C2   H  
ATOM   2214 HD12 ILE A 178     -15.266  11.839  -1.425  1.00 49.81      C2   H  
ATOM   2215 HD13 ILE A 178     -14.879  10.129  -1.611  1.00 49.81      C2   H  
ATOM   2216  N   ILE A 179     -10.147  11.067  -3.993  1.00 50.39      C2   N  
ATOM   2217  CA  ILE A 179      -9.348  11.561  -5.122  1.00 50.39      C2   C  
ATOM   2218  C   ILE A 179      -9.342  10.540  -6.276  1.00 50.39      C2   C  
ATOM   2219  O   ILE A 179      -9.458  10.956  -7.426  1.00 50.39      C2   O  
ATOM   2220  CB  ILE A 179      -7.909  11.945  -4.670  1.00 50.39      C2   C  
ATOM   2221  CG1 ILE A 179      -7.964  13.054  -3.591  1.00 50.39      C2   C  
ATOM   2222  CG2 ILE A 179      -7.008  12.365  -5.856  1.00 50.39      C2   C  
ATOM   2223  CD1 ILE A 179      -6.596  13.558  -3.113  1.00 50.39      C2   C  
ATOM   2224  H   ILE A 179      -9.664  10.790  -3.149  1.00 50.39      C2   H  
ATOM   2225  HA  ILE A 179      -9.823  12.470  -5.501  1.00 50.39      C2   H  
ATOM   2226  HB  ILE A 179      -7.444  11.071  -4.222  1.00 50.39      C2   H  
ATOM   2227 HG12 ILE A 179      -8.544  13.900  -3.959  1.00 50.39      C2   H  
ATOM   2228 HG13 ILE A 179      -8.502  12.685  -2.719  1.00 50.39      C2   H  
ATOM   2229 HG21 ILE A 179      -6.009  12.652  -5.530  1.00 50.39      C2   H  
ATOM   2230 HG22 ILE A 179      -6.856  11.552  -6.566  1.00 50.39      C2   H  
ATOM   2231 HG23 ILE A 179      -7.438  13.204  -6.402  1.00 50.39      C2   H  
ATOM   2232 HD11 ILE A 179      -6.693  14.140  -2.198  1.00 50.39      C2   H  
ATOM   2233 HD12 ILE A 179      -5.901  12.741  -2.935  1.00 50.39      C2   H  
ATOM   2234 HD13 ILE A 179      -6.131  14.201  -3.852  1.00 50.39      C2   H  
ATOM   2235  N   ILE A 180      -9.278   9.224  -5.992  1.00 55.10      C2   N  
ATOM   2236  CA  ILE A 180      -9.404   8.170  -7.007  1.00 55.10      C2   C  
ATOM   2237  C   ILE A 180     -10.834   8.115  -7.595  1.00 55.10      C2   C  
ATOM   2238  O   ILE A 180     -10.968   7.861  -8.790  1.00 55.10      C2   O  
ATOM   2239  CB  ILE A 180      -8.918   6.801  -6.438  1.00 55.10      C2   C  
ATOM   2240  CG1 ILE A 180      -7.397   6.872  -6.128  1.00 55.10      C2   C  
ATOM   2241  CG2 ILE A 180      -9.225   5.609  -7.374  1.00 55.10      C2   C  
ATOM   2242  CD1 ILE A 180      -6.708   5.543  -5.770  1.00 55.10      C2   C  
ATOM   2243  H   ILE A 180      -9.186   8.940  -5.027  1.00 55.10      C2   H  
ATOM   2244  HA  ILE A 180      -8.742   8.429  -7.835  1.00 55.10      C2   H  
ATOM   2245  HB  ILE A 180      -9.451   6.613  -5.505  1.00 55.10      C2   H  
ATOM   2246 HG12 ILE A 180      -6.871   7.295  -6.985  1.00 55.10      C2   H  
ATOM   2247 HG13 ILE A 180      -7.237   7.571  -5.308  1.00 55.10      C2   H  
ATOM   2248 HG21 ILE A 180      -8.973   4.663  -6.901  1.00 55.10      C2   H  
ATOM   2249 HG22 ILE A 180     -10.281   5.531  -7.620  1.00 55.10      C2   H  
ATOM   2250 HG23 ILE A 180      -8.670   5.684  -8.310  1.00 55.10      C2   H  
ATOM   2251 HD11 ILE A 180      -5.664   5.706  -5.508  1.00 55.10      C2   H  
ATOM   2252 HD12 ILE A 180      -7.186   5.053  -4.925  1.00 55.10      C2   H  
ATOM   2253 HD13 ILE A 180      -6.707   4.850  -6.611  1.00 55.10      C2   H  
ATOM   2254  N   ALA A 181     -11.886   8.420  -6.809  1.00 59.02      C2   N  
ATOM   2255  CA  ALA A 181     -13.277   8.504  -7.273  1.00 59.02      C2   C  
ATOM   2256  C   ALA A 181     -13.499   9.663  -8.259  1.00 59.02      C2   C  
ATOM   2257  O   ALA A 181     -14.254   9.512  -9.219  1.00 59.02      C2   O  
ATOM   2258  CB  ALA A 181     -14.211   8.715  -6.071  1.00 59.02      C2   C  
ATOM   2259  H   ALA A 181     -11.713   8.614  -5.831  1.00 59.02      C2   H  
ATOM   2260  HA  ALA A 181     -13.537   7.565  -7.766  1.00 59.02      C2   H  
ATOM   2261  HB1 ALA A 181     -15.256   8.695  -6.377  1.00 59.02      C2   H  
ATOM   2262  HB2 ALA A 181     -14.078   7.939  -5.323  1.00 59.02      C2   H  
ATOM   2263  HB3 ALA A 181     -14.036   9.669  -5.576  1.00 59.02      C2   H  
ATOM   2264  N   LEU A 182     -12.809  10.796  -8.040  1.00 61.40      C2   N  
ATOM   2265  CA  LEU A 182     -12.827  11.978  -8.897  1.00 61.40      C2   C  
ATOM   2266  C   LEU A 182     -12.025  11.735 -10.188  1.00 61.40      C2   C  
ATOM   2267  O   LEU A 182     -12.456  12.166 -11.254  1.00 61.40      C2   O  
ATOM   2268  CB  LEU A 182     -12.209  13.152  -8.099  1.00 61.40      C2   C  
ATOM   2269  CG  LEU A 182     -12.220  14.533  -8.795  1.00 61.40      C2   C  
ATOM   2270  CD1 LEU A 182     -13.646  15.062  -9.018  1.00 61.40      C2   C  
ATOM   2271  CD2 LEU A 182     -11.393  15.541  -7.984  1.00 61.40      C2   C  
ATOM   2272  H   LEU A 182     -12.221  10.836  -7.218  1.00 61.40      C2   H  
ATOM   2273  HA  LEU A 182     -13.863  12.204  -9.154  1.00 61.40      C2   H  
ATOM   2274  HB2 LEU A 182     -12.730  13.243  -7.144  1.00 61.40      C2   H  
ATOM   2275  HB3 LEU A 182     -11.180  12.902  -7.840  1.00 61.40      C2   H  
ATOM   2276  HG  LEU A 182     -11.737  14.450  -9.769  1.00 61.40      C2   H  
ATOM   2277 HD11 LEU A 182     -13.629  16.046  -9.488  1.00 61.40      C2   H  
ATOM   2278 HD12 LEU A 182     -14.220  14.407  -9.673  1.00 61.40      C2   H  
ATOM   2279 HD13 LEU A 182     -14.188  15.153  -8.076  1.00 61.40      C2   H  
ATOM   2280 HD21 LEU A 182     -11.413  16.529  -8.442  1.00 61.40      C2   H  
ATOM   2281 HD22 LEU A 182     -11.774  15.641  -6.968  1.00 61.40      C2   H  
ATOM   2282 HD23 LEU A 182     -10.350  15.228  -7.923  1.00 61.40      C2   H  
ATOM   2283  N   CYS A 183     -10.891  11.018 -10.107  1.00 65.51      C2   N  
ATOM   2284  CA  CYS A 183     -10.020  10.707 -11.242  1.00 65.51      C2   C  
ATOM   2285  C   CYS A 183     -10.622   9.658 -12.192  1.00 65.51      C2   C  
ATOM   2286  O   CYS A 183     -10.334   9.704 -13.385  1.00 65.51      C2   O  
ATOM   2287  CB  CYS A 183      -8.670  10.193 -10.712  1.00 65.51      C2   C  
ATOM   2288  SG  CYS A 183      -7.736  11.595 -10.045  1.00 65.51      C2   S  
ATOM   2289  H   CYS A 183     -10.587  10.707  -9.194  1.00 65.51      C2   H  
ATOM   2290  HA  CYS A 183      -9.856  11.615 -11.827  1.00 65.51      C2   H  
ATOM   2291  HB2 CYS A 183      -8.802   9.431  -9.944  1.00 65.51      C2   H  
ATOM   2292  HB3 CYS A 183      -8.073   9.748 -11.508  1.00 65.51      C2   H  
ATOM   2293  HG  CYS A 183      -7.676  12.281 -11.190  1.00 65.51      C2   H  
ATOM   2294  N   VAL A 184     -11.490   8.758 -11.689  1.00 68.36      C2   N  
ATOM   2295  CA  VAL A 184     -12.308   7.837 -12.486  1.00 68.36      C2   C  
ATOM   2296  C   VAL A 184     -13.366   8.612 -13.297  1.00 68.36      C2   C  
ATOM   2297  O   VAL A 184     -13.610   8.266 -14.452  1.00 68.36      C2   O  
ATOM   2298  CB  VAL A 184     -12.961   6.775 -11.546  1.00 68.36      C2   C  
ATOM   2299  CG1 VAL A 184     -14.159   6.012 -12.156  1.00 68.36      C2   C  
ATOM   2300  CG2 VAL A 184     -11.925   5.743 -11.065  1.00 68.36      C2   C  
ATOM   2301  H   VAL A 184     -11.647   8.761 -10.690  1.00 68.36      C2   H  
ATOM   2302  HA  VAL A 184     -11.666   7.321 -13.198  1.00 68.36      C2   H  
ATOM   2303  HB  VAL A 184     -13.340   7.293 -10.664  1.00 68.36      C2   H  
ATOM   2304 HG11 VAL A 184     -14.506   5.231 -11.483  1.00 68.36      C2   H  
ATOM   2305 HG12 VAL A 184     -15.016   6.663 -12.333  1.00 68.36      C2   H  
ATOM   2306 HG13 VAL A 184     -13.892   5.537 -13.101  1.00 68.36      C2   H  
ATOM   2307 HG21 VAL A 184     -12.332   5.118 -10.270  1.00 68.36      C2   H  
ATOM   2308 HG22 VAL A 184     -11.620   5.084 -11.877  1.00 68.36      C2   H  
ATOM   2309 HG23 VAL A 184     -11.025   6.214 -10.676  1.00 68.36      C2   H  
ATOM   2310  N   TYR A 185     -13.977   9.646 -12.693  1.00 71.68      C2   N  
ATOM   2311  CA  TYR A 185     -15.101  10.390 -13.252  1.00 71.68      C2   C  
ATOM   2312  C   TYR A 185     -14.669  11.428 -14.305  1.00 71.68      C2   C  
ATOM   2313  O   TYR A 185     -15.300  11.514 -15.359  1.00 71.68      C2   O  
ATOM   2314  CB  TYR A 185     -15.830  11.110 -12.096  1.00 71.68      C2   C  
ATOM   2315  CG  TYR A 185     -17.151  11.742 -12.496  1.00 71.68      C2   C  
ATOM   2316  CD1 TYR A 185     -18.298  10.934 -12.650  1.00 71.68      C2   C  
ATOM   2317  CD2 TYR A 185     -17.231  13.127 -12.752  1.00 71.68      C2   C  
ATOM   2318  CE1 TYR A 185     -19.512  11.506 -13.076  1.00 71.68      C2   C  
ATOM   2319  CE2 TYR A 185     -18.447  13.698 -13.176  1.00 71.68      C2   C  
ATOM   2320  CZ  TYR A 185     -19.587  12.887 -13.343  1.00 71.68      C2   C  
ATOM   2321  OH  TYR A 185     -20.763  13.435 -13.766  1.00 71.68      C2   O  
ATOM   2322  H   TYR A 185     -13.698   9.875 -11.750  1.00 71.68      C2   H  
ATOM   2323  HA  TYR A 185     -15.789   9.682 -13.710  1.00 71.68      C2   H  
ATOM   2324  HB2 TYR A 185     -16.041  10.397 -11.299  1.00 71.68      C2   H  
ATOM   2325  HB3 TYR A 185     -15.189  11.868 -11.643  1.00 71.68      C2   H  
ATOM   2326  HD1 TYR A 185     -18.244   9.873 -12.457  1.00 71.68      C2   H  
ATOM   2327  HD2 TYR A 185     -16.358  13.752 -12.641  1.00 71.68      C2   H  
ATOM   2328  HE1 TYR A 185     -20.383  10.881 -13.206  1.00 71.68      C2   H  
ATOM   2329  HE2 TYR A 185     -18.498  14.758 -13.377  1.00 71.68      C2   H  
ATOM   2330  HH  TYR A 185     -20.712  14.372 -13.877  1.00 71.68      C2   H  
ATOM   2331  N   VAL A 186     -13.627  12.225 -14.009  1.00 70.39      C2   N  
ATOM   2332  CA  VAL A 186     -13.213  13.408 -14.776  1.00 70.39      C2   C  
ATOM   2333  C   VAL A 186     -12.473  13.058 -16.089  1.00 70.39      C2   C  
ATOM   2334  O   VAL A 186     -12.394  13.913 -16.971  1.00 70.39      C2   O  
ATOM   2335  CB  VAL A 186     -12.376  14.330 -13.836  1.00 70.39      C2   C  
ATOM   2336  CG1 VAL A 186     -11.686  15.518 -14.535  1.00 70.39      C2   C  
ATOM   2337  CG2 VAL A 186     -13.258  14.895 -12.704  1.00 70.39      C2   C  
ATOM   2338  H   VAL A 186     -13.161  12.077 -13.123  1.00 70.39      C2   H  
ATOM   2339  HA  VAL A 186     -14.113  13.953 -15.069  1.00 70.39      C2   H  
ATOM   2340  HB  VAL A 186     -11.590  13.727 -13.379  1.00 70.39      C2   H  
ATOM   2341 HG11 VAL A 186     -11.217  16.184 -13.813  1.00 70.39      C2   H  
ATOM   2342 HG12 VAL A 186     -10.900  15.188 -15.211  1.00 70.39      C2   H  
ATOM   2343 HG13 VAL A 186     -12.400  16.109 -15.109  1.00 70.39      C2   H  
ATOM   2344 HG21 VAL A 186     -12.658  15.429 -11.968  1.00 70.39      C2   H  
ATOM   2345 HG22 VAL A 186     -13.999  15.592 -13.096  1.00 70.39      C2   H  
ATOM   2346 HG23 VAL A 186     -13.805  14.120 -12.170  1.00 70.39      C2   H  
ATOM   2347  N   VAL A 187     -12.017  11.803 -16.274  1.00 77.03      C2   N  
ATOM   2348  CA  VAL A 187     -11.558  11.270 -17.565  1.00 77.03      C2   C  
ATOM   2349  C   VAL A 187     -12.783  11.171 -18.509  1.00 77.03      C2   C  
ATOM   2350  O   VAL A 187     -13.761  10.541 -18.104  1.00 77.03      C2   O  
ATOM   2351  CB  VAL A 187     -10.896   9.881 -17.340  1.00 77.03      C2   C  
ATOM   2352  CG1 VAL A 187     -10.654   9.073 -18.636  1.00 77.03      C2   C  
ATOM   2353  CG2 VAL A 187      -9.559  10.043 -16.599  1.00 77.03      C2   C  
ATOM   2354  H   VAL A 187     -12.125  11.145 -15.517  1.00 77.03      C2   H  
ATOM   2355  HA  VAL A 187     -10.793  11.943 -17.949  1.00 77.03      C2   H  
ATOM   2356  HB  VAL A 187     -11.558   9.284 -16.709  1.00 77.03      C2   H  
ATOM   2357 HG11 VAL A 187     -10.209   8.105 -18.409  1.00 77.03      C2   H  
ATOM   2358 HG12 VAL A 187     -11.576   8.860 -19.177  1.00 77.03      C2   H  
ATOM   2359 HG13 VAL A 187      -9.984   9.600 -19.316  1.00 77.03      C2   H  
ATOM   2360 HG21 VAL A 187      -9.132   9.079 -16.330  1.00 77.03      C2   H  
ATOM   2361 HG22 VAL A 187      -8.832  10.562 -17.224  1.00 77.03      C2   H  
ATOM   2362 HG23 VAL A 187      -9.667  10.622 -15.684  1.00 77.03      C2   H  
ATOM   2363  N   PRO A 188     -12.762  11.781 -19.722  1.00 84.55      C2   N  
ATOM   2364  CA  PRO A 188     -13.878  11.802 -20.692  1.00 84.55      C2   C  
ATOM   2365  C   PRO A 188     -14.554  10.448 -20.979  1.00 84.55      C2   C  
ATOM   2366  O   PRO A 188     -13.907   9.402 -20.937  1.00 84.55      C2   O  
ATOM   2367  CB  PRO A 188     -13.275  12.372 -21.984  1.00 84.55      C2   C  
ATOM   2368  CG  PRO A 188     -12.124  13.242 -21.518  1.00 84.55      C2   C  
ATOM   2369  CD  PRO A 188     -11.644  12.588 -20.225  1.00 84.55      C2   C  
ATOM   2370  HA  PRO A 188     -14.623  12.498 -20.302  1.00 84.55      C2   H  
ATOM   2371  HB2 PRO A 188     -12.882  11.575 -22.617  1.00 84.55      C2   H  
ATOM   2372  HB3 PRO A 188     -14.002  12.929 -22.576  1.00 84.55      C2   H  
ATOM   2373  HG2 PRO A 188     -11.332  13.341 -22.260  1.00 84.55      C2   H  
ATOM   2374  HG3 PRO A 188     -12.498  14.243 -21.300  1.00 84.55      C2   H  
ATOM   2375  HD2 PRO A 188     -10.794  11.934 -20.424  1.00 84.55      C2   H  
ATOM   2376  HD3 PRO A 188     -11.333  13.358 -19.518  1.00 84.55      C2   H  
ATOM   2377  N   ASP A 189     -15.861  10.479 -21.291  1.00 90.73      C2   N  
ATOM   2378  CA  ASP A 189     -16.652   9.311 -21.692  1.00 90.73      C2   C  
ATOM   2379  C   ASP A 189     -16.216   8.826 -23.084  1.00 90.73      C2   C  
ATOM   2380  O   ASP A 189     -16.106   9.618 -24.021  1.00 90.73      C2   O  
ATOM   2381  CB  ASP A 189     -18.160   9.657 -21.710  1.00 90.73      C2   C  
ATOM   2382  CG  ASP A 189     -18.707  10.053 -20.336  1.00 90.73      C2   C  
ATOM   2383  OD1 ASP A 189     -18.776   9.152 -19.472  1.00 90.73      C2   O  
ATOM   2384  OD2 ASP A 189     -19.031  11.247 -20.159  1.00 90.73      C2   O  
ATOM   2385  H   ASP A 189     -16.329  11.374 -21.312  1.00 90.73      C2   H  
ATOM   2386  HA  ASP A 189     -16.482   8.512 -20.967  1.00 90.73      C2   H  
ATOM   2387  HB2 ASP A 189     -18.357  10.465 -22.418  1.00 90.73      C2   H  
ATOM   2388  HB3 ASP A 189     -18.736   8.799 -22.060  1.00 90.73      C2   H  
ATOM   2389  N   GLY A 190     -15.938   7.519 -23.187  1.00 89.90      C2   N  
ATOM   2390  CA  GLY A 190     -15.379   6.853 -24.362  1.00 89.90      C2   C  
ATOM   2391  C   GLY A 190     -13.846   6.752 -24.341  1.00 89.90      C2   C  
ATOM   2392  O   GLY A 190     -13.296   5.917 -25.057  1.00 89.90      C2   O  
ATOM   2393  H   GLY A 190     -16.057   6.949 -22.361  1.00 89.90      C2   H  
ATOM   2394  HA2 GLY A 190     -15.793   5.845 -24.404  1.00 89.90      C2   H  
ATOM   2395  HA3 GLY A 190     -15.691   7.353 -25.280  1.00 89.90      C2   H  
ATOM   2396  N   GLU A 191     -13.164   7.561 -23.511  1.00 86.93      C2   N  
ATOM   2397  CA  GLU A 191     -11.731   7.474 -23.240  1.00 86.93      C2   C  
ATOM   2398  C   GLU A 191     -11.511   6.674 -21.948  1.00 86.93      C2   C  
ATOM   2399  O   GLU A 191     -12.352   6.667 -21.046  1.00 86.93      C2   O  
ATOM   2400  CB  GLU A 191     -11.155   8.888 -23.025  1.00 86.93      C2   C  
ATOM   2401  CG  GLU A 191     -11.106   9.716 -24.324  1.00 86.93      C2   C  
ATOM   2402  CD  GLU A 191     -10.223  10.958 -24.201  1.00 86.93      C2   C  
ATOM   2403  OE1 GLU A 191      -9.055  10.797 -23.783  1.00 86.93      C2   O  
ATOM   2404  OE2 GLU A 191     -10.727  12.051 -24.535  1.00 86.93      C2   O  
ATOM   2405  H   GLU A 191     -13.691   8.213 -22.946  1.00 86.93      C2   H  
ATOM   2406  HA  GLU A 191     -11.204   6.984 -24.062  1.00 86.93      C2   H  
ATOM   2407  HB2 GLU A 191     -11.716   9.430 -22.265  1.00 86.93      C2   H  
ATOM   2408  HB3 GLU A 191     -10.145   8.792 -22.625  1.00 86.93      C2   H  
ATOM   2409  HG2 GLU A 191     -10.702   9.111 -25.136  1.00 86.93      C2   H  
ATOM   2410  HG3 GLU A 191     -12.114  10.004 -24.623  1.00 86.93      C2   H  
ATOM   2411  N   THR A 192     -10.350   6.008 -21.877  1.00 80.78      C2   N  
ATOM   2412  CA  THR A 192      -9.920   5.146 -20.782  1.00 80.78      C2   C  
ATOM   2413  C   THR A 192      -8.443   5.435 -20.486  1.00 80.78      C2   C  
ATOM   2414  O   THR A 192      -7.647   5.615 -21.409  1.00 80.78      C2   O  
ATOM   2415  CB  THR A 192     -10.205   3.664 -21.144  1.00 80.78      C2   C  
ATOM   2416  CG2 THR A 192      -9.659   2.641 -20.137  1.00 80.78      C2   C  
ATOM   2417  OG1 THR A 192     -11.600   3.447 -21.198  1.00 80.78      C2   O  
ATOM   2418  H   THR A 192      -9.716   6.084 -22.659  1.00 80.78      C2   H  
ATOM   2419  HA  THR A 192     -10.483   5.398 -19.881  1.00 80.78      C2   H  
ATOM   2420  HB  THR A 192      -9.790   3.441 -22.128  1.00 80.78      C2   H  
ATOM   2421  HG1 THR A 192     -11.758   2.549 -21.450  1.00 80.78      C2   H  
ATOM   2422 HG21 THR A 192      -9.940   1.633 -20.436  1.00 80.78      C2   H  
ATOM   2423 HG22 THR A 192      -8.571   2.663 -20.079  1.00 80.78      C2   H  
ATOM   2424 HG23 THR A 192     -10.052   2.814 -19.134  1.00 80.78      C2   H  
ATOM   2425  N   ARG A 193      -8.082   5.441 -19.195  1.00 73.54      C2   N  
ATOM   2426  CA  ARG A 193      -6.704   5.432 -18.709  1.00 73.54      C2   C  
ATOM   2427  C   ARG A 193      -6.475   4.093 -18.003  1.00 73.54      C2   C  
ATOM   2428  O   ARG A 193      -7.370   3.584 -17.328  1.00 73.54      C2   O  
ATOM   2429  CB  ARG A 193      -6.475   6.575 -17.701  1.00 73.54      C2   C  
ATOM   2430  CG  ARG A 193      -6.902   7.970 -18.174  1.00 73.54      C2   C  
ATOM   2431  CD  ARG A 193      -6.091   8.491 -19.364  1.00 73.54      C2   C  
ATOM   2432  NE  ARG A 193      -6.644   9.760 -19.850  1.00 73.54      C2   N  
ATOM   2433  CZ  ARG A 193      -7.259   9.977 -21.025  1.00 73.54      C2   C  
ATOM   2434  NH1 ARG A 193      -7.500   8.990 -21.899  1.00 73.54      C2   N  
ATOM   2435  NH2 ARG A 193      -7.648  11.217 -21.340  1.00 73.54      C2   N  
ATOM   2436  H   ARG A 193      -8.804   5.280 -18.504  1.00 73.54      C2   H  
ATOM   2437  HA  ARG A 193      -5.992   5.525 -19.532  1.00 73.54      C2   H  
ATOM   2438  HB2 ARG A 193      -6.988   6.347 -16.772  1.00 73.54      C2   H  
ATOM   2439  HB3 ARG A 193      -5.420   6.614 -17.442  1.00 73.54      C2   H  
ATOM   2440  HG2 ARG A 193      -7.961   7.975 -18.418  1.00 73.54      C2   H  
ATOM   2441  HG3 ARG A 193      -6.788   8.659 -17.338  1.00 73.54      C2   H  
ATOM   2442  HD2 ARG A 193      -5.058   8.661 -19.058  1.00 73.54      C2   H  
ATOM   2443  HD3 ARG A 193      -6.057   7.762 -20.171  1.00 73.54      C2   H  
ATOM   2444  HE  ARG A 193      -6.496  10.551 -19.235  1.00 73.54      C2   H  
ATOM   2445 HH11 ARG A 193      -7.227   8.039 -21.698  1.00 73.54      C2   H  
ATOM   2446 HH12 ARG A 193      -7.969   9.212 -22.770  1.00 73.54      C2   H  
ATOM   2447 HH21 ARG A 193      -7.416  12.006 -20.751  1.00 73.54      C2   H  
ATOM   2448 HH22 ARG A 193      -8.139  11.369 -22.219  1.00 73.54      C2   H  
ATOM   2449  N   LYS A 194      -5.268   3.536 -18.154  1.00 74.24      C2   N  
ATOM   2450  CA  LYS A 194      -4.871   2.228 -17.643  1.00 74.24      C2   C  
ATOM   2451  C   LYS A 194      -3.437   2.314 -17.114  1.00 74.24      C2   C  
ATOM   2452  O   LYS A 194      -2.603   3.003 -17.701  1.00 74.24      C2   O  
ATOM   2453  CB  LYS A 194      -5.064   1.183 -18.764  1.00 74.24      C2   C  
ATOM   2454  CG  LYS A 194      -4.967  -0.288 -18.324  1.00 74.24      C2   C  
ATOM   2455  CD  LYS A 194      -5.071  -1.237 -19.530  1.00 74.24      C2   C  
ATOM   2456  CE  LYS A 194      -5.168  -2.723 -19.159  1.00 74.24      C2   C  
ATOM   2457  NZ  LYS A 194      -6.496  -3.060 -18.619  1.00 74.24      C2   N  
ATOM   2458  H   LYS A 194      -4.584   4.027 -18.712  1.00 74.24      C2   H  
ATOM   2459  HA  LYS A 194      -5.514   1.960 -16.803  1.00 74.24      C2   H  
ATOM   2460  HB2 LYS A 194      -6.042   1.331 -19.224  1.00 74.24      C2   H  
ATOM   2461  HB3 LYS A 194      -4.337   1.373 -19.556  1.00 74.24      C2   H  
ATOM   2462  HG2 LYS A 194      -4.024  -0.471 -17.809  1.00 74.24      C2   H  
ATOM   2463  HG3 LYS A 194      -5.758  -0.499 -17.605  1.00 74.24      C2   H  
ATOM   2464  HD2 LYS A 194      -5.926  -0.963 -20.151  1.00 74.24      C2   H  
ATOM   2465  HD3 LYS A 194      -4.191  -1.091 -20.158  1.00 74.24      C2   H  
ATOM   2466  HE2 LYS A 194      -5.008  -3.332 -20.049  1.00 74.24      C2   H  
ATOM   2467  HE3 LYS A 194      -4.396  -2.999 -18.442  1.00 74.24      C2   H  
ATOM   2468  HZ1 LYS A 194      -7.210  -2.757 -19.270  1.00 74.24      C2   H  
ATOM   2469  HZ2 LYS A 194      -6.576  -4.058 -18.481  1.00 74.24      C2   H  
ATOM   2470  HZ3 LYS A 194      -6.633  -2.585 -17.739  1.00 74.24      C2   H  
ATOM   2471  N   ILE A 195      -3.141   1.587 -16.025  1.00 71.84      C2   N  
ATOM   2472  CA  ILE A 195      -1.782   1.374 -15.526  1.00 71.84      C2   C  
ATOM   2473  C   ILE A 195      -1.130   0.312 -16.432  1.00 71.84      C2   C  
ATOM   2474  O   ILE A 195      -1.556  -0.844 -16.455  1.00 71.84      C2   O  
ATOM   2475  CB  ILE A 195      -1.842   0.921 -14.035  1.00 71.84      C2   C  
ATOM   2476  CG1 ILE A 195      -2.213   2.118 -13.131  1.00 71.84      C2   C  
ATOM   2477  CG2 ILE A 195      -0.528   0.285 -13.530  1.00 71.84      C2   C  
ATOM   2478  CD1 ILE A 195      -2.622   1.743 -11.702  1.00 71.84      C2   C  
ATOM   2479  H   ILE A 195      -3.881   1.064 -15.582  1.00 71.84      C2   H  
ATOM   2480  HA  ILE A 195      -1.209   2.302 -15.588  1.00 71.84      C2   H  
ATOM   2481  HB  ILE A 195      -2.626   0.169 -13.935  1.00 71.84      C2   H  
ATOM   2482 HG12 ILE A 195      -1.367   2.799 -13.089  1.00 71.84      C2   H  
ATOM   2483 HG13 ILE A 195      -3.023   2.692 -13.573  1.00 71.84      C2   H  
ATOM   2484 HG21 ILE A 195      -0.616  -0.041 -12.497  1.00 71.84      C2   H  
ATOM   2485 HG22 ILE A 195      -0.259  -0.608 -14.091  1.00 71.84      C2   H  
ATOM   2486 HG23 ILE A 195       0.306   0.985 -13.591  1.00 71.84      C2   H  
ATOM   2487 HD11 ILE A 195      -2.919   2.627 -11.139  1.00 71.84      C2   H  
ATOM   2488 HD12 ILE A 195      -3.455   1.041 -11.690  1.00 71.84      C2   H  
ATOM   2489 HD13 ILE A 195      -1.795   1.293 -11.160  1.00 71.84      C2   H  
ATOM   2490  N   LYS A 196      -0.093   0.731 -17.170  1.00 75.31      C2   N  
ATOM   2491  CA  LYS A 196       0.719  -0.106 -18.053  1.00 75.31      C2   C  
ATOM   2492  C   LYS A 196       1.840  -0.817 -17.266  1.00 75.31      C2   C  
ATOM   2493  O   LYS A 196       2.322  -1.863 -17.700  1.00 75.31      C2   O  
ATOM   2494  CB  LYS A 196       1.348   0.840 -19.100  1.00 75.31      C2   C  
ATOM   2495  CG  LYS A 196       2.136   0.148 -20.228  1.00 75.31      C2   C  
ATOM   2496  CD  LYS A 196       2.518   1.141 -21.334  1.00 75.31      C2   C  
ATOM   2497  CE  LYS A 196       3.342   0.515 -22.466  1.00 75.31      C2   C  
ATOM   2498  NZ  LYS A 196       3.702   1.529 -23.470  1.00 75.31      C2   N  
ATOM   2499  H   LYS A 196       0.164   1.706 -17.109  1.00 75.31      C2   H  
ATOM   2500  HA  LYS A 196       0.092  -0.848 -18.551  1.00 75.31      C2   H  
ATOM   2501  HB2 LYS A 196       0.544   1.418 -19.558  1.00 75.31      C2   H  
ATOM   2502  HB3 LYS A 196       1.993   1.572 -18.610  1.00 75.31      C2   H  
ATOM   2503  HG2 LYS A 196       3.041  -0.310 -19.829  1.00 75.31      C2   H  
ATOM   2504  HG3 LYS A 196       1.538  -0.658 -20.655  1.00 75.31      C2   H  
ATOM   2505  HD2 LYS A 196       1.606   1.563 -21.755  1.00 75.31      C2   H  
ATOM   2506  HD3 LYS A 196       3.071   1.972 -20.895  1.00 75.31      C2   H  
ATOM   2507  HE2 LYS A 196       4.258   0.074 -22.071  1.00 75.31      C2   H  
ATOM   2508  HE3 LYS A 196       2.779  -0.283 -22.951  1.00 75.31      C2   H  
ATOM   2509  HZ1 LYS A 196       4.276   2.238 -23.030  1.00 75.31      C2   H  
ATOM   2510  HZ2 LYS A 196       4.216   1.097 -24.224  1.00 75.31      C2   H  
ATOM   2511  HZ3 LYS A 196       2.861   1.955 -23.837  1.00 75.31      C2   H  
ATOM   2512  N   HIP A 197       2.236  -0.259 -16.110  1.00 72.87      C2   N  
ATOM   2513  CA  HIP A 197       3.323  -0.726 -15.256  1.00 72.87      C2   C  
ATOM   2514  C   HIP A 197       2.715  -1.249 -13.949  1.00 72.87      C2   C  
ATOM   2515  O   HIP A 197       2.832  -0.631 -12.891  1.00 72.87      C2   O  
ATOM   2516  CB  HIP A 197       4.304   0.444 -15.040  1.00 72.87      C2   C  
ATOM   2517  CG  HIP A 197       4.865   0.990 -16.331  1.00 72.87      C2   C  
ATOM   2518  CD2 HIP A 197       4.694   2.219 -16.943  1.00 72.87      C2   C  
ATOM   2519  ND1 HIP A 197       5.697   0.239 -17.149  1.00 72.87      C2   N  
ATOM   2520  CE1 HIP A 197       6.011   1.005 -18.192  1.00 72.87      C2   C  
ATOM   2521  NE2 HIP A 197       5.434   2.200 -18.112  1.00 72.87      C2   N  
ATOM   2522  H   HIP A 197       1.762   0.582 -15.813  1.00 72.87      C2   H  
ATOM   2523  HA  HIP A 197       3.866  -1.550 -15.724  1.00 72.87      C2   H  
ATOM   2524  HB2 HIP A 197       3.810   1.263 -14.514  1.00 72.87      C2   H  
ATOM   2525  HB3 HIP A 197       5.137   0.130 -14.409  1.00 72.87      C2   H  
ATOM   2526  HD1 HIP A 197       6.027  -0.700 -16.978  1.00 72.87      C2   H  
ATOM   2527  HD2 HIP A 197       4.132   3.095 -16.654  1.00 72.87      C2   H  
ATOM   2528  HE1 HIP A 197       6.674   0.707 -18.992  1.00 72.87      C2   H  
ATOM   2529  HE2 HIP A 197       5.576   2.977 -18.759  1.00 72.87      C2   H  
ATOM   2530  N   LEU A 198       2.022  -2.395 -14.057  1.00 70.15      C2   N  
ATOM   2531  CA  LEU A 198       1.229  -3.024 -13.000  1.00 70.15      C2   C  
ATOM   2532  C   LEU A 198       2.085  -3.567 -11.839  1.00 70.15      C2   C  
ATOM   2533  O   LEU A 198       1.604  -3.610 -10.708  1.00 70.15      C2   O  
ATOM   2534  CB  LEU A 198       0.397  -4.153 -13.656  1.00 70.15      C2   C  
ATOM   2535  CG  LEU A 198      -0.655  -4.835 -12.753  1.00 70.15      C2   C  
ATOM   2536  CD1 LEU A 198      -1.759  -3.869 -12.299  1.00 70.15      C2   C  
ATOM   2537  CD2 LEU A 198      -1.266  -6.060 -13.449  1.00 70.15      C2   C  
ATOM   2538  H   LEU A 198       1.972  -2.820 -14.972  1.00 70.15      C2   H  
ATOM   2539  HA  LEU A 198       0.561  -2.264 -12.598  1.00 70.15      C2   H  
ATOM   2540  HB2 LEU A 198      -0.115  -3.752 -14.532  1.00 70.15      C2   H  
ATOM   2541  HB3 LEU A 198       1.081  -4.913 -14.039  1.00 70.15      C2   H  
ATOM   2542  HG  LEU A 198      -0.156  -5.204 -11.861  1.00 70.15      C2   H  
ATOM   2543 HD11 LEU A 198      -2.490  -4.378 -11.672  1.00 70.15      C2   H  
ATOM   2544 HD12 LEU A 198      -1.356  -3.042 -11.717  1.00 70.15      C2   H  
ATOM   2545 HD13 LEU A 198      -2.286  -3.446 -13.150  1.00 70.15      C2   H  
ATOM   2546 HD21 LEU A 198      -1.980  -6.565 -12.798  1.00 70.15      C2   H  
ATOM   2547 HD22 LEU A 198      -1.790  -5.779 -14.363  1.00 70.15      C2   H  
ATOM   2548 HD23 LEU A 198      -0.497  -6.786 -13.715  1.00 70.15      C2   H  
ATOM   2549  N   ARG A 199       3.353  -3.931 -12.098  1.00 71.80      C2   N  
ATOM   2550  CA  ARG A 199       4.307  -4.408 -11.095  1.00 71.80      C2   C  
ATOM   2551  C   ARG A 199       4.822  -3.253 -10.218  1.00 71.80      C2   C  
ATOM   2552  O   ARG A 199       5.040  -3.458  -9.026  1.00 71.80      C2   O  
ATOM   2553  CB  ARG A 199       5.518  -5.067 -11.792  1.00 71.80      C2   C  
ATOM   2554  CG  ARG A 199       5.225  -6.421 -12.475  1.00 71.80      C2   C  
ATOM   2555  CD  ARG A 199       4.619  -6.337 -13.887  1.00 71.80      C2   C  
ATOM   2556  NE  ARG A 199       5.569  -5.755 -14.846  1.00 71.80      C2   N  
ATOM   2557  CZ  ARG A 199       5.296  -5.409 -16.115  1.00 71.80      C2   C  
ATOM   2558  NH1 ARG A 199       4.071  -5.575 -16.637  1.00 71.80      C2   N  
ATOM   2559  NH2 ARG A 199       6.268  -4.888 -16.874  1.00 71.80      C2   N  
ATOM   2560  H   ARG A 199       3.684  -3.846 -13.048  1.00 71.80      C2   H  
ATOM   2561  HA  ARG A 199       3.819  -5.139 -10.448  1.00 71.80      C2   H  
ATOM   2562  HB2 ARG A 199       5.983  -4.376 -12.496  1.00 71.80      C2   H  
ATOM   2563  HB3 ARG A 199       6.280  -5.260 -11.034  1.00 71.80      C2   H  
ATOM   2564  HG2 ARG A 199       6.159  -6.980 -12.543  1.00 71.80      C2   H  
ATOM   2565  HG3 ARG A 199       4.578  -7.022 -11.835  1.00 71.80      C2   H  
ATOM   2566  HD2 ARG A 199       4.369  -7.341 -14.232  1.00 71.80      C2   H  
ATOM   2567  HD3 ARG A 199       3.690  -5.771 -13.891  1.00 71.80      C2   H  
ATOM   2568  HE  ARG A 199       6.516  -5.646 -14.513  1.00 71.80      C2   H  
ATOM   2569 HH11 ARG A 199       3.339  -5.991 -16.081  1.00 71.80      C2   H  
ATOM   2570 HH12 ARG A 199       3.878  -5.310 -17.592  1.00 71.80      C2   H  
ATOM   2571 HH21 ARG A 199       7.200  -4.768 -16.503  1.00 71.80      C2   H  
ATOM   2572 HH22 ARG A 199       6.089  -4.638 -17.836  1.00 71.80      C2   H  
ATOM   2573  N   VAL A 200       4.970  -2.040 -10.785  1.00 67.42      C2   N  
ATOM   2574  CA  VAL A 200       5.340  -0.821 -10.061  1.00 67.42      C2   C  
ATOM   2575  C   VAL A 200       4.166  -0.366  -9.173  1.00 67.42      C2   C  
ATOM   2576  O   VAL A 200       4.401   0.015  -8.028  1.00 67.42      C2   O  
ATOM   2577  CB  VAL A 200       5.760   0.290 -11.066  1.00 67.42      C2   C  
ATOM   2578  CG1 VAL A 200       6.144   1.618 -10.378  1.00 67.42      C2   C  
ATOM   2579  CG2 VAL A 200       6.929  -0.164 -11.961  1.00 67.42      C2   C  
ATOM   2580  H   VAL A 200       4.750  -1.941 -11.765  1.00 67.42      C2   H  
ATOM   2581  HA  VAL A 200       6.191  -1.046  -9.414  1.00 67.42      C2   H  
ATOM   2582  HB  VAL A 200       4.915   0.504 -11.721  1.00 67.42      C2   H  
ATOM   2583 HG11 VAL A 200       6.479   2.355 -11.108  1.00 67.42      C2   H  
ATOM   2584 HG12 VAL A 200       5.303   2.064  -9.847  1.00 67.42      C2   H  
ATOM   2585 HG13 VAL A 200       6.953   1.472  -9.661  1.00 67.42      C2   H  
ATOM   2586 HG21 VAL A 200       7.217   0.620 -12.660  1.00 67.42      C2   H  
ATOM   2587 HG22 VAL A 200       7.809  -0.405 -11.364  1.00 67.42      C2   H  
ATOM   2588 HG23 VAL A 200       6.677  -1.043 -12.555  1.00 67.42      C2   H  
ATOM   2589  N   PHE A 201       2.914  -0.473  -9.662  1.00 64.12      C2   N  
ATOM   2590  CA  PHE A 201       1.689  -0.235  -8.894  1.00 64.12      C2   C  
ATOM   2591  C   PHE A 201       1.558  -1.191  -7.696  1.00 64.12      C2   C  
ATOM   2592  O   PHE A 201       1.271  -0.715  -6.602  1.00 64.12      C2   O  
ATOM   2593  CB  PHE A 201       0.450  -0.329  -9.811  1.00 64.12      C2   C  
ATOM   2594  CG  PHE A 201      -0.898  -0.328  -9.096  1.00 64.12      C2   C  
ATOM   2595  CD1 PHE A 201      -1.344   0.825  -8.415  1.00 64.12      C2   C  
ATOM   2596  CD2 PHE A 201      -1.688  -1.498  -9.069  1.00 64.12      C2   C  
ATOM   2597  CE1 PHE A 201      -2.566   0.805  -7.714  1.00 64.12      C2   C  
ATOM   2598  CE2 PHE A 201      -2.916  -1.513  -8.379  1.00 64.12      C2   C  
ATOM   2599  CZ  PHE A 201      -3.356  -0.360  -7.701  1.00 64.12      C2   C  
ATOM   2600  H   PHE A 201       2.805  -0.784 -10.618  1.00 64.12      C2   H  
ATOM   2601  HA  PHE A 201       1.738   0.781  -8.499  1.00 64.12      C2   H  
ATOM   2602  HB2 PHE A 201       0.466   0.511 -10.506  1.00 64.12      C2   H  
ATOM   2603  HB3 PHE A 201       0.512  -1.225 -10.428  1.00 64.12      C2   H  
ATOM   2604  HD1 PHE A 201      -0.741   1.722  -8.413  1.00 64.12      C2   H  
ATOM   2605  HD2 PHE A 201      -1.346  -2.398  -9.558  1.00 64.12      C2   H  
ATOM   2606  HE1 PHE A 201      -2.895   1.682  -7.177  1.00 64.12      C2   H  
ATOM   2607  HE2 PHE A 201      -3.515  -2.411  -8.356  1.00 64.12      C2   H  
ATOM   2608  HZ  PHE A 201      -4.293  -0.373  -7.163  1.00 64.12      C2   H  
ATOM   2609  N   PHE A 202       1.782  -2.505  -7.883  1.00 65.03      C2   N  
ATOM   2610  CA  PHE A 202       1.660  -3.516  -6.827  1.00 65.03      C2   C  
ATOM   2611  C   PHE A 202       2.649  -3.308  -5.670  1.00 65.03      C2   C  
ATOM   2612  O   PHE A 202       2.250  -3.461  -4.517  1.00 65.03      C2   O  
ATOM   2613  CB  PHE A 202       1.857  -4.939  -7.403  1.00 65.03      C2   C  
ATOM   2614  CG  PHE A 202       0.689  -5.575  -8.144  1.00 65.03      C2   C  
ATOM   2615  CD1 PHE A 202      -0.636  -5.454  -7.669  1.00 65.03      C2   C  
ATOM   2616  CD2 PHE A 202       0.942  -6.374  -9.280  1.00 65.03      C2   C  
ATOM   2617  CE1 PHE A 202      -1.691  -6.109  -8.334  1.00 65.03      C2   C  
ATOM   2618  CE2 PHE A 202      -0.112  -7.035  -9.938  1.00 65.03      C2   C  
ATOM   2619  CZ  PHE A 202      -1.432  -6.895  -9.471  1.00 65.03      C2   C  
ATOM   2620  H   PHE A 202       1.999  -2.831  -8.816  1.00 65.03      C2   H  
ATOM   2621  HA  PHE A 202       0.665  -3.419  -6.392  1.00 65.03      C2   H  
ATOM   2622  HB2 PHE A 202       2.739  -4.947  -8.046  1.00 65.03      C2   H  
ATOM   2623  HB3 PHE A 202       2.086  -5.633  -6.592  1.00 65.03      C2   H  
ATOM   2624  HD1 PHE A 202      -0.862  -4.882  -6.783  1.00 65.03      C2   H  
ATOM   2625  HD2 PHE A 202       1.951  -6.493  -9.646  1.00 65.03      C2   H  
ATOM   2626  HE1 PHE A 202      -2.698  -6.020  -7.961  1.00 65.03      C2   H  
ATOM   2627  HE2 PHE A 202       0.091  -7.645 -10.806  1.00 65.03      C2   H  
ATOM   2628  HZ  PHE A 202      -2.243  -7.398  -9.978  1.00 65.03      C2   H  
ATOM   2629  N   VAL A 203       3.910  -2.945  -5.963  1.00 61.32      C2   N  
ATOM   2630  CA  VAL A 203       4.953  -2.726  -4.959  1.00 61.32      C2   C  
ATOM   2631  C   VAL A 203       4.715  -1.415  -4.186  1.00 61.32      C2   C  
ATOM   2632  O   VAL A 203       4.813  -1.428  -2.961  1.00 61.32      C2   O  
ATOM   2633  CB  VAL A 203       6.351  -2.746  -5.640  1.00 61.32      C2   C  
ATOM   2634  CG1 VAL A 203       7.500  -2.326  -4.697  1.00 61.32      C2   C  
ATOM   2635  CG2 VAL A 203       6.669  -4.143  -6.206  1.00 61.32      C2   C  
ATOM   2636  H   VAL A 203       4.167  -2.836  -6.935  1.00 61.32      C2   H  
ATOM   2637  HA  VAL A 203       4.916  -3.544  -4.236  1.00 61.32      C2   H  
ATOM   2638  HB  VAL A 203       6.339  -2.044  -6.476  1.00 61.32      C2   H  
ATOM   2639 HG11 VAL A 203       8.471  -2.507  -5.155  1.00 61.32      C2   H  
ATOM   2640 HG12 VAL A 203       7.460  -1.265  -4.449  1.00 61.32      C2   H  
ATOM   2641 HG13 VAL A 203       7.472  -2.892  -3.765  1.00 61.32      C2   H  
ATOM   2642 HG21 VAL A 203       7.593  -4.130  -6.784  1.00 61.32      C2   H  
ATOM   2643 HG22 VAL A 203       6.789  -4.872  -5.404  1.00 61.32      C2   H  
ATOM   2644 HG23 VAL A 203       5.882  -4.514  -6.860  1.00 61.32      C2   H  
ATOM   2645  N   THR A 204       4.382  -0.306  -4.873  1.00 57.83      C2   N  
ATOM   2646  CA  THR A 204       4.138   0.997  -4.242  1.00 57.83      C2   C  
ATOM   2647  C   THR A 204       2.809   1.036  -3.462  1.00 57.83      C2   C  
ATOM   2648  O   THR A 204       2.771   1.646  -2.395  1.00 57.83      C2   O  
ATOM   2649  CB  THR A 204       4.191   2.136  -5.293  1.00 57.83      C2   C  
ATOM   2650  CG2 THR A 204       5.572   2.302  -5.941  1.00 57.83      C2   C  
ATOM   2651  OG1 THR A 204       3.202   2.002  -6.296  1.00 57.83      C2   O  
ATOM   2652  H   THR A 204       4.310  -0.362  -5.880  1.00 57.83      C2   H  
ATOM   2653  HA  THR A 204       4.940   1.176  -3.522  1.00 57.83      C2   H  
ATOM   2654  HB  THR A 204       3.977   3.073  -4.780  1.00 57.83      C2   H  
ATOM   2655  HG1 THR A 204       3.436   1.273  -6.855  1.00 57.83      C2   H  
ATOM   2656 HG21 THR A 204       5.580   3.134  -6.646  1.00 57.83      C2   H  
ATOM   2657 HG22 THR A 204       6.336   2.501  -5.189  1.00 57.83      C2   H  
ATOM   2658 HG23 THR A 204       5.871   1.406  -6.481  1.00 57.83      C2   H  
ATOM   2659  N   ALA A 205       1.745   0.368  -3.948  1.00 55.14      C2   N  
ATOM   2660  CA  ALA A 205       0.443   0.276  -3.280  1.00 55.14      C2   C  
ATOM   2661  C   ALA A 205       0.515  -0.610  -2.030  1.00 55.14      C2   C  
ATOM   2662  O   ALA A 205      -0.105  -0.277  -1.023  1.00 55.14      C2   O  
ATOM   2663  CB  ALA A 205      -0.605  -0.308  -4.240  1.00 55.14      C2   C  
ATOM   2664  H   ALA A 205       1.834  -0.095  -4.844  1.00 55.14      C2   H  
ATOM   2665  HA  ALA A 205       0.121   1.275  -2.986  1.00 55.14      C2   H  
ATOM   2666  HB1 ALA A 205      -1.586  -0.367  -3.765  1.00 55.14      C2   H  
ATOM   2667  HB2 ALA A 205      -0.717   0.321  -5.125  1.00 55.14      C2   H  
ATOM   2668  HB3 ALA A 205      -0.339  -1.312  -4.572  1.00 55.14      C2   H  
ATOM   2669  N   ALA A 206       1.320  -1.687  -2.070  1.00 55.81      C2   N  
ATOM   2670  CA  ALA A 206       1.597  -2.550  -0.926  1.00 55.81      C2   C  
ATOM   2671  C   ALA A 206       2.479  -1.854   0.122  1.00 55.81      C2   C  
ATOM   2672  O   ALA A 206       2.281  -2.102   1.306  1.00 55.81      C2   O  
ATOM   2673  CB  ALA A 206       2.314  -3.820  -1.407  1.00 55.81      C2   C  
ATOM   2674  H   ALA A 206       1.795  -1.901  -2.936  1.00 55.81      C2   H  
ATOM   2675  HA  ALA A 206       0.652  -2.833  -0.457  1.00 55.81      C2   H  
ATOM   2676  HB1 ALA A 206       2.557  -4.479  -0.572  1.00 55.81      C2   H  
ATOM   2677  HB2 ALA A 206       1.682  -4.389  -2.089  1.00 55.81      C2   H  
ATOM   2678  HB3 ALA A 206       3.245  -3.588  -1.927  1.00 55.81      C2   H  
ATOM   2679  N   TRP A 207       3.408  -0.972  -0.292  1.00 56.18      C2   N  
ATOM   2680  CA  TRP A 207       4.308  -0.225   0.592  1.00 56.18      C2   C  
ATOM   2681  C   TRP A 207       3.600   0.970   1.263  1.00 56.18      C2   C  
ATOM   2682  O   TRP A 207       3.946   1.310   2.394  1.00 56.18      C2   O  
ATOM   2683  CB  TRP A 207       5.508   0.285  -0.237  1.00 56.18      C2   C  
ATOM   2684  CG  TRP A 207       6.682   0.829   0.531  1.00 56.18      C2   C  
ATOM   2685  CD1 TRP A 207       7.189   2.078   0.412  1.00 56.18      C2   C  
ATOM   2686  CD2 TRP A 207       7.521   0.152   1.521  1.00 56.18      C2   C  
ATOM   2687  CE2 TRP A 207       8.520   1.070   1.971  1.00 56.18      C2   C  
ATOM   2688  CE3 TRP A 207       7.547  -1.145   2.087  1.00 56.18      C2   C  
ATOM   2689  NE1 TRP A 207       8.276   2.220   1.252  1.00 56.18      C2   N  
ATOM   2690  CZ2 TRP A 207       9.480   0.726   2.940  1.00 56.18      C2   C  
ATOM   2691  CZ3 TRP A 207       8.507  -1.502   3.057  1.00 56.18      C2   C  
ATOM   2692  CH2 TRP A 207       9.468  -0.568   3.489  1.00 56.18      C2   C  
ATOM   2693  H   TRP A 207       3.523  -0.835  -1.287  1.00 56.18      C2   H  
ATOM   2694  HA  TRP A 207       4.679  -0.903   1.359  1.00 56.18      C2   H  
ATOM   2695  HB2 TRP A 207       5.910  -0.544  -0.818  1.00 56.18      C2   H  
ATOM   2696  HB3 TRP A 207       5.179   1.029  -0.964  1.00 56.18      C2   H  
ATOM   2697  HD1 TRP A 207       6.797   2.837  -0.249  1.00 56.18      C2   H  
ATOM   2698  HE1 TRP A 207       8.804   3.078   1.326  1.00 56.18      C2   H  
ATOM   2699  HE3 TRP A 207       6.817  -1.877   1.774  1.00 56.18      C2   H  
ATOM   2700  HZ2 TRP A 207      10.219   1.447   3.255  1.00 56.18      C2   H  
ATOM   2701  HZ3 TRP A 207       8.500  -2.497   3.477  1.00 56.18      C2   H  
ATOM   2702  HH2 TRP A 207      10.198  -0.844   4.236  1.00 56.18      C2   H  
ATOM   2703  N   SER A 208       2.597   1.576   0.600  1.00 52.87      C2   N  
ATOM   2704  CA  SER A 208       1.790   2.677   1.134  1.00 52.87      C2   C  
ATOM   2705  C   SER A 208       0.708   2.177   2.112  1.00 52.87      C2   C  
ATOM   2706  O   SER A 208       0.407   2.883   3.070  1.00 52.87      C2   O  
ATOM   2707  CB  SER A 208       1.148   3.460  -0.036  1.00 52.87      C2   C  
ATOM   2708  OG  SER A 208       0.034   2.817  -0.630  1.00 52.87      C2   O  
ATOM   2709  H   SER A 208       2.391   1.262  -0.339  1.00 52.87      C2   H  
ATOM   2710  HA  SER A 208       2.453   3.359   1.670  1.00 52.87      C2   H  
ATOM   2711  HB2 SER A 208       0.805   4.429   0.329  1.00 52.87      C2   H  
ATOM   2712  HB3 SER A 208       1.891   3.676  -0.804  1.00 52.87      C2   H  
ATOM   2713  HG  SER A 208       0.318   1.996  -1.002  1.00 52.87      C2   H  
ATOM   2714  N   ILE A 209       0.159   0.964   1.906  1.00 53.12      C2   N  
ATOM   2715  CA  ILE A 209      -0.780   0.301   2.819  1.00 53.12      C2   C  
ATOM   2716  C   ILE A 209       0.000  -0.349   3.983  1.00 53.12      C2   C  
ATOM   2717  O   ILE A 209      -0.507  -0.358   5.105  1.00 53.12      C2   O  
ATOM   2718  CB  ILE A 209      -1.633  -0.737   2.022  1.00 53.12      C2   C  
ATOM   2719  CG1 ILE A 209      -2.584  -0.003   1.039  1.00 53.12      C2   C  
ATOM   2720  CG2 ILE A 209      -2.460  -1.689   2.916  1.00 53.12      C2   C  
ATOM   2721  CD1 ILE A 209      -3.290  -0.911   0.019  1.00 53.12      C2   C  
ATOM   2722  H   ILE A 209       0.433   0.452   1.079  1.00 53.12      C2   H  
ATOM   2723  HA  ILE A 209      -1.454   1.045   3.250  1.00 53.12      C2   H  
ATOM   2724  HB  ILE A 209      -0.948  -1.355   1.439  1.00 53.12      C2   H  
ATOM   2725 HG12 ILE A 209      -3.336   0.553   1.603  1.00 53.12      C2   H  
ATOM   2726 HG13 ILE A 209      -2.032   0.751   0.478  1.00 53.12      C2   H  
ATOM   2727 HG21 ILE A 209      -3.008  -2.416   2.321  1.00 53.12      C2   H  
ATOM   2728 HG22 ILE A 209      -1.843  -2.272   3.600  1.00 53.12      C2   H  
ATOM   2729 HG23 ILE A 209      -3.191  -1.136   3.502  1.00 53.12      C2   H  
ATOM   2730 HD11 ILE A 209      -3.839  -0.311  -0.707  1.00 53.12      C2   H  
ATOM   2731 HD12 ILE A 209      -2.574  -1.521  -0.532  1.00 53.12      C2   H  
ATOM   2732 HD13 ILE A 209      -4.011  -1.577   0.492  1.00 53.12      C2   H  
ATOM   2733  N   PHE A 210       1.245  -0.814   3.747  1.00 54.49      C2   N  
ATOM   2734  CA  PHE A 210       2.178  -1.292   4.774  1.00 54.49      C2   C  
ATOM   2735  C   PHE A 210       2.635  -0.165   5.718  1.00 54.49      C2   C  
ATOM   2736  O   PHE A 210       2.998  -0.460   6.852  1.00 54.49      C2   O  
ATOM   2737  CB  PHE A 210       3.414  -1.956   4.124  1.00 54.49      C2   C  
ATOM   2738  CG  PHE A 210       4.514  -2.395   5.081  1.00 54.49      C2   C  
ATOM   2739  CD1 PHE A 210       4.319  -3.508   5.926  1.00 54.49      C2   C  
ATOM   2740  CD2 PHE A 210       5.713  -1.656   5.166  1.00 54.49      C2   C  
ATOM   2741  CE1 PHE A 210       5.314  -3.873   6.855  1.00 54.49      C2   C  
ATOM   2742  CE2 PHE A 210       6.708  -2.023   6.091  1.00 54.49      C2   C  
ATOM   2743  CZ  PHE A 210       6.508  -3.130   6.938  1.00 54.49      C2   C  
ATOM   2744  H   PHE A 210       1.587  -0.799   2.796  1.00 54.49      C2   H  
ATOM   2745  HA  PHE A 210       1.662  -2.052   5.355  1.00 54.49      C2   H  
ATOM   2746  HB2 PHE A 210       3.100  -2.844   3.575  1.00 54.49      C2   H  
ATOM   2747  HB3 PHE A 210       3.849  -1.277   3.393  1.00 54.49      C2   H  
ATOM   2748  HD1 PHE A 210       3.400  -4.073   5.876  1.00 54.49      C2   H  
ATOM   2749  HD2 PHE A 210       5.868  -0.794   4.532  1.00 54.49      C2   H  
ATOM   2750  HE1 PHE A 210       5.160  -4.720   7.506  1.00 54.49      C2   H  
ATOM   2751  HE2 PHE A 210       7.624  -1.454   6.151  1.00 54.49      C2   H  
ATOM   2752  HZ  PHE A 210       7.270  -3.408   7.652  1.00 54.49      C2   H  
ATOM   2753  N   ALA A 211       2.589   1.108   5.288  1.00 50.23      C2   N  
ATOM   2754  CA  ALA A 211       2.932   2.271   6.104  1.00 50.23      C2   C  
ATOM   2755  C   ALA A 211       1.952   2.444   7.279  1.00 50.23      C2   C  
ATOM   2756  O   ALA A 211       2.383   2.671   8.408  1.00 50.23      C2   O  
ATOM   2757  CB  ALA A 211       2.916   3.523   5.213  1.00 50.23      C2   C  
ATOM   2758  H   ALA A 211       2.294   1.281   4.337  1.00 50.23      C2   H  
ATOM   2759  HA  ALA A 211       3.939   2.126   6.498  1.00 50.23      C2   H  
ATOM   2760  HB1 ALA A 211       3.393   4.360   5.718  1.00 50.23      C2   H  
ATOM   2761  HB2 ALA A 211       3.460   3.359   4.283  1.00 50.23      C2   H  
ATOM   2762  HB3 ALA A 211       1.905   3.833   4.951  1.00 50.23      C2   H  
ATOM   2763  N   TYR A 212       0.646   2.263   7.021  1.00 49.41      C2   N  
ATOM   2764  CA  TYR A 212      -0.422   2.338   8.019  1.00 49.41      C2   C  
ATOM   2765  C   TYR A 212      -0.640   0.998   8.744  1.00 49.41      C2   C  
ATOM   2766  O   TYR A 212      -1.216   0.998   9.831  1.00 49.41      C2   O  
ATOM   2767  CB  TYR A 212      -1.723   2.760   7.309  1.00 49.41      C2   C  
ATOM   2768  CG  TYR A 212      -1.624   4.172   6.762  1.00 49.41      C2   C  
ATOM   2769  CD1 TYR A 212      -1.343   4.387   5.400  1.00 49.41      C2   C  
ATOM   2770  CD2 TYR A 212      -1.728   5.274   7.633  1.00 49.41      C2   C  
ATOM   2771  CE1 TYR A 212      -1.129   5.691   4.916  1.00 49.41      C2   C  
ATOM   2772  CE2 TYR A 212      -1.525   6.581   7.151  1.00 49.41      C2   C  
ATOM   2773  CZ  TYR A 212      -1.202   6.788   5.795  1.00 49.41      C2   C  
ATOM   2774  OH  TYR A 212      -0.948   8.049   5.339  1.00 49.41      C2   O  
ATOM   2775  H   TYR A 212       0.375   2.062   6.069  1.00 49.41      C2   H  
ATOM   2776  HA  TYR A 212      -0.171   3.090   8.768  1.00 49.41      C2   H  
ATOM   2777  HB2 TYR A 212      -1.966   2.065   6.503  1.00 49.41      C2   H  
ATOM   2778  HB3 TYR A 212      -2.565   2.727   8.003  1.00 49.41      C2   H  
ATOM   2779  HD1 TYR A 212      -1.264   3.547   4.730  1.00 49.41      C2   H  
ATOM   2780  HD2 TYR A 212      -1.928   5.105   8.679  1.00 49.41      C2   H  
ATOM   2781  HE1 TYR A 212      -0.895   5.838   3.874  1.00 49.41      C2   H  
ATOM   2782  HE2 TYR A 212      -1.584   7.421   7.827  1.00 49.41      C2   H  
ATOM   2783  HH  TYR A 212      -0.628   8.058   4.450  1.00 49.41      C2   H  
ATOM   2784  N   THR A 213      -0.121  -0.124   8.209  1.00 53.64      C2   N  
ATOM   2785  CA  THR A 213      -0.064  -1.410   8.911  1.00 53.64      C2   C  
ATOM   2786  C   THR A 213       1.084  -1.357   9.936  1.00 53.64      C2   C  
ATOM   2787  O   THR A 213       0.877  -1.745  11.078  1.00 53.64      C2   O  
ATOM   2788  CB  THR A 213       0.193  -2.564   7.911  1.00 53.64      C2   C  
ATOM   2789  CG2 THR A 213       0.234  -3.959   8.562  1.00 53.64      C2   C  
ATOM   2790  OG1 THR A 213      -0.849  -2.603   6.957  1.00 53.64      C2   O  
ATOM   2791  H   THR A 213       0.342  -0.058   7.313  1.00 53.64      C2   H  
ATOM   2792  HA  THR A 213      -1.007  -1.588   9.433  1.00 53.64      C2   H  
ATOM   2793  HB  THR A 213       1.138  -2.404   7.397  1.00 53.64      C2   H  
ATOM   2794  HG1 THR A 213      -0.837  -1.798   6.458  1.00 53.64      C2   H  
ATOM   2795 HG21 THR A 213       0.355  -4.737   7.808  1.00 53.64      C2   H  
ATOM   2796 HG22 THR A 213       1.066  -4.060   9.259  1.00 53.64      C2   H  
ATOM   2797 HG23 THR A 213      -0.686  -4.168   9.110  1.00 53.64      C2   H  
ATOM   2798  N   TRP A 214       2.261  -0.825   9.557  1.00 54.89      C2   N  
ATOM   2799  CA  TRP A 214       3.425  -0.591  10.416  1.00 54.89      C2   C  
ATOM   2800  C   TRP A 214       3.134   0.417  11.545  1.00 54.89      C2   C  
ATOM   2801  O   TRP A 214       3.692   0.279  12.632  1.00 54.89      C2   O  
ATOM   2802  CB  TRP A 214       4.600  -0.105   9.539  1.00 54.89      C2   C  
ATOM   2803  CG  TRP A 214       5.845   0.323  10.261  1.00 54.89      C2   C  
ATOM   2804  CD1 TRP A 214       6.342   1.580  10.269  1.00 54.89      C2   C  
ATOM   2805  CD2 TRP A 214       6.729  -0.463  11.120  1.00 54.89      C2   C  
ATOM   2806  CE2 TRP A 214       7.744   0.402  11.632  1.00 54.89      C2   C  
ATOM   2807  CE3 TRP A 214       6.768  -1.815  11.538  1.00 54.89      C2   C  
ATOM   2808  NE1 TRP A 214       7.462   1.628  11.069  1.00 54.89      C2   N  
ATOM   2809  CZ2 TRP A 214       8.735  -0.043  12.524  1.00 54.89      C2   C  
ATOM   2810  CZ3 TRP A 214       7.758  -2.274  12.432  1.00 54.89      C2   C  
ATOM   2811  CH2 TRP A 214       8.737  -1.391  12.928  1.00 54.89      C2   C  
ATOM   2812  H   TRP A 214       2.360  -0.540   8.590  1.00 54.89      C2   H  
ATOM   2813  HA  TRP A 214       3.703  -1.540  10.876  1.00 54.89      C2   H  
ATOM   2814  HB2 TRP A 214       4.882  -0.894   8.841  1.00 54.89      C2   H  
ATOM   2815  HB3 TRP A 214       4.272   0.734   8.924  1.00 54.89      C2   H  
ATOM   2816  HD1 TRP A 214       5.905   2.417   9.743  1.00 54.89      C2   H  
ATOM   2817  HE1 TRP A 214       7.955   2.492  11.254  1.00 54.89      C2   H  
ATOM   2818  HE3 TRP A 214       6.018  -2.503  11.179  1.00 54.89      C2   H  
ATOM   2819  HZ2 TRP A 214       9.477   0.643  12.903  1.00 54.89      C2   H  
ATOM   2820  HZ3 TRP A 214       7.760  -3.307  12.747  1.00 54.89      C2   H  
ATOM   2821  HH2 TRP A 214       9.483  -1.746  13.623  1.00 54.89      C2   H  
ATOM   2822  N   LEU A 215       2.228   1.382  11.308  1.00 55.43      C2   N  
ATOM   2823  CA  LEU A 215       1.732   2.335  12.301  1.00 55.43      C2   C  
ATOM   2824  C   LEU A 215       0.896   1.641  13.396  1.00 55.43      C2   C  
ATOM   2825  O   LEU A 215       0.950   2.069  14.546  1.00 55.43      C2   O  
ATOM   2826  CB  LEU A 215       0.912   3.418  11.565  1.00 55.43      C2   C  
ATOM   2827  CG  LEU A 215       0.386   4.597  12.415  1.00 55.43      C2   C  
ATOM   2828  CD1 LEU A 215       1.498   5.300  13.209  1.00 55.43      C2   C  
ATOM   2829  CD2 LEU A 215      -0.342   5.607  11.515  1.00 55.43      C2   C  
ATOM   2830  H   LEU A 215       1.833   1.440  10.380  1.00 55.43      C2   H  
ATOM   2831  HA  LEU A 215       2.603   2.800  12.766  1.00 55.43      C2   H  
ATOM   2832  HB2 LEU A 215       1.525   3.827  10.760  1.00 55.43      C2   H  
ATOM   2833  HB3 LEU A 215       0.060   2.946  11.078  1.00 55.43      C2   H  
ATOM   2834  HG  LEU A 215      -0.343   4.215  13.131  1.00 55.43      C2   H  
ATOM   2835 HD11 LEU A 215       1.111   6.175  13.731  1.00 55.43      C2   H  
ATOM   2836 HD12 LEU A 215       1.928   4.646  13.967  1.00 55.43      C2   H  
ATOM   2837 HD13 LEU A 215       2.303   5.629  12.553  1.00 55.43      C2   H  
ATOM   2838 HD21 LEU A 215      -0.770   6.423  12.098  1.00 55.43      C2   H  
ATOM   2839 HD22 LEU A 215       0.334   6.037  10.777  1.00 55.43      C2   H  
ATOM   2840 HD23 LEU A 215      -1.153   5.136  10.963  1.00 55.43      C2   H  
ATOM   2841  N   TYR A 216       0.195   0.538  13.069  1.00 59.09      C2   N  
ATOM   2842  CA  TYR A 216      -0.480  -0.329  14.037  1.00 59.09      C2   C  
ATOM   2843  C   TYR A 216       0.531  -1.209  14.801  1.00 59.09      C2   C  
ATOM   2844  O   TYR A 216       0.332  -1.424  15.995  1.00 59.09      C2   O  
ATOM   2845  CB  TYR A 216      -1.503  -1.230  13.301  1.00 59.09      C2   C  
ATOM   2846  CG  TYR A 216      -2.275  -2.198  14.180  1.00 59.09      C2   C  
ATOM   2847  CD1 TYR A 216      -3.402  -1.765  14.910  1.00 59.09      C2   C  
ATOM   2848  CD2 TYR A 216      -1.843  -3.537  14.288  1.00 59.09      C2   C  
ATOM   2849  CE1 TYR A 216      -4.077  -2.665  15.759  1.00 59.09      C2   C  
ATOM   2850  CE2 TYR A 216      -2.511  -4.431  15.142  1.00 59.09      C2   C  
ATOM   2851  CZ  TYR A 216      -3.623  -3.992  15.885  1.00 59.09      C2   C  
ATOM   2852  OH  TYR A 216      -4.253  -4.855  16.732  1.00 59.09      C2   O  
ATOM   2853  H   TYR A 216       0.207   0.233  12.106  1.00 59.09      C2   H  
ATOM   2854  HA  TYR A 216      -1.017   0.292  14.757  1.00 59.09      C2   H  
ATOM   2855  HB2 TYR A 216      -2.219  -0.612  12.765  1.00 59.09      C2   H  
ATOM   2856  HB3 TYR A 216      -1.018  -1.822  12.532  1.00 59.09      C2   H  
ATOM   2857  HD1 TYR A 216      -3.743  -0.744  14.829  1.00 59.09      C2   H  
ATOM   2858  HD2 TYR A 216      -0.980  -3.876  13.732  1.00 59.09      C2   H  
ATOM   2859  HE1 TYR A 216      -4.937  -2.335  16.322  1.00 59.09      C2   H  
ATOM   2860  HE2 TYR A 216      -2.160  -5.448  15.233  1.00 59.09      C2   H  
ATOM   2861  HH  TYR A 216      -3.860  -5.714  16.751  1.00 59.09      C2   H  
ATOM   2862  N   ILE A 217       1.602  -1.708  14.149  1.00 59.51      C2   N  
ATOM   2863  CA  ILE A 217       2.624  -2.571  14.763  1.00 59.51      C2   C  
ATOM   2864  C   ILE A 217       3.363  -1.867  15.920  1.00 59.51      C2   C  
ATOM   2865  O   ILE A 217       3.498  -2.458  16.990  1.00 59.51      C2   O  
ATOM   2866  CB  ILE A 217       3.621  -3.125  13.695  1.00 59.51      C2   C  
ATOM   2867  CG1 ILE A 217       2.960  -3.999  12.603  1.00 59.51      C2   C  
ATOM   2868  CG2 ILE A 217       4.820  -3.890  14.294  1.00 59.51      C2   C  
ATOM   2869  CD1 ILE A 217       2.155  -5.204  13.108  1.00 59.51      C2   C  
ATOM   2870  H   ILE A 217       1.704  -1.496  13.166  1.00 59.51      C2   H  
ATOM   2871  HA  ILE A 217       2.096  -3.413  15.207  1.00 59.51      C2   H  
ATOM   2872  HB  ILE A 217       4.053  -2.267  13.180  1.00 59.51      C2   H  
ATOM   2873 HG12 ILE A 217       2.305  -3.390  11.995  1.00 59.51      C2   H  
ATOM   2874 HG13 ILE A 217       3.728  -4.351  11.914  1.00 59.51      C2   H  
ATOM   2875 HG21 ILE A 217       5.454  -4.310  13.513  1.00 59.51      C2   H  
ATOM   2876 HG22 ILE A 217       5.459  -3.239  14.890  1.00 59.51      C2   H  
ATOM   2877 HG23 ILE A 217       4.490  -4.711  14.929  1.00 59.51      C2   H  
ATOM   2878 HD11 ILE A 217       1.810  -5.811  12.270  1.00 59.51      C2   H  
ATOM   2879 HD12 ILE A 217       2.749  -5.848  13.757  1.00 59.51      C2   H  
ATOM   2880 HD13 ILE A 217       1.270  -4.886  13.657  1.00 59.51      C2   H  
ATOM   2881  N   ILE A 218       3.814  -0.617  15.724  1.00 57.87      C2   N  
ATOM   2882  CA  ILE A 218       4.578   0.148  16.718  1.00 57.87      C2   C  
ATOM   2883  C   ILE A 218       3.704   0.711  17.862  1.00 57.87      C2   C  
ATOM   2884  O   ILE A 218       4.259   1.130  18.875  1.00 57.87      C2   O  
ATOM   2885  CB  ILE A 218       5.362   1.292  16.007  1.00 57.87      C2   C  
ATOM   2886  CG1 ILE A 218       4.460   2.372  15.354  1.00 57.87      C2   C  
ATOM   2887  CG2 ILE A 218       6.385   0.700  15.015  1.00 57.87      C2   C  
ATOM   2888  CD1 ILE A 218       5.224   3.531  14.696  1.00 57.87      C2   C  
ATOM   2889  H   ILE A 218       3.670  -0.188  14.819  1.00 57.87      C2   H  
ATOM   2890  HA  ILE A 218       5.306  -0.521  17.184  1.00 57.87      C2   H  
ATOM   2891  HB  ILE A 218       5.948   1.799  16.776  1.00 57.87      C2   H  
ATOM   2892 HG12 ILE A 218       3.806   1.914  14.616  1.00 57.87      C2   H  
ATOM   2893 HG13 ILE A 218       3.801   2.805  16.105  1.00 57.87      C2   H  
ATOM   2894 HG21 ILE A 218       7.063   1.460  14.628  1.00 57.87      C2   H  
ATOM   2895 HG22 ILE A 218       7.004  -0.056  15.498  1.00 57.87      C2   H  
ATOM   2896 HG23 ILE A 218       5.899   0.231  14.161  1.00 57.87      C2   H  
ATOM   2897 HD11 ILE A 218       4.532   4.296  14.344  1.00 57.87      C2   H  
ATOM   2898 HD12 ILE A 218       5.911   4.002  15.400  1.00 57.87      C2   H  
ATOM   2899 HD13 ILE A 218       5.797   3.198  13.831  1.00 57.87      C2   H  
ATOM   2900  N   LEU A 219       2.364   0.717  17.720  1.00 62.01      C2   N  
ATOM   2901  CA  LEU A 219       1.423   1.199  18.736  1.00 62.01      C2   C  
ATOM   2902  C   LEU A 219       0.736   0.064  19.514  1.00 62.01      C2   C  
ATOM   2903  O   LEU A 219       0.330   0.307  20.649  1.00 62.01      C2   O  
ATOM   2904  CB  LEU A 219       0.293   2.005  18.047  1.00 62.01      C2   C  
ATOM   2905  CG  LEU A 219       0.692   3.399  17.520  1.00 62.01      C2   C  
ATOM   2906  CD1 LEU A 219      -0.487   4.025  16.755  1.00 62.01      C2   C  
ATOM   2907  CD2 LEU A 219       1.153   4.344  18.642  1.00 62.01      C2   C  
ATOM   2908  H   LEU A 219       1.977   0.365  16.857  1.00 62.01      C2   H  
ATOM   2909  HA  LEU A 219       1.929   1.821  19.475  1.00 62.01      C2   H  
ATOM   2910  HB2 LEU A 219      -0.113   1.412  17.224  1.00 62.01      C2   H  
ATOM   2911  HB3 LEU A 219      -0.539   2.147  18.738  1.00 62.01      C2   H  
ATOM   2912  HG  LEU A 219       1.519   3.282  16.821  1.00 62.01      C2   H  
ATOM   2913 HD11 LEU A 219      -0.196   4.956  16.272  1.00 62.01      C2   H  
ATOM   2914 HD12 LEU A 219      -0.860   3.362  15.975  1.00 62.01      C2   H  
ATOM   2915 HD13 LEU A 219      -1.320   4.242  17.424  1.00 62.01      C2   H  
ATOM   2916 HD21 LEU A 219       1.374   5.335  18.249  1.00 62.01      C2   H  
ATOM   2917 HD22 LEU A 219       0.388   4.456  19.411  1.00 62.01      C2   H  
ATOM   2918 HD23 LEU A 219       2.063   3.991  19.124  1.00 62.01      C2   H  
ATOM   2919  N   SER A 220       0.553  -1.131  18.923  1.00 63.56      C2   N  
ATOM   2920  CA  SER A 220      -0.372  -2.159  19.422  1.00 63.56      C2   C  
ATOM   2921  C   SER A 220       0.194  -3.586  19.467  1.00 63.56      C2   C  
ATOM   2922  O   SER A 220      -0.458  -4.455  20.048  1.00 63.56      C2   O  
ATOM   2923  CB  SER A 220      -1.713  -2.088  18.653  1.00 63.56      C2   C  
ATOM   2924  OG  SER A 220      -2.461  -0.951  19.032  1.00 63.56      C2   O  
ATOM   2925  H   SER A 220       0.906  -1.253  17.983  1.00 63.56      C2   H  
ATOM   2926  HA  SER A 220      -0.598  -1.960  20.471  1.00 63.56      C2   H  
ATOM   2927  HB2 SER A 220      -1.559  -2.080  17.576  1.00 63.56      C2   H  
ATOM   2928  HB3 SER A 220      -2.333  -2.960  18.868  1.00 63.56      C2   H  
ATOM   2929  HG  SER A 220      -1.953  -0.180  18.831  1.00 63.56      C2   H  
ATOM   2930  N   VAL A 221       1.379  -3.843  18.886  1.00 62.64      C2   N  
ATOM   2931  CA  VAL A 221       1.989  -5.176  18.799  1.00 62.64      C2   C  
ATOM   2932  C   VAL A 221       3.343  -5.165  19.520  1.00 62.64      C2   C  
ATOM   2933  O   VAL A 221       3.522  -5.899  20.492  1.00 62.64      C2   O  
ATOM   2934  CB  VAL A 221       2.070  -5.653  17.320  1.00 62.64      C2   C  
ATOM   2935  CG1 VAL A 221       2.710  -7.048  17.174  1.00 62.64      C2   C  
ATOM   2936  CG2 VAL A 221       0.690  -5.643  16.636  1.00 62.64      C2   C  
ATOM   2937  H   VAL A 221       1.877  -3.080  18.450  1.00 62.64      C2   H  
ATOM   2938  HA  VAL A 221       1.375  -5.905  19.331  1.00 62.64      C2   H  
ATOM   2939  HB  VAL A 221       2.709  -4.964  16.771  1.00 62.64      C2   H  
ATOM   2940 HG11 VAL A 221       2.733  -7.359  16.130  1.00 62.64      C2   H  
ATOM   2941 HG12 VAL A 221       3.740  -7.065  17.531  1.00 62.64      C2   H  
ATOM   2942 HG13 VAL A 221       2.150  -7.799  17.732  1.00 62.64      C2   H  
ATOM   2943 HG21 VAL A 221       0.744  -6.051  15.628  1.00 62.64      C2   H  
ATOM   2944 HG22 VAL A 221      -0.030  -6.243  17.194  1.00 62.64      C2   H  
ATOM   2945 HG23 VAL A 221       0.288  -4.633  16.552  1.00 62.64      C2   H  
ATOM   2946  N   ILE A 222       4.282  -4.327  19.054  1.00 61.98      C2   N  
ATOM   2947  CA  ILE A 222       5.605  -4.140  19.641  1.00 61.98      C2   C  
ATOM   2948  C   ILE A 222       5.496  -2.911  20.556  1.00 61.98      C2   C  
ATOM   2949  O   ILE A 222       5.274  -1.798  20.079  1.00 61.98      C2   O  
ATOM   2950  CB  ILE A 222       6.659  -3.892  18.521  1.00 61.98      C2   C  
ATOM   2951  CG1 ILE A 222       6.617  -4.988  17.426  1.00 61.98      C2   C  
ATOM   2952  CG2 ILE A 222       8.078  -3.794  19.121  1.00 61.98      C2   C  
ATOM   2953  CD1 ILE A 222       7.610  -4.775  16.273  1.00 61.98      C2   C  
ATOM   2954  H   ILE A 222       4.049  -3.733  18.267  1.00 61.98      C2   H  
ATOM   2955  HA  ILE A 222       5.900  -5.020  20.217  1.00 61.98      C2   H  
ATOM   2956  HB  ILE A 222       6.437  -2.942  18.031  1.00 61.98      C2   H  
ATOM   2957 HG12 ILE A 222       6.789  -5.968  17.874  1.00 61.98      C2   H  
ATOM   2958 HG13 ILE A 222       5.620  -5.031  16.989  1.00 61.98      C2   H  
ATOM   2959 HG21 ILE A 222       8.800  -3.496  18.364  1.00 61.98      C2   H  
ATOM   2960 HG22 ILE A 222       8.146  -3.052  19.917  1.00 61.98      C2   H  
ATOM   2961 HG23 ILE A 222       8.400  -4.749  19.537  1.00 61.98      C2   H  
ATOM   2962 HD11 ILE A 222       7.403  -5.465  15.455  1.00 61.98      C2   H  
ATOM   2963 HD12 ILE A 222       7.550  -3.761  15.877  1.00 61.98      C2   H  
ATOM   2964 HD13 ILE A 222       8.637  -4.951  16.590  1.00 61.98      C2   H  
ATOM   2965  N   SER A 223       5.618  -3.147  21.872  1.00 64.44      C2   N  
ATOM   2966  CA  SER A 223       5.567  -2.180  22.974  1.00 64.44      C2   C  
ATOM   2967  C   SER A 223       4.223  -1.402  23.033  1.00 64.44      C2   C  
ATOM   2968  O   SER A 223       4.227  -0.194  22.807  1.00 64.44      C2   O  
ATOM   2969  CB  SER A 223       6.857  -1.307  22.984  1.00 64.44      C2   C  
ATOM   2970  OG  SER A 223       6.925  -0.288  22.005  1.00 64.44      C2   O  
ATOM   2971  H   SER A 223       5.778  -4.106  22.143  1.00 64.44      C2   H  
ATOM   2972  HA  SER A 223       5.608  -2.780  23.883  1.00 64.44      C2   H  
ATOM   2973  HB2 SER A 223       6.952  -0.819  23.955  1.00 64.44      C2   H  
ATOM   2974  HB3 SER A 223       7.739  -1.939  22.880  1.00 64.44      C2   H  
ATOM   2975  HG  SER A 223       6.868  -0.673  21.141  1.00 64.44      C2   H  
ATOM   2976  N   PRO A 224       3.063  -2.064  23.294  1.00 68.38      C2   N  
ATOM   2977  CA  PRO A 224       1.723  -1.440  23.340  1.00 68.38      C2   C  
ATOM   2978  C   PRO A 224       1.625  -0.131  24.152  1.00 68.38      C2   C  
ATOM   2979  O   PRO A 224       1.932  -0.110  25.344  1.00 68.38      C2   O  
ATOM   2980  CB  PRO A 224       0.794  -2.514  23.925  1.00 68.38      C2   C  
ATOM   2981  CG  PRO A 224       1.456  -3.827  23.563  1.00 68.38      C2   C  
ATOM   2982  CD  PRO A 224       2.950  -3.511  23.512  1.00 68.38      C2   C  
ATOM   2983  HA  PRO A 224       1.438  -1.258  22.304  1.00 68.38      C2   H  
ATOM   2984  HB2 PRO A 224       0.734  -2.440  25.012  1.00 68.38      C2   H  
ATOM   2985  HB3 PRO A 224      -0.222  -2.441  23.533  1.00 68.38      C2   H  
ATOM   2986  HG2 PRO A 224       1.216  -4.633  24.257  1.00 68.38      C2   H  
ATOM   2987  HG3 PRO A 224       1.121  -4.134  22.571  1.00 68.38      C2   H  
ATOM   2988  HD2 PRO A 224       3.424  -3.766  24.461  1.00 68.38      C2   H  
ATOM   2989  HD3 PRO A 224       3.418  -4.102  22.727  1.00 68.38      C2   H  
ATOM   2990  N   GLY A 225       1.211   0.957  23.483  1.00 67.18      C2   N  
ATOM   2991  CA  GLY A 225       1.047   2.295  24.052  1.00 67.18      C2   C  
ATOM   2992  C   GLY A 225       2.336   3.124  24.192  1.00 67.18      C2   C  
ATOM   2993  O   GLY A 225       2.284   4.225  24.739  1.00 67.18      C2   O  
ATOM   2994  H   GLY A 225       0.989   0.849  22.501  1.00 67.18      C2   H  
ATOM   2995  HA2 GLY A 225       0.366   2.837  23.399  1.00 67.18      C2   H  
ATOM   2996  HA3 GLY A 225       0.557   2.230  25.025  1.00 67.18      C2   H  
ATOM   2997  N   VAL A 226       3.479   2.607  23.712  1.00 64.37      C2   N  
ATOM   2998  CA  VAL A 226       4.797   3.244  23.714  1.00 64.37      C2   C  
ATOM   2999  C   VAL A 226       5.280   3.334  22.259  1.00 64.37      C2   C  
ATOM   3000  O   VAL A 226       5.026   2.431  21.463  1.00 64.37      C2   O  
ATOM   3001  CB  VAL A 226       5.782   2.426  24.603  1.00 64.37      C2   C  
ATOM   3002  CG1 VAL A 226       7.210   3.011  24.630  1.00 64.37      C2   C  
ATOM   3003  CG2 VAL A 226       5.279   2.262  26.047  1.00 64.37      C2   C  
ATOM   3004  H   VAL A 226       3.435   1.696  23.273  1.00 64.37      C2   H  
ATOM   3005  HA  VAL A 226       4.726   4.258  24.111  1.00 64.37      C2   H  
ATOM   3006  HB  VAL A 226       5.861   1.423  24.181  1.00 64.37      C2   H  
ATOM   3007 HG11 VAL A 226       7.855   2.443  25.301  1.00 64.37      C2   H  
ATOM   3008 HG12 VAL A 226       7.682   2.979  23.649  1.00 64.37      C2   H  
ATOM   3009 HG13 VAL A 226       7.208   4.047  24.968  1.00 64.37      C2   H  
ATOM   3010 HG21 VAL A 226       5.963   1.647  26.632  1.00 64.37      C2   H  
ATOM   3011 HG22 VAL A 226       5.205   3.229  26.541  1.00 64.37      C2   H  
ATOM   3012 HG23 VAL A 226       4.303   1.780  26.093  1.00 64.37      C2   H  
ATOM   3013  N   VAL A 227       6.016   4.407  21.935  1.00 59.77      C2   N  
ATOM   3014  CA  VAL A 227       6.760   4.569  20.689  1.00 59.77      C2   C  
ATOM   3015  C   VAL A 227       8.225   4.790  21.082  1.00 59.77      C2   C  
ATOM   3016  O   VAL A 227       8.577   5.835  21.631  1.00 59.77      C2   O  
ATOM   3017  CB  VAL A 227       6.142   5.697  19.822  1.00 59.77      C2   C  
ATOM   3018  CG1 VAL A 227       7.010   6.056  18.600  1.00 59.77      C2   C  
ATOM   3019  CG2 VAL A 227       4.725   5.320  19.351  1.00 59.77      C2   C  
ATOM   3020  H   VAL A 227       6.167   5.115  22.642  1.00 59.77      C2   H  
ATOM   3021  HA  VAL A 227       6.712   3.653  20.100  1.00 59.77      C2   H  
ATOM   3022  HB  VAL A 227       6.054   6.593  20.438  1.00 59.77      C2   H  
ATOM   3023 HG11 VAL A 227       6.525   6.822  17.999  1.00 59.77      C2   H  
ATOM   3024 HG12 VAL A 227       7.984   6.452  18.886  1.00 59.77      C2   H  
ATOM   3025 HG13 VAL A 227       7.175   5.186  17.962  1.00 59.77      C2   H  
ATOM   3026 HG21 VAL A 227       4.290   6.109  18.740  1.00 59.77      C2   H  
ATOM   3027 HG22 VAL A 227       4.736   4.408  18.754  1.00 59.77      C2   H  
ATOM   3028 HG23 VAL A 227       4.051   5.158  20.191  1.00 59.77      C2   H  
ATOM   3029  N   GLU A 228       9.062   3.779  20.812  1.00 65.11      C2   N  
ATOM   3030  CA  GLU A 228      10.483   3.740  21.152  1.00 65.11      C2   C  
ATOM   3031  C   GLU A 228      11.316   4.424  20.053  1.00 65.11      C2   C  
ATOM   3032  O   GLU A 228      10.848   4.627  18.931  1.00 65.11      C2   O  
ATOM   3033  CB  GLU A 228      10.911   2.261  21.290  1.00 65.11      C2   C  
ATOM   3034  CG  GLU A 228      10.110   1.520  22.387  1.00 65.11      C2   C  
ATOM   3035  CD  GLU A 228      10.621   0.121  22.742  1.00 65.11      C2   C  
ATOM   3036  OE1 GLU A 228      10.102  -0.422  23.742  1.00 65.11      C2   O  
ATOM   3037  OE2 GLU A 228      11.515  -0.390  22.032  1.00 65.11      C2   O  
ATOM   3038  H   GLU A 228       8.680   2.962  20.347  1.00 65.11      C2   H  
ATOM   3039  HA  GLU A 228      10.650   4.256  22.100  1.00 65.11      C2   H  
ATOM   3040  HB2 GLU A 228      10.788   1.743  20.339  1.00 65.11      C2   H  
ATOM   3041  HB3 GLU A 228      11.975   2.214  21.528  1.00 65.11      C2   H  
ATOM   3042  HG2 GLU A 228      10.113   2.112  23.302  1.00 65.11      C2   H  
ATOM   3043  HG3 GLU A 228       9.066   1.423  22.085  1.00 65.11      C2   H  
ATOM   3044  N   VAL A 229      12.554   4.812  20.405  1.00 61.57      C2   N  
ATOM   3045  CA  VAL A 229      13.502   5.554  19.567  1.00 61.57      C2   C  
ATOM   3046  C   VAL A 229      13.812   4.881  18.214  1.00 61.57      C2   C  
ATOM   3047  O   VAL A 229      13.837   5.570  17.195  1.00 61.57      C2   O  
ATOM   3048  CB  VAL A 229      14.771   5.894  20.396  1.00 61.57      C2   C  
ATOM   3049  CG1 VAL A 229      15.542   4.661  20.911  1.00 61.57      C2   C  
ATOM   3050  CG2 VAL A 229      15.720   6.851  19.656  1.00 61.57      C2   C  
ATOM   3051  H   VAL A 229      12.852   4.611  21.348  1.00 61.57      C2   H  
ATOM   3052  HA  VAL A 229      13.014   6.498  19.323  1.00 61.57      C2   H  
ATOM   3053  HB  VAL A 229      14.425   6.437  21.278  1.00 61.57      C2   H  
ATOM   3054 HG11 VAL A 229      16.358   4.964  21.568  1.00 61.57      C2   H  
ATOM   3055 HG12 VAL A 229      14.902   3.990  21.483  1.00 61.57      C2   H  
ATOM   3056 HG13 VAL A 229      15.981   4.089  20.093  1.00 61.57      C2   H  
ATOM   3057 HG21 VAL A 229      16.497   7.228  20.323  1.00 61.57      C2   H  
ATOM   3058 HG22 VAL A 229      16.215   6.363  18.817  1.00 61.57      C2   H  
ATOM   3059 HG23 VAL A 229      15.175   7.709  19.267  1.00 61.57      C2   H  
ATOM   3060  N   TRP A 230      13.996   3.549  18.192  1.00 62.15      C2   N  
ATOM   3061  CA  TRP A 230      14.308   2.785  16.983  1.00 62.15      C2   C  
ATOM   3062  C   TRP A 230      13.072   2.575  16.086  1.00 62.15      C2   C  
ATOM   3063  O   TRP A 230      13.240   2.412  14.881  1.00 62.15      C2   O  
ATOM   3064  CB  TRP A 230      14.891   1.409  17.374  1.00 62.15      C2   C  
ATOM   3065  CG  TRP A 230      13.951   0.418  17.998  1.00 62.15      C2   C  
ATOM   3066  CD1 TRP A 230      13.687   0.310  19.319  1.00 62.15      C2   C  
ATOM   3067  CD2 TRP A 230      13.118  -0.587  17.336  1.00 62.15      C2   C  
ATOM   3068  CE2 TRP A 230      12.360  -1.269  18.335  1.00 62.15      C2   C  
ATOM   3069  CE3 TRP A 230      12.905  -0.977  15.992  1.00 62.15      C2   C  
ATOM   3070  NE1 TRP A 230      12.744  -0.674  19.518  1.00 62.15      C2   N  
ATOM   3071  CZ2 TRP A 230      11.441  -2.284  18.019  1.00 62.15      C2   C  
ATOM   3072  CZ3 TRP A 230      11.980  -1.989  15.661  1.00 62.15      C2   C  
ATOM   3073  CH2 TRP A 230      11.249  -2.643  16.673  1.00 62.15      C2   C  
ATOM   3074  H   TRP A 230      13.931   3.040  19.062  1.00 62.15      C2   H  
ATOM   3075  HA  TRP A 230      15.065   3.328  16.414  1.00 62.15      C2   H  
ATOM   3076  HB2 TRP A 230      15.326   0.935  16.493  1.00 62.15      C2   H  
ATOM   3077  HB3 TRP A 230      15.726   1.560  18.060  1.00 62.15      C2   H  
ATOM   3078  HD1 TRP A 230      14.128   0.928  20.087  1.00 62.15      C2   H  
ATOM   3079  HE1 TRP A 230      12.342  -0.854  20.437  1.00 62.15      C2   H  
ATOM   3080  HE3 TRP A 230      13.450  -0.481  15.203  1.00 62.15      C2   H  
ATOM   3081  HZ2 TRP A 230      10.887  -2.770  18.807  1.00 62.15      C2   H  
ATOM   3082  HZ3 TRP A 230      11.831  -2.264  14.628  1.00 62.15      C2   H  
ATOM   3083  HH2 TRP A 230      10.541  -3.416  16.415  1.00 62.15      C2   H  
ATOM   3084  N   GLU A 231      11.850   2.590  16.653  1.00 61.56      C2   N  
ATOM   3085  CA  GLU A 231      10.589   2.414  15.928  1.00 61.56      C2   C  
ATOM   3086  C   GLU A 231      10.256   3.677  15.122  1.00 61.56      C2   C  
ATOM   3087  O   GLU A 231       9.857   3.565  13.965  1.00 61.56      C2   O  
ATOM   3088  CB  GLU A 231       9.438   2.168  16.926  1.00 61.56      C2   C  
ATOM   3089  CG  GLU A 231       9.541   0.825  17.669  1.00 61.56      C2   C  
ATOM   3090  CD  GLU A 231       8.398   0.586  18.658  1.00 61.56      C2   C  
ATOM   3091  OE1 GLU A 231       7.827   1.585  19.146  1.00 61.56      C2   O  
ATOM   3092  OE2 GLU A 231       8.121  -0.603  18.924  1.00 61.56      C2   O  
ATOM   3093  H   GLU A 231      11.788   2.738  17.651  1.00 61.56      C2   H  
ATOM   3094  HA  GLU A 231      10.671   1.565  15.246  1.00 61.56      C2   H  
ATOM   3095  HB2 GLU A 231       9.386   2.987  17.643  1.00 61.56      C2   H  
ATOM   3096  HB3 GLU A 231       8.487   2.190  16.392  1.00 61.56      C2   H  
ATOM   3097  HG2 GLU A 231       9.562   0.005  16.949  1.00 61.56      C2   H  
ATOM   3098  HG3 GLU A 231      10.475   0.779  18.226  1.00 61.56      C2   H  
ATOM   3099  N   GLY A 232      10.472   4.866  15.715  1.00 59.51      C2   N  
ATOM   3100  CA  GLY A 232      10.298   6.166  15.073  1.00 59.51      C2   C  
ATOM   3101  C   GLY A 232      11.371   6.462  14.019  1.00 59.51      C2   C  
ATOM   3102  O   GLY A 232      11.059   7.071  12.996  1.00 59.51      C2   O  
ATOM   3103  H   GLY A 232      10.793   4.864  16.674  1.00 59.51      C2   H  
ATOM   3104  HA2 GLY A 232       9.307   6.225  14.620  1.00 59.51      C2   H  
ATOM   3105  HA3 GLY A 232      10.340   6.940  15.839  1.00 59.51      C2   H  
ATOM   3106  N   LEU A 233      12.616   5.997  14.239  1.00 61.27      C2   N  
ATOM   3107  CA  LEU A 233      13.721   6.110  13.286  1.00 61.27      C2   C  
ATOM   3108  C   LEU A 233      13.566   5.132  12.112  1.00 61.27      C2   C  
ATOM   3109  O   LEU A 233      13.917   5.494  10.994  1.00 61.27      C2   O  
ATOM   3110  CB  LEU A 233      15.066   5.824  13.993  1.00 61.27      C2   C  
ATOM   3111  CG  LEU A 233      15.609   6.995  14.840  1.00 61.27      C2   C  
ATOM   3112  CD1 LEU A 233      16.742   6.518  15.761  1.00 61.27      C2   C  
ATOM   3113  CD2 LEU A 233      16.101   8.166  13.970  1.00 61.27      C2   C  
ATOM   3114  H   LEU A 233      12.803   5.522  15.112  1.00 61.27      C2   H  
ATOM   3115  HA  LEU A 233      13.729   7.117  12.869  1.00 61.27      C2   H  
ATOM   3116  HB2 LEU A 233      14.951   4.937  14.618  1.00 61.27      C2   H  
ATOM   3117  HB3 LEU A 233      15.831   5.560  13.260  1.00 61.27      C2   H  
ATOM   3118  HG  LEU A 233      14.804   7.366  15.476  1.00 61.27      C2   H  
ATOM   3119 HD11 LEU A 233      17.082   7.322  16.414  1.00 61.27      C2   H  
ATOM   3120 HD12 LEU A 233      16.419   5.695  16.398  1.00 61.27      C2   H  
ATOM   3121 HD13 LEU A 233      17.600   6.170  15.185  1.00 61.27      C2   H  
ATOM   3122 HD21 LEU A 233      16.511   8.965  14.588  1.00 61.27      C2   H  
ATOM   3123 HD22 LEU A 233      16.884   7.847  13.282  1.00 61.27      C2   H  
ATOM   3124 HD23 LEU A 233      15.298   8.604  13.379  1.00 61.27      C2   H  
ATOM   3125  N   LEU A 234      13.012   3.926  12.330  1.00 60.05      C2   N  
ATOM   3126  CA  LEU A 234      12.752   2.945  11.273  1.00 60.05      C2   C  
ATOM   3127  C   LEU A 234      11.514   3.326  10.435  1.00 60.05      C2   C  
ATOM   3128  O   LEU A 234      11.460   2.965   9.261  1.00 60.05      C2   O  
ATOM   3129  CB  LEU A 234      12.579   1.553  11.921  1.00 60.05      C2   C  
ATOM   3130  CG  LEU A 234      12.432   0.353  10.956  1.00 60.05      C2   C  
ATOM   3131  CD1 LEU A 234      13.593   0.252   9.950  1.00 60.05      C2   C  
ATOM   3132  CD2 LEU A 234      12.314  -0.954  11.752  1.00 60.05      C2   C  
ATOM   3133  H   LEU A 234      12.764   3.668  13.276  1.00 60.05      C2   H  
ATOM   3134  HA  LEU A 234      13.621   2.924  10.614  1.00 60.05      C2   H  
ATOM   3135  HB2 LEU A 234      13.453   1.360  12.544  1.00 60.05      C2   H  
ATOM   3136  HB3 LEU A 234      11.726   1.575  12.602  1.00 60.05      C2   H  
ATOM   3137  HG  LEU A 234      11.504   0.469  10.396  1.00 60.05      C2   H  
ATOM   3138 HD11 LEU A 234      13.519  -0.660   9.358  1.00 60.05      C2   H  
ATOM   3139 HD12 LEU A 234      13.594   1.086   9.249  1.00 60.05      C2   H  
ATOM   3140 HD13 LEU A 234      14.558   0.238  10.458  1.00 60.05      C2   H  
ATOM   3141 HD21 LEU A 234      12.099  -1.798  11.097  1.00 60.05      C2   H  
ATOM   3142 HD22 LEU A 234      13.237  -1.175  12.291  1.00 60.05      C2   H  
ATOM   3143 HD23 LEU A 234      11.514  -0.897  12.488  1.00 60.05      C2   H  
ATOM   3144  N   THR A 235      10.575   4.118  10.989  1.00 57.30      C2   N  
ATOM   3145  CA  THR A 235       9.469   4.741  10.250  1.00 57.30      C2   C  
ATOM   3146  C   THR A 235      10.024   5.839   9.320  1.00 57.30      C2   C  
ATOM   3147  O   THR A 235       9.597   5.936   8.171  1.00 57.30      C2   O  
ATOM   3148  CB  THR A 235       8.446   5.362  11.241  1.00 57.30      C2   C  
ATOM   3149  CG2 THR A 235       7.225   6.006  10.558  1.00 57.30      C2   C  
ATOM   3150  OG1 THR A 235       7.923   4.360  12.085  1.00 57.30      C2   O  
ATOM   3151  H   THR A 235      10.684   4.372  11.961  1.00 57.30      C2   H  
ATOM   3152  HA  THR A 235       8.972   3.981   9.642  1.00 57.30      C2   H  
ATOM   3153  HB  THR A 235       8.928   6.108  11.872  1.00 57.30      C2   H  
ATOM   3154  HG1 THR A 235       8.605   4.077  12.682  1.00 57.30      C2   H  
ATOM   3155 HG21 THR A 235       6.511   6.376  11.295  1.00 57.30      C2   H  
ATOM   3156 HG22 THR A 235       7.504   6.855   9.935  1.00 57.30      C2   H  
ATOM   3157 HG23 THR A 235       6.707   5.285   9.926  1.00 57.30      C2   H  
ATOM   3158  N   PHE A 236      11.006   6.625   9.803  1.00 57.07      C2   N  
ATOM   3159  CA  PHE A 236      11.719   7.652   9.046  1.00 57.07      C2   C  
ATOM   3160  C   PHE A 236      12.588   7.055   7.920  1.00 57.07      C2   C  
ATOM   3161  O   PHE A 236      12.557   7.573   6.805  1.00 57.07      C2   O  
ATOM   3162  CB  PHE A 236      12.570   8.496  10.022  1.00 57.07      C2   C  
ATOM   3163  CG  PHE A 236      13.487   9.513   9.365  1.00 57.07      C2   C  
ATOM   3164  CD1 PHE A 236      12.939  10.624   8.693  1.00 57.07      C2   C  
ATOM   3165  CD2 PHE A 236      14.885   9.324   9.385  1.00 57.07      C2   C  
ATOM   3166  CE1 PHE A 236      13.785  11.537   8.034  1.00 57.07      C2   C  
ATOM   3167  CE2 PHE A 236      15.730  10.238   8.727  1.00 57.07      C2   C  
ATOM   3168  CZ  PHE A 236      15.180  11.344   8.050  1.00 57.07      C2   C  
ATOM   3169  H   PHE A 236      11.298   6.480  10.759  1.00 57.07      C2   H  
ATOM   3170  HA  PHE A 236      10.979   8.308   8.592  1.00 57.07      C2   H  
ATOM   3171  HB2 PHE A 236      11.910   9.032  10.703  1.00 57.07      C2   H  
ATOM   3172  HB3 PHE A 236      13.173   7.853  10.658  1.00 57.07      C2   H  
ATOM   3173  HD1 PHE A 236      11.869  10.766   8.670  1.00 57.07      C2   H  
ATOM   3174  HD2 PHE A 236      15.313   8.470   9.890  1.00 57.07      C2   H  
ATOM   3175  HE1 PHE A 236      13.364  12.385   7.515  1.00 57.07      C2   H  
ATOM   3176  HE2 PHE A 236      16.799  10.088   8.739  1.00 57.07      C2   H  
ATOM   3177  HZ  PHE A 236      15.828  12.044   7.543  1.00 57.07      C2   H  
ATOM   3178  N   PHE A 237      13.335   5.969   8.193  1.00 61.13      C2   N  
ATOM   3179  CA  PHE A 237      14.247   5.317   7.245  1.00 61.13      C2   C  
ATOM   3180  C   PHE A 237      13.536   4.434   6.195  1.00 61.13      C2   C  
ATOM   3181  O   PHE A 237      14.211   3.891   5.320  1.00 61.13      C2   O  
ATOM   3182  CB  PHE A 237      15.299   4.480   8.014  1.00 61.13      C2   C  
ATOM   3183  CG  PHE A 237      16.366   5.276   8.761  1.00 61.13      C2   C  
ATOM   3184  CD1 PHE A 237      16.721   4.916  10.079  1.00 61.13      C2   C  
ATOM   3185  CD2 PHE A 237      17.035   6.357   8.142  1.00 61.13      C2   C  
ATOM   3186  CE1 PHE A 237      17.696   5.648  10.783  1.00 61.13      C2   C  
ATOM   3187  CE2 PHE A 237      18.013   7.087   8.843  1.00 61.13      C2   C  
ATOM   3188  CZ  PHE A 237      18.340   6.737  10.167  1.00 61.13      C2   C  
ATOM   3189  H   PHE A 237      13.326   5.611   9.140  1.00 61.13      C2   H  
ATOM   3190  HA  PHE A 237      14.758   6.093   6.679  1.00 61.13      C2   H  
ATOM   3191  HB2 PHE A 237      14.793   3.806   8.707  1.00 61.13      C2   H  
ATOM   3192  HB3 PHE A 237      15.847   3.833   7.326  1.00 61.13      C2   H  
ATOM   3193  HD1 PHE A 237      16.234   4.082  10.564  1.00 61.13      C2   H  
ATOM   3194  HD2 PHE A 237      16.809   6.639   7.126  1.00 61.13      C2   H  
ATOM   3195  HE1 PHE A 237      17.950   5.374  11.796  1.00 61.13      C2   H  
ATOM   3196  HE2 PHE A 237      18.513   7.917   8.365  1.00 61.13      C2   H  
ATOM   3197  HZ  PHE A 237      19.089   7.299  10.706  1.00 61.13      C2   H  
ATOM   3198  N   PHE A 238      12.193   4.360   6.205  1.00 57.24      C2   N  
ATOM   3199  CA  PHE A 238      11.384   3.786   5.125  1.00 57.24      C2   C  
ATOM   3200  C   PHE A 238      11.082   4.810   4.008  1.00 57.24      C2   C  
ATOM   3201  O   PHE A 238      10.668   4.392   2.924  1.00 57.24      C2   O  
ATOM   3202  CB  PHE A 238      10.049   3.272   5.715  1.00 57.24      C2   C  
ATOM   3203  CG  PHE A 238      10.080   1.982   6.533  1.00 57.24      C2   C  
ATOM   3204  CD1 PHE A 238      11.234   1.169   6.631  1.00 57.24      C2   C  
ATOM   3205  CD2 PHE A 238       8.905   1.575   7.199  1.00 57.24      C2   C  
ATOM   3206  CE1 PHE A 238      11.201  -0.035   7.360  1.00 57.24      C2   C  
ATOM   3207  CE2 PHE A 238       8.874   0.375   7.935  1.00 57.24      C2   C  
ATOM   3208  CZ  PHE A 238      10.021  -0.434   8.014  1.00 57.24      C2   C  
ATOM   3209  H   PHE A 238      11.697   4.816   6.958  1.00 57.24      C2   H  
ATOM   3210  HA  PHE A 238      11.911   2.967   4.637  1.00 57.24      C2   H  
ATOM   3211  HB2 PHE A 238       9.597   4.051   6.328  1.00 57.24      C2   H  
ATOM   3212  HB3 PHE A 238       9.338   3.089   4.908  1.00 57.24      C2   H  
ATOM   3213  HD1 PHE A 238      12.163   1.453   6.165  1.00 57.24      C2   H  
ATOM   3214  HD2 PHE A 238       8.015   2.181   7.146  1.00 57.24      C2   H  
ATOM   3215  HE1 PHE A 238      12.086  -0.650   7.423  1.00 57.24      C2   H  
ATOM   3216  HE2 PHE A 238       7.967   0.068   8.431  1.00 57.24      C2   H  
ATOM   3217  HZ  PHE A 238       9.997  -1.355   8.578  1.00 57.24      C2   H  
ATOM   3218  N   PHE A 239      11.331   6.121   4.219  1.00 56.13      C2   N  
ATOM   3219  CA  PHE A 239      11.313   7.144   3.166  1.00 56.13      C2   C  
ATOM   3220  C   PHE A 239      12.500   6.978   2.182  1.00 56.13      C2   C  
ATOM   3221  O   PHE A 239      12.218   6.871   0.990  1.00 56.13      C2   O  
ATOM   3222  CB  PHE A 239      11.230   8.574   3.758  1.00 56.13      C2   C  
ATOM   3223  CG  PHE A 239      11.413   9.694   2.743  1.00 56.13      C2   C  
ATOM   3224  CD1 PHE A 239      10.476   9.854   1.702  1.00 56.13      C2   C  
ATOM   3225  CD2 PHE A 239      12.536  10.545   2.807  1.00 56.13      C2   C  
ATOM   3226  CE1 PHE A 239      10.656  10.858   0.731  1.00 56.13      C2   C  
ATOM   3227  CE2 PHE A 239      12.721  11.545   1.832  1.00 56.13      C2   C  
ATOM   3228  CZ  PHE A 239      11.781  11.702   0.796  1.00 56.13      C2   C  
ATOM   3229  H   PHE A 239      11.661   6.405   5.132  1.00 56.13      C2   H  
ATOM   3230  HA  PHE A 239      10.399   6.994   2.587  1.00 56.13      C2   H  
ATOM   3231  HB2 PHE A 239      10.247   8.717   4.204  1.00 56.13      C2   H  
ATOM   3232  HB3 PHE A 239      11.923   8.714   4.583  1.00 56.13      C2   H  
ATOM   3233  HD1 PHE A 239       9.630   9.188   1.640  1.00 56.13      C2   H  
ATOM   3234  HD2 PHE A 239      13.263  10.434   3.597  1.00 56.13      C2   H  
ATOM   3235  HE1 PHE A 239       9.937  10.974  -0.067  1.00 56.13      C2   H  
ATOM   3236  HE2 PHE A 239      13.584  12.193   1.881  1.00 56.13      C2   H  
ATOM   3237  HZ  PHE A 239      11.926  12.468   0.048  1.00 56.13      C2   H  
ATOM   3238  N   PRO A 240      13.788   6.902   2.609  1.00 60.84      C2   N  
ATOM   3239  CA  PRO A 240      14.934   6.505   1.767  1.00 60.84      C2   C  
ATOM   3240  C   PRO A 240      14.746   5.257   0.885  1.00 60.84      C2   C  
ATOM   3241  O   PRO A 240      15.220   5.260  -0.247  1.00 60.84      C2   O  
ATOM   3242  CB  PRO A 240      16.098   6.287   2.741  1.00 60.84      C2   C  
ATOM   3243  CG  PRO A 240      15.795   7.217   3.896  1.00 60.84      C2   C  
ATOM   3244  CD  PRO A 240      14.270   7.298   3.933  1.00 60.84      C2   C  
ATOM   3245  HA  PRO A 240      15.161   7.356   1.123  1.00 60.84      C2   H  
ATOM   3246  HB2 PRO A 240      16.113   5.260   3.112  1.00 60.84      C2   H  
ATOM   3247  HB3 PRO A 240      17.069   6.489   2.287  1.00 60.84      C2   H  
ATOM   3248  HG2 PRO A 240      16.226   6.877   4.837  1.00 60.84      C2   H  
ATOM   3249  HG3 PRO A 240      16.206   8.204   3.679  1.00 60.84      C2   H  
ATOM   3250  HD2 PRO A 240      13.870   6.624   4.677  1.00 60.84      C2   H  
ATOM   3251  HD3 PRO A 240      13.980   8.312   4.196  1.00 60.84      C2   H  
ATOM   3252  N   ILE A 241      14.034   4.222   1.368  1.00 61.05      C2   N  
ATOM   3253  CA  ILE A 241      13.718   2.998   0.618  1.00 61.05      C2   C  
ATOM   3254  C   ILE A 241      12.742   3.289  -0.542  1.00 61.05      C2   C  
ATOM   3255  O   ILE A 241      12.888   2.700  -1.612  1.00 61.05      C2   O  
ATOM   3256  CB  ILE A 241      13.155   1.914   1.588  1.00 61.05      C2   C  
ATOM   3257  CG1 ILE A 241      14.214   1.532   2.652  1.00 61.05      C2   C  
ATOM   3258  CG2 ILE A 241      12.640   0.649   0.859  1.00 61.05      C2   C  
ATOM   3259  CD1 ILE A 241      13.723   0.541   3.717  1.00 61.05      C2   C  
ATOM   3260  H   ILE A 241      13.678   4.287   2.311  1.00 61.05      C2   H  
ATOM   3261  HA  ILE A 241      14.644   2.620   0.178  1.00 61.05      C2   H  
ATOM   3262  HB  ILE A 241      12.302   2.346   2.113  1.00 61.05      C2   H  
ATOM   3263 HG12 ILE A 241      15.101   1.125   2.166  1.00 61.05      C2   H  
ATOM   3264 HG13 ILE A 241      14.549   2.429   3.171  1.00 61.05      C2   H  
ATOM   3265 HG21 ILE A 241      12.255  -0.094   1.556  1.00 61.05      C2   H  
ATOM   3266 HG22 ILE A 241      11.812   0.868   0.184  1.00 61.05      C2   H  
ATOM   3267 HG23 ILE A 241      13.432   0.179   0.276  1.00 61.05      C2   H  
ATOM   3268 HD11 ILE A 241      14.410   0.509   4.563  1.00 61.05      C2   H  
ATOM   3269 HD12 ILE A 241      12.740   0.821   4.091  1.00 61.05      C2   H  
ATOM   3270 HD13 ILE A 241      13.651  -0.472   3.320  1.00 61.05      C2   H  
ATOM   3271  N   CYS A 242      11.786   4.214  -0.350  1.00 62.46      C2   N  
ATOM   3272  CA  CYS A 242      10.819   4.650  -1.360  1.00 62.46      C2   C  
ATOM   3273  C   CYS A 242      11.481   5.534  -2.440  1.00 62.46      C2   C  
ATOM   3274  O   CYS A 242      11.089   5.452  -3.602  1.00 62.46      C2   O  
ATOM   3275  CB  CYS A 242       9.697   5.435  -0.641  1.00 62.46      C2   C  
ATOM   3276  SG  CYS A 242       8.236   5.637  -1.701  1.00 62.46      C2   S  
ATOM   3277  H   CYS A 242      11.746   4.673   0.550  1.00 62.46      C2   H  
ATOM   3278  HA  CYS A 242      10.394   3.762  -1.832  1.00 62.46      C2   H  
ATOM   3279  HB2 CYS A 242       9.378   4.907   0.258  1.00 62.46      C2   H  
ATOM   3280  HB3 CYS A 242      10.035   6.421  -0.323  1.00 62.46      C2   H  
ATOM   3281  HG  CYS A 242       8.863   6.291  -2.685  1.00 62.46      C2   H  
ATOM   3282  N   VAL A 243      12.498   6.337  -2.073  1.00 62.57      C2   N  
ATOM   3283  CA  VAL A 243      13.264   7.212  -2.970  1.00 62.57      C2   C  
ATOM   3284  C   VAL A 243      14.289   6.402  -3.792  1.00 62.57      C2   C  
ATOM   3285  O   VAL A 243      14.471   6.687  -4.975  1.00 62.57      C2   O  
ATOM   3286  CB  VAL A 243      13.976   8.303  -2.118  1.00 62.57      C2   C  
ATOM   3287  CG1 VAL A 243      14.976   9.174  -2.910  1.00 62.57      C2   C  
ATOM   3288  CG2 VAL A 243      12.955   9.231  -1.436  1.00 62.57      C2   C  
ATOM   3289  H   VAL A 243      12.754   6.350  -1.095  1.00 62.57      C2   H  
ATOM   3290  HA  VAL A 243      12.578   7.699  -3.666  1.00 62.57      C2   H  
ATOM   3291  HB  VAL A 243      14.541   7.805  -1.329  1.00 62.57      C2   H  
ATOM   3292 HG11 VAL A 243      15.379   9.972  -2.285  1.00 62.57      C2   H  
ATOM   3293 HG12 VAL A 243      15.830   8.599  -3.268  1.00 62.57      C2   H  
ATOM   3294 HG13 VAL A 243      14.498   9.639  -3.772  1.00 62.57      C2   H  
ATOM   3295 HG21 VAL A 243      13.455   9.936  -0.772  1.00 62.57      C2   H  
ATOM   3296 HG22 VAL A 243      12.393   9.808  -2.171  1.00 62.57      C2   H  
ATOM   3297 HG23 VAL A 243      12.232   8.683  -0.834  1.00 62.57      C2   H  
ATOM   3298  N   VAL A 244      14.935   5.388  -3.187  1.00 64.23      C2   N  
ATOM   3299  CA  VAL A 244      15.860   4.468  -3.856  1.00 64.23      C2   C  
ATOM   3300  C   VAL A 244      15.098   3.522  -4.801  1.00 64.23      C2   C  
ATOM   3301  O   VAL A 244      15.591   3.265  -5.897  1.00 64.23      C2   O  
ATOM   3302  CB  VAL A 244      16.691   3.697  -2.790  1.00 64.23      C2   C  
ATOM   3303  CG1 VAL A 244      17.442   2.458  -3.327  1.00 64.23      C2   C  
ATOM   3304  CG2 VAL A 244      17.714   4.636  -2.121  1.00 64.23      C2   C  
ATOM   3305  H   VAL A 244      14.764   5.232  -2.202  1.00 64.23      C2   H  
ATOM   3306  HA  VAL A 244      16.547   5.053  -4.471  1.00 64.23      C2   H  
ATOM   3307  HB  VAL A 244      16.007   3.340  -2.019  1.00 64.23      C2   H  
ATOM   3308 HG11 VAL A 244      18.072   2.019  -2.554  1.00 64.23      C2   H  
ATOM   3309 HG12 VAL A 244      16.759   1.674  -3.655  1.00 64.23      C2   H  
ATOM   3310 HG13 VAL A 244      18.084   2.719  -4.169  1.00 64.23      C2   H  
ATOM   3311 HG21 VAL A 244      18.197   4.151  -1.273  1.00 64.23      C2   H  
ATOM   3312 HG22 VAL A 244      18.494   4.930  -2.824  1.00 64.23      C2   H  
ATOM   3313 HG23 VAL A 244      17.255   5.553  -1.754  1.00 64.23      C2   H  
ATOM   3314  N   PHE A 245      13.888   3.060  -4.429  1.00 67.26      C2   N  
ATOM   3315  CA  PHE A 245      13.010   2.282  -5.307  1.00 67.26      C2   C  
ATOM   3316  C   PHE A 245      12.506   3.124  -6.492  1.00 67.26      C2   C  
ATOM   3317  O   PHE A 245      12.402   2.593  -7.595  1.00 67.26      C2   O  
ATOM   3318  CB  PHE A 245      11.805   1.714  -4.521  1.00 67.26      C2   C  
ATOM   3319  CG  PHE A 245      10.868   0.873  -5.380  1.00 67.26      C2   C  
ATOM   3320  CD1 PHE A 245       9.665   1.423  -5.873  1.00 67.26      C2   C  
ATOM   3321  CD2 PHE A 245      11.248  -0.429  -5.768  1.00 67.26      C2   C  
ATOM   3322  CE1 PHE A 245       8.869   0.689  -6.775  1.00 67.26      C2   C  
ATOM   3323  CE2 PHE A 245      10.447  -1.165  -6.662  1.00 67.26      C2   C  
ATOM   3324  CZ  PHE A 245       9.260  -0.603  -7.171  1.00 67.26      C2   C  
ATOM   3325  H   PHE A 245      13.541   3.290  -3.507  1.00 67.26      C2   H  
ATOM   3326  HA  PHE A 245      13.587   1.445  -5.705  1.00 67.26      C2   H  
ATOM   3327  HB2 PHE A 245      12.163   1.089  -3.703  1.00 67.26      C2   H  
ATOM   3328  HB3 PHE A 245      11.239   2.524  -4.056  1.00 67.26      C2   H  
ATOM   3329  HD1 PHE A 245       9.371   2.426  -5.598  1.00 67.26      C2   H  
ATOM   3330  HD2 PHE A 245      12.172  -0.854  -5.404  1.00 67.26      C2   H  
ATOM   3331  HE1 PHE A 245       7.969   1.124  -7.179  1.00 67.26      C2   H  
ATOM   3332  HE2 PHE A 245      10.748  -2.156  -6.967  1.00 67.26      C2   H  
ATOM   3333  HZ  PHE A 245       8.650  -1.163  -7.865  1.00 67.26      C2   H  
ATOM   3334  N   ALA A 246      12.229   4.422  -6.280  1.00 66.53      C2   N  
ATOM   3335  CA  ALA A 246      11.781   5.358  -7.309  1.00 66.53      C2   C  
ATOM   3336  C   ALA A 246      12.874   5.672  -8.343  1.00 66.53      C2   C  
ATOM   3337  O   ALA A 246      12.555   5.855  -9.515  1.00 66.53      C2   O  
ATOM   3338  CB  ALA A 246      11.333   6.660  -6.630  1.00 66.53      C2   C  
ATOM   3339  H   ALA A 246      12.325   4.784  -5.341  1.00 66.53      C2   H  
ATOM   3340  HA  ALA A 246      10.931   4.917  -7.831  1.00 66.53      C2   H  
ATOM   3341  HB1 ALA A 246      11.009   7.393  -7.364  1.00 66.53      C2   H  
ATOM   3342  HB2 ALA A 246      10.489   6.486  -5.963  1.00 66.53      C2   H  
ATOM   3343  HB3 ALA A 246      12.131   7.117  -6.047  1.00 66.53      C2   H  
ATOM   3344  N   TRP A 247      14.154   5.675  -7.928  1.00 72.48      C2   N  
ATOM   3345  CA  TRP A 247      15.312   5.846  -8.804  1.00 72.48      C2   C  
ATOM   3346  C   TRP A 247      15.584   4.560  -9.604  1.00 72.48      C2   C  
ATOM   3347  O   TRP A 247      15.764   4.635 -10.818  1.00 72.48      C2   O  
ATOM   3348  CB  TRP A 247      16.540   6.196  -7.939  1.00 72.48      C2   C  
ATOM   3349  CG  TRP A 247      17.785   6.570  -8.693  1.00 72.48      C2   C  
ATOM   3350  CD1 TRP A 247      18.136   7.827  -9.043  1.00 72.48      C2   C  
ATOM   3351  CD2 TRP A 247      18.855   5.704  -9.191  1.00 72.48      C2   C  
ATOM   3352  CE2 TRP A 247      19.825   6.519  -9.851  1.00 72.48      C2   C  
ATOM   3353  CE3 TRP A 247      19.109   4.313  -9.153  1.00 72.48      C2   C  
ATOM   3354  NE1 TRP A 247      19.337   7.802  -9.722  1.00 72.48      C2   N  
ATOM   3355  CZ2 TRP A 247      20.979   5.980 -10.448  1.00 72.48      C2   C  
ATOM   3356  CZ3 TRP A 247      20.263   3.760  -9.744  1.00 72.48      C2   C  
ATOM   3357  CH2 TRP A 247      21.197   4.591 -10.394  1.00 72.48      C2   C  
ATOM   3358  H   TRP A 247      14.334   5.528  -6.945  1.00 72.48      C2   H  
ATOM   3359  HA  TRP A 247      15.116   6.667  -9.498  1.00 72.48      C2   H  
ATOM   3360  HB2 TRP A 247      16.284   7.045  -7.303  1.00 72.48      C2   H  
ATOM   3361  HB3 TRP A 247      16.782   5.382  -7.253  1.00 72.48      C2   H  
ATOM   3362  HD1 TRP A 247      17.553   8.708  -8.817  1.00 72.48      C2   H  
ATOM   3363  HE1 TRP A 247      19.787   8.642 -10.055  1.00 72.48      C2   H  
ATOM   3364  HE3 TRP A 247      18.405   3.663  -8.660  1.00 72.48      C2   H  
ATOM   3365  HZ2 TRP A 247      21.693   6.626 -10.936  1.00 72.48      C2   H  
ATOM   3366  HZ3 TRP A 247      20.431   2.695  -9.694  1.00 72.48      C2   H  
ATOM   3367  HH2 TRP A 247      22.082   4.165 -10.843  1.00 72.48      C2   H  
ATOM   3368  N   VAL A 248      15.578   3.386  -8.942  1.00 72.13      C2   N  
ATOM   3369  CA  VAL A 248      15.752   2.060  -9.551  1.00 72.13      C2   C  
ATOM   3370  C   VAL A 248      14.610   1.719 -10.531  1.00 72.13      C2   C  
ATOM   3371  O   VAL A 248      14.858   1.031 -11.521  1.00 72.13      C2   O  
ATOM   3372  CB  VAL A 248      15.913   0.992  -8.427  1.00 72.13      C2   C  
ATOM   3373  CG1 VAL A 248      15.796  -0.472  -8.903  1.00 72.13      C2   C  
ATOM   3374  CG2 VAL A 248      17.256   1.158  -7.690  1.00 72.13      C2   C  
ATOM   3375  H   VAL A 248      15.424   3.410  -7.942  1.00 72.13      C2   H  
ATOM   3376  HA  VAL A 248      16.672   2.082 -10.139  1.00 72.13      C2   H  
ATOM   3377  HB  VAL A 248      15.115   1.148  -7.699  1.00 72.13      C2   H  
ATOM   3378 HG11 VAL A 248      16.006  -1.167  -8.089  1.00 72.13      C2   H  
ATOM   3379 HG12 VAL A 248      14.793  -0.708  -9.258  1.00 72.13      C2   H  
ATOM   3380 HG13 VAL A 248      16.499  -0.685  -9.709  1.00 72.13      C2   H  
ATOM   3381 HG21 VAL A 248      17.330   0.470  -6.848  1.00 72.13      C2   H  
ATOM   3382 HG22 VAL A 248      18.096   0.959  -8.356  1.00 72.13      C2   H  
ATOM   3383 HG23 VAL A 248      17.389   2.162  -7.293  1.00 72.13      C2   H  
ATOM   3384  N   ALA A 249      13.388   2.229 -10.288  1.00 71.84      C2   N  
ATOM   3385  CA  ALA A 249      12.214   2.060 -11.142  1.00 71.84      C2   C  
ATOM   3386  C   ALA A 249      12.407   2.689 -12.528  1.00 71.84      C2   C  
ATOM   3387  O   ALA A 249      12.149   2.030 -13.531  1.00 71.84      C2   O  
ATOM   3388  CB  ALA A 249      10.968   2.652 -10.464  1.00 71.84      C2   C  
ATOM   3389  H   ALA A 249      13.258   2.763  -9.438  1.00 71.84      C2   H  
ATOM   3390  HA  ALA A 249      12.057   0.992 -11.257  1.00 71.84      C2   H  
ATOM   3391  HB1 ALA A 249      10.092   2.566 -11.107  1.00 71.84      C2   H  
ATOM   3392  HB2 ALA A 249      10.734   2.125  -9.539  1.00 71.84      C2   H  
ATOM   3393  HB3 ALA A 249      11.097   3.708 -10.224  1.00 71.84      C2   H  
ATOM   3394  N   ASP A 250      12.920   3.928 -12.588  1.00 69.09      C2   N  
ATOM   3395  CA  ASP A 250      13.167   4.670 -13.829  1.00 69.09      C2   C  
ATOM   3396  C   ASP A 250      14.334   4.105 -14.656  1.00 69.09      C2   C  
ATOM   3397  O   ASP A 250      14.325   4.243 -15.880  1.00 69.09      C2   O  
ATOM   3398  CB  ASP A 250      13.477   6.148 -13.498  1.00 69.09      C2   C  
ATOM   3399  CG  ASP A 250      12.368   6.860 -12.721  1.00 69.09      C2   C  
ATOM   3400  OD1 ASP A 250      11.183   6.583 -13.009  1.00 69.09      C2   O  
ATOM   3401  OD2 ASP A 250      12.720   7.713 -11.879  1.00 69.09      C2   O  
ATOM   3402  H   ASP A 250      13.116   4.405 -11.719  1.00 69.09      C2   H  
ATOM   3403  HA  ASP A 250      12.271   4.623 -14.450  1.00 69.09      C2   H  
ATOM   3404  HB2 ASP A 250      14.400   6.216 -12.920  1.00 69.09      C2   H  
ATOM   3405  HB3 ASP A 250      13.645   6.712 -14.417  1.00 69.09      C2   H  
ATOM   3406  N   ARG A 251      15.322   3.470 -14.001  1.00 74.73      C2   N  
ATOM   3407  CA  ARG A 251      16.527   2.945 -14.639  1.00 74.73      C2   C  
ATOM   3408  C   ARG A 251      16.351   1.494 -15.126  1.00 74.73      C2   C  
ATOM   3409  O   ARG A 251      16.894   1.167 -16.181  1.00 74.73      C2   O  
ATOM   3410  CB  ARG A 251      17.687   2.971 -13.613  1.00 74.73      C2   C  
ATOM   3411  CG  ARG A 251      18.112   4.375 -13.146  1.00 74.73      C2   C  
ATOM   3412  CD  ARG A 251      18.767   5.229 -14.241  1.00 74.73      C2   C  
ATOM   3413  NE  ARG A 251      19.303   6.482 -13.692  1.00 74.73      C2   N  
ATOM   3414  CZ  ARG A 251      18.594   7.594 -13.423  1.00 74.73      C2   C  
ATOM   3415  NH1 ARG A 251      17.265   7.640 -13.599  1.00 74.73      C2   N  
ATOM   3416  NH2 ARG A 251      19.230   8.680 -12.967  1.00 74.73      C2   N  
ATOM   3417  H   ARG A 251      15.250   3.393 -12.996  1.00 74.73      C2   H  
ATOM   3418  HA  ARG A 251      16.794   3.559 -15.501  1.00 74.73      C2   H  
ATOM   3419  HB2 ARG A 251      17.407   2.385 -12.736  1.00 74.73      C2   H  
ATOM   3420  HB3 ARG A 251      18.565   2.482 -14.037  1.00 74.73      C2   H  
ATOM   3421  HG2 ARG A 251      17.253   4.915 -12.756  1.00 74.73      C2   H  
ATOM   3422  HG3 ARG A 251      18.804   4.272 -12.311  1.00 74.73      C2   H  
ATOM   3423  HD2 ARG A 251      19.595   4.680 -14.691  1.00 74.73      C2   H  
ATOM   3424  HD3 ARG A 251      18.065   5.453 -15.044  1.00 74.73      C2   H  
ATOM   3425  HE  ARG A 251      20.293   6.486 -13.497  1.00 74.73      C2   H  
ATOM   3426 HH11 ARG A 251      16.771   6.824 -13.931  1.00 74.73      C2   H  
ATOM   3427 HH12 ARG A 251      16.742   8.476 -13.379  1.00 74.73      C2   H  
ATOM   3428 HH21 ARG A 251      20.231   8.672 -12.841  1.00 74.73      C2   H  
ATOM   3429 HH22 ARG A 251      18.713   9.522 -12.759  1.00 74.73      C2   H  
ATOM   3430  N   ARG A 252      15.638   0.628 -14.377  1.00 76.59      C2   N  
ATOM   3431  CA  ARG A 252      15.567  -0.820 -14.623  1.00 76.59      C2   C  
ATOM   3432  C   ARG A 252      14.148  -1.341 -14.899  1.00 76.59      C2   C  
ATOM   3433  O   ARG A 252      14.006  -2.200 -15.766  1.00 76.59      C2   O  
ATOM   3434  CB  ARG A 252      16.204  -1.613 -13.450  1.00 76.59      C2   C  
ATOM   3435  CG  ARG A 252      17.729  -1.821 -13.536  1.00 76.59      C2   C  
ATOM   3436  CD  ARG A 252      18.574  -0.608 -13.132  1.00 76.59      C2   C  
ATOM   3437  NE  ARG A 252      20.009  -0.917 -13.193  1.00 76.59      C2   N  
ATOM   3438  CZ  ARG A 252      21.005  -0.108 -12.792  1.00 76.59      C2   C  
ATOM   3439  NH1 ARG A 252      20.754   1.093 -12.252  1.00 76.59      C2   N  
ATOM   3440  NH2 ARG A 252      22.274  -0.511 -12.938  1.00 76.59      C2   N  
ATOM   3441  H   ARG A 252      15.213   0.970 -13.525  1.00 76.59      C2   H  
ATOM   3442  HA  ARG A 252      16.132  -1.071 -15.523  1.00 76.59      C2   H  
ATOM   3443  HB2 ARG A 252      15.935  -1.172 -12.490  1.00 76.59      C2   H  
ATOM   3444  HB3 ARG A 252      15.770  -2.615 -13.427  1.00 76.59      C2   H  
ATOM   3445  HG2 ARG A 252      17.992  -2.650 -12.877  1.00 76.59      C2   H  
ATOM   3446  HG3 ARG A 252      17.999  -2.148 -14.541  1.00 76.59      C2   H  
ATOM   3447  HD2 ARG A 252      18.391   0.219 -13.808  1.00 76.59      C2   H  
ATOM   3448  HD3 ARG A 252      18.311  -0.282 -12.125  1.00 76.59      C2   H  
ATOM   3449  HE  ARG A 252      20.249  -1.808 -13.602  1.00 76.59      C2   H  
ATOM   3450 HH11 ARG A 252      19.801   1.401 -12.131  1.00 76.59      C2   H  
ATOM   3451 HH12 ARG A 252      21.511   1.691 -11.954  1.00 76.59      C2   H  
ATOM   3452 HH21 ARG A 252      22.479  -1.414 -13.342  1.00 76.59      C2   H  
ATOM   3453 HH22 ARG A 252      23.038   0.078 -12.641  1.00 76.59      C2   H  
ATOM   3454  N   LEU A 253      13.109  -0.896 -14.169  1.00 77.42      C2   N  
ATOM   3455  CA  LEU A 253      11.767  -1.496 -14.266  1.00 77.42      C2   C  
ATOM   3456  C   LEU A 253      10.957  -0.889 -15.427  1.00 77.42      C2   C  
ATOM   3457  O   LEU A 253      10.201  -1.611 -16.077  1.00 77.42      C2   O  
ATOM   3458  CB  LEU A 253      10.973  -1.265 -12.956  1.00 77.42      C2   C  
ATOM   3459  CG  LEU A 253      11.349  -2.180 -11.762  1.00 77.42      C2   C  
ATOM   3460  CD1 LEU A 253      12.808  -2.053 -11.289  1.00 77.42      C2   C  
ATOM   3461  CD2 LEU A 253      10.393  -1.937 -10.583  1.00 77.42      C2   C  
ATOM   3462  H   LEU A 253      13.262  -0.185 -13.469  1.00 77.42      C2   H  
ATOM   3463  HA  LEU A 253      11.845  -2.572 -14.435  1.00 77.42      C2   H  
ATOM   3464  HB2 LEU A 253      11.017  -0.218 -12.672  1.00 77.42      C2   H  
ATOM   3465  HB3 LEU A 253       9.916  -1.447 -13.158  1.00 77.42      C2   H  
ATOM   3466  HG  LEU A 253      11.205  -3.213 -12.081  1.00 77.42      C2   H  
ATOM   3467 HD11 LEU A 253      12.981  -2.651 -10.394  1.00 77.42      C2   H  
ATOM   3468 HD12 LEU A 253      13.508  -2.413 -12.042  1.00 77.42      C2   H  
ATOM   3469 HD13 LEU A 253      13.067  -1.024 -11.050  1.00 77.42      C2   H  
ATOM   3470 HD21 LEU A 253      10.623  -2.594  -9.744  1.00 77.42      C2   H  
ATOM   3471 HD22 LEU A 253      10.457  -0.908 -10.225  1.00 77.42      C2   H  
ATOM   3472 HD23 LEU A 253       9.359  -2.129 -10.867  1.00 77.42      C2   H  
ATOM   3473  N   LEU A 254      11.110   0.421 -15.682  1.00 73.27      C2   N  
ATOM   3474  CA  LEU A 254      10.405   1.166 -16.724  1.00 73.27      C2   C  
ATOM   3475  C   LEU A 254      11.257   1.313 -17.992  1.00 73.27      C2   C  
ATOM   3476  O   LEU A 254      10.699   1.272 -19.088  1.00 73.27      C2   O  
ATOM   3477  CB  LEU A 254      10.120   2.597 -16.210  1.00 73.27      C2   C  
ATOM   3478  CG  LEU A 254       9.186   2.686 -14.985  1.00 73.27      C2   C  
ATOM   3479  CD1 LEU A 254       9.005   4.146 -14.564  1.00 73.27      C2   C  
ATOM   3480  CD2 LEU A 254       7.816   2.057 -15.245  1.00 73.27      C2   C  
ATOM   3481  H   LEU A 254      11.720   0.950 -15.072  1.00 73.27      C2   H  
ATOM   3482  HA  LEU A 254       9.472   0.671 -16.997  1.00 73.27      C2   H  
ATOM   3483  HB2 LEU A 254      11.062   3.093 -15.967  1.00 73.27      C2   H  
ATOM   3484  HB3 LEU A 254       9.680   3.185 -17.019  1.00 73.27      C2   H  
ATOM   3485  HG  LEU A 254       9.634   2.154 -14.146  1.00 73.27      C2   H  
ATOM   3486 HD11 LEU A 254       8.276   4.214 -13.759  1.00 73.27      C2   H  
ATOM   3487 HD12 LEU A 254       9.940   4.575 -14.211  1.00 73.27      C2   H  
ATOM   3488 HD13 LEU A 254       8.641   4.761 -15.388  1.00 73.27      C2   H  
ATOM   3489 HD21 LEU A 254       7.137   2.217 -14.407  1.00 73.27      C2   H  
ATOM   3490 HD22 LEU A 254       7.363   2.506 -16.126  1.00 73.27      C2   H  
ATOM   3491 HD23 LEU A 254       7.887   0.980 -15.399  1.00 73.27      C2   H  
ATOM   3492  N   PHE A 255      12.580   1.524 -17.841  1.00 70.60      C2   N  
ATOM   3493  CA  PHE A 255      13.554   1.808 -18.904  1.00 70.60      C2   C  
ATOM   3494  C   PHE A 255      13.258   3.166 -19.577  1.00 70.60      C2   C  
ATOM   3495  O   PHE A 255      13.166   3.233 -20.802  1.00 70.60      C2   O  
ATOM   3496  CB  PHE A 255      13.651   0.656 -19.937  1.00 70.60      C2   C  
ATOM   3497  CG  PHE A 255      14.052  -0.704 -19.397  1.00 70.60      C2   C  
ATOM   3498  CD1 PHE A 255      15.397  -0.966 -19.065  1.00 70.60      C2   C  
ATOM   3499  CD2 PHE A 255      13.088  -1.727 -19.273  1.00 70.60      C2   C  
ATOM   3500  CE1 PHE A 255      15.780  -2.252 -18.636  1.00 70.60      C2   C  
ATOM   3501  CE2 PHE A 255      13.472  -3.012 -18.846  1.00 70.60      C2   C  
ATOM   3502  CZ  PHE A 255      14.820  -3.278 -18.537  1.00 70.60      C2   C  
ATOM   3503  H   PHE A 255      12.939   1.522 -16.898  1.00 70.60      C2   H  
ATOM   3504  HA  PHE A 255      14.524   1.909 -18.415  1.00 70.60      C2   H  
ATOM   3505  HB2 PHE A 255      12.718   0.551 -20.493  1.00 70.60      C2   H  
ATOM   3506  HB3 PHE A 255      14.395   0.916 -20.691  1.00 70.60      C2   H  
ATOM   3507  HD1 PHE A 255      16.140  -0.187 -19.152  1.00 70.60      C2   H  
ATOM   3508  HD2 PHE A 255      12.054  -1.533 -19.520  1.00 70.60      C2   H  
ATOM   3509  HE1 PHE A 255      16.811  -2.452 -18.385  1.00 70.60      C2   H  
ATOM   3510  HE2 PHE A 255      12.733  -3.795 -18.757  1.00 70.60      C2   H  
ATOM   3511  HZ  PHE A 255      15.114  -4.263 -18.208  1.00 70.60      C2   H  
ATOM   3512  N   TYR A 256      13.041   4.228 -18.776  1.00 61.91      C2   N  
ATOM   3513  CA  TYR A 256      12.508   5.535 -19.194  1.00 61.91      C2   C  
ATOM   3514  C   TYR A 256      13.293   6.263 -20.309  1.00 61.91      C2   C  
ATOM   3515  O   TYR A 256      12.700   7.058 -21.035  1.00 61.91      C2   O  
ATOM   3516  CB  TYR A 256      12.321   6.440 -17.955  1.00 61.91      C2   C  
ATOM   3517  CG  TYR A 256      11.626   7.763 -18.246  1.00 61.91      C2   C  
ATOM   3518  CD1 TYR A 256      10.220   7.823 -18.359  1.00 61.91      C2   C  
ATOM   3519  CD2 TYR A 256      12.391   8.930 -18.459  1.00 61.91      C2   C  
ATOM   3520  CE1 TYR A 256       9.587   9.040 -18.684  1.00 61.91      C2   C  
ATOM   3521  CE2 TYR A 256      11.758  10.141 -18.796  1.00 61.91      C2   C  
ATOM   3522  CZ  TYR A 256      10.356  10.202 -18.901  1.00 61.91      C2   C  
ATOM   3523  OH  TYR A 256       9.749  11.386 -19.205  1.00 61.91      C2   O  
ATOM   3524  H   TYR A 256      13.159   4.090 -17.781  1.00 61.91      C2   H  
ATOM   3525  HA  TYR A 256      11.515   5.332 -19.600  1.00 61.91      C2   H  
ATOM   3526  HB2 TYR A 256      11.731   5.912 -17.203  1.00 61.91      C2   H  
ATOM   3527  HB3 TYR A 256      13.286   6.637 -17.486  1.00 61.91      C2   H  
ATOM   3528  HD1 TYR A 256       9.625   6.935 -18.207  1.00 61.91      C2   H  
ATOM   3529  HD2 TYR A 256      13.468   8.894 -18.386  1.00 61.91      C2   H  
ATOM   3530  HE1 TYR A 256       8.510   9.077 -18.765  1.00 61.91      C2   H  
ATOM   3531  HE2 TYR A 256      12.357  11.022 -18.966  1.00 61.91      C2   H  
ATOM   3532  HH  TYR A 256       8.805  11.335 -19.182  1.00 61.91      C2   H  
ATOM   3533  N   LYS A 257      14.590   5.968 -20.506  1.00 63.51      C2   N  
ATOM   3534  CA  LYS A 257      15.388   6.483 -21.627  1.00 63.51      C2   C  
ATOM   3535  C   LYS A 257      14.937   5.949 -23.003  1.00 63.51      C2   C  
ATOM   3536  O   LYS A 257      15.279   6.548 -24.022  1.00 63.51      C2   O  
ATOM   3537  CB  LYS A 257      16.871   6.099 -21.419  1.00 63.51      C2   C  
ATOM   3538  CG  LYS A 257      17.636   7.080 -20.515  1.00 63.51      C2   C  
ATOM   3539  CD  LYS A 257      19.118   6.707 -20.306  1.00 63.51      C2   C  
ATOM   3540  CE  LYS A 257      19.994   6.736 -21.574  1.00 63.51      C2   C  
ATOM   3541  NZ  LYS A 257      20.111   8.089 -22.145  1.00 63.51      C2   N  
ATOM   3542  H   LYS A 257      15.028   5.300 -19.889  1.00 63.51      C2   H  
ATOM   3543  HA  LYS A 257      15.296   7.570 -21.658  1.00 63.51      C2   H  
ATOM   3544  HB2 LYS A 257      16.948   5.083 -21.025  1.00 63.51      C2   H  
ATOM   3545  HB3 LYS A 257      17.380   6.075 -22.383  1.00 63.51      C2   H  
ATOM   3546  HG2 LYS A 257      17.566   8.089 -20.924  1.00 63.51      C2   H  
ATOM   3547  HG3 LYS A 257      17.145   7.118 -19.542  1.00 63.51      C2   H  
ATOM   3548  HD2 LYS A 257      19.549   7.376 -19.560  1.00 63.51      C2   H  
ATOM   3549  HD3 LYS A 257      19.168   5.708 -19.869  1.00 63.51      C2   H  
ATOM   3550  HE2 LYS A 257      20.998   6.387 -21.330  1.00 63.51      C2   H  
ATOM   3551  HE3 LYS A 257      19.614   6.057 -22.337  1.00 63.51      C2   H  
ATOM   3552  HZ1 LYS A 257      20.510   8.715 -21.460  1.00 63.51      C2   H  
ATOM   3553  HZ2 LYS A 257      20.711   8.059 -22.958  1.00 63.51      C2   H  
ATOM   3554  HZ3 LYS A 257      19.198   8.424 -22.417  1.00 63.51      C2   H  
ATOM   3555  N   TYR A 258      14.185   4.836 -23.027  1.00 62.97      C2   N  
ATOM   3556  CA  TYR A 258      13.927   4.003 -24.198  1.00 62.97      C2   C  
ATOM   3557  C   TYR A 258      12.430   3.765 -24.465  1.00 62.97      C2   C  
ATOM   3558  O   TYR A 258      12.099   3.102 -25.449  1.00 62.97      C2   O  
ATOM   3559  CB  TYR A 258      14.731   2.691 -24.056  1.00 62.97      C2   C  
ATOM   3560  CG  TYR A 258      16.226   2.864 -23.812  1.00 62.97      C2   C  
ATOM   3561  CD1 TYR A 258      17.013   3.637 -24.694  1.00 62.97      C2   C  
ATOM   3562  CD2 TYR A 258      16.829   2.275 -22.681  1.00 62.97      C2   C  
ATOM   3563  CE1 TYR A 258      18.384   3.834 -24.435  1.00 62.97      C2   C  
ATOM   3564  CE2 TYR A 258      18.204   2.456 -22.433  1.00 62.97      C2   C  
ATOM   3565  CZ  TYR A 258      18.984   3.235 -23.310  1.00 62.97      C2   C  
ATOM   3566  OH  TYR A 258      20.320   3.395 -23.075  1.00 62.97      C2   O  
ATOM   3567  H   TYR A 258      13.925   4.433 -22.135  1.00 62.97      C2   H  
ATOM   3568  HA  TYR A 258      14.286   4.515 -25.093  1.00 62.97      C2   H  
ATOM   3569  HB2 TYR A 258      14.306   2.093 -23.248  1.00 62.97      C2   H  
ATOM   3570  HB3 TYR A 258      14.617   2.095 -24.957  1.00 62.97      C2   H  
ATOM   3571  HD1 TYR A 258      16.567   4.095 -25.565  1.00 62.97      C2   H  
ATOM   3572  HD2 TYR A 258      16.241   1.685 -21.994  1.00 62.97      C2   H  
ATOM   3573  HE1 TYR A 258      18.975   4.435 -25.111  1.00 62.97      C2   H  
ATOM   3574  HE2 TYR A 258      18.658   2.000 -21.566  1.00 62.97      C2   H  
ATOM   3575  HH  TYR A 258      20.772   3.932 -23.713  1.00 62.97      C2   H  
ATOM   3576  N   VAL A 259      11.522   4.338 -23.651  1.00 59.44      C2   N  
ATOM   3577  CA  VAL A 259      10.079   4.398 -23.931  1.00 59.44      C2   C  
ATOM   3578  C   VAL A 259       9.797   5.548 -24.921  1.00 59.44      C2   C  
ATOM   3579  O   VAL A 259      10.632   6.440 -25.098  1.00 59.44      C2   O  
ATOM   3580  CB  VAL A 259       9.272   4.605 -22.613  1.00 59.44      C2   C  
ATOM   3581  CG1 VAL A 259       9.545   3.490 -21.587  1.00 59.44      C2   C  
ATOM   3582  CG2 VAL A 259       9.416   5.991 -21.953  1.00 59.44      C2   C  
ATOM   3583  H   VAL A 259      11.856   4.856 -22.852  1.00 59.44      C2   H  
ATOM   3584  HA  VAL A 259       9.761   3.459 -24.388  1.00 59.44      C2   H  
ATOM   3585  HB  VAL A 259       8.220   4.503 -22.879  1.00 59.44      C2   H  
ATOM   3586 HG11 VAL A 259       8.868   3.564 -20.736  1.00 59.44      C2   H  
ATOM   3587 HG12 VAL A 259       9.406   2.503 -22.028  1.00 59.44      C2   H  
ATOM   3588 HG13 VAL A 259      10.560   3.540 -21.197  1.00 59.44      C2   H  
ATOM   3589 HG21 VAL A 259       8.868   6.035 -21.011  1.00 59.44      C2   H  
ATOM   3590 HG22 VAL A 259      10.456   6.219 -21.738  1.00 59.44      C2   H  
ATOM   3591 HG23 VAL A 259       9.021   6.790 -22.582  1.00 59.44      C2   H  
ATOM   3592  N   TYR A 260       8.612   5.538 -25.554  1.00 58.34      C2   N  
ATOM   3593  CA  TYR A 260       8.174   6.601 -26.460  1.00 58.34      C2   C  
ATOM   3594  C   TYR A 260       7.726   7.825 -25.650  1.00 58.34      C2   C  
ATOM   3595  O   TYR A 260       6.915   7.697 -24.734  1.00 58.34      C2   O  
ATOM   3596  CB  TYR A 260       6.989   6.106 -27.307  1.00 58.34      C2   C  
ATOM   3597  CG  TYR A 260       6.525   7.112 -28.348  1.00 58.34      C2   C  
ATOM   3598  CD1 TYR A 260       7.363   7.412 -29.438  1.00 58.34      C2   C  
ATOM   3599  CD2 TYR A 260       5.282   7.767 -28.224  1.00 58.34      C2   C  
ATOM   3600  CE1 TYR A 260       6.968   8.352 -30.408  1.00 58.34      C2   C  
ATOM   3601  CE2 TYR A 260       4.878   8.700 -29.198  1.00 58.34      C2   C  
ATOM   3602  CZ  TYR A 260       5.721   8.995 -30.289  1.00 58.34      C2   C  
ATOM   3603  OH  TYR A 260       5.323   9.894 -31.234  1.00 58.34      C2   O  
ATOM   3604  H   TYR A 260       7.953   4.801 -25.348  1.00 58.34      C2   H  
ATOM   3605  HA  TYR A 260       9.002   6.864 -27.120  1.00 58.34      C2   H  
ATOM   3606  HB2 TYR A 260       7.291   5.202 -27.832  1.00 58.34      C2   H  
ATOM   3607  HB3 TYR A 260       6.147   5.819 -26.675  1.00 58.34      C2   H  
ATOM   3608  HD1 TYR A 260       8.314   6.912 -29.522  1.00 58.34      C2   H  
ATOM   3609  HD2 TYR A 260       4.634   7.553 -27.387  1.00 58.34      C2   H  
ATOM   3610  HE1 TYR A 260       7.621   8.571 -31.240  1.00 58.34      C2   H  
ATOM   3611  HE2 TYR A 260       3.919   9.189 -29.109  1.00 58.34      C2   H  
ATOM   3612  HH  TYR A 260       5.973  10.043 -31.903  1.00 58.34      C2   H  
ATOM   3613  N   LYS A 261       8.262   9.000 -26.008  1.00 55.03      C2   N  
ATOM   3614  CA  LYS A 261       8.006  10.264 -25.325  1.00 55.03      C2   C  
ATOM   3615  C   LYS A 261       6.866  11.005 -26.037  1.00 55.03      C2   C  
ATOM   3616  O   LYS A 261       6.812  11.058 -27.267  1.00 55.03      C2   O  
ATOM   3617  CB  LYS A 261       9.263  11.162 -25.397  1.00 55.03      C2   C  
ATOM   3618  CG  LYS A 261      10.600  10.462 -25.094  1.00 55.03      C2   C  
ATOM   3619  CD  LYS A 261      10.660   9.851 -23.683  1.00 55.03      C2   C  
ATOM   3620  CE  LYS A 261      12.087   9.498 -23.249  1.00 55.03      C2   C  
ATOM   3621  NZ  LYS A 261      12.629   8.380 -24.039  1.00 55.03      C2   N  
ATOM   3622  H   LYS A 261       8.900   9.019 -26.792  1.00 55.03      C2   H  
ATOM   3623  HA  LYS A 261       7.755  10.084 -24.278  1.00 55.03      C2   H  
ATOM   3624  HB2 LYS A 261       9.347  11.638 -26.371  1.00 55.03      C2   H  
ATOM   3625  HB3 LYS A 261       9.137  11.992 -24.702  1.00 55.03      C2   H  
ATOM   3626  HG2 LYS A 261      10.810   9.697 -25.842  1.00 55.03      C2   H  
ATOM   3627  HG3 LYS A 261      11.396  11.197 -25.210  1.00 55.03      C2   H  
ATOM   3628  HD2 LYS A 261      10.249  10.562 -22.965  1.00 55.03      C2   H  
ATOM   3629  HD3 LYS A 261      10.020   8.969 -23.624  1.00 55.03      C2   H  
ATOM   3630  HE2 LYS A 261      12.748  10.360 -23.348  1.00 55.03      C2   H  
ATOM   3631  HE3 LYS A 261      12.086   9.225 -22.196  1.00 55.03      C2   H  
ATOM   3632  HZ1 LYS A 261      12.009   7.584 -23.969  1.00 55.03      C2   H  
ATOM   3633  HZ2 LYS A 261      12.698   8.656 -25.007  1.00 55.03      C2   H  
ATOM   3634  HZ3 LYS A 261      13.545   8.126 -23.696  1.00 55.03      C2   H  
ATOM   3635  N   ARG A 262       5.989  11.614 -25.231  1.00 55.91      C2   N  
ATOM   3636  CA  ARG A 262       4.947  12.555 -25.623  1.00 55.91      C2   C  
ATOM   3637  C   ARG A 262       5.032  13.798 -24.735  1.00 55.91      C2   C  
ATOM   3638  O   ARG A 262       5.519  13.726 -23.608  1.00 55.91      C2   O  
ATOM   3639  CB  ARG A 262       3.555  11.899 -25.587  1.00 55.91      C2   C  
ATOM   3640  CG  ARG A 262       3.349  10.845 -26.688  1.00 55.91      C2   C  
ATOM   3641  CD  ARG A 262       1.883  10.414 -26.827  1.00 55.91      C2   C  
ATOM   3642  NE  ARG A 262       1.084  11.479 -27.452  1.00 55.91      C2   N  
ATOM   3643  CZ  ARG A 262      -0.229  11.699 -27.287  1.00 55.91      C2   C  
ATOM   3644  NH1 ARG A 262      -0.989  10.900 -26.524  1.00 55.91      C2   N  
ATOM   3645  NH2 ARG A 262      -0.779  12.750 -27.906  1.00 55.91      C2   N  
ATOM   3646  H   ARG A 262       6.106  11.485 -24.233  1.00 55.91      C2   H  
ATOM   3647  HA  ARG A 262       5.155  12.892 -26.638  1.00 55.91      C2   H  
ATOM   3648  HB2 ARG A 262       3.373  11.453 -24.608  1.00 55.91      C2   H  
ATOM   3649  HB3 ARG A 262       2.800  12.678 -25.705  1.00 55.91      C2   H  
ATOM   3650  HG2 ARG A 262       3.697  11.241 -27.644  1.00 55.91      C2   H  
ATOM   3651  HG3 ARG A 262       3.970   9.973 -26.482  1.00 55.91      C2   H  
ATOM   3652  HD2 ARG A 262       1.809   9.521 -27.448  1.00 55.91      C2   H  
ATOM   3653  HD3 ARG A 262       1.477  10.159 -25.848  1.00 55.91      C2   H  
ATOM   3654  HE  ARG A 262       1.578  12.103 -28.082  1.00 55.91      C2   H  
ATOM   3655 HH11 ARG A 262      -0.578  10.095 -26.070  1.00 55.91      C2   H  
ATOM   3656 HH12 ARG A 262      -1.975  11.084 -26.409  1.00 55.91      C2   H  
ATOM   3657 HH21 ARG A 262      -0.185  13.356 -28.466  1.00 55.91      C2   H  
ATOM   3658 HH22 ARG A 262      -1.761  12.962 -27.812  1.00 55.91      C2   H  
ATOM   3659  N   TYR A 263       4.573  14.941 -25.264  1.00 53.62      C2   N  
ATOM   3660  CA  TYR A 263       4.749  16.268 -24.678  1.00 53.62      C2   C  
ATOM   3661  C   TYR A 263       3.393  16.952 -24.512  1.00 53.62      C2   C  
ATOM   3662  O   TYR A 263       2.511  16.823 -25.360  1.00 53.62      C2   O  
ATOM   3663  CB  TYR A 263       5.714  17.105 -25.542  1.00 53.62      C2   C  
ATOM   3664  CG  TYR A 263       7.077  16.462 -25.714  1.00 53.62      C2   C  
ATOM   3665  CD1 TYR A 263       7.295  15.588 -26.797  1.00 53.62      C2   C  
ATOM   3666  CD2 TYR A 263       8.106  16.683 -24.774  1.00 53.62      C2   C  
ATOM   3667  CE1 TYR A 263       8.524  14.922 -26.930  1.00 53.62      C2   C  
ATOM   3668  CE2 TYR A 263       9.349  16.037 -24.923  1.00 53.62      C2   C  
ATOM   3669  CZ  TYR A 263       9.552  15.146 -25.995  1.00 53.62      C2   C  
ATOM   3670  OH  TYR A 263      10.733  14.483 -26.133  1.00 53.62      C2   O  
ATOM   3671  H   TYR A 263       4.142  14.907 -26.177  1.00 53.62      C2   H  
ATOM   3672  HA  TYR A 263       5.197  16.175 -23.689  1.00 53.62      C2   H  
ATOM   3673  HB2 TYR A 263       5.281  17.282 -26.527  1.00 53.62      C2   H  
ATOM   3674  HB3 TYR A 263       5.851  18.092 -25.099  1.00 53.62      C2   H  
ATOM   3675  HD1 TYR A 263       6.509  15.403 -27.514  1.00 53.62      C2   H  
ATOM   3676  HD2 TYR A 263       7.943  17.341 -23.933  1.00 53.62      C2   H  
ATOM   3677  HE1 TYR A 263       8.666  14.242 -27.754  1.00 53.62      C2   H  
ATOM   3678  HE2 TYR A 263      10.135  16.213 -24.204  1.00 53.62      C2   H  
ATOM   3679  HH  TYR A 263      11.387  14.661 -25.472  1.00 53.62      C2   H  
ATOM   3680  N   ARG A 264       3.259  17.699 -23.411  1.00 52.02      C2   N  
ATOM   3681  CA  ARG A 264       2.102  18.509 -23.049  1.00 52.02      C2   C  
ATOM   3682  C   ARG A 264       2.606  19.833 -22.467  1.00 52.02      C2   C  
ATOM   3683  O   ARG A 264       3.616  19.856 -21.762  1.00 52.02      C2   O  
ATOM   3684  CB  ARG A 264       1.139  17.710 -22.133  1.00 52.02      C2   C  
ATOM   3685  CG  ARG A 264       1.704  17.361 -20.741  1.00 52.02      C2   C  
ATOM   3686  CD  ARG A 264       0.762  16.511 -19.874  1.00 52.02      C2   C  
ATOM   3687  NE  ARG A 264       1.371  16.223 -18.564  1.00 52.02      C2   N  
ATOM   3688  CZ  ARG A 264       0.721  15.945 -17.418  1.00 52.02      C2   C  
ATOM   3689  NH1 ARG A 264      -0.614  15.901 -17.366  1.00 52.02      C2   N  
ATOM   3690  NH2 ARG A 264       1.410  15.698 -16.300  1.00 52.02      C2   N  
ATOM   3691  H   ARG A 264       4.040  17.734 -22.769  1.00 52.02      C2   H  
ATOM   3692  HA  ARG A 264       1.558  18.756 -23.963  1.00 52.02      C2   H  
ATOM   3693  HB2 ARG A 264       0.220  18.283 -22.002  1.00 52.02      C2   H  
ATOM   3694  HB3 ARG A 264       0.843  16.792 -22.642  1.00 52.02      C2   H  
ATOM   3695  HG2 ARG A 264       2.645  16.826 -20.859  1.00 52.02      C2   H  
ATOM   3696  HG3 ARG A 264       1.930  18.283 -20.204  1.00 52.02      C2   H  
ATOM   3697  HD2 ARG A 264      -0.175  17.048 -19.732  1.00 52.02      C2   H  
ATOM   3698  HD3 ARG A 264       0.525  15.568 -20.368  1.00 52.02      C2   H  
ATOM   3699  HE  ARG A 264       2.380  16.186 -18.549  1.00 52.02      C2   H  
ATOM   3700 HH11 ARG A 264      -1.148  16.044 -18.209  1.00 52.02      C2   H  
ATOM   3701 HH12 ARG A 264      -1.094  15.661 -16.511  1.00 52.02      C2   H  
ATOM   3702 HH21 ARG A 264       0.930  15.465 -15.443  1.00 52.02      C2   H  
ATOM   3703 HH22 ARG A 264       2.415  15.591 -16.326  1.00 52.02      C2   H  
ATOM   3704  N   ALA A 265       1.894  20.934 -22.752  1.00 51.72      C2   N  
ATOM   3705  CA  ALA A 265       2.199  22.270 -22.243  1.00 51.72      C2   C  
ATOM   3706  C   ALA A 265       1.830  22.356 -20.754  1.00 51.72      C2   C  
ATOM   3707  O   ALA A 265       0.730  21.963 -20.359  1.00 51.72      C2   O  
ATOM   3708  CB  ALA A 265       1.370  23.295 -23.034  1.00 51.72      C2   C  
ATOM   3709  H   ALA A 265       1.070  20.837 -23.326  1.00 51.72      C2   H  
ATOM   3710  HA  ALA A 265       3.262  22.481 -22.382  1.00 51.72      C2   H  
ATOM   3711  HB1 ALA A 265       1.556  24.309 -22.676  1.00 51.72      C2   H  
ATOM   3712  HB2 ALA A 265       1.628  23.273 -24.093  1.00 51.72      C2   H  
ATOM   3713  HB3 ALA A 265       0.299  23.105 -22.948  1.00 51.72      C2   H  
ATOM   3714  N   GLY A 266       2.765  22.863 -19.938  1.00 54.37      C2   N  
ATOM   3715  CA  GLY A 266       2.628  23.013 -18.493  1.00 54.37      C2   C  
ATOM   3716  C   GLY A 266       1.808  24.241 -18.088  1.00 54.37      C2   C  
ATOM   3717  O   GLY A 266       1.478  25.090 -18.916  1.00 54.37      C2   O  
ATOM   3718  H   GLY A 266       3.637  23.180 -20.342  1.00 54.37      C2   H  
ATOM   3719  HA2 GLY A 266       2.170  22.120 -18.068  1.00 54.37      C2   H  
ATOM   3720  HA3 GLY A 266       3.625  23.096 -18.060  1.00 54.37      C2   H  
ATOM   3721  N   LYS A 267       1.490  24.324 -16.787  1.00 55.51      C2   N  
ATOM   3722  CA  LYS A 267       0.699  25.401 -16.185  1.00 55.51      C2   C  
ATOM   3723  C   LYS A 267       1.532  26.668 -15.902  1.00 55.51      C2   C  
ATOM   3724  O   LYS A 267       0.955  27.716 -15.613  1.00 55.51      C2   O  
ATOM   3725  CB  LYS A 267       0.112  24.892 -14.848  1.00 55.51      C2   C  
ATOM   3726  CG  LYS A 267      -0.859  23.701 -14.981  1.00 55.51      C2   C  
ATOM   3727  CD  LYS A 267      -2.097  24.000 -15.847  1.00 55.51      C2   C  
ATOM   3728  CE  LYS A 267      -3.154  22.887 -15.807  1.00 55.51      C2   C  
ATOM   3729  NZ  LYS A 267      -3.873  22.870 -14.521  1.00 55.51      C2   N  
ATOM   3730  H   LYS A 267       1.805  23.589 -16.170  1.00 55.51      C2   H  
ATOM   3731  HA  LYS A 267      -0.107  25.689 -16.861  1.00 55.51      C2   H  
ATOM   3732  HB2 LYS A 267       0.924  24.610 -14.175  1.00 55.51      C2   H  
ATOM   3733  HB3 LYS A 267      -0.416  25.705 -14.347  1.00 55.51      C2   H  
ATOM   3734  HG2 LYS A 267      -0.334  22.832 -15.380  1.00 55.51      C2   H  
ATOM   3735  HG3 LYS A 267      -1.178  23.419 -13.978  1.00 55.51      C2   H  
ATOM   3736  HD2 LYS A 267      -2.547  24.948 -15.549  1.00 55.51      C2   H  
ATOM   3737  HD3 LYS A 267      -1.780  24.128 -16.883  1.00 55.51      C2   H  
ATOM   3738  HE2 LYS A 267      -3.885  23.045 -16.600  1.00 55.51      C2   H  
ATOM   3739  HE3 LYS A 267      -2.697  21.913 -15.984  1.00 55.51      C2   H  
ATOM   3740  HZ1 LYS A 267      -4.330  23.760 -14.380  1.00 55.51      C2   H  
ATOM   3741  HZ2 LYS A 267      -4.565  22.135 -14.529  1.00 55.51      C2   H  
ATOM   3742  HZ3 LYS A 267      -3.218  22.710 -13.769  1.00 55.51      C2   H  
ATOM   3743  N   GLN A 268       2.868  26.586 -16.015  1.00 54.59      C2   N  
ATOM   3744  CA  GLN A 268       3.801  27.711 -15.943  1.00 54.59      C2   C  
ATOM   3745  C   GLN A 268       4.091  28.232 -17.367  1.00 54.59      C2   C  
ATOM   3746  O   GLN A 268       3.666  27.638 -18.359  1.00 54.59      C2   O  
ATOM   3747  CB  GLN A 268       5.126  27.212 -15.332  1.00 54.59      C2   C  
ATOM   3748  CG  GLN A 268       4.964  26.536 -13.956  1.00 54.59      C2   C  
ATOM   3749  CD  GLN A 268       6.309  26.265 -13.284  1.00 54.59      C2   C  
ATOM   3750  NE2 GLN A 268       6.548  25.016 -12.887  1.00 54.59      C2   N  
ATOM   3751  OE1 GLN A 268       7.115  27.176 -13.107  1.00 54.59      C2   O  
ATOM   3752  H   GLN A 268       3.258  25.691 -16.270  1.00 54.59      C2   H  
ATOM   3753  HA  GLN A 268       3.393  28.518 -15.333  1.00 54.59      C2   H  
ATOM   3754  HB2 GLN A 268       5.601  26.513 -16.014  1.00 54.59      C2   H  
ATOM   3755  HB3 GLN A 268       5.812  28.055 -15.240  1.00 54.59      C2   H  
ATOM   3756  HG2 GLN A 268       4.386  27.181 -13.294  1.00 54.59      C2   H  
ATOM   3757  HG3 GLN A 268       4.405  25.604 -14.050  1.00 54.59      C2   H  
ATOM   3758 HE21 GLN A 268       5.876  24.273 -13.058  1.00 54.59      C2   H  
ATOM   3759 HE22 GLN A 268       7.405  24.811 -12.393  1.00 54.59      C2   H  
ATOM   3760  N   ARG A 269       4.816  29.360 -17.452  1.00 63.46      C2   N  
ATOM   3761  CA  ARG A 269       5.103  30.120 -18.672  1.00 63.46      C2   C  
ATOM   3762  C   ARG A 269       5.892  29.336 -19.739  1.00 63.46      C2   C  
ATOM   3763  O   ARG A 269       5.459  29.274 -20.889  1.00 63.46      C2   O  
ATOM   3764  CB  ARG A 269       5.883  31.400 -18.291  1.00 63.46      C2   C  
ATOM   3765  CG  ARG A 269       5.129  32.385 -17.372  1.00 63.46      C2   C  
ATOM   3766  CD  ARG A 269       3.916  33.064 -18.028  1.00 63.46      C2   C  
ATOM   3767  NE  ARG A 269       4.324  33.896 -19.168  1.00 63.46      C2   N  
ATOM   3768  CZ  ARG A 269       3.568  34.818 -19.786  1.00 63.46      C2   C  
ATOM   3769  NH1 ARG A 269       2.317  35.086 -19.388  1.00 63.46      C2   N  
ATOM   3770  NH2 ARG A 269       4.081  35.485 -20.824  1.00 63.46      C2   N  
ATOM   3771  H   ARG A 269       5.138  29.767 -16.586  1.00 63.46      C2   H  
ATOM   3772  HA  ARG A 269       4.149  30.400 -19.122  1.00 63.46      C2   H  
ATOM   3773  HB2 ARG A 269       6.809  31.117 -17.789  1.00 63.46      C2   H  
ATOM   3774  HB3 ARG A 269       6.196  31.924 -19.196  1.00 63.46      C2   H  
ATOM   3775  HG2 ARG A 269       4.810  31.881 -16.460  1.00 63.46      C2   H  
ATOM   3776  HG3 ARG A 269       5.825  33.159 -17.045  1.00 63.46      C2   H  
ATOM   3777  HD2 ARG A 269       3.177  32.333 -18.356  1.00 63.46      C2   H  
ATOM   3778  HD3 ARG A 269       3.424  33.699 -17.291  1.00 63.46      C2   H  
ATOM   3779  HE  ARG A 269       5.255  33.726 -19.518  1.00 63.46      C2   H  
ATOM   3780 HH11 ARG A 269       1.921  34.595 -18.599  1.00 63.46      C2   H  
ATOM   3781 HH12 ARG A 269       1.775  35.807 -19.843  1.00 63.46      C2   H  
ATOM   3782 HH21 ARG A 269       5.036  35.327 -21.110  1.00 63.46      C2   H  
ATOM   3783 HH22 ARG A 269       3.542  36.216 -21.266  1.00 63.46      C2   H  
ATOM   3784  N   GLY A 270       7.044  28.759 -19.360  1.00 56.70      C2   N  
ATOM   3785  CA  GLY A 270       7.976  28.080 -20.261  1.00 56.70      C2   C  
ATOM   3786  C   GLY A 270       8.034  26.558 -20.091  1.00 56.70      C2   C  
ATOM   3787  O   GLY A 270       8.830  25.914 -20.773  1.00 56.70      C2   O  
ATOM   3788  H   GLY A 270       7.325  28.852 -18.395  1.00 56.70      C2   H  
ATOM   3789  HA2 GLY A 270       7.763  28.305 -21.307  1.00 56.70      C2   H  
ATOM   3790  HA3 GLY A 270       8.973  28.477 -20.067  1.00 56.70      C2   H  
ATOM   3791  N   MET A 271       7.232  25.980 -19.181  1.00 51.40      C2   N  
ATOM   3792  CA  MET A 271       7.303  24.568 -18.813  1.00 51.40      C2   C  
ATOM   3793  C   MET A 271       6.547  23.685 -19.817  1.00 51.40      C2   C  
ATOM   3794  O   MET A 271       5.461  24.023 -20.287  1.00 51.40      C2   O  
ATOM   3795  CB  MET A 271       6.686  24.395 -17.410  1.00 51.40      C2   C  
ATOM   3796  CG  MET A 271       6.936  23.026 -16.749  1.00 51.40      C2   C  
ATOM   3797  SD  MET A 271       8.677  22.560 -16.515  1.00 51.40      C2   S  
ATOM   3798  CE  MET A 271       9.236  23.863 -15.387  1.00 51.40      C2   C  
ATOM   3799  H   MET A 271       6.571  26.560 -18.685  1.00 51.40      C2   H  
ATOM   3800  HA  MET A 271       8.355  24.284 -18.776  1.00 51.40      C2   H  
ATOM   3801  HB2 MET A 271       7.111  25.154 -16.756  1.00 51.40      C2   H  
ATOM   3802  HB3 MET A 271       5.613  24.591 -17.443  1.00 51.40      C2   H  
ATOM   3803  HG2 MET A 271       6.458  23.018 -15.770  1.00 51.40      C2   H  
ATOM   3804  HG3 MET A 271       6.451  22.235 -17.321  1.00 51.40      C2   H  
ATOM   3805  HE1 MET A 271      10.265  23.675 -15.090  1.00 51.40      C2   H  
ATOM   3806  HE2 MET A 271       9.201  24.840 -15.868  1.00 51.40      C2   H  
ATOM   3807  HE3 MET A 271       8.620  23.891 -14.489  1.00 51.40      C2   H  
ATOM   3808  N   ILE A 272       7.157  22.529 -20.099  1.00 49.33      C2   N  
ATOM   3809  CA  ILE A 272       6.659  21.401 -20.873  1.00 49.33      C2   C  
ATOM   3810  C   ILE A 272       6.850  20.163 -19.982  1.00 49.33      C2   C  
ATOM   3811  O   ILE A 272       7.905  20.007 -19.369  1.00 49.33      C2   O  
ATOM   3812  CB  ILE A 272       7.422  21.303 -22.232  1.00 49.33      C2   C  
ATOM   3813  CG1 ILE A 272       7.194  22.560 -23.111  1.00 49.33      C2   C  
ATOM   3814  CG2 ILE A 272       7.078  20.006 -23.000  1.00 49.33      C2   C  
ATOM   3815  CD1 ILE A 272       8.032  22.608 -24.400  1.00 49.33      C2   C  
ATOM   3816  H   ILE A 272       8.067  22.384 -19.677  1.00 49.33      C2   H  
ATOM   3817  HA  ILE A 272       5.592  21.529 -21.066  1.00 49.33      C2   H  
ATOM   3818  HB  ILE A 272       8.489  21.260 -22.006  1.00 49.33      C2   H  
ATOM   3819 HG12 ILE A 272       6.136  22.657 -23.350  1.00 49.33      C2   H  
ATOM   3820 HG13 ILE A 272       7.449  23.454 -22.543  1.00 49.33      C2   H  
ATOM   3821 HG21 ILE A 272       7.596  19.941 -23.955  1.00 49.33      C2   H  
ATOM   3822 HG22 ILE A 272       7.371  19.117 -22.443  1.00 49.33      C2   H  
ATOM   3823 HG23 ILE A 272       6.009  19.933 -23.190  1.00 49.33      C2   H  
ATOM   3824 HD11 ILE A 272       7.908  23.567 -24.903  1.00 49.33      C2   H  
ATOM   3825 HD12 ILE A 272       9.094  22.486 -24.185  1.00 49.33      C2   H  
ATOM   3826 HD13 ILE A 272       7.738  21.838 -25.112  1.00 49.33      C2   H  
ATOM   3827  N   ILE A 273       5.849  19.271 -19.933  1.00 49.78      C2   N  
ATOM   3828  CA  ILE A 273       5.957  17.967 -19.284  1.00 49.78      C2   C  
ATOM   3829  C   ILE A 273       6.128  16.925 -20.397  1.00 49.78      C2   C  
ATOM   3830  O   ILE A 273       5.237  16.738 -21.225  1.00 49.78      C2   O  
ATOM   3831  CB  ILE A 273       4.702  17.662 -18.414  1.00 49.78      C2   C  
ATOM   3832  CG1 ILE A 273       4.612  18.592 -17.177  1.00 49.78      C2   C  
ATOM   3833  CG2 ILE A 273       4.654  16.175 -17.976  1.00 49.78      C2   C  
ATOM   3834  CD1 ILE A 273       3.900  19.927 -17.436  1.00 49.78      C2   C  
ATOM   3835  H   ILE A 273       5.009  19.456 -20.466  1.00 49.78      C2   H  
ATOM   3836  HA  ILE A 273       6.824  17.929 -18.627  1.00 49.78      C2   H  
ATOM   3837  HB  ILE A 273       3.811  17.834 -19.013  1.00 49.78      C2   H  
ATOM   3838 HG12 ILE A 273       4.059  18.095 -16.380  1.00 49.78      C2   H  
ATOM   3839 HG13 ILE A 273       5.603  18.784 -16.767  1.00 49.78      C2   H  
ATOM   3840 HG21 ILE A 273       3.953  16.004 -17.163  1.00 49.78      C2   H  
ATOM   3841 HG22 ILE A 273       4.345  15.525 -18.795  1.00 49.78      C2   H  
ATOM   3842 HG23 ILE A 273       5.629  15.820 -17.645  1.00 49.78      C2   H  
ATOM   3843 HD11 ILE A 273       3.793  20.489 -16.507  1.00 49.78      C2   H  
ATOM   3844 HD12 ILE A 273       4.450  20.561 -18.130  1.00 49.78      C2   H  
ATOM   3845 HD13 ILE A 273       2.901  19.768 -17.843  1.00 49.78      C2   H  
ATOM   3846  N   GLH A 274       7.263  16.217 -20.356  1.00 54.80      C2   N  
ATOM   3847  CA  GLH A 274       7.537  15.014 -21.127  1.00 54.80      C2   C  
ATOM   3848  C   GLH A 274       7.074  13.814 -20.288  1.00 54.80      C2   C  
ATOM   3849  O   GLH A 274       7.413  13.710 -19.112  1.00 54.80      C2   O  
ATOM   3850  CB  GLH A 274       9.059  14.932 -21.343  1.00 54.80      C2   C  
ATOM   3851  CG  GLH A 274       9.516  13.718 -22.180  1.00 54.80      C2   C  
ATOM   3852  CD  GLH A 274      11.002  13.733 -22.552  1.00 54.80      C2   C  
ATOM   3853  OE1 GLH A 274      11.532  12.864 -23.232  1.00 54.80      C2   O  
ATOM   3854  OE2 GLH A 274      11.685  14.801 -22.060  1.00 54.80      C2   O  
ATOM   3855  H   GLH A 274       7.925  16.438 -19.622  1.00 54.80      C2   H  
ATOM   3856  HA  GLH A 274       7.031  15.053 -22.091  1.00 54.80      C2   H  
ATOM   3857  HB2 GLH A 274       9.359  15.845 -21.856  1.00 54.80      C2   H  
ATOM   3858  HB3 GLH A 274       9.580  14.937 -20.384  1.00 54.80      C2   H  
ATOM   3859  HG2 GLH A 274       9.316  12.787 -21.650  1.00 54.80      C2   H  
ATOM   3860  HG3 GLH A 274       8.939  13.680 -23.104  1.00 54.80      C2   H  
ATOM   3861  HE2 GLH A 274      12.584  14.832 -22.358  1.00 54.80      C2   H  
ATOM   3862  N   HIS A 275       6.302  12.914 -20.904  1.00 54.98      C2   N  
ATOM   3863  CA  HIS A 275       5.697  11.733 -20.290  1.00 54.98      C2   C  
ATOM   3864  C   HIS A 275       5.692  10.565 -21.281  1.00 54.98      C2   C  
ATOM   3865  O   HIS A 275       5.865  10.774 -22.482  1.00 54.98      C2   O  
ATOM   3866  CB  HIS A 275       4.309  12.077 -19.700  1.00 54.98      C2   C  
ATOM   3867  CG  HIS A 275       3.253  12.512 -20.693  1.00 54.98      C2   C  
ATOM   3868  CD2 HIS A 275       2.119  11.876 -21.153  1.00 54.98      C2   C  
ATOM   3869  ND1 HIS A 275       3.291  13.726 -21.360  1.00 54.98      C2   N  
ATOM   3870  CE1 HIS A 275       2.232  13.764 -22.173  1.00 54.98      C2   C  
ATOM   3871  NE2 HIS A 275       1.473  12.678 -22.097  1.00 54.98      C2   N  
ATOM   3872  H   HIS A 275       6.083  13.067 -21.881  1.00 54.98      C2   H  
ATOM   3873  HA  HIS A 275       6.339  11.408 -19.471  1.00 54.98      C2   H  
ATOM   3874  HB2 HIS A 275       3.922  11.209 -19.165  1.00 54.98      C2   H  
ATOM   3875  HB3 HIS A 275       4.409  12.864 -18.951  1.00 54.98      C2   H  
ATOM   3876  HD1 HIS A 275       4.006  14.436 -21.278  1.00 54.98      C2   H  
ATOM   3877  HD2 HIS A 275       1.728  10.905 -20.886  1.00 54.98      C2   H  
ATOM   3878  HE1 HIS A 275       2.019  14.593 -22.832  1.00 54.98      C2   H  
ATOM   3879  N   GLU A 276       5.487   9.332 -20.786  1.00 63.15      C2   N  
ATOM   3880  CA  GLU A 276       5.388   8.142 -21.629  1.00 63.15      C2   C  
ATOM   3881  C   GLU A 276       4.027   8.107 -22.347  1.00 63.15      C2   C  
ATOM   3882  O   GLU A 276       2.983   8.319 -21.727  1.00 63.15      C2   O  
ATOM   3883  CB  GLU A 276       5.574   6.865 -20.778  1.00 63.15      C2   C  
ATOM   3884  CG  GLU A 276       5.506   5.556 -21.608  1.00 63.15      C2   C  
ATOM   3885  CD  GLU A 276       5.768   4.274 -20.817  1.00 63.15      C2   C  
ATOM   3886  OE1 GLU A 276       6.247   4.371 -19.666  1.00 63.15      C2   O  
ATOM   3887  OE2 GLU A 276       5.475   3.197 -21.383  1.00 63.15      C2   O  
ATOM   3888  H   GLU A 276       5.341   9.218 -19.793  1.00 63.15      C2   H  
ATOM   3889  HA  GLU A 276       6.193   8.176 -22.362  1.00 63.15      C2   H  
ATOM   3890  HB2 GLU A 276       6.541   6.923 -20.275  1.00 63.15      C2   H  
ATOM   3891  HB3 GLU A 276       4.822   6.832 -19.987  1.00 63.15      C2   H  
ATOM   3892  HG2 GLU A 276       4.530   5.443 -22.074  1.00 63.15      C2   H  
ATOM   3893  HG3 GLU A 276       6.227   5.607 -22.423  1.00 63.15      C2   H  
ATOM   3894  N   GLY A 277       4.065   7.797 -23.649  1.00 63.97      C2   N  
ATOM   3895  CA  GLY A 277       2.915   7.482 -24.486  1.00 63.97      C2   C  
ATOM   3896  C   GLY A 277       3.101   6.133 -25.184  1.00 63.97      C2   C  
ATOM   3897  O   GLY A 277       4.095   5.438 -24.968  1.00 63.97      C2   O  
ATOM   3898  H   GLY A 277       4.975   7.653 -24.067  1.00 63.97      C2   H  
ATOM   3899  HA2 GLY A 277       1.989   7.459 -23.910  1.00 63.97      C2   H  
ATOM   3900  HA3 GLY A 277       2.809   8.258 -25.240  1.00 63.97      C2   H  
ATOM   3901  N   ASP A 278       2.132   5.772 -26.038  1.00 69.65      C2   N  
ATOM   3902  CA  ASP A 278       2.207   4.618 -26.934  1.00 69.65      C2   C  
ATOM   3903  C   ASP A 278       2.798   5.079 -28.279  1.00 69.65      C2   C  
ATOM   3904  O   ASP A 278       2.441   6.141 -28.793  1.00 69.65      C2   O  
ATOM   3905  CB  ASP A 278       0.783   4.050 -27.142  1.00 69.65      C2   C  
ATOM   3906  CG  ASP A 278       0.724   2.717 -27.902  1.00 69.65      C2   C  
ATOM   3907  OD1 ASP A 278       1.726   1.969 -27.858  1.00 69.65      C2   O  
ATOM   3908  OD2 ASP A 278      -0.345   2.459 -28.495  1.00 69.65      C2   O  
ATOM   3909  H   ASP A 278       1.339   6.389 -26.150  1.00 69.65      C2   H  
ATOM   3910  HA  ASP A 278       2.843   3.850 -26.489  1.00 69.65      C2   H  
ATOM   3911  HB2 ASP A 278       0.311   3.883 -26.173  1.00 69.65      C2   H  
ATOM   3912  HB3 ASP A 278       0.160   4.777 -27.666  1.00 69.65      C2   H  
ATOM   3913  N   ARG A 279       3.724   4.277 -28.823  1.00 64.96      C2   N  
ATOM   3914  CA  ARG A 279       4.515   4.572 -30.016  1.00 64.96      C2   C  
ATOM   3915  C   ARG A 279       3.689   4.254 -31.285  1.00 64.96      C2   C  
ATOM   3916  O   ARG A 279       3.052   3.200 -31.298  1.00 64.96      C2   O  
ATOM   3917  CB  ARG A 279       5.746   3.642 -29.959  1.00 64.96      C2   C  
ATOM   3918  CG  ARG A 279       6.879   4.012 -30.936  1.00 64.96      C2   C  
ATOM   3919  CD  ARG A 279       8.137   3.137 -30.791  1.00 64.96      C2   C  
ATOM   3920  NE  ARG A 279       8.747   3.258 -29.460  1.00 64.96      C2   N  
ATOM   3921  CZ  ARG A 279       9.087   2.270 -28.614  1.00 64.96      C2   C  
ATOM   3922  NH1 ARG A 279       8.832   0.983 -28.888  1.00 64.96      C2   N  
ATOM   3923  NH2 ARG A 279       9.700   2.585 -27.466  1.00 64.96      C2   N  
ATOM   3924  H   ARG A 279       3.900   3.395 -28.364  1.00 64.96      C2   H  
ATOM   3925  HA  ARG A 279       4.837   5.608 -29.965  1.00 64.96      C2   H  
ATOM   3926  HB2 ARG A 279       6.143   3.649 -28.945  1.00 64.96      C2   H  
ATOM   3927  HB3 ARG A 279       5.426   2.615 -30.126  1.00 64.96      C2   H  
ATOM   3928  HG2 ARG A 279       6.519   3.942 -31.962  1.00 64.96      C2   H  
ATOM   3929  HG3 ARG A 279       7.155   5.053 -30.787  1.00 64.96      C2   H  
ATOM   3930  HD2 ARG A 279       7.927   2.102 -31.035  1.00 64.96      C2   H  
ATOM   3931  HD3 ARG A 279       8.885   3.456 -31.517  1.00 64.96      C2   H  
ATOM   3932  HE  ARG A 279       9.077   4.186 -29.231  1.00 64.96      C2   H  
ATOM   3933 HH11 ARG A 279       9.049   0.252 -28.224  1.00 64.96      C2   H  
ATOM   3934 HH12 ARG A 279       8.390   0.734 -29.760  1.00 64.96      C2   H  
ATOM   3935 HH21 ARG A 279       9.922   3.548 -27.257  1.00 64.96      C2   H  
ATOM   3936 HH22 ARG A 279       9.980   1.863 -26.818  1.00 64.96      C2   H  
ATOM   3937  N   PRO A 280       3.701   5.117 -32.338  1.00 70.10      C2   N  
ATOM   3938  CA  PRO A 280       2.989   4.956 -33.626  1.00 70.10      C2   C  
ATOM   3939  C   PRO A 280       2.946   3.533 -34.208  1.00 70.10      C2   C  
ATOM   3940  O   PRO A 280       3.978   2.865 -34.281  1.00 70.10      C2   O  
ATOM   3941  CB  PRO A 280       3.649   5.954 -34.580  1.00 70.10      C2   C  
ATOM   3942  CG  PRO A 280       4.061   7.090 -33.664  1.00 70.10      C2   C  
ATOM   3943  CD  PRO A 280       4.409   6.402 -32.344  1.00 70.10      C2   C  
ATOM   3944  HA  PRO A 280       1.965   5.288 -33.436  1.00 70.10      C2   H  
ATOM   3945  HB2 PRO A 280       4.538   5.521 -35.042  1.00 70.10      C2   H  
ATOM   3946  HB3 PRO A 280       2.981   6.281 -35.377  1.00 70.10      C2   H  
ATOM   3947  HG2 PRO A 280       4.886   7.683 -34.063  1.00 70.10      C2   H  
ATOM   3948  HG3 PRO A 280       3.213   7.761 -33.514  1.00 70.10      C2   H  
ATOM   3949  HD2 PRO A 280       5.484   6.236 -32.275  1.00 70.10      C2   H  
ATOM   3950  HD3 PRO A 280       4.099   7.027 -31.507  1.00 70.10      C2   H  
ATOM   3951  N   SER A 281       1.714   3.094 -34.514  1.00 27.91      C2   N  
ATOM   3952  CA  SER A 281       1.206   1.719 -34.493  1.00 28.04      C2   C  
ATOM   3953  C   SER A 281       0.748   1.457 -33.047  1.00 26.58      C2   C  
ATOM   3954  O   SER A 281      -0.045   2.230 -32.508  1.00 27.10      C2   O  
ATOM   3955  CB  SER A 281       2.145   0.657 -35.126  1.00  0.00      C2   C  
ATOM   3956  OG  SER A 281       2.382   0.943 -36.488  1.00  0.00      C2   O  
ATOM   3957  H   SER A 281       0.983   3.789 -34.470  1.00 27.91      C2   H  
ATOM   3958  HA  SER A 281       0.292   1.731 -35.088  1.00 28.04      C2   H  
ATOM   3959  HB2 SER A 281       3.094   0.570 -34.598  1.00  0.00      C2   H  
ATOM   3960  HB3 SER A 281       1.680  -0.329 -35.080  1.00  0.00      C2   H  
ATOM   3961  HG  SER A 281       1.587   0.789 -36.978  1.00  0.00      C2   H  
ATOM   3962  N   SER A 282       1.305   0.421 -32.409  1.00 25.98      C2   N  
ATOM   3963  CA  SER A 282       1.327   0.195 -30.968  1.00 25.98      C2   C  
ATOM   3964  C   SER A 282       2.525  -0.717 -30.693  1.00 25.98      C2   C  
ATOM   3965  O   SER A 282       2.366  -1.929 -30.552  1.00 25.98      C2   O  
ATOM   3966  CB  SER A 282      -0.050  -0.260 -30.430  1.00 25.98      C2   C  
ATOM   3967  OG  SER A 282      -0.513  -1.455 -31.029  1.00 25.98      C2   O  
ATOM   3968  H   SER A 282       1.913  -0.179 -32.946  1.00 25.98      C2   H  
ATOM   3969  HA  SER A 282       1.550   1.149 -30.487  1.00 25.98      C2   H  
ATOM   3970  HB2 SER A 282       0.009  -0.416 -29.352  1.00 25.98      C2   H  
ATOM   3971  HB3 SER A 282      -0.797   0.520 -30.583  1.00 25.98      C2   H  
ATOM   3972  HG  SER A 282       0.061  -2.172 -30.791  1.00 25.98      C2   H  
ATOM   3973  N   LYS A 283       3.740  -0.141 -30.722  1.00 27.45      C2   N  
ATOM   3974  CA  LYS A 283       4.984  -0.906 -30.800  1.00 27.45      C2   C  
ATOM   3975  C   LYS A 283       5.416  -1.469 -29.448  1.00 27.45      C2   C  
ATOM   3976  O   LYS A 283       5.277  -0.817 -28.412  1.00 27.45      C2   O  
ATOM   3977  CB  LYS A 283       6.137  -0.023 -31.301  1.00  0.00      C2   C  
ATOM   3978  CG  LYS A 283       5.902   0.604 -32.686  1.00  0.00      C2   C  
ATOM   3979  CD  LYS A 283       7.124   0.465 -33.609  1.00  0.00      C2   C  
ATOM   3980  CE  LYS A 283       6.909   1.075 -35.001  1.00  0.00      C2   C  
ATOM   3981  NZ  LYS A 283       6.927   2.546 -34.958  1.00  0.00      C2   N  
ATOM   3982  H   LYS A 283       3.792   0.864 -30.817  1.00 27.45      C2   H  
ATOM   3983  HA  LYS A 283       4.851  -1.731 -31.495  1.00 27.45      C2   H  
ATOM   3984  HB2 LYS A 283       6.347   0.744 -30.562  1.00  0.00      C2   H  
ATOM   3985  HB3 LYS A 283       7.041  -0.632 -31.342  1.00  0.00      C2   H  
ATOM   3986  HG2 LYS A 283       5.048   0.132 -33.170  1.00  0.00      C2   H  
ATOM   3987  HG3 LYS A 283       5.634   1.653 -32.559  1.00  0.00      C2   H  
ATOM   3988  HD2 LYS A 283       8.010   0.897 -33.143  1.00  0.00      C2   H  
ATOM   3989  HD3 LYS A 283       7.339  -0.596 -33.735  1.00  0.00      C2   H  
ATOM   3990  HE2 LYS A 283       7.701   0.744 -35.674  1.00  0.00      C2   H  
ATOM   3991  HE3 LYS A 283       5.964   0.736 -35.431  1.00  0.00      C2   H  
ATOM   3992  HZ1 LYS A 283       7.799   2.869 -34.567  1.00  0.00      C2   H  
ATOM   3993  HZ2 LYS A 283       6.824   2.907 -35.897  1.00  0.00      C2   H  
ATOM   3994  HZ3 LYS A 283       6.152   2.869 -34.394  1.00  0.00      C2   H  
ATOM   3995  N   THR A 284       5.972  -2.687 -29.523  1.00 23.66      C2   N  
ATOM   3996  CA  THR A 284       6.660  -3.451 -28.489  1.00 23.66      C2   C  
ATOM   3997  C   THR A 284       5.699  -3.904 -27.381  1.00 23.66      C2   C  
ATOM   3998  O   THR A 284       5.592  -3.263 -26.333  1.00 23.66      C2   O  
ATOM   3999  CB  THR A 284       7.988  -2.799 -27.996  1.00  0.00      C2   C  
ATOM   4000  CG2 THR A 284       8.997  -2.544 -29.128  1.00  0.00      C2   C  
ATOM   4001  OG1 THR A 284       7.821  -1.611 -27.245  1.00  0.00      C2   O  
ATOM   4002  H   THR A 284       5.991  -3.107 -30.440  1.00 23.66      C2   H  
ATOM   4003  HA  THR A 284       6.965  -4.366 -29.000  1.00 23.66      C2   H  
ATOM   4004  HB  THR A 284       8.455  -3.509 -27.312  1.00  0.00      C2   H  
ATOM   4005  HG1 THR A 284       7.187  -1.786 -26.562  1.00  0.00      C2   H  
ATOM   4006 HG21 THR A 284       9.952  -2.191 -28.737  1.00  0.00      C2   H  
ATOM   4007 HG22 THR A 284       9.195  -3.458 -29.690  1.00  0.00      C2   H  
ATOM   4008 HG23 THR A 284       8.633  -1.797 -29.833  1.00  0.00      C2   H  
ATOM   4009  N   GLU A 285       5.063  -5.068 -27.599  1.00 25.84      C2   N  
ATOM   4010  CA  GLU A 285       4.553  -5.932 -26.534  1.00 25.84      C2   C  
ATOM   4011  C   GLU A 285       5.794  -6.502 -25.829  1.00 25.84      C2   C  
ATOM   4012  O   GLU A 285       6.617  -7.163 -26.463  1.00 25.84      C2   O  
ATOM   4013  CB  GLU A 285       3.684  -7.076 -27.115  1.00  0.00      C2   C  
ATOM   4014  CG  GLU A 285       4.129  -7.613 -28.492  1.00  0.00      C2   C  
ATOM   4015  CD  GLU A 285       3.601  -9.011 -28.806  1.00  0.00      C2   C  
ATOM   4016  OE1 GLU A 285       2.866  -9.127 -29.810  1.00  0.00      C2   O  
ATOM   4017  OE2 GLU A 285       3.966  -9.945 -28.058  1.00  0.00      C2   O  
ATOM   4018  H   GLU A 285       5.160  -5.502 -28.505  1.00 25.84      C2   H  
ATOM   4019  HA  GLU A 285       3.958  -5.350 -25.827  1.00 25.84      C2   H  
ATOM   4020  HB2 GLU A 285       3.616  -7.886 -26.386  1.00  0.00      C2   H  
ATOM   4021  HB3 GLU A 285       2.663  -6.707 -27.222  1.00  0.00      C2   H  
ATOM   4022  HG2 GLU A 285       3.805  -6.914 -29.263  1.00  0.00      C2   H  
ATOM   4023  HG3 GLU A 285       5.214  -7.674 -28.550  1.00  0.00      C2   H  
ATOM   4024  N   ILE A 286       5.960  -6.135 -24.548  1.00 22.73      C2   N  
ATOM   4025  CA  ILE A 286       7.136  -6.370 -23.708  1.00 22.73      C2   C  
ATOM   4026  C   ILE A 286       7.520  -7.861 -23.633  1.00 22.73      C2   C  
ATOM   4027  O   ILE A 286       6.926  -8.630 -22.880  1.00 22.73      C2   O  
ATOM   4028  CB  ILE A 286       6.923  -5.706 -22.316  1.00  0.00      C2   C  
ATOM   4029  CG1 ILE A 286       5.538  -6.001 -21.680  1.00  0.00      C2   C  
ATOM   4030  CG2 ILE A 286       7.171  -4.187 -22.413  1.00  0.00      C2   C  
ATOM   4031  CD1 ILE A 286       5.452  -5.664 -20.186  1.00  0.00      C2   C  
ATOM   4032  H   ILE A 286       5.229  -5.574 -24.135  1.00 22.73      C2   H  
ATOM   4033  HA  ILE A 286       7.971  -5.863 -24.195  1.00 22.73      C2   H  
ATOM   4034  HB  ILE A 286       7.688  -6.105 -21.647  1.00  0.00      C2   H  
ATOM   4035 HG12 ILE A 286       4.757  -5.457 -22.211  1.00  0.00      C2   H  
ATOM   4036 HG13 ILE A 286       5.290  -7.056 -21.792  1.00  0.00      C2   H  
ATOM   4037 HG21 ILE A 286       7.139  -3.708 -21.435  1.00  0.00      C2   H  
ATOM   4038 HG22 ILE A 286       8.153  -3.973 -22.836  1.00  0.00      C2   H  
ATOM   4039 HG23 ILE A 286       6.428  -3.700 -23.046  1.00  0.00      C2   H  
ATOM   4040 HD11 ILE A 286       4.485  -5.965 -19.782  1.00  0.00      C2   H  
ATOM   4041 HD12 ILE A 286       6.223  -6.187 -19.620  1.00  0.00      C2   H  
ATOM   4042 HD13 ILE A 286       5.563  -4.595 -20.007  1.00  0.00      C2   H  
ATOM   4043  N   GLU A 287       8.511  -8.253 -24.453  1.00 31.64      C2   N  
ATOM   4044  CA  GLU A 287       8.993  -9.621 -24.615  1.00 31.64      C2   C  
ATOM   4045  C   GLU A 287       9.964  -9.914 -23.460  1.00 31.64      C2   C  
ATOM   4046  O   GLU A 287      11.033  -9.310 -23.367  1.00 31.64      C2   O  
ATOM   4047  CB  GLU A 287       9.704  -9.711 -25.983  1.00  0.00      C2   C  
ATOM   4048  CG  GLU A 287      10.028 -11.153 -26.415  1.00  0.00      C2   C  
ATOM   4049  CD  GLU A 287      10.836 -11.201 -27.711  1.00  0.00      C2   C  
ATOM   4050  OE1 GLU A 287      11.946 -10.628 -27.710  1.00  0.00      C2   O  
ATOM   4051  OE2 GLU A 287      10.368 -11.853 -28.670  1.00  0.00      C2   O  
ATOM   4052  H   GLU A 287       8.928  -7.557 -25.053  1.00 31.64      C2   H  
ATOM   4053  HA  GLU A 287       8.147 -10.312 -24.596  1.00 31.64      C2   H  
ATOM   4054  HB2 GLU A 287       9.061  -9.268 -26.746  1.00  0.00      C2   H  
ATOM   4055  HB3 GLU A 287      10.611  -9.102 -25.976  1.00  0.00      C2   H  
ATOM   4056  HG2 GLU A 287      10.602 -11.670 -25.645  1.00  0.00      C2   H  
ATOM   4057  HG3 GLU A 287       9.099 -11.708 -26.544  1.00  0.00      C2   H  
ATOM   4058  N   MET A 288       9.530 -10.785 -22.538  1.00 26.19      C2   N  
ATOM   4059  CA  MET A 288      10.118 -10.949 -21.212  1.00 26.19      C2   C  
ATOM   4060  C   MET A 288      11.282 -11.948 -21.251  1.00 26.19      C2   C  
ATOM   4061  O   MET A 288      11.073 -13.144 -21.461  1.00 26.19      C2   O  
ATOM   4062  CB  MET A 288       9.025 -11.498 -20.265  1.00  0.00      C2   C  
ATOM   4063  CG  MET A 288       7.843 -10.533 -20.087  1.00  0.00      C2   C  
ATOM   4064  SD  MET A 288       6.579 -11.096 -18.919  1.00  0.00      C2   S  
ATOM   4065  CE  MET A 288       5.369  -9.764 -19.132  1.00  0.00      C2   C  
ATOM   4066  H   MET A 288       8.652 -11.253 -22.707  1.00 26.19      C2   H  
ATOM   4067  HA  MET A 288      10.466  -9.986 -20.832  1.00 26.19      C2   H  
ATOM   4068  HB2 MET A 288       8.648 -12.456 -20.626  1.00  0.00      C2   H  
ATOM   4069  HB3 MET A 288       9.464 -11.695 -19.285  1.00  0.00      C2   H  
ATOM   4070  HG2 MET A 288       8.204  -9.557 -19.761  1.00  0.00      C2   H  
ATOM   4071  HG3 MET A 288       7.348 -10.382 -21.044  1.00  0.00      C2   H  
ATOM   4072  HE1 MET A 288       4.510  -9.931 -18.483  1.00  0.00      C2   H  
ATOM   4073  HE2 MET A 288       5.812  -8.800 -18.878  1.00  0.00      C2   H  
ATOM   4074  HE3 MET A 288       5.021  -9.725 -20.164  1.00  0.00      C2   H  
ATOM   4075  N   ASP A 289      12.504 -11.436 -21.019  1.00 25.44      C2   N  
ATOM   4076  CA  ASP A 289      13.739 -12.180 -20.740  1.00 25.44      C2   C  
ATOM   4077  C   ASP A 289      14.327 -12.829 -22.001  1.00 25.44      C2   C  
ATOM   4078  O   ASP A 289      15.128 -12.208 -22.697  1.00 25.44      C2   O  
ATOM   4079  CB  ASP A 289      13.643 -13.116 -19.504  1.00  0.00      C2   C  
ATOM   4080  CG  ASP A 289      13.219 -12.388 -18.224  1.00  0.00      C2   C  
ATOM   4081  OD1 ASP A 289      11.995 -12.316 -17.976  1.00  0.00      C2   O  
ATOM   4082  OD2 ASP A 289      14.133 -11.907 -17.520  1.00  0.00      C2   O  
ATOM   4083  H   ASP A 289      12.562 -10.436 -20.900  1.00 25.44      C2   H  
ATOM   4084  HA  ASP A 289      14.458 -11.406 -20.468  1.00 25.44      C2   H  
ATOM   4085  HB2 ASP A 289      12.938 -13.929 -19.683  1.00  0.00      C2   H  
ATOM   4086  HB3 ASP A 289      14.609 -13.591 -19.326  1.00  0.00      C2   H  
ATOM   4087  N   GLY A 290      13.911 -14.072 -22.292  1.00 10.84      C2   N  
ATOM   4088  CA  GLY A 290      14.244 -14.812 -23.503  1.00 10.86      C2   C  
ATOM   4089  C   GLY A 290      13.270 -14.482 -24.639  1.00 11.95      C2   C  
ATOM   4090  O   GLY A 290      12.091 -14.222 -24.393  1.00 11.05      C2   O  
ATOM   4091  H   GLY A 290      13.225 -14.489 -21.677  1.00 10.84      C2   H  
ATOM   4092  HA2 GLY A 290      15.273 -14.612 -23.808  1.00 10.86      C2   H  
ATOM   4093  HA3 GLY A 290      14.180 -15.879 -23.287  1.00 10.86      C2   H  
ATOM   4094  N   LYS A 291      13.766 -14.505 -25.886  1.00 12.97      C2   N  
ATOM   4095  CA  LYS A 291      12.992 -14.152 -27.076  1.00 13.63      C2   C  
ATOM   4096  C   LYS A 291      12.070 -15.303 -27.509  1.00 13.95      C2   C  
ATOM   4097  O   LYS A 291      12.390 -16.478 -27.321  1.00 13.09      C2   O  
ATOM   4098  CB  LYS A 291      13.940 -13.824 -28.248  1.00  0.00      C2   C  
ATOM   4099  CG  LYS A 291      14.897 -12.651 -27.964  1.00  0.00      C2   C  
ATOM   4100  CD  LYS A 291      15.530 -12.067 -29.242  1.00  0.00      C2   C  
ATOM   4101  CE  LYS A 291      14.916 -10.729 -29.691  1.00  0.00      C2   C  
ATOM   4102  NZ  LYS A 291      13.486 -10.850 -30.017  1.00  0.00      C2   N  
ATOM   4103  H   LYS A 291      14.736 -14.750 -26.019  1.00 12.97      C2   H  
ATOM   4104  HA  LYS A 291      12.388 -13.276 -26.845  1.00 13.63      C2   H  
ATOM   4105  HB2 LYS A 291      14.520 -14.703 -28.531  1.00  0.00      C2   H  
ATOM   4106  HB3 LYS A 291      13.330 -13.573 -29.119  1.00  0.00      C2   H  
ATOM   4107  HG2 LYS A 291      14.382 -11.864 -27.410  1.00  0.00      C2   H  
ATOM   4108  HG3 LYS A 291      15.688 -13.003 -27.301  1.00  0.00      C2   H  
ATOM   4109  HD2 LYS A 291      16.590 -11.894 -29.052  1.00  0.00      C2   H  
ATOM   4110  HD3 LYS A 291      15.496 -12.793 -30.055  1.00  0.00      C2   H  
ATOM   4111  HE2 LYS A 291      15.037  -9.971 -28.917  1.00  0.00      C2   H  
ATOM   4112  HE3 LYS A 291      15.438 -10.366 -30.577  1.00  0.00      C2   H  
ATOM   4113  HZ1 LYS A 291      12.955 -11.014 -29.164  1.00  0.00      C2   H  
ATOM   4114  HZ2 LYS A 291      13.161  -9.984 -30.423  1.00  0.00      C2   H  
ATOM   4115  HZ3 LYS A 291      13.335 -11.608 -30.665  1.00  0.00      C2   H  
ATOM   4116  N   VAL A 292      10.932 -14.932 -28.111  1.00 13.61      C2   N  
ATOM   4117  CA  VAL A 292       9.878 -15.816 -28.608  1.00 15.42      C2   C  
ATOM   4118  C   VAL A 292       9.494 -15.426 -30.043  1.00 16.13      C2   C  
ATOM   4119  O   VAL A 292       9.710 -14.289 -30.467  1.00 16.57      C2   O  
ATOM   4120  CB  VAL A 292       8.678 -15.870 -27.622  1.00  0.00      C2   C  
ATOM   4121  CG1 VAL A 292       8.975 -16.753 -26.399  1.00  0.00      C2   C  
ATOM   4122  CG2 VAL A 292       8.191 -14.481 -27.167  1.00  0.00      C2   C  
ATOM   4123  H   VAL A 292      10.772 -13.941 -28.249  1.00 13.61      C2   H  
ATOM   4124  HA  VAL A 292      10.283 -16.826 -28.694  1.00 15.42      C2   H  
ATOM   4125  HB  VAL A 292       7.845 -16.343 -28.145  1.00  0.00      C2   H  
ATOM   4126 HG11 VAL A 292       8.096 -16.848 -25.760  1.00  0.00      C2   H  
ATOM   4127 HG12 VAL A 292       9.271 -17.759 -26.699  1.00  0.00      C2   H  
ATOM   4128 HG13 VAL A 292       9.780 -16.338 -25.792  1.00  0.00      C2   H  
ATOM   4129 HG21 VAL A 292       8.908 -14.017 -26.490  1.00  0.00      C2   H  
ATOM   4130 HG22 VAL A 292       8.049 -13.804 -28.008  1.00  0.00      C2   H  
ATOM   4131 HG23 VAL A 292       7.242 -14.553 -26.636  1.00  0.00      C2   H  
ATOM   4132  N   VAL A 293       8.926 -16.389 -30.786  1.00 16.81      C2   N  
ATOM   4133  CA  VAL A 293       8.504 -16.241 -32.178  1.00 18.07      C2   C  
ATOM   4134  C   VAL A 293       6.970 -16.260 -32.278  1.00 19.28      C2   C  
ATOM   4135  O   VAL A 293       6.291 -16.981 -31.545  1.00 18.73      C2   O  
ATOM   4136  CB  VAL A 293       9.162 -17.329 -33.071  1.00  0.00      C2   C  
ATOM   4137  CG1 VAL A 293      10.664 -17.059 -33.267  1.00  0.00      C2   C  
ATOM   4138  CG2 VAL A 293       8.924 -18.776 -32.595  1.00  0.00      C2   C  
ATOM   4139  H   VAL A 293       8.766 -17.290 -30.360  1.00 16.81      C2   H  
ATOM   4140  HA  VAL A 293       8.837 -15.277 -32.555  1.00 18.07      C2   H  
ATOM   4141  HB  VAL A 293       8.713 -17.248 -34.063  1.00  0.00      C2   H  
ATOM   4142 HG11 VAL A 293      11.106 -17.773 -33.962  1.00  0.00      C2   H  
ATOM   4143 HG12 VAL A 293      10.835 -16.063 -33.678  1.00  0.00      C2   H  
ATOM   4144 HG13 VAL A 293      11.211 -17.128 -32.327  1.00  0.00      C2   H  
ATOM   4145 HG21 VAL A 293       9.364 -19.489 -33.292  1.00  0.00      C2   H  
ATOM   4146 HG22 VAL A 293       9.370 -18.958 -31.618  1.00  0.00      C2   H  
ATOM   4147 HG23 VAL A 293       7.862 -19.009 -32.528  1.00  0.00      C2   H  
ATOM   4148  N   ASN A 294       6.447 -15.450 -33.209  1.00 19.79      C2   N  
ATOM   4149  CA  ASN A 294       5.030 -15.259 -33.532  1.00 19.71      C2   C  
ATOM   4150  C   ASN A 294       4.518 -16.432 -34.406  1.00 18.82      C2   C  
ATOM   4151  O   ASN A 294       5.280 -17.312 -34.808  1.00 18.97      C2   O  
ATOM   4152  CB  ASN A 294       4.966 -13.912 -34.315  1.00  0.00      C2   C  
ATOM   4153  CG  ASN A 294       3.623 -13.164 -34.322  1.00  0.00      C2   C  
ATOM   4154  ND2 ASN A 294       3.678 -11.841 -34.488  1.00  0.00      C2   N  
ATOM   4155  OD1 ASN A 294       2.553 -13.749 -34.170  1.00  0.00      C2   O  
ATOM   4156  H   ASN A 294       7.101 -14.890 -33.740  1.00 19.79      C2   H  
ATOM   4157  HA  ASN A 294       4.449 -15.207 -32.614  1.00 19.71      C2   H  
ATOM   4158  HB2 ASN A 294       5.686 -13.221 -33.871  1.00  0.00      C2   H  
ATOM   4159  HB3 ASN A 294       5.292 -14.033 -35.344  1.00  0.00      C2   H  
ATOM   4160 HD21 ASN A 294       4.567 -11.378 -34.612  1.00  0.00      C2   H  
ATOM   4161 HD22 ASN A 294       2.824 -11.302 -34.481  1.00  0.00      C2   H  
ATOM   4162  N   SER A 295       3.217 -16.424 -34.737  1.00 17.68      C2   N  
ATOM   4163  CA  SER A 295       2.603 -17.235 -35.795  1.00 17.27      C2   C  
ATOM   4164  C   SER A 295       3.033 -16.763 -37.205  1.00 17.35      C2   C  
ATOM   4165  O   SER A 295       3.114 -17.579 -38.121  1.00 16.46      C2   O  
ATOM   4166  CB  SER A 295       1.068 -17.176 -35.633  1.00  0.00      C2   C  
ATOM   4167  OG  SER A 295       0.526 -15.895 -35.900  1.00  0.00      C2   O  
ATOM   4168  H   SER A 295       2.652 -15.679 -34.350  1.00 17.68      C2   H  
ATOM   4169  HA  SER A 295       2.923 -18.270 -35.666  1.00 17.27      C2   H  
ATOM   4170  HB2 SER A 295       0.598 -17.886 -36.316  1.00  0.00      C2   H  
ATOM   4171  HB3 SER A 295       0.776 -17.480 -34.627  1.00  0.00      C2   H  
ATOM   4172  HG  SER A 295       0.831 -15.288 -35.241  1.00  0.00      C2   H  
ATOM   4173  N   HIS A 296       3.377 -15.468 -37.346  1.00 16.77      C2   N  
ATOM   4174  CA  HIS A 296       4.080 -14.871 -38.486  1.00 18.31      C2   C  
ATOM   4175  C   HIS A 296       5.614 -14.878 -38.279  1.00 19.35      C2   C  
ATOM   4176  O   HIS A 296       6.340 -14.265 -39.061  1.00 20.14      C2   O  
ATOM   4177  CB  HIS A 296       3.563 -13.423 -38.685  1.00  0.00      C2   C  
ATOM   4178  CG  HIS A 296       2.518 -13.304 -39.769  1.00  0.00      C2   C  
ATOM   4179  CD2 HIS A 296       2.493 -12.564 -40.933  1.00  0.00      C2   C  
ATOM   4180  ND1 HIS A 296       1.329 -14.015 -39.757  1.00  0.00      C2   N  
ATOM   4181  CE1 HIS A 296       0.668 -13.698 -40.875  1.00  0.00      C2   C  
ATOM   4182  NE2 HIS A 296       1.312 -12.819 -41.634  1.00  0.00      C2   N  
ATOM   4183  H   HIS A 296       3.244 -14.871 -36.542  1.00 16.77      C2   H  
ATOM   4184  HA  HIS A 296       3.894 -15.450 -39.393  1.00 18.31      C2   H  
ATOM   4185  HB2 HIS A 296       3.152 -13.024 -37.756  1.00  0.00      C2   H  
ATOM   4186  HB3 HIS A 296       4.363 -12.735 -38.960  1.00  0.00      C2   H  
ATOM   4187  HD2 HIS A 296       3.232 -11.880 -41.325  1.00  0.00      C2   H  
ATOM   4188  HE1 HIS A 296      -0.296 -14.111 -41.134  1.00  0.00      C2   H  
ATOM   4189  N   VAL A 297       6.099 -15.583 -37.238  1.00 19.87      C2   N  
ATOM   4190  CA  VAL A 297       7.459 -16.067 -36.959  1.00 20.84      C2   C  
ATOM   4191  C   VAL A 297       8.507 -15.004 -36.585  1.00 21.07      C2   C  
ATOM   4192  O   VAL A 297       9.652 -15.361 -36.314  1.00 20.98      C2   O  
ATOM   4193  CB  VAL A 297       7.940 -17.162 -37.952  1.00  0.00      C2   C  
ATOM   4194  CG1 VAL A 297       7.043 -18.411 -37.898  1.00  0.00      C2   C  
ATOM   4195  CG2 VAL A 297       8.107 -16.690 -39.401  1.00  0.00      C2   C  
ATOM   4196  H   VAL A 297       5.395 -16.012 -36.656  1.00 19.87      C2   H  
ATOM   4197  HA  VAL A 297       7.350 -16.587 -36.010  1.00 20.84      C2   H  
ATOM   4198  HB  VAL A 297       8.924 -17.490 -37.615  1.00  0.00      C2   H  
ATOM   4199 HG11 VAL A 297       7.444 -19.208 -38.525  1.00  0.00      C2   H  
ATOM   4200 HG12 VAL A 297       6.968 -18.800 -36.882  1.00  0.00      C2   H  
ATOM   4201 HG13 VAL A 297       6.033 -18.194 -38.245  1.00  0.00      C2   H  
ATOM   4202 HG21 VAL A 297       8.598 -17.448 -40.005  1.00  0.00      C2   H  
ATOM   4203 HG22 VAL A 297       7.147 -16.518 -39.883  1.00  0.00      C2   H  
ATOM   4204 HG23 VAL A 297       8.698 -15.776 -39.461  1.00  0.00      C2   H  
ATOM   4205  N   ASP A 298       8.120 -13.720 -36.516  1.00 20.39      C2   N  
ATOM   4206  CA  ASP A 298       8.977 -12.590 -36.154  1.00 21.04      C2   C  
ATOM   4207  C   ASP A 298       9.350 -12.599 -34.663  1.00 21.54      C2   C  
ATOM   4208  O   ASP A 298       8.646 -13.189 -33.842  1.00 20.68      C2   O  
ATOM   4209  CB  ASP A 298       8.216 -11.273 -36.486  1.00  0.00      C2   C  
ATOM   4210  CG  ASP A 298       9.092 -10.024 -36.705  1.00  0.00      C2   C  
ATOM   4211  OD1 ASP A 298       8.489  -8.956 -36.943  1.00  0.00      C2   O  
ATOM   4212  OD2 ASP A 298      10.337 -10.146 -36.657  1.00  0.00      C2   O  
ATOM   4213  H   ASP A 298       7.163 -13.508 -36.758  1.00 20.39      C2   H  
ATOM   4214  HA  ASP A 298       9.886 -12.671 -36.747  1.00 21.04      C2   H  
ATOM   4215  HB2 ASP A 298       7.631 -11.403 -37.397  1.00  0.00      C2   H  
ATOM   4216  HB3 ASP A 298       7.487 -11.048 -35.706  1.00  0.00      C2   H  
ATOM   4217  N   ASN A 299      10.413 -11.850 -34.324  1.00 22.34      C2   N  
ATOM   4218  CA  ASN A 299      10.707 -11.315 -32.993  1.00 22.21      C2   C  
ATOM   4219  C   ASN A 299       9.495 -10.497 -32.528  1.00 21.74      C2   C  
ATOM   4220  O   ASN A 299       9.142  -9.510 -33.171  1.00 22.03      C2   O  
ATOM   4221  CB  ASN A 299      11.971 -10.430 -33.076  1.00  0.00      C2   C  
ATOM   4222  CG  ASN A 299      13.289 -11.160 -33.362  1.00  0.00      C2   C  
ATOM   4223  ND2 ASN A 299      13.347 -12.477 -33.148  1.00  0.00      C2   N  
ATOM   4224  OD1 ASN A 299      14.271 -10.527 -33.739  1.00  0.00      C2   O  
ATOM   4225  H   ASN A 299      10.884 -11.392 -35.095  1.00 22.34      C2   H  
ATOM   4226  HA  ASN A 299      10.861 -12.140 -32.295  1.00 22.21      C2   H  
ATOM   4227  HB2 ASN A 299      11.831  -9.690 -33.863  1.00  0.00      C2   H  
ATOM   4228  HB3 ASN A 299      12.095  -9.863 -32.154  1.00  0.00      C2   H  
ATOM   4229 HD21 ASN A 299      14.208 -12.969 -33.323  1.00  0.00      C2   H  
ATOM   4230 HD22 ASN A 299      12.515 -12.985 -32.880  1.00  0.00      C2   H  
ATOM   4231  N   PHE A 300       8.798 -11.018 -31.507  1.00 20.52      C2   N  
ATOM   4232  CA  PHE A 300       7.367 -10.824 -31.277  1.00 20.19      C2   C  
ATOM   4233  C   PHE A 300       6.984  -9.353 -31.015  1.00 18.61      C2   C  
ATOM   4234  O   PHE A 300       7.334  -8.787 -29.980  1.00 17.48      C2   O  
ATOM   4235  CB  PHE A 300       6.942 -11.757 -30.114  1.00  0.00      C2   C  
ATOM   4236  CG  PHE A 300       5.623 -12.500 -30.284  1.00  0.00      C2   C  
ATOM   4237  CD1 PHE A 300       5.530 -13.853 -29.891  1.00  0.00      C2   C  
ATOM   4238  CD2 PHE A 300       4.479 -11.856 -30.803  1.00  0.00      C2   C  
ATOM   4239  CE1 PHE A 300       4.309 -14.546 -29.995  1.00  0.00      C2   C  
ATOM   4240  CE2 PHE A 300       3.257 -12.549 -30.909  1.00  0.00      C2   C  
ATOM   4241  CZ  PHE A 300       3.171 -13.894 -30.505  1.00  0.00      C2   C  
ATOM   4242  H   PHE A 300       9.216 -11.792 -31.009  1.00 20.52      C2   H  
ATOM   4243  HA  PHE A 300       6.874 -11.164 -32.190  1.00 20.19      C2   H  
ATOM   4244  HB2 PHE A 300       7.709 -12.518 -29.969  1.00  0.00      C2   H  
ATOM   4245  HB3 PHE A 300       6.908 -11.221 -29.164  1.00  0.00      C2   H  
ATOM   4246  HD1 PHE A 300       6.394 -14.370 -29.503  1.00  0.00      C2   H  
ATOM   4247  HD2 PHE A 300       4.519 -10.822 -31.106  1.00  0.00      C2   H  
ATOM   4248  HE1 PHE A 300       4.249 -15.581 -29.692  1.00  0.00      C2   H  
ATOM   4249  HE2 PHE A 300       2.387 -12.042 -31.299  1.00  0.00      C2   H  
ATOM   4250  HZ  PHE A 300       2.234 -14.424 -30.591  1.00  0.00      C2   H  
ATOM   4251  N   LEU A 301       6.255  -8.756 -31.972  1.00 17.72      C2   N  
ATOM   4252  CA  LEU A 301       5.625  -7.444 -31.874  1.00 17.56      C2   C  
ATOM   4253  C   LEU A 301       4.301  -7.377 -32.646  1.00 17.85      C2   C  
ATOM   4254  O   LEU A 301       4.228  -7.805 -33.798  1.00 18.10      C2   O  
ATOM   4255  CB  LEU A 301       6.589  -6.251 -32.107  1.00  0.00      C2   C  
ATOM   4256  CG  LEU A 301       7.639  -6.335 -33.242  1.00  0.00      C2   C  
ATOM   4257  CD1 LEU A 301       7.073  -6.690 -34.623  1.00  0.00      C2   C  
ATOM   4258  CD2 LEU A 301       8.404  -5.007 -33.318  1.00  0.00      C2   C  
ATOM   4259  H   LEU A 301       6.047  -9.285 -32.807  1.00 17.72      C2   H  
ATOM   4260  HA  LEU A 301       5.328  -7.346 -30.835  1.00 17.56      C2   H  
ATOM   4261  HB2 LEU A 301       5.995  -5.345 -32.241  1.00  0.00      C2   H  
ATOM   4262  HB3 LEU A 301       7.136  -6.086 -31.177  1.00  0.00      C2   H  
ATOM   4263  HG  LEU A 301       8.363  -7.104 -32.976  1.00  0.00      C2   H  
ATOM   4264 HD11 LEU A 301       7.847  -6.640 -35.389  1.00  0.00      C2   H  
ATOM   4265 HD12 LEU A 301       6.679  -7.705 -34.643  1.00  0.00      C2   H  
ATOM   4266 HD13 LEU A 301       6.280  -6.001 -34.905  1.00  0.00      C2   H  
ATOM   4267 HD21 LEU A 301       9.161  -5.017 -34.101  1.00  0.00      C2   H  
ATOM   4268 HD22 LEU A 301       7.734  -4.171 -33.525  1.00  0.00      C2   H  
ATOM   4269 HD23 LEU A 301       8.909  -4.806 -32.373  1.00  0.00      C2   H  
ATOM   4270  N   ASP A 302       3.264  -6.790 -32.019  1.00 17.87      C2   N  
ATOM   4271  CA  ASP A 302       1.981  -6.455 -32.648  1.00 17.93      C2   C  
ATOM   4272  C   ASP A 302       2.086  -5.105 -33.400  1.00 17.89      C2   C  
ATOM   4273  O   ASP A 302       1.224  -4.799 -34.223  1.00 17.04      C2   O  
ATOM   4274  CB  ASP A 302       0.873  -6.399 -31.560  1.00  0.00      C2   C  
ATOM   4275  CG  ASP A 302       0.855  -5.161 -30.652  1.00  0.00      C2   C  
ATOM   4276  OD1 ASP A 302       1.848  -4.969 -29.917  1.00  0.00      C2   O  
ATOM   4277  OD2 ASP A 302      -0.152  -4.425 -30.723  1.00  0.00      C2   O  
ATOM   4278  H   ASP A 302       3.377  -6.507 -31.055  1.00 17.87      C2   H  
ATOM   4279  HA  ASP A 302       1.721  -7.235 -33.366  1.00 17.93      C2   H  
ATOM   4280  HB2 ASP A 302      -0.097  -6.466 -32.058  1.00  0.00      C2   H  
ATOM   4281  HB3 ASP A 302       0.934  -7.287 -30.929  1.00  0.00      C2   H  
ATOM   4282  N   GLY A 303       3.174  -4.344 -33.178  1.00 17.86      C2   N  
ATOM   4283  CA  GLY A 303       3.581  -3.156 -33.926  1.00 17.35      C2   C  
ATOM   4284  C   GLY A 303       4.199  -3.454 -35.299  1.00 17.22      C2   C  
ATOM   4285  O   GLY A 303       4.771  -2.553 -35.911  1.00 16.63      C2   O  
ATOM   4286  H   GLY A 303       3.811  -4.667 -32.465  1.00 17.86      C2   H  
ATOM   4287  HA2 GLY A 303       2.727  -2.489 -34.054  1.00 17.35      C2   H  
ATOM   4288  HA3 GLY A 303       4.322  -2.615 -33.347  1.00 17.35      C2   H  
ATOM   4289  N   ALA A 304       4.051  -4.697 -35.793  1.00 16.09      C2   N  
ATOM   4290  CA  ALA A 304       4.337  -5.134 -37.159  1.00 15.81      C2   C  
ATOM   4291  C   ALA A 304       3.324  -4.572 -38.178  1.00 15.10      C2   C  
ATOM   4292  O   ALA A 304       3.574  -4.652 -39.380  1.00 15.07      C2   O  
ATOM   4293  CB  ALA A 304       4.265  -6.670 -37.198  1.00  0.00      C2   C  
ATOM   4294  H   ALA A 304       3.593  -5.373 -35.197  1.00 16.09      C2   H  
ATOM   4295  HA  ALA A 304       5.340  -4.806 -37.434  1.00 15.81      C2   H  
ATOM   4296  HB1 ALA A 304       3.280  -7.032 -36.900  1.00  0.00      C2   H  
ATOM   4297  HB2 ALA A 304       4.473  -7.055 -38.197  1.00  0.00      C2   H  
ATOM   4298  HB3 ALA A 304       4.994  -7.120 -36.525  1.00  0.00      C2   H  
ATOM   4299  N   LEU A 305       2.221  -3.967 -37.695  1.00 14.46      C2   N  
ATOM   4300  CA  LEU A 305       1.177  -3.252 -38.433  1.00 13.80      C2   C  
ATOM   4301  C   LEU A 305       1.661  -1.832 -38.807  1.00 13.77      C2   C  
ATOM   4302  O   LEU A 305       1.034  -0.820 -38.491  1.00 13.28      C2   O  
ATOM   4303  CB  LEU A 305      -0.085  -3.182 -37.536  1.00  0.00      C2   C  
ATOM   4304  CG  LEU A 305      -0.676  -4.551 -37.125  1.00  0.00      C2   C  
ATOM   4305  CD1 LEU A 305      -1.756  -4.371 -36.048  1.00  0.00      C2   C  
ATOM   4306  CD2 LEU A 305      -1.235  -5.333 -38.326  1.00  0.00      C2   C  
ATOM   4307  H   LEU A 305       2.118  -3.963 -36.690  1.00 14.46      C2   H  
ATOM   4308  HA  LEU A 305       0.949  -3.781 -39.359  1.00 13.80      C2   H  
ATOM   4309  HB2 LEU A 305       0.158  -2.621 -36.631  1.00  0.00      C2   H  
ATOM   4310  HB3 LEU A 305      -0.863  -2.609 -38.043  1.00  0.00      C2   H  
ATOM   4311  HG  LEU A 305       0.111  -5.158 -36.678  1.00  0.00      C2   H  
ATOM   4312 HD11 LEU A 305      -2.587  -3.770 -36.418  1.00  0.00      C2   H  
ATOM   4313 HD12 LEU A 305      -2.156  -5.333 -35.726  1.00  0.00      C2   H  
ATOM   4314 HD13 LEU A 305      -1.353  -3.874 -35.165  1.00  0.00      C2   H  
ATOM   4315 HD21 LEU A 305      -1.666  -6.283 -38.009  1.00  0.00      C2   H  
ATOM   4316 HD22 LEU A 305      -2.016  -4.770 -38.836  1.00  0.00      C2   H  
ATOM   4317 HD23 LEU A 305      -0.459  -5.562 -39.056  1.00  0.00      C2   H  
ATOM   4318  N   VAL A 306       2.805  -1.797 -39.501  1.00 14.07      C2   N  
ATOM   4319  CA  VAL A 306       3.509  -0.657 -40.086  1.00 14.29      C2   C  
ATOM   4320  C   VAL A 306       3.978  -1.031 -41.513  1.00 13.78      C2   C  
ATOM   4321  O   VAL A 306       4.847  -0.377 -42.085  1.00 14.07      C2   O  
ATOM   4322  CB  VAL A 306       4.607  -0.171 -39.095  1.00  0.00      C2   C  
ATOM   4323  CG1 VAL A 306       5.785  -1.156 -38.951  1.00  0.00      C2   C  
ATOM   4324  CG2 VAL A 306       5.107   1.254 -39.390  1.00  0.00      C2   C  
ATOM   4325  H   VAL A 306       3.232  -2.698 -39.673  1.00 14.07      C2   H  
ATOM   4326  HA  VAL A 306       2.785   0.149 -40.215  1.00 14.29      C2   H  
ATOM   4327  HB  VAL A 306       4.139  -0.118 -38.112  1.00  0.00      C2   H  
ATOM   4328 HG11 VAL A 306       6.463  -0.836 -38.158  1.00  0.00      C2   H  
ATOM   4329 HG12 VAL A 306       5.439  -2.157 -38.694  1.00  0.00      C2   H  
ATOM   4330 HG13 VAL A 306       6.368  -1.230 -39.869  1.00  0.00      C2   H  
ATOM   4331 HG21 VAL A 306       5.750   1.612 -38.587  1.00  0.00      C2   H  
ATOM   4332 HG22 VAL A 306       5.682   1.304 -40.314  1.00  0.00      C2   H  
ATOM   4333 HG23 VAL A 306       4.274   1.952 -39.476  1.00  0.00      C2   H  
ATOM   4334  N   LEU A 307       3.400  -2.113 -42.062  1.00 12.77      C2   N  
ATOM   4335  CA  LEU A 307       3.756  -2.807 -43.289  1.00 12.21      C2   C  
ATOM   4336  C   LEU A 307       2.445  -3.241 -43.946  1.00 12.65      C2   C  
ATOM   4337  O   LEU A 307       1.721  -4.058 -43.376  1.00 12.37      C2   O  
ATOM   4338  CB  LEU A 307       4.722  -3.967 -42.918  1.00  0.00      C2   C  
ATOM   4339  CG  LEU A 307       5.200  -4.916 -44.049  1.00  0.00      C2   C  
ATOM   4340  CD1 LEU A 307       6.505  -5.632 -43.653  1.00  0.00      C2   C  
ATOM   4341  CD2 LEU A 307       4.179  -6.009 -44.397  1.00  0.00      C2   C  
ATOM   4342  H   LEU A 307       2.652  -2.542 -41.535  1.00 12.77      C2   H  
ATOM   4343  HA  LEU A 307       4.275  -2.121 -43.962  1.00 12.21      C2   H  
ATOM   4344  HB2 LEU A 307       5.604  -3.499 -42.477  1.00  0.00      C2   H  
ATOM   4345  HB3 LEU A 307       4.284  -4.567 -42.120  1.00  0.00      C2   H  
ATOM   4346  HG  LEU A 307       5.405  -4.319 -44.939  1.00  0.00      C2   H  
ATOM   4347 HD11 LEU A 307       6.917  -6.189 -44.495  1.00  0.00      C2   H  
ATOM   4348 HD12 LEU A 307       7.272  -4.939 -43.319  1.00  0.00      C2   H  
ATOM   4349 HD13 LEU A 307       6.336  -6.344 -42.844  1.00  0.00      C2   H  
ATOM   4350 HD21 LEU A 307       4.587  -6.710 -45.127  1.00  0.00      C2   H  
ATOM   4351 HD22 LEU A 307       3.913  -6.571 -43.504  1.00  0.00      C2   H  
ATOM   4352 HD23 LEU A 307       3.259  -5.627 -44.820  1.00  0.00      C2   H  
ATOM   4353  N   GLU A 308       2.172  -2.736 -45.158  1.00 11.38      C2   N  
ATOM   4354  CA  GLU A 308       1.151  -3.269 -46.061  1.00 11.47      C2   C  
ATOM   4355  C   GLU A 308       1.791  -4.395 -46.900  1.00 11.10      C2   C  
ATOM   4356  O   GLU A 308       3.009  -4.409 -47.083  1.00 11.50      C2   O  
ATOM   4357  CB  GLU A 308       0.652  -2.126 -46.975  1.00  0.00      C2   C  
ATOM   4358  CG  GLU A 308      -0.530  -2.520 -47.889  1.00  0.00      C2   C  
ATOM   4359  CD  GLU A 308      -1.227  -1.320 -48.532  1.00  0.00      C2   C  
ATOM   4360  OE1 GLU A 308      -0.509  -0.411 -49.001  1.00  0.00      C2   O  
ATOM   4361  OE2 GLU A 308      -2.477  -1.348 -48.577  1.00  0.00      C2   O  
ATOM   4362  H   GLU A 308       2.819  -2.067 -45.549  1.00 11.38      C2   H  
ATOM   4363  HA  GLU A 308       0.311  -3.665 -45.487  1.00 11.47      C2   H  
ATOM   4364  HB2 GLU A 308       0.341  -1.294 -46.341  1.00  0.00      C2   H  
ATOM   4365  HB3 GLU A 308       1.474  -1.748 -47.585  1.00  0.00      C2   H  
ATOM   4366  HG2 GLU A 308      -0.198  -3.183 -48.688  1.00  0.00      C2   H  
ATOM   4367  HG3 GLU A 308      -1.269  -3.073 -47.307  1.00  0.00      C2   H  
ATOM   4368  N   VAL A 309       0.955  -5.328 -47.386  1.00 41.72      C2   N  
ATOM   4369  CA  VAL A 309       1.233  -6.629 -48.016  1.00 41.72      C2   C  
ATOM   4370  C   VAL A 309       0.836  -7.782 -47.085  1.00 41.72      C2   C  
ATOM   4371  O   VAL A 309      -0.087  -8.516 -47.430  1.00 41.72      C2   O  
ATOM   4372  CB  VAL A 309       2.580  -6.787 -48.790  1.00 41.72      C2   C  
ATOM   4373  CG1 VAL A 309       2.807  -8.218 -49.320  1.00 41.72      C2   C  
ATOM   4374  CG2 VAL A 309       2.692  -5.796 -49.966  1.00 41.72      C2   C  
ATOM   4375  H   VAL A 309      -0.022  -5.160 -47.198  1.00 41.72      C2   H  
ATOM   4376  HA  VAL A 309       0.475  -6.664 -48.800  1.00 41.72      C2   H  
ATOM   4377  HB  VAL A 309       3.405  -6.601 -48.104  1.00 41.72      C2   H  
ATOM   4378 HG11 VAL A 309       3.729  -8.280 -49.897  1.00 41.72      C2   H  
ATOM   4379 HG12 VAL A 309       2.893  -8.945 -48.511  1.00 41.72      C2   H  
ATOM   4380 HG13 VAL A 309       1.988  -8.535 -49.968  1.00 41.72      C2   H  
ATOM   4381 HG21 VAL A 309       1.917  -5.983 -50.711  1.00 41.72      C2   H  
ATOM   4382 HG22 VAL A 309       2.594  -4.760 -49.648  1.00 41.72      C2   H  
ATOM   4383 HG23 VAL A 309       3.657  -5.887 -50.465  1.00 41.72      C2   H  
ATOM   4384  N   ASP A 310       1.463  -7.916 -45.899  1.00 42.28      C2   N  
ATOM   4385  CA  ASP A 310       1.079  -8.920 -44.888  1.00 42.28      C2   C  
ATOM   4386  C   ASP A 310      -0.328  -8.657 -44.324  1.00 42.28      C2   C  
ATOM   4387  O   ASP A 310      -1.041  -9.608 -44.010  1.00 42.28      C2   O  
ATOM   4388  CB  ASP A 310       2.069  -8.975 -43.696  1.00 42.28      C2   C  
ATOM   4389  CG  ASP A 310       3.520  -9.347 -44.022  1.00 42.28      C2   C  
ATOM   4390  OD1 ASP A 310       3.802  -9.710 -45.185  1.00 42.28      C2   O  
ATOM   4391  OD2 ASP A 310       4.336  -9.257 -43.079  1.00 42.28      C2   O  
ATOM   4392  H   ASP A 310       2.232  -7.300 -45.679  1.00 42.28      C2   H  
ATOM   4393  HA  ASP A 310       1.065  -9.899 -45.372  1.00 42.28      C2   H  
ATOM   4394  HB2 ASP A 310       2.074  -8.016 -43.177  1.00 42.28      C2   H  
ATOM   4395  HB3 ASP A 310       1.718  -9.708 -42.967  1.00 42.28      C2   H  
ATOM   4396  N   GLU A 311      -0.744  -7.379 -44.259  1.00 45.66      C2   N  
ATOM   4397  CA  GLU A 311      -2.089  -6.951 -43.884  1.00 45.66      C2   C  
ATOM   4398  C   GLU A 311      -3.121  -7.324 -44.963  1.00 45.66      C2   C  
ATOM   4399  O   GLU A 311      -4.232  -7.693 -44.601  1.00 45.66      C2   O  
ATOM   4400  CB  GLU A 311      -2.097  -5.422 -43.685  1.00 45.66      C2   C  
ATOM   4401  CG  GLU A 311      -1.410  -4.984 -42.375  1.00 45.66      C2   C  
ATOM   4402  CD  GLU A 311      -1.411  -3.468 -42.153  1.00 45.66      C2   C  
ATOM   4403  OE1 GLU A 311      -1.357  -3.073 -40.968  1.00 45.66      C2   O  
ATOM   4404  OE2 GLU A 311      -1.445  -2.724 -43.159  1.00 45.66      C2   O  
ATOM   4405  H   GLU A 311      -0.090  -6.657 -44.525  1.00 45.66      C2   H  
ATOM   4406  HA  GLU A 311      -2.376  -7.441 -42.951  1.00 45.66      C2   H  
ATOM   4407  HB2 GLU A 311      -1.627  -4.937 -44.543  1.00 45.66      C2   H  
ATOM   4408  HB3 GLU A 311      -3.127  -5.059 -43.662  1.00 45.66      C2   H  
ATOM   4409  HG2 GLU A 311      -1.909  -5.457 -41.527  1.00 45.66      C2   H  
ATOM   4410  HG3 GLU A 311      -0.377  -5.330 -42.355  1.00 45.66      C2   H  
ATOM   4411  N   ARG A 312      -2.760  -7.283 -46.261  1.00 46.91      C2   N  
ATOM   4412  CA  ARG A 312      -3.642  -7.645 -47.377  1.00 46.91      C2   C  
ATOM   4413  C   ARG A 312      -3.776  -9.166 -47.558  1.00 46.91      C2   C  
ATOM   4414  O   ARG A 312      -4.843  -9.625 -47.963  1.00 46.91      C2   O  
ATOM   4415  CB  ARG A 312      -3.103  -7.051 -48.693  1.00 46.91      C2   C  
ATOM   4416  CG  ARG A 312      -3.230  -5.522 -48.755  1.00 46.91      C2   C  
ATOM   4417  CD  ARG A 312      -2.939  -4.972 -50.157  1.00 46.91      C2   C  
ATOM   4418  NE  ARG A 312      -3.257  -3.540 -50.230  1.00 46.91      C2   N  
ATOM   4419  CZ  ARG A 312      -3.934  -2.891 -51.191  1.00 46.91      C2   C  
ATOM   4420  NH1 ARG A 312      -4.447  -3.524 -52.256  1.00 46.91      C2   N  
ATOM   4421  NH2 ARG A 312      -4.092  -1.568 -51.067  1.00 46.91      C2   N  
ATOM   4422  H   ARG A 312      -1.813  -7.017 -46.485  1.00 46.91      C2   H  
ATOM   4423  HA  ARG A 312      -4.638  -7.241 -47.194  1.00 46.91      C2   H  
ATOM   4424  HB2 ARG A 312      -2.065  -7.346 -48.854  1.00 46.91      C2   H  
ATOM   4425  HB3 ARG A 312      -3.667  -7.471 -49.527  1.00 46.91      C2   H  
ATOM   4426  HG2 ARG A 312      -4.240  -5.232 -48.461  1.00 46.91      C2   H  
ATOM   4427  HG3 ARG A 312      -2.557  -5.066 -48.028  1.00 46.91      C2   H  
ATOM   4428  HD2 ARG A 312      -1.889  -5.118 -50.412  1.00 46.91      C2   H  
ATOM   4429  HD3 ARG A 312      -3.524  -5.521 -50.893  1.00 46.91      C2   H  
ATOM   4430  HE  ARG A 312      -2.893  -2.966 -49.472  1.00 46.91      C2   H  
ATOM   4431 HH11 ARG A 312      -4.334  -4.523 -52.346  1.00 46.91      C2   H  
ATOM   4432 HH12 ARG A 312      -4.954  -3.014 -52.963  1.00 46.91      C2   H  
ATOM   4433 HH21 ARG A 312      -3.683  -1.103 -50.262  1.00 46.91      C2   H  
ATOM   4434 HH22 ARG A 312      -4.592  -1.029 -51.757  1.00 46.91      C2   H  
ATOM   4435  N   ASP A 313      -2.740  -9.948 -47.206  1.00 51.78      C2   N  
ATOM   4436  CA  ASP A 313      -2.795 -11.414 -47.144  1.00 51.78      C2   C  
ATOM   4437  C   ASP A 313      -3.688 -11.877 -45.981  1.00 51.78      C2   C  
ATOM   4438  O   ASP A 313      -4.407 -12.866 -46.120  1.00 51.78      C2   O  
ATOM   4439  CB  ASP A 313      -1.377 -12.010 -46.959  1.00 51.78      C2   C  
ATOM   4440  CG  ASP A 313      -0.372 -11.665 -48.066  1.00 51.78      C2   C  
ATOM   4441  OD1 ASP A 313      -0.812 -11.471 -49.220  1.00 51.78      C2   O  
ATOM   4442  OD2 ASP A 313       0.833 -11.624 -47.737  1.00 51.78      C2   O  
ATOM   4443  H   ASP A 313      -1.876  -9.504 -46.924  1.00 51.78      C2   H  
ATOM   4444  HA  ASP A 313      -3.225 -11.790 -48.075  1.00 51.78      C2   H  
ATOM   4445  HB2 ASP A 313      -0.958 -11.681 -46.006  1.00 51.78      C2   H  
ATOM   4446  HB3 ASP A 313      -1.438 -13.098 -46.906  1.00 51.78      C2   H  
ATOM   4447  N   GLN A 314      -3.693 -11.120 -44.869  1.00 54.59      C2   N  
ATOM   4448  CA  GLN A 314      -4.576 -11.315 -43.724  1.00 54.59      C2   C  
ATOM   4449  C   GLN A 314      -6.007 -10.814 -43.999  1.00 54.59      C2   C  
ATOM   4450  O   GLN A 314      -6.924 -11.357 -43.393  1.00 54.59      C2   O  
ATOM   4451  CB  GLN A 314      -4.002 -10.561 -42.507  1.00 54.59      C2   C  
ATOM   4452  CG  GLN A 314      -2.788 -11.273 -41.876  1.00 54.59      C2   C  
ATOM   4453  CD  GLN A 314      -2.066 -10.399 -40.845  1.00 54.59      C2   C  
ATOM   4454  NE2 GLN A 314      -0.736 -10.488 -40.793  1.00 54.59      C2   N  
ATOM   4455  OE1 GLN A 314      -2.694  -9.644 -40.106  1.00 54.59      C2   O  
ATOM   4456  H   GLN A 314      -3.064 -10.330 -44.834  1.00 54.59      C2   H  
ATOM   4457  HA  GLN A 314      -4.629 -12.379 -43.488  1.00 54.59      C2   H  
ATOM   4458  HB2 GLN A 314      -3.732  -9.545 -42.795  1.00 54.59      C2   H  
ATOM   4459  HB3 GLN A 314      -4.769 -10.457 -41.737  1.00 54.59      C2   H  
ATOM   4460  HG2 GLN A 314      -3.110 -12.193 -41.388  1.00 54.59      C2   H  
ATOM   4461  HG3 GLN A 314      -2.080 -11.572 -42.650  1.00 54.59      C2   H  
ATOM   4462 HE21 GLN A 314      -0.241 -11.113 -41.416  1.00 54.59      C2   H  
ATOM   4463 HE22 GLN A 314      -0.225  -9.920 -40.134  1.00 54.59      C2   H  
ATOM   4464  N   ASP A 315      -6.228  -9.850 -44.917  1.00 64.12      C2   N  
ATOM   4465  CA  ASP A 315      -7.567  -9.398 -45.332  1.00 64.12      C2   C  
ATOM   4466  C   ASP A 315      -8.262 -10.432 -46.229  1.00 64.12      C2   C  
ATOM   4467  O   ASP A 315      -9.473 -10.596 -46.108  1.00 64.12      C2   O  
ATOM   4468  CB  ASP A 315      -7.518  -8.065 -46.123  1.00 64.12      C2   C  
ATOM   4469  CG  ASP A 315      -7.102  -6.829 -45.320  1.00 64.12      C2   C  
ATOM   4470  OD1 ASP A 315      -7.337  -6.820 -44.092  1.00 64.12      C2   O  
ATOM   4471  OD2 ASP A 315      -6.581  -5.892 -45.965  1.00 64.12      C2   O  
ATOM   4472  H   ASP A 315      -5.431  -9.410 -45.357  1.00 64.12      C2   H  
ATOM   4473  HA  ASP A 315      -8.185  -9.264 -44.443  1.00 64.12      C2   H  
ATOM   4474  HB2 ASP A 315      -6.856  -8.163 -46.984  1.00 64.12      C2   H  
ATOM   4475  HB3 ASP A 315      -8.505  -7.841 -46.531  1.00 64.12      C2   H  
ATOM   4476  N   ASP A 316      -7.517 -11.149 -47.089  1.00 66.00      C2   N  
ATOM   4477  CA  ASP A 316      -8.045 -12.225 -47.937  1.00 66.00      C2   C  
ATOM   4478  C   ASP A 316      -8.335 -13.502 -47.132  1.00 66.00      C2   C  
ATOM   4479  O   ASP A 316      -9.242 -14.249 -47.498  1.00 66.00      C2   O  
ATOM   4480  CB  ASP A 316      -7.039 -12.576 -49.060  1.00 66.00      C2   C  
ATOM   4481  CG  ASP A 316      -6.780 -11.461 -50.081  1.00 66.00      C2   C  
ATOM   4482  OD1 ASP A 316      -7.577 -10.497 -50.128  1.00 66.00      C2   O  
ATOM   4483  OD2 ASP A 316      -5.797 -11.620 -50.836  1.00 66.00      C2   O  
ATOM   4484  H   ASP A 316      -6.531 -10.935 -47.165  1.00 66.00      C2   H  
ATOM   4485  HA  ASP A 316      -8.985 -11.896 -48.387  1.00 66.00      C2   H  
ATOM   4486  HB2 ASP A 316      -6.081 -12.865 -48.623  1.00 66.00      C2   H  
ATOM   4487  HB3 ASP A 316      -7.395 -13.441 -49.621  1.00 66.00      C2   H  
ATOM   4488  N   GLU A 317      -7.613 -13.733 -46.022  1.00 69.69      C2   N  
ATOM   4489  CA  GLU A 317      -7.867 -14.828 -45.089  1.00 69.69      C2   C  
ATOM   4490  C   GLU A 317      -9.029 -14.474 -44.148  1.00 69.69      C2   C  
ATOM   4491  O   GLU A 317      -9.863 -15.336 -43.885  1.00 69.69      C2   O  
ATOM   4492  CB  GLU A 317      -6.619 -15.057 -44.220  1.00 69.69      C2   C  
ATOM   4493  CG  GLU A 317      -5.508 -15.846 -44.936  1.00 69.69      C2   C  
ATOM   4494  CD  GLU A 317      -4.276 -16.103 -44.061  1.00 69.69      C2   C  
ATOM   4495  OE1 GLU A 317      -3.325 -16.700 -44.608  1.00 69.69      C2   O  
ATOM   4496  OE2 GLU A 317      -4.302 -15.726 -42.866  1.00 69.69      C2   O  
ATOM   4497  H   GLU A 317      -6.869 -13.088 -45.793  1.00 69.69      C2   H  
ATOM   4498  HA  GLU A 317      -8.116 -15.743 -45.629  1.00 69.69      C2   H  
ATOM   4499  HB2 GLU A 317      -6.234 -14.106 -43.850  1.00 69.69      C2   H  
ATOM   4500  HB3 GLU A 317      -6.909 -15.629 -43.339  1.00 69.69      C2   H  
ATOM   4501  HG2 GLU A 317      -5.895 -16.812 -45.262  1.00 69.69      C2   H  
ATOM   4502  HG3 GLU A 317      -5.191 -15.322 -45.837  1.00 69.69      C2   H  
ATOM   4503  N   GLU A 318      -9.106 -13.224 -43.656  1.00 72.81      C2   N  
ATOM   4504  CA  GLU A 318     -10.153 -12.768 -42.743  1.00 72.81      C2   C  
ATOM   4505  C   GLU A 318     -11.492 -12.546 -43.466  1.00 72.81      C2   C  
ATOM   4506  O   GLU A 318     -12.532 -12.690 -42.836  1.00 72.81      C2   O  
ATOM   4507  CB  GLU A 318      -9.702 -11.473 -42.026  1.00 72.81      C2   C  
ATOM   4508  CG  GLU A 318     -10.590 -11.022 -40.841  1.00 72.81      C2   C  
ATOM   4509  CD  GLU A 318     -10.632 -12.034 -39.690  1.00 72.81      C2   C  
ATOM   4510  OE1 GLU A 318     -11.731 -12.213 -39.122  1.00 72.81      C2   O  
ATOM   4511  OE2 GLU A 318      -9.567 -12.626 -39.402  1.00 72.81      C2   O  
ATOM   4512  H   GLU A 318      -8.377 -12.562 -43.890  1.00 72.81      C2   H  
ATOM   4513  HA  GLU A 318     -10.295 -13.550 -41.999  1.00 72.81      C2   H  
ATOM   4514  HB2 GLU A 318      -8.693 -11.615 -41.640  1.00 72.81      C2   H  
ATOM   4515  HB3 GLU A 318      -9.627 -10.659 -42.748  1.00 72.81      C2   H  
ATOM   4516  HG2 GLU A 318     -10.202 -10.085 -40.440  1.00 72.81      C2   H  
ATOM   4517  HG3 GLU A 318     -11.604 -10.804 -41.176  1.00 72.81      C2   H  
ATOM   4518  N   ALA A 319     -11.489 -12.284 -44.786  1.00 73.00      C2   N  
ATOM   4519  CA  ALA A 319     -12.687 -12.219 -45.627  1.00 73.00      C2   C  
ATOM   4520  C   ALA A 319     -13.348 -13.597 -45.807  1.00 73.00      C2   C  
ATOM   4521  O   ALA A 319     -14.570 -13.666 -45.927  1.00 73.00      C2   O  
ATOM   4522  CB  ALA A 319     -12.307 -11.666 -47.009  1.00 73.00      C2   C  
ATOM   4523  H   ALA A 319     -10.598 -12.139 -45.242  1.00 73.00      C2   H  
ATOM   4524  HA  ALA A 319     -13.409 -11.544 -45.163  1.00 73.00      C2   H  
ATOM   4525  HB1 ALA A 319     -13.164 -11.659 -47.684  1.00 73.00      C2   H  
ATOM   4526  HB2 ALA A 319     -11.954 -10.638 -46.934  1.00 73.00      C2   H  
ATOM   4527  HB3 ALA A 319     -11.519 -12.258 -47.478  1.00 73.00      C2   H  
ATOM   4528  N   ARG A 320     -12.557 -14.684 -45.771  1.00 77.69      C2   N  
ATOM   4529  CA  ARG A 320     -13.038 -16.067 -45.787  1.00 77.69      C2   C  
ATOM   4530  C   ARG A 320     -13.548 -16.492 -44.398  1.00 77.69      C2   C  
ATOM   4531  O   ARG A 320     -14.499 -17.267 -44.331  1.00 77.69      C2   O  
ATOM   4532  CB  ARG A 320     -11.881 -17.010 -46.182  1.00 77.69      C2   C  
ATOM   4533  CG  ARG A 320     -11.406 -16.839 -47.634  1.00 77.69      C2   C  
ATOM   4534  CD  ARG A 320     -10.093 -17.588 -47.900  1.00 77.69      C2   C  
ATOM   4535  NE  ARG A 320      -9.686 -17.475 -49.310  1.00 77.69      C2   N  
ATOM   4536  CZ  ARG A 320      -8.494 -17.066 -49.781  1.00 77.69      C2   C  
ATOM   4537  NH1 ARG A 320      -7.509 -16.658 -48.968  1.00 77.69      C2   N  
ATOM   4538  NH2 ARG A 320      -8.285 -17.063 -51.104  1.00 77.69      C2   N  
ATOM   4539  H   ARG A 320     -11.562 -14.542 -45.666  1.00 77.69      C2   H  
ATOM   4540  HA  ARG A 320     -13.851 -16.168 -46.508  1.00 77.69      C2   H  
ATOM   4541  HB2 ARG A 320     -11.039 -16.863 -45.508  1.00 77.69      C2   H  
ATOM   4542  HB3 ARG A 320     -12.188 -18.049 -46.047  1.00 77.69      C2   H  
ATOM   4543  HG2 ARG A 320     -12.183 -17.190 -48.314  1.00 77.69      C2   H  
ATOM   4544  HG3 ARG A 320     -11.266 -15.783 -47.861  1.00 77.69      C2   H  
ATOM   4545  HD2 ARG A 320      -9.314 -17.211 -47.239  1.00 77.69      C2   H  
ATOM   4546  HD3 ARG A 320     -10.212 -18.647 -47.668  1.00 77.69      C2   H  
ATOM   4547  HE  ARG A 320     -10.380 -17.774 -49.980  1.00 77.69      C2   H  
ATOM   4548 HH11 ARG A 320      -7.662 -16.623 -47.971  1.00 77.69      C2   H  
ATOM   4549 HH12 ARG A 320      -6.624 -16.346 -49.342  1.00 77.69      C2   H  
ATOM   4550 HH21 ARG A 320      -9.013 -17.360 -51.738  1.00 77.69      C2   H  
ATOM   4551 HH22 ARG A 320      -7.403 -16.749 -51.480  1.00 77.69      C2   H  
ATOM   4552  N   ARG A 321     -12.964 -15.965 -43.304  1.00 78.12      C2   N  
ATOM   4553  CA  ARG A 321     -13.402 -16.213 -41.927  1.00 78.12      C2   C  
ATOM   4554  C   ARG A 321     -14.681 -15.427 -41.595  1.00 78.12      C2   C  
ATOM   4555  O   ARG A 321     -15.522 -15.950 -40.871  1.00 78.12      C2   O  
ATOM   4556  CB  ARG A 321     -12.310 -15.770 -40.930  1.00 78.12      C2   C  
ATOM   4557  CG  ARG A 321     -11.037 -16.633 -40.963  1.00 78.12      C2   C  
ATOM   4558  CD  ARG A 321      -9.934 -16.064 -40.059  1.00 78.12      C2   C  
ATOM   4559  NE  ARG A 321      -8.614 -16.620 -40.397  1.00 78.12      C2   N  
ATOM   4560  CZ  ARG A 321      -7.486 -15.928 -40.645  1.00 78.12      C2   C  
ATOM   4561  NH1 ARG A 321      -7.443 -14.587 -40.599  1.00 78.12      C2   N  
ATOM   4562  NH2 ARG A 321      -6.372 -16.605 -40.955  1.00 78.12      C2   N  
ATOM   4563  H   ARG A 321     -12.184 -15.336 -43.436  1.00 78.12      C2   H  
ATOM   4564  HA  ARG A 321     -13.601 -17.278 -41.793  1.00 78.12      C2   H  
ATOM   4565  HB2 ARG A 321     -12.053 -14.727 -41.115  1.00 78.12      C2   H  
ATOM   4566  HB3 ARG A 321     -12.704 -15.796 -39.913  1.00 78.12      C2   H  
ATOM   4567  HG2 ARG A 321     -11.281 -17.646 -40.643  1.00 78.12      C2   H  
ATOM   4568  HG3 ARG A 321     -10.670 -16.725 -41.983  1.00 78.12      C2   H  
ATOM   4569  HD2 ARG A 321      -9.910 -14.985 -40.173  1.00 78.12      C2   H  
ATOM   4570  HD3 ARG A 321     -10.156 -16.259 -39.010  1.00 78.12      C2   H  
ATOM   4571  HE  ARG A 321      -8.565 -17.627 -40.424  1.00 78.12      C2   H  
ATOM   4572 HH11 ARG A 321      -8.258 -14.052 -40.317  1.00 78.12      C2   H  
ATOM   4573 HH12 ARG A 321      -6.586 -14.095 -40.809  1.00 78.12      C2   H  
ATOM   4574 HH21 ARG A 321      -6.375 -17.613 -40.982  1.00 78.12      C2   H  
ATOM   4575 HH22 ARG A 321      -5.538 -16.116 -41.265  1.00 78.12      C2   H  
ATOM   4576  N   GLU A 322     -14.841 -14.204 -42.131  1.00 81.81      C2   N  
ATOM   4577  CA  GLU A 322     -15.998 -13.332 -41.926  1.00 81.81      C2   C  
ATOM   4578  C   GLU A 322     -17.195 -13.804 -42.765  1.00 81.81      C2   C  
ATOM   4579  O   GLU A 322     -18.313 -13.769 -42.261  1.00 81.81      C2   O  
ATOM   4580  CB  GLU A 322     -15.637 -11.893 -42.364  1.00 81.81      C2   C  
ATOM   4581  CG  GLU A 322     -14.801 -11.107 -41.328  1.00 81.81      C2   C  
ATOM   4582  CD  GLU A 322     -15.571 -10.618 -40.097  1.00 81.81      C2   C  
ATOM   4583  OE1 GLU A 322     -14.907  -9.997 -39.238  1.00 81.81      C2   O  
ATOM   4584  OE2 GLU A 322     -16.792 -10.878 -40.008  1.00 81.81      C2   O  
ATOM   4585  H   GLU A 322     -14.081 -13.825 -42.681  1.00 81.81      C2   H  
ATOM   4586  HA  GLU A 322     -16.286 -13.347 -40.874  1.00 81.81      C2   H  
ATOM   4587  HB2 GLU A 322     -15.100 -11.921 -43.313  1.00 81.81      C2   H  
ATOM   4588  HB3 GLU A 322     -16.542 -11.320 -42.576  1.00 81.81      C2   H  
ATOM   4589  HG2 GLU A 322     -13.967 -11.712 -40.976  1.00 81.81      C2   H  
ATOM   4590  HG3 GLU A 322     -14.365 -10.232 -41.811  1.00 81.81      C2   H  
ATOM   4591  N   MET A 323     -16.978 -14.288 -44.003  1.00 79.56      C2   N  
ATOM   4592  CA  MET A 323     -18.024 -14.864 -44.857  1.00 79.56      C2   C  
ATOM   4593  C   MET A 323     -18.492 -16.232 -44.325  1.00 79.56      C2   C  
ATOM   4594  O   MET A 323     -19.678 -16.539 -44.431  1.00 79.56      C2   O  
ATOM   4595  CB  MET A 323     -17.481 -15.006 -46.298  1.00 79.56      C2   C  
ATOM   4596  CG  MET A 323     -18.491 -15.533 -47.340  1.00 79.56      C2   C  
ATOM   4597  SD  MET A 323     -19.967 -14.505 -47.591  1.00 79.56      C2   S  
ATOM   4598  CE  MET A 323     -20.794 -15.443 -48.902  1.00 79.56      C2   C  
ATOM   4599  H   MET A 323     -16.036 -14.271 -44.370  1.00 79.56      C2   H  
ATOM   4600  HA  MET A 323     -18.875 -14.181 -44.864  1.00 79.56      C2   H  
ATOM   4601  HB2 MET A 323     -17.130 -14.031 -46.638  1.00 79.56      C2   H  
ATOM   4602  HB3 MET A 323     -16.604 -15.655 -46.296  1.00 79.56      C2   H  
ATOM   4603  HG2 MET A 323     -17.984 -15.614 -48.302  1.00 79.56      C2   H  
ATOM   4604  HG3 MET A 323     -18.812 -16.544 -47.089  1.00 79.56      C2   H  
ATOM   4605  HE1 MET A 323     -21.714 -14.940 -49.200  1.00 79.56      C2   H  
ATOM   4606  HE2 MET A 323     -20.150 -15.527 -49.777  1.00 79.56      C2   H  
ATOM   4607  HE3 MET A 323     -21.046 -16.444 -48.553  1.00 79.56      C2   H  
ATOM   4608  N   ALA A 324     -17.590 -17.020 -43.711  1.00 81.31      C2   N  
ATOM   4609  CA  ALA A 324     -17.911 -18.289 -43.058  1.00 81.31      C2   C  
ATOM   4610  C   ALA A 324     -18.621 -18.082 -41.709  1.00 81.31      C2   C  
ATOM   4611  O   ALA A 324     -19.437 -18.920 -41.334  1.00 81.31      C2   O  
ATOM   4612  CB  ALA A 324     -16.609 -19.064 -42.803  1.00 81.31      C2   C  
ATOM   4613  H   ALA A 324     -16.629 -16.710 -43.672  1.00 81.31      C2   H  
ATOM   4614  HA  ALA A 324     -18.557 -18.880 -43.710  1.00 81.31      C2   H  
ATOM   4615  HB1 ALA A 324     -16.803 -20.008 -42.292  1.00 81.31      C2   H  
ATOM   4616  HB2 ALA A 324     -16.112 -19.307 -43.742  1.00 81.31      C2   H  
ATOM   4617  HB3 ALA A 324     -15.910 -18.493 -42.191  1.00 81.31      C2   H  
ATOM   4618  N   ARG A 325     -18.349 -16.966 -41.008  1.00 83.88      C2   N  
ATOM   4619  CA  ARG A 325     -18.997 -16.578 -39.755  1.00 83.88      C2   C  
ATOM   4620  C   ARG A 325     -20.402 -16.021 -40.032  1.00 83.88      C2   C  
ATOM   4621  O   ARG A 325     -21.326 -16.354 -39.296  1.00 83.88      C2   O  
ATOM   4622  CB  ARG A 325     -18.134 -15.497 -39.070  1.00 83.88      C2   C  
ATOM   4623  CG  ARG A 325     -18.567 -15.099 -37.644  1.00 83.88      C2   C  
ATOM   4624  CD  ARG A 325     -17.825 -13.862 -37.108  1.00 83.88      C2   C  
ATOM   4625  NE  ARG A 325     -16.372 -13.950 -37.329  1.00 83.88      C2   N  
ATOM   4626  CZ  ARG A 325     -15.516 -12.914 -37.345  1.00 83.88      C2   C  
ATOM   4627  NH1 ARG A 325     -15.914 -11.679 -37.012  1.00 83.88      C2   N  
ATOM   4628  NH2 ARG A 325     -14.247 -13.121 -37.720  1.00 83.88      C2   N  
ATOM   4629  H   ARG A 325     -17.649 -16.336 -41.376  1.00 83.88      C2   H  
ATOM   4630  HA  ARG A 325     -19.071 -17.449 -39.101  1.00 83.88      C2   H  
ATOM   4631  HB2 ARG A 325     -17.117 -15.875 -38.999  1.00 83.88      C2   H  
ATOM   4632  HB3 ARG A 325     -18.088 -14.605 -39.697  1.00 83.88      C2   H  
ATOM   4633  HG2 ARG A 325     -19.633 -14.879 -37.626  1.00 83.88      C2   H  
ATOM   4634  HG3 ARG A 325     -18.425 -15.942 -36.967  1.00 83.88      C2   H  
ATOM   4635  HD2 ARG A 325     -18.199 -12.979 -37.628  1.00 83.88      C2   H  
ATOM   4636  HD3 ARG A 325     -18.029 -13.719 -36.047  1.00 83.88      C2   H  
ATOM   4637  HE  ARG A 325     -16.016 -14.867 -37.551  1.00 83.88      C2   H  
ATOM   4638 HH11 ARG A 325     -16.875 -11.508 -36.759  1.00 83.88      C2   H  
ATOM   4639 HH12 ARG A 325     -15.303 -10.892 -37.192  1.00 83.88      C2   H  
ATOM   4640 HH21 ARG A 325     -13.933 -14.041 -37.987  1.00 83.88      C2   H  
ATOM   4641 HH22 ARG A 325     -13.602 -12.346 -37.830  1.00 83.88      C2   H  
ATOM   4642  N   ILE A 326     -20.572 -15.227 -41.106  1.00 84.25      C2   N  
ATOM   4643  CA  ILE A 326     -21.852 -14.721 -41.609  1.00 84.25      C2   C  
ATOM   4644  C   ILE A 326     -22.760 -15.876 -42.065  1.00 84.25      C2   C  
ATOM   4645  O   ILE A 326     -23.918 -15.913 -41.663  1.00 84.25      C2   O  
ATOM   4646  CB  ILE A 326     -21.598 -13.655 -42.721  1.00 84.25      C2   C  
ATOM   4647  CG1 ILE A 326     -21.155 -12.322 -42.070  1.00 84.25      C2   C  
ATOM   4648  CG2 ILE A 326     -22.798 -13.422 -43.668  1.00 84.25      C2   C  
ATOM   4649  CD1 ILE A 326     -20.534 -11.307 -43.040  1.00 84.25      C2   C  
ATOM   4650  H   ILE A 326     -19.748 -14.971 -41.635  1.00 84.25      C2   H  
ATOM   4651  HA  ILE A 326     -22.365 -14.230 -40.778  1.00 84.25      C2   H  
ATOM   4652  HB  ILE A 326     -20.781 -14.015 -43.348  1.00 84.25      C2   H  
ATOM   4653 HG12 ILE A 326     -22.001 -11.863 -41.558  1.00 84.25      C2   H  
ATOM   4654 HG13 ILE A 326     -20.420 -12.522 -41.290  1.00 84.25      C2   H  
ATOM   4655 HG21 ILE A 326     -22.620 -12.607 -44.368  1.00 84.25      C2   H  
ATOM   4656 HG22 ILE A 326     -23.007 -14.301 -44.279  1.00 84.25      C2   H  
ATOM   4657 HG23 ILE A 326     -23.700 -13.189 -43.105  1.00 84.25      C2   H  
ATOM   4658 HD11 ILE A 326     -20.130 -10.454 -42.494  1.00 84.25      C2   H  
ATOM   4659 HD12 ILE A 326     -19.716 -11.750 -43.608  1.00 84.25      C2   H  
ATOM   4660 HD13 ILE A 326     -21.267 -10.918 -43.744  1.00 84.25      C2   H  
ATOM   4661  N   LEU A 327     -22.243 -16.831 -42.857  1.00 82.31      C2   N  
ATOM   4662  CA  LEU A 327     -23.002 -17.980 -43.359  1.00 82.31      C2   C  
ATOM   4663  C   LEU A 327     -23.359 -18.981 -42.238  1.00 82.31      C2   C  
ATOM   4664  O   LEU A 327     -24.416 -19.605 -42.313  1.00 82.31      C2   O  
ATOM   4665  CB  LEU A 327     -22.177 -18.661 -44.475  1.00 82.31      C2   C  
ATOM   4666  CG  LEU A 327     -22.901 -19.761 -45.287  1.00 82.31      C2   C  
ATOM   4667  CD1 LEU A 327     -24.101 -19.216 -46.084  1.00 82.31      C2   C  
ATOM   4668  CD2 LEU A 327     -21.914 -20.461 -46.233  1.00 82.31      C2   C  
ATOM   4669  H   LEU A 327     -21.282 -16.739 -43.161  1.00 82.31      C2   H  
ATOM   4670  HA  LEU A 327     -23.930 -17.594 -43.782  1.00 82.31      C2   H  
ATOM   4671  HB2 LEU A 327     -21.843 -17.896 -45.179  1.00 82.31      C2   H  
ATOM   4672  HB3 LEU A 327     -21.266 -19.073 -44.038  1.00 82.31      C2   H  
ATOM   4673  HG  LEU A 327     -23.273 -20.523 -44.602  1.00 82.31      C2   H  
ATOM   4674 HD11 LEU A 327     -24.563 -20.000 -46.684  1.00 82.31      C2   H  
ATOM   4675 HD12 LEU A 327     -24.878 -18.821 -45.429  1.00 82.31      C2   H  
ATOM   4676 HD13 LEU A 327     -23.800 -18.419 -46.763  1.00 82.31      C2   H  
ATOM   4677 HD21 LEU A 327     -22.401 -21.266 -46.786  1.00 82.31      C2   H  
ATOM   4678 HD22 LEU A 327     -21.499 -19.762 -46.960  1.00 82.31      C2   H  
ATOM   4679 HD23 LEU A 327     -21.082 -20.900 -45.681  1.00 82.31      C2   H  
ATOM   4680  N   LYS A 328     -22.530 -19.085 -41.181  1.00 82.81      C2   N  
ATOM   4681  CA  LYS A 328     -22.789 -19.875 -39.972  1.00 82.81      C2   C  
ATOM   4682  C   LYS A 328     -23.839 -19.194 -39.076  1.00 82.81      C2   C  
ATOM   4683  O   LYS A 328     -24.702 -19.884 -38.536  1.00 82.81      C2   O  
ATOM   4684  CB  LYS A 328     -21.465 -20.041 -39.191  1.00 82.81      C2   C  
ATOM   4685  CG  LYS A 328     -21.574 -20.811 -37.860  1.00 82.81      C2   C  
ATOM   4686  CD  LYS A 328     -20.212 -21.012 -37.181  1.00 82.81      C2   C  
ATOM   4687  CE  LYS A 328     -20.341 -21.699 -35.814  1.00 82.81      C2   C  
ATOM   4688  NZ  LYS A 328     -19.026 -21.886 -35.179  1.00 82.81      C2   N  
ATOM   4689  H   LYS A 328     -21.674 -18.547 -41.199  1.00 82.81      C2   H  
ATOM   4690  HA  LYS A 328     -23.160 -20.861 -40.262  1.00 82.81      C2   H  
ATOM   4691  HB2 LYS A 328     -20.756 -20.570 -39.828  1.00 82.81      C2   H  
ATOM   4692  HB3 LYS A 328     -21.025 -19.062 -38.996  1.00 82.81      C2   H  
ATOM   4693  HG2 LYS A 328     -22.223 -20.273 -37.169  1.00 82.81      C2   H  
ATOM   4694  HG3 LYS A 328     -22.044 -21.780 -38.035  1.00 82.81      C2   H  
ATOM   4695  HD2 LYS A 328     -19.565 -21.601 -37.833  1.00 82.81      C2   H  
ATOM   4696  HD3 LYS A 328     -19.726 -20.043 -37.056  1.00 82.81      C2   H  
ATOM   4697  HE2 LYS A 328     -20.967 -21.103 -35.149  1.00 82.81      C2   H  
ATOM   4698  HE3 LYS A 328     -20.823 -22.671 -35.921  1.00 82.81      C2   H  
ATOM   4699  HZ1 LYS A 328     -18.585 -20.988 -35.044  1.00 82.81      C2   H  
ATOM   4700  HZ2 LYS A 328     -19.147 -22.338 -34.283  1.00 82.81      C2   H  
ATOM   4701  HZ3 LYS A 328     -18.444 -22.463 -35.769  1.00 82.81      C2   H  
ATOM   4702  N   GLU A 329     -23.791 -17.857 -38.937  1.00 86.06      C2   N  
ATOM   4703  CA  GLU A 329     -24.748 -17.064 -38.164  1.00 86.06      C2   C  
ATOM   4704  C   GLU A 329     -26.130 -17.081 -38.830  1.00 86.06      C2   C  
ATOM   4705  O   GLU A 329     -27.126 -17.212 -38.127  1.00 86.06      C2   O  
ATOM   4706  CB  GLU A 329     -24.261 -15.603 -38.058  1.00 86.06      C2   C  
ATOM   4707  CG  GLU A 329     -23.326 -15.364 -36.859  1.00 86.06      C2   C  
ATOM   4708  CD  GLU A 329     -22.922 -13.894 -36.719  1.00 86.06      C2   C  
ATOM   4709  OE1 GLU A 329     -21.703 -13.645 -36.599  1.00 86.06      C2   O  
ATOM   4710  OE2 GLU A 329     -23.841 -13.045 -36.714  1.00 86.06      C2   O  
ATOM   4711  H   GLU A 329     -23.037 -17.354 -39.387  1.00 86.06      C2   H  
ATOM   4712  HA  GLU A 329     -24.849 -17.494 -37.165  1.00 86.06      C2   H  
ATOM   4713  HB2 GLU A 329     -23.779 -15.290 -38.984  1.00 86.06      C2   H  
ATOM   4714  HB3 GLU A 329     -25.121 -14.942 -37.949  1.00 86.06      C2   H  
ATOM   4715  HG2 GLU A 329     -23.822 -15.662 -35.935  1.00 86.06      C2   H  
ATOM   4716  HG3 GLU A 329     -22.433 -15.983 -36.943  1.00 86.06      C2   H  
ATOM   4717  N   LEU A 330     -26.194 -17.005 -40.170  1.00 83.56      C2   N  
ATOM   4718  CA  LEU A 330     -27.428 -17.092 -40.949  1.00 83.56      C2   C  
ATOM   4719  C   LEU A 330     -28.018 -18.512 -40.976  1.00 83.56      C2   C  
ATOM   4720  O   LEU A 330     -29.223 -18.637 -41.167  1.00 83.56      C2   O  
ATOM   4721  CB  LEU A 330     -27.158 -16.627 -42.395  1.00 83.56      C2   C  
ATOM   4722  CG  LEU A 330     -26.894 -15.112 -42.549  1.00 83.56      C2   C  
ATOM   4723  CD1 LEU A 330     -26.426 -14.808 -43.978  1.00 83.56      C2   C  
ATOM   4724  CD2 LEU A 330     -28.112 -14.257 -42.166  1.00 83.56      C2   C  
ATOM   4725  H   LEU A 330     -25.330 -16.882 -40.684  1.00 83.56      C2   H  
ATOM   4726  HA  LEU A 330     -28.179 -16.448 -40.492  1.00 83.56      C2   H  
ATOM   4727  HB2 LEU A 330     -26.310 -17.187 -42.794  1.00 83.56      C2   H  
ATOM   4728  HB3 LEU A 330     -28.005 -16.889 -43.034  1.00 83.56      C2   H  
ATOM   4729  HG  LEU A 330     -26.093 -14.812 -41.877  1.00 83.56      C2   H  
ATOM   4730 HD11 LEU A 330     -26.237 -13.745 -44.121  1.00 83.56      C2   H  
ATOM   4731 HD12 LEU A 330     -25.499 -15.336 -44.204  1.00 83.56      C2   H  
ATOM   4732 HD13 LEU A 330     -27.169 -15.117 -44.713  1.00 83.56      C2   H  
ATOM   4733 HD21 LEU A 330     -27.964 -13.211 -42.435  1.00 83.56      C2   H  
ATOM   4734 HD22 LEU A 330     -29.009 -14.609 -42.667  1.00 83.56      C2   H  
ATOM   4735 HD23 LEU A 330     -28.303 -14.286 -41.094  1.00 83.56      C2   H  
ATOM   4736  N   LYS A 331     -27.216 -19.565 -40.731  1.00 81.69      C2   N  
ATOM   4737  CA  LYS A 331     -27.683 -20.949 -40.590  1.00 81.69      C2   C  
ATOM   4738  C   LYS A 331     -28.309 -21.189 -39.202  1.00 81.69      C2   C  
ATOM   4739  O   LYS A 331     -29.226 -22.000 -39.081  1.00 81.69      C2   O  
ATOM   4740  CB  LYS A 331     -26.474 -21.896 -40.764  1.00 81.69      C2   C  
ATOM   4741  CG  LYS A 331     -26.861 -23.366 -41.002  1.00 81.69      C2   C  
ATOM   4742  CD  LYS A 331     -25.642 -24.249 -41.303  1.00 81.69      C2   C  
ATOM   4743  CE  LYS A 331     -26.030 -25.711 -41.558  1.00 81.69      C2   C  
ATOM   4744  NZ  LYS A 331     -24.847 -26.537 -41.852  1.00 81.69      C2   N  
ATOM   4745  H   LYS A 331     -26.230 -19.393 -40.595  1.00 81.69      C2   H  
ATOM   4746  HA  LYS A 331     -28.428 -21.158 -41.360  1.00 81.69      C2   H  
ATOM   4747  HB2 LYS A 331     -25.882 -21.569 -41.617  1.00 81.69      C2   H  
ATOM   4748  HB3 LYS A 331     -25.806 -21.830 -39.905  1.00 81.69      C2   H  
ATOM   4749  HG2 LYS A 331     -27.386 -23.760 -40.132  1.00 81.69      C2   H  
ATOM   4750  HG3 LYS A 331     -27.562 -23.422 -41.837  1.00 81.69      C2   H  
ATOM   4751  HD2 LYS A 331     -25.116 -23.853 -42.173  1.00 81.69      C2   H  
ATOM   4752  HD3 LYS A 331     -24.943 -24.194 -40.467  1.00 81.69      C2   H  
ATOM   4753  HE2 LYS A 331     -26.540 -26.126 -40.688  1.00 81.69      C2   H  
ATOM   4754  HE3 LYS A 331     -26.721 -25.779 -42.399  1.00 81.69      C2   H  
ATOM   4755  HZ1 LYS A 331     -24.211 -26.509 -41.067  1.00 81.69      C2   H  
ATOM   4756  HZ2 LYS A 331     -25.134 -27.492 -42.016  1.00 81.69      C2   H  
ATOM   4757  HZ3 LYS A 331     -24.382 -26.182 -42.675  1.00 81.69      C2   H  
ATOM   4758  N   GLN A 332     -27.831 -20.474 -38.170  1.00 81.56      C2   N  
ATOM   4759  CA  GLN A 332     -28.314 -20.540 -36.790  1.00 81.56      C2   C  
ATOM   4760  C   GLN A 332     -29.536 -19.626 -36.572  1.00 81.56      C2   C  
ATOM   4761  O   GLN A 332     -30.389 -19.950 -35.747  1.00 81.56      C2   O  
ATOM   4762  CB  GLN A 332     -27.172 -20.060 -35.867  1.00 81.56      C2   C  
ATOM   4763  CG  GLN A 332     -26.024 -21.091 -35.756  1.00 81.56      C2   C  
ATOM   4764  CD  GLN A 332     -24.730 -20.576 -35.109  1.00 81.56      C2   C  
ATOM   4765  NE2 GLN A 332     -24.692 -19.322 -34.649  1.00 81.56      C2   N  
ATOM   4766  OE1 GLN A 332     -23.754 -21.317 -35.030  1.00 81.56      C2   O  
ATOM   4767  H   GLN A 332     -27.067 -19.838 -38.356  1.00 81.56      C2   H  
ATOM   4768  HA  GLN A 332     -28.592 -21.564 -36.532  1.00 81.56      C2   H  
ATOM   4769  HB2 GLN A 332     -26.796 -19.105 -36.236  1.00 81.56      C2   H  
ATOM   4770  HB3 GLN A 332     -27.557 -19.869 -34.863  1.00 81.56      C2   H  
ATOM   4771  HG2 GLN A 332     -26.369 -21.957 -35.191  1.00 81.56      C2   H  
ATOM   4772  HG3 GLN A 332     -25.759 -21.467 -36.744  1.00 81.56      C2   H  
ATOM   4773 HE21 GLN A 332     -25.508 -18.733 -34.721  1.00 81.56      C2   H  
ATOM   4774 HE22 GLN A 332     -23.847 -18.973 -34.221  1.00 81.56      C2   H  
ATOM   4775  N   LYS A 333     -29.638 -18.515 -37.323  1.00 82.19      C2   N  
ATOM   4776  CA  LYS A 333     -30.764 -17.576 -37.311  1.00 82.19      C2   C  
ATOM   4777  C   LYS A 333     -31.874 -18.022 -38.279  1.00 82.19      C2   C  
ATOM   4778  O   LYS A 333     -33.037 -17.699 -38.042  1.00 82.19      C2   O  
ATOM   4779  CB  LYS A 333     -30.262 -16.198 -37.798  1.00 82.19      C2   C  
ATOM   4780  CG  LYS A 333     -29.359 -15.476 -36.779  1.00 82.19      C2   C  
ATOM   4781  CD  LYS A 333     -28.590 -14.299 -37.403  1.00 82.19      C2   C  
ATOM   4782  CE  LYS A 333     -27.475 -13.771 -36.489  1.00 82.19      C2   C  
ATOM   4783  NZ  LYS A 333     -26.700 -12.704 -37.147  1.00 82.19      C2   N  
ATOM   4784  H   LYS A 333     -28.875 -18.302 -37.950  1.00 82.19      C2   H  
ATOM   4785  HA  LYS A 333     -31.182 -17.486 -36.307  1.00 82.19      C2   H  
ATOM   4786  HB2 LYS A 333     -29.731 -16.325 -38.742  1.00 82.19      C2   H  
ATOM   4787  HB3 LYS A 333     -31.106 -15.542 -38.022  1.00 82.19      C2   H  
ATOM   4788  HG2 LYS A 333     -29.958 -15.128 -35.937  1.00 82.19      C2   H  
ATOM   4789  HG3 LYS A 333     -28.646 -16.183 -36.357  1.00 82.19      C2   H  
ATOM   4790  HD2 LYS A 333     -28.144 -14.621 -38.345  1.00 82.19      C2   H  
ATOM   4791  HD3 LYS A 333     -29.287 -13.498 -37.653  1.00 82.19      C2   H  
ATOM   4792  HE2 LYS A 333     -27.888 -13.389 -35.555  1.00 82.19      C2   H  
ATOM   4793  HE3 LYS A 333     -26.790 -14.579 -36.230  1.00 82.19      C2   H  
ATOM   4794  HZ1 LYS A 333     -27.266 -11.875 -37.253  1.00 82.19      C2   H  
ATOM   4795  HZ2 LYS A 333     -25.877 -12.492 -36.595  1.00 82.19      C2   H  
ATOM   4796  HZ3 LYS A 333     -26.391 -13.023 -38.054  1.00 82.19      C2   H  
ATOM   4797  N   HIS A 334     -31.522 -18.764 -39.344  1.00 80.50      C2   N  
ATOM   4798  CA  HIS A 334     -32.428 -19.284 -40.367  1.00 80.50      C2   C  
ATOM   4799  C   HIS A 334     -32.088 -20.738 -40.738  1.00 80.50      C2   C  
ATOM   4800  O   HIS A 334     -31.633 -20.979 -41.858  1.00 80.50      C2   O  
ATOM   4801  CB  HIS A 334     -32.504 -18.355 -41.600  1.00 80.50      C2   C  
ATOM   4802  CG  HIS A 334     -32.842 -16.912 -41.340  1.00 80.50      C2   C  
ATOM   4803  CD2 HIS A 334     -32.093 -15.763 -41.467  1.00 80.50      C2   C  
ATOM   4804  ND1 HIS A 334     -34.083 -16.503 -40.887  1.00 80.50      C2   N  
ATOM   4805  CE1 HIS A 334     -34.035 -15.176 -40.753  1.00 80.50      C2   C  
ATOM   4806  NE2 HIS A 334     -32.863 -14.657 -41.103  1.00 80.50      C2   N  
ATOM   4807  H   HIS A 334     -30.541 -18.974 -39.469  1.00 80.50      C2   H  
ATOM   4808  HA  HIS A 334     -33.433 -19.311 -39.950  1.00 80.50      C2   H  
ATOM   4809  HB2 HIS A 334     -31.565 -18.372 -42.151  1.00 80.50      C2   H  
ATOM   4810  HB3 HIS A 334     -33.259 -18.747 -42.282  1.00 80.50      C2   H  
ATOM   4811  HD1 HIS A 334     -34.877 -17.107 -40.680  1.00 80.50      C2   H  
ATOM   4812  HD2 HIS A 334     -31.068 -15.651 -41.788  1.00 80.50      C2   H  
ATOM   4813  HE1 HIS A 334     -34.868 -14.583 -40.404  1.00 80.50      C2   H  
ATOM   4814  N   PRO A 335     -32.349 -21.729 -39.854  1.00 78.19      C2   N  
ATOM   4815  CA  PRO A 335     -32.276 -23.155 -40.208  1.00 78.19      C2   C  
ATOM   4816  C   PRO A 335     -33.474 -23.618 -41.069  1.00 78.19      C2   C  
ATOM   4817  O   PRO A 335     -33.428 -24.711 -41.631  1.00 78.19      C2   O  
ATOM   4818  CB  PRO A 335     -32.246 -23.880 -38.856  1.00 78.19      C2   C  
ATOM   4819  CG  PRO A 335     -33.028 -22.967 -37.924  1.00 78.19      C2   C  
ATOM   4820  CD  PRO A 335     -32.747 -21.560 -38.453  1.00 78.19      C2   C  
ATOM   4821  HA  PRO A 335     -31.356 -23.369 -40.755  1.00 78.19      C2   H  
ATOM   4822  HB2 PRO A 335     -32.652 -24.892 -38.888  1.00 78.19      C2   H  
ATOM   4823  HB3 PRO A 335     -31.215 -23.956 -38.508  1.00 78.19      C2   H  
ATOM   4824  HG2 PRO A 335     -34.094 -23.183 -38.013  1.00 78.19      C2   H  
ATOM   4825  HG3 PRO A 335     -32.750 -23.088 -36.877  1.00 78.19      C2   H  
ATOM   4826  HD2 PRO A 335     -33.617 -20.916 -38.333  1.00 78.19      C2   H  
ATOM   4827  HD3 PRO A 335     -31.918 -21.117 -37.901  1.00 78.19      C2   H  
ATOM   4828  N   GLU A 336     -34.520 -22.778 -41.195  1.00 27.91      C2   N  
ATOM   4829  CA  GLU A 336     -35.702 -22.977 -42.030  1.00 28.04      C2   C  
ATOM   4830  C   GLU A 336     -35.432 -22.764 -43.537  1.00 26.58      C2   C  
ATOM   4831  O   GLU A 336     -36.218 -23.240 -44.355  1.00 27.10      C2   O  
ATOM   4832  CB  GLU A 336     -36.794 -21.980 -41.556  1.00  0.00      C2   C  
ATOM   4833  CG  GLU A 336     -36.519 -20.465 -41.790  1.00  0.00      C2   C  
ATOM   4834  CD  GLU A 336     -36.196 -19.632 -40.548  1.00  0.00      C2   C  
ATOM   4835  OE1 GLU A 336     -36.225 -18.390 -40.694  1.00  0.00      C2   O  
ATOM   4836  OE2 GLU A 336     -35.882 -20.226 -39.495  1.00  0.00      C2   O  
ATOM   4837  H   GLU A 336     -34.493 -21.916 -40.667  1.00 27.91      C2   H  
ATOM   4838  HA  GLU A 336     -36.065 -23.996 -41.886  1.00 28.04      C2   H  
ATOM   4839  HB2 GLU A 336     -37.716 -22.225 -42.086  1.00  0.00      C2   H  
ATOM   4840  HB3 GLU A 336     -37.036 -22.183 -40.512  1.00  0.00      C2   H  
ATOM   4841  HG2 GLU A 336     -35.678 -20.314 -42.456  1.00  0.00      C2   H  
ATOM   4842  HG3 GLU A 336     -37.378 -20.012 -42.285  1.00  0.00      C2   H  
ATOM   4843  N   LYS A 337     -34.357 -22.041 -43.902  1.00 77.56      C2   N  
ATOM   4844  CA  LYS A 337     -34.041 -21.646 -45.275  1.00 77.56      C2   C  
ATOM   4845  C   LYS A 337     -33.098 -22.658 -45.934  1.00 77.56      C2   C  
ATOM   4846  O   LYS A 337     -32.246 -23.261 -45.278  1.00 77.56      C2   O  
ATOM   4847  CB  LYS A 337     -33.338 -20.268 -45.253  1.00 77.56      C2   C  
ATOM   4848  CG  LYS A 337     -34.341 -19.115 -45.086  1.00 77.56      C2   C  
ATOM   4849  CD  LYS A 337     -33.694 -17.725 -45.025  1.00 77.56      C2   C  
ATOM   4850  CE  LYS A 337     -34.705 -16.665 -44.559  1.00 77.56      C2   C  
ATOM   4851  NZ  LYS A 337     -34.071 -15.352 -44.366  1.00 77.56      C2   N  
ATOM   4852  H   LYS A 337     -33.733 -21.719 -43.177  1.00 77.56      C2   H  
ATOM   4853  HA  LYS A 337     -34.953 -21.579 -45.870  1.00 77.56      C2   H  
ATOM   4854  HB2 LYS A 337     -32.589 -20.236 -44.460  1.00 77.56      C2   H  
ATOM   4855  HB3 LYS A 337     -32.793 -20.103 -46.184  1.00 77.56      C2   H  
ATOM   4856  HG2 LYS A 337     -35.067 -19.137 -45.899  1.00 77.56      C2   H  
ATOM   4857  HG3 LYS A 337     -34.910 -19.275 -44.175  1.00 77.56      C2   H  
ATOM   4858  HD2 LYS A 337     -32.844 -17.744 -44.344  1.00 77.56      C2   H  
ATOM   4859  HD3 LYS A 337     -33.292 -17.462 -46.004  1.00 77.56      C2   H  
ATOM   4860  HE2 LYS A 337     -35.512 -16.568 -45.286  1.00 77.56      C2   H  
ATOM   4861  HE3 LYS A 337     -35.160 -16.964 -43.613  1.00 77.56      C2   H  
ATOM   4862  HZ1 LYS A 337     -33.371 -15.421 -43.639  1.00 77.56      C2   H  
ATOM   4863  HZ2 LYS A 337     -33.639 -15.053 -45.228  1.00 77.56      C2   H  
ATOM   4864  HZ3 LYS A 337     -34.771 -14.680 -44.087  1.00 77.56      C2   H  
ATOM   4865  N   GLU A 338     -33.244 -22.790 -47.261  1.00 80.56      C2   N  
ATOM   4866  CA  GLU A 338     -32.404 -23.596 -48.146  1.00 80.56      C2   C  
ATOM   4867  C   GLU A 338     -31.042 -22.916 -48.355  1.00 80.56      C2   C  
ATOM   4868  O   GLU A 338     -30.908 -21.709 -48.154  1.00 80.56      C2   O  
ATOM   4869  CB  GLU A 338     -33.109 -23.712 -49.513  1.00 80.56      C2   C  
ATOM   4870  CG  GLU A 338     -34.455 -24.462 -49.438  1.00 80.56      C2   C  
ATOM   4871  CD  GLU A 338     -35.087 -24.724 -50.807  1.00 80.56      C2   C  
ATOM   4872  OE1 GLU A 338     -35.874 -25.693 -50.883  1.00 80.56      C2   O  
ATOM   4873  OE2 GLU A 338     -34.790 -23.956 -51.749  1.00 80.56      C2   O  
ATOM   4874  H   GLU A 338     -33.963 -22.237 -47.708  1.00 80.56      C2   H  
ATOM   4875  HA  GLU A 338     -32.256 -24.587 -47.712  1.00 80.56      C2   H  
ATOM   4876  HB2 GLU A 338     -33.267 -22.717 -49.933  1.00 80.56      C2   H  
ATOM   4877  HB3 GLU A 338     -32.457 -24.236 -50.214  1.00 80.56      C2   H  
ATOM   4878  HG2 GLU A 338     -34.312 -25.420 -48.937  1.00 80.56      C2   H  
ATOM   4879  HG3 GLU A 338     -35.172 -23.899 -48.840  1.00 80.56      C2   H  
ATOM   4880  N   ILE A 339     -30.030 -23.702 -48.758  1.00 78.44      C2   N  
ATOM   4881  CA  ILE A 339     -28.644 -23.266 -48.961  1.00 78.44      C2   C  
ATOM   4882  C   ILE A 339     -28.482 -22.122 -49.988  1.00 78.44      C2   C  
ATOM   4883  O   ILE A 339     -27.617 -21.272 -49.792  1.00 78.44      C2   O  
ATOM   4884  CB  ILE A 339     -27.751 -24.498 -49.279  1.00 78.44      C2   C  
ATOM   4885  CG1 ILE A 339     -26.246 -24.155 -49.177  1.00 78.44      C2   C  
ATOM   4886  CG2 ILE A 339     -28.087 -25.163 -50.632  1.00 78.44      C2   C  
ATOM   4887  CD1 ILE A 339     -25.333 -25.380 -49.029  1.00 78.44      C2   C  
ATOM   4888  H   ILE A 339     -30.224 -24.682 -48.906  1.00 78.44      C2   H  
ATOM   4889  HA  ILE A 339     -28.320 -22.868 -47.998  1.00 78.44      C2   H  
ATOM   4890  HB  ILE A 339     -27.957 -25.233 -48.499  1.00 78.44      C2   H  
ATOM   4891 HG12 ILE A 339     -25.936 -23.578 -50.047  1.00 78.44      C2   H  
ATOM   4892 HG13 ILE A 339     -26.079 -23.510 -48.313  1.00 78.44      C2   H  
ATOM   4893 HG21 ILE A 339     -27.552 -26.104 -50.755  1.00 78.44      C2   H  
ATOM   4894 HG22 ILE A 339     -29.150 -25.390 -50.715  1.00 78.44      C2   H  
ATOM   4895 HG23 ILE A 339     -27.819 -24.525 -51.475  1.00 78.44      C2   H  
ATOM   4896 HD11 ILE A 339     -24.294 -25.071 -48.908  1.00 78.44      C2   H  
ATOM   4897 HD12 ILE A 339     -25.605 -25.972 -48.155  1.00 78.44      C2   H  
ATOM   4898 HD13 ILE A 339     -25.380 -26.027 -49.904  1.00 78.44      C2   H  
ATOM   4899  N   GLU A 340     -29.334 -22.055 -51.029  1.00 78.50      C2   N  
ATOM   4900  CA  GLU A 340     -29.337 -20.985 -52.032  1.00 78.50      C2   C  
ATOM   4901  C   GLU A 340     -29.826 -19.645 -51.446  1.00 78.50      C2   C  
ATOM   4902  O   GLU A 340     -29.259 -18.600 -51.756  1.00 78.50      C2   O  
ATOM   4903  CB  GLU A 340     -30.235 -21.403 -53.219  1.00 78.50      C2   C  
ATOM   4904  CG  GLU A 340     -30.197 -20.408 -54.402  1.00 78.50      C2   C  
ATOM   4905  CD  GLU A 340     -30.956 -20.898 -55.634  1.00 78.50      C2   C  
ATOM   4906  OE1 GLU A 340     -31.756 -20.094 -56.163  1.00 78.50      C2   O  
ATOM   4907  OE2 GLU A 340     -30.713 -22.054 -56.043  1.00 78.50      C2   O  
ATOM   4908  H   GLU A 340     -30.031 -22.779 -51.123  1.00 78.50      C2   H  
ATOM   4909  HA  GLU A 340     -28.316 -20.851 -52.394  1.00 78.50      C2   H  
ATOM   4910  HB2 GLU A 340     -29.928 -22.392 -53.562  1.00 78.50      C2   H  
ATOM   4911  HB3 GLU A 340     -31.266 -21.521 -52.881  1.00 78.50      C2   H  
ATOM   4912  HG2 GLU A 340     -30.599 -19.438 -54.107  1.00 78.50      C2   H  
ATOM   4913  HG3 GLU A 340     -29.164 -20.237 -54.701  1.00 78.50      C2   H  
ATOM   4914  N   GLN A 341     -30.835 -19.687 -50.560  1.00 80.06      C2   N  
ATOM   4915  CA  GLN A 341     -31.390 -18.531 -49.852  1.00 80.06      C2   C  
ATOM   4916  C   GLN A 341     -30.432 -18.031 -48.752  1.00 80.06      C2   C  
ATOM   4917  O   GLN A 341     -30.453 -16.848 -48.413  1.00 80.06      C2   O  
ATOM   4918  CB  GLN A 341     -32.715 -18.955 -49.183  1.00 80.06      C2   C  
ATOM   4919  CG  GLN A 341     -33.799 -19.415 -50.181  1.00 80.06      C2   C  
ATOM   4920  CD  GLN A 341     -35.066 -19.929 -49.492  1.00 80.06      C2   C  
ATOM   4921  NE2 GLN A 341     -36.215 -19.776 -50.152  1.00 80.06      C2   N  
ATOM   4922  OE1 GLN A 341     -35.019 -20.457 -48.382  1.00 80.06      C2   O  
ATOM   4923  H   GLN A 341     -31.229 -20.590 -50.337  1.00 80.06      C2   H  
ATOM   4924  HA  GLN A 341     -31.578 -17.722 -50.561  1.00 80.06      C2   H  
ATOM   4925  HB2 GLN A 341     -32.519 -19.751 -48.467  1.00 80.06      C2   H  
ATOM   4926  HB3 GLN A 341     -33.111 -18.121 -48.601  1.00 80.06      C2   H  
ATOM   4927  HG2 GLN A 341     -34.051 -18.592 -50.851  1.00 80.06      C2   H  
ATOM   4928  HG3 GLN A 341     -33.424 -20.224 -50.808  1.00 80.06      C2   H  
ATOM   4929 HE21 GLN A 341     -36.220 -19.352 -51.068  1.00 80.06      C2   H  
ATOM   4930 HE22 GLN A 341     -37.074 -20.111 -49.741  1.00 80.06      C2   H  
ATOM   4931  N   LEU A 342     -29.579 -18.927 -48.226  1.00 81.31      C2   N  
ATOM   4932  CA  LEU A 342     -28.564 -18.662 -47.211  1.00 81.31      C2   C  
ATOM   4933  C   LEU A 342     -27.321 -18.008 -47.839  1.00 81.31      C2   C  
ATOM   4934  O   LEU A 342     -26.754 -17.098 -47.238  1.00 81.31      C2   O  
ATOM   4935  CB  LEU A 342     -28.151 -20.017 -46.581  1.00 81.31      C2   C  
ATOM   4936  CG  LEU A 342     -28.036 -19.977 -45.047  1.00 81.31      C2   C  
ATOM   4937  CD1 LEU A 342     -29.429 -19.959 -44.393  1.00 81.31      C2   C  
ATOM   4938  CD2 LEU A 342     -27.220 -21.172 -44.538  1.00 81.31      C2   C
[truncated: 24,880,620 more chars]
