# Supplementary material for: Structural dynamics of Na+ and Ca2+ interactions with full-size mammalian NCX
Source: Commun Biol. 2024 Apr 16;7:463. doi: 10.1038/s42003-024-06159-9 (PMC11021524; doi:10.1038/s42003-024-06159-9)
Supplement: Supplementary file 4 — Supplementary Data 2 [file 42003_2024_6159_MOESM4_ESM.zip › NCX14-woCa_replica3-output.pdb]

ATOM      1  N   GLU A  33      22.201  16.531  65.165  1.00 27.64      C2   N  
ATOM      2  CA  GLU A  33      21.652  16.361  63.805  1.00 27.64      C2   C  
ATOM      3  C   GLU A  33      20.255  17.061  63.809  1.00 27.64      C2   C  
ATOM      4  O   GLU A  33      19.214  16.456  64.188  1.00 27.64      C2   O  
ATOM      5  CB  GLU A  33      21.455  14.868  63.477  1.00 27.64      C2   C  
ATOM      6  CG  GLU A  33      22.768  14.163  63.193  1.00 27.64      C2   C  
ATOM      7  CD  GLU A  33      22.525  12.753  63.031  1.00 27.64      C2   C  
ATOM      8  OE1 GLU A  33      22.121  12.018  63.979  1.00 27.64      C2   O  
ATOM      9  OE2 GLU A  33      22.511  12.401  61.845  1.00 27.64      C2   O  
ATOM     10  HA  GLU A  33      22.260  16.818  63.025  1.00 27.64      C2   H  
ATOM     11  HB2 GLU A  33      20.979  14.414  64.346  1.00 27.64      C2   H  
ATOM     12  HB3 GLU A  33      20.813  14.676  62.618  1.00 27.64      C2   H  
ATOM     13  HG2 GLU A  33      23.350  14.602  62.382  1.00 27.64      C2   H  
ATOM     14  HG3 GLU A  33      23.478  14.130  64.019  1.00 27.64      C2   H  
ATOM     15  H1  GLU A  33      23.085  16.058  65.286  1.00 27.64      C2   H  
ATOM     16  H2  GLU A  33      22.508  17.482  65.317  1.00 27.64      C2   H  
ATOM     17  N   THR A  34      20.242  18.385  63.417  1.00 25.69      C2   N  
ATOM     18  CA  THR A  34      19.076  19.147  62.959  1.00 25.69      C2   C  
ATOM     19  C   THR A  34      18.195  18.332  62.002  1.00 25.69      C2   C  
ATOM     20  O   THR A  34      18.707  17.704  61.087  1.00 25.69      C2   O  
ATOM     21  CB  THR A  34      19.426  20.557  62.430  1.00 25.69      C2   C  
ATOM     22  CG2 THR A  34      20.349  20.470  61.216  1.00 25.69      C2   C  
ATOM     23  OG1 THR A  34      18.346  21.273  62.013  1.00 25.69      C2   O  
ATOM     24  H   THR A  34      21.144  18.784  63.202  1.00 25.69      C2   H  
ATOM     25  HA  THR A  34      18.614  19.358  63.923  1.00 25.69      C2   H  
ATOM     26  HB  THR A  34      19.927  21.240  63.116  1.00 25.69      C2   H  
ATOM     27  HG1 THR A  34      18.571  22.206  62.028  1.00 25.69      C2   H  
ATOM     28 HG21 THR A  34      21.146  19.779  61.489  1.00 25.69      C2   H  
ATOM     29 HG22 THR A  34      19.608  20.087  60.514  1.00 25.69      C2   H  
ATOM     30 HG23 THR A  34      20.874  21.385  60.943  1.00 25.69      C2   H  
ATOM     31  N   GLU A  35      16.853  18.503  62.051  1.00 26.89      C2   N  
ATOM     32  CA  GLU A  35      15.875  18.079  61.065  1.00 26.89      C2   C  
ATOM     33  C   GLU A  35      16.038  18.799  59.696  1.00 26.89      C2   C  
ATOM     34  O   GLU A  35      15.690  18.181  58.660  1.00 26.89      C2   O  
ATOM     35  CB  GLU A  35      14.471  18.214  61.517  1.00 26.89      C2   C  
ATOM     36  CG  GLU A  35      14.250  17.520  62.865  1.00 26.89      C2   C  
ATOM     37  CD  GLU A  35      14.459  15.981  62.964  1.00 26.89      C2   C  
ATOM     38  OE1 GLU A  35      14.655  15.351  61.902  1.00 26.89      C2   O  
ATOM     39  OE2 GLU A  35      14.674  15.390  64.019  1.00 26.89      C2   O  
ATOM     40  H   GLU A  35      16.496  19.126  62.761  1.00 26.89      C2   H  
ATOM     41  HA  GLU A  35      16.050  17.008  60.963  1.00 26.89      C2   H  
ATOM     42  HB2 GLU A  35      14.159  19.258  61.513  1.00 26.89      C2   H  
ATOM     43  HB3 GLU A  35      13.812  17.799  60.754  1.00 26.89      C2   H  
ATOM     44  HG2 GLU A  35      14.707  18.119  63.653  1.00 26.89      C2   H  
ATOM     45  HG3 GLU A  35      13.191  17.607  63.110  1.00 26.89      C2   H  
ATOM     46  N   MET A  36      16.501  20.052  59.729  1.00 24.88      C2   N  
ATOM     47  CA  MET A  36      16.481  20.916  58.467  1.00 24.88      C2   C  
ATOM     48  C   MET A  36      17.530  20.403  57.399  1.00 24.88      C2   C  
ATOM     49  O   MET A  36      17.388  20.750  56.236  1.00 24.88      C2   O  
ATOM     50  CB  MET A  36      16.727  22.399  58.758  1.00 24.88      C2   C  
ATOM     51  CG  MET A  36      15.652  23.124  59.529  1.00 24.88      C2   C  
ATOM     52  SD  MET A  36      15.019  24.765  59.044  1.00 24.88      C2   S  
ATOM     53  CE  MET A  36      13.738  24.279  57.978  1.00 24.88      C2   C  
ATOM     54  H   MET A  36      16.881  20.404  60.596  1.00 24.88      C2   H  
ATOM     55  HA  MET A  36      15.484  20.818  58.038  1.00 24.88      C2   H  
ATOM     56  HB2 MET A  36      17.727  22.425  59.190  1.00 24.88      C2   H  
ATOM     57  HB3 MET A  36      16.830  22.901  57.796  1.00 24.88      C2   H  
ATOM     58  HG2 MET A  36      14.812  22.430  59.513  1.00 24.88      C2   H  
ATOM     59  HG3 MET A  36      16.049  23.228  60.539  1.00 24.88      C2   H  
ATOM     60  HE1 MET A  36      13.587  25.139  57.326  1.00 24.88      C2   H  
ATOM     61  HE2 MET A  36      14.061  23.402  57.417  1.00 24.88      C2   H  
ATOM     62  HE3 MET A  36      12.811  24.042  58.500  1.00 24.88      C2   H  
ATOM     63  N   GLU A  37      18.423  19.529  57.821  1.00 24.92      C2   N  
ATOM     64  CA  GLU A  37      19.481  18.951  56.916  1.00 24.92      C2   C  
ATOM     65  C   GLU A  37      19.213  17.408  56.735  1.00 24.92      C2   C  
ATOM     66  O   GLU A  37      20.215  16.619  56.709  1.00 24.92      C2   O  
ATOM     67  CB  GLU A  37      20.790  19.323  57.618  1.00 24.92      C2   C  
ATOM     68  CG  GLU A  37      21.087  20.818  57.627  1.00 24.92      C2   C  
ATOM     69  CD  GLU A  37      22.403  21.372  58.073  1.00 24.92      C2   C  
ATOM     70  OE1 GLU A  37      23.406  20.643  57.915  1.00 24.92      C2   O  
ATOM     71  OE2 GLU A  37      22.413  22.398  58.781  1.00 24.92      C2   O  
ATOM     72  H   GLU A  37      18.415  19.181  58.769  1.00 24.92      C2   H  
ATOM     73  HA  GLU A  37      19.436  19.327  55.894  1.00 24.92      C2   H  
ATOM     74  HB2 GLU A  37      20.789  18.921  58.631  1.00 24.92      C2   H  
ATOM     75  HB3 GLU A  37      21.551  18.763  57.073  1.00 24.92      C2   H  
ATOM     76  HG2 GLU A  37      20.882  21.102  56.595  1.00 24.92      C2   H  
ATOM     77  HG3 GLU A  37      20.263  21.283  58.168  1.00 24.92      C2   H  
ATOM     78  N   GLY A  38      17.929  17.063  56.687  1.00 24.67      C2   N  
ATOM     79  CA  GLY A  38      17.348  15.736  56.416  1.00 24.67      C2   C  
ATOM     80  C   GLY A  38      17.612  15.344  54.954  1.00 24.67      C2   C  
ATOM     81  O   GLY A  38      18.377  16.009  54.243  1.00 24.67      C2   O  
ATOM     82  H   GLY A  38      17.368  17.893  56.813  1.00 24.67      C2   H  
ATOM     83  HA2 GLY A  38      17.745  14.945  57.053  1.00 24.67      C2   H  
ATOM     84  HA3 GLY A  38      16.264  15.802  56.506  1.00 24.67      C2   H  
ATOM     85  N   GLU A  39      16.959  14.342  54.455  1.00 26.14      C2   N  
ATOM     86  CA  GLU A  39      17.017  13.933  53.089  1.00 26.14      C2   C  
ATOM     87  C   GLU A  39      16.557  14.957  51.978  1.00 26.14      C2   C  
ATOM     88  O   GLU A  39      15.647  15.735  52.216  1.00 26.14      C2   O  
ATOM     89  CB  GLU A  39      16.178  12.608  52.905  1.00 26.14      C2   C  
ATOM     90  CG  GLU A  39      14.649  12.841  53.150  1.00 26.14      C2   C  
ATOM     91  CD  GLU A  39      13.902  11.564  53.091  1.00 26.14      C2   C  
ATOM     92  OE1 GLU A  39      14.119  10.696  52.217  1.00 26.14      C2   O  
ATOM     93  OE2 GLU A  39      13.197  11.365  54.063  1.00 26.14      C2   O  
ATOM     94  H   GLU A  39      16.461  13.775  55.127  1.00 26.14      C2   H  
ATOM     95  HA  GLU A  39      18.069  13.767  52.855  1.00 26.14      C2   H  
ATOM     96  HB2 GLU A  39      16.299  12.271  51.875  1.00 26.14      C2   H  
ATOM     97  HB3 GLU A  39      16.621  11.811  53.501  1.00 26.14      C2   H  
ATOM     98  HG2 GLU A  39      14.526  13.291  54.135  1.00 26.14      C2   H  
ATOM     99  HG3 GLU A  39      14.273  13.494  52.362  1.00 26.14      C2   H  
ATOM    100  N   GLY A  40      17.175  14.963  50.768  1.00 27.39      C2   N  
ATOM    101  CA  GLY A  40      16.825  16.031  49.793  1.00 27.39      C2   C  
ATOM    102  C   GLY A  40      15.614  15.577  48.985  1.00 27.39      C2   C  
ATOM    103  O   GLY A  40      15.543  15.689  47.771  1.00 27.39      C2   O  
ATOM    104  H   GLY A  40      17.972  14.349  50.678  1.00 27.39      C2   H  
ATOM    105  HA2 GLY A  40      16.684  17.028  50.211  1.00 27.39      C2   H  
ATOM    106  HA3 GLY A  40      17.565  16.181  49.007  1.00 27.39      C2   H  
ATOM    107  N   ASN A  41      14.592  15.022  49.693  1.00 30.06      C2   N  
ATOM    108  CA  ASN A  41      13.303  14.541  49.136  1.00 30.06      C2   C  
ATOM    109  C   ASN A  41      12.256  15.431  49.858  1.00 30.06      C2   C  
ATOM    110  O   ASN A  41      11.570  14.974  50.764  1.00 30.06      C2   O  
ATOM    111  CB  ASN A  41      13.043  13.023  49.538  1.00 30.06      C2   C  
ATOM    112  CG  ASN A  41      13.978  12.047  48.889  1.00 30.06      C2   C  
ATOM    113  ND2 ASN A  41      14.418  10.960  49.521  1.00 30.06      C2   N  
ATOM    114  OD1 ASN A  41      14.367  12.210  47.730  1.00 30.06      C2   O  
ATOM    115  H   ASN A  41      14.676  14.781  50.670  1.00 30.06      C2   H  
ATOM    116  HA  ASN A  41      13.274  14.627  48.050  1.00 30.06      C2   H  
ATOM    117  HB2 ASN A  41      13.055  12.745  50.592  1.00 30.06      C2   H  
ATOM    118  HB3 ASN A  41      12.035  12.776  49.205  1.00 30.06      C2   H  
ATOM    119 HD21 ASN A  41      15.062  10.318  49.081  1.00 30.06      C2   H  
ATOM    120 HD22 ASN A  41      14.510  11.033  50.524  1.00 30.06      C2   H  
ATOM    121  N   GLU A  42      12.297  16.669  49.451  1.00 34.31      C2   N  
ATOM    122  CA  GLU A  42      11.476  17.783  50.066  1.00 34.31      C2   C  
ATOM    123  C   GLU A  42      10.327  18.200  49.090  1.00 34.31      C2   C  
ATOM    124  O   GLU A  42      10.161  19.410  48.830  1.00 34.31      C2   O  
ATOM    125  CB  GLU A  42      12.476  18.974  50.330  1.00 34.31      C2   C  
ATOM    126  CG  GLU A  42      13.947  18.562  50.687  1.00 34.31      C2   C  
ATOM    127  CD  GLU A  42      14.697  19.717  51.310  1.00 34.31      C2   C  
ATOM    128  OE1 GLU A  42      15.130  19.593  52.482  1.00 34.31      C2   O  
ATOM    129  OE2 GLU A  42      14.942  20.682  50.585  1.00 34.31      C2   O  
ATOM    130  H   GLU A  42      12.977  16.941  48.755  1.00 34.31      C2   H  
ATOM    131  HA  GLU A  42      11.057  17.519  51.036  1.00 34.31      C2   H  
ATOM    132  HB2 GLU A  42      12.584  19.587  49.435  1.00 34.31      C2   H  
ATOM    133  HB3 GLU A  42      11.996  19.597  51.085  1.00 34.31      C2   H  
ATOM    134  HG2 GLU A  42      13.951  17.727  51.388  1.00 34.31      C2   H  
ATOM    135  HG3 GLU A  42      14.520  18.367  49.780  1.00 34.31      C2   H  
ATOM    136  N   THR A  43       9.528  17.200  48.652  1.00 39.28      C2   N  
ATOM    137  CA  THR A  43       8.302  17.324  47.889  1.00 39.28      C2   C  
ATOM    138  C   THR A  43       7.135  18.078  48.701  1.00 39.28      C2   C  
ATOM    139  O   THR A  43       6.120  18.497  48.080  1.00 39.28      C2   O  
ATOM    140  CB  THR A  43       7.898  15.875  47.597  1.00 39.28      C2   C  
ATOM    141  CG2 THR A  43       8.911  15.201  46.681  1.00 39.28      C2   C  
ATOM    142  OG1 THR A  43       7.827  15.024  48.738  1.00 39.28      C2   O  
ATOM    143  H   THR A  43       9.751  16.258  48.941  1.00 39.28      C2   H  
ATOM    144  HA  THR A  43       8.474  17.790  46.918  1.00 39.28      C2   H  
ATOM    145  HB  THR A  43       6.928  15.819  47.102  1.00 39.28      C2   H  
ATOM    146  HG1 THR A  43       7.082  15.260  49.296  1.00 39.28      C2   H  
ATOM    147 HG21 THR A  43       9.167  15.950  45.931  1.00 39.28      C2   H  
ATOM    148 HG22 THR A  43       9.774  14.799  47.211  1.00 39.28      C2   H  
ATOM    149 HG23 THR A  43       8.481  14.335  46.179  1.00 39.28      C2   H  
ATOM    150  N   GLY A  44       7.378  18.270  50.039  1.00 38.41      C2   N  
ATOM    151  CA  GLY A  44       6.526  19.052  50.923  1.00 38.41      C2   C  
ATOM    152  C   GLY A  44       6.794  20.542  50.889  1.00 38.41      C2   C  
ATOM    153  O   GLY A  44       6.023  21.384  51.402  1.00 38.41      C2   O  
ATOM    154  H   GLY A  44       8.157  17.830  50.508  1.00 38.41      C2   H  
ATOM    155  HA2 GLY A  44       5.470  18.789  50.867  1.00 38.41      C2   H  
ATOM    156  HA3 GLY A  44       6.809  18.707  51.918  1.00 38.41      C2   H  
ATOM    157  N   GLU A  45       7.834  20.989  50.117  1.00 43.75      C2   N  
ATOM    158  CA  GLU A  45       8.153  22.431  49.901  1.00 43.75      C2   C  
ATOM    159  C   GLU A  45       7.673  22.880  48.500  1.00 43.75      C2   C  
ATOM    160  O   GLU A  45       8.130  23.913  48.021  1.00 43.75      C2   O  
ATOM    161  CB  GLU A  45       9.741  22.627  49.964  1.00 43.75      C2   C  
ATOM    162  CG  GLU A  45      10.432  22.096  51.190  1.00 43.75      C2   C  
ATOM    163  CD  GLU A  45      10.170  22.816  52.526  1.00 43.75      C2   C  
ATOM    164  OE1 GLU A  45       9.967  24.060  52.582  1.00 43.75      C2   O  
ATOM    165  OE2 GLU A  45      10.236  22.127  53.578  1.00 43.75      C2   O  
ATOM    166  H   GLU A  45       8.495  20.417  49.612  1.00 43.75      C2   H  
ATOM    167  HA  GLU A  45       7.683  23.051  50.665  1.00 43.75      C2   H  
ATOM    168  HB2 GLU A  45      10.247  22.427  49.020  1.00 43.75      C2   H  
ATOM    169  HB3 GLU A  45       9.769  23.716  50.019  1.00 43.75      C2   H  
ATOM    170  HG2 GLU A  45      10.100  21.060  51.257  1.00 43.75      C2   H  
ATOM    171  HG3 GLU A  45      11.506  21.921  51.129  1.00 43.75      C2   H  
ATOM    172  N   CYS A  46       6.740  22.094  47.853  1.00 48.97      C2   N  
ATOM    173  CA  CYS A  46       6.287  22.420  46.477  1.00 48.97      C2   C  
ATOM    174  C   CYS A  46       4.998  23.278  46.522  1.00 48.97      C2   C  
ATOM    175  O   CYS A  46       4.384  23.556  45.477  1.00 48.97      C2   O  
ATOM    176  CB  CYS A  46       6.084  21.101  45.694  1.00 48.97      C2   C  
ATOM    177  SG  CYS A  46       7.762  20.514  45.260  1.00 48.97      C2   S  
ATOM    178  H   CYS A  46       6.598  21.184  48.269  1.00 48.97      C2   H  
ATOM    179  HA  CYS A  46       6.944  23.127  45.970  1.00 48.97      C2   H  
ATOM    180  HB2 CYS A  46       5.664  20.337  46.349  1.00 48.97      C2   H  
ATOM    181  HB3 CYS A  46       5.588  21.194  44.727  1.00 48.97      C2   H  
ATOM    182  HG  CYS A  46       7.447  19.278  44.860  1.00 48.97      C2   H  
ATOM    183  N   THR A  47       4.561  23.614  47.730  1.00 47.34      C2   N  
ATOM    184  CA  THR A  47       3.350  24.455  47.852  1.00 47.34      C2   C  
ATOM    185  C   THR A  47       3.473  25.868  47.285  1.00 47.34      C2   C  
ATOM    186  O   THR A  47       4.570  26.395  47.156  1.00 47.34      C2   O  
ATOM    187  CB  THR A  47       3.012  24.443  49.377  1.00 47.34      C2   C  
ATOM    188  CG2 THR A  47       2.901  23.012  49.961  1.00 47.34      C2   C  
ATOM    189  OG1 THR A  47       3.985  25.129  50.073  1.00 47.34      C2   O  
ATOM    190  H   THR A  47       4.970  23.261  48.583  1.00 47.34      C2   H  
ATOM    191  HA  THR A  47       2.524  23.943  47.359  1.00 47.34      C2   H  
ATOM    192  HB  THR A  47       2.048  24.926  49.537  1.00 47.34      C2   H  
ATOM    193  HG1 THR A  47       3.876  26.053  49.834  1.00 47.34      C2   H  
ATOM    194 HG21 THR A  47       3.824  22.442  49.858  1.00 47.34      C2   H  
ATOM    195 HG22 THR A  47       2.719  23.041  51.035  1.00 47.34      C2   H  
ATOM    196 HG23 THR A  47       2.099  22.447  49.486  1.00 47.34      C2   H  
ATOM    197  N   GLY A  48       2.357  26.503  46.923  1.00 31.02      C2   N  
ATOM    198  CA  GLY A  48       1.063  26.048  46.879  1.00 32.28      C2   C  
ATOM    199  C   GLY A  48       0.215  27.162  46.236  1.00 31.44      C2   C  
ATOM    200  O   GLY A  48       0.805  28.182  45.760  1.00 32.07      C2   O  
ATOM    201  H   GLY A  48       2.576  27.381  46.475  1.00 31.02      C2   H  
ATOM    202  HA2 GLY A  48       0.982  25.096  46.355  1.00 32.28      C2   H  
ATOM    203  HA3 GLY A  48       0.685  25.826  47.877  1.00 32.28      C2   H  
ATOM    204  N   SER A  49      -1.106  27.114  46.380  1.00 31.02      C2   N  
ATOM    205  CA  SER A  49      -1.965  28.153  46.009  1.00 30.54      C2   C  
ATOM    206  C   SER A  49      -1.680  29.444  46.914  1.00 30.29      C2   C  
ATOM    207  O   SER A  49      -1.656  29.321  48.104  1.00 30.82      C2   O  
ATOM    208  CB  SER A  49      -3.379  27.666  46.136  1.00  0.00      C2   C  
ATOM    209  OG  SER A  49      -3.723  26.458  45.500  1.00  0.00      C2   O  
ATOM    210  H   SER A  49      -1.497  26.430  47.011  1.00 31.02      C2   H  
ATOM    211  HA  SER A  49      -1.761  28.351  44.956  1.00 30.54      C2   H  
ATOM    212  HB2 SER A  49      -3.716  27.714  47.171  1.00  0.00      C2   H  
ATOM    213  HB3 SER A  49      -3.945  28.429  45.602  1.00  0.00      C2   H  
ATOM    214  HG  SER A  49      -3.397  26.591  44.607  1.00  0.00      C2   H  
ATOM    215  N   TYR A  50      -1.476  30.600  46.208  1.00 27.98      C2   N  
ATOM    216  CA  TYR A  50      -1.394  31.965  46.739  1.00 27.56      C2   C  
ATOM    217  C   TYR A  50      -0.050  32.217  47.427  1.00 27.51      C2   C  
ATOM    218  O   TYR A  50       0.204  33.374  47.740  1.00 28.08      C2   O  
ATOM    219  CB  TYR A  50      -2.698  32.358  47.532  1.00  0.00      C2   C  
ATOM    220  CG  TYR A  50      -4.021  32.100  46.800  1.00  0.00      C2   C  
ATOM    221  CD1 TYR A  50      -4.246  32.607  45.479  1.00  0.00      C2   C  
ATOM    222  CD2 TYR A  50      -4.948  31.185  47.389  1.00  0.00      C2   C  
ATOM    223  CE1 TYR A  50      -5.375  32.148  44.760  1.00  0.00      C2   C  
ATOM    224  CE2 TYR A  50      -6.017  30.719  46.620  1.00  0.00      C2   C  
ATOM    225  CZ  TYR A  50      -6.223  31.182  45.346  1.00  0.00      C2   C  
ATOM    226  OH  TYR A  50      -7.217  30.694  44.536  1.00  0.00      C2   O  
ATOM    227  H   TYR A  50      -1.311  30.583  45.211  1.00 27.98      C2   H  
ATOM    228  HA  TYR A  50      -1.357  32.618  45.867  1.00 27.56      C2   H  
ATOM    229  HB2 TYR A  50      -2.599  31.768  48.444  1.00  0.00      C2   H  
ATOM    230  HB3 TYR A  50      -2.571  33.340  47.989  1.00  0.00      C2   H  
ATOM    231  HD1 TYR A  50      -3.439  33.195  45.069  1.00  0.00      C2   H  
ATOM    232  HD2 TYR A  50      -4.761  30.654  48.311  1.00  0.00      C2   H  
ATOM    233  HE1 TYR A  50      -5.399  32.426  43.717  1.00  0.00      C2   H  
ATOM    234  HE2 TYR A  50      -6.597  29.884  46.984  1.00  0.00      C2   H  
ATOM    235  HH  TYR A  50      -8.033  30.409  44.953  1.00  0.00      C2   H  
ATOM    236  N   TYR A  51       0.775  31.142  47.732  1.00101.14      C2   N  
ATOM    237  CA  TYR A  51       2.100  31.219  48.279  1.00101.14      C2   C  
ATOM    238  C   TYR A  51       2.950  30.387  47.309  1.00101.14      C2   C  
ATOM    239  O   TYR A  51       3.062  29.198  47.537  1.00101.14      C2   O  
ATOM    240  CB  TYR A  51       2.090  30.603  49.695  1.00101.14      C2   C  
ATOM    241  CG  TYR A  51       1.354  31.453  50.706  1.00101.14      C2   C  
ATOM    242  CD1 TYR A  51       0.106  31.119  51.230  1.00101.14      C2   C  
ATOM    243  CD2 TYR A  51       2.014  32.628  51.218  1.00101.14      C2   C  
ATOM    244  CE1 TYR A  51      -0.556  32.023  52.112  1.00101.14      C2   C  
ATOM    245  CE2 TYR A  51       1.362  33.511  52.041  1.00101.14      C2   C  
ATOM    246  CZ  TYR A  51       0.090  33.188  52.542  1.00101.14      C2   C  
ATOM    247  OH  TYR A  51      -0.534  34.042  53.454  1.00101.14      C2   O  
ATOM    248  H   TYR A  51       0.472  30.179  47.729  1.00101.14      C2   H  
ATOM    249  HA  TYR A  51       2.343  32.282  48.270  1.00101.14      C2   H  
ATOM    250  HB2 TYR A  51       1.680  29.593  49.715  1.00101.14      C2   H  
ATOM    251  HB3 TYR A  51       3.099  30.640  50.107  1.00101.14      C2   H  
ATOM    252  HD1 TYR A  51      -0.372  30.200  50.926  1.00101.14      C2   H  
ATOM    253  HD2 TYR A  51       2.987  32.940  50.870  1.00101.14      C2   H  
ATOM    254  HE1 TYR A  51      -1.566  31.877  52.465  1.00101.14      C2   H  
ATOM    255  HE2 TYR A  51       1.903  34.419  52.259  1.00101.14      C2   H  
ATOM    256  HH  TYR A  51       0.034  34.791  53.647  1.00101.14      C2   H  
ATOM    257  N   CYS A  52       3.369  31.059  46.239  1.00 90.94      C2   N  
ATOM    258  CA  CYS A  52       3.871  30.377  45.093  1.00 90.94      C2   C  
ATOM    259  C   CYS A  52       5.193  29.653  45.434  1.00 90.94      C2   C  
ATOM    260  O   CYS A  52       6.142  30.192  46.119  1.00 90.94      C2   O  
ATOM    261  CB  CYS A  52       4.169  31.322  43.938  1.00 90.94      C2   C  
ATOM    262  SG  CYS A  52       2.715  32.167  43.345  1.00 90.94      C2   S  
ATOM    263  H   CYS A  52       3.468  32.058  46.130  1.00 90.94      C2   H  
ATOM    264  HA  CYS A  52       3.098  29.664  44.809  1.00 90.94      C2   H  
ATOM    265  HB2 CYS A  52       5.034  31.945  44.165  1.00 90.94      C2   H  
ATOM    266  HB3 CYS A  52       4.378  30.684  43.079  1.00 90.94      C2   H  
ATOM    267  HG  CYS A  52       3.020  33.156  44.190  1.00 90.94      C2   H  
ATOM    268  N   LYS A  53       5.318  28.454  44.908  1.00 84.45      C2   N  
ATOM    269  CA  LYS A  53       6.600  27.712  44.907  1.00 84.45      C2   C  
ATOM    270  C   LYS A  53       7.769  28.426  44.231  1.00 84.45      C2   C  
ATOM    271  O   LYS A  53       7.524  29.014  43.206  1.00 84.45      C2   O  
ATOM    272  CB  LYS A  53       6.237  26.313  44.307  1.00 84.45      C2   C  
ATOM    273  CG  LYS A  53       5.658  26.347  42.904  1.00 84.45      C2   C  
ATOM    274  CD  LYS A  53       4.814  25.106  42.444  1.00 84.45      C2   C  
ATOM    275  CE  LYS A  53       5.557  23.721  42.445  1.00 84.45      C2   C  
ATOM    276  NZ  LYS A  53       4.808  22.661  41.832  1.00 84.45      C2   N  
ATOM    277  H   LYS A  53       4.633  27.976  44.339  1.00 84.45      C2   H  
ATOM    278  HA  LYS A  53       6.789  27.481  45.955  1.00 84.45      C2   H  
ATOM    279  HB2 LYS A  53       7.174  25.759  44.357  1.00 84.45      C2   H  
ATOM    280  HB3 LYS A  53       5.539  25.700  44.876  1.00 84.45      C2   H  
ATOM    281  HG2 LYS A  53       5.016  27.200  42.681  1.00 84.45      C2   H  
ATOM    282  HG3 LYS A  53       6.520  26.530  42.263  1.00 84.45      C2   H  
ATOM    283  HD2 LYS A  53       4.001  24.916  43.145  1.00 84.45      C2   H  
ATOM    284  HD3 LYS A  53       4.291  25.304  41.508  1.00 84.45      C2   H  
ATOM    285  HE2 LYS A  53       6.522  23.718  41.937  1.00 84.45      C2   H  
ATOM    286  HE3 LYS A  53       5.713  23.476  43.495  1.00 84.45      C2   H  
ATOM    287  HZ1 LYS A  53       5.416  21.864  41.952  1.00 84.45      C2   H  
ATOM    288  HZ2 LYS A  53       3.949  22.462  42.324  1.00 84.45      C2   H  
ATOM    289  HZ3 LYS A  53       4.574  22.827  40.863  1.00 84.45      C2   H  
ATOM    290  N   LYS A  54       8.953  28.385  44.912  1.00 84.18      C2   N  
ATOM    291  CA  LYS A  54      10.232  29.056  44.552  1.00 84.18      C2   C  
ATOM    292  C   LYS A  54      10.631  28.654  43.185  1.00 84.18      C2   C  
ATOM    293  O   LYS A  54      10.612  27.441  42.838  1.00 84.18      C2   O  
ATOM    294  CB  LYS A  54      11.249  28.581  45.623  1.00 84.18      C2   C  
ATOM    295  CG  LYS A  54      10.967  29.287  46.975  1.00 84.18      C2   C  
ATOM    296  CD  LYS A  54      12.081  29.260  47.962  1.00 84.18      C2   C  
ATOM    297  CE  LYS A  54      12.521  27.853  48.422  1.00 84.18      C2   C  
ATOM    298  NZ  LYS A  54      11.397  27.023  48.874  1.00 84.18      C2   N  
ATOM    299  H   LYS A  54       8.947  27.749  45.696  1.00 84.18      C2   H  
ATOM    300  HA  LYS A  54      10.040  30.129  44.560  1.00 84.18      C2   H  
ATOM    301  HB2 LYS A  54      11.241  27.492  45.663  1.00 84.18      C2   H  
ATOM    302  HB3 LYS A  54      12.263  28.839  45.316  1.00 84.18      C2   H  
ATOM    303  HG2 LYS A  54      10.630  30.305  46.783  1.00 84.18      C2   H  
ATOM    304  HG3 LYS A  54      10.080  28.799  47.378  1.00 84.18      C2   H  
ATOM    305  HD2 LYS A  54      12.966  29.714  47.518  1.00 84.18      C2   H  
ATOM    306  HD3 LYS A  54      11.881  29.877  48.838  1.00 84.18      C2   H  
ATOM    307  HE2 LYS A  54      13.016  27.334  47.601  1.00 84.18      C2   H  
ATOM    308  HE3 LYS A  54      13.276  27.965  49.200  1.00 84.18      C2   H  
ATOM    309  HZ1 LYS A  54      11.728  26.116  49.169  1.00 84.18      C2   H  
ATOM    310  HZ2 LYS A  54      10.788  27.455  49.554  1.00 84.18      C2   H  
ATOM    311  HZ3 LYS A  54      10.760  26.808  48.120  1.00 84.18      C2   H  
ATOM    312  N   GLY A  55      11.051  29.543  42.298  1.00 72.64      C2   N  
ATOM    313  CA  GLY A  55      11.330  29.282  40.862  1.00 72.64      C2   C  
ATOM    314  C   GLY A  55      12.704  28.635  40.749  1.00 72.64      C2   C  
ATOM    315  O   GLY A  55      13.528  28.897  41.618  1.00 72.64      C2   O  
ATOM    316  H   GLY A  55      11.213  30.506  42.555  1.00 72.64      C2   H  
ATOM    317  HA2 GLY A  55      10.496  28.632  40.597  1.00 72.64      C2   H  
ATOM    318  HA3 GLY A  55      11.349  30.187  40.256  1.00 72.64      C2   H  
ATOM    319  N   VAL A  56      12.948  28.023  39.617  1.00 67.04      C2   N  
ATOM    320  CA  VAL A  56      14.217  27.488  39.267  1.00 67.04      C2   C  
ATOM    321  C   VAL A  56      15.236  28.643  38.945  1.00 67.04      C2   C  
ATOM    322  O   VAL A  56      16.421  28.569  39.257  1.00 67.04      C2   O  
ATOM    323  CB  VAL A  56      14.095  26.595  37.991  1.00 67.04      C2   C  
ATOM    324  CG1 VAL A  56      15.469  26.142  37.450  1.00 67.04      C2   C  
ATOM    325  CG2 VAL A  56      13.374  25.280  38.378  1.00 67.04      C2   C  
ATOM    326  H   VAL A  56      12.185  27.939  38.961  1.00 67.04      C2   H  
ATOM    327  HA  VAL A  56      14.654  26.969  40.121  1.00 67.04      C2   H  
ATOM    328  HB  VAL A  56      13.502  27.093  37.225  1.00 67.04      C2   H  
ATOM    329 HG11 VAL A  56      16.141  26.951  37.166  1.00 67.04      C2   H  
ATOM    330 HG12 VAL A  56      15.926  25.548  38.241  1.00 67.04      C2   H  
ATOM    331 HG13 VAL A  56      15.201  25.557  36.570  1.00 67.04      C2   H  
ATOM    332 HG21 VAL A  56      12.370  25.664  38.555  1.00 67.04      C2   H  
ATOM    333 HG22 VAL A  56      13.431  24.587  37.538  1.00 67.04      C2   H  
ATOM    334 HG23 VAL A  56      13.789  24.699  39.201  1.00 67.04      C2   H  
ATOM    335  N   ILE A  57      14.740  29.639  38.311  1.00 65.53      C2   N  
ATOM    336  CA  ILE A  57      15.618  30.648  37.637  1.00 65.53      C2   C  
ATOM    337  C   ILE A  57      14.926  32.058  37.724  1.00 65.53      C2   C  
ATOM    338  O   ILE A  57      15.497  32.983  38.234  1.00 65.53      C2   O  
ATOM    339  CB  ILE A  57      15.938  30.303  36.114  1.00 65.53      C2   C  
ATOM    340  CG1 ILE A  57      16.901  31.286  35.449  1.00 65.53      C2   C  
ATOM    341  CG2 ILE A  57      14.644  29.994  35.358  1.00 65.53      C2   C  
ATOM    342  CD1 ILE A  57      17.209  30.785  34.112  1.00 65.53      C2   C  
ATOM    343  H   ILE A  57      13.760  29.534  38.089  1.00 65.53      C2   H  
ATOM    344  HA  ILE A  57      16.540  30.726  38.213  1.00 65.53      C2   H  
ATOM    345  HB  ILE A  57      16.464  29.366  36.299  1.00 65.53      C2   H  
ATOM    346 HG12 ILE A  57      16.503  32.301  35.421  1.00 65.53      C2   H  
ATOM    347 HG13 ILE A  57      17.863  31.282  35.961  1.00 65.53      C2   H  
ATOM    348 HG21 ILE A  57      14.928  29.870  34.313  1.00 65.53      C2   H  
ATOM    349 HG22 ILE A  57      14.192  29.045  35.646  1.00 65.53      C2   H  
ATOM    350 HG23 ILE A  57      13.926  30.812  35.294  1.00 65.53      C2   H  
ATOM    351 HD11 ILE A  57      18.189  31.098  33.749  1.00 65.53      C2   H  
ATOM    352 HD12 ILE A  57      17.023  29.711  34.115  1.00 65.53      C2   H  
ATOM    353 HD13 ILE A  57      16.539  31.300  33.423  1.00 65.53      C2   H  
ATOM    354  N   LEU A  58      13.633  32.240  37.338  1.00 69.62      C2   N  
ATOM    355  CA  LEU A  58      12.903  33.482  37.617  1.00 69.62      C2   C  
ATOM    356  C   LEU A  58      12.260  33.485  39.054  1.00 69.62      C2   C  
ATOM    357  O   LEU A  58      11.418  32.668  39.319  1.00 69.62      C2   O  
ATOM    358  CB  LEU A  58      11.800  33.492  36.508  1.00 69.62      C2   C  
ATOM    359  CG  LEU A  58      10.962  34.738  36.274  1.00 69.62      C2   C  
ATOM    360  CD1 LEU A  58      11.773  36.064  36.309  1.00 69.62      C2   C  
ATOM    361  CD2 LEU A  58      10.204  34.550  34.987  1.00 69.62      C2   C  
ATOM    362  H   LEU A  58      12.980  31.501  37.121  1.00 69.62      C2   H  
ATOM    363  HA  LEU A  58      13.594  34.295  37.395  1.00 69.62      C2   H  
ATOM    364  HB2 LEU A  58      12.327  33.232  35.590  1.00 69.62      C2   H  
ATOM    365  HB3 LEU A  58      11.167  32.622  36.684  1.00 69.62      C2   H  
ATOM    366  HG  LEU A  58      10.259  34.770  37.106  1.00 69.62      C2   H  
ATOM    367 HD11 LEU A  58      12.773  35.860  35.929  1.00 69.62      C2   H  
ATOM    368 HD12 LEU A  58      11.341  36.839  35.676  1.00 69.62      C2   H  
ATOM    369 HD13 LEU A  58      11.824  36.475  37.318  1.00 69.62      C2   H  
ATOM    370 HD21 LEU A  58       9.205  34.986  35.013  1.00 69.62      C2   H  
ATOM    371 HD22 LEU A  58      10.732  35.149  34.245  1.00 69.62      C2   H  
ATOM    372 HD23 LEU A  58      10.091  33.503  34.708  1.00 69.62      C2   H  
ATOM    373  N   PRO A  59      12.608  34.512  39.886  1.00 79.88      C2   N  
ATOM    374  CA  PRO A  59      11.968  34.602  41.256  1.00 79.88      C2   C  
ATOM    375  C   PRO A  59      10.510  34.953  41.291  1.00 79.88      C2   C  
ATOM    376  O   PRO A  59       9.931  35.576  40.368  1.00 79.88      C2   O  
ATOM    377  CB  PRO A  59      12.757  35.742  41.945  1.00 79.88      C2   C  
ATOM    378  CG  PRO A  59      14.021  35.914  41.213  1.00 79.88      C2   C  
ATOM    379  CD  PRO A  59      13.692  35.483  39.773  1.00 79.88      C2   C  
ATOM    380  HA  PRO A  59      12.163  33.672  41.789  1.00 79.88      C2   H  
ATOM    381  HB2 PRO A  59      12.238  36.700  41.924  1.00 79.88      C2   H  
ATOM    382  HB3 PRO A  59      13.005  35.636  43.001  1.00 79.88      C2   H  
ATOM    383  HG2 PRO A  59      14.404  36.923  41.365  1.00 79.88      C2   H  
ATOM    384  HG3 PRO A  59      14.674  35.150  41.634  1.00 79.88      C2   H  
ATOM    385  HD2 PRO A  59      13.410  36.398  39.252  1.00 79.88      C2   H  
ATOM    386  HD3 PRO A  59      14.561  35.070  39.261  1.00 79.88      C2   H  
ATOM    387  N   ILE A  60       9.953  34.574  42.459  1.00 88.35      C2   N  
ATOM    388  CA  ILE A  60       8.556  34.903  42.791  1.00 88.35      C2   C  
ATOM    389  C   ILE A  60       8.383  36.400  42.947  1.00 88.35      C2   C  
ATOM    390  O   ILE A  60       9.215  37.104  43.529  1.00 88.35      C2   O  
ATOM    391  CB  ILE A  60       7.950  34.107  43.993  1.00 88.35      C2   C  
ATOM    392  CG1 ILE A  60       8.809  34.209  45.274  1.00 88.35      C2   C  
ATOM    393  CG2 ILE A  60       7.884  32.600  43.599  1.00 88.35      C2   C  
ATOM    394  CD1 ILE A  60       8.187  33.711  46.515  1.00 88.35      C2   C  
ATOM    395  H   ILE A  60      10.588  34.364  43.216  1.00 88.35      C2   H  
ATOM    396  HA  ILE A  60       7.954  34.660  41.916  1.00 88.35      C2   H  
ATOM    397  HB  ILE A  60       6.962  34.462  44.287  1.00 88.35      C2   H  
ATOM    398 HG12 ILE A  60       9.716  33.637  45.079  1.00 88.35      C2   H  
ATOM    399 HG13 ILE A  60       9.067  35.223  45.579  1.00 88.35      C2   H  
ATOM    400 HG21 ILE A  60       7.192  32.513  42.762  1.00 88.35      C2   H  
ATOM    401 HG22 ILE A  60       8.806  32.143  43.240  1.00 88.35      C2   H  
ATOM    402 HG23 ILE A  60       7.460  32.001  44.405  1.00 88.35      C2   H  
ATOM    403 HD11 ILE A  60       7.193  33.280  46.394  1.00 88.35      C2   H  
ATOM    404 HD12 ILE A  60       8.716  32.779  46.720  1.00 88.35      C2   H  
ATOM    405 HD13 ILE A  60       8.354  34.402  47.341  1.00 88.35      C2   H  
ATOM    406  N   TRP A  61       7.291  36.915  42.407  1.00 94.64      C2   N  
ATOM    407  CA  TRP A  61       6.950  38.344  42.542  1.00 94.64      C2   C  
ATOM    408  C   TRP A  61       6.430  38.527  43.942  1.00 94.64      C2   C  
ATOM    409  O   TRP A  61       5.477  37.943  44.397  1.00 94.64      C2   O  
ATOM    410  CB  TRP A  61       5.874  38.595  41.454  1.00 94.64      C2   C  
ATOM    411  CG  TRP A  61       5.223  39.946  41.212  1.00 94.64      C2   C  
ATOM    412  CD1 TRP A  61       5.007  41.009  42.069  1.00 94.64      C2   C  
ATOM    413  CD2 TRP A  61       4.639  40.369  39.954  1.00 94.64      C2   C  
ATOM    414  CE2 TRP A  61       4.023  41.619  40.205  1.00 94.64      C2   C  
ATOM    415  CE3 TRP A  61       4.432  39.755  38.665  1.00 94.64      C2   C  
ATOM    416  NE1 TRP A  61       4.440  42.022  41.500  1.00 94.64      C2   N  
ATOM    417  CZ2 TRP A  61       3.280  42.325  39.183  1.00 94.64      C2   C  
ATOM    418  CZ3 TRP A  61       3.767  40.407  37.606  1.00 94.64      C2   C  
ATOM    419  CH2 TRP A  61       3.138  41.692  37.856  1.00 94.64      C2   C  
ATOM    420  H   TRP A  61       6.615  36.271  42.021  1.00 94.64      C2   H  
ATOM    421  HA  TRP A  61       7.766  39.003  42.246  1.00 94.64      C2   H  
ATOM    422  HB2 TRP A  61       6.227  38.196  40.502  1.00 94.64      C2   H  
ATOM    423  HB3 TRP A  61       5.051  37.899  41.619  1.00 94.64      C2   H  
ATOM    424  HD1 TRP A  61       5.255  41.007  43.120  1.00 94.64      C2   H  
ATOM    425  HE1 TRP A  61       4.237  42.882  41.989  1.00 94.64      C2   H  
ATOM    426  HE3 TRP A  61       4.860  38.772  38.532  1.00 94.64      C2   H  
ATOM    427  HZ2 TRP A  61       2.836  43.294  39.355  1.00 94.64      C2   H  
ATOM    428  HZ3 TRP A  61       3.670  40.027  36.600  1.00 94.64      C2   H  
ATOM    429  HH2 TRP A  61       2.471  42.121  37.124  1.00 94.64      C2   H  
ATOM    430  N   GLU A  62       7.074  39.476  44.626  1.00 99.52      C2   N  
ATOM    431  CA  GLU A  62       6.707  39.966  45.977  1.00 99.52      C2   C  
ATOM    432  C   GLU A  62       5.988  41.292  46.037  1.00 99.52      C2   C  
ATOM    433  O   GLU A  62       6.345  42.128  45.210  1.00 99.52      C2   O  
ATOM    434  CB  GLU A  62       8.015  40.136  46.658  1.00 99.52      C2   C  
ATOM    435  CG  GLU A  62       8.727  38.837  47.194  1.00 99.52      C2   C  
ATOM    436  CD  GLU A  62      10.029  39.265  47.905  1.00 99.52      C2   C  
ATOM    437  OE1 GLU A  62      10.992  39.464  47.160  1.00 99.52      C2   O  
ATOM    438  OE2 GLU A  62      10.038  39.398  49.167  1.00 99.52      C2   O  
ATOM    439  H   GLU A  62       7.937  39.789  44.204  1.00 99.52      C2   H  
ATOM    440  HA  GLU A  62       6.210  39.096  46.407  1.00 99.52      C2   H  
ATOM    441  HB2 GLU A  62       8.746  40.682  46.062  1.00 99.52      C2   H  
ATOM    442  HB3 GLU A  62       7.900  40.806  47.510  1.00 99.52      C2   H  
ATOM    443  HG2 GLU A  62       8.145  38.289  47.934  1.00 99.52      C2   H  
ATOM    444  HG3 GLU A  62       9.029  38.135  46.417  1.00 99.52      C2   H  
ATOM    445  N   PRO A  63       4.974  41.538  46.924  1.00101.76      C2   N  
ATOM    446  CA  PRO A  63       4.506  40.546  47.900  1.00101.76      C2   C  
ATOM    447  C   PRO A  63       3.645  39.397  47.234  1.00101.76      C2   C  
ATOM    448  O   PRO A  63       3.008  39.542  46.172  1.00101.76      C2   O  
ATOM    449  CB  PRO A  63       3.528  41.348  48.742  1.00101.76      C2   C  
ATOM    450  CG  PRO A  63       3.011  42.482  47.890  1.00101.76      C2   C  
ATOM    451  CD  PRO A  63       4.204  42.822  47.041  1.00101.76      C2   C  
ATOM    452  HA  PRO A  63       5.351  40.058  48.388  1.00101.76      C2   H  
ATOM    453  HB2 PRO A  63       2.723  40.835  49.269  1.00101.76      C2   H  
ATOM    454  HB3 PRO A  63       4.126  41.723  49.573  1.00101.76      C2   H  
ATOM    455  HG2 PRO A  63       2.175  42.050  47.341  1.00101.76      C2   H  
ATOM    456  HG3 PRO A  63       2.658  43.360  48.430  1.00101.76      C2   H  
ATOM    457  HD2 PRO A  63       3.927  43.161  46.043  1.00101.76      C2   H  
ATOM    458  HD3 PRO A  63       4.790  43.625  47.488  1.00101.76      C2   H  
ATOM    459  N   GLN A  64       3.784  38.197  47.825  1.00103.05      C2   N  
ATOM    460  CA  GLN A  64       2.925  36.948  47.775  1.00103.05      C2   C  
ATOM    461  C   GLN A  64       1.638  37.071  48.630  1.00103.05      C2   C  
ATOM    462  O   GLN A  64       1.474  38.150  49.182  1.00103.05      C2   O  
ATOM    463  CB  GLN A  64       3.770  35.734  48.120  1.00103.05      C2   C  
ATOM    464  CG  GLN A  64       4.870  35.425  47.011  1.00103.05      C2   C  
ATOM    465  CD  GLN A  64       4.296  34.842  45.769  1.00103.05      C2   C  
ATOM    466  NE2 GLN A  64       4.579  35.444  44.571  1.00103.05      C2   N  
ATOM    467  OE1 GLN A  64       3.621  33.824  45.761  1.00103.05      C2   O  
ATOM    468  H   GLN A  64       4.209  38.115  48.738  1.00103.05      C2   H  
ATOM    469  HA  GLN A  64       2.678  37.047  46.718  1.00103.05      C2   H  
ATOM    470  HB2 GLN A  64       4.400  35.982  48.974  1.00103.05      C2   H  
ATOM    471  HB3 GLN A  64       3.205  34.829  48.347  1.00103.05      C2   H  
ATOM    472  HG2 GLN A  64       5.470  36.321  46.852  1.00103.05      C2   H  
ATOM    473  HG3 GLN A  64       5.505  34.629  47.400  1.00103.05      C2   H  
ATOM    474 HE21 GLN A  64       5.032  36.345  44.619  1.00103.05      C2   H  
ATOM    475 HE22 GLN A  64       4.064  35.261  43.721  1.00103.05      C2   H  
ATOM    476  N   ASP A  65       0.676  36.156  48.456  1.00105.74      C2   N  
ATOM    477  CA  ASP A  65      -0.754  36.240  48.794  1.00105.74      C2   C  
ATOM    478  C   ASP A  65      -1.445  37.423  48.033  1.00105.74      C2   C  
ATOM    479  O   ASP A  65      -1.770  38.407  48.660  1.00105.74      C2   O  
ATOM    480  CB  ASP A  65      -0.982  36.241  50.313  1.00105.74      C2   C  
ATOM    481  CG  ASP A  65      -2.412  36.040  50.725  1.00105.74      C2   C  
ATOM    482  OD1 ASP A  65      -2.659  36.187  51.902  1.00105.74      C2   O  
ATOM    483  OD2 ASP A  65      -3.217  35.583  49.938  1.00105.74      C2   O  
ATOM    484  H   ASP A  65       0.993  35.312  48.001  1.00105.74      C2   H  
ATOM    485  HA  ASP A  65      -1.294  35.371  48.420  1.00105.74      C2   H  
ATOM    486  HB2 ASP A  65      -0.326  35.524  50.807  1.00105.74      C2   H  
ATOM    487  HB3 ASP A  65      -0.598  37.182  50.707  1.00105.74      C2   H  
ATOM    488  N   PRO A  66      -1.553  37.297  46.698  1.00105.76      C2   N  
ATOM    489  CA  PRO A  66      -2.160  38.364  45.874  1.00105.76      C2   C  
ATOM    490  C   PRO A  66      -3.598  38.660  46.263  1.00105.76      C2   C  
ATOM    491  O   PRO A  66      -4.388  37.731  46.215  1.00105.76      C2   O  
ATOM    492  CB  PRO A  66      -1.925  37.906  44.405  1.00105.76      C2   C  
ATOM    493  CG  PRO A  66      -1.011  36.673  44.411  1.00105.76      C2   C  
ATOM    494  CD  PRO A  66      -1.326  36.114  45.834  1.00105.76      C2   C  
ATOM    495  HA  PRO A  66      -1.510  39.227  46.018  1.00105.76      C2   H  
ATOM    496  HB2 PRO A  66      -2.811  37.604  43.847  1.00105.76      C2   H  
ATOM    497  HB3 PRO A  66      -1.471  38.708  43.823  1.00105.76      C2   H  
ATOM    498  HG2 PRO A  66      -1.420  35.941  43.715  1.00105.76      C2   H  
ATOM    499  HG3 PRO A  66       0.010  37.042  44.311  1.00105.76      C2   H  
ATOM    500  HD2 PRO A  66      -2.278  35.585  45.856  1.00105.76      C2   H  
ATOM    501  HD3 PRO A  66      -0.523  35.457  46.168  1.00105.76      C2   H  
ATOM    502  N   SER A  67      -3.900  39.875  46.641  1.00108.01      C2   N  
ATOM    503  CA  SER A  67      -5.183  40.289  47.110  1.00108.01      C2   C  
ATOM    504  C   SER A  67      -6.148  40.788  46.014  1.00108.01      C2   C  
ATOM    505  O   SER A  67      -5.759  41.621  45.228  1.00108.01      C2   O  
ATOM    506  CB  SER A  67      -4.851  41.335  48.190  1.00108.01      C2   C  
ATOM    507  OG  SER A  67      -5.971  41.566  49.069  1.00108.01      C2   O  
ATOM    508  H   SER A  67      -3.199  40.599  46.575  1.00108.01      C2   H  
ATOM    509  HA  SER A  67      -5.717  39.457  47.569  1.00108.01      C2   H  
ATOM    510  HB2 SER A  67      -3.981  40.978  48.740  1.00108.01      C2   H  
ATOM    511  HB3 SER A  67      -4.619  42.279  47.698  1.00108.01      C2   H  
ATOM    512  HG  SER A  67      -6.399  40.747  49.329  1.00108.01      C2   H  
ATOM    513  N   PHE A  68      -7.347  40.206  46.078  1.00107.33      C2   N  
ATOM    514  CA  PHE A  68      -8.489  40.374  45.206  1.00107.33      C2   C  
ATOM    515  C   PHE A  68      -8.049  40.423  43.713  1.00107.33      C2   C  
ATOM    516  O   PHE A  68      -7.498  39.416  43.313  1.00107.33      C2   O  
ATOM    517  CB  PHE A  68      -9.335  41.551  45.680  1.00107.33      C2   C  
ATOM    518  CG  PHE A  68      -9.939  41.258  47.055  1.00107.33      C2   C  
ATOM    519  CD1 PHE A  68      -9.384  41.717  48.289  1.00107.33      C2   C  
ATOM    520  CD2 PHE A  68     -10.938  40.254  47.075  1.00107.33      C2   C  
ATOM    521  CE1 PHE A  68      -9.858  41.261  49.493  1.00107.33      C2   C  
ATOM    522  CE2 PHE A  68     -11.316  39.697  48.349  1.00107.33      C2   C  
ATOM    523  CZ  PHE A  68     -10.741  40.178  49.490  1.00107.33      C2   C  
ATOM    524  H   PHE A  68      -7.398  39.383  46.662  1.00107.33      C2   H  
ATOM    525  HA  PHE A  68      -9.039  39.437  45.298  1.00107.33      C2   H  
ATOM    526  HB2 PHE A  68      -8.748  42.469  45.652  1.00107.33      C2   H  
ATOM    527  HB3 PHE A  68     -10.108  41.707  44.928  1.00107.33      C2   H  
ATOM    528  HD1 PHE A  68      -8.548  42.401  48.303  1.00107.33      C2   H  
ATOM    529  HD2 PHE A  68     -11.341  39.856  46.155  1.00107.33      C2   H  
ATOM    530  HE1 PHE A  68      -9.364  41.581  50.399  1.00107.33      C2   H  
ATOM    531  HE2 PHE A  68     -11.935  38.811  48.336  1.00107.33      C2   H  
ATOM    532  HZ  PHE A  68     -10.945  39.726  50.449  1.00107.33      C2   H  
ATOM    533  N   GLY A  69      -8.332  41.538  42.995  1.00102.61      C2   N  
ATOM    534  CA  GLY A  69      -8.084  41.597  41.553  1.00102.61      C2   C  
ATOM    535  C   GLY A  69      -6.639  41.406  41.062  1.00102.61      C2   C  
ATOM    536  O   GLY A  69      -6.455  41.163  39.878  1.00102.61      C2   O  
ATOM    537  H   GLY A  69      -8.664  42.385  43.434  1.00102.61      C2   H  
ATOM    538  HA2 GLY A  69      -8.750  40.913  41.027  1.00102.61      C2   H  
ATOM    539  HA3 GLY A  69      -8.346  42.574  41.144  1.00102.61      C2   H  
ATOM    540  N   ASP A  70      -5.613  41.560  41.966  1.00103.77      C2   N  
ATOM    541  CA  ASP A  70      -4.254  41.349  41.701  1.00103.77      C2   C  
ATOM    542  C   ASP A  70      -3.884  39.936  41.278  1.00103.77      C2   C  
ATOM    543  O   ASP A  70      -2.997  39.766  40.467  1.00103.77      C2   O  
ATOM    544  CB  ASP A  70      -3.249  41.782  42.753  1.00103.77      C2   C  
ATOM    545  CG  ASP A  70      -3.141  43.294  43.225  1.00103.77      C2   C  
ATOM    546  OD1 ASP A  70      -2.609  43.597  44.319  1.00103.77      C2   O  
ATOM    547  OD2 ASP A  70      -3.473  44.163  42.345  1.00103.77      C2   O  
ATOM    548  H   ASP A  70      -5.955  41.828  42.878  1.00103.77      C2   H  
ATOM    549  HA  ASP A  70      -3.995  41.941  40.823  1.00103.77      C2   H  
ATOM    550  HB2 ASP A  70      -3.363  41.186  43.659  1.00103.77      C2   H  
ATOM    551  HB3 ASP A  70      -2.277  41.505  42.343  1.00103.77      C2   H  
ATOM    552  N   LYS A  71      -4.649  38.964  41.727  1.00 97.54      C2   N  
ATOM    553  CA  LYS A  71      -4.662  37.620  41.216  1.00 97.54      C2   C  
ATOM    554  C   LYS A  71      -4.953  37.505  39.748  1.00 97.54      C2   C  
ATOM    555  O   LYS A  71      -4.531  36.522  39.167  1.00 97.54      C2   O  
ATOM    556  CB  LYS A  71      -5.767  36.791  41.974  1.00 97.54      C2   C  
ATOM    557  CG  LYS A  71      -5.319  36.655  43.429  1.00 97.54      C2   C  
ATOM    558  CD  LYS A  71      -6.116  35.627  44.120  1.00 97.54      C2   C  
ATOM    559  CE  LYS A  71      -7.529  36.148  44.343  1.00 97.54      C2   C  
ATOM    560  NZ  LYS A  71      -8.461  35.130  44.728  1.00 97.54      C2   N  
ATOM    561  H   LYS A  71      -5.327  39.176  42.446  1.00 97.54      C2   H  
ATOM    562  HA  LYS A  71      -3.662  37.272  41.475  1.00 97.54      C2   H  
ATOM    563  HB2 LYS A  71      -6.753  37.234  41.833  1.00 97.54      C2   H  
ATOM    564  HB3 LYS A  71      -5.916  35.780  41.597  1.00 97.54      C2   H  
ATOM    565  HG2 LYS A  71      -4.323  36.214  43.458  1.00 97.54      C2   H  
ATOM    566  HG3 LYS A  71      -5.396  37.653  43.860  1.00 97.54      C2   H  
ATOM    567  HD2 LYS A  71      -6.053  34.709  43.534  1.00 97.54      C2   H  
ATOM    568  HD3 LYS A  71      -5.640  35.323  45.052  1.00 97.54      C2   H  
ATOM    569  HE2 LYS A  71      -7.436  36.963  45.061  1.00 97.54      C2   H  
ATOM    570  HE3 LYS A  71      -7.946  36.606  43.446  1.00 97.54      C2   H  
ATOM    571  HZ1 LYS A  71      -8.329  35.007  45.721  1.00 97.54      C2   H  
ATOM    572  HZ2 LYS A  71      -9.401  35.484  44.629  1.00 97.54      C2   H  
ATOM    573  HZ3 LYS A  71      -8.581  34.257  44.234  1.00 97.54      C2   H  
ATOM    574  N   ILE A  72      -5.770  38.439  39.162  1.00 94.79      C2   N  
ATOM    575  CA  ILE A  72      -6.093  38.515  37.776  1.00 94.79      C2   C  
ATOM    576  C   ILE A  72      -4.989  39.290  37.014  1.00 94.79      C2   C  
ATOM    577  O   ILE A  72      -4.516  38.802  35.976  1.00 94.79      C2   O  
ATOM    578  CB  ILE A  72      -7.471  39.193  37.496  1.00 94.79      C2   C  
ATOM    579  CG1 ILE A  72      -8.507  38.577  38.355  1.00 94.79      C2   C  
ATOM    580  CG2 ILE A  72      -7.942  39.111  35.993  1.00 94.79      C2   C  
ATOM    581  CD1 ILE A  72      -9.833  39.262  38.290  1.00 94.79      C2   C  
ATOM    582  H   ILE A  72      -6.163  39.183  39.721  1.00 94.79      C2   H  
ATOM    583  HA  ILE A  72      -6.061  37.488  37.411  1.00 94.79      C2   H  
ATOM    584  HB  ILE A  72      -7.412  40.268  37.666  1.00 94.79      C2   H  
ATOM    585 HG12 ILE A  72      -8.773  37.539  38.155  1.00 94.79      C2   H  
ATOM    586 HG13 ILE A  72      -8.219  38.636  39.405  1.00 94.79      C2   H  
ATOM    587 HG21 ILE A  72      -8.480  38.182  35.807  1.00 94.79      C2   H  
ATOM    588 HG22 ILE A  72      -8.714  39.857  35.809  1.00 94.79      C2   H  
ATOM    589 HG23 ILE A  72      -7.111  39.195  35.292  1.00 94.79      C2   H  
ATOM    590 HD11 ILE A  72      -9.801  40.313  38.577  1.00 94.79      C2   H  
ATOM    591 HD12 ILE A  72     -10.236  39.146  37.284  1.00 94.79      C2   H  
ATOM    592 HD13 ILE A  72     -10.585  38.688  38.831  1.00 94.79      C2   H  
ATOM    593  N   ALA A  73      -4.679  40.509  37.432  1.00 91.97      C2   N  
ATOM    594  CA  ALA A  73      -3.467  41.262  36.997  1.00 91.97      C2   C  
ATOM    595  C   ALA A  73      -2.219  40.487  36.705  1.00 91.97      C2   C  
ATOM    596  O   ALA A  73      -1.755  40.585  35.615  1.00 91.97      C2   O  
ATOM    597  CB  ALA A  73      -3.095  42.432  37.923  1.00 91.97      C2   C  
ATOM    598  H   ALA A  73      -5.285  40.999  38.075  1.00 91.97      C2   H  
ATOM    599  HA  ALA A  73      -3.790  41.700  36.052  1.00 91.97      C2   H  
ATOM    600  HB1 ALA A  73      -2.225  42.902  37.463  1.00 91.97      C2   H  
ATOM    601  HB2 ALA A  73      -4.004  43.004  38.106  1.00 91.97      C2   H  
ATOM    602  HB3 ALA A  73      -2.823  42.046  38.906  1.00 91.97      C2   H  
ATOM    603  N   ARG A  74      -1.663  39.804  37.660  1.00 91.51      C2   N  
ATOM    604  CA  ARG A  74      -0.408  39.107  37.573  1.00 91.51      C2   C  
ATOM    605  C   ARG A  74      -0.633  37.876  36.726  1.00 91.51      C2   C  
ATOM    606  O   ARG A  74       0.228  37.662  35.857  1.00 91.51      C2   O  
ATOM    607  CB  ARG A  74      -0.094  38.660  38.981  1.00 91.51      C2   C  
ATOM    608  CG  ARG A  74       0.353  39.751  39.984  1.00 91.51      C2   C  
ATOM    609  CD  ARG A  74       0.714  39.132  41.293  1.00 91.51      C2   C  
ATOM    610  NE  ARG A  74       0.879  40.209  42.292  1.00 91.51      C2   N  
ATOM    611  CZ  ARG A  74       1.455  40.083  43.444  1.00 91.51      C2   C  
ATOM    612  NH1 ARG A  74       2.031  38.938  43.760  1.00 91.51      C2   N  
ATOM    613  NH2 ARG A  74       1.402  41.110  44.274  1.00 91.51      C2   N  
ATOM    614  H   ARG A  74      -2.123  39.773  38.559  1.00 91.51      C2   H  
ATOM    615  HA  ARG A  74       0.442  39.724  37.284  1.00 91.51      C2   H  
ATOM    616  HB2 ARG A  74      -0.887  38.028  39.381  1.00 91.51      C2   H  
ATOM    617  HB3 ARG A  74       0.782  38.015  38.918  1.00 91.51      C2   H  
ATOM    618  HG2 ARG A  74       1.152  40.387  39.604  1.00 91.51      C2   H  
ATOM    619  HG3 ARG A  74      -0.606  40.253  40.114  1.00 91.51      C2   H  
ATOM    620  HD2 ARG A  74       0.087  38.356  41.733  1.00 91.51      C2   H  
ATOM    621  HD3 ARG A  74       1.721  38.728  41.187  1.00 91.51      C2   H  
ATOM    622  HE  ARG A  74       0.480  41.065  41.935  1.00 91.51      C2   H  
ATOM    623 HH11 ARG A  74       2.009  38.143  43.137  1.00 91.51      C2   H  
ATOM    624 HH12 ARG A  74       2.417  38.810  44.684  1.00 91.51      C2   H  
ATOM    625 HH21 ARG A  74       0.906  41.977  44.119  1.00 91.51      C2   H  
ATOM    626 HH22 ARG A  74       1.814  41.114  45.196  1.00 91.51      C2   H  
ATOM    627  N   ALA A  75      -1.758  37.162  36.798  1.00 84.68      C2   N  
ATOM    628  CA  ALA A  75      -2.116  36.079  35.923  1.00 84.68      C2   C  
ATOM    629  C   ALA A  75      -2.093  36.554  34.429  1.00 84.68      C2   C  
ATOM    630  O   ALA A  75      -1.596  35.858  33.561  1.00 84.68      C2   O  
ATOM    631  CB  ALA A  75      -3.439  35.499  36.372  1.00 84.68      C2   C  
ATOM    632  H   ALA A  75      -2.405  37.343  37.553  1.00 84.68      C2   H  
ATOM    633  HA  ALA A  75      -1.306  35.358  36.033  1.00 84.68      C2   H  
ATOM    634  HB1 ALA A  75      -3.708  34.664  35.725  1.00 84.68      C2   H  
ATOM    635  HB2 ALA A  75      -3.349  35.148  37.400  1.00 84.68      C2   H  
ATOM    636  HB3 ALA A  75      -4.248  36.226  36.297  1.00 84.68      C2   H  
ATOM    637  N   THR A  76      -2.658  37.744  34.211  1.00 83.60      C2   N  
ATOM    638  CA  THR A  76      -2.806  38.311  32.870  1.00 83.60      C2   C  
ATOM    639  C   THR A  76      -1.464  38.512  32.167  1.00 83.60      C2   C  
ATOM    640  O   THR A  76      -1.216  37.937  31.149  1.00 83.60      C2   O  
ATOM    641  CB  THR A  76      -3.609  39.681  32.894  1.00 83.60      C2   C  
ATOM    642  CG2 THR A  76      -3.812  40.336  31.481  1.00 83.60      C2   C  
ATOM    643  OG1 THR A  76      -4.944  39.412  33.451  1.00 83.60      C2   O  
ATOM    644  H   THR A  76      -3.168  38.274  34.903  1.00 83.60      C2   H  
ATOM    645  HA  THR A  76      -3.379  37.566  32.318  1.00 83.60      C2   H  
ATOM    646  HB  THR A  76      -3.165  40.296  33.677  1.00 83.60      C2   H  
ATOM    647  HG1 THR A  76      -4.780  39.143  34.358  1.00 83.60      C2   H  
ATOM    648 HG21 THR A  76      -4.572  41.117  31.513  1.00 83.60      C2   H  
ATOM    649 HG22 THR A  76      -2.905  40.828  31.131  1.00 83.60      C2   H  
ATOM    650 HG23 THR A  76      -4.013  39.587  30.716  1.00 83.60      C2   H  
ATOM    651  N   VAL A  77      -0.612  39.283  32.898  1.00 80.81      C2   N  
ATOM    652  CA  VAL A  77       0.743  39.567  32.482  1.00 80.81      C2   C  
ATOM    653  C   VAL A  77       1.594  38.259  32.329  1.00 80.81      C2   C  
ATOM    654  O   VAL A  77       2.274  38.138  31.316  1.00 80.81      C2   O  
ATOM    655  CB  VAL A  77       1.530  40.418  33.531  1.00 80.81      C2   C  
ATOM    656  CG1 VAL A  77       3.106  40.511  33.477  1.00 80.81      C2   C  
ATOM    657  CG2 VAL A  77       0.852  41.770  33.468  1.00 80.81      C2   C  
ATOM    658  H   VAL A  77      -0.920  39.709  33.760  1.00 80.81      C2   H  
ATOM    659  HA  VAL A  77       0.711  40.067  31.515  1.00 80.81      C2   H  
ATOM    660  HB  VAL A  77       1.344  39.961  34.503  1.00 80.81      C2   H  
ATOM    661 HG11 VAL A  77       3.641  39.562  33.473  1.00 80.81      C2   H  
ATOM    662 HG12 VAL A  77       3.357  40.939  32.506  1.00 80.81      C2   H  
ATOM    663 HG13 VAL A  77       3.508  41.143  34.270  1.00 80.81      C2   H  
ATOM    664 HG21 VAL A  77       1.087  42.361  34.354  1.00 80.81      C2   H  
ATOM    665 HG22 VAL A  77       1.391  42.163  32.606  1.00 80.81      C2   H  
ATOM    666 HG23 VAL A  77      -0.192  41.886  33.178  1.00 80.81      C2   H  
ATOM    667  N   TYR A  78       1.423  37.295  33.276  1.00 76.64      C2   N  
ATOM    668  CA  TYR A  78       2.184  36.005  33.222  1.00 76.64      C2   C  
ATOM    669  C   TYR A  78       1.634  35.157  32.113  1.00 76.64      C2   C  
ATOM    670  O   TYR A  78       2.521  34.451  31.559  1.00 76.64      C2   O  
ATOM    671  CB  TYR A  78       2.008  35.190  34.561  1.00 76.64      C2   C  
ATOM    672  CG  TYR A  78       2.817  35.646  35.790  1.00 76.64      C2   C  
ATOM    673  CD1 TYR A  78       4.131  36.220  35.693  1.00 76.64      C2   C  
ATOM    674  CD2 TYR A  78       2.261  35.546  37.080  1.00 76.64      C2   C  
ATOM    675  CE1 TYR A  78       4.843  36.501  36.807  1.00 76.64      C2   C  
ATOM    676  CE2 TYR A  78       3.005  35.848  38.206  1.00 76.64      C2   C  
ATOM    677  CZ  TYR A  78       4.295  36.307  38.118  1.00 76.64      C2   C  
ATOM    678  OH  TYR A  78       5.099  36.364  39.276  1.00 76.64      C2   O  
ATOM    679  H   TYR A  78       0.771  37.432  34.035  1.00 76.64      C2   H  
ATOM    680  HA  TYR A  78       3.246  36.167  33.040  1.00 76.64      C2   H  
ATOM    681  HB2 TYR A  78       0.969  35.354  34.847  1.00 76.64      C2   H  
ATOM    682  HB3 TYR A  78       2.289  34.175  34.279  1.00 76.64      C2   H  
ATOM    683  HD1 TYR A  78       4.519  36.447  34.712  1.00 76.64      C2   H  
ATOM    684  HD2 TYR A  78       1.294  35.073  37.173  1.00 76.64      C2   H  
ATOM    685  HE1 TYR A  78       5.866  36.843  36.746  1.00 76.64      C2   H  
ATOM    686  HE2 TYR A  78       2.563  35.527  39.138  1.00 76.64      C2   H  
ATOM    687  HH  TYR A  78       6.019  36.406  39.003  1.00 76.64      C2   H  
ATOM    688  N   PHE A  79       0.332  35.119  31.765  1.00 70.36      C2   N  
ATOM    689  CA  PHE A  79      -0.176  34.388  30.588  1.00 70.36      C2   C  
ATOM    690  C   PHE A  79       0.377  35.040  29.283  1.00 70.36      C2   C  
ATOM    691  O   PHE A  79       0.903  34.291  28.462  1.00 70.36      C2   O  
ATOM    692  CB  PHE A  79      -1.687  34.442  30.557  1.00 70.36      C2   C  
ATOM    693  CG  PHE A  79      -2.418  33.759  29.451  1.00 70.36      C2   C  
ATOM    694  CD1 PHE A  79      -2.667  32.396  29.459  1.00 70.36      C2   C  
ATOM    695  CD2 PHE A  79      -2.811  34.560  28.364  1.00 70.36      C2   C  
ATOM    696  CE1 PHE A  79      -3.332  31.844  28.296  1.00 70.36      C2   C  
ATOM    697  CE2 PHE A  79      -3.560  33.987  27.318  1.00 70.36      C2   C  
ATOM    698  CZ  PHE A  79      -3.688  32.620  27.212  1.00 70.36      C2   C  
ATOM    699  H   PHE A  79      -0.347  35.573  32.358  1.00 70.36      C2   H  
ATOM    700  HA  PHE A  79       0.116  33.338  30.611  1.00 70.36      C2   H  
ATOM    701  HB2 PHE A  79      -2.134  34.057  31.473  1.00 70.36      C2   H  
ATOM    702  HB3 PHE A  79      -1.992  35.485  30.640  1.00 70.36      C2   H  
ATOM    703  HD1 PHE A  79      -2.391  31.681  30.219  1.00 70.36      C2   H  
ATOM    704  HD2 PHE A  79      -2.646  35.627  28.353  1.00 70.36      C2   H  
ATOM    705  HE1 PHE A  79      -3.598  30.797  28.268  1.00 70.36      C2   H  
ATOM    706  HE2 PHE A  79      -3.879  34.677  26.552  1.00 70.36      C2   H  
ATOM    707  HZ  PHE A  79      -4.273  32.149  26.436  1.00 70.36      C2   H  
ATOM    708  N   VAL A  80       0.367  36.382  29.245  1.00 67.75      C2   N  
ATOM    709  CA  VAL A  80       0.988  37.208  28.165  1.00 67.75      C2   C  
ATOM    710  C   VAL A  80       2.483  36.807  27.927  1.00 67.75      C2   C  
ATOM    711  O   VAL A  80       2.860  36.485  26.797  1.00 67.75      C2   O  
ATOM    712  CB  VAL A  80       0.827  38.727  28.299  1.00 67.75      C2   C  
ATOM    713  CG1 VAL A  80       1.727  39.569  27.281  1.00 67.75      C2   C  
ATOM    714  CG2 VAL A  80      -0.629  39.146  28.013  1.00 67.75      C2   C  
ATOM    715  H   VAL A  80      -0.104  36.934  29.947  1.00 67.75      C2   H  
ATOM    716  HA  VAL A  80       0.494  36.961  27.225  1.00 67.75      C2   H  
ATOM    717  HB  VAL A  80       0.972  39.049  29.330  1.00 67.75      C2   H  
ATOM    718 HG11 VAL A  80       1.393  40.599  27.158  1.00 67.75      C2   H  
ATOM    719 HG12 VAL A  80       2.716  39.738  27.706  1.00 67.75      C2   H  
ATOM    720 HG13 VAL A  80       1.767  39.075  26.311  1.00 67.75      C2   H  
ATOM    721 HG21 VAL A  80      -0.982  39.125  26.982  1.00 67.75      C2   H  
ATOM    722 HG22 VAL A  80      -1.370  38.686  28.668  1.00 67.75      C2   H  
ATOM    723 HG23 VAL A  80      -0.674  40.215  28.221  1.00 67.75      C2   H  
ATOM    724  N   ALA A  81       3.290  36.929  29.002  1.00 64.41      C2   N  
ATOM    725  CA  ALA A  81       4.693  36.623  28.935  1.00 64.41      C2   C  
ATOM    726  C   ALA A  81       4.942  35.141  28.628  1.00 64.41      C2   C  
ATOM    727  O   ALA A  81       5.826  34.842  27.796  1.00 64.41      C2   O  
ATOM    728  CB  ALA A  81       5.325  37.105  30.222  1.00 64.41      C2   C  
ATOM    729  H   ALA A  81       2.950  37.394  29.832  1.00 64.41      C2   H  
ATOM    730  HA  ALA A  81       5.128  37.175  28.102  1.00 64.41      C2   H  
ATOM    731  HB1 ALA A  81       5.188  38.184  30.283  1.00 64.41      C2   H  
ATOM    732  HB2 ALA A  81       4.973  36.661  31.153  1.00 64.41      C2   H  
ATOM    733  HB3 ALA A  81       6.401  36.951  30.135  1.00 64.41      C2   H  
ATOM    734  N   MET A  82       4.113  34.244  29.185  1.00 61.11      C2   N  
ATOM    735  CA  MET A  82       4.110  32.781  28.933  1.00 61.11      C2   C  
ATOM    736  C   MET A  82       3.786  32.429  27.469  1.00 61.11      C2   C  
ATOM    737  O   MET A  82       4.614  31.836  26.793  1.00 61.11      C2   O  
ATOM    738  CB  MET A  82       3.348  32.033  30.051  1.00 61.11      C2   C  
ATOM    739  CG  MET A  82       3.333  30.460  29.906  1.00 61.11      C2   C  
ATOM    740  SD  MET A  82       2.427  29.528  31.215  1.00 61.11      C2   S  
ATOM    741  CE  MET A  82       0.750  29.787  30.621  1.00 61.11      C2   C  
ATOM    742  H   MET A  82       3.268  34.466  29.691  1.00 61.11      C2   H  
ATOM    743  HA  MET A  82       5.147  32.524  29.148  1.00 61.11      C2   H  
ATOM    744  HB2 MET A  82       3.646  32.375  31.042  1.00 61.11      C2   H  
ATOM    745  HB3 MET A  82       2.351  32.459  29.937  1.00 61.11      C2   H  
ATOM    746  HG2 MET A  82       2.993  30.347  28.876  1.00 61.11      C2   H  
ATOM    747  HG3 MET A  82       4.345  30.055  29.902  1.00 61.11      C2   H  
ATOM    748  HE1 MET A  82       0.035  29.739  31.442  1.00 61.11      C2   H  
ATOM    749  HE2 MET A  82       0.577  30.695  30.043  1.00 61.11      C2   H  
ATOM    750  HE3 MET A  82       0.389  28.963  30.005  1.00 61.11      C2   H  
ATOM    751  N   VAL A  83       2.655  32.954  26.949  1.00 58.35      C2   N  
ATOM    752  CA  VAL A  83       2.269  32.848  25.575  1.00 58.35      C2   C  
ATOM    753  C   VAL A  83       3.336  33.401  24.614  1.00 58.35      C2   C  
ATOM    754  O   VAL A  83       3.638  32.702  23.649  1.00 58.35      C2   O  
ATOM    755  CB  VAL A  83       0.957  33.587  25.245  1.00 58.35      C2   C  
ATOM    756  CG1 VAL A  83       0.555  33.713  23.751  1.00 58.35      C2   C  
ATOM    757  CG2 VAL A  83      -0.259  32.918  25.923  1.00 58.35      C2   C  
ATOM    758  H   VAL A  83       2.027  33.514  27.508  1.00 58.35      C2   H  
ATOM    759  HA  VAL A  83       2.134  31.796  25.327  1.00 58.35      C2   H  
ATOM    760  HB  VAL A  83       1.078  34.576  25.686  1.00 58.35      C2   H  
ATOM    761 HG11 VAL A  83       0.777  32.781  23.231  1.00 58.35      C2   H  
ATOM    762 HG12 VAL A  83      -0.505  33.949  23.656  1.00 58.35      C2   H  
ATOM    763 HG13 VAL A  83       1.192  34.472  23.296  1.00 58.35      C2   H  
ATOM    764 HG21 VAL A  83      -1.104  33.607  25.920  1.00 58.35      C2   H  
ATOM    765 HG22 VAL A  83      -0.515  32.034  25.340  1.00 58.35      C2   H  
ATOM    766 HG23 VAL A  83      -0.031  32.576  26.933  1.00 58.35      C2   H  
ATOM    767  N   TYR A  84       3.837  34.601  24.830  1.00 61.92      C2   N  
ATOM    768  CA  TYR A  84       4.897  35.238  24.048  1.00 61.92      C2   C  
ATOM    769  C   TYR A  84       6.175  34.356  23.816  1.00 61.92      C2   C  
ATOM    770  O   TYR A  84       6.721  34.194  22.721  1.00 61.92      C2   O  
ATOM    771  CB  TYR A  84       5.242  36.714  24.564  1.00 61.92      C2   C  
ATOM    772  CG  TYR A  84       6.190  37.491  23.598  1.00 61.92      C2   C  
ATOM    773  CD1 TYR A  84       5.724  37.802  22.274  1.00 61.92      C2   C  
ATOM    774  CD2 TYR A  84       7.455  37.956  23.916  1.00 61.92      C2   C  
ATOM    775  CE1 TYR A  84       6.470  38.613  21.413  1.00 61.92      C2   C  
ATOM    776  CE2 TYR A  84       8.221  38.764  23.088  1.00 61.92      C2   C  
ATOM    777  CZ  TYR A  84       7.698  39.218  21.873  1.00 61.92      C2   C  
ATOM    778  OH  TYR A  84       8.509  40.064  21.143  1.00 61.92      C2   O  
ATOM    779  H   TYR A  84       3.446  35.191  25.550  1.00 61.92      C2   H  
ATOM    780  HA  TYR A  84       4.667  35.334  22.987  1.00 61.92      C2   H  
ATOM    781  HB2 TYR A  84       4.318  37.289  24.498  1.00 61.92      C2   H  
ATOM    782  HB3 TYR A  84       5.581  36.693  25.600  1.00 61.92      C2   H  
ATOM    783  HD1 TYR A  84       4.746  37.439  21.995  1.00 61.92      C2   H  
ATOM    784  HD2 TYR A  84       7.874  37.698  24.877  1.00 61.92      C2   H  
ATOM    785  HE1 TYR A  84       6.053  38.826  20.439  1.00 61.92      C2   H  
ATOM    786  HE2 TYR A  84       9.163  39.048  23.533  1.00 61.92      C2   H  
ATOM    787  HH  TYR A  84       8.183  40.206  20.251  1.00 61.92      C2   H  
ATOM    788  N   MET A  85       6.560  33.783  25.005  1.00 56.15      C2   N  
ATOM    789  CA  MET A  85       7.576  32.814  25.156  1.00 56.15      C2   C  
ATOM    790  C   MET A  85       7.204  31.479  24.506  1.00 56.15      C2   C  
ATOM    791  O   MET A  85       8.170  30.785  24.058  1.00 56.15      C2   O  
ATOM    792  CB  MET A  85       7.944  32.755  26.656  1.00 56.15      C2   C  
ATOM    793  CG  MET A  85       9.465  32.501  26.835  1.00 56.15      C2   C  
ATOM    794  SD  MET A  85      10.019  32.306  28.497  1.00 56.15      C2   S  
ATOM    795  CE  MET A  85      10.381  34.067  28.916  1.00 56.15      C2   C  
ATOM    796  H   MET A  85       5.962  33.860  25.816  1.00 56.15      C2   H  
ATOM    797  HA  MET A  85       8.494  33.205  24.717  1.00 56.15      C2   H  
ATOM    798  HB2 MET A  85       7.687  33.742  27.040  1.00 56.15      C2   H  
ATOM    799  HB3 MET A  85       7.370  31.993  27.183  1.00 56.15      C2   H  
ATOM    800  HG2 MET A  85       9.782  31.611  26.292  1.00 56.15      C2   H  
ATOM    801  HG3 MET A  85      10.010  33.273  26.293  1.00 56.15      C2   H  
ATOM    802  HE1 MET A  85      11.227  34.570  28.448  1.00 56.15      C2   H  
ATOM    803  HE2 MET A  85       9.443  34.606  28.779  1.00 56.15      C2   H  
ATOM    804  HE3 MET A  85      10.623  34.175  29.973  1.00 56.15      C2   H  
ATOM    805  N   PHE A  86       5.958  31.055  24.466  1.00 51.11      C2   N  
ATOM    806  CA  PHE A  86       5.548  29.877  23.641  1.00 51.11      C2   C  
ATOM    807  C   PHE A  86       5.673  30.102  22.119  1.00 51.11      C2   C  
ATOM    808  O   PHE A  86       6.255  29.289  21.412  1.00 51.11      C2   O  
ATOM    809  CB  PHE A  86       4.027  29.433  23.981  1.00 51.11      C2   C  
ATOM    810  CG  PHE A  86       3.776  28.868  25.361  1.00 51.11      C2   C  
ATOM    811  CD1 PHE A  86       4.724  27.924  25.848  1.00 51.11      C2   C  
ATOM    812  CD2 PHE A  86       2.573  28.993  26.045  1.00 51.11      C2   C  
ATOM    813  CE1 PHE A  86       4.403  27.183  26.959  1.00 51.11      C2   C  
ATOM    814  CE2 PHE A  86       2.357  28.350  27.300  1.00 51.11      C2   C  
ATOM    815  CZ  PHE A  86       3.274  27.354  27.668  1.00 51.11      C2   C  
ATOM    816  H   PHE A  86       5.276  31.641  24.925  1.00 51.11      C2   H  
ATOM    817  HA  PHE A  86       6.134  28.997  23.906  1.00 51.11      C2   H  
ATOM    818  HB2 PHE A  86       3.400  30.320  23.892  1.00 51.11      C2   H  
ATOM    819  HB3 PHE A  86       3.777  28.575  23.357  1.00 51.11      C2   H  
ATOM    820  HD1 PHE A  86       5.646  27.653  25.353  1.00 51.11      C2   H  
ATOM    821  HD2 PHE A  86       1.815  29.734  25.838  1.00 51.11      C2   H  
ATOM    822  HE1 PHE A  86       5.077  26.374  27.200  1.00 51.11      C2   H  
ATOM    823  HE2 PHE A  86       1.422  28.486  27.822  1.00 51.11      C2   H  
ATOM    824  HZ  PHE A  86       3.212  26.789  28.586  1.00 51.11      C2   H  
ATOM    825  N   LEU A  87       5.231  31.246  21.709  1.00 52.62      C2   N  
ATOM    826  CA  LEU A  87       5.278  31.687  20.317  1.00 52.62      C2   C  
ATOM    827  C   LEU A  87       6.777  31.845  19.869  1.00 52.62      C2   C  
ATOM    828  O   LEU A  87       7.136  31.466  18.765  1.00 52.62      C2   O  
ATOM    829  CB  LEU A  87       4.559  33.028  20.069  1.00 52.62      C2   C  
ATOM    830  CG  LEU A  87       2.990  33.165  20.298  1.00 52.62      C2   C  
ATOM    831  CD1 LEU A  87       2.654  34.631  20.458  1.00 52.62      C2   C  
ATOM    832  CD2 LEU A  87       2.261  32.414  19.171  1.00 52.62      C2   C  
ATOM    833  H   LEU A  87       4.874  31.847  22.438  1.00 52.62      C2   H  
ATOM    834  HA  LEU A  87       4.791  30.938  19.692  1.00 52.62      C2   H  
ATOM    835  HB2 LEU A  87       5.117  33.627  20.789  1.00 52.62      C2   H  
ATOM    836  HB3 LEU A  87       4.738  33.378  19.053  1.00 52.62      C2   H  
ATOM    837  HG  LEU A  87       2.850  32.729  21.287  1.00 52.62      C2   H  
ATOM    838 HD11 LEU A  87       1.986  35.071  19.717  1.00 52.62      C2   H  
ATOM    839 HD12 LEU A  87       1.894  34.747  21.230  1.00 52.62      C2   H  
ATOM    840 HD13 LEU A  87       3.439  35.355  20.676  1.00 52.62      C2   H  
ATOM    841 HD21 LEU A  87       2.863  31.569  18.839  1.00 52.62      C2   H  
ATOM    842 HD22 LEU A  87       1.354  31.917  19.517  1.00 52.62      C2   H  
ATOM    843 HD23 LEU A  87       1.856  32.993  18.341  1.00 52.62      C2   H  
ATOM    844  N   GLY A  88       7.566  32.489  20.735  1.00 51.63      C2   N  
ATOM    845  CA  GLY A  88       9.056  32.773  20.447  1.00 51.63      C2   C  
ATOM    846  C   GLY A  88       9.903  31.494  20.419  1.00 51.63      C2   C  
ATOM    847  O   GLY A  88      10.674  31.229  19.515  1.00 51.63      C2   O  
ATOM    848  H   GLY A  88       7.154  32.850  21.584  1.00 51.63      C2   H  
ATOM    849  HA2 GLY A  88       9.071  33.273  19.479  1.00 51.63      C2   H  
ATOM    850  HA3 GLY A  88       9.517  33.550  21.056  1.00 51.63      C2   H  
ATOM    851  N   VAL A  89       9.695  30.614  21.375  1.00 49.76      C2   N  
ATOM    852  CA  VAL A  89      10.387  29.283  21.424  1.00 49.76      C2   C  
ATOM    853  C   VAL A  89      10.124  28.324  20.259  1.00 49.76      C2   C  
ATOM    854  O   VAL A  89      10.989  27.450  20.020  1.00 49.76      C2   O  
ATOM    855  CB  VAL A  89      10.159  28.496  22.774  1.00 49.76      C2   C  
ATOM    856  CG1 VAL A  89       8.833  27.789  23.009  1.00 49.76      C2   C  
ATOM    857  CG2 VAL A  89      11.425  27.589  23.106  1.00 49.76      C2   C  
ATOM    858  H   VAL A  89       9.036  30.926  22.074  1.00 49.76      C2   H  
ATOM    859  HA  VAL A  89      11.458  29.447  21.540  1.00 49.76      C2   H  
ATOM    860  HB  VAL A  89      10.150  29.345  23.458  1.00 49.76      C2   H  
ATOM    861 HG11 VAL A  89       8.729  27.516  24.059  1.00 49.76      C2   H  
ATOM    862 HG12 VAL A  89       8.086  28.550  22.785  1.00 49.76      C2   H  
ATOM    863 HG13 VAL A  89       8.746  26.880  22.413  1.00 49.76      C2   H  
ATOM    864 HG21 VAL A  89      11.466  27.403  24.180  1.00 49.76      C2   H  
ATOM    865 HG22 VAL A  89      11.354  26.673  22.520  1.00 49.76      C2   H  
ATOM    866 HG23 VAL A  89      12.376  28.077  22.893  1.00 49.76      C2   H  
ATOM    867  N   SER A  90       9.045  28.580  19.480  1.00 48.78      C2   N  
ATOM    868  CA  SER A  90       8.721  27.798  18.283  1.00 48.78      C2   C  
ATOM    869  C   SER A  90       9.606  28.113  17.096  1.00 48.78      C2   C  
ATOM    870  O   SER A  90       9.941  27.243  16.306  1.00 48.78      C2   O  
ATOM    871  CB  SER A  90       7.251  28.163  17.986  1.00 48.78      C2   C  
ATOM    872  OG  SER A  90       6.388  27.772  19.022  1.00 48.78      C2   O  
ATOM    873  H   SER A  90       8.363  29.234  19.838  1.00 48.78      C2   H  
ATOM    874  HA  SER A  90       8.789  26.742  18.547  1.00 48.78      C2   H  
ATOM    875  HB2 SER A  90       7.087  29.231  17.837  1.00 48.78      C2   H  
ATOM    876  HB3 SER A  90       6.772  27.701  17.123  1.00 48.78      C2   H  
ATOM    877  HG  SER A  90       6.374  28.451  19.700  1.00 48.78      C2   H  
ATOM    878  N   ILE A  91      10.108  29.370  17.044  1.00 48.66      C2   N  
ATOM    879  CA  ILE A  91      10.910  29.933  16.005  1.00 48.66      C2   C  
ATOM    880  C   ILE A  91      12.432  29.518  16.193  1.00 48.66      C2   C  
ATOM    881  O   ILE A  91      13.008  29.023  15.253  1.00 48.66      C2   O  
ATOM    882  CB  ILE A  91      10.860  31.517  16.121  1.00 48.66      C2   C  
ATOM    883  CG1 ILE A  91       9.399  32.174  15.747  1.00 48.66      C2   C  
ATOM    884  CG2 ILE A  91      11.958  32.315  15.329  1.00 48.66      C2   C  
ATOM    885  CD1 ILE A  91       9.065  33.645  16.144  1.00 48.66      C2   C  
ATOM    886  H   ILE A  91       9.747  30.068  17.679  1.00 48.66      C2   H  
ATOM    887  HA  ILE A  91      10.545  29.590  15.037  1.00 48.66      C2   H  
ATOM    888  HB  ILE A  91      11.045  31.754  17.169  1.00 48.66      C2   H  
ATOM    889 HG12 ILE A  91       9.075  32.058  14.713  1.00 48.66      C2   H  
ATOM    890 HG13 ILE A  91       8.532  31.579  16.033  1.00 48.66      C2   H  
ATOM    891 HG21 ILE A  91      11.869  32.189  14.250  1.00 48.66      C2   H  
ATOM    892 HG22 ILE A  91      11.818  33.386  15.475  1.00 48.66      C2   H  
ATOM    893 HG23 ILE A  91      12.975  32.127  15.674  1.00 48.66      C2   H  
ATOM    894 HD11 ILE A  91       9.789  33.873  16.927  1.00 48.66      C2   H  
ATOM    895 HD12 ILE A  91       9.151  34.426  15.389  1.00 48.66      C2   H  
ATOM    896 HD13 ILE A  91       8.005  33.698  16.392  1.00 48.66      C2   H  
ATOM    897  N   ILE A  92      12.904  29.454  17.475  1.00 48.50      C2   N  
ATOM    898  CA  ILE A  92      14.248  28.996  17.736  1.00 48.50      C2   C  
ATOM    899  C   ILE A  92      14.308  27.408  17.578  1.00 48.50      C2   C  
ATOM    900  O   ILE A  92      15.306  26.932  17.018  1.00 48.50      C2   O  
ATOM    901  CB  ILE A  92      14.856  29.325  19.150  1.00 48.50      C2   C  
ATOM    902  CG1 ILE A  92      16.212  28.663  19.418  1.00 48.50      C2   C  
ATOM    903  CG2 ILE A  92      13.856  29.275  20.317  1.00 48.50      C2   C  
ATOM    904  CD1 ILE A  92      16.934  29.198  20.664  1.00 48.50      C2   C  
ATOM    905  H   ILE A  92      12.314  29.607  18.281  1.00 48.50      C2   H  
ATOM    906  HA  ILE A  92      14.914  29.340  16.945  1.00 48.50      C2   H  
ATOM    907  HB  ILE A  92      15.175  30.362  19.041  1.00 48.50      C2   H  
ATOM    908 HG12 ILE A  92      16.076  27.586  19.523  1.00 48.50      C2   H  
ATOM    909 HG13 ILE A  92      16.887  28.807  18.575  1.00 48.50      C2   H  
ATOM    910 HG21 ILE A  92      14.424  29.865  21.036  1.00 48.50      C2   H  
ATOM    911 HG22 ILE A  92      12.856  29.677  20.151  1.00 48.50      C2   H  
ATOM    912 HG23 ILE A  92      13.717  28.287  20.755  1.00 48.50      C2   H  
ATOM    913 HD11 ILE A  92      17.946  28.804  20.757  1.00 48.50      C2   H  
ATOM    914 HD12 ILE A  92      17.051  30.274  20.537  1.00 48.50      C2   H  
ATOM    915 HD13 ILE A  92      16.434  29.174  21.632  1.00 48.50      C2   H  
ATOM    916  N   ALA A  93      13.244  26.601  17.929  1.00 46.90      C2   N  
ATOM    917  CA  ALA A  93      12.995  25.197  17.707  1.00 46.90      C2   C  
ATOM    918  C   ALA A  93      13.095  24.886  16.210  1.00 46.90      C2   C  
ATOM    919  O   ALA A  93      13.807  23.951  15.873  1.00 46.90      C2   O  
ATOM    920  CB  ALA A  93      11.696  24.771  18.229  1.00 46.90      C2   C  
ATOM    921  H   ALA A  93      12.422  27.049  18.309  1.00 46.90      C2   H  
ATOM    922  HA  ALA A  93      13.686  24.573  18.273  1.00 46.90      C2   H  
ATOM    923  HB1 ALA A  93      11.535  25.059  19.268  1.00 46.90      C2   H  
ATOM    924  HB2 ALA A  93      10.892  25.251  17.671  1.00 46.90      C2   H  
ATOM    925  HB3 ALA A  93      11.413  23.728  18.087  1.00 46.90      C2   H  
ATOM    926  N   ASP A  94      12.513  25.784  15.325  1.00 51.03      C2   N  
ATOM    927  CA  ASP A  94      12.514  25.574  13.868  1.00 51.03      C2   C  
ATOM    928  C   ASP A  94      14.011  25.621  13.391  1.00 51.03      C2   C  
ATOM    929  O   ASP A  94      14.444  24.772  12.560  1.00 51.03      C2   O  
ATOM    930  CB  ASP A  94      11.550  26.449  13.040  1.00 51.03      C2   C  
ATOM    931  CG  ASP A  94      11.523  26.110  11.620  1.00 51.03      C2   C  
ATOM    932  OD1 ASP A  94      11.561  27.082  10.852  1.00 51.03      C2   O  
ATOM    933  OD2 ASP A  94      11.247  24.940  11.274  1.00 51.03      C2   O  
ATOM    934  H   ASP A  94      12.027  26.604  15.660  1.00 51.03      C2   H  
ATOM    935  HA  ASP A  94      12.187  24.535  13.823  1.00 51.03      C2   H  
ATOM    936  HB2 ASP A  94      10.511  26.406  13.368  1.00 51.03      C2   H  
ATOM    937  HB3 ASP A  94      11.642  27.529  13.149  1.00 51.03      C2   H  
ATOM    938  N   ARG A  95      14.778  26.565  13.949  1.00 51.71      C2   N  
ATOM    939  CA  ARG A  95      16.201  26.699  13.615  1.00 51.71      C2   C  
ATOM    940  C   ARG A  95      17.056  25.477  13.949  1.00 51.71      C2   C  
ATOM    941  O   ARG A  95      17.873  24.872  13.221  1.00 51.71      C2   O  
ATOM    942  CB  ARG A  95      16.809  28.097  14.067  1.00 51.71      C2   C  
ATOM    943  CG  ARG A  95      18.261  28.452  13.770  1.00 51.71      C2   C  
ATOM    944  CD  ARG A  95      18.779  28.280  12.321  1.00 51.71      C2   C  
ATOM    945  NE  ARG A  95      18.088  29.177  11.398  1.00 51.71      C2   N  
ATOM    946  CZ  ARG A  95      18.411  30.414  11.105  1.00 51.71      C2   C  
ATOM    947  NH1 ARG A  95      19.428  31.007  11.643  1.00 51.71      C2   N  
ATOM    948  NH2 ARG A  95      17.730  31.104  10.177  1.00 51.71      C2   N  
ATOM    949  H   ARG A  95      14.449  27.277  14.585  1.00 51.71      C2   H  
ATOM    950  HA  ARG A  95      16.174  26.834  12.533  1.00 51.71      C2   H  
ATOM    951  HB2 ARG A  95      16.103  28.742  13.544  1.00 51.71      C2   H  
ATOM    952  HB3 ARG A  95      16.680  28.277  15.135  1.00 51.71      C2   H  
ATOM    953  HG2 ARG A  95      18.320  29.509  14.028  1.00 51.71      C2   H  
ATOM    954  HG3 ARG A  95      18.900  27.911  14.468  1.00 51.71      C2   H  
ATOM    955  HD2 ARG A  95      19.866  28.365  12.308  1.00 51.71      C2   H  
ATOM    956  HD3 ARG A  95      18.550  27.238  12.095  1.00 51.71      C2   H  
ATOM    957  HE  ARG A  95      17.311  28.815  10.863  1.00 51.71      C2   H  
ATOM    958 HH11 ARG A  95      19.891  30.432  12.332  1.00 51.71      C2   H  
ATOM    959 HH12 ARG A  95      19.735  31.967  11.574  1.00 51.71      C2   H  
ATOM    960 HH21 ARG A  95      16.952  30.740   9.646  1.00 51.71      C2   H  
ATOM    961 HH22 ARG A  95      18.115  31.997   9.906  1.00 51.71      C2   H  
ATOM    962  N   PHE A  96      16.819  25.067  15.165  1.00 44.22      C2   N  
ATOM    963  CA  PHE A  96      17.370  23.914  15.831  1.00 44.22      C2   C  
ATOM    964  C   PHE A  96      17.033  22.622  14.914  1.00 44.22      C2   C  
ATOM    965  O   PHE A  96      17.970  21.914  14.625  1.00 44.22      C2   O  
ATOM    966  CB  PHE A  96      16.847  23.760  17.254  1.00 44.22      C2   C  
ATOM    967  CG  PHE A  96      17.079  22.467  18.088  1.00 44.22      C2   C  
ATOM    968  CD1 PHE A  96      15.986  21.815  18.739  1.00 44.22      C2   C  
ATOM    969  CD2 PHE A  96      18.375  21.919  18.263  1.00 44.22      C2   C  
ATOM    970  CE1 PHE A  96      16.197  20.748  19.545  1.00 44.22      C2   C  
ATOM    971  CE2 PHE A  96      18.531  20.833  19.106  1.00 44.22      C2   C  
ATOM    972  CZ  PHE A  96      17.488  20.231  19.769  1.00 44.22      C2   C  
ATOM    973  H   PHE A  96      16.302  25.651  15.806  1.00 44.22      C2   H  
ATOM    974  HA  PHE A  96      18.452  24.033  15.792  1.00 44.22      C2   H  
ATOM    975  HB2 PHE A  96      17.051  24.573  17.951  1.00 44.22      C2   H  
ATOM    976  HB3 PHE A  96      15.771  23.899  17.146  1.00 44.22      C2   H  
ATOM    977  HD1 PHE A  96      14.986  22.037  18.395  1.00 44.22      C2   H  
ATOM    978  HD2 PHE A  96      19.215  22.420  17.805  1.00 44.22      C2   H  
ATOM    979  HE1 PHE A  96      15.317  20.339  20.018  1.00 44.22      C2   H  
ATOM    980  HE2 PHE A  96      19.538  20.484  19.281  1.00 44.22      C2   H  
ATOM    981  HZ  PHE A  96      17.695  19.419  20.451  1.00 44.22      C2   H  
ATOM    982  N   MET A  97      15.754  22.485  14.453  1.00 46.57      C2   N  
ATOM    983  CA  MET A  97      15.342  21.249  13.775  1.00 46.57      C2   C  
ATOM    984  C   MET A  97      15.740  21.264  12.279  1.00 46.57      C2   C  
ATOM    985  O   MET A  97      15.671  20.237  11.617  1.00 46.57      C2   O  
ATOM    986  CB  MET A  97      13.806  21.088  13.834  1.00 46.57      C2   C  
ATOM    987  CG  MET A  97      13.394  20.490  15.186  1.00 46.57      C2   C  
ATOM    988  SD  MET A  97      11.735  20.867  15.677  1.00 46.57      C2   S  
ATOM    989  CE  MET A  97      10.765  19.440  15.353  1.00 46.57      C2   C  
ATOM    990  H   MET A  97      15.044  23.198  14.540  1.00 46.57      C2   H  
ATOM    991  HA  MET A  97      15.704  20.347  14.268  1.00 46.57      C2   H  
ATOM    992  HB2 MET A  97      13.310  21.995  13.488  1.00 46.57      C2   H  
ATOM    993  HB3 MET A  97      13.484  20.274  13.185  1.00 46.57      C2   H  
ATOM    994  HG2 MET A  97      13.681  19.438  15.202  1.00 46.57      C2   H  
ATOM    995  HG3 MET A  97      14.163  20.837  15.876  1.00 46.57      C2   H  
ATOM    996  HE1 MET A  97      10.667  19.218  14.291  1.00 46.57      C2   H  
ATOM    997  HE2 MET A  97      11.128  18.537  15.843  1.00 46.57      C2   H  
ATOM    998  HE3 MET A  97       9.828  19.748  15.819  1.00 46.57      C2   H  
ATOM    999  N   SER A  98      16.164  22.432  11.800  1.00 48.28      C2   N  
ATOM   1000  CA  SER A  98      16.646  22.696  10.477  1.00 48.28      C2   C  
ATOM   1001  C   SER A  98      18.171  22.322  10.407  1.00 48.28      C2   C  
ATOM   1002  O   SER A  98      18.508  21.602   9.509  1.00 48.28      C2   O  
ATOM   1003  CB  SER A  98      16.473  24.223  10.146  1.00 48.28      C2   C  
ATOM   1004  OG  SER A  98      15.145  24.648   9.852  1.00 48.28      C2   O  
ATOM   1005  H   SER A  98      16.190  23.164  12.495  1.00 48.28      C2   H  
ATOM   1006  HA  SER A  98      16.024  22.058   9.848  1.00 48.28      C2   H  
ATOM   1007  HB2 SER A  98      16.764  24.976  10.878  1.00 48.28      C2   H  
ATOM   1008  HB3 SER A  98      16.956  24.288   9.171  1.00 48.28      C2   H  
ATOM   1009  HG  SER A  98      14.646  24.670  10.672  1.00 48.28      C2   H  
ATOM   1010  N   SER A  99      18.927  22.582  11.495  1.00 47.82      C2   N  
ATOM   1011  CA  SER A  99      20.294  22.059  11.580  1.00 47.82      C2   C  
ATOM   1012  C   SER A  99      20.491  20.554  11.373  1.00 47.82      C2   C  
ATOM   1013  O   SER A  99      21.356  20.226  10.531  1.00 47.82      C2   O  
ATOM   1014  CB  SER A  99      21.033  22.433  12.903  1.00 47.82      C2   C  
ATOM   1015  OG  SER A  99      20.750  21.819  14.062  1.00 47.82      C2   O  
ATOM   1016  H   SER A  99      18.610  23.069  12.321  1.00 47.82      C2   H  
ATOM   1017  HA  SER A  99      20.862  22.507  10.764  1.00 47.82      C2   H  
ATOM   1018  HB2 SER A  99      22.069  22.194  12.665  1.00 47.82      C2   H  
ATOM   1019  HB3 SER A  99      20.996  23.507  13.084  1.00 47.82      C2   H  
ATOM   1020  HG  SER A  99      19.818  21.975  14.230  1.00 47.82      C2   H  
ATOM   1021  N   ILE A 100      19.709  19.744  12.003  1.00 46.17      C2   N  
ATOM   1022  CA  ILE A 100      19.422  18.309  11.909  1.00 46.17      C2   C  
ATOM   1023  C   ILE A 100      19.237  17.860  10.433  1.00 46.17      C2   C  
ATOM   1024  O   ILE A 100      19.816  16.792  10.134  1.00 46.17      C2   O  
ATOM   1025  CB  ILE A 100      18.184  17.783  12.766  1.00 46.17      C2   C  
ATOM   1026  CG1 ILE A 100      18.461  17.988  14.292  1.00 46.17      C2   C  
ATOM   1027  CG2 ILE A 100      17.900  16.274  12.495  1.00 46.17      C2   C  
ATOM   1028  CD1 ILE A 100      17.288  17.787  15.259  1.00 46.17      C2   C  
ATOM   1029  H   ILE A 100      19.257  20.224  12.768  1.00 46.17      C2   H  
ATOM   1030  HA  ILE A 100      20.290  17.844  12.375  1.00 46.17      C2   H  
ATOM   1031  HB  ILE A 100      17.282  18.342  12.520  1.00 46.17      C2   H  
ATOM   1032 HG12 ILE A 100      19.338  17.383  14.523  1.00 46.17      C2   H  
ATOM   1033 HG13 ILE A 100      18.756  19.023  14.463  1.00 46.17      C2   H  
ATOM   1034 HG21 ILE A 100      17.150  15.760  13.096  1.00 46.17      C2   H  
ATOM   1035 HG22 ILE A 100      17.605  16.079  11.464  1.00 46.17      C2   H  
ATOM   1036 HG23 ILE A 100      18.793  15.656  12.596  1.00 46.17      C2   H  
ATOM   1037 HD11 ILE A 100      17.137  16.724  15.445  1.00 46.17      C2   H  
ATOM   1038 HD12 ILE A 100      17.569  18.227  16.216  1.00 46.17      C2   H  
ATOM   1039 HD13 ILE A 100      16.421  18.359  14.930  1.00 46.17      C2   H  
ATOM   1040  N   GLU A 101      18.578  18.626   9.588  1.00 48.22      C2   N  
ATOM   1041  CA  GLU A 101      18.436  18.365   8.109  1.00 48.22      C2   C  
ATOM   1042  C   GLU A 101      19.712  18.436   7.301  1.00 48.22      C2   C  
ATOM   1043  O   GLU A 101      20.039  17.547   6.604  1.00 48.22      C2   O  
ATOM   1044  CB  GLU A 101      17.296  19.283   7.500  1.00 48.22      C2   C  
ATOM   1045  CG  GLU A 101      15.957  19.191   8.227  1.00 48.22      C2   C  
ATOM   1046  CD  GLU A 101      14.803  20.120   7.715  1.00 48.22      C2   C  
ATOM   1047  OE1 GLU A 101      15.114  21.173   7.116  1.00 48.22      C2   O  
ATOM   1048  OE2 GLU A 101      13.647  19.964   8.122  1.00 48.22      C2   O  
ATOM   1049  H   GLU A 101      18.351  19.527   9.984  1.00 48.22      C2   H  
ATOM   1050  HA  GLU A 101      18.035  17.353   8.055  1.00 48.22      C2   H  
ATOM   1051  HB2 GLU A 101      17.801  20.242   7.378  1.00 48.22      C2   H  
ATOM   1052  HB3 GLU A 101      16.962  18.952   6.517  1.00 48.22      C2   H  
ATOM   1053  HG2 GLU A 101      15.570  18.174   8.287  1.00 48.22      C2   H  
ATOM   1054  HG3 GLU A 101      16.088  19.578   9.238  1.00 48.22      C2   H  
ATOM   1055  N   VAL A 102      20.472  19.535   7.619  1.00 49.32      C2   N  
ATOM   1056  CA  VAL A 102      21.824  19.737   7.040  1.00 49.32      C2   C  
ATOM   1057  C   VAL A 102      22.777  18.661   7.577  1.00 49.32      C2   C  
ATOM   1058  O   VAL A 102      23.421  17.998   6.786  1.00 49.32      C2   O  
ATOM   1059  CB  VAL A 102      22.438  21.106   7.413  1.00 49.32      C2   C  
ATOM   1060  CG1 VAL A 102      23.802  21.243   6.689  1.00 49.32      C2   C  
ATOM   1061  CG2 VAL A 102      21.483  22.277   7.025  1.00 49.32      C2   C  
ATOM   1062  H   VAL A 102      20.176  20.205   8.314  1.00 49.32      C2   H  
ATOM   1063  HA  VAL A 102      21.659  19.520   5.985  1.00 49.32      C2   H  
ATOM   1064  HB  VAL A 102      22.533  21.341   8.473  1.00 49.32      C2   H  
ATOM   1065 HG11 VAL A 102      23.871  20.609   5.805  1.00 49.32      C2   H  
ATOM   1066 HG12 VAL A 102      24.064  22.194   6.225  1.00 49.32      C2   H  
ATOM   1067 HG13 VAL A 102      24.626  20.934   7.332  1.00 49.32      C2   H  
ATOM   1068 HG21 VAL A 102      21.365  22.348   5.944  1.00 49.32      C2   H  
ATOM   1069 HG22 VAL A 102      20.559  22.280   7.604  1.00 49.32      C2   H  
ATOM   1070 HG23 VAL A 102      21.898  23.205   7.419  1.00 49.32      C2   H  
ATOM   1071  N   ILE A 103      22.744  18.370   8.902  1.00 49.82      C2   N  
ATOM   1072  CA  ILE A 103      23.646  17.331   9.476  1.00 49.82      C2   C  
ATOM   1073  C   ILE A 103      23.385  15.882   8.841  1.00 49.82      C2   C  
ATOM   1074  O   ILE A 103      24.296  15.264   8.337  1.00 49.82      C2   O  
ATOM   1075  CB  ILE A 103      23.490  17.243  10.998  1.00 49.82      C2   C  
ATOM   1076  CG1 ILE A 103      24.044  18.479  11.715  1.00 49.82      C2   C  
ATOM   1077  CG2 ILE A 103      24.014  15.945  11.638  1.00 49.82      C2   C  
ATOM   1078  CD1 ILE A 103      23.424  18.767  13.062  1.00 49.82      C2   C  
ATOM   1079  H   ILE A 103      22.250  18.985   9.533  1.00 49.82      C2   H  
ATOM   1080  HA  ILE A 103      24.688  17.624   9.343  1.00 49.82      C2   H  
ATOM   1081  HB  ILE A 103      22.424  17.094  11.173  1.00 49.82      C2   H  
ATOM   1082 HG12 ILE A 103      25.112  18.372  11.905  1.00 49.82      C2   H  
ATOM   1083 HG13 ILE A 103      23.935  19.336  11.050  1.00 49.82      C2   H  
ATOM   1084 HG21 ILE A 103      23.661  15.023  11.177  1.00 49.82      C2   H  
ATOM   1085 HG22 ILE A 103      25.103  15.908  11.685  1.00 49.82      C2   H  
ATOM   1086 HG23 ILE A 103      23.527  15.807  12.604  1.00 49.82      C2   H  
ATOM   1087 HD11 ILE A 103      22.917  19.730  13.114  1.00 49.82      C2   H  
ATOM   1088 HD12 ILE A 103      22.645  18.031  13.259  1.00 49.82      C2   H  
ATOM   1089 HD13 ILE A 103      24.221  18.928  13.789  1.00 49.82      C2   H  
ATOM   1090  N   THR A 104      22.131  15.437   8.800  1.00 49.06      C2   N  
ATOM   1091  CA  THR A 104      21.715  14.104   8.374  1.00 49.06      C2   C  
ATOM   1092  C   THR A 104      21.560  14.017   6.812  1.00 49.06      C2   C  
ATOM   1093  O   THR A 104      21.321  12.910   6.348  1.00 49.06      C2   O  
ATOM   1094  CB  THR A 104      20.594  13.509   9.220  1.00 49.06      C2   C  
ATOM   1095  CG2 THR A 104      21.000  13.336  10.684  1.00 49.06      C2   C  
ATOM   1096  OG1 THR A 104      19.381  14.270   9.182  1.00 49.06      C2   O  
ATOM   1097  H   THR A 104      21.433  16.086   9.134  1.00 49.06      C2   H  
ATOM   1098  HA  THR A 104      22.529  13.385   8.476  1.00 49.06      C2   H  
ATOM   1099  HB  THR A 104      20.499  12.475   8.888  1.00 49.06      C2   H  
ATOM   1100  HG1 THR A 104      19.515  15.144   9.556  1.00 49.06      C2   H  
ATOM   1101 HG21 THR A 104      22.012  12.983  10.877  1.00 49.06      C2   H  
ATOM   1102 HG22 THR A 104      20.960  14.216  11.326  1.00 49.06      C2   H  
ATOM   1103 HG23 THR A 104      20.241  12.725  11.172  1.00 49.06      C2   H  
ATOM   1104  N   SER A 105      21.639  15.178   6.023  1.00 52.39      C2   N  
ATOM   1105  CA  SER A 105      21.557  15.153   4.528  1.00 52.39      C2   C  
ATOM   1106  C   SER A 105      22.881  14.813   3.896  1.00 52.39      C2   C  
ATOM   1107  O   SER A 105      23.899  15.274   4.472  1.00 52.39      C2   O  
ATOM   1108  CB  SER A 105      20.895  16.437   3.993  1.00 52.39      C2   C  
ATOM   1109  OG  SER A 105      21.441  17.666   4.403  1.00 52.39      C2   O  
ATOM   1110  H   SER A 105      21.848  16.072   6.445  1.00 52.39      C2   H  
ATOM   1111  HA  SER A 105      20.994  14.250   4.291  1.00 52.39      C2   H  
ATOM   1112  HB2 SER A 105      20.852  16.406   2.904  1.00 52.39      C2   H  
ATOM   1113  HB3 SER A 105      19.810  16.431   4.100  1.00 52.39      C2   H  
ATOM   1114  HG  SER A 105      20.871  17.920   5.133  1.00 52.39      C2   H  
ATOM   1115  N   GLN A 106      22.870  14.104   2.773  1.00 59.97      C2   N  
ATOM   1116  CA  GLN A 106      24.019  13.847   1.914  1.00 59.97      C2   C  
ATOM   1117  C   GLN A 106      24.020  14.902   0.826  1.00 59.97      C2   C  
ATOM   1118  O   GLN A 106      23.005  15.481   0.481  1.00 59.97      C2   O  
ATOM   1119  CB  GLN A 106      23.802  12.417   1.344  1.00 59.97      C2   C  
ATOM   1120  CG  GLN A 106      23.626  11.289   2.412  1.00 59.97      C2   C  
ATOM   1121  CD  GLN A 106      24.521  11.372   3.608  1.00 59.97      C2   C  
ATOM   1122  NE2 GLN A 106      23.966  11.288   4.775  1.00 59.97      C2   N  
ATOM   1123  OE1 GLN A 106      25.701  11.471   3.480  1.00 59.97      C2   O  
ATOM   1124  H   GLN A 106      21.999  13.735   2.420  1.00 59.97      C2   H  
ATOM   1125  HA  GLN A 106      24.968  13.878   2.448  1.00 59.97      C2   H  
ATOM   1126  HB2 GLN A 106      23.153  12.484   0.471  1.00 59.97      C2   H  
ATOM   1127  HB3 GLN A 106      24.672  12.209   0.720  1.00 59.97      C2   H  
ATOM   1128  HG2 GLN A 106      22.611  11.481   2.760  1.00 59.97      C2   H  
ATOM   1129  HG3 GLN A 106      23.747  10.329   1.910  1.00 59.97      C2   H  
ATOM   1130 HE21 GLN A 106      23.036  10.919   4.914  1.00 59.97      C2   H  
ATOM   1131 HE22 GLN A 106      24.469  11.051   5.619  1.00 59.97      C2   H  
ATOM   1132  N   GLU A 107      25.255  15.243   0.357  1.00 64.69      C2   N  
ATOM   1133  CA  GLU A 107      25.518  16.216  -0.647  1.00 64.69      C2   C  
ATOM   1134  C   GLU A 107      25.497  15.600  -2.079  1.00 64.69      C2   C  
ATOM   1135  O   GLU A 107      25.800  14.432  -2.243  1.00 64.69      C2   O  
ATOM   1136  CB  GLU A 107      26.787  16.991  -0.334  1.00 64.69      C2   C  
ATOM   1137  CG  GLU A 107      26.694  17.799   0.961  1.00 64.69      C2   C  
ATOM   1138  CD  GLU A 107      27.972  18.559   1.450  1.00 64.69      C2   C  
ATOM   1139  OE1 GLU A 107      29.013  18.481   0.722  1.00 64.69      C2   O  
ATOM   1140  OE2 GLU A 107      27.940  19.129   2.578  1.00 64.69      C2   O  
ATOM   1141  H   GLU A 107      26.070  14.774   0.729  1.00 64.69      C2   H  
ATOM   1142  HA  GLU A 107      24.668  16.896  -0.692  1.00 64.69      C2   H  
ATOM   1143  HB2 GLU A 107      27.558  16.222  -0.387  1.00 64.69      C2   H  
ATOM   1144  HB3 GLU A 107      27.071  17.654  -1.151  1.00 64.69      C2   H  
ATOM   1145  HG2 GLU A 107      25.980  18.610   0.814  1.00 64.69      C2   H  
ATOM   1146  HG3 GLU A 107      26.335  17.168   1.773  1.00 64.69      C2   H  
ATOM   1147  N   LYS A 108      25.163  16.450  -3.091  1.00 68.82      C2   N  
ATOM   1148  CA  LYS A 108      25.330  16.143  -4.540  1.00 68.82      C2   C  
ATOM   1149  C   LYS A 108      25.534  17.384  -5.359  1.00 68.82      C2   C  
ATOM   1150  O   LYS A 108      24.747  18.311  -5.210  1.00 68.82      C2   O  
ATOM   1151  CB  LYS A 108      24.065  15.343  -4.901  1.00 68.82      C2   C  
ATOM   1152  CG  LYS A 108      23.836  14.933  -6.386  1.00 68.82      C2   C  
ATOM   1153  CD  LYS A 108      25.047  14.428  -7.201  1.00 68.82      C2   C  
ATOM   1154  CE  LYS A 108      24.778  14.391  -8.750  1.00 68.82      C2   C  
ATOM   1155  NZ  LYS A 108      25.943  13.966  -9.509  1.00 68.82      C2   N  
ATOM   1156  H   LYS A 108      24.718  17.348  -2.971  1.00 68.82      C2   H  
ATOM   1157  HA  LYS A 108      26.221  15.520  -4.621  1.00 68.82      C2   H  
ATOM   1158  HB2 LYS A 108      24.005  14.422  -4.322  1.00 68.82      C2   H  
ATOM   1159  HB3 LYS A 108      23.149  15.872  -4.638  1.00 68.82      C2   H  
ATOM   1160  HG2 LYS A 108      23.122  14.119  -6.262  1.00 68.82      C2   H  
ATOM   1161  HG3 LYS A 108      23.252  15.698  -6.897  1.00 68.82      C2   H  
ATOM   1162  HD2 LYS A 108      25.858  15.110  -6.944  1.00 68.82      C2   H  
ATOM   1163  HD3 LYS A 108      25.296  13.445  -6.802  1.00 68.82      C2   H  
ATOM   1164  HE2 LYS A 108      24.003  13.668  -9.006  1.00 68.82      C2   H  
ATOM   1165  HE3 LYS A 108      24.439  15.346  -9.151  1.00 68.82      C2   H  
ATOM   1166  HZ1 LYS A 108      25.733  14.055 -10.493  1.00 68.82      C2   H  
ATOM   1167  HZ2 LYS A 108      26.747  14.539  -9.294  1.00 68.82      C2   H  
ATOM   1168  HZ3 LYS A 108      26.299  13.049  -9.282  1.00 68.82      C2   H  
ATOM   1169  N   GLU A 109      26.617  17.360  -6.131  1.00 78.13      C2   N  
ATOM   1170  CA  GLU A 109      26.880  18.401  -7.076  1.00 78.13      C2   C  
ATOM   1171  C   GLU A 109      25.999  18.224  -8.379  1.00 78.13      C2   C  
ATOM   1172  O   GLU A 109      26.327  17.381  -9.264  1.00 78.13      C2   O  
ATOM   1173  CB  GLU A 109      28.379  18.454  -7.455  1.00 78.13      C2   C  
ATOM   1174  CG  GLU A 109      28.872  19.543  -8.357  1.00 78.13      C2   C  
ATOM   1175  CD  GLU A 109      30.398  19.635  -8.353  1.00 78.13      C2   C  
ATOM   1176  OE1 GLU A 109      30.913  20.495  -7.653  1.00 78.13      C2   O  
ATOM   1177  OE2 GLU A 109      31.016  18.734  -8.873  1.00 78.13      C2   O  
ATOM   1178  H   GLU A 109      27.260  16.582  -6.180  1.00 78.13      C2   H  
ATOM   1179  HA  GLU A 109      26.473  19.302  -6.618  1.00 78.13      C2   H  
ATOM   1180  HB2 GLU A 109      28.875  18.596  -6.495  1.00 78.13      C2   H  
ATOM   1181  HB3 GLU A 109      28.602  17.526  -7.983  1.00 78.13      C2   H  
ATOM   1182  HG2 GLU A 109      28.554  19.502  -9.399  1.00 78.13      C2   H  
ATOM   1183  HG3 GLU A 109      28.570  20.534  -8.018  1.00 78.13      C2   H  
ATOM   1184  N   ILE A 110      25.027  19.124  -8.646  1.00 76.75      C2   N  
ATOM   1185  CA  ILE A 110      24.432  19.222  -9.966  1.00 76.75      C2   C  
ATOM   1186  C   ILE A 110      25.321  20.183 -10.779  1.00 76.75      C2   C  
ATOM   1187  O   ILE A 110      25.988  21.049 -10.207  1.00 76.75      C2   O  
ATOM   1188  CB  ILE A 110      23.046  19.754  -9.848  1.00 76.75      C2   C  
ATOM   1189  CG1 ILE A 110      22.837  20.814  -8.734  1.00 76.75      C2   C  
ATOM   1190  CG2 ILE A 110      22.065  18.572  -9.773  1.00 76.75      C2   C  
ATOM   1191  CD1 ILE A 110      21.370  21.278  -8.614  1.00 76.75      C2   C  
ATOM   1192  H   ILE A 110      24.836  19.820  -7.940  1.00 76.75      C2   H  
ATOM   1193  HA  ILE A 110      24.479  18.273 -10.499  1.00 76.75      C2   H  
ATOM   1194  HB  ILE A 110      22.889  20.276 -10.792  1.00 76.75      C2   H  
ATOM   1195 HG12 ILE A 110      23.085  20.466  -7.732  1.00 76.75      C2   H  
ATOM   1196 HG13 ILE A 110      23.382  21.725  -8.983  1.00 76.75      C2   H  
ATOM   1197 HG21 ILE A 110      21.114  18.977 -10.118  1.00 76.75      C2   H  
ATOM   1198 HG22 ILE A 110      22.365  17.850 -10.532  1.00 76.75      C2   H  
ATOM   1199 HG23 ILE A 110      21.873  18.055  -8.832  1.00 76.75      C2   H  
ATOM   1200 HD11 ILE A 110      20.850  20.814  -7.776  1.00 76.75      C2   H  
ATOM   1201 HD12 ILE A 110      21.324  22.361  -8.504  1.00 76.75      C2   H  
ATOM   1202 HD13 ILE A 110      20.779  20.987  -9.483  1.00 76.75      C2   H  
ATOM   1203  N   THR A 111      25.322  19.934 -12.085  1.00 84.13      C2   N  
ATOM   1204  CA  THR A 111      25.891  20.805 -13.086  1.00 84.13      C2   C  
ATOM   1205  C   THR A 111      24.632  21.398 -13.756  1.00 84.13      C2   C  
ATOM   1206  O   THR A 111      23.879  20.648 -14.407  1.00 84.13      C2   O  
ATOM   1207  CB  THR A 111      26.730  20.119 -14.234  1.00 84.13      C2   C  
ATOM   1208  CG2 THR A 111      27.326  21.131 -15.202  1.00 84.13      C2   C  
ATOM   1209  OG1 THR A 111      27.851  19.530 -13.648  1.00 84.13      C2   O  
ATOM   1210  H   THR A 111      24.707  19.196 -12.398  1.00 84.13      C2   H  
ATOM   1211  HA  THR A 111      26.394  21.665 -12.644  1.00 84.13      C2   H  
ATOM   1212  HB  THR A 111      26.088  19.404 -14.747  1.00 84.13      C2   H  
ATOM   1213  HG1 THR A 111      27.470  18.903 -13.029  1.00 84.13      C2   H  
ATOM   1214 HG21 THR A 111      27.634  22.024 -14.658  1.00 84.13      C2   H  
ATOM   1215 HG22 THR A 111      28.094  20.879 -15.933  1.00 84.13      C2   H  
ATOM   1216 HG23 THR A 111      26.539  21.497 -15.862  1.00 84.13      C2   H  
ATOM   1217  N   ILE A 112      24.371  22.701 -13.570  1.00 85.92      C2   N  
ATOM   1218  CA  ILE A 112      23.062  23.218 -13.799  1.00 85.92      C2   C  
ATOM   1219  C   ILE A 112      23.149  24.633 -14.307  1.00 85.92      C2   C  
ATOM   1220  O   ILE A 112      24.110  25.308 -13.954  1.00 85.92      C2   O  
ATOM   1221  CB  ILE A 112      22.190  23.137 -12.493  1.00 85.92      C2   C  
ATOM   1222  CG1 ILE A 112      20.827  23.806 -12.458  1.00 85.92      C2   C  
ATOM   1223  CG2 ILE A 112      22.959  23.512 -11.209  1.00 85.92      C2   C  
ATOM   1224  CD1 ILE A 112      19.842  23.091 -11.518  1.00 85.92      C2   C  
ATOM   1225  H   ILE A 112      24.914  23.336 -13.003  1.00 85.92      C2   H  
ATOM   1226  HA  ILE A 112      22.445  22.657 -14.500  1.00 85.92      C2   H  
ATOM   1227  HB  ILE A 112      21.948  22.087 -12.335  1.00 85.92      C2   H  
ATOM   1228 HG12 ILE A 112      21.019  24.872 -12.334  1.00 85.92      C2   H  
ATOM   1229 HG13 ILE A 112      20.364  23.717 -13.441  1.00 85.92      C2   H  
ATOM   1230 HG21 ILE A 112      22.344  23.492 -10.309  1.00 85.92      C2   H  
ATOM   1231 HG22 ILE A 112      23.804  22.832 -11.108  1.00 85.92      C2   H  
ATOM   1232 HG23 ILE A 112      23.335  24.531 -11.305  1.00 85.92      C2   H  
ATOM   1233 HD11 ILE A 112      19.931  23.253 -10.443  1.00 85.92      C2   H  
ATOM   1234 HD12 ILE A 112      18.786  23.242 -11.742  1.00 85.92      C2   H  
ATOM   1235 HD13 ILE A 112      20.055  22.035 -11.687  1.00 85.92      C2   H  
ATOM   1236  N   LYS A 113      22.181  25.116 -15.082  1.00100.97      C2   N  
ATOM   1237  CA  LYS A 113      22.084  26.424 -15.717  1.00100.97      C2   C  
ATOM   1238  C   LYS A 113      21.318  27.330 -14.710  1.00100.97      C2   C  
ATOM   1239  O   LYS A 113      20.107  27.239 -14.507  1.00100.97      C2   O  
ATOM   1240  CB  LYS A 113      21.448  26.336 -17.080  1.00100.97      C2   C  
ATOM   1241  CG  LYS A 113      21.048  27.639 -17.832  1.00100.97      C2   C  
ATOM   1242  CD  LYS A 113      22.226  28.639 -17.920  1.00100.97      C2   C  
ATOM   1243  CE  LYS A 113      21.885  29.820 -19.014  1.00100.97      C2   C  
ATOM   1244  NZ  LYS A 113      20.928  30.821 -18.457  1.00100.97      C2   N  
ATOM   1245  H   LYS A 113      21.342  24.573 -14.938  1.00100.97      C2   H  
ATOM   1246  HA  LYS A 113      23.057  26.893 -15.864  1.00100.97      C2   H  
ATOM   1247  HB2 LYS A 113      22.084  25.734 -17.728  1.00100.97      C2   H  
ATOM   1248  HB3 LYS A 113      20.526  25.778 -16.916  1.00100.97      C2   H  
ATOM   1249  HG2 LYS A 113      20.608  27.557 -18.826  1.00100.97      C2   H  
ATOM   1250  HG3 LYS A 113      20.265  28.194 -17.316  1.00100.97      C2   H  
ATOM   1251  HD2 LYS A 113      22.461  29.154 -16.988  1.00100.97      C2   H  
ATOM   1252  HD3 LYS A 113      23.063  28.047 -18.290  1.00100.97      C2   H  
ATOM   1253  HE2 LYS A 113      22.756  30.397 -19.325  1.00100.97      C2   H  
ATOM   1254  HE3 LYS A 113      21.406  29.401 -19.900  1.00100.97      C2   H  
ATOM   1255  HZ1 LYS A 113      19.967  30.537 -18.327  1.00100.97      C2   H  
ATOM   1256  HZ2 LYS A 113      21.322  31.224 -17.619  1.00100.97      C2   H  
ATOM   1257  HZ3 LYS A 113      20.878  31.578 -19.125  1.00100.97      C2   H  
ATOM   1258  N   LYS A 114      22.020  28.383 -14.337  1.00111.80      C2   N  
ATOM   1259  CA  LYS A 114      21.477  29.552 -13.576  1.00111.80      C2   C  
ATOM   1260  C   LYS A 114      20.733  30.523 -14.496  1.00111.80      C2   C  
ATOM   1261  O   LYS A 114      21.319  30.805 -15.556  1.00111.80      C2   O  
ATOM   1262  CB  LYS A 114      22.613  30.413 -12.970  1.00111.80      C2   C  
ATOM   1263  CG  LYS A 114      23.549  29.714 -12.001  1.00111.80      C2   C  
ATOM   1264  CD  LYS A 114      24.716  30.540 -11.517  1.00111.80      C2   C  
ATOM   1265  CE  LYS A 114      24.285  31.697 -10.557  1.00111.80      C2   C  
ATOM   1266  NZ  LYS A 114      25.484  32.351  -9.961  1.00111.80      C2   N  
ATOM   1267  H   LYS A 114      22.953  28.426 -14.720  1.00111.80      C2   H  
ATOM   1268  HA  LYS A 114      20.866  29.121 -12.783  1.00111.80      C2   H  
ATOM   1269  HB2 LYS A 114      23.176  30.860 -13.790  1.00111.80      C2   H  
ATOM   1270  HB3 LYS A 114      22.046  31.154 -12.407  1.00111.80      C2   H  
ATOM   1271  HG2 LYS A 114      23.102  29.419 -11.051  1.00111.80      C2   H  
ATOM   1272  HG3 LYS A 114      23.913  28.782 -12.433  1.00111.80      C2   H  
ATOM   1273  HD2 LYS A 114      25.311  29.777 -11.015  1.00111.80      C2   H  
ATOM   1274  HD3 LYS A 114      25.429  30.932 -12.242  1.00111.80      C2   H  
ATOM   1275  HE2 LYS A 114      23.760  32.522 -11.038  1.00111.80      C2   H  
ATOM   1276  HE3 LYS A 114      23.638  31.288  -9.781  1.00111.80      C2   H  
ATOM   1277  HZ1 LYS A 114      25.133  33.075  -9.351  1.00111.80      C2   H  
ATOM   1278  HZ2 LYS A 114      25.970  31.608  -9.478  1.00111.80      C2   H  
ATOM   1279  HZ3 LYS A 114      26.060  32.800 -10.659  1.00111.80      C2   H  
ATOM   1280  N   PRO A 115      19.552  31.030 -14.108  1.00117.40      C2   N  
ATOM   1281  CA  PRO A 115      18.603  31.798 -14.948  1.00117.40      C2   C  
ATOM   1282  C   PRO A 115      19.185  33.007 -15.695  1.00117.40      C2   C  
ATOM   1283  O   PRO A 115      18.853  33.145 -16.875  1.00117.40      C2   O  
ATOM   1284  CB  PRO A 115      17.329  32.096 -13.999  1.00117.40      C2   C  
ATOM   1285  CG  PRO A 115      17.810  31.782 -12.588  1.00117.40      C2   C  
ATOM   1286  CD  PRO A 115      18.964  30.755 -12.781  1.00117.40      C2   C  
ATOM   1287  HA  PRO A 115      18.315  31.154 -15.779  1.00117.40      C2   H  
ATOM   1288  HB2 PRO A 115      16.925  33.109 -14.019  1.00117.40      C2   H  
ATOM   1289  HB3 PRO A 115      16.530  31.404 -14.266  1.00117.40      C2   H  
ATOM   1290  HG2 PRO A 115      18.162  32.644 -12.021  1.00117.40      C2   H  
ATOM   1291  HG3 PRO A 115      16.963  31.398 -12.019  1.00117.40      C2   H  
ATOM   1292  HD2 PRO A 115      19.633  30.687 -11.924  1.00117.40      C2   H  
ATOM   1293  HD3 PRO A 115      18.416  29.814 -12.812  1.00117.40      C2   H  
ATOM   1294  N   ASN A 116      19.991  33.825 -14.995  1.00118.17      C2   N  
ATOM   1295  CA  ASN A 116      20.522  35.129 -15.500  1.00118.17      C2   C  
ATOM   1296  C   ASN A 116      22.087  35.093 -15.563  1.00118.17      C2   C  
ATOM   1297  O   ASN A 116      22.797  36.069 -15.300  1.00118.17      C2   O  
ATOM   1298  CB  ASN A 116      19.998  36.229 -14.565  1.00118.17      C2   C  
ATOM   1299  CG  ASN A 116      20.106  37.668 -15.136  1.00118.17      C2   C  
ATOM   1300  ND2 ASN A 116      20.087  38.731 -14.281  1.00118.17      C2   N  
ATOM   1301  OD1 ASN A 116      20.151  37.936 -16.367  1.00118.17      C2   O  
ATOM   1302  H   ASN A 116      20.178  33.633 -14.022  1.00118.17      C2   H  
ATOM   1303  HA  ASN A 116      20.238  35.325 -16.534  1.00118.17      C2   H  
ATOM   1304  HB2 ASN A 116      18.924  36.131 -14.409  1.00118.17      C2   H  
ATOM   1305  HB3 ASN A 116      20.424  36.084 -13.572  1.00118.17      C2   H  
ATOM   1306 HD21 ASN A 116      20.002  38.481 -13.307  1.00118.17      C2   H  
ATOM   1307 HD22 ASN A 116      20.359  39.671 -14.533  1.00118.17      C2   H  
ATOM   1308  N   GLY A 117      22.588  33.875 -15.768  1.00118.49      C2   N  
ATOM   1309  CA  GLY A 117      23.971  33.438 -15.642  1.00118.49      C2   C  
ATOM   1310  C   GLY A 117      24.231  32.286 -16.602  1.00118.49      C2   C  
ATOM   1311  O   GLY A 117      23.548  32.118 -17.565  1.00118.49      C2   O  
ATOM   1312  H   GLY A 117      21.825  33.242 -15.962  1.00118.49      C2   H  
ATOM   1313  HA2 GLY A 117      24.640  34.267 -15.873  1.00118.49      C2   H  
ATOM   1314  HA3 GLY A 117      24.178  33.083 -14.632  1.00118.49      C2   H  
ATOM   1315  N   GLU A 118      25.359  31.648 -16.324  1.00116.62      C2   N  
ATOM   1316  CA  GLU A 118      25.938  30.554 -17.138  1.00116.62      C2   C  
ATOM   1317  C   GLU A 118      25.494  29.188 -16.554  1.00116.62      C2   C  
ATOM   1318  O   GLU A 118      24.634  29.255 -15.681  1.00116.62      C2   O  
ATOM   1319  CB  GLU A 118      27.518  30.654 -17.096  1.00116.62      C2   C  
ATOM   1320  CG  GLU A 118      28.183  31.953 -17.674  1.00116.62      C2   C  
ATOM   1321  CD  GLU A 118      27.733  32.350 -19.004  1.00116.62      C2   C  
ATOM   1322  OE1 GLU A 118      27.851  31.569 -19.962  1.00116.62      C2   O  
ATOM   1323  OE2 GLU A 118      27.249  33.464 -19.191  1.00116.62      C2   O  
ATOM   1324  H   GLU A 118      25.838  31.813 -15.451  1.00116.62      C2   H  
ATOM   1325  HA  GLU A 118      25.629  30.538 -18.183  1.00116.62      C2   H  
ATOM   1326  HB2 GLU A 118      27.853  30.577 -16.062  1.00116.62      C2   H  
ATOM   1327  HB3 GLU A 118      27.961  29.803 -17.614  1.00116.62      C2   H  
ATOM   1328  HG2 GLU A 118      27.953  32.778 -17.000  1.00116.62      C2   H  
ATOM   1329  HG3 GLU A 118      29.269  31.863 -17.667  1.00116.62      C2   H  
ATOM   1330  N   THR A 119      26.180  28.175 -17.010  1.00105.57      C2   N  
ATOM   1331  CA  THR A 119      26.013  26.762 -16.560  1.00105.57      C2   C  
ATOM   1332  C   THR A 119      27.223  26.477 -15.654  1.00105.57      C2   C  
ATOM   1333  O   THR A 119      28.310  26.853 -16.141  1.00105.57      C2   O  
ATOM   1334  CB  THR A 119      25.955  25.795 -17.793  1.00105.57      C2   C  
ATOM   1335  CG2 THR A 119      26.031  24.248 -17.371  1.00105.57      C2   C  
ATOM   1336  OG1 THR A 119      24.873  26.035 -18.573  1.00105.57      C2   O  
ATOM   1337  H   THR A 119      26.903  28.199 -17.715  1.00105.57      C2   H  
ATOM   1338  HA  THR A 119      25.068  26.742 -16.017  1.00105.57      C2   H  
ATOM   1339  HB  THR A 119      26.834  26.071 -18.374  1.00105.57      C2   H  
ATOM   1340  HG1 THR A 119      24.986  26.744 -19.210  1.00105.57      C2   H  
ATOM   1341 HG21 THR A 119      25.311  24.132 -16.561  1.00105.57      C2   H  
ATOM   1342 HG22 THR A 119      25.752  23.599 -18.201  1.00105.57      C2   H  
ATOM   1343 HG23 THR A 119      27.036  24.034 -17.007  1.00105.57      C2   H  
ATOM   1344  N   THR A 120      27.001  25.990 -14.410  1.00 91.36      C2   N  
ATOM   1345  CA  THR A 120      28.049  25.951 -13.432  1.00 91.36      C2   C  
ATOM   1346  C   THR A 120      27.533  24.994 -12.403  1.00 91.36      C2   C  
ATOM   1347  O   THR A 120      26.394  24.438 -12.482  1.00 91.36      C2   O  
ATOM   1348  CB  THR A 120      28.337  27.387 -12.925  1.00 91.36      C2   C  
ATOM   1349  CG2 THR A 120      27.107  28.061 -12.318  1.00 91.36      C2   C  
ATOM   1350  OG1 THR A 120      29.415  27.426 -11.973  1.00 91.36      C2   O  
ATOM   1351  H   THR A 120      26.108  25.575 -14.187  1.00 91.36      C2   H  
ATOM   1352  HA  THR A 120      28.895  25.417 -13.863  1.00 91.36      C2   H  
ATOM   1353  HB  THR A 120      28.602  27.980 -13.800  1.00 91.36      C2   H  
ATOM   1354  HG1 THR A 120      30.119  27.011 -12.476  1.00 91.36      C2   H  
ATOM   1355 HG21 THR A 120      27.442  29.099 -12.312  1.00 91.36      C2   H  
ATOM   1356 HG22 THR A 120      26.197  27.922 -12.902  1.00 91.36      C2   H  
ATOM   1357 HG23 THR A 120      26.889  27.754 -11.295  1.00 91.36      C2   H  
ATOM   1358  N   LYS A 121      28.436  24.800 -11.468  1.00 84.17      C2   N  
ATOM   1359  CA  LYS A 121      28.278  23.695 -10.504  1.00 84.17      C2   C  
ATOM   1360  C   LYS A 121      27.597  24.161  -9.190  1.00 84.17      C2   C  
ATOM   1361  O   LYS A 121      27.923  25.210  -8.686  1.00 84.17      C2   O  
ATOM   1362  CB  LYS A 121      29.772  23.220 -10.156  1.00 84.17      C2   C  
ATOM   1363  CG  LYS A 121      30.653  22.668 -11.241  1.00 84.17      C2   C  
ATOM   1364  CD  LYS A 121      30.014  21.672 -12.253  1.00 84.17      C2   C  
ATOM   1365  CE  LYS A 121      31.065  20.846 -12.982  1.00 84.17      C2   C  
ATOM   1366  NZ  LYS A 121      30.497  20.166 -14.141  1.00 84.17      C2   N  
ATOM   1367  H   LYS A 121      29.285  25.347 -11.463  1.00 84.17      C2   H  
ATOM   1368  HA  LYS A 121      27.719  22.874 -10.954  1.00 84.17      C2   H  
ATOM   1369  HB2 LYS A 121      30.293  24.060  -9.698  1.00 84.17      C2   H  
ATOM   1370  HB3 LYS A 121      29.527  22.446  -9.429  1.00 84.17      C2   H  
ATOM   1371  HG2 LYS A 121      31.122  23.448 -11.841  1.00 84.17      C2   H  
ATOM   1372  HG3 LYS A 121      31.512  22.220 -10.742  1.00 84.17      C2   H  
ATOM   1373  HD2 LYS A 121      29.223  21.049 -11.837  1.00 84.17      C2   H  
ATOM   1374  HD3 LYS A 121      29.561  22.253 -13.056  1.00 84.17      C2   H  
ATOM   1375  HE2 LYS A 121      31.933  21.415 -13.315  1.00 84.17      C2   H  
ATOM   1376  HE3 LYS A 121      31.514  20.127 -12.297  1.00 84.17      C2   H  
ATOM   1377  HZ1 LYS A 121      30.447  20.936 -14.792  1.00 84.17      C2   H  
ATOM   1378  HZ2 LYS A 121      31.091  19.480 -14.585  1.00 84.17      C2   H  
ATOM   1379  HZ3 LYS A 121      29.557  19.816 -14.020  1.00 84.17      C2   H  
ATOM   1380  N   THR A 122      26.710  23.366  -8.641  1.00 78.52      C2   N  
ATOM   1381  CA  THR A 122      26.048  23.688  -7.382  1.00 78.52      C2   C  
ATOM   1382  C   THR A 122      26.004  22.410  -6.540  1.00 78.52      C2   C  
ATOM   1383  O   THR A 122      25.555  21.376  -7.054  1.00 78.52      C2   O  
ATOM   1384  CB  THR A 122      24.641  24.232  -7.756  1.00 78.52      C2   C  
ATOM   1385  CG2 THR A 122      23.560  24.211  -6.731  1.00 78.52      C2   C  
ATOM   1386  OG1 THR A 122      24.744  25.597  -8.218  1.00 78.52      C2   O  
ATOM   1387  H   THR A 122      26.510  22.461  -9.043  1.00 78.52      C2   H  
ATOM   1388  HA  THR A 122      26.577  24.477  -6.848  1.00 78.52      C2   H  
ATOM   1389  HB  THR A 122      24.378  23.741  -8.693  1.00 78.52      C2   H  
ATOM   1390  HG1 THR A 122      25.242  25.592  -9.039  1.00 78.52      C2   H  
ATOM   1391 HG21 THR A 122      23.883  24.610  -5.769  1.00 78.52      C2   H  
ATOM   1392 HG22 THR A 122      22.660  24.734  -7.053  1.00 78.52      C2   H  
ATOM   1393 HG23 THR A 122      23.207  23.197  -6.546  1.00 78.52      C2   H  
ATOM   1394  N   THR A 123      26.254  22.541  -5.218  1.00 72.16      C2   N  
ATOM   1395  CA  THR A 123      25.923  21.460  -4.320  1.00 72.16      C2   C  
ATOM   1396  C   THR A 123      24.518  21.681  -3.838  1.00 72.16      C2   C  
ATOM   1397  O   THR A 123      24.241  22.665  -3.131  1.00 72.16      C2   O  
ATOM   1398  CB  THR A 123      26.898  21.352  -3.170  1.00 72.16      C2   C  
ATOM   1399  CG2 THR A 123      26.751  20.087  -2.298  1.00 72.16      C2   C  
ATOM   1400  OG1 THR A 123      28.238  21.540  -3.616  1.00 72.16      C2   O  
ATOM   1401  H   THR A 123      26.573  23.381  -4.757  1.00 72.16      C2   H  
ATOM   1402  HA  THR A 123      26.030  20.499  -4.823  1.00 72.16      C2   H  
ATOM   1403  HB  THR A 123      26.697  22.198  -2.512  1.00 72.16      C2   H  
ATOM   1404  HG1 THR A 123      28.207  22.093  -4.400  1.00 72.16      C2   H  
ATOM   1405 HG21 THR A 123      27.543  19.901  -1.573  1.00 72.16      C2   H  
ATOM   1406 HG22 THR A 123      25.789  20.110  -1.785  1.00 72.16      C2   H  
ATOM   1407 HG23 THR A 123      26.553  19.173  -2.857  1.00 72.16      C2   H  
ATOM   1408  N   VAL A 124      23.540  20.879  -4.224  1.00 64.23      C2   N  
ATOM   1409  CA  VAL A 124      22.338  20.796  -3.424  1.00 64.23      C2   C  
ATOM   1410  C   VAL A 124      22.575  19.685  -2.375  1.00 64.23      C2   C  
ATOM   1411  O   VAL A 124      23.577  18.937  -2.448  1.00 64.23      C2   O  
ATOM   1412  CB  VAL A 124      21.119  20.446  -4.366  1.00 64.23      C2   C  
ATOM   1413  CG1 VAL A 124      20.655  21.694  -5.094  1.00 64.23      C2   C  
ATOM   1414  CG2 VAL A 124      21.253  19.244  -5.215  1.00 64.23      C2   C  
ATOM   1415  H   VAL A 124      23.737  20.018  -4.713  1.00 64.23      C2   H  
ATOM   1416  HA  VAL A 124      22.133  21.738  -2.915  1.00 64.23      C2   H  
ATOM   1417  HB  VAL A 124      20.259  20.196  -3.744  1.00 64.23      C2   H  
ATOM   1418 HG11 VAL A 124      19.766  21.513  -5.699  1.00 64.23      C2   H  
ATOM   1419 HG12 VAL A 124      20.418  22.447  -4.343  1.00 64.23      C2   H  
ATOM   1420 HG13 VAL A 124      21.514  22.105  -5.624  1.00 64.23      C2   H  
ATOM   1421 HG21 VAL A 124      21.364  18.293  -4.695  1.00 64.23      C2   H  
ATOM   1422 HG22 VAL A 124      20.356  18.945  -5.756  1.00 64.23      C2   H  
ATOM   1423 HG23 VAL A 124      22.034  19.389  -5.963  1.00 64.23      C2   H  
ATOM   1424  N   ARG A 125      21.711  19.771  -1.383  1.00 56.82      C2   N  
ATOM   1425  CA  ARG A 125      21.699  18.790  -0.354  1.00 56.82      C2   C  
ATOM   1426  C   ARG A 125      20.397  17.889  -0.454  1.00 56.82      C2   C  
ATOM   1427  O   ARG A 125      19.338  18.452  -0.776  1.00 56.82      C2   O  
ATOM   1428  CB  ARG A 125      21.613  19.566   1.002  1.00 56.82      C2   C  
ATOM   1429  CG  ARG A 125      22.796  20.429   1.406  1.00 56.82      C2   C  
ATOM   1430  CD  ARG A 125      22.782  21.301   2.701  1.00 56.82      C2   C  
ATOM   1431  NE  ARG A 125      24.035  22.055   2.883  1.00 56.82      C2   N  
ATOM   1432  CZ  ARG A 125      25.283  21.560   3.030  1.00 56.82      C2   C  
ATOM   1433  NH1 ARG A 125      25.651  20.272   3.083  1.00 56.82      C2   N  
ATOM   1434  NH2 ARG A 125      26.236  22.448   3.159  1.00 56.82      C2   N  
ATOM   1435  H   ARG A 125      20.876  20.327  -1.504  1.00 56.82      C2   H  
ATOM   1436  HA  ARG A 125      22.561  18.126  -0.288  1.00 56.82      C2   H  
ATOM   1437  HB2 ARG A 125      20.707  20.168   1.068  1.00 56.82      C2   H  
ATOM   1438  HB3 ARG A 125      21.301  18.815   1.727  1.00 56.82      C2   H  
ATOM   1439  HG2 ARG A 125      23.617  19.714   1.460  1.00 56.82      C2   H  
ATOM   1440  HG3 ARG A 125      22.854  21.071   0.528  1.00 56.82      C2   H  
ATOM   1441  HD2 ARG A 125      21.930  21.953   2.509  1.00 56.82      C2   H  
ATOM   1442  HD3 ARG A 125      22.535  20.718   3.587  1.00 56.82      C2   H  
ATOM   1443  HE  ARG A 125      23.906  22.968   3.296  1.00 56.82      C2   H  
ATOM   1444 HH11 ARG A 125      24.867  19.637   3.125  1.00 56.82      C2   H  
ATOM   1445 HH12 ARG A 125      26.539  19.790   3.074  1.00 56.82      C2   H  
ATOM   1446 HH21 ARG A 125      26.072  23.440   3.258  1.00 56.82      C2   H  
ATOM   1447 HH22 ARG A 125      27.193  22.148   3.038  1.00 56.82      C2   H  
ATOM   1448  N   ILE A 126      20.516  16.565  -0.227  1.00 54.17      C2   N  
ATOM   1449  CA  ILE A 126      19.471  15.562  -0.388  1.00 54.17      C2   C  
ATOM   1450  C   ILE A 126      19.188  15.003   1.034  1.00 54.17      C2   C  
ATOM   1451  O   ILE A 126      20.110  14.411   1.592  1.00 54.17      C2   O  
ATOM   1452  CB  ILE A 126      19.929  14.295  -1.402  1.00 54.17      C2   C  
ATOM   1453  CG1 ILE A 126      20.558  14.823  -2.700  1.00 54.17      C2   C  
ATOM   1454  CG2 ILE A 126      18.859  13.226  -1.624  1.00 54.17      C2   C  
ATOM   1455  CD1 ILE A 126      20.978  13.703  -3.655  1.00 54.17      C2   C  
ATOM   1456  H   ILE A 126      21.396  16.221   0.129  1.00 54.17      C2   H  
ATOM   1457  HA  ILE A 126      18.557  15.996  -0.793  1.00 54.17      C2   H  
ATOM   1458  HB  ILE A 126      20.764  13.922  -0.810  1.00 54.17      C2   H  
ATOM   1459 HG12 ILE A 126      19.781  15.368  -3.236  1.00 54.17      C2   H  
ATOM   1460 HG13 ILE A 126      21.359  15.528  -2.478  1.00 54.17      C2   H  
ATOM   1461 HG21 ILE A 126      18.217  13.450  -2.476  1.00 54.17      C2   H  
ATOM   1462 HG22 ILE A 126      19.251  12.227  -1.817  1.00 54.17      C2   H  
ATOM   1463 HG23 ILE A 126      18.182  13.171  -0.771  1.00 54.17      C2   H  
ATOM   1464 HD11 ILE A 126      21.261  14.244  -4.558  1.00 54.17      C2   H  
ATOM   1465 HD12 ILE A 126      21.846  13.157  -3.285  1.00 54.17      C2   H  
ATOM   1466 HD13 ILE A 126      20.298  12.859  -3.762  1.00 54.17      C2   H  
ATOM   1467  N   TRP A 127      18.017  15.191   1.670  1.00 47.82      C2   N  
ATOM   1468  CA  TRP A 127      17.666  14.599   2.931  1.00 47.82      C2   C  
ATOM   1469  C   TRP A 127      16.688  13.408   2.640  1.00 47.82      C2   C  
ATOM   1470  O   TRP A 127      16.211  13.236   1.483  1.00 47.82      C2   O  
ATOM   1471  CB  TRP A 127      17.138  15.668   3.858  1.00 47.82      C2   C  
ATOM   1472  CG  TRP A 127      16.961  15.249   5.288  1.00 47.82      C2   C  
ATOM   1473  CD1 TRP A 127      17.951  14.763   6.082  1.00 47.82      C2   C  
ATOM   1474  CD2 TRP A 127      15.834  15.375   6.143  1.00 47.82      C2   C  
ATOM   1475  CE2 TRP A 127      16.120  14.968   7.503  1.00 47.82      C2   C  
ATOM   1476  CE3 TRP A 127      14.510  15.925   5.892  1.00 47.82      C2   C  
ATOM   1477  NE1 TRP A 127      17.444  14.575   7.390  1.00 47.82      C2   N  
ATOM   1478  CZ2 TRP A 127      15.127  14.857   8.561  1.00 47.82      C2   C  
ATOM   1479  CZ3 TRP A 127      13.588  15.881   6.961  1.00 47.82      C2   C  
ATOM   1480  CH2 TRP A 127      13.851  15.304   8.246  1.00 47.82      C2   C  
ATOM   1481  H   TRP A 127      17.247  15.512   1.100  1.00 47.82      C2   H  
ATOM   1482  HA  TRP A 127      18.486  14.065   3.410  1.00 47.82      C2   H  
ATOM   1483  HB2 TRP A 127      17.774  16.552   3.918  1.00 47.82      C2   H  
ATOM   1484  HB3 TRP A 127      16.132  15.895   3.507  1.00 47.82      C2   H  
ATOM   1485  HD1 TRP A 127      18.965  14.805   5.712  1.00 47.82      C2   H  
ATOM   1486  HE1 TRP A 127      18.050  14.201   8.107  1.00 47.82      C2   H  
ATOM   1487  HE3 TRP A 127      14.195  16.355   4.953  1.00 47.82      C2   H  
ATOM   1488  HZ2 TRP A 127      15.339  14.508   9.561  1.00 47.82      C2   H  
ATOM   1489  HZ3 TRP A 127      12.670  16.436   6.840  1.00 47.82      C2   H  
ATOM   1490  HH2 TRP A 127      13.061  15.340   8.982  1.00 47.82      C2   H  
ATOM   1491  N   ASN A 128      16.389  12.676   3.692  1.00 50.81      C2   N  
ATOM   1492  CA  ASN A 128      15.556  11.461   3.720  1.00 50.81      C2   C  
ATOM   1493  C   ASN A 128      14.962  11.284   5.132  1.00 50.81      C2   C  
ATOM   1494  O   ASN A 128      15.611  11.732   6.059  1.00 50.81      C2   O  
ATOM   1495  CB  ASN A 128      16.469  10.282   3.315  1.00 50.81      C2   C  
ATOM   1496  CG  ASN A 128      16.449   9.880   1.908  1.00 50.81      C2   C  
ATOM   1497  ND2 ASN A 128      17.493  10.177   1.088  1.00 50.81      C2   N  
ATOM   1498  OD1 ASN A 128      15.378   9.289   1.505  1.00 50.81      C2   O  
ATOM   1499  H   ASN A 128      16.757  12.972   4.585  1.00 50.81      C2   H  
ATOM   1500  HA  ASN A 128      14.712  11.570   3.039  1.00 50.81      C2   H  
ATOM   1501  HB2 ASN A 128      17.466  10.333   3.753  1.00 50.81      C2   H  
ATOM   1502  HB3 ASN A 128      15.934   9.488   3.836  1.00 50.81      C2   H  
ATOM   1503 HD21 ASN A 128      18.387  10.615   1.260  1.00 50.81      C2   H  
ATOM   1504 HD22 ASN A 128      17.285  10.026   0.111  1.00 50.81      C2   H  
ATOM   1505  N   GLU A 129      13.747  10.729   5.256  1.00 51.44      C2   N  
ATOM   1506  CA  GLU A 129      12.981  10.802   6.537  1.00 51.44      C2   C  
ATOM   1507  C   GLU A 129      13.067   9.421   7.182  1.00 51.44      C2   C  
ATOM   1508  O   GLU A 129      12.147   8.752   7.464  1.00 51.44      C2   O  
ATOM   1509  CB  GLU A 129      11.458  11.165   6.270  1.00 51.44      C2   C  
ATOM   1510  CG  GLU A 129      11.430  12.518   5.515  1.00 51.44      C2   C  
ATOM   1511  CD  GLU A 129      10.090  12.775   4.912  1.00 51.44      C2   C  
ATOM   1512  OE1 GLU A 129       9.593  12.017   4.022  1.00 51.44      C2   O  
ATOM   1513  OE2 GLU A 129       9.640  13.862   5.134  1.00 51.44      C2   O  
ATOM   1514  H   GLU A 129      13.324  10.143   4.551  1.00 51.44      C2   H  
ATOM   1515  HA  GLU A 129      13.310  11.552   7.256  1.00 51.44      C2   H  
ATOM   1516  HB2 GLU A 129      10.957  10.384   5.698  1.00 51.44      C2   H  
ATOM   1517  HB3 GLU A 129      10.926  11.223   7.219  1.00 51.44      C2   H  
ATOM   1518  HG2 GLU A 129      11.749  13.331   6.167  1.00 51.44      C2   H  
ATOM   1519  HG3 GLU A 129      12.124  12.503   4.676  1.00 51.44      C2   H  
ATOM   1520  N   THR A 130      14.248   8.889   7.363  1.00 52.66      C2   N  
ATOM   1521  CA  THR A 130      14.530   7.460   7.865  1.00 52.66      C2   C  
ATOM   1522  C   THR A 130      14.286   7.384   9.418  1.00 52.66      C2   C  
ATOM   1523  O   THR A 130      14.241   8.441  10.072  1.00 52.66      C2   O  
ATOM   1524  CB  THR A 130      15.931   7.127   7.456  1.00 52.66      C2   C  
ATOM   1525  CG2 THR A 130      16.149   7.566   5.965  1.00 52.66      C2   C  
ATOM   1526  OG1 THR A 130      16.893   7.498   8.475  1.00 52.66      C2   O  
ATOM   1527  H   THR A 130      15.015   9.511   7.154  1.00 52.66      C2   H  
ATOM   1528  HA  THR A 130      13.950   6.725   7.308  1.00 52.66      C2   H  
ATOM   1529  HB  THR A 130      16.001   6.040   7.404  1.00 52.66      C2   H  
ATOM   1530  HG1 THR A 130      16.863   6.710   9.023  1.00 52.66      C2   H  
ATOM   1531 HG21 THR A 130      15.366   7.181   5.312  1.00 52.66      C2   H  
ATOM   1532 HG22 THR A 130      16.355   8.631   5.856  1.00 52.66      C2   H  
ATOM   1533 HG23 THR A 130      17.074   7.141   5.575  1.00 52.66      C2   H  
ATOM   1534  N   VAL A 131      14.177   6.171   9.934  1.00 53.69      C2   N  
ATOM   1535  CA  VAL A 131      13.714   5.891  11.364  1.00 53.69      C2   C  
ATOM   1536  C   VAL A 131      14.571   6.533  12.427  1.00 53.69      C2   C  
ATOM   1537  O   VAL A 131      13.992   7.152  13.345  1.00 53.69      C2   O  
ATOM   1538  CB  VAL A 131      13.530   4.398  11.621  1.00 53.69      C2   C  
ATOM   1539  CG1 VAL A 131      12.920   3.993  13.000  1.00 53.69      C2   C  
ATOM   1540  CG2 VAL A 131      12.647   3.617  10.601  1.00 53.69      C2   C  
ATOM   1541  H   VAL A 131      14.367   5.357   9.367  1.00 53.69      C2   H  
ATOM   1542  HA  VAL A 131      12.749   6.375  11.517  1.00 53.69      C2   H  
ATOM   1543  HB  VAL A 131      14.545   4.032  11.771  1.00 53.69      C2   H  
ATOM   1544 HG11 VAL A 131      11.870   4.267  13.100  1.00 53.69      C2   H  
ATOM   1545 HG12 VAL A 131      13.062   2.927  13.182  1.00 53.69      C2   H  
ATOM   1546 HG13 VAL A 131      13.305   4.417  13.928  1.00 53.69      C2   H  
ATOM   1547 HG21 VAL A 131      11.582   3.742  10.796  1.00 53.69      C2   H  
ATOM   1548 HG22 VAL A 131      12.796   3.821   9.540  1.00 53.69      C2   H  
ATOM   1549 HG23 VAL A 131      12.647   2.537  10.748  1.00 53.69      C2   H  
ATOM   1550  N   SER A 132      15.869   6.289  12.265  1.00 53.88      C2   N  
ATOM   1551  CA  SER A 132      16.880   6.936  13.091  1.00 53.88      C2   C  
ATOM   1552  C   SER A 132      16.907   8.511  12.983  1.00 53.88      C2   C  
ATOM   1553  O   SER A 132      16.964   9.246  13.995  1.00 53.88      C2   O  
ATOM   1554  CB  SER A 132      18.324   6.364  12.800  1.00 53.88      C2   C  
ATOM   1555  OG  SER A 132      18.575   6.519  11.404  1.00 53.88      C2   O  
ATOM   1556  H   SER A 132      16.185   5.735  11.482  1.00 53.88      C2   H  
ATOM   1557  HA  SER A 132      16.688   6.671  14.131  1.00 53.88      C2   H  
ATOM   1558  HB2 SER A 132      19.089   6.982  13.271  1.00 53.88      C2   H  
ATOM   1559  HB3 SER A 132      18.423   5.341  13.165  1.00 53.88      C2   H  
ATOM   1560  HG  SER A 132      17.840   6.069  10.981  1.00 53.88      C2   H  
ATOM   1561  N   ASN A 133      16.691   9.030  11.781  1.00 49.78      C2   N  
ATOM   1562  CA  ASN A 133      16.443  10.466  11.520  1.00 49.78      C2   C  
ATOM   1563  C   ASN A 133      15.097  10.918  12.159  1.00 49.78      C2   C  
ATOM   1564  O   ASN A 133      15.017  11.996  12.758  1.00 49.78      C2   O  
ATOM   1565  CB  ASN A 133      16.482  10.851  10.016  1.00 49.78      C2   C  
ATOM   1566  CG  ASN A 133      17.820  10.655   9.271  1.00 49.78      C2   C  
ATOM   1567  ND2 ASN A 133      17.835  11.004   7.981  1.00 49.78      C2   N  
ATOM   1568  OD1 ASN A 133      18.748  10.065   9.809  1.00 49.78      C2   O  
ATOM   1569  H   ASN A 133      16.679   8.420  10.975  1.00 49.78      C2   H  
ATOM   1570  HA  ASN A 133      17.238  11.119  11.878  1.00 49.78      C2   H  
ATOM   1571  HB2 ASN A 133      15.613  10.498   9.461  1.00 49.78      C2   H  
ATOM   1572  HB3 ASN A 133      16.490  11.941  10.045  1.00 49.78      C2   H  
ATOM   1573 HD21 ASN A 133      17.012  11.426   7.577  1.00 49.78      C2   H  
ATOM   1574 HD22 ASN A 133      18.676  10.921   7.428  1.00 49.78      C2   H  
ATOM   1575  N   LEU A 134      14.076  10.045  12.188  1.00 45.23      C2   N  
ATOM   1576  CA  LEU A 134      12.767  10.396  12.677  1.00 45.23      C2   C  
ATOM   1577  C   LEU A 134      12.718  10.469  14.176  1.00 45.23      C2   C  
ATOM   1578  O   LEU A 134      12.057  11.398  14.654  1.00 45.23      C2   O  
ATOM   1579  CB  LEU A 134      11.625   9.451  12.133  1.00 45.23      C2   C  
ATOM   1580  CG  LEU A 134      11.124   9.730  10.654  1.00 45.23      C2   C  
ATOM   1581  CD1 LEU A 134      10.164   8.692  10.121  1.00 45.23      C2   C  
ATOM   1582  CD2 LEU A 134      10.589  11.128  10.506  1.00 45.23      C2   C  
ATOM   1583  H   LEU A 134      14.167   9.159  11.712  1.00 45.23      C2   H  
ATOM   1584  HA  LEU A 134      12.500  11.410  12.377  1.00 45.23      C2   H  
ATOM   1585  HB2 LEU A 134      11.928   8.423  12.329  1.00 45.23      C2   H  
ATOM   1586  HB3 LEU A 134      10.732   9.506  12.756  1.00 45.23      C2   H  
ATOM   1587  HG  LEU A 134      12.020   9.627  10.041  1.00 45.23      C2   H  
ATOM   1588 HD11 LEU A 134      10.323   8.332   9.105  1.00 45.23      C2   H  
ATOM   1589 HD12 LEU A 134      10.329   7.832  10.771  1.00 45.23      C2   H  
ATOM   1590 HD13 LEU A 134       9.137   9.026  10.266  1.00 45.23      C2   H  
ATOM   1591 HD21 LEU A 134      11.072  11.558   9.629  1.00 45.23      C2   H  
ATOM   1592 HD22 LEU A 134       9.500  11.161  10.470  1.00 45.23      C2   H  
ATOM   1593 HD23 LEU A 134      10.764  11.760  11.376  1.00 45.23      C2   H  
ATOM   1594  N   THR A 135      13.501   9.608  14.779  1.00 44.85      C2   N  
ATOM   1595  CA  THR A 135      13.853   9.705  16.223  1.00 44.85      C2   C  
ATOM   1596  C   THR A 135      14.706  10.947  16.572  1.00 44.85      C2   C  
ATOM   1597  O   THR A 135      14.469  11.639  17.539  1.00 44.85      C2   O  
ATOM   1598  CB  THR A 135      14.577   8.450  16.685  1.00 44.85      C2   C  
ATOM   1599  CG2 THR A 135      15.172   8.402  18.118  1.00 44.85      C2   C  
ATOM   1600  OG1 THR A 135      13.618   7.374  16.600  1.00 44.85      C2   O  
ATOM   1601  H   THR A 135      13.999   8.859  14.320  1.00 44.85      C2   H  
ATOM   1602  HA  THR A 135      12.910   9.754  16.765  1.00 44.85      C2   H  
ATOM   1603  HB  THR A 135      15.396   8.283  15.985  1.00 44.85      C2   H  
ATOM   1604  HG1 THR A 135      12.902   7.479  15.969  1.00 44.85      C2   H  
ATOM   1605 HG21 THR A 135      16.033   9.071  18.124  1.00 44.85      C2   H  
ATOM   1606 HG22 THR A 135      14.494   8.595  18.950  1.00 44.85      C2   H  
ATOM   1607 HG23 THR A 135      15.606   7.411  18.248  1.00 44.85      C2   H  
ATOM   1608  N   LEU A 136      15.598  11.348  15.687  1.00 44.83      C2   N  
ATOM   1609  CA  LEU A 136      16.443  12.612  15.921  1.00 44.83      C2   C  
ATOM   1610  C   LEU A 136      15.614  13.889  15.724  1.00 44.83      C2   C  
ATOM   1611  O   LEU A 136      15.794  14.782  16.561  1.00 44.83      C2   O  
ATOM   1612  CB  LEU A 136      17.703  12.554  15.041  1.00 44.83      C2   C  
ATOM   1613  CG  LEU A 136      18.852  13.592  15.506  1.00 44.83      C2   C  
ATOM   1614  CD1 LEU A 136      19.044  13.832  16.984  1.00 44.83      C2   C  
ATOM   1615  CD2 LEU A 136      20.118  13.622  14.637  1.00 44.83      C2   C  
ATOM   1616  H   LEU A 136      15.806  10.854  14.832  1.00 44.83      C2   H  
ATOM   1617  HA  LEU A 136      16.759  12.560  16.963  1.00 44.83      C2   H  
ATOM   1618  HB2 LEU A 136      18.146  11.558  15.071  1.00 44.83      C2   H  
ATOM   1619  HB3 LEU A 136      17.420  12.784  14.014  1.00 44.83      C2   H  
ATOM   1620  HG  LEU A 136      18.368  14.518  15.196  1.00 44.83      C2   H  
ATOM   1621 HD11 LEU A 136      19.259  12.934  17.564  1.00 44.83      C2   H  
ATOM   1622 HD12 LEU A 136      19.888  14.510  17.113  1.00 44.83      C2   H  
ATOM   1623 HD13 LEU A 136      18.198  14.394  17.379  1.00 44.83      C2   H  
ATOM   1624 HD21 LEU A 136      21.027  13.375  15.185  1.00 44.83      C2   H  
ATOM   1625 HD22 LEU A 136      20.084  12.959  13.772  1.00 44.83      C2   H  
ATOM   1626 HD23 LEU A 136      20.311  14.618  14.238  1.00 44.83      C2   H  
ATOM   1627  N   MET A 137      14.735  13.885  14.714  1.00 43.06      C2   N  
ATOM   1628  CA  MET A 137      13.690  14.910  14.446  1.00 43.06      C2   C  
ATOM   1629  C   MET A 137      12.647  15.007  15.647  1.00 43.06      C2   C  
ATOM   1630  O   MET A 137      12.046  16.032  15.915  1.00 43.06      C2   O  
ATOM   1631  CB  MET A 137      13.158  14.609  13.012  1.00 43.06      C2   C  
ATOM   1632  CG  MET A 137      12.151  15.687  12.576  1.00 43.06      C2   C  
ATOM   1633  SD  MET A 137      12.605  17.370  12.283  1.00 43.06      C2   S  
ATOM   1634  CE  MET A 137      14.269  17.193  11.500  1.00 43.06      C2   C  
ATOM   1635  H   MET A 137      14.938  13.236  13.967  1.00 43.06      C2   H  
ATOM   1636  HA  MET A 137      14.113  15.911  14.364  1.00 43.06      C2   H  
ATOM   1637  HB2 MET A 137      13.989  14.424  12.332  1.00 43.06      C2   H  
ATOM   1638  HB3 MET A 137      12.616  13.664  13.027  1.00 43.06      C2   H  
ATOM   1639  HG2 MET A 137      11.694  15.352  11.645  1.00 43.06      C2   H  
ATOM   1640  HG3 MET A 137      11.241  15.686  13.177  1.00 43.06      C2   H  
ATOM   1641  HE1 MET A 137      15.037  17.035  12.257  1.00 43.06      C2   H  
ATOM   1642  HE2 MET A 137      14.353  16.478  10.681  1.00 43.06      C2   H  
ATOM   1643  HE3 MET A 137      14.657  18.076  10.992  1.00 43.06      C2   H  
ATOM   1644  N   ALA A 138      12.430  13.889  16.365  1.00 40.84      C2   N  
ATOM   1645  CA  ALA A 138      11.476  13.793  17.486  1.00 40.84      C2   C  
ATOM   1646  C   ALA A 138      12.140  14.259  18.776  1.00 40.84      C2   C  
ATOM   1647  O   ALA A 138      11.499  14.887  19.639  1.00 40.84      C2   O  
ATOM   1648  CB  ALA A 138      11.019  12.328  17.588  1.00 40.84      C2   C  
ATOM   1649  H   ALA A 138      12.848  13.016  16.076  1.00 40.84      C2   H  
ATOM   1650  HA  ALA A 138      10.553  14.344  17.303  1.00 40.84      C2   H  
ATOM   1651  HB1 ALA A 138      10.442  12.333  18.513  1.00 40.84      C2   H  
ATOM   1652  HB2 ALA A 138      10.357  12.090  16.756  1.00 40.84      C2   H  
ATOM   1653  HB3 ALA A 138      11.839  11.612  17.643  1.00 40.84      C2   H  
ATOM   1654  N   LEU A 139      13.431  14.041  18.886  1.00 40.87      C2   N  
ATOM   1655  CA  LEU A 139      14.263  14.626  19.951  1.00 40.87      C2   C  
ATOM   1656  C   LEU A 139      14.248  16.154  19.896  1.00 40.87      C2   C  
ATOM   1657  O   LEU A 139      14.213  16.838  20.909  1.00 40.87      C2   O  
ATOM   1658  CB  LEU A 139      15.637  14.001  19.757  1.00 40.87      C2   C  
ATOM   1659  CG  LEU A 139      16.652  14.437  20.803  1.00 40.87      C2   C  
ATOM   1660  CD1 LEU A 139      16.335  14.135  22.295  1.00 40.87      C2   C  
ATOM   1661  CD2 LEU A 139      18.064  13.996  20.380  1.00 40.87      C2   C  
ATOM   1662  H   LEU A 139      13.925  13.531  18.168  1.00 40.87      C2   H  
ATOM   1663  HA  LEU A 139      13.714  14.236  20.808  1.00 40.87      C2   H  
ATOM   1664  HB2 LEU A 139      15.549  12.918  19.674  1.00 40.87      C2   H  
ATOM   1665  HB3 LEU A 139      16.087  14.369  18.836  1.00 40.87      C2   H  
ATOM   1666  HG  LEU A 139      16.582  15.524  20.779  1.00 40.87      C2   H  
ATOM   1667 HD11 LEU A 139      16.228  15.058  22.864  1.00 40.87      C2   H  
ATOM   1668 HD12 LEU A 139      15.387  13.602  22.373  1.00 40.87      C2   H  
ATOM   1669 HD13 LEU A 139      17.030  13.519  22.867  1.00 40.87      C2   H  
ATOM   1670 HD21 LEU A 139      18.748  14.829  20.215  1.00 40.87      C2   H  
ATOM   1671 HD22 LEU A 139      18.534  13.483  21.219  1.00 40.87      C2   H  
ATOM   1672 HD23 LEU A 139      17.917  13.219  19.629  1.00 40.87      C2   H  
ATOM   1673  N   GLY A 140      14.229  16.642  18.681  1.00 40.18      C2   N  
ATOM   1674  CA  GLY A 140      14.112  18.011  18.239  1.00 40.18      C2   C  
ATOM   1675  C   GLY A 140      12.821  18.718  18.763  1.00 40.18      C2   C  
ATOM   1676  O   GLY A 140      12.962  19.712  19.491  1.00 40.18      C2   O  
ATOM   1677  H   GLY A 140      14.160  15.988  17.914  1.00 40.18      C2   H  
ATOM   1678  HA2 GLY A 140      15.007  18.574  18.503  1.00 40.18      C2   H  
ATOM   1679  HA3 GLY A 140      14.048  18.018  17.151  1.00 40.18      C2   H  
ATOM   1680  N   SER A 141      11.651  18.079  18.580  1.00 41.99      C2   N  
ATOM   1681  CA  SER A 141      10.403  18.528  19.233  1.00 41.99      C2   C  
ATOM   1682  C   SER A 141      10.366  18.249  20.754  1.00 41.99      C2   C  
ATOM   1683  O   SER A 141       9.663  19.019  21.438  1.00 41.99      C2   O  
ATOM   1684  CB  SER A 141       9.139  17.964  18.589  1.00 41.99      C2   C  
ATOM   1685  OG  SER A 141       9.341  16.509  18.470  1.00 41.99      C2   O  
ATOM   1686  H   SER A 141      11.581  17.256  17.998  1.00 41.99      C2   H  
ATOM   1687  HA  SER A 141      10.304  19.612  19.290  1.00 41.99      C2   H  
ATOM   1688  HB2 SER A 141       8.192  18.203  19.074  1.00 41.99      C2   H  
ATOM   1689  HB3 SER A 141       9.107  18.418  17.599  1.00 41.99      C2   H  
ATOM   1690  HG  SER A 141       8.488  16.137  18.707  1.00 41.99      C2   H  
ATOM   1691  N   SER A 142      10.744  17.048  21.213  1.00 41.38      C2   N  
ATOM   1692  CA  SER A 142      10.481  16.662  22.605  1.00 41.38      C2   C  
ATOM   1693  C   SER A 142      11.562  17.098  23.608  1.00 41.38      C2   C  
ATOM   1694  O   SER A 142      11.299  16.931  24.801  1.00 41.38      C2   O  
ATOM   1695  CB  SER A 142      10.371  15.154  22.649  1.00 41.38      C2   C  
ATOM   1696  OG  SER A 142       9.335  14.708  21.743  1.00 41.38      C2   O  
ATOM   1697  H   SER A 142      11.017  16.297  20.595  1.00 41.38      C2   H  
ATOM   1698  HA  SER A 142       9.534  17.006  23.023  1.00 41.38      C2   H  
ATOM   1699  HB2 SER A 142      11.309  14.636  22.448  1.00 41.38      C2   H  
ATOM   1700  HB3 SER A 142      10.103  14.714  23.609  1.00 41.38      C2   H  
ATOM   1701  HG  SER A 142       9.692  14.922  20.878  1.00 41.38      C2   H  
ATOM   1702  N   ALA A 143      12.622  17.775  23.076  1.00 40.48      C2   N  
ATOM   1703  CA  ALA A 143      13.715  18.472  23.865  1.00 40.48      C2   C  
ATOM   1704  C   ALA A 143      13.209  19.336  25.092  1.00 40.48      C2   C  
ATOM   1705  O   ALA A 143      13.758  19.115  26.142  1.00 40.48      C2   O  
ATOM   1706  CB  ALA A 143      14.766  19.168  23.021  1.00 40.48      C2   C  
ATOM   1707  H   ALA A 143      12.740  17.678  22.077  1.00 40.48      C2   H  
ATOM   1708  HA  ALA A 143      14.053  17.591  24.411  1.00 40.48      C2   H  
ATOM   1709  HB1 ALA A 143      14.399  19.601  22.090  1.00 40.48      C2   H  
ATOM   1710  HB2 ALA A 143      15.026  20.090  23.540  1.00 40.48      C2   H  
ATOM   1711  HB3 ALA A 143      15.568  18.460  22.809  1.00 40.48      C2   H  
ATOM   1712  N   PRO A 144      12.153  20.186  24.948  1.00 39.35      C2   N  
ATOM   1713  CA  PRO A 144      11.722  20.953  26.112  1.00 39.35      C2   C  
ATOM   1714  C   PRO A 144      10.974  20.114  27.127  1.00 39.35      C2   C  
ATOM   1715  O   PRO A 144      11.209  20.350  28.310  1.00 39.35      C2   O  
ATOM   1716  CB  PRO A 144      10.716  21.890  25.384  1.00 39.35      C2   C  
ATOM   1717  CG  PRO A 144      11.247  22.089  23.976  1.00 39.35      C2   C  
ATOM   1718  CD  PRO A 144      11.703  20.699  23.662  1.00 39.35      C2   C  
ATOM   1719  HA  PRO A 144      12.618  21.496  26.412  1.00 39.35      C2   H  
ATOM   1720  HB2 PRO A 144       9.720  21.452  25.313  1.00 39.35      C2   H  
ATOM   1721  HB3 PRO A 144      10.546  22.803  25.954  1.00 39.35      C2   H  
ATOM   1722  HG2 PRO A 144      10.493  22.465  23.284  1.00 39.35      C2   H  
ATOM   1723  HG3 PRO A 144      12.072  22.799  23.920  1.00 39.35      C2   H  
ATOM   1724  HD2 PRO A 144      10.873  20.127  23.248  1.00 39.35      C2   H  
ATOM   1725  HD3 PRO A 144      12.576  20.640  23.011  1.00 39.35      C2   H  
ATOM   1726  N   GLH A 145      10.159  19.108  26.706  1.00 39.23      C2   N  
ATOM   1727  CA  GLH A 145       9.577  18.198  27.685  1.00 39.23      C2   C  
ATOM   1728  C   GLH A 145      10.611  17.419  28.536  1.00 39.23      C2   C  
ATOM   1729  O   GLH A 145      10.587  17.452  29.795  1.00 39.23      C2   O  
ATOM   1730  CB  GLH A 145       8.533  17.393  26.993  1.00 39.23      C2   C  
ATOM   1731  CG  GLH A 145       7.409  18.187  26.264  1.00 39.23      C2   C  
ATOM   1732  CD  GLH A 145       7.591  18.334  24.719  1.00 39.23      C2   C  
ATOM   1733  OE1 GLH A 145       7.051  17.701  23.850  1.00 39.23      C2   O  
ATOM   1734  OE2 GLH A 145       8.590  19.169  24.425  1.00 39.23      C2   O  
ATOM   1735  H   GLH A 145      10.124  18.919  25.715  1.00 39.23      C2   H  
ATOM   1736  HA  GLH A 145       9.072  18.822  28.423  1.00 39.23      C2   H  
ATOM   1737  HB2 GLH A 145       8.981  16.716  26.266  1.00 39.23      C2   H  
ATOM   1738  HB3 GLH A 145       8.048  16.923  27.849  1.00 39.23      C2   H  
ATOM   1739  HG2 GLH A 145       6.432  17.776  26.516  1.00 39.23      C2   H  
ATOM   1740  HG3 GLH A 145       7.453  19.220  26.609  1.00 39.23      C2   H  
ATOM   1741  HE2 GLH A 145       8.735  19.501  23.536  1.00 39.23      C2   H  
ATOM   1742  N   ILE A 146      11.661  16.946  27.804  1.00 40.47      C2   N  
ATOM   1743  CA  ILE A 146      12.849  16.233  28.305  1.00 40.47      C2   C  
ATOM   1744  C   ILE A 146      13.605  17.146  29.272  1.00 40.47      C2   C  
ATOM   1745  O   ILE A 146      13.711  16.755  30.448  1.00 40.47      C2   O  
ATOM   1746  CB  ILE A 146      13.706  15.510  27.230  1.00 40.47      C2   C  
ATOM   1747  CG1 ILE A 146      12.853  14.325  26.673  1.00 40.47      C2   C  
ATOM   1748  CG2 ILE A 146      15.059  15.035  27.718  1.00 40.47      C2   C  
ATOM   1749  CD1 ILE A 146      12.998  13.914  25.170  1.00 40.47      C2   C  
ATOM   1750  H   ILE A 146      11.545  17.010  26.803  1.00 40.47      C2   H  
ATOM   1751  HA  ILE A 146      12.495  15.433  28.955  1.00 40.47      C2   H  
ATOM   1752  HB  ILE A 146      13.941  16.201  26.420  1.00 40.47      C2   H  
ATOM   1753 HG12 ILE A 146      13.094  13.407  27.209  1.00 40.47      C2   H  
ATOM   1754 HG13 ILE A 146      11.809  14.422  26.971  1.00 40.47      C2   H  
ATOM   1755 HG21 ILE A 146      15.642  15.943  27.871  1.00 40.47      C2   H  
ATOM   1756 HG22 ILE A 146      14.902  14.452  28.625  1.00 40.47      C2   H  
ATOM   1757 HG23 ILE A 146      15.513  14.463  26.909  1.00 40.47      C2   H  
ATOM   1758 HD11 ILE A 146      13.561  12.993  25.023  1.00 40.47      C2   H  
ATOM   1759 HD12 ILE A 146      12.022  13.942  24.685  1.00 40.47      C2   H  
ATOM   1760 HD13 ILE A 146      13.638  14.630  24.655  1.00 40.47      C2   H  
ATOM   1761  N   LEU A 147      14.072  18.329  28.789  1.00 40.65      C2   N  
ATOM   1762  CA  LEU A 147      14.768  19.349  29.480  1.00 40.65      C2   C  
ATOM   1763  C   LEU A 147      13.983  19.826  30.794  1.00 40.65      C2   C  
ATOM   1764  O   LEU A 147      14.546  19.711  31.856  1.00 40.65      C2   O  
ATOM   1765  CB  LEU A 147      15.193  20.480  28.571  1.00 40.65      C2   C  
ATOM   1766  CG  LEU A 147      16.355  20.228  27.464  1.00 40.65      C2   C  
ATOM   1767  CD1 LEU A 147      16.553  21.402  26.547  1.00 40.65      C2   C  
ATOM   1768  CD2 LEU A 147      17.645  19.759  28.118  1.00 40.65      C2   C  
ATOM   1769  H   LEU A 147      13.977  18.569  27.812  1.00 40.65      C2   H  
ATOM   1770  HA  LEU A 147      15.682  18.866  29.828  1.00 40.65      C2   H  
ATOM   1771  HB2 LEU A 147      14.258  20.826  28.132  1.00 40.65      C2   H  
ATOM   1772  HB3 LEU A 147      15.564  21.309  29.174  1.00 40.65      C2   H  
ATOM   1773  HG  LEU A 147      15.951  19.421  26.852  1.00 40.65      C2   H  
ATOM   1774 HD11 LEU A 147      17.596  21.639  26.337  1.00 40.65      C2   H  
ATOM   1775 HD12 LEU A 147      16.039  21.446  25.587  1.00 40.65      C2   H  
ATOM   1776 HD13 LEU A 147      16.233  22.282  27.104  1.00 40.65      C2   H  
ATOM   1777 HD21 LEU A 147      17.671  18.670  28.087  1.00 40.65      C2   H  
ATOM   1778 HD22 LEU A 147      18.531  20.059  27.559  1.00 40.65      C2   H  
ATOM   1779 HD23 LEU A 147      17.619  20.061  29.165  1.00 40.65      C2   H  
ATOM   1780  N   LEU A 148      12.687  20.063  30.662  1.00 41.40      C2   N  
ATOM   1781  CA  LEU A 148      11.869  20.621  31.764  1.00 41.40      C2   C  
ATOM   1782  C   LEU A 148      11.817  19.597  32.975  1.00 41.40      C2   C  
ATOM   1783  O   LEU A 148      11.921  20.086  34.143  1.00 41.40      C2   O  
ATOM   1784  CB  LEU A 148      10.410  21.007  31.298  1.00 41.40      C2   C  
ATOM   1785  CG  LEU A 148       9.519  21.580  32.475  1.00 41.40      C2   C  
ATOM   1786  CD1 LEU A 148       9.766  23.057  32.820  1.00 41.40      C2   C  
ATOM   1787  CD2 LEU A 148       8.000  21.296  32.244  1.00 41.40      C2   C  
ATOM   1788  H   LEU A 148      12.244  20.120  29.756  1.00 41.40      C2   H  
ATOM   1789  HA  LEU A 148      12.378  21.507  32.145  1.00 41.40      C2   H  
ATOM   1790  HB2 LEU A 148      10.305  21.686  30.452  1.00 41.40      C2   H  
ATOM   1791  HB3 LEU A 148       9.954  20.082  30.947  1.00 41.40      C2   H  
ATOM   1792  HG  LEU A 148       9.735  21.038  33.396  1.00 41.40      C2   H  
ATOM   1793 HD11 LEU A 148       9.456  23.370  33.817  1.00 41.40      C2   H  
ATOM   1794 HD12 LEU A 148      10.818  23.298  32.665  1.00 41.40      C2   H  
ATOM   1795 HD13 LEU A 148       9.261  23.736  32.133  1.00 41.40      C2   H  
ATOM   1796 HD21 LEU A 148       7.828  21.424  31.175  1.00 41.40      C2   H  
ATOM   1797 HD22 LEU A 148       7.665  20.305  32.551  1.00 41.40      C2   H  
ATOM   1798 HD23 LEU A 148       7.349  21.964  32.808  1.00 41.40      C2   H  
ATOM   1799  N   SER A 149      11.768  18.314  32.718  1.00 44.39      C2   N  
ATOM   1800  CA  SER A 149      11.784  17.272  33.694  1.00 44.39      C2   C  
ATOM   1801  C   SER A 149      13.178  17.187  34.398  1.00 44.39      C2   C  
ATOM   1802  O   SER A 149      13.180  17.264  35.635  1.00 44.39      C2   O  
ATOM   1803  CB  SER A 149      11.374  16.000  32.967  1.00 44.39      C2   C  
ATOM   1804  OG  SER A 149      11.237  14.997  33.963  1.00 44.39      C2   O  
ATOM   1805  H   SER A 149      11.573  17.979  31.785  1.00 44.39      C2   H  
ATOM   1806  HA  SER A 149      11.096  17.713  34.417  1.00 44.39      C2   H  
ATOM   1807  HB2 SER A 149      10.439  16.209  32.447  1.00 44.39      C2   H  
ATOM   1808  HB3 SER A 149      12.138  15.647  32.275  1.00 44.39      C2   H  
ATOM   1809  HG  SER A 149      11.408  14.168  33.510  1.00 44.39      C2   H  
ATOM   1810  N   VAL A 150      14.348  17.205  33.652  1.00 45.59      C2   N  
ATOM   1811  CA  VAL A 150      15.776  17.351  34.102  1.00 45.59      C2   C  
ATOM   1812  C   VAL A 150      15.903  18.768  34.888  1.00 45.59      C2   C  
ATOM   1813  O   VAL A 150      16.225  18.742  36.095  1.00 45.59      C2   O  
ATOM   1814  CB  VAL A 150      16.748  17.306  32.848  1.00 45.59      C2   C  
ATOM   1815  CG1 VAL A 150      18.228  17.599  33.222  1.00 45.59      C2   C  
ATOM   1816  CG2 VAL A 150      16.610  15.972  32.126  1.00 45.59      C2   C  
ATOM   1817  H   VAL A 150      14.173  17.409  32.678  1.00 45.59      C2   H  
ATOM   1818  HA  VAL A 150      15.976  16.514  34.770  1.00 45.59      C2   H  
ATOM   1819  HB  VAL A 150      16.319  18.026  32.151  1.00 45.59      C2   H  
ATOM   1820 HG11 VAL A 150      18.450  18.596  33.602  1.00 45.59      C2   H  
ATOM   1821 HG12 VAL A 150      18.463  16.945  34.061  1.00 45.59      C2   H  
ATOM   1822 HG13 VAL A 150      18.910  17.334  32.414  1.00 45.59      C2   H  
ATOM   1823 HG21 VAL A 150      16.909  15.199  32.834  1.00 45.59      C2   H  
ATOM   1824 HG22 VAL A 150      15.692  15.688  31.612  1.00 45.59      C2   H  
ATOM   1825 HG23 VAL A 150      17.435  15.899  31.418  1.00 45.59      C2   H  
ATOM   1826  N   ILE A 151      15.557  19.908  34.265  1.00 46.77      C2   N  
ATOM   1827  CA  ILE A 151      15.565  21.284  34.888  1.00 46.77      C2   C  
ATOM   1828  C   ILE A 151      14.886  21.372  36.217  1.00 46.77      C2   C  
ATOM   1829  O   ILE A 151      15.531  21.848  37.146  1.00 46.77      C2   O  
ATOM   1830  CB  ILE A 151      15.032  22.393  33.930  1.00 46.77      C2   C  
ATOM   1831  CG1 ILE A 151      15.985  22.581  32.723  1.00 46.77      C2   C  
ATOM   1832  CG2 ILE A 151      14.820  23.770  34.557  1.00 46.77      C2   C  
ATOM   1833  CD1 ILE A 151      15.580  23.523  31.628  1.00 46.77      C2   C  
ATOM   1834  H   ILE A 151      15.274  19.870  33.296  1.00 46.77      C2   H  
ATOM   1835  HA  ILE A 151      16.635  21.466  34.989  1.00 46.77      C2   H  
ATOM   1836  HB  ILE A 151      14.055  22.055  33.583  1.00 46.77      C2   H  
ATOM   1837 HG12 ILE A 151      16.937  22.975  33.076  1.00 46.77      C2   H  
ATOM   1838 HG13 ILE A 151      16.250  21.632  32.256  1.00 46.77      C2   H  
ATOM   1839 HG21 ILE A 151      14.614  24.548  33.821  1.00 46.77      C2   H  
ATOM   1840 HG22 ILE A 151      14.049  23.785  35.327  1.00 46.77      C2   H  
ATOM   1841 HG23 ILE A 151      15.711  24.057  35.115  1.00 46.77      C2   H  
ATOM   1842 HD11 ILE A 151      16.137  24.451  31.761  1.00 46.77      C2   H  
ATOM   1843 HD12 ILE A 151      15.733  23.054  30.656  1.00 46.77      C2   H  
ATOM   1844 HD13 ILE A 151      14.531  23.809  31.554  1.00 46.77      C2   H  
ATOM   1845  N   GLU A 152      13.642  20.943  36.278  1.00 53.18      C2   N  
ATOM   1846  CA  GLU A 152      12.800  21.016  37.461  1.00 53.18      C2   C  
ATOM   1847  C   GLU A 152      13.506  20.357  38.699  1.00 53.18      C2   C  
ATOM   1848  O   GLU A 152      13.417  20.899  39.802  1.00 53.18      C2   O  
ATOM   1849  CB  GLU A 152      11.460  20.386  37.067  1.00 53.18      C2   C  
ATOM   1850  CG  GLU A 152      10.633  20.041  38.262  1.00 53.18      C2   C  
ATOM   1851  CD  GLU A 152       9.262  19.678  37.799  1.00 53.18      C2   C  
ATOM   1852  OE1 GLU A 152       9.078  18.720  36.996  1.00 53.18      C2   O  
ATOM   1853  OE2 GLU A 152       8.266  20.312  38.271  1.00 53.18      C2   O  
ATOM   1854  H   GLU A 152      13.140  20.662  35.448  1.00 53.18      C2   H  
ATOM   1855  HA  GLU A 152      12.642  22.070  37.687  1.00 53.18      C2   H  
ATOM   1856  HB2 GLU A 152      10.878  21.072  36.452  1.00 53.18      C2   H  
ATOM   1857  HB3 GLU A 152      11.594  19.500  36.447  1.00 53.18      C2   H  
ATOM   1858  HG2 GLU A 152      10.956  19.286  38.979  1.00 53.18      C2   H  
ATOM   1859  HG3 GLU A 152      10.656  20.987  38.802  1.00 53.18      C2   H  
ATOM   1860  N   VAL A 153      14.061  19.128  38.448  1.00 52.73      C2   N  
ATOM   1861  CA  VAL A 153      14.643  18.361  39.541  1.00 52.73      C2   C  
ATOM   1862  C   VAL A 153      15.999  18.931  39.918  1.00 52.73      C2   C  
ATOM   1863  O   VAL A 153      16.141  19.063  41.143  1.00 52.73      C2   O  
ATOM   1864  CB  VAL A 153      14.725  16.841  39.409  1.00 52.73      C2   C  
ATOM   1865  CG1 VAL A 153      13.300  16.358  38.942  1.00 52.73      C2   C  
ATOM   1866  CG2 VAL A 153      15.760  16.152  38.546  1.00 52.73      C2   C  
ATOM   1867  H   VAL A 153      14.146  18.751  37.515  1.00 52.73      C2   H  
ATOM   1868  HA  VAL A 153      13.908  18.429  40.343  1.00 52.73      C2   H  
ATOM   1869  HB  VAL A 153      14.835  16.419  40.408  1.00 52.73      C2   H  
ATOM   1870 HG11 VAL A 153      13.003  16.824  38.003  1.00 52.73      C2   H  
ATOM   1871 HG12 VAL A 153      13.305  15.281  38.777  1.00 52.73      C2   H  
ATOM   1872 HG13 VAL A 153      12.505  16.560  39.660  1.00 52.73      C2   H  
ATOM   1873 HG21 VAL A 153      15.745  15.067  38.655  1.00 52.73      C2   H  
ATOM   1874 HG22 VAL A 153      15.635  16.308  37.474  1.00 52.73      C2   H  
ATOM   1875 HG23 VAL A 153      16.770  16.514  38.740  1.00 52.73      C2   H  
ATOM   1876  N   CYS A 154      16.987  19.206  39.023  1.00 54.42      C2   N  
ATOM   1877  CA  CYS A 154      18.326  19.823  39.272  1.00 54.42      C2   C  
ATOM   1878  C   CYS A 154      18.244  21.188  40.097  1.00 54.42      C2   C  
ATOM   1879  O   CYS A 154      19.036  21.314  41.037  1.00 54.42      C2   O  
ATOM   1880  CB  CYS A 154      19.235  19.946  38.058  1.00 54.42      C2   C  
ATOM   1881  SG  CYS A 154      19.236  18.465  36.957  1.00 54.42      C2   S  
ATOM   1882  H   CYS A 154      16.731  19.213  38.046  1.00 54.42      C2   H  
ATOM   1883  HA  CYS A 154      18.768  19.093  39.949  1.00 54.42      C2   H  
ATOM   1884  HB2 CYS A 154      18.972  20.829  37.475  1.00 54.42      C2   H  
ATOM   1885  HB3 CYS A 154      20.264  20.147  38.355  1.00 54.42      C2   H  
ATOM   1886  HG  CYS A 154      17.930  18.524  36.681  1.00 54.42      C2   H  
ATOM   1887  N   GLY A 155      17.221  21.978  39.808  1.00 57.99      C2   N  
ATOM   1888  CA  GLY A 155      16.864  23.223  40.540  1.00 57.99      C2   C  
ATOM   1889  C   GLY A 155      16.200  23.056  41.864  1.00 57.99      C2   C  
ATOM   1890  O   GLY A 155      16.139  23.996  42.713  1.00 57.99      C2   O  
ATOM   1891  H   GLY A 155      16.731  21.672  38.979  1.00 57.99      C2   H  
ATOM   1892  HA2 GLY A 155      17.728  23.873  40.679  1.00 57.99      C2   H  
ATOM   1893  HA3 GLY A 155      16.205  23.775  39.871  1.00 57.99      C2   H  
ATOM   1894  N   HIS A 156      15.801  21.814  42.202  1.00 63.13      C2   N  
ATOM   1895  CA  HIS A 156      15.317  21.526  43.538  1.00 63.13      C2   C  
ATOM   1896  C   HIS A 156      16.176  20.566  44.339  1.00 63.13      C2   C  
ATOM   1897  O   HIS A 156      15.688  19.898  45.263  1.00 63.13      C2   O  
ATOM   1898  CB  HIS A 156      13.838  20.883  43.494  1.00 63.13      C2   C  
ATOM   1899  CG  HIS A 156      13.002  21.223  44.722  1.00 63.13      C2   C  
ATOM   1900  CD2 HIS A 156      13.389  21.807  45.880  1.00 63.13      C2   C  
ATOM   1901  ND1 HIS A 156      11.617  20.886  44.823  1.00 63.13      C2   N  
ATOM   1902  CE1 HIS A 156      11.306  21.370  46.031  1.00 63.13      C2   C  
ATOM   1903  NE2 HIS A 156      12.250  22.023  46.652  1.00 63.13      C2   N  
ATOM   1904  H   HIS A 156      15.824  21.096  41.493  1.00 63.13      C2   H  
ATOM   1905  HA  HIS A 156      15.286  22.373  44.224  1.00 63.13      C2   H  
ATOM   1906  HB2 HIS A 156      13.277  21.358  42.689  1.00 63.13      C2   H  
ATOM   1907  HB3 HIS A 156      13.821  19.796  43.426  1.00 63.13      C2   H  
ATOM   1908  HD1 HIS A 156      11.018  20.309  44.249  1.00 63.13      C2   H  
ATOM   1909  HD2 HIS A 156      14.358  22.234  46.092  1.00 63.13      C2   H  
ATOM   1910  HE1 HIS A 156      10.322  21.331  46.475  1.00 63.13      C2   H  
ATOM   1911  N   ASN A 157      17.441  20.461  43.902  1.00 65.47      C2   N  
ATOM   1912  CA  ASN A 157      18.407  19.587  44.538  1.00 65.47      C2   C  
ATOM   1913  C   ASN A 157      18.056  18.073  44.474  1.00 65.47      C2   C  
ATOM   1914  O   ASN A 157      18.496  17.331  45.350  1.00 65.47      C2   O  
ATOM   1915  CB  ASN A 157      18.842  20.126  45.910  1.00 65.47      C2   C  
ATOM   1916  CG  ASN A 157      19.397  21.538  45.820  1.00 65.47      C2   C  
ATOM   1917  ND2 ASN A 157      20.627  21.797  45.373  1.00 65.47      C2   N  
ATOM   1918  OD1 ASN A 157      18.557  22.401  46.067  1.00 65.47      C2   O  
ATOM   1919  H   ASN A 157      17.791  21.082  43.186  1.00 65.47      C2   H  
ATOM   1920  HA  ASN A 157      19.281  19.703  43.898  1.00 65.47      C2   H  
ATOM   1921  HB2 ASN A 157      18.073  20.070  46.681  1.00 65.47      C2   H  
ATOM   1922  HB3 ASN A 157      19.737  19.582  46.212  1.00 65.47      C2   H  
ATOM   1923 HD21 ASN A 157      21.332  21.076  45.424  1.00 65.47      C2   H  
ATOM   1924 HD22 ASN A 157      20.985  22.720  45.169  1.00 65.47      C2   H  
ATOM   1925  N   PHE A 158      17.364  17.637  43.438  1.00 63.47      C2   N  
ATOM   1926  CA  PHE A 158      17.047  16.248  43.097  1.00 63.47      C2   C  
ATOM   1927  C   PHE A 158      15.753  15.689  43.855  1.00 63.47      C2   C  
ATOM   1928  O   PHE A 158      15.522  14.459  43.894  1.00 63.47      C2   O  
ATOM   1929  CB  PHE A 158      18.262  15.400  43.002  1.00 63.47      C2   C  
ATOM   1930  CG  PHE A 158      19.189  15.770  41.826  1.00 63.47      C2   C  
ATOM   1931  CD1 PHE A 158      20.258  16.661  42.051  1.00 63.47      C2   C  
ATOM   1932  CD2 PHE A 158      18.918  15.353  40.499  1.00 63.47      C2   C  
ATOM   1933  CE1 PHE A 158      20.974  17.217  40.988  1.00 63.47      C2   C  
ATOM   1934  CE2 PHE A 158      19.628  15.951  39.399  1.00 63.47      C2   C  
ATOM   1935  CZ  PHE A 158      20.606  16.918  39.690  1.00 63.47      C2   C  
ATOM   1936  H   PHE A 158      17.082  18.259  42.694  1.00 63.47      C2   H  
ATOM   1937  HA  PHE A 158      16.646  16.305  42.085  1.00 63.47      C2   H  
ATOM   1938  HB2 PHE A 158      18.907  15.366  43.880  1.00 63.47      C2   H  
ATOM   1939  HB3 PHE A 158      17.776  14.454  42.763  1.00 63.47      C2   H  
ATOM   1940  HD1 PHE A 158      20.325  17.094  43.038  1.00 63.47      C2   H  
ATOM   1941  HD2 PHE A 158      18.094  14.698  40.259  1.00 63.47      C2   H  
ATOM   1942  HE1 PHE A 158      21.785  17.900  41.192  1.00 63.47      C2   H  
ATOM   1943  HE2 PHE A 158      19.492  15.548  38.407  1.00 63.47      C2   H  
ATOM   1944  HZ  PHE A 158      21.114  17.410  38.874  1.00 63.47      C2   H  
ATOM   1945  N   THR A 159      15.044  16.573  44.495  1.00 64.61      C2   N  
ATOM   1946  CA  THR A 159      13.646  16.354  44.802  1.00 64.61      C2   C  
ATOM   1947  C   THR A 159      12.829  16.193  43.566  1.00 64.61      C2   C  
ATOM   1948  O   THR A 159      12.809  16.987  42.605  1.00 64.61      C2   O  
ATOM   1949  CB  THR A 159      13.019  17.544  45.553  1.00 64.61      C2   C  
ATOM   1950  CG2 THR A 159      11.446  17.593  45.875  1.00 64.61      C2   C  
ATOM   1951  OG1 THR A 159      13.579  17.436  46.858  1.00 64.61      C2   O  
ATOM   1952  H   THR A 159      15.433  17.505  44.504  1.00 64.61      C2   H  
ATOM   1953  HA  THR A 159      13.575  15.484  45.455  1.00 64.61      C2   H  
ATOM   1954  HB  THR A 159      13.376  18.524  45.237  1.00 64.61      C2   H  
ATOM   1955  HG1 THR A 159      14.364  16.887  46.803  1.00 64.61      C2   H  
ATOM   1956 HG21 THR A 159      11.213  18.615  46.177  1.00 64.61      C2   H  
ATOM   1957 HG22 THR A 159      10.966  17.483  44.902  1.00 64.61      C2   H  
ATOM   1958 HG23 THR A 159      10.984  16.792  46.451  1.00 64.61      C2   H  
ATOM   1959  N   ALA A 160      12.031  15.071  43.686  1.00 64.73      C2   N  
ATOM   1960  CA  ALA A 160      11.050  14.649  42.672  1.00 64.73      C2   C  
ATOM   1961  C   ALA A 160      10.121  15.736  42.184  1.00 64.73      C2   C  
ATOM   1962  O   ALA A 160       9.566  16.525  42.949  1.00 64.73      C2   O  
ATOM   1963  CB  ALA A 160      10.208  13.426  43.243  1.00 64.73      C2   C  
ATOM   1964  H   ALA A 160      12.046  14.579  44.567  1.00 64.73      C2   H  
ATOM   1965  HA  ALA A 160      11.672  14.399  41.812  1.00 64.73      C2   H  
ATOM   1966  HB1 ALA A 160       9.641  13.759  44.112  1.00 64.73      C2   H  
ATOM   1967  HB2 ALA A 160       9.548  13.014  42.479  1.00 64.73      C2   H  
ATOM   1968  HB3 ALA A 160      10.903  12.631  43.515  1.00 64.73      C2   H  
ATOM   1969  N   GLY A 161       9.960  15.722  40.869  1.00 60.73      C2   N  
ATOM   1970  CA  GLY A 161       9.306  16.644  39.877  1.00 60.73      C2   C  
ATOM   1971  C   GLY A 161       7.757  16.777  40.130  1.00 60.73      C2   C  
ATOM   1972  O   GLY A 161       7.165  15.800  40.588  1.00 60.73      C2   O  
ATOM   1973  H   GLY A 161      10.280  14.849  40.475  1.00 60.73      C2   H  
ATOM   1974  HA2 GLY A 161       9.848  17.571  39.689  1.00 60.73      C2   H  
ATOM   1975  HA3 GLY A 161       9.430  16.118  38.931  1.00 60.73      C2   H  
ATOM   1976  N   ASP A 162       7.123  17.818  39.622  1.00 58.99      C2   N  
ATOM   1977  CA  ASP A 162       5.672  18.062  39.618  1.00 58.99      C2   C  
ATOM   1978  C   ASP A 162       5.159  18.313  38.167  1.00 58.99      C2   C  
ATOM   1979  O   ASP A 162       4.040  18.035  37.803  1.00 58.99      C2   O  
ATOM   1980  CB  ASP A 162       5.136  19.178  40.481  1.00 58.99      C2   C  
ATOM   1981  CG  ASP A 162       5.711  19.259  41.888  1.00 58.99      C2   C  
ATOM   1982  OD1 ASP A 162       6.052  20.371  42.312  1.00 58.99      C2   O  
ATOM   1983  OD2 ASP A 162       5.597  18.178  42.500  1.00 58.99      C2   O  
ATOM   1984  H   ASP A 162       7.632  18.584  39.203  1.00 58.99      C2   H  
ATOM   1985  HA  ASP A 162       5.126  17.157  39.887  1.00 58.99      C2   H  
ATOM   1986  HB2 ASP A 162       5.266  20.148  40.001  1.00 58.99      C2   H  
ATOM   1987  HB3 ASP A 162       4.074  19.007  40.657  1.00 58.99      C2   H  
ATOM   1988  N   LEU A 163       6.001  18.979  37.352  1.00 51.86      C2   N  
ATOM   1989  CA  LEU A 163       5.724  19.367  35.939  1.00 51.86      C2   C  
ATOM   1990  C   LEU A 163       6.193  18.235  35.015  1.00 51.86      C2   C  
ATOM   1991  O   LEU A 163       5.391  18.001  34.111  1.00 51.86      C2   O  
ATOM   1992  CB  LEU A 163       6.378  20.715  35.511  1.00 51.86      C2   C  
ATOM   1993  CG  LEU A 163       5.791  21.906  36.163  1.00 51.86      C2   C  
ATOM   1994  CD1 LEU A 163       6.570  23.229  35.977  1.00 51.86      C2   C  
ATOM   1995  CD2 LEU A 163       4.370  22.206  35.708  1.00 51.86      C2   C  
ATOM   1996  H   LEU A 163       6.899  19.314  37.671  1.00 51.86      C2   H  
ATOM   1997  HA  LEU A 163       4.662  19.523  35.751  1.00 51.86      C2   H  
ATOM   1998  HB2 LEU A 163       7.437  20.746  35.769  1.00 51.86      C2   H  
ATOM   1999  HB3 LEU A 163       6.263  20.727  34.427  1.00 51.86      C2   H  
ATOM   2000  HG  LEU A 163       5.796  21.706  37.234  1.00 51.86      C2   H  
ATOM   2001 HD11 LEU A 163       7.657  23.153  35.952  1.00 51.86      C2   H  
ATOM   2002 HD12 LEU A 163       6.275  23.674  35.027  1.00 51.86      C2   H  
ATOM   2003 HD13 LEU A 163       6.220  23.930  36.735  1.00 51.86      C2   H  
ATOM   2004 HD21 LEU A 163       4.234  23.287  35.726  1.00 51.86      C2   H  
ATOM   2005 HD22 LEU A 163       4.161  21.874  34.691  1.00 51.86      C2   H  
ATOM   2006 HD23 LEU A 163       3.644  21.771  36.395  1.00 51.86      C2   H  
ATOM   2007  N   GLY A 164       7.367  17.638  35.253  1.00 50.21      C2   N  
ATOM   2008  CA  GLY A 164       8.079  16.775  34.329  1.00 50.21      C2   C  
ATOM   2009  C   GLY A 164       7.256  15.611  33.801  1.00 50.21      C2   C  
ATOM   2010  O   GLY A 164       7.002  15.553  32.576  1.00 50.21      C2   O  
ATOM   2011  H   GLY A 164       7.994  17.878  36.007  1.00 50.21      C2   H  
ATOM   2012  HA2 GLY A 164       8.179  17.335  33.400  1.00 50.21      C2   H  
ATOM   2013  HA3 GLY A 164       9.017  16.422  34.757  1.00 50.21      C2   H  
ATOM   2014  N   PRO A 165       6.768  14.677  34.742  1.00 48.46      C2   N  
ATOM   2015  CA  PRO A 165       5.907  13.559  34.361  1.00 48.46      C2   C  
ATOM   2016  C   PRO A 165       4.581  14.038  33.835  1.00 48.46      C2   C  
ATOM   2017  O   PRO A 165       4.088  13.434  32.891  1.00 48.46      C2   O  
ATOM   2018  CB  PRO A 165       5.758  12.814  35.684  1.00 48.46      C2   C  
ATOM   2019  CG  PRO A 165       6.944  13.123  36.526  1.00 48.46      C2   C  
ATOM   2020  CD  PRO A 165       7.152  14.583  36.133  1.00 48.46      C2   C  
ATOM   2021  HA  PRO A 165       6.387  12.875  33.660  1.00 48.46      C2   H  
ATOM   2022  HB2 PRO A 165       4.899  13.101  36.290  1.00 48.46      C2   H  
ATOM   2023  HB3 PRO A 165       5.634  11.751  35.476  1.00 48.46      C2   H  
ATOM   2024  HG2 PRO A 165       6.689  13.010  37.580  1.00 48.46      C2   H  
ATOM   2025  HG3 PRO A 165       7.757  12.462  36.226  1.00 48.46      C2   H  
ATOM   2026  HD2 PRO A 165       6.387  15.052  36.753  1.00 48.46      C2   H  
ATOM   2027  HD3 PRO A 165       8.161  14.867  36.432  1.00 48.46      C2   H  
ATOM   2028  N   SER A 166       3.946  15.059  34.417  1.00 47.48      C2   N  
ATOM   2029  CA  SER A 166       2.637  15.374  33.956  1.00 47.48      C2   C  
ATOM   2030  C   SER A 166       2.647  16.059  32.619  1.00 47.48      C2   C  
ATOM   2031  O   SER A 166       1.774  15.814  31.837  1.00 47.48      C2   O  
ATOM   2032  CB  SER A 166       2.093  16.430  34.974  1.00 47.48      C2   C  
ATOM   2033  OG  SER A 166       1.578  15.748  36.041  1.00 47.48      C2   O  
ATOM   2034  H   SER A 166       4.388  15.622  35.129  1.00 47.48      C2   H  
ATOM   2035  HA  SER A 166       2.051  14.459  34.051  1.00 47.48      C2   H  
ATOM   2036  HB2 SER A 166       2.687  17.267  35.341  1.00 47.48      C2   H  
ATOM   2037  HB3 SER A 166       1.223  16.900  34.516  1.00 47.48      C2   H  
ATOM   2038  HG  SER A 166       2.329  15.368  36.502  1.00 47.48      C2   H  
ATOM   2039  N   THR A 167       3.698  16.865  32.408  1.00 44.80      C2   N  
ATOM   2040  CA  THR A 167       3.885  17.546  31.062  1.00 44.80      C2   C  
ATOM   2041  C   THR A 167       4.093  16.462  29.956  1.00 44.80      C2   C  
ATOM   2042  O   THR A 167       3.432  16.581  28.915  1.00 44.80      C2   O  
ATOM   2043  CB  THR A 167       5.071  18.511  31.102  1.00 44.80      C2   C  
ATOM   2044  CG2 THR A 167       5.503  19.000  29.663  1.00 44.80      C2   C  
ATOM   2045  OG1 THR A 167       4.766  19.658  31.890  1.00 44.80      C2   O  
ATOM   2046  H   THR A 167       4.441  16.963  33.086  1.00 44.80      C2   H  
ATOM   2047  HA  THR A 167       3.006  18.129  30.786  1.00 44.80      C2   H  
ATOM   2048  HB  THR A 167       5.895  17.948  31.541  1.00 44.80      C2   H  
ATOM   2049  HG1 THR A 167       4.707  19.263  32.762  1.00 44.80      C2   H  
ATOM   2050 HG21 THR A 167       6.362  19.671  29.690  1.00 44.80      C2   H  
ATOM   2051 HG22 THR A 167       5.749  18.231  28.931  1.00 44.80      C2   H  
ATOM   2052 HG23 THR A 167       4.702  19.667  29.346  1.00 44.80      C2   H  
ATOM   2053  N   ILE A 168       4.951  15.467  30.145  1.00 43.14      C2   N  
ATOM   2054  CA  ILE A 168       5.254  14.375  29.381  1.00 43.14      C2   C  
ATOM   2055  C   ILE A 168       4.039  13.575  29.119  1.00 43.14      C2   C  
ATOM   2056  O   ILE A 168       3.848  13.276  27.973  1.00 43.14      C2   O  
ATOM   2057  CB  ILE A 168       6.303  13.442  30.157  1.00 43.14      C2   C  
ATOM   2058  CG1 ILE A 168       7.703  14.120  30.006  1.00 43.14      C2   C  
ATOM   2059  CG2 ILE A 168       6.405  12.018  29.716  1.00 43.14      C2   C  
ATOM   2060  CD1 ILE A 168       8.747  13.488  31.003  1.00 43.14      C2   C  
ATOM   2061  H   ILE A 168       5.499  15.569  30.987  1.00 43.14      C2   H  
ATOM   2062  HA  ILE A 168       5.616  14.737  28.419  1.00 43.14      C2   H  
ATOM   2063  HB  ILE A 168       6.003  13.443  31.205  1.00 43.14      C2   H  
ATOM   2064 HG12 ILE A 168       8.114  14.180  28.999  1.00 43.14      C2   H  
ATOM   2065 HG13 ILE A 168       7.678  15.153  30.352  1.00 43.14      C2   H  
ATOM   2066 HG21 ILE A 168       7.084  11.577  30.445  1.00 43.14      C2   H  
ATOM   2067 HG22 ILE A 168       5.490  11.440  29.586  1.00 43.14      C2   H  
ATOM   2068 HG23 ILE A 168       6.935  11.896  28.771  1.00 43.14      C2   H  
ATOM   2069 HD11 ILE A 168       8.490  13.209  32.025  1.00 43.14      C2   H  
ATOM   2070 HD12 ILE A 168       9.208  12.610  30.550  1.00 43.14      C2   H  
ATOM   2071 HD13 ILE A 168       9.572  14.175  31.195  1.00 43.14      C2   H  
ATOM   2072  N   VAL A 169       3.203  13.157  30.072  1.00 44.03      C2   N  
ATOM   2073  CA  VAL A 169       1.952  12.462  29.662  1.00 44.03      C2   C  
ATOM   2074  C   VAL A 169       0.970  13.340  28.846  1.00 44.03      C2   C  
ATOM   2075  O   VAL A 169       0.474  12.872  27.813  1.00 44.03      C2   O  
ATOM   2076  CB  VAL A 169       1.250  11.777  30.816  1.00 44.03      C2   C  
ATOM   2077  CG1 VAL A 169       2.121  10.584  31.278  1.00 44.03      C2   C  
ATOM   2078  CG2 VAL A 169       0.796  12.651  31.990  1.00 44.03      C2   C  
ATOM   2079  H   VAL A 169       3.372  13.231  31.065  1.00 44.03      C2   H  
ATOM   2080  HA  VAL A 169       2.239  11.677  28.961  1.00 44.03      C2   H  
ATOM   2081  HB  VAL A 169       0.399  11.285  30.346  1.00 44.03      C2   H  
ATOM   2082 HG11 VAL A 169       2.313   9.875  30.473  1.00 44.03      C2   H  
ATOM   2083 HG12 VAL A 169       3.087  10.883  31.685  1.00 44.03      C2   H  
ATOM   2084 HG13 VAL A 169       1.601  10.009  32.045  1.00 44.03      C2   H  
ATOM   2085 HG21 VAL A 169       0.240  13.528  31.657  1.00 44.03      C2   H  
ATOM   2086 HG22 VAL A 169       0.187  12.033  32.650  1.00 44.03      C2   H  
ATOM   2087 HG23 VAL A 169       1.762  12.973  32.379  1.00 44.03      C2   H  
ATOM   2088  N   GLY A 170       0.796  14.606  29.220  1.00 43.22      C2   N  
ATOM   2089  CA  GLY A 170      -0.021  15.618  28.506  1.00 43.22      C2   C  
ATOM   2090  C   GLY A 170       0.428  15.641  27.045  1.00 43.22      C2   C  
ATOM   2091  O   GLY A 170      -0.446  15.855  26.123  1.00 43.22      C2   O  
ATOM   2092  H   GLY A 170       1.401  14.995  29.929  1.00 43.22      C2   H  
ATOM   2093  HA2 GLY A 170      -1.055  15.274  28.532  1.00 43.22      C2   H  
ATOM   2094  HA3 GLY A 170       0.107  16.567  29.027  1.00 43.22      C2   H  
ATOM   2095  N   SER A 171       1.769  15.578  26.908  1.00 43.76      C2   N  
ATOM   2096  CA  SER A 171       2.574  15.643  25.704  1.00 43.76      C2   C  
ATOM   2097  C   SER A 171       2.446  14.342  24.856  1.00 43.76      C2   C  
ATOM   2098  O   SER A 171       2.066  14.402  23.676  1.00 43.76      C2   O  
ATOM   2099  CB  SER A 171       3.950  16.159  25.938  1.00 43.76      C2   C  
ATOM   2100  OG  SER A 171       4.671  16.321  24.722  1.00 43.76      C2   O  
ATOM   2101  H   SER A 171       2.298  15.605  27.768  1.00 43.76      C2   H  
ATOM   2102  HA  SER A 171       1.961  16.318  25.107  1.00 43.76      C2   H  
ATOM   2103  HB2 SER A 171       3.918  17.061  26.549  1.00 43.76      C2   H  
ATOM   2104  HB3 SER A 171       4.515  15.495  26.593  1.00 43.76      C2   H  
ATOM   2105  HG  SER A 171       4.435  17.242  24.589  1.00 43.76      C2   H  
ATOM   2106  N   ALA A 172       2.581  13.147  25.508  1.00 44.65      C2   N  
ATOM   2107  CA  ALA A 172       2.347  11.794  24.929  1.00 44.65      C2   C  
ATOM   2108  C   ALA A 172       0.883  11.632  24.369  1.00 44.65      C2   C  
ATOM   2109  O   ALA A 172       0.676  10.998  23.318  1.00 44.65      C2   O  
ATOM   2110  CB  ALA A 172       2.786  10.738  25.939  1.00 44.65      C2   C  
ATOM   2111  H   ALA A 172       2.876  13.209  26.472  1.00 44.65      C2   H  
ATOM   2112  HA  ALA A 172       2.975  11.681  24.045  1.00 44.65      C2   H  
ATOM   2113  HB1 ALA A 172       2.201  10.944  26.835  1.00 44.65      C2   H  
ATOM   2114  HB2 ALA A 172       2.634   9.759  25.484  1.00 44.65      C2   H  
ATOM   2115  HB3 ALA A 172       3.826  10.890  26.227  1.00 44.65      C2   H  
ATOM   2116  N   ALA A 173      -0.090  12.010  25.191  1.00 46.67      C2   N  
ATOM   2117  CA  ALA A 173      -1.473  12.133  24.862  1.00 46.67      C2   C  
ATOM   2118  C   ALA A 173      -1.646  13.082  23.574  1.00 46.67      C2   C  
ATOM   2119  O   ALA A 173      -2.344  12.566  22.709  1.00 46.67      C2   O  
ATOM   2120  CB  ALA A 173      -2.228  12.658  26.111  1.00 46.67      C2   C  
ATOM   2121  H   ALA A 173       0.093  12.644  25.956  1.00 46.67      C2   H  
ATOM   2122  HA  ALA A 173      -1.760  11.122  24.573  1.00 46.67      C2   H  
ATOM   2123  HB1 ALA A 173      -3.293  12.754  25.899  1.00 46.67      C2   H  
ATOM   2124  HB2 ALA A 173      -2.086  12.049  27.004  1.00 46.67      C2   H  
ATOM   2125  HB3 ALA A 173      -1.848  13.641  26.386  1.00 46.67      C2   H  
ATOM   2126  N   PHE A 174      -1.182  14.360  23.574  1.00 44.59      C2   N  
ATOM   2127  CA  PHE A 174      -1.212  15.231  22.366  1.00 44.59      C2   C  
ATOM   2128  C   PHE A 174      -0.582  14.662  21.107  1.00 44.59      C2   C  
ATOM   2129  O   PHE A 174      -1.305  14.712  20.109  1.00 44.59      C2   O  
ATOM   2130  CB  PHE A 174      -0.801  16.644  22.734  1.00 44.59      C2   C  
ATOM   2131  CG  PHE A 174      -0.303  17.588  21.666  1.00 44.59      C2   C  
ATOM   2132  CD1 PHE A 174      -1.188  18.316  20.842  1.00 44.59      C2   C  
ATOM   2133  CD2 PHE A 174       1.056  17.510  21.392  1.00 44.59      C2   C  
ATOM   2134  CE1 PHE A 174      -0.646  19.234  19.981  1.00 44.59      C2   C  
ATOM   2135  CE2 PHE A 174       1.615  18.380  20.502  1.00 44.59      C2   C  
ATOM   2136  CZ  PHE A 174       0.741  19.247  19.780  1.00 44.59      C2   C  
ATOM   2137  H   PHE A 174      -0.620  14.655  24.360  1.00 44.59      C2   H  
ATOM   2138  HA  PHE A 174      -2.280  15.216  22.152  1.00 44.59      C2   H  
ATOM   2139  HB2 PHE A 174      -1.625  17.201  23.179  1.00 44.59      C2   H  
ATOM   2140  HB3 PHE A 174       0.018  16.537  23.446  1.00 44.59      C2   H  
ATOM   2141  HD1 PHE A 174      -2.247  18.387  21.038  1.00 44.59      C2   H  
ATOM   2142  HD2 PHE A 174       1.683  16.875  22.000  1.00 44.59      C2   H  
ATOM   2143  HE1 PHE A 174      -1.286  19.896  19.416  1.00 44.59      C2   H  
ATOM   2144  HE2 PHE A 174       2.655  18.280  20.230  1.00 44.59      C2   H  
ATOM   2145  HZ  PHE A 174       1.205  19.932  19.086  1.00 44.59      C2   H  
ATOM   2146  N   ASN A 175       0.609  13.971  21.175  1.00 44.84      C2   N  
ATOM   2147  CA  ASN A 175       1.248  13.255  20.035  1.00 44.84      C2   C  
ATOM   2148  C   ASN A 175       0.446  12.118  19.568  1.00 44.84      C2   C  
ATOM   2149  O   ASN A 175       0.116  12.090  18.391  1.00 44.84      C2   O  
ATOM   2150  CB  ASN A 175       2.689  12.878  20.466  1.00 44.84      C2   C  
ATOM   2151  CG  ASN A 175       3.689  13.947  20.187  1.00 44.84      C2   C  
ATOM   2152  ND2 ASN A 175       4.403  14.377  21.179  1.00 44.84      C2   N  
ATOM   2153  OD1 ASN A 175       3.752  14.307  18.990  1.00 44.84      C2   O  
ATOM   2154  H   ASN A 175       1.088  14.033  22.062  1.00 44.84      C2   H  
ATOM   2155  HA  ASN A 175       1.250  14.063  19.304  1.00 44.84      C2   H  
ATOM   2156  HB2 ASN A 175       2.685  12.615  21.524  1.00 44.84      C2   H  
ATOM   2157  HB3 ASN A 175       3.036  11.924  20.070  1.00 44.84      C2   H  
ATOM   2158 HD21 ASN A 175       4.063  13.973  22.041  1.00 44.84      C2   H  
ATOM   2159 HD22 ASN A 175       5.056  15.147  21.196  1.00 44.84      C2   H  
ATOM   2160  N   MET A 176       0.059  11.198  20.495  1.00 48.87      C2   N  
ATOM   2161  CA  MET A 176      -0.681   9.985  20.083  1.00 48.87      C2   C  
ATOM   2162  C   MET A 176      -2.077  10.170  19.586  1.00 48.87      C2   C  
ATOM   2163  O   MET A 176      -2.572   9.392  18.790  1.00 48.87      C2   O  
ATOM   2164  CB  MET A 176      -0.478   8.809  21.125  1.00 48.87      C2   C  
ATOM   2165  CG  MET A 176      -1.560   8.743  22.291  1.00 48.87      C2   C  
ATOM   2166  SD  MET A 176      -1.342   7.379  23.356  1.00 48.87      C2   S  
ATOM   2167  CE  MET A 176      -2.621   7.484  24.657  1.00 48.87      C2   C  
ATOM   2168  H   MET A 176       0.307  11.243  21.473  1.00 48.87      C2   H  
ATOM   2169  HA  MET A 176      -0.158   9.626  19.196  1.00 48.87      C2   H  
ATOM   2170  HB2 MET A 176      -0.692   7.868  20.618  1.00 48.87      C2   H  
ATOM   2171  HB3 MET A 176       0.549   8.705  21.473  1.00 48.87      C2   H  
ATOM   2172  HG2 MET A 176      -1.653   9.693  22.816  1.00 48.87      C2   H  
ATOM   2173  HG3 MET A 176      -2.566   8.618  21.888  1.00 48.87      C2   H  
ATOM   2174  HE1 MET A 176      -2.760   8.465  25.109  1.00 48.87      C2   H  
ATOM   2175  HE2 MET A 176      -3.614   7.083  24.457  1.00 48.87      C2   H  
ATOM   2176  HE3 MET A 176      -2.358   6.882  25.528  1.00 48.87      C2   H  
ATOM   2177  N   PHE A 177      -2.753  11.243  20.043  1.00 51.57      C2   N  
ATOM   2178  CA  PHE A 177      -4.080  11.614  19.577  1.00 51.57      C2   C  
ATOM   2179  C   PHE A 177      -4.115  12.747  18.579  1.00 51.57      C2   C  
ATOM   2180  O   PHE A 177      -4.713  12.545  17.535  1.00 51.57      C2   O  
ATOM   2181  CB  PHE A 177      -5.156  11.878  20.713  1.00 51.57      C2   C  
ATOM   2182  CG  PHE A 177      -5.563  10.625  21.445  1.00 51.57      C2   C  
ATOM   2183  CD1 PHE A 177      -6.401   9.706  20.817  1.00 51.57      C2   C  
ATOM   2184  CD2 PHE A 177      -5.138  10.422  22.770  1.00 51.57      C2   C  
ATOM   2185  CE1 PHE A 177      -6.744   8.534  21.546  1.00 51.57      C2   C  
ATOM   2186  CE2 PHE A 177      -5.441   9.220  23.427  1.00 51.57      C2   C  
ATOM   2187  CZ  PHE A 177      -6.315   8.333  22.816  1.00 51.57      C2   C  
ATOM   2188  H   PHE A 177      -2.289  11.896  20.659  1.00 51.57      C2   H  
ATOM   2189  HA  PHE A 177      -4.509  10.766  19.043  1.00 51.57      C2   H  
ATOM   2190  HB2 PHE A 177      -4.789  12.581  21.461  1.00 51.57      C2   H  
ATOM   2191  HB3 PHE A 177      -6.035  12.365  20.293  1.00 51.57      C2   H  
ATOM   2192  HD1 PHE A 177      -6.805   9.851  19.826  1.00 51.57      C2   H  
ATOM   2193  HD2 PHE A 177      -4.474  11.153  23.208  1.00 51.57      C2   H  
ATOM   2194  HE1 PHE A 177      -7.388   7.806  21.074  1.00 51.57      C2   H  
ATOM   2195  HE2 PHE A 177      -5.191   8.966  24.447  1.00 51.57      C2   H  
ATOM   2196  HZ  PHE A 177      -6.632   7.459  23.366  1.00 51.57      C2   H  
ATOM   2197  N   ILE A 178      -3.722  13.990  19.029  1.00 49.81      C2   N  
ATOM   2198  CA  ILE A 178      -4.076  15.239  18.383  1.00 49.81      C2   C  
ATOM   2199  C   ILE A 178      -3.199  15.508  17.121  1.00 49.81      C2   C  
ATOM   2200  O   ILE A 178      -3.741  15.926  16.103  1.00 49.81      C2   O  
ATOM   2201  CB  ILE A 178      -3.986  16.503  19.338  1.00 49.81      C2   C  
ATOM   2202  CG1 ILE A 178      -4.832  16.179  20.632  1.00 49.81      C2   C  
ATOM   2203  CG2 ILE A 178      -4.390  17.892  18.725  1.00 49.81      C2   C  
ATOM   2204  CD1 ILE A 178      -4.677  17.200  21.790  1.00 49.81      C2   C  
ATOM   2205  H   ILE A 178      -3.294  14.088  19.938  1.00 49.81      C2   H  
ATOM   2206  HA  ILE A 178      -5.118  15.105  18.091  1.00 49.81      C2   H  
ATOM   2207  HB  ILE A 178      -2.916  16.586  19.530  1.00 49.81      C2   H  
ATOM   2208 HG12 ILE A 178      -5.874  16.047  20.340  1.00 49.81      C2   H  
ATOM   2209 HG13 ILE A 178      -4.489  15.200  20.968  1.00 49.81      C2   H  
ATOM   2210 HG21 ILE A 178      -5.306  17.995  18.144  1.00 49.81      C2   H  
ATOM   2211 HG22 ILE A 178      -4.451  18.620  19.534  1.00 49.81      C2   H  
ATOM   2212 HG23 ILE A 178      -3.612  18.078  17.985  1.00 49.81      C2   H  
ATOM   2213 HD11 ILE A 178      -5.449  17.024  22.539  1.00 49.81      C2   H  
ATOM   2214 HD12 ILE A 178      -3.759  16.953  22.323  1.00 49.81      C2   H  
ATOM   2215 HD13 ILE A 178      -4.662  18.263  21.547  1.00 49.81      C2   H  
ATOM   2216  N   ILE A 179      -1.937  15.085  17.140  1.00 50.39      C2   N  
ATOM   2217  CA  ILE A 179      -1.038  15.150  15.994  1.00 50.39      C2   C  
ATOM   2218  C   ILE A 179      -1.461  14.109  14.925  1.00 50.39      C2   C  
ATOM   2219  O   ILE A 179      -1.337  14.460  13.722  1.00 50.39      C2   O  
ATOM   2220  CB  ILE A 179       0.477  15.023  16.370  1.00 50.39      C2   C  
ATOM   2221  CG1 ILE A 179       0.922  16.009  17.367  1.00 50.39      C2   C  
ATOM   2222  CG2 ILE A 179       1.387  14.854  15.119  1.00 50.39      C2   C  
ATOM   2223  CD1 ILE A 179       0.968  17.495  16.867  1.00 50.39      C2   C  
ATOM   2224  H   ILE A 179      -1.499  14.721  17.975  1.00 50.39      C2   H  
ATOM   2225  HA  ILE A 179      -1.264  16.146  15.612  1.00 50.39      C2   H  
ATOM   2226  HB  ILE A 179       0.574  14.054  16.860  1.00 50.39      C2   H  
ATOM   2227 HG12 ILE A 179       0.311  16.015  18.270  1.00 50.39      C2   H  
ATOM   2228 HG13 ILE A 179       1.917  15.804  17.761  1.00 50.39      C2   H  
ATOM   2229 HG21 ILE A 179       1.556  15.809  14.620  1.00 50.39      C2   H  
ATOM   2230 HG22 ILE A 179       2.411  14.678  15.447  1.00 50.39      C2   H  
ATOM   2231 HG23 ILE A 179       1.078  14.075  14.422  1.00 50.39      C2   H  
ATOM   2232 HD11 ILE A 179       1.217  17.612  15.812  1.00 50.39      C2   H  
ATOM   2233 HD12 ILE A 179      -0.034  17.924  16.842  1.00 50.39      C2   H  
ATOM   2234 HD13 ILE A 179       1.611  18.130  17.476  1.00 50.39      C2   H  
ATOM   2235  N   ILE A 180      -1.881  12.903  15.255  1.00 55.10      C2   N  
ATOM   2236  CA  ILE A 180      -2.408  11.870  14.427  1.00 55.10      C2   C  
ATOM   2237  C   ILE A 180      -3.781  12.250  13.880  1.00 55.10      C2   C  
ATOM   2238  O   ILE A 180      -3.971  12.081  12.637  1.00 55.10      C2   O  
ATOM   2239  CB  ILE A 180      -2.555  10.619  15.282  1.00 55.10      C2   C  
ATOM   2240  CG1 ILE A 180      -1.170  10.128  15.905  1.00 55.10      C2   C  
ATOM   2241  CG2 ILE A 180      -3.434   9.378  14.682  1.00 55.10      C2   C  
ATOM   2242  CD1 ILE A 180      -0.406   9.257  14.847  1.00 55.10      C2   C  
ATOM   2243  H   ILE A 180      -1.901  12.645  16.232  1.00 55.10      C2   H  
ATOM   2244  HA  ILE A 180      -1.678  11.808  13.619  1.00 55.10      C2   H  
ATOM   2245  HB  ILE A 180      -3.170  11.005  16.095  1.00 55.10      C2   H  
ATOM   2246 HG12 ILE A 180      -0.575  10.935  16.332  1.00 55.10      C2   H  
ATOM   2247 HG13 ILE A 180      -1.370   9.485  16.762  1.00 55.10      C2   H  
ATOM   2248 HG21 ILE A 180      -3.005   8.975  13.765  1.00 55.10      C2   H  
ATOM   2249 HG22 ILE A 180      -3.661   8.542  15.344  1.00 55.10      C2   H  
ATOM   2250 HG23 ILE A 180      -4.426   9.671  14.336  1.00 55.10      C2   H  
ATOM   2251 HD11 ILE A 180       0.601   9.660  14.735  1.00 55.10      C2   H  
ATOM   2252 HD12 ILE A 180      -0.381   8.183  15.031  1.00 55.10      C2   H  
ATOM   2253 HD13 ILE A 180      -0.734   9.265  13.807  1.00 55.10      C2   H  
ATOM   2254  N   ALA A 181      -4.582  12.992  14.562  1.00 59.02      C2   N  
ATOM   2255  CA  ALA A 181      -5.808  13.703  14.073  1.00 59.02      C2   C  
ATOM   2256  C   ALA A 181      -5.620  14.875  13.070  1.00 59.02      C2   C  
ATOM   2257  O   ALA A 181      -6.286  14.973  12.022  1.00 59.02      C2   O  
ATOM   2258  CB  ALA A 181      -6.655  14.357  15.201  1.00 59.02      C2   C  
ATOM   2259  H   ALA A 181      -4.366  13.192  15.528  1.00 59.02      C2   H  
ATOM   2260  HA  ALA A 181      -6.323  12.981  13.438  1.00 59.02      C2   H  
ATOM   2261  HB1 ALA A 181      -7.161  13.578  15.772  1.00 59.02      C2   H  
ATOM   2262  HB2 ALA A 181      -6.018  14.856  15.931  1.00 59.02      C2   H  
ATOM   2263  HB3 ALA A 181      -7.310  15.085  14.723  1.00 59.02      C2   H  
ATOM   2264  N   LEU A 182      -4.517  15.605  13.238  1.00 61.40      C2   N  
ATOM   2265  CA  LEU A 182      -3.875  16.466  12.200  1.00 61.40      C2   C  
ATOM   2266  C   LEU A 182      -3.497  15.785  10.913  1.00 61.40      C2   C  
ATOM   2267  O   LEU A 182      -3.930  16.129   9.830  1.00 61.40      C2   O  
ATOM   2268  CB  LEU A 182      -2.826  17.374  12.984  1.00 61.40      C2   C  
ATOM   2269  CG  LEU A 182      -2.024  18.431  12.175  1.00 61.40      C2   C  
ATOM   2270  CD1 LEU A 182      -2.828  19.482  11.398  1.00 61.40      C2   C  
ATOM   2271  CD2 LEU A 182      -0.964  19.027  13.088  1.00 61.40      C2   C  
ATOM   2272  H   LEU A 182      -4.039  15.652  14.126  1.00 61.40      C2   H  
ATOM   2273  HA  LEU A 182      -4.703  17.137  11.973  1.00 61.40      C2   H  
ATOM   2274  HB2 LEU A 182      -3.348  17.854  13.811  1.00 61.40      C2   H  
ATOM   2275  HB3 LEU A 182      -2.156  16.559  13.259  1.00 61.40      C2   H  
ATOM   2276  HG  LEU A 182      -1.486  17.803  11.465  1.00 61.40      C2   H  
ATOM   2277 HD11 LEU A 182      -2.820  19.415  10.310  1.00 61.40      C2   H  
ATOM   2278 HD12 LEU A 182      -3.841  19.382  11.788  1.00 61.40      C2   H  
ATOM   2279 HD13 LEU A 182      -2.429  20.437  11.738  1.00 61.40      C2   H  
ATOM   2280 HD21 LEU A 182      -0.163  19.448  12.480  1.00 61.40      C2   H  
ATOM   2281 HD22 LEU A 182      -1.391  19.813  13.713  1.00 61.40      C2   H  
ATOM   2282 HD23 LEU A 182      -0.537  18.299  13.777  1.00 61.40      C2   H  
ATOM   2283  N   CYS A 183      -2.832  14.649  11.080  1.00 65.51      C2   N  
ATOM   2284  CA  CYS A 183      -2.281  13.783   9.974  1.00 65.51      C2   C  
ATOM   2285  C   CYS A 183      -3.346  13.154   9.182  1.00 65.51      C2   C  
ATOM   2286  O   CYS A 183      -3.247  13.165   7.936  1.00 65.51      C2   O  
ATOM   2287  CB  CYS A 183      -1.331  12.731  10.592  1.00 65.51      C2   C  
ATOM   2288  SG  CYS A 183       0.239  13.495  11.224  1.00 65.51      C2   S  
ATOM   2289  H   CYS A 183      -2.603  14.346  12.016  1.00 65.51      C2   H  
ATOM   2290  HA  CYS A 183      -1.632  14.357   9.312  1.00 65.51      C2   H  
ATOM   2291  HB2 CYS A 183      -1.774  12.111  11.372  1.00 65.51      C2   H  
ATOM   2292  HB3 CYS A 183      -0.892  12.014   9.898  1.00 65.51      C2   H  
ATOM   2293  HG  CYS A 183      -0.456  14.164  12.148  1.00 65.51      C2   H  
ATOM   2294  N   VAL A 184      -4.375  12.608   9.819  1.00 68.36      C2   N  
ATOM   2295  CA  VAL A 184      -5.574  12.206   8.971  1.00 68.36      C2   C  
ATOM   2296  C   VAL A 184      -6.331  13.386   8.303  1.00 68.36      C2   C  
ATOM   2297  O   VAL A 184      -6.600  13.287   7.169  1.00 68.36      C2   O  
ATOM   2298  CB  VAL A 184      -6.614  11.435   9.734  1.00 68.36      C2   C  
ATOM   2299  CG1 VAL A 184      -7.982  11.236   9.044  1.00 68.36      C2   C  
ATOM   2300  CG2 VAL A 184      -6.155   9.998  10.129  1.00 68.36      C2   C  
ATOM   2301  H   VAL A 184      -4.470  12.596  10.824  1.00 68.36      C2   H  
ATOM   2302  HA  VAL A 184      -5.237  11.580   8.144  1.00 68.36      C2   H  
ATOM   2303  HB  VAL A 184      -6.793  12.021  10.635  1.00 68.36      C2   H  
ATOM   2304 HG11 VAL A 184      -8.575  12.150   9.017  1.00 68.36      C2   H  
ATOM   2305 HG12 VAL A 184      -7.919  10.855   8.025  1.00 68.36      C2   H  
ATOM   2306 HG13 VAL A 184      -8.643  10.527   9.543  1.00 68.36      C2   H  
ATOM   2307 HG21 VAL A 184      -6.611   9.725  11.081  1.00 68.36      C2   H  
ATOM   2308 HG22 VAL A 184      -6.286   9.201   9.398  1.00 68.36      C2   H  
ATOM   2309 HG23 VAL A 184      -5.094  10.137  10.338  1.00 68.36      C2   H  
ATOM   2310  N   TYR A 185      -6.577  14.534   9.032  1.00 71.68      C2   N  
ATOM   2311  CA  TYR A 185      -7.245  15.769   8.585  1.00 71.68      C2   C  
ATOM   2312  C   TYR A 185      -6.608  16.380   7.357  1.00 71.68      C2   C  
ATOM   2313  O   TYR A 185      -7.302  16.666   6.450  1.00 71.68      C2   O  
ATOM   2314  CB  TYR A 185      -7.508  16.753   9.777  1.00 71.68      C2   C  
ATOM   2315  CG  TYR A 185      -8.012  18.089   9.462  1.00 71.68      C2   C  
ATOM   2316  CD1 TYR A 185      -9.307  18.180   8.930  1.00 71.68      C2   C  
ATOM   2317  CD2 TYR A 185      -7.271  19.311   9.787  1.00 71.68      C2   C  
ATOM   2318  CE1 TYR A 185      -9.850  19.396   8.610  1.00 71.68      C2   C  
ATOM   2319  CE2 TYR A 185      -7.860  20.581   9.497  1.00 71.68      C2   C  
ATOM   2320  CZ  TYR A 185      -9.139  20.585   8.885  1.00 71.68      C2   C  
ATOM   2321  OH  TYR A 185      -9.750  21.765   8.529  1.00 71.68      C2   O  
ATOM   2322  H   TYR A 185      -6.132  14.537   9.939  1.00 71.68      C2   H  
ATOM   2323  HA  TYR A 185      -8.239  15.437   8.283  1.00 71.68      C2   H  
ATOM   2324  HB2 TYR A 185      -8.215  16.331  10.492  1.00 71.68      C2   H  
ATOM   2325  HB3 TYR A 185      -6.533  16.897  10.243  1.00 71.68      C2   H  
ATOM   2326  HD1 TYR A 185      -9.902  17.313   8.685  1.00 71.68      C2   H  
ATOM   2327  HD2 TYR A 185      -6.278  19.119  10.164  1.00 71.68      C2   H  
ATOM   2328  HE1 TYR A 185     -10.844  19.400   8.187  1.00 71.68      C2   H  
ATOM   2329  HE2 TYR A 185      -7.313  21.463   9.797  1.00 71.68      C2   H  
ATOM   2330  HH  TYR A 185     -10.666  21.657   8.262  1.00 71.68      C2   H  
ATOM   2331  N   VAL A 186      -5.262  16.512   7.284  1.00 70.39      C2   N  
ATOM   2332  CA  VAL A 186      -4.509  17.199   6.266  1.00 70.39      C2   C  
ATOM   2333  C   VAL A 186      -4.259  16.398   4.934  1.00 70.39      C2   C  
ATOM   2334  O   VAL A 186      -3.600  16.830   4.039  1.00 70.39      C2   O  
ATOM   2335  CB  VAL A 186      -3.174  17.754   6.794  1.00 70.39      C2   C  
ATOM   2336  CG1 VAL A 186      -1.890  16.910   6.648  1.00 70.39      C2   C  
ATOM   2337  CG2 VAL A 186      -2.743  19.072   6.097  1.00 70.39      C2   C  
ATOM   2338  H   VAL A 186      -4.702  16.271   8.089  1.00 70.39      C2   H  
ATOM   2339  HA  VAL A 186      -5.149  18.009   5.919  1.00 70.39      C2   H  
ATOM   2340  HB  VAL A 186      -3.302  18.001   7.848  1.00 70.39      C2   H  
ATOM   2341 HG11 VAL A 186      -1.666  16.690   5.604  1.00 70.39      C2   H  
ATOM   2342 HG12 VAL A 186      -1.024  17.486   6.976  1.00 70.39      C2   H  
ATOM   2343 HG13 VAL A 186      -2.126  16.046   7.268  1.00 70.39      C2   H  
ATOM   2344 HG21 VAL A 186      -2.654  19.077   5.010  1.00 70.39      C2   H  
ATOM   2345 HG22 VAL A 186      -3.495  19.817   6.354  1.00 70.39      C2   H  
ATOM   2346 HG23 VAL A 186      -1.862  19.578   6.491  1.00 70.39      C2   H  
ATOM   2347  N   VAL A 187      -4.746  15.146   4.907  1.00 77.03      C2   N  
ATOM   2348  CA  VAL A 187      -4.587  14.233   3.736  1.00 77.03      C2   C  
ATOM   2349  C   VAL A 187      -5.846  14.435   2.781  1.00 77.03      C2   C  
ATOM   2350  O   VAL A 187      -6.912  14.629   3.376  1.00 77.03      C2   O  
ATOM   2351  CB  VAL A 187      -4.432  12.732   4.139  1.00 77.03      C2   C  
ATOM   2352  CG1 VAL A 187      -4.660  11.654   3.077  1.00 77.03      C2   C  
ATOM   2353  CG2 VAL A 187      -3.023  12.456   4.714  1.00 77.03      C2   C  
ATOM   2354  H   VAL A 187      -5.483  14.905   5.554  1.00 77.03      C2   H  
ATOM   2355  HA  VAL A 187      -3.670  14.520   3.221  1.00 77.03      C2   H  
ATOM   2356  HB  VAL A 187      -5.084  12.645   5.008  1.00 77.03      C2   H  
ATOM   2357 HG11 VAL A 187      -4.547  10.674   3.542  1.00 77.03      C2   H  
ATOM   2358 HG12 VAL A 187      -5.590  11.602   2.512  1.00 77.03      C2   H  
ATOM   2359 HG13 VAL A 187      -3.801  11.658   2.405  1.00 77.03      C2   H  
ATOM   2360 HG21 VAL A 187      -2.818  13.219   5.465  1.00 77.03      C2   H  
ATOM   2361 HG22 VAL A 187      -3.010  11.523   5.278  1.00 77.03      C2   H  
ATOM   2362 HG23 VAL A 187      -2.279  12.390   3.920  1.00 77.03      C2   H  
ATOM   2363  N   PRO A 188      -5.613  14.601   1.422  1.00 84.55      C2   N  
ATOM   2364  CA  PRO A 188      -6.734  14.713   0.483  1.00 84.55      C2   C  
ATOM   2365  C   PRO A 188      -7.903  13.712   0.663  1.00 84.55      C2   C  
ATOM   2366  O   PRO A 188      -7.728  12.597   1.080  1.00 84.55      C2   O  
ATOM   2367  CB  PRO A 188      -6.093  14.593  -0.876  1.00 84.55      C2   C  
ATOM   2368  CG  PRO A 188      -4.592  14.340  -0.716  1.00 84.55      C2   C  
ATOM   2369  CD  PRO A 188      -4.324  14.724   0.712  1.00 84.55      C2   C  
ATOM   2370  HA  PRO A 188      -7.210  15.692   0.539  1.00 84.55      C2   H  
ATOM   2371  HB2 PRO A 188      -6.556  13.777  -1.431  1.00 84.55      C2   H  
ATOM   2372  HB3 PRO A 188      -6.249  15.518  -1.430  1.00 84.55      C2   H  
ATOM   2373  HG2 PRO A 188      -4.433  13.287  -0.946  1.00 84.55      C2   H  
ATOM   2374  HG3 PRO A 188      -4.086  14.899  -1.503  1.00 84.55      C2   H  
ATOM   2375  HD2 PRO A 188      -3.554  14.099   1.162  1.00 84.55      C2   H  
ATOM   2376  HD3 PRO A 188      -3.906  15.728   0.786  1.00 84.55      C2   H  
ATOM   2377  N   ASP A 189      -9.125  14.202   0.347  1.00 90.73      C2   N  
ATOM   2378  CA  ASP A 189     -10.380  13.467   0.487  1.00 90.73      C2   C  
ATOM   2379  C   ASP A 189     -10.482  12.414  -0.586  1.00 90.73      C2   C  
ATOM   2380  O   ASP A 189      -9.945  12.574  -1.706  1.00 90.73      C2   O  
ATOM   2381  CB  ASP A 189     -11.619  14.260   0.514  1.00 90.73      C2   C  
ATOM   2382  CG  ASP A 189     -11.671  15.526   1.498  1.00 90.73      C2   C  
ATOM   2383  OD1 ASP A 189     -12.125  16.593   1.126  1.00 90.73      C2   O  
ATOM   2384  OD2 ASP A 189     -11.313  15.324   2.682  1.00 90.73      C2   O  
ATOM   2385  H   ASP A 189      -9.122  15.170   0.056  1.00 90.73      C2   H  
ATOM   2386  HA  ASP A 189     -10.194  12.994   1.451  1.00 90.73      C2   H  
ATOM   2387  HB2 ASP A 189     -11.817  14.698  -0.464  1.00 90.73      C2   H  
ATOM   2388  HB3 ASP A 189     -12.526  13.670   0.648  1.00 90.73      C2   H  
ATOM   2389  N   GLY A 190     -10.969  11.281  -0.096  1.00 89.90      C2   N  
ATOM   2390  CA  GLY A 190     -11.099  10.048  -0.831  1.00 89.90      C2   C  
ATOM   2391  C   GLY A 190      -9.866   9.155  -0.653  1.00 89.90      C2   C  
ATOM   2392  O   GLY A 190      -9.995   7.925  -0.635  1.00 89.90      C2   O  
ATOM   2393  H   GLY A 190     -11.269  11.255   0.868  1.00 89.90      C2   H  
ATOM   2394  HA2 GLY A 190     -12.048   9.543  -0.648  1.00 89.90      C2   H  
ATOM   2395  HA3 GLY A 190     -11.089  10.323  -1.886  1.00 89.90      C2   H  
ATOM   2396  N   GLU A 191      -8.668   9.724  -0.577  1.00 86.93      C2   N  
ATOM   2397  CA  GLU A 191      -7.397   9.083  -0.840  1.00 86.93      C2   C  
ATOM   2398  C   GLU A 191      -6.864   8.439   0.452  1.00 86.93      C2   C  
ATOM   2399  O   GLU A 191      -6.716   9.152   1.452  1.00 86.93      C2   O  
ATOM   2400  CB  GLU A 191      -6.413  10.188  -1.274  1.00 86.93      C2   C  
ATOM   2401  CG  GLU A 191      -6.563  10.771  -2.700  1.00 86.93      C2   C  
ATOM   2402  CD  GLU A 191      -5.969   9.770  -3.729  1.00 86.93      C2   C  
ATOM   2403  OE1 GLU A 191      -4.733   9.555  -3.748  1.00 86.93      C2   O  
ATOM   2404  OE2 GLU A 191      -6.672   9.399  -4.670  1.00 86.93      C2   O  
ATOM   2405  H   GLU A 191      -8.581  10.727  -0.491  1.00 86.93      C2   H  
ATOM   2406  HA  GLU A 191      -7.450   8.402  -1.689  1.00 86.93      C2   H  
ATOM   2407  HB2 GLU A 191      -6.387  10.980  -0.526  1.00 86.93      C2   H  
ATOM   2408  HB3 GLU A 191      -5.405   9.800  -1.125  1.00 86.93      C2   H  
ATOM   2409  HG2 GLU A 191      -7.615  10.802  -2.983  1.00 86.93      C2   H  
ATOM   2410  HG3 GLU A 191      -6.050  11.700  -2.949  1.00 86.93      C2   H  
ATOM   2411  N   THR A 192      -6.629   7.139   0.385  1.00 80.78      C2   N  
ATOM   2412  CA  THR A 192      -6.149   6.322   1.484  1.00 80.78      C2   C  
ATOM   2413  C   THR A 192      -4.650   6.269   1.395  1.00 80.78      C2   C  
ATOM   2414  O   THR A 192      -4.148   6.032   0.255  1.00 80.78      C2   O  
ATOM   2415  CB  THR A 192      -6.776   4.914   1.375  1.00 80.78      C2   C  
ATOM   2416  CG2 THR A 192      -6.543   4.192   0.060  1.00 80.78      C2   C  
ATOM   2417  OG1 THR A 192      -6.353   4.034   2.396  1.00 80.78      C2   O  
ATOM   2418  H   THR A 192      -6.790   6.693  -0.507  1.00 80.78      C2   H  
ATOM   2419  HA  THR A 192      -6.490   6.786   2.410  1.00 80.78      C2   H  
ATOM   2420  HB  THR A 192      -7.854   5.054   1.457  1.00 80.78      C2   H  
ATOM   2421  HG1 THR A 192      -6.776   4.453   3.149  1.00 80.78      C2   H  
ATOM   2422 HG21 THR A 192      -5.489   4.186  -0.218  1.00 80.78      C2   H  
ATOM   2423 HG22 THR A 192      -6.899   3.163   0.095  1.00 80.78      C2   H  
ATOM   2424 HG23 THR A 192      -6.942   4.771  -0.774  1.00 80.78      C2   H  
ATOM   2425  N   ARG A 193      -3.859   6.644   2.350  1.00 73.54      C2   N  
ATOM   2426  CA  ARG A 193      -2.430   6.375   2.420  1.00 73.54      C2   C  
ATOM   2427  C   ARG A 193      -2.202   5.412   3.591  1.00 73.54      C2   C  
ATOM   2428  O   ARG A 193      -2.936   5.524   4.606  1.00 73.54      C2   O  
ATOM   2429  CB  ARG A 193      -1.571   7.672   2.729  1.00 73.54      C2   C  
ATOM   2430  CG  ARG A 193      -1.873   9.015   1.990  1.00 73.54      C2   C  
ATOM   2431  CD  ARG A 193      -1.160   9.087   0.613  1.00 73.54      C2   C  
ATOM   2432  NE  ARG A 193      -1.561  10.283  -0.244  1.00 73.54      C2   N  
ATOM   2433  CZ  ARG A 193      -2.240  10.286  -1.399  1.00 73.54      C2   C  
ATOM   2434  NH1 ARG A 193      -2.661   9.164  -1.939  1.00 73.54      C2   N  
ATOM   2435  NH2 ARG A 193      -2.643  11.461  -1.870  1.00 73.54      C2   N  
ATOM   2436  H   ARG A 193      -4.298   6.862   3.233  1.00 73.54      C2   H  
ATOM   2437  HA  ARG A 193      -2.086   6.086   1.427  1.00 73.54      C2   H  
ATOM   2438  HB2 ARG A 193      -1.758   7.824   3.792  1.00 73.54      C2   H  
ATOM   2439  HB3 ARG A 193      -0.529   7.354   2.766  1.00 73.54      C2   H  
ATOM   2440  HG2 ARG A 193      -2.956   9.101   1.912  1.00 73.54      C2   H  
ATOM   2441  HG3 ARG A 193      -1.709   9.886   2.625  1.00 73.54      C2   H  
ATOM   2442  HD2 ARG A 193      -0.088   9.184   0.789  1.00 73.54      C2   H  
ATOM   2443  HD3 ARG A 193      -1.188   8.131   0.090  1.00 73.54      C2   H  
ATOM   2444  HE  ARG A 193      -1.198  11.135   0.159  1.00 73.54      C2   H  
ATOM   2445 HH11 ARG A 193      -2.408   8.229  -1.652  1.00 73.54      C2   H  
ATOM   2446 HH12 ARG A 193      -3.279   9.130  -2.738  1.00 73.54      C2   H  
ATOM   2447 HH21 ARG A 193      -2.288  12.291  -1.416  1.00 73.54      C2   H  
ATOM   2448 HH22 ARG A 193      -3.078  11.603  -2.770  1.00 73.54      C2   H  
ATOM   2449  N   LYS A 194      -1.210   4.490   3.401  1.00 74.24      C2   N  
ATOM   2450  CA  LYS A 194      -0.950   3.343   4.245  1.00 74.24      C2   C  
ATOM   2451  C   LYS A 194       0.542   3.372   4.592  1.00 74.24      C2   C  
ATOM   2452  O   LYS A 194       1.339   4.043   3.969  1.00 74.24      C2   O  
ATOM   2453  CB  LYS A 194      -1.449   2.107   3.559  1.00 74.24      C2   C  
ATOM   2454  CG  LYS A 194      -0.870   1.781   2.143  1.00 74.24      C2   C  
ATOM   2455  CD  LYS A 194      -1.282   0.398   1.630  1.00 74.24      C2   C  
ATOM   2456  CE  LYS A 194      -1.083   0.183   0.138  1.00 74.24      C2   C  
ATOM   2457  NZ  LYS A 194      -2.105  -0.666  -0.438  1.00 74.24      C2   N  
ATOM   2458  H   LYS A 194      -0.657   4.520   2.557  1.00 74.24      C2   H  
ATOM   2459  HA  LYS A 194      -1.495   3.287   5.187  1.00 74.24      C2   H  
ATOM   2460  HB2 LYS A 194      -1.289   1.204   4.149  1.00 74.24      C2   H  
ATOM   2461  HB3 LYS A 194      -2.537   2.146   3.525  1.00 74.24      C2   H  
ATOM   2462  HG2 LYS A 194      -1.064   2.527   1.372  1.00 74.24      C2   H  
ATOM   2463  HG3 LYS A 194       0.214   1.670   2.126  1.00 74.24      C2   H  
ATOM   2464  HD2 LYS A 194      -0.679  -0.294   2.218  1.00 74.24      C2   H  
ATOM   2465  HD3 LYS A 194      -2.344   0.215   1.791  1.00 74.24      C2   H  
ATOM   2466  HE2 LYS A 194      -1.033   1.122  -0.413  1.00 74.24      C2   H  
ATOM   2467  HE3 LYS A 194      -0.106  -0.271  -0.022  1.00 74.24      C2   H  
ATOM   2468  HZ1 LYS A 194      -3.064  -0.348  -0.418  1.00 74.24      C2   H  
ATOM   2469  HZ2 LYS A 194      -1.946  -0.948  -1.395  1.00 74.24      C2   H  
ATOM   2470  HZ3 LYS A 194      -2.179  -1.521   0.095  1.00 74.24      C2   H  
ATOM   2471  N   ILE A 195       0.919   2.699   5.683  1.00 71.84      C2   N  
ATOM   2472  CA  ILE A 195       2.325   2.523   6.000  1.00 71.84      C2   C  
ATOM   2473  C   ILE A 195       2.819   1.420   5.080  1.00 71.84      C2   C  
ATOM   2474  O   ILE A 195       2.196   0.347   4.844  1.00 71.84      C2   O  
ATOM   2475  CB  ILE A 195       2.404   2.031   7.536  1.00 71.84      C2   C  
ATOM   2476  CG1 ILE A 195       2.403   3.236   8.369  1.00 71.84      C2   C  
ATOM   2477  CG2 ILE A 195       3.646   1.077   7.867  1.00 71.84      C2   C  
ATOM   2478  CD1 ILE A 195       2.189   2.999   9.878  1.00 71.84      C2   C  
ATOM   2479  H   ILE A 195       0.291   2.135   6.238  1.00 71.84      C2   H  
ATOM   2480  HA  ILE A 195       2.872   3.456   5.867  1.00 71.84      C2   H  
ATOM   2481  HB  ILE A 195       1.599   1.418   7.943  1.00 71.84      C2   H  
ATOM   2482 HG12 ILE A 195       3.315   3.822   8.250  1.00 71.84      C2   H  
ATOM   2483 HG13 ILE A 195       1.661   3.975   8.067  1.00 71.84      C2   H  
ATOM   2484 HG21 ILE A 195       4.478   1.737   7.623  1.00 71.84      C2   H  
ATOM   2485 HG22 ILE A 195       3.719   0.722   8.895  1.00 71.84      C2   H  
ATOM   2486 HG23 ILE A 195       3.856   0.131   7.367  1.00 71.84      C2   H  
ATOM   2487 HD11 ILE A 195       1.421   3.611  10.349  1.00 71.84      C2   H  
ATOM   2488 HD12 ILE A 195       1.958   1.952  10.077  1.00 71.84      C2   H  
ATOM   2489 HD13 ILE A 195       3.096   3.198  10.449  1.00 71.84      C2   H  
ATOM   2490  N   LYS A 196       4.053   1.642   4.566  1.00 75.31      C2   N  
ATOM   2491  CA  LYS A 196       4.695   0.548   3.836  1.00 75.31      C2   C  
ATOM   2492  C   LYS A 196       5.324  -0.409   4.812  1.00 75.31      C2   C  
ATOM   2493  O   LYS A 196       5.152  -1.606   4.721  1.00 75.31      C2   O  
ATOM   2494  CB  LYS A 196       5.655   1.206   2.966  1.00 75.31      C2   C  
ATOM   2495  CG  LYS A 196       6.566   0.265   2.143  1.00 75.31      C2   C  
ATOM   2496  CD  LYS A 196       7.285   1.130   1.009  1.00 75.31      C2   C  
ATOM   2497  CE  LYS A 196       8.316   0.264   0.253  1.00 75.31      C2   C  
ATOM   2498  NZ  LYS A 196       9.187   1.005  -0.659  1.00 75.31      C2   N  
ATOM   2499  H   LYS A 196       4.452   2.566   4.645  1.00 75.31      C2   H  
ATOM   2500  HA  LYS A 196       3.907   0.035   3.284  1.00 75.31      C2   H  
ATOM   2501  HB2 LYS A 196       5.040   1.837   2.325  1.00 75.31      C2   H  
ATOM   2502  HB3 LYS A 196       6.284   1.925   3.491  1.00 75.31      C2   H  
ATOM   2503  HG2 LYS A 196       7.262  -0.056   2.919  1.00 75.31      C2   H  
ATOM   2504  HG3 LYS A 196       6.048  -0.583   1.697  1.00 75.31      C2   H  
ATOM   2505  HD2 LYS A 196       6.535   1.411   0.269  1.00 75.31      C2   H  
ATOM   2506  HD3 LYS A 196       7.809   2.021   1.355  1.00 75.31      C2   H  
ATOM   2507  HE2 LYS A 196       9.058  -0.075   0.976  1.00 75.31      C2   H  
ATOM   2508  HE3 LYS A 196       7.923  -0.619  -0.251  1.00 75.31      C2   H  
ATOM   2509  HZ1 LYS A 196       9.571   1.793  -0.157  1.00 75.31      C2   H  
ATOM   2510  HZ2 LYS A 196       9.865   0.428  -1.136  1.00 75.31      C2   H  
ATOM   2511  HZ3 LYS A 196       8.655   1.361  -1.440  1.00 75.31      C2   H  
ATOM   2512  N   HIP A 197       6.119   0.084   5.815  1.00 72.87      C2   N  
ATOM   2513  CA  HIP A 197       6.984  -0.712   6.610  1.00 72.87      C2   C  
ATOM   2514  C   HIP A 197       6.297  -1.165   7.897  1.00 72.87      C2   C  
ATOM   2515  O   HIP A 197       6.489  -0.622   8.979  1.00 72.87      C2   O  
ATOM   2516  CB  HIP A 197       8.223   0.152   7.038  1.00 72.87      C2   C  
ATOM   2517  CG  HIP A 197       9.029   0.692   5.855  1.00 72.87      C2   C  
ATOM   2518  CD2 HIP A 197       9.256   1.995   5.462  1.00 72.87      C2   C  
ATOM   2519  ND1 HIP A 197       9.435  -0.122   4.842  1.00 72.87      C2   N  
ATOM   2520  CE1 HIP A 197       9.868   0.674   3.894  1.00 72.87      C2   C  
ATOM   2521  NE2 HIP A 197       9.973   1.917   4.311  1.00 72.87      C2   N  
ATOM   2522  H   HIP A 197       6.212   1.079   5.963  1.00 72.87      C2   H  
ATOM   2523  HA  HIP A 197       7.354  -1.555   6.027  1.00 72.87      C2   H  
ATOM   2524  HB2 HIP A 197       7.982   1.027   7.642  1.00 72.87      C2   H  
ATOM   2525  HB3 HIP A 197       8.966  -0.433   7.580  1.00 72.87      C2   H  
ATOM   2526  HD1 HIP A 197       9.305  -1.120   4.758  1.00 72.87      C2   H  
ATOM   2527  HD2 HIP A 197       9.024   2.942   5.927  1.00 72.87      C2   H  
ATOM   2528  HE1 HIP A 197      10.227   0.312   2.942  1.00 72.87      C2   H  
ATOM   2529  HE2 HIP A 197      10.423   2.627   3.750  1.00 72.87      C2   H  
ATOM   2530  N   LEU A 198       5.469  -2.223   7.773  1.00 70.15      C2   N  
ATOM   2531  CA  LEU A 198       4.566  -2.588   8.824  1.00 70.15      C2   C  
ATOM   2532  C   LEU A 198       5.196  -3.332   9.978  1.00 70.15      C2   C  
ATOM   2533  O   LEU A 198       4.812  -2.986  11.116  1.00 70.15      C2   O  
ATOM   2534  CB  LEU A 198       3.471  -3.485   8.168  1.00 70.15      C2   C  
ATOM   2535  CG  LEU A 198       2.616  -2.832   7.068  1.00 70.15      C2   C  
ATOM   2536  CD1 LEU A 198       1.866  -3.965   6.333  1.00 70.15      C2   C  
ATOM   2537  CD2 LEU A 198       1.626  -1.755   7.563  1.00 70.15      C2   C  
ATOM   2538  H   LEU A 198       5.274  -2.708   6.909  1.00 70.15      C2   H  
ATOM   2539  HA  LEU A 198       4.177  -1.631   9.175  1.00 70.15      C2   H  
ATOM   2540  HB2 LEU A 198       3.952  -4.392   7.803  1.00 70.15      C2   H  
ATOM   2541  HB3 LEU A 198       2.786  -3.894   8.911  1.00 70.15      C2   H  
ATOM   2542  HG  LEU A 198       3.268  -2.464   6.276  1.00 70.15      C2   H  
ATOM   2543 HD11 LEU A 198       0.963  -4.182   6.904  1.00 70.15      C2   H  
ATOM   2544 HD12 LEU A 198       1.502  -3.535   5.400  1.00 70.15      C2   H  
ATOM   2545 HD13 LEU A 198       2.412  -4.855   6.020  1.00 70.15      C2   H  
ATOM   2546 HD21 LEU A 198       1.720  -1.677   8.646  1.00 70.15      C2   H  
ATOM   2547 HD22 LEU A 198       1.686  -0.741   7.166  1.00 70.15      C2   H  
ATOM   2548 HD23 LEU A 198       0.596  -2.053   7.366  1.00 70.15      C2   H  
ATOM   2549  N   ARG A 199       6.197  -4.286   9.785  1.00 71.80      C2   N  
ATOM   2550  CA  ARG A 199       6.788  -5.182  10.887  1.00 71.80      C2   C  
ATOM   2551  C   ARG A 199       7.498  -4.171  11.877  1.00 71.80      C2   C  
ATOM   2552  O   ARG A 199       7.315  -4.266  13.102  1.00 71.80      C2   O  
ATOM   2553  CB  ARG A 199       7.702  -6.326  10.288  1.00 71.80      C2   C  
ATOM   2554  CG  ARG A 199       7.078  -7.038   9.077  1.00 71.80      C2   C  
ATOM   2555  CD  ARG A 199       7.764  -8.428   8.879  1.00 71.80      C2   C  
ATOM   2556  NE  ARG A 199       7.012  -9.283   7.973  1.00 71.80      C2   N  
ATOM   2557  CZ  ARG A 199       6.881  -9.212   6.641  1.00 71.80      C2   C  
ATOM   2558  NH1 ARG A 199       7.666  -8.515   5.796  1.00 71.80      C2   N  
ATOM   2559  NH2 ARG A 199       5.885  -9.983   6.176  1.00 71.80      C2   N  
ATOM   2560  H   ARG A 199       6.405  -4.528   8.826  1.00 71.80      C2   H  
ATOM   2561  HA  ARG A 199       5.947  -5.634  11.413  1.00 71.80      C2   H  
ATOM   2562  HB2 ARG A 199       8.613  -5.841   9.938  1.00 71.80      C2   H  
ATOM   2563  HB3 ARG A 199       7.952  -7.004  11.105  1.00 71.80      C2   H  
ATOM   2564  HG2 ARG A 199       5.993  -7.058   9.176  1.00 71.80      C2   H  
ATOM   2565  HG3 ARG A 199       7.324  -6.362   8.258  1.00 71.80      C2   H  
ATOM   2566  HD2 ARG A 199       8.736  -8.257   8.417  1.00 71.80      C2   H  
ATOM   2567  HD3 ARG A 199       8.004  -8.842   9.858  1.00 71.80      C2   H  
ATOM   2568  HE  ARG A 199       6.340  -9.910   8.391  1.00 71.80      C2   H  
ATOM   2569 HH11 ARG A 199       8.480  -8.025   6.139  1.00 71.80      C2   H  
ATOM   2570 HH12 ARG A 199       7.619  -8.656   4.797  1.00 71.80      C2   H  
ATOM   2571 HH21 ARG A 199       5.337 -10.476   6.866  1.00 71.80      C2   H  
ATOM   2572 HH22 ARG A 199       5.684  -9.984   5.186  1.00 71.80      C2   H  
ATOM   2573  N   VAL A 200       8.235  -3.226  11.254  1.00 67.42      C2   N  
ATOM   2574  CA  VAL A 200       9.019  -2.153  11.905  1.00 67.42      C2   C  
ATOM   2575  C   VAL A 200       8.140  -1.243  12.806  1.00 67.42      C2   C  
ATOM   2576  O   VAL A 200       8.446  -0.974  13.953  1.00 67.42      C2   O  
ATOM   2577  CB  VAL A 200       9.988  -1.349  10.925  1.00 67.42      C2   C  
ATOM   2578  CG1 VAL A 200      10.474   0.012  11.382  1.00 67.42      C2   C  
ATOM   2579  CG2 VAL A 200      11.171  -2.194  10.445  1.00 67.42      C2   C  
ATOM   2580  H   VAL A 200       8.277  -3.315  10.248  1.00 67.42      C2   H  
ATOM   2581  HA  VAL A 200       9.681  -2.607  12.642  1.00 67.42      C2   H  
ATOM   2582  HB  VAL A 200       9.359  -1.374  10.035  1.00 67.42      C2   H  
ATOM   2583 HG11 VAL A 200       9.629   0.701  11.366  1.00 67.42      C2   H  
ATOM   2584 HG12 VAL A 200      10.804   0.143  12.412  1.00 67.42      C2   H  
ATOM   2585 HG13 VAL A 200      11.230   0.527  10.789  1.00 67.42      C2   H  
ATOM   2586 HG21 VAL A 200      11.738  -1.568   9.756  1.00 67.42      C2   H  
ATOM   2587 HG22 VAL A 200      11.728  -2.565  11.305  1.00 67.42      C2   H  
ATOM   2588 HG23 VAL A 200      10.845  -3.112   9.956  1.00 67.42      C2   H  
ATOM   2589  N   PHE A 201       6.968  -0.850  12.163  1.00 64.12      C2   N  
ATOM   2590  CA  PHE A 201       5.971  -0.053  12.840  1.00 64.12      C2   C  
ATOM   2591  C   PHE A 201       5.329  -0.730  14.102  1.00 64.12      C2   C  
ATOM   2592  O   PHE A 201       5.289  -0.154  15.204  1.00 64.12      C2   O  
ATOM   2593  CB  PHE A 201       4.882   0.328  11.787  1.00 64.12      C2   C  
ATOM   2594  CG  PHE A 201       3.512   0.697  12.318  1.00 64.12      C2   C  
ATOM   2595  CD1 PHE A 201       3.376   1.799  13.256  1.00 64.12      C2   C  
ATOM   2596  CD2 PHE A 201       2.426  -0.139  12.012  1.00 64.12      C2   C  
ATOM   2597  CE1 PHE A 201       2.131   2.057  13.774  1.00 64.12      C2   C  
ATOM   2598  CE2 PHE A 201       1.178   0.174  12.472  1.00 64.12      C2   C  
ATOM   2599  CZ  PHE A 201       1.054   1.254  13.348  1.00 64.12      C2   C  
ATOM   2600  H   PHE A 201       6.845  -1.005  11.173  1.00 64.12      C2   H  
ATOM   2601  HA  PHE A 201       6.554   0.796  13.198  1.00 64.12      C2   H  
ATOM   2602  HB2 PHE A 201       5.237   1.258  11.341  1.00 64.12      C2   H  
ATOM   2603  HB3 PHE A 201       4.711  -0.379  10.975  1.00 64.12      C2   H  
ATOM   2604  HD1 PHE A 201       4.204   2.387  13.621  1.00 64.12      C2   H  
ATOM   2605  HD2 PHE A 201       2.481  -0.966  11.319  1.00 64.12      C2   H  
ATOM   2606  HE1 PHE A 201       1.873   2.737  14.573  1.00 64.12      C2   H  
ATOM   2607  HE2 PHE A 201       0.348  -0.508  12.362  1.00 64.12      C2   H  
ATOM   2608  HZ  PHE A 201       0.076   1.496  13.737  1.00 64.12      C2   H  
ATOM   2609  N   PHE A 202       4.853  -1.989  13.846  1.00 65.03      C2   N  
ATOM   2610  CA  PHE A 202       4.194  -2.853  14.886  1.00 65.03      C2   C  
ATOM   2611  C   PHE A 202       5.123  -3.028  16.061  1.00 65.03      C2   C  
ATOM   2612  O   PHE A 202       4.608  -2.972  17.243  1.00 65.03      C2   O  
ATOM   2613  CB  PHE A 202       3.783  -4.245  14.311  1.00 65.03      C2   C  
ATOM   2614  CG  PHE A 202       2.693  -4.303  13.262  1.00 65.03      C2   C  
ATOM   2615  CD1 PHE A 202       2.634  -5.306  12.280  1.00 65.03      C2   C  
ATOM   2616  CD2 PHE A 202       1.630  -3.386  13.259  1.00 65.03      C2   C  
ATOM   2617  CE1 PHE A 202       1.600  -5.370  11.354  1.00 65.03      C2   C  
ATOM   2618  CE2 PHE A 202       0.593  -3.403  12.250  1.00 65.03      C2   C  
ATOM   2619  CZ  PHE A 202       0.698  -4.343  11.241  1.00 65.03      C2   C  
ATOM   2620  H   PHE A 202       4.834  -2.311  12.889  1.00 65.03      C2   H  
ATOM   2621  HA  PHE A 202       3.313  -2.296  15.203  1.00 65.03      C2   H  
ATOM   2622  HB2 PHE A 202       4.713  -4.688  13.955  1.00 65.03      C2   H  
ATOM   2623  HB3 PHE A 202       3.441  -4.846  15.153  1.00 65.03      C2   H  
ATOM   2624  HD1 PHE A 202       3.528  -5.893  12.128  1.00 65.03      C2   H  
ATOM   2625  HD2 PHE A 202       1.506  -2.689  14.074  1.00 65.03      C2   H  
ATOM   2626  HE1 PHE A 202       1.618  -6.227  10.697  1.00 65.03      C2   H  
ATOM   2627  HE2 PHE A 202      -0.271  -2.757  12.213  1.00 65.03      C2   H  
ATOM   2628  HZ  PHE A 202      -0.062  -4.395  10.476  1.00 65.03      C2   H  
ATOM   2629  N   VAL A 203       6.428  -3.193  15.830  1.00 61.32      C2   N  
ATOM   2630  CA  VAL A 203       7.502  -3.289  16.788  1.00 61.32      C2   C  
ATOM   2631  C   VAL A 203       7.827  -1.968  17.598  1.00 61.32      C2   C  
ATOM   2632  O   VAL A 203       7.974  -2.095  18.785  1.00 61.32      C2   O  
ATOM   2633  CB  VAL A 203       8.815  -4.006  16.331  1.00 61.32      C2   C  
ATOM   2634  CG1 VAL A 203      10.004  -3.948  17.341  1.00 61.32      C2   C  
ATOM   2635  CG2 VAL A 203       8.515  -5.515  16.014  1.00 61.32      C2   C  
ATOM   2636  H   VAL A 203       6.663  -3.214  14.848  1.00 61.32      C2   H  
ATOM   2637  HA  VAL A 203       7.128  -3.890  17.616  1.00 61.32      C2   H  
ATOM   2638  HB  VAL A 203       9.075  -3.481  15.412  1.00 61.32      C2   H  
ATOM   2639 HG11 VAL A 203       9.722  -4.433  18.276  1.00 61.32      C2   H  
ATOM   2640 HG12 VAL A 203      10.819  -4.562  16.959  1.00 61.32      C2   H  
ATOM   2641 HG13 VAL A 203      10.274  -2.895  17.429  1.00 61.32      C2   H  
ATOM   2642 HG21 VAL A 203       7.636  -5.723  15.403  1.00 61.32      C2   H  
ATOM   2643 HG22 VAL A 203       9.388  -5.733  15.398  1.00 61.32      C2   H  
ATOM   2644 HG23 VAL A 203       8.313  -6.075  16.927  1.00 61.32      C2   H  
ATOM   2645  N   THR A 204       8.051  -0.868  16.875  1.00 57.83      C2   N  
ATOM   2646  CA  THR A 204       8.316   0.414  17.506  1.00 57.83      C2   C  
ATOM   2647  C   THR A 204       7.031   0.972  18.240  1.00 57.83      C2   C  
ATOM   2648  O   THR A 204       7.199   1.601  19.286  1.00 57.83      C2   O  
ATOM   2649  CB  THR A 204       8.822   1.517  16.577  1.00 57.83      C2   C  
ATOM   2650  CG2 THR A 204       9.336   2.887  17.312  1.00 57.83      C2   C  
ATOM   2651  OG1 THR A 204       9.915   0.991  15.780  1.00 57.83      C2   O  
ATOM   2652  H   THR A 204       7.723  -0.881  15.920  1.00 57.83      C2   H  
ATOM   2653  HA  THR A 204       8.988   0.371  18.363  1.00 57.83      C2   H  
ATOM   2654  HB  THR A 204       8.010   1.892  15.954  1.00 57.83      C2   H  
ATOM   2655  HG1 THR A 204       9.552   0.369  15.146  1.00 57.83      C2   H  
ATOM   2656 HG21 THR A 204      10.084   2.659  18.072  1.00 57.83      C2   H  
ATOM   2657 HG22 THR A 204       9.705   3.627  16.601  1.00 57.83      C2   H  
ATOM   2658 HG23 THR A 204       8.518   3.344  17.871  1.00 57.83      C2   H  
ATOM   2659  N   ALA A 205       5.878   0.700  17.670  1.00 55.14      C2   N  
ATOM   2660  CA  ALA A 205       4.539   0.946  18.191  1.00 55.14      C2   C  
ATOM   2661  C   ALA A 205       4.378   0.030  19.452  1.00 55.14      C2   C  
ATOM   2662  O   ALA A 205       4.152   0.590  20.517  1.00 55.14      C2   O  
ATOM   2663  CB  ALA A 205       3.406   0.982  17.173  1.00 55.14      C2   C  
ATOM   2664  H   ALA A 205       5.843   0.235  16.774  1.00 55.14      C2   H  
ATOM   2665  HA  ALA A 205       4.557   1.955  18.601  1.00 55.14      C2   H  
ATOM   2666  HB1 ALA A 205       3.259   0.053  16.621  1.00 55.14      C2   H  
ATOM   2667  HB2 ALA A 205       2.500   1.264  17.708  1.00 55.14      C2   H  
ATOM   2668  HB3 ALA A 205       3.718   1.755  16.470  1.00 55.14      C2   H  
ATOM   2669  N   ALA A 206       4.703  -1.314  19.462  1.00 55.81      C2   N  
ATOM   2670  CA  ALA A 206       4.562  -2.191  20.691  1.00 55.81      C2   C  
ATOM   2671  C   ALA A 206       5.549  -1.724  21.810  1.00 55.81      C2   C  
ATOM   2672  O   ALA A 206       5.132  -1.832  22.957  1.00 55.81      C2   O  
ATOM   2673  CB  ALA A 206       4.760  -3.662  20.269  1.00 55.81      C2   C  
ATOM   2674  H   ALA A 206       4.996  -1.752  18.601  1.00 55.81      C2   H  
ATOM   2675  HA  ALA A 206       3.566  -2.092  21.125  1.00 55.81      C2   H  
ATOM   2676  HB1 ALA A 206       4.231  -3.886  19.343  1.00 55.81      C2   H  
ATOM   2677  HB2 ALA A 206       5.788  -3.807  19.934  1.00 55.81      C2   H  
ATOM   2678  HB3 ALA A 206       4.582  -4.336  21.107  1.00 55.81      C2   H  
ATOM   2679  N   TRP A 207       6.708  -1.298  21.456  1.00 56.18      C2   N  
ATOM   2680  CA  TRP A 207       7.702  -0.713  22.296  1.00 56.18      C2   C  
ATOM   2681  C   TRP A 207       7.230   0.590  22.921  1.00 56.18      C2   C  
ATOM   2682  O   TRP A 207       7.383   0.760  24.128  1.00 56.18      C2   O  
ATOM   2683  CB  TRP A 207       9.089  -0.648  21.579  1.00 56.18      C2   C  
ATOM   2684  CG  TRP A 207      10.277  -0.376  22.487  1.00 56.18      C2   C  
ATOM   2685  CD1 TRP A 207      10.977   0.839  22.483  1.00 56.18      C2   C  
ATOM   2686  CD2 TRP A 207      10.929  -1.230  23.468  1.00 56.18      C2   C  
ATOM   2687  CE2 TRP A 207      12.148  -0.589  23.935  1.00 56.18      C2   C  
ATOM   2688  CE3 TRP A 207      10.715  -2.566  23.836  1.00 56.18      C2   C  
ATOM   2689  NE1 TRP A 207      12.117   0.665  23.314  1.00 56.18      C2   N  
ATOM   2690  CZ2 TRP A 207      12.998  -1.293  24.771  1.00 56.18      C2   C  
ATOM   2691  CZ3 TRP A 207      11.536  -3.234  24.799  1.00 56.18      C2   C  
ATOM   2692  CH2 TRP A 207      12.684  -2.631  25.214  1.00 56.18      C2   C  
ATOM   2693  H   TRP A 207       6.994  -1.425  20.496  1.00 56.18      C2   H  
ATOM   2694  HA  TRP A 207       7.679  -1.410  23.133  1.00 56.18      C2   H  
ATOM   2695  HB2 TRP A 207       9.317  -1.579  21.060  1.00 56.18      C2   H  
ATOM   2696  HB3 TRP A 207       9.063   0.056  20.746  1.00 56.18      C2   H  
ATOM   2697  HD1 TRP A 207      10.768   1.664  21.819  1.00 56.18      C2   H  
ATOM   2698  HE1 TRP A 207      12.790   1.374  23.567  1.00 56.18      C2   H  
ATOM   2699  HE3 TRP A 207       9.823  -3.110  23.564  1.00 56.18      C2   H  
ATOM   2700  HZ2 TRP A 207      13.851  -0.730  25.120  1.00 56.18      C2   H  
ATOM   2701  HZ3 TRP A 207      11.302  -4.263  25.028  1.00 56.18      C2   H  
ATOM   2702  HH2 TRP A 207      13.427  -3.120  25.826  1.00 56.18      C2   H  
ATOM   2703  N   SER A 208       6.571   1.508  22.215  1.00 52.87      C2   N  
ATOM   2704  CA  SER A 208       5.954   2.741  22.748  1.00 52.87      C2   C  
ATOM   2705  C   SER A 208       4.818   2.302  23.720  1.00 52.87      C2   C  
ATOM   2706  O   SER A 208       4.748   2.844  24.799  1.00 52.87      C2   O  
ATOM   2707  CB  SER A 208       5.470   3.765  21.656  1.00 52.87      C2   C  
ATOM   2708  OG  SER A 208       4.319   3.393  20.983  1.00 52.87      C2   O  
ATOM   2709  H   SER A 208       6.446   1.479  21.213  1.00 52.87      C2   H  
ATOM   2710  HA  SER A 208       6.780   3.311  23.173  1.00 52.87      C2   H  
ATOM   2711  HB2 SER A 208       5.247   4.727  22.118  1.00 52.87      C2   H  
ATOM   2712  HB3 SER A 208       6.224   3.959  20.893  1.00 52.87      C2   H  
ATOM   2713  HG  SER A 208       4.412   2.444  20.875  1.00 52.87      C2   H  
ATOM   2714  N   ILE A 209       4.049   1.277  23.475  1.00 53.12      C2   N  
ATOM   2715  CA  ILE A 209       2.932   0.833  24.408  1.00 53.12      C2   C  
ATOM   2716  C   ILE A 209       3.481   0.170  25.664  1.00 53.12      C2   C  
ATOM   2717  O   ILE A 209       2.920   0.374  26.713  1.00 53.12      C2   O  
ATOM   2718  CB  ILE A 209       1.928  -0.143  23.690  1.00 53.12      C2   C  
ATOM   2719  CG1 ILE A 209       1.440   0.574  22.391  1.00 53.12      C2   C  
ATOM   2720  CG2 ILE A 209       0.874  -0.758  24.603  1.00 53.12      C2   C  
ATOM   2721  CD1 ILE A 209       0.971  -0.507  21.343  1.00 53.12      C2   C  
ATOM   2722  H   ILE A 209       3.986   0.835  22.569  1.00 53.12      C2   H  
ATOM   2723  HA  ILE A 209       2.434   1.761  24.688  1.00 53.12      C2   H  
ATOM   2724  HB  ILE A 209       2.634  -0.849  23.251  1.00 53.12      C2   H  
ATOM   2725 HG12 ILE A 209       0.705   1.282  22.773  1.00 53.12      C2   H  
ATOM   2726 HG13 ILE A 209       2.194   1.230  21.956  1.00 53.12      C2   H  
ATOM   2727 HG21 ILE A 209       0.408   0.036  25.186  1.00 53.12      C2   H  
ATOM   2728 HG22 ILE A 209       0.090  -1.291  24.066  1.00 53.12      C2   H  
ATOM   2729 HG23 ILE A 209       1.280  -1.480  25.311  1.00 53.12      C2   H  
ATOM   2730 HD11 ILE A 209      -0.080  -0.431  21.066  1.00 53.12      C2   H  
ATOM   2731 HD12 ILE A 209       1.541  -0.437  20.416  1.00 53.12      C2   H  
ATOM   2732 HD13 ILE A 209       1.051  -1.495  21.796  1.00 53.12      C2   H  
ATOM   2733  N   PHE A 210       4.605  -0.576  25.500  1.00 54.49      C2   N  
ATOM   2734  CA  PHE A 210       5.362  -1.147  26.569  1.00 54.49      C2   C  
ATOM   2735  C   PHE A 210       5.921  -0.028  27.423  1.00 54.49      C2   C  
ATOM   2736  O   PHE A 210       5.840  -0.169  28.669  1.00 54.49      C2   O  
ATOM   2737  CB  PHE A 210       6.543  -2.053  26.129  1.00 54.49      C2   C  
ATOM   2738  CG  PHE A 210       7.479  -2.613  27.159  1.00 54.49      C2   C  
ATOM   2739  CD1 PHE A 210       7.073  -3.567  28.109  1.00 54.49      C2   C  
ATOM   2740  CD2 PHE A 210       8.700  -1.985  27.315  1.00 54.49      C2   C  
ATOM   2741  CE1 PHE A 210       7.908  -4.011  29.142  1.00 54.49      C2   C  
ATOM   2742  CE2 PHE A 210       9.604  -2.544  28.299  1.00 54.49      C2   C  
ATOM   2743  CZ  PHE A 210       9.184  -3.574  29.162  1.00 54.49      C2   C  
ATOM   2744  H   PHE A 210       5.068  -0.633  24.604  1.00 54.49      C2   H  
ATOM   2745  HA  PHE A 210       4.825  -1.792  27.265  1.00 54.49      C2   H  
ATOM   2746  HB2 PHE A 210       6.123  -2.861  25.530  1.00 54.49      C2   H  
ATOM   2747  HB3 PHE A 210       7.199  -1.619  25.374  1.00 54.49      C2   H  
ATOM   2748  HD1 PHE A 210       6.069  -3.955  28.029  1.00 54.49      C2   H  
ATOM   2749  HD2 PHE A 210       8.949  -1.099  26.749  1.00 54.49      C2   H  
ATOM   2750  HE1 PHE A 210       7.560  -4.728  29.871  1.00 54.49      C2   H  
ATOM   2751  HE2 PHE A 210      10.532  -2.008  28.431  1.00 54.49      C2   H  
ATOM   2752  HZ  PHE A 210       9.880  -3.969  29.886  1.00 54.49      C2   H  
ATOM   2753  N   ALA A 211       6.475   1.055  26.804  1.00 50.23      C2   N  
ATOM   2754  CA  ALA A 211       6.879   2.286  27.508  1.00 50.23      C2   C  
ATOM   2755  C   ALA A 211       5.767   2.790  28.495  1.00 50.23      C2   C  
ATOM   2756  O   ALA A 211       6.082   3.115  29.656  1.00 50.23      C2   O  
ATOM   2757  CB  ALA A 211       7.260   3.428  26.553  1.00 50.23      C2   C  
ATOM   2758  H   ALA A 211       6.600   1.103  25.803  1.00 50.23      C2   H  
ATOM   2759  HA  ALA A 211       7.708   1.946  28.129  1.00 50.23      C2   H  
ATOM   2760  HB1 ALA A 211       7.983   3.211  25.767  1.00 50.23      C2   H  
ATOM   2761  HB2 ALA A 211       6.315   3.887  26.265  1.00 50.23      C2   H  
ATOM   2762  HB3 ALA A 211       7.635   4.235  27.183  1.00 50.23      C2   H  
ATOM   2763  N   TYR A 212       4.511   2.953  28.022  1.00 49.41      C2   N  
ATOM   2764  CA  TYR A 212       3.404   3.296  28.890  1.00 49.41      C2   C  
ATOM   2765  C   TYR A 212       3.146   2.270  30.002  1.00 49.41      C2   C  
ATOM   2766  O   TYR A 212       3.004   2.585  31.193  1.00 49.41      C2   O  
ATOM   2767  CB  TYR A 212       2.099   3.516  28.112  1.00 49.41      C2   C  
ATOM   2768  CG  TYR A 212       2.298   4.297  26.817  1.00 49.41      C2   C  
ATOM   2769  CD1 TYR A 212       1.610   3.818  25.627  1.00 49.41      C2   C  
ATOM   2770  CD2 TYR A 212       3.158   5.308  26.688  1.00 49.41      C2   C  
ATOM   2771  CE1 TYR A 212       1.754   4.371  24.383  1.00 49.41      C2   C  
ATOM   2772  CE2 TYR A 212       3.390   5.880  25.455  1.00 49.41      C2   C  
ATOM   2773  CZ  TYR A 212       2.666   5.466  24.311  1.00 49.41      C2   C  
ATOM   2774  OH  TYR A 212       2.820   6.050  23.083  1.00 49.41      C2   O  
ATOM   2775  H   TYR A 212       4.317   2.678  27.070  1.00 49.41      C2   H  
ATOM   2776  HA  TYR A 212       3.635   4.244  29.375  1.00 49.41      C2   H  
ATOM   2777  HB2 TYR A 212       1.746   2.535  27.792  1.00 49.41      C2   H  
ATOM   2778  HB3 TYR A 212       1.461   4.054  28.813  1.00 49.41      C2   H  
ATOM   2779  HD1 TYR A 212       0.977   2.972  25.851  1.00 49.41      C2   H  
ATOM   2780  HD2 TYR A 212       3.688   5.792  27.495  1.00 49.41      C2   H  
ATOM   2781  HE1 TYR A 212       1.365   3.883  23.502  1.00 49.41      C2   H  
ATOM   2782  HE2 TYR A 212       4.285   6.480  25.391  1.00 49.41      C2   H  
ATOM   2783  HH  TYR A 212       2.227   5.760  22.385  1.00 49.41      C2   H  
ATOM   2784  N   THR A 213       3.376   1.003  29.689  1.00 53.64      C2   N  
ATOM   2785  CA  THR A 213       3.205  -0.175  30.521  1.00 53.64      C2   C  
ATOM   2786  C   THR A 213       4.199  -0.303  31.661  1.00 53.64      C2   C  
ATOM   2787  O   THR A 213       3.920  -0.578  32.881  1.00 53.64      C2   O  
ATOM   2788  CB  THR A 213       2.968  -1.442  29.704  1.00 53.64      C2   C  
ATOM   2789  CG2 THR A 213       2.511  -2.760  30.480  1.00 53.64      C2   C  
ATOM   2790  OG1 THR A 213       2.056  -1.347  28.675  1.00 53.64      C2   O  
ATOM   2791  H   THR A 213       3.511   0.924  28.691  1.00 53.64      C2   H  
ATOM   2792  HA  THR A 213       2.247  -0.019  31.018  1.00 53.64      C2   H  
ATOM   2793  HB  THR A 213       3.894  -1.772  29.233  1.00 53.64      C2   H  
ATOM   2794  HG1 THR A 213       2.254  -0.696  27.998  1.00 53.64      C2   H  
ATOM   2795 HG21 THR A 213       2.659  -3.646  29.863  1.00 53.64      C2   H  
ATOM   2796 HG22 THR A 213       3.117  -2.971  31.361  1.00 53.64      C2   H  
ATOM   2797 HG23 THR A 213       1.464  -2.718  30.778  1.00 53.64      C2   H  
ATOM   2798  N   TRP A 214       5.434   0.074  31.283  1.00 54.89      C2   N  
ATOM   2799  CA  TRP A 214       6.569   0.203  32.208  1.00 54.89      C2   C  
ATOM   2800  C   TRP A 214       6.294   1.430  33.202  1.00 54.89      C2   C  
ATOM   2801  O   TRP A 214       6.271   1.257  34.409  1.00 54.89      C2   O  
ATOM   2802  CB  TRP A 214       7.896   0.065  31.517  1.00 54.89      C2   C  
ATOM   2803  CG  TRP A 214       8.951   0.294  32.470  1.00 54.89      C2   C  
ATOM   2804  CD1 TRP A 214       9.776   1.422  32.525  1.00 54.89      C2   C  
ATOM   2805  CD2 TRP A 214       9.431  -0.562  33.596  1.00 54.89      C2   C  
ATOM   2806  CE2 TRP A 214      10.500   0.104  34.239  1.00 54.89      C2   C  
ATOM   2807  CE3 TRP A 214       9.055  -1.743  34.096  1.00 54.89      C2   C  
ATOM   2808  NE1 TRP A 214      10.692   1.288  33.573  1.00 54.89      C2   N  
ATOM   2809  CZ2 TRP A 214      11.207  -0.477  35.316  1.00 54.89      C2   C  
ATOM   2810  CZ3 TRP A 214       9.818  -2.431  35.080  1.00 54.89      C2   C  
ATOM   2811  CH2 TRP A 214      10.875  -1.761  35.709  1.00 54.89      C2   C  
ATOM   2812  H   TRP A 214       5.691   0.127  30.308  1.00 54.89      C2   H  
ATOM   2813  HA  TRP A 214       6.529  -0.641  32.896  1.00 54.89      C2   H  
ATOM   2814  HB2 TRP A 214       8.069  -0.955  31.175  1.00 54.89      C2   H  
ATOM   2815  HB3 TRP A 214       8.095   0.821  30.757  1.00 54.89      C2   H  
ATOM   2816  HD1 TRP A 214       9.647   2.274  31.875  1.00 54.89      C2   H  
ATOM   2817  HE1 TRP A 214      11.314   2.061  33.763  1.00 54.89      C2   H  
ATOM   2818  HE3 TRP A 214       8.175  -2.175  33.642  1.00 54.89      C2   H  
ATOM   2819  HZ2 TRP A 214      12.028   0.105  35.708  1.00 54.89      C2   H  
ATOM   2820  HZ3 TRP A 214       9.492  -3.443  35.269  1.00 54.89      C2   H  
ATOM   2821  HH2 TRP A 214      11.427  -2.246  36.500  1.00 54.89      C2   H  
ATOM   2822  N   LEU A 215       5.916   2.593  32.611  1.00 55.43      C2   N  
ATOM   2823  CA  LEU A 215       5.700   3.786  33.406  1.00 55.43      C2   C  
ATOM   2824  C   LEU A 215       4.449   3.590  34.333  1.00 55.43      C2   C  
ATOM   2825  O   LEU A 215       4.461   4.063  35.401  1.00 55.43      C2   O  
ATOM   2826  CB  LEU A 215       5.420   4.991  32.481  1.00 55.43      C2   C  
ATOM   2827  CG  LEU A 215       5.039   6.335  33.152  1.00 55.43      C2   C  
ATOM   2828  CD1 LEU A 215       6.068   6.798  34.159  1.00 55.43      C2   C  
ATOM   2829  CD2 LEU A 215       4.946   7.393  32.027  1.00 55.43      C2   C  
ATOM   2830  H   LEU A 215       5.878   2.711  31.608  1.00 55.43      C2   H  
ATOM   2831  HA  LEU A 215       6.586   3.927  34.026  1.00 55.43      C2   H  
ATOM   2832  HB2 LEU A 215       6.221   5.055  31.744  1.00 55.43      C2   H  
ATOM   2833  HB3 LEU A 215       4.584   4.771  31.817  1.00 55.43      C2   H  
ATOM   2834  HG  LEU A 215       4.050   6.177  33.582  1.00 55.43      C2   H  
ATOM   2835 HD11 LEU A 215       6.861   6.127  34.491  1.00 55.43      C2   H  
ATOM   2836 HD12 LEU A 215       6.608   7.680  33.816  1.00 55.43      C2   H  
ATOM   2837 HD13 LEU A 215       5.607   7.102  35.099  1.00 55.43      C2   H  
ATOM   2838 HD21 LEU A 215       5.505   8.329  32.040  1.00 55.43      C2   H  
ATOM   2839 HD22 LEU A 215       5.220   6.953  31.067  1.00 55.43      C2   H  
ATOM   2840 HD23 LEU A 215       3.899   7.695  32.031  1.00 55.43      C2   H  
ATOM   2841  N   TYR A 216       3.422   2.750  33.974  1.00 59.09      C2   N  
ATOM   2842  CA  TYR A 216       2.332   2.185  34.848  1.00 59.09      C2   C  
ATOM   2843  C   TYR A 216       2.828   1.231  35.982  1.00 59.09      C2   C  
ATOM   2844  O   TYR A 216       2.489   1.424  37.138  1.00 59.09      C2   O  
ATOM   2845  CB  TYR A 216       1.255   1.598  33.854  1.00 59.09      C2   C  
ATOM   2846  CG  TYR A 216       0.153   0.782  34.560  1.00 59.09      C2   C  
ATOM   2847  CD1 TYR A 216      -0.703   1.299  35.520  1.00 59.09      C2   C  
ATOM   2848  CD2 TYR A 216       0.187  -0.582  34.473  1.00 59.09      C2   C  
ATOM   2849  CE1 TYR A 216      -1.617   0.478  36.269  1.00 59.09      C2   C  
ATOM   2850  CE2 TYR A 216      -0.684  -1.419  35.156  1.00 59.09      C2   C  
ATOM   2851  CZ  TYR A 216      -1.617  -0.907  36.044  1.00 59.09      C2   C  
ATOM   2852  OH  TYR A 216      -2.472  -1.681  36.808  1.00 59.09      C2   O  
ATOM   2853  H   TYR A 216       3.379   2.522  32.991  1.00 59.09      C2   H  
ATOM   2854  HA  TYR A 216       1.828   2.998  35.372  1.00 59.09      C2   H  
ATOM   2855  HB2 TYR A 216       0.754   2.428  33.357  1.00 59.09      C2   H  
ATOM   2856  HB3 TYR A 216       1.731   1.028  33.057  1.00 59.09      C2   H  
ATOM   2857  HD1 TYR A 216      -0.771   2.353  35.745  1.00 59.09      C2   H  
ATOM   2858  HD2 TYR A 216       0.948  -1.068  33.880  1.00 59.09      C2   H  
ATOM   2859  HE1 TYR A 216      -2.411   0.838  36.906  1.00 59.09      C2   H  
ATOM   2860  HE2 TYR A 216      -0.702  -2.492  35.038  1.00 59.09      C2   H  
ATOM   2861  HH  TYR A 216      -2.874  -1.277  37.581  1.00 59.09      C2   H  
ATOM   2862  N   ILE A 217       3.665   0.239  35.621  1.00 59.51      C2   N  
ATOM   2863  CA  ILE A 217       4.196  -0.839  36.450  1.00 59.51      C2   C  
ATOM   2864  C   ILE A 217       5.065  -0.256  37.626  1.00 59.51      C2   C  
ATOM   2865  O   ILE A 217       4.852  -0.676  38.779  1.00 59.51      C2   O  
ATOM   2866  CB  ILE A 217       5.050  -1.841  35.637  1.00 59.51      C2   C  
ATOM   2867  CG1 ILE A 217       4.103  -2.846  34.903  1.00 59.51      C2   C  
ATOM   2868  CG2 ILE A 217       6.135  -2.668  36.358  1.00 59.51      C2   C  
ATOM   2869  CD1 ILE A 217       4.748  -3.636  33.752  1.00 59.51      C2   C  
ATOM   2870  H   ILE A 217       4.055   0.280  34.690  1.00 59.51      C2   H  
ATOM   2871  HA  ILE A 217       3.359  -1.310  36.965  1.00 59.51      C2   H  
ATOM   2872  HB  ILE A 217       5.604  -1.292  34.876  1.00 59.51      C2   H  
ATOM   2873 HG12 ILE A 217       3.870  -3.656  35.595  1.00 59.51      C2   H  
ATOM   2874 HG13 ILE A 217       3.205  -2.368  34.513  1.00 59.51      C2   H  
ATOM   2875 HG21 ILE A 217       6.911  -2.036  36.791  1.00 59.51      C2   H  
ATOM   2876 HG22 ILE A 217       5.615  -3.084  37.221  1.00 59.51      C2   H  
ATOM   2877 HG23 ILE A 217       6.554  -3.514  35.814  1.00 59.51      C2   H  
ATOM   2878 HD11 ILE A 217       5.047  -2.935  32.973  1.00 59.51      C2   H  
ATOM   2879 HD12 ILE A 217       5.690  -4.052  34.111  1.00 59.51      C2   H  
ATOM   2880 HD13 ILE A 217       4.092  -4.446  33.435  1.00 59.51      C2   H  
ATOM   2881  N   ILE A 218       5.878   0.783  37.299  1.00 57.87      C2   N  
ATOM   2882  CA  ILE A 218       6.690   1.382  38.352  1.00 57.87      C2   C  
ATOM   2883  C   ILE A 218       5.938   2.363  39.265  1.00 57.87      C2   C  
ATOM   2884  O   ILE A 218       6.617   3.018  39.997  1.00 57.87      C2   O  
ATOM   2885  CB  ILE A 218       7.906   2.089  37.687  1.00 57.87      C2   C  
ATOM   2886  CG1 ILE A 218       7.513   3.264  36.806  1.00 57.87      C2   C  
ATOM   2887  CG2 ILE A 218       8.742   1.096  36.910  1.00 57.87      C2   C  
ATOM   2888  CD1 ILE A 218       8.664   3.992  36.141  1.00 57.87      C2   C  
ATOM   2889  H   ILE A 218       5.961   1.161  36.366  1.00 57.87      C2   H  
ATOM   2890  HA  ILE A 218       7.217   0.609  38.911  1.00 57.87      C2   H  
ATOM   2891  HB  ILE A 218       8.626   2.448  38.422  1.00 57.87      C2   H  
ATOM   2892 HG12 ILE A 218       6.887   2.906  35.988  1.00 57.87      C2   H  
ATOM   2893 HG13 ILE A 218       6.844   3.986  37.274  1.00 57.87      C2   H  
ATOM   2894 HG21 ILE A 218       8.120   0.729  36.094  1.00 57.87      C2   H  
ATOM   2895 HG22 ILE A 218       9.703   1.441  36.529  1.00 57.87      C2   H  
ATOM   2896 HG23 ILE A 218       9.057   0.344  37.633  1.00 57.87      C2   H  
ATOM   2897 HD11 ILE A 218       8.930   3.610  35.156  1.00 57.87      C2   H  
ATOM   2898 HD12 ILE A 218       8.358   4.993  35.838  1.00 57.87      C2   H  
ATOM   2899 HD13 ILE A 218       9.515   4.030  36.821  1.00 57.87      C2   H  
ATOM   2900  N   LEU A 219       4.688   2.492  39.021  1.00 62.01      C2   N  
ATOM   2901  CA  LEU A 219       3.801   3.457  39.765  1.00 62.01      C2   C  
ATOM   2902  C   LEU A 219       2.526   2.725  40.144  1.00 62.01      C2   C  
ATOM   2903  O   LEU A 219       1.502   3.343  40.470  1.00 62.01      C2   O  
ATOM   2904  CB  LEU A 219       3.550   4.688  38.848  1.00 62.01      C2   C  
ATOM   2905  CG  LEU A 219       4.634   5.785  39.184  1.00 62.01      C2   C  
ATOM   2906  CD1 LEU A 219       4.872   6.751  37.982  1.00 62.01      C2   C  
ATOM   2907  CD2 LEU A 219       4.227   6.533  40.471  1.00 62.01      C2   C  
ATOM   2908  H   LEU A 219       4.266   2.112  38.185  1.00 62.01      C2   H  
ATOM   2909  HA  LEU A 219       4.183   3.705  40.755  1.00 62.01      C2   H  
ATOM   2910  HB2 LEU A 219       3.631   4.321  37.824  1.00 62.01      C2   H  
ATOM   2911  HB3 LEU A 219       2.514   4.994  38.988  1.00 62.01      C2   H  
ATOM   2912  HG  LEU A 219       5.574   5.268  39.379  1.00 62.01      C2   H  
ATOM   2913 HD11 LEU A 219       4.793   7.821  38.177  1.00 62.01      C2   H  
ATOM   2914 HD12 LEU A 219       5.867   6.715  37.539  1.00 62.01      C2   H  
ATOM   2915 HD13 LEU A 219       4.231   6.525  37.130  1.00 62.01      C2   H  
ATOM   2916 HD21 LEU A 219       3.640   7.451  40.465  1.00 62.01      C2   H  
ATOM   2917 HD22 LEU A 219       3.673   5.858  41.123  1.00 62.01      C2   H  
ATOM   2918 HD23 LEU A 219       5.083   6.759  41.106  1.00 62.01      C2   H  
ATOM   2919  N   SER A 220       2.537   1.382  40.121  1.00 63.56      C2   N  
ATOM   2920  CA  SER A 220       1.366   0.518  40.327  1.00 63.56      C2   C  
ATOM   2921  C   SER A 220       1.829  -0.849  40.935  1.00 63.56      C2   C  
ATOM   2922  O   SER A 220       1.732  -1.023  42.157  1.00 63.56      C2   O  
ATOM   2923  CB  SER A 220       0.338   0.443  39.232  1.00 63.56      C2   C  
ATOM   2924  OG  SER A 220       0.706  -0.457  38.178  1.00 63.56      C2   O  
ATOM   2925  H   SER A 220       3.364   0.841  39.909  1.00 63.56      C2   H  
ATOM   2926  HA  SER A 220       0.865   1.039  41.142  1.00 63.56      C2   H  
ATOM   2927  HB2 SER A 220      -0.598   0.057  39.636  1.00 63.56      C2   H  
ATOM   2928  HB3 SER A 220       0.196   1.465  38.879  1.00 63.56      C2   H  
ATOM   2929  HG  SER A 220       1.087   0.008  37.429  1.00 63.56      C2   H  
ATOM   2930  N   VAL A 221       2.349  -1.734  40.057  1.00 62.64      C2   N  
ATOM   2931  CA  VAL A 221       2.739  -3.136  40.344  1.00 62.64      C2   C  
ATOM   2932  C   VAL A 221       3.991  -3.194  41.239  1.00 62.64      C2   C  
ATOM   2933  O   VAL A 221       4.132  -4.040  42.116  1.00 62.64      C2   O  
ATOM   2934  CB  VAL A 221       2.941  -3.899  38.984  1.00 62.64      C2   C  
ATOM   2935  CG1 VAL A 221       3.735  -5.203  39.038  1.00 62.64      C2   C  
ATOM   2936  CG2 VAL A 221       1.599  -4.117  38.175  1.00 62.64      C2   C  
ATOM   2937  H   VAL A 221       2.187  -1.475  39.095  1.00 62.64      C2   H  
ATOM   2938  HA  VAL A 221       2.016  -3.667  40.963  1.00 62.64      C2   H  
ATOM   2939  HB  VAL A 221       3.563  -3.237  38.382  1.00 62.64      C2   H  
ATOM   2940 HG11 VAL A 221       3.272  -5.982  39.645  1.00 62.64      C2   H  
ATOM   2941 HG12 VAL A 221       3.821  -5.660  38.052  1.00 62.64      C2   H  
ATOM   2942 HG13 VAL A 221       4.742  -5.032  39.417  1.00 62.64      C2   H  
ATOM   2943 HG21 VAL A 221       0.860  -4.570  38.836  1.00 62.64      C2   H  
ATOM   2944 HG22 VAL A 221       1.209  -3.139  37.895  1.00 62.64      C2   H  
ATOM   2945 HG23 VAL A 221       1.817  -4.709  37.287  1.00 62.64      C2   H  
ATOM   2946  N   ILE A 222       4.896  -2.314  41.012  1.00 61.98      C2   N  
ATOM   2947  CA  ILE A 222       6.074  -2.075  41.800  1.00 61.98      C2   C  
ATOM   2948  C   ILE A 222       5.726  -0.871  42.637  1.00 61.98      C2   C  
ATOM   2949  O   ILE A 222       4.912  -0.002  42.236  1.00 61.98      C2   O  
ATOM   2950  CB  ILE A 222       7.339  -1.763  40.884  1.00 61.98      C2   C  
ATOM   2951  CG1 ILE A 222       7.468  -2.736  39.678  1.00 61.98      C2   C  
ATOM   2952  CG2 ILE A 222       8.585  -1.389  41.615  1.00 61.98      C2   C  
ATOM   2953  CD1 ILE A 222       8.800  -2.563  38.810  1.00 61.98      C2   C  
ATOM   2954  H   ILE A 222       4.781  -1.691  40.225  1.00 61.98      C2   H  
ATOM   2955  HA  ILE A 222       6.367  -2.976  42.339  1.00 61.98      C2   H  
ATOM   2956  HB  ILE A 222       7.027  -0.799  40.483  1.00 61.98      C2   H  
ATOM   2957 HG12 ILE A 222       7.382  -3.774  39.999  1.00 61.98      C2   H  
ATOM   2958 HG13 ILE A 222       6.549  -2.586  39.112  1.00 61.98      C2   H  
ATOM   2959 HG21 ILE A 222       8.421  -0.795  42.514  1.00 61.98      C2   H  
ATOM   2960 HG22 ILE A 222       9.142  -2.310  41.787  1.00 61.98      C2   H  
ATOM   2961 HG23 ILE A 222       9.250  -0.691  41.104  1.00 61.98      C2   H  
ATOM   2962 HD11 ILE A 222       8.837  -1.661  38.200  1.00 61.98      C2   H  
ATOM   2963 HD12 ILE A 222       9.501  -2.346  39.616  1.00 61.98      C2   H  
ATOM   2964 HD13 ILE A 222       9.226  -3.394  38.249  1.00 61.98      C2   H  
ATOM   2965  N   SER A 223       6.315  -0.770  43.878  1.00 64.44      C2   N  
ATOM   2966  CA  SER A 223       6.227   0.289  44.908  1.00 64.44      C2   C  
ATOM   2967  C   SER A 223       6.044   1.698  44.237  1.00 64.44      C2   C  
ATOM   2968  O   SER A 223       7.018   2.172  43.636  1.00 64.44      C2   O  
ATOM   2969  CB  SER A 223       7.580   0.219  45.646  1.00 64.44      C2   C  
ATOM   2970  OG  SER A 223       7.808  -0.874  46.497  1.00 64.44      C2   O  
ATOM   2971  H   SER A 223       6.962  -1.533  44.010  1.00 64.44      C2   H  
ATOM   2972  HA  SER A 223       5.385  -0.046  45.514  1.00 64.44      C2   H  
ATOM   2973  HB2 SER A 223       8.438   0.235  44.973  1.00 64.44      C2   H  
ATOM   2974  HB3 SER A 223       7.643   1.162  46.189  1.00 64.44      C2   H  
ATOM   2975  HG  SER A 223       7.775  -1.645  45.925  1.00 64.44      C2   H  
ATOM   2976  N   PRO A 224       4.835   2.297  44.319  1.00 68.38      C2   N  
ATOM   2977  CA  PRO A 224       4.674   3.678  43.787  1.00 68.38      C2   C  
ATOM   2978  C   PRO A 224       5.609   4.762  44.316  1.00 68.38      C2   C  
ATOM   2979  O   PRO A 224       6.077   5.583  43.536  1.00 68.38      C2   O  
ATOM   2980  CB  PRO A 224       3.171   3.976  43.904  1.00 68.38      C2   C  
ATOM   2981  CG  PRO A 224       2.526   2.656  44.171  1.00 68.38      C2   C  
ATOM   2982  CD  PRO A 224       3.592   1.776  44.804  1.00 68.38      C2   C  
ATOM   2983  HA  PRO A 224       4.943   3.576  42.735  1.00 68.38      C2   H  
ATOM   2984  HB2 PRO A 224       3.004   4.616  44.769  1.00 68.38      C2   H  
ATOM   2985  HB3 PRO A 224       2.759   4.477  43.028  1.00 68.38      C2   H  
ATOM   2986  HG2 PRO A 224       1.713   2.749  44.891  1.00 68.38      C2   H  
ATOM   2987  HG3 PRO A 224       2.192   2.070  43.315  1.00 68.38      C2   H  
ATOM   2988  HD2 PRO A 224       3.552   1.689  45.889  1.00 68.38      C2   H  
ATOM   2989  HD3 PRO A 224       3.491   0.726  44.529  1.00 68.38      C2   H  
ATOM   2990  N   GLY A 225       5.919   4.811  45.611  1.00 67.18      C2   N  
ATOM   2991  CA  GLY A 225       6.446   5.892  46.427  1.00 67.18      C2   C  
ATOM   2992  C   GLY A 225       7.980   5.961  46.493  1.00 67.18      C2   C  
ATOM   2993  O   GLY A 225       8.412   6.864  47.153  1.00 67.18      C2   O  
ATOM   2994  H   GLY A 225       5.599   4.000  46.120  1.00 67.18      C2   H  
ATOM   2995  HA2 GLY A 225       6.090   6.896  46.195  1.00 67.18      C2   H  
ATOM   2996  HA3 GLY A 225       6.104   5.725  47.448  1.00 67.18      C2   H  
ATOM   2997  N   VAL A 226       8.781   5.045  45.904  1.00 64.37      C2   N  
ATOM   2998  CA  VAL A 226      10.248   5.094  46.085  1.00 64.37      C2   C  
ATOM   2999  C   VAL A 226      10.928   4.416  44.813  1.00 64.37      C2   C  
ATOM   3000  O   VAL A 226      10.290   3.517  44.207  1.00 64.37      C2   O  
ATOM   3001  CB  VAL A 226      10.730   4.378  47.446  1.00 64.37      C2   C  
ATOM   3002  CG1 VAL A 226      10.360   2.876  47.563  1.00 64.37      C2   C  
ATOM   3003  CG2 VAL A 226      12.219   4.511  47.787  1.00 64.37      C2   C  
ATOM   3004  H   VAL A 226       8.391   4.254  45.413  1.00 64.37      C2   H  
ATOM   3005  HA  VAL A 226      10.580   6.131  46.127  1.00 64.37      C2   H  
ATOM   3006  HB  VAL A 226      10.115   4.793  48.245  1.00 64.37      C2   H  
ATOM   3007 HG11 VAL A 226      11.053   2.393  46.874  1.00 64.37      C2   H  
ATOM   3008 HG12 VAL A 226      10.502   2.434  48.549  1.00 64.37      C2   H  
ATOM   3009 HG13 VAL A 226       9.373   2.698  47.134  1.00 64.37      C2   H  
ATOM   3010 HG21 VAL A 226      12.782   4.183  46.912  1.00 64.37      C2   H  
ATOM   3011 HG22 VAL A 226      12.495   5.563  47.845  1.00 64.37      C2   H  
ATOM   3012 HG23 VAL A 226      12.459   4.023  48.731  1.00 64.37      C2   H  
ATOM   3013  N   VAL A 227      12.087   4.968  44.425  1.00 59.77      C2   N  
ATOM   3014  CA  VAL A 227      12.696   4.657  43.146  1.00 59.77      C2   C  
ATOM   3015  C   VAL A 227      14.194   4.175  43.370  1.00 59.77      C2   C  
ATOM   3016  O   VAL A 227      14.969   4.993  43.762  1.00 59.77      C2   O  
ATOM   3017  CB  VAL A 227      12.620   5.858  42.145  1.00 59.77      C2   C  
ATOM   3018  CG1 VAL A 227      13.407   5.563  40.839  1.00 59.77      C2   C  
ATOM   3019  CG2 VAL A 227      11.161   6.148  41.790  1.00 59.77      C2   C  
ATOM   3020  H   VAL A 227      12.601   5.552  45.069  1.00 59.77      C2   H  
ATOM   3021  HA  VAL A 227      12.248   3.794  42.654  1.00 59.77      C2   H  
ATOM   3022  HB  VAL A 227      13.063   6.751  42.586  1.00 59.77      C2   H  
ATOM   3023 HG11 VAL A 227      13.495   4.493  40.652  1.00 59.77      C2   H  
ATOM   3024 HG12 VAL A 227      12.945   5.985  39.947  1.00 59.77      C2   H  
ATOM   3025 HG13 VAL A 227      14.415   5.974  40.891  1.00 59.77      C2   H  
ATOM   3026 HG21 VAL A 227      11.086   7.187  41.469  1.00 59.77      C2   H  
ATOM   3027 HG22 VAL A 227      10.776   5.578  40.945  1.00 59.77      C2   H  
ATOM   3028 HG23 VAL A 227      10.458   5.970  42.604  1.00 59.77      C2   H  
ATOM   3029  N   GLU A 228      14.449   2.895  43.041  1.00 65.11      C2   N  
ATOM   3030  CA  GLU A 228      15.820   2.357  43.069  1.00 65.11      C2   C  
ATOM   3031  C   GLU A 228      16.550   2.656  41.798  1.00 65.11      C2   C  
ATOM   3032  O   GLU A 228      15.963   2.645  40.705  1.00 65.11      C2   O  
ATOM   3033  CB  GLU A 228      15.814   0.887  43.400  1.00 65.11      C2   C  
ATOM   3034  CG  GLU A 228      15.188   0.484  44.717  1.00 65.11      C2   C  
ATOM   3035  CD  GLU A 228      15.302  -1.005  45.078  1.00 65.11      C2   C  
ATOM   3036  OE1 GLU A 228      15.188  -1.905  44.184  1.00 65.11      C2   O  
ATOM   3037  OE2 GLU A 228      15.523  -1.286  46.294  1.00 65.11      C2   O  
ATOM   3038  H   GLU A 228      13.782   2.219  42.697  1.00 65.11      C2   H  
ATOM   3039  HA  GLU A 228      16.289   3.020  43.796  1.00 65.11      C2   H  
ATOM   3040  HB2 GLU A 228      15.412   0.381  42.522  1.00 65.11      C2   H  
ATOM   3041  HB3 GLU A 228      16.861   0.588  43.451  1.00 65.11      C2   H  
ATOM   3042  HG2 GLU A 228      15.685   1.007  45.534  1.00 65.11      C2   H  
ATOM   3043  HG3 GLU A 228      14.170   0.856  44.828  1.00 65.11      C2   H  
ATOM   3044  N   VAL A 229      17.867   2.849  41.940  1.00 61.57      C2   N  
ATOM   3045  CA  VAL A 229      18.790   3.196  40.779  1.00 61.57      C2   C  
ATOM   3046  C   VAL A 229      18.530   2.402  39.469  1.00 61.57      C2   C  
ATOM   3047  O   VAL A 229      18.436   2.970  38.402  1.00 61.57      C2   O  
ATOM   3048  CB  VAL A 229      20.245   3.156  41.128  1.00 61.57      C2   C  
ATOM   3049  CG1 VAL A 229      21.274   3.342  40.007  1.00 61.57      C2   C  
ATOM   3050  CG2 VAL A 229      20.618   4.178  42.225  1.00 61.57      C2   C  
ATOM   3051  H   VAL A 229      18.326   2.816  42.839  1.00 61.57      C2   H  
ATOM   3052  HA  VAL A 229      18.527   4.230  40.555  1.00 61.57      C2   H  
ATOM   3053  HB  VAL A 229      20.515   2.164  41.491  1.00 61.57      C2   H  
ATOM   3054 HG11 VAL A 229      22.306   3.547  40.289  1.00 61.57      C2   H  
ATOM   3055 HG12 VAL A 229      21.362   2.377  39.508  1.00 61.57      C2   H  
ATOM   3056 HG13 VAL A 229      20.969   4.019  39.209  1.00 61.57      C2   H  
ATOM   3057 HG21 VAL A 229      20.117   4.033  43.182  1.00 61.57      C2   H  
ATOM   3058 HG22 VAL A 229      21.679   4.136  42.470  1.00 61.57      C2   H  
ATOM   3059 HG23 VAL A 229      20.299   5.158  41.871  1.00 61.57      C2   H  
ATOM   3060  N   TRP A 230      18.388   1.045  39.543  1.00 62.15      C2   N  
ATOM   3061  CA  TRP A 230      18.146   0.071  38.445  1.00 62.15      C2   C  
ATOM   3062  C   TRP A 230      16.859   0.366  37.622  1.00 62.15      C2   C  
ATOM   3063  O   TRP A 230      16.958   0.381  36.392  1.00 62.15      C2   O  
ATOM   3064  CB  TRP A 230      18.122  -1.391  38.874  1.00 62.15      C2   C  
ATOM   3065  CG  TRP A 230      17.033  -1.951  39.730  1.00 62.15      C2   C  
ATOM   3066  CD1 TRP A 230      16.980  -1.913  41.053  1.00 62.15      C2   C  
ATOM   3067  CD2 TRP A 230      15.775  -2.540  39.305  1.00 62.15      C2   C  
ATOM   3068  CE2 TRP A 230      14.948  -2.821  40.438  1.00 62.15      C2   C  
ATOM   3069  CE3 TRP A 230      15.174  -2.718  38.012  1.00 62.15      C2   C  
ATOM   3070  NE1 TRP A 230      15.710  -2.337  41.483  1.00 62.15      C2   N  
ATOM   3071  CZ2 TRP A 230      13.669  -3.427  40.278  1.00 62.15      C2   C  
ATOM   3072  CZ3 TRP A 230      13.898  -3.339  37.890  1.00 62.15      C2   C  
ATOM   3073  CH2 TRP A 230      13.114  -3.598  39.020  1.00 62.15      C2   C  
ATOM   3074  H   TRP A 230      18.454   0.544  40.418  1.00 62.15      C2   H  
ATOM   3075  HA  TRP A 230      18.963   0.246  37.745  1.00 62.15      C2   H  
ATOM   3076  HB2 TRP A 230      18.162  -1.844  37.883  1.00 62.15      C2   H  
ATOM   3077  HB3 TRP A 230      19.051  -1.656  39.377  1.00 62.15      C2   H  
ATOM   3078  HD1 TRP A 230      17.738  -1.419  41.643  1.00 62.15      C2   H  
ATOM   3079  HE1 TRP A 230      15.473  -2.447  42.459  1.00 62.15      C2   H  
ATOM   3080  HE3 TRP A 230      15.729  -2.425  37.133  1.00 62.15      C2   H  
ATOM   3081  HZ2 TRP A 230      13.124  -3.495  41.208  1.00 62.15      C2   H  
ATOM   3082  HZ3 TRP A 230      13.525  -3.447  36.882  1.00 62.15      C2   H  
ATOM   3083  HH2 TRP A 230      12.087  -3.852  38.804  1.00 62.15      C2   H  
ATOM   3084  N   GLU A 231      15.789   0.784  38.285  1.00 61.56      C2   N  
ATOM   3085  CA  GLU A 231      14.549   1.192  37.669  1.00 61.56      C2   C  
ATOM   3086  C   GLU A 231      14.741   2.370  36.661  1.00 61.56      C2   C  
ATOM   3087  O   GLU A 231      14.098   2.375  35.577  1.00 61.56      C2   O  
ATOM   3088  CB  GLU A 231      13.539   1.614  38.769  1.00 61.56      C2   C  
ATOM   3089  CG  GLU A 231      13.149   0.484  39.705  1.00 61.56      C2   C  
ATOM   3090  CD  GLU A 231      12.125   0.939  40.752  1.00 61.56      C2   C  
ATOM   3091  OE1 GLU A 231      12.535   1.185  41.903  1.00 61.56      C2   O  
ATOM   3092  OE2 GLU A 231      10.916   1.095  40.478  1.00 61.56      C2   O  
ATOM   3093  H   GLU A 231      15.947   0.778  39.282  1.00 61.56      C2   H  
ATOM   3094  HA  GLU A 231      14.209   0.344  37.074  1.00 61.56      C2   H  
ATOM   3095  HB2 GLU A 231      14.059   2.411  39.302  1.00 61.56      C2   H  
ATOM   3096  HB3 GLU A 231      12.642   2.061  38.341  1.00 61.56      C2   H  
ATOM   3097  HG2 GLU A 231      12.697  -0.314  39.115  1.00 61.56      C2   H  
ATOM   3098  HG3 GLU A 231      13.972   0.077  40.293  1.00 61.56      C2   H  
ATOM   3099  N   GLY A 232      15.472   3.399  37.024  1.00 59.51      C2   N  
ATOM   3100  CA  GLY A 232      15.530   4.647  36.351  1.00 59.51      C2   C  
ATOM   3101  C   GLY A 232      16.673   4.511  35.311  1.00 59.51      C2   C  
ATOM   3102  O   GLY A 232      16.416   4.939  34.218  1.00 59.51      C2   O  
ATOM   3103  H   GLY A 232      15.822   3.427  37.971  1.00 59.51      C2   H  
ATOM   3104  HA2 GLY A 232      14.558   4.887  35.920  1.00 59.51      C2   H  
ATOM   3105  HA3 GLY A 232      15.742   5.467  37.036  1.00 59.51      C2   H  
ATOM   3106  N   LEU A 233      17.728   3.702  35.626  1.00 61.27      C2   N  
ATOM   3107  CA  LEU A 233      18.677   3.160  34.611  1.00 61.27      C2   C  
ATOM   3108  C   LEU A 233      17.979   2.313  33.540  1.00 61.27      C2   C  
ATOM   3109  O   LEU A 233      18.239   2.441  32.377  1.00 61.27      C2   O  
ATOM   3110  CB  LEU A 233      19.847   2.353  35.200  1.00 61.27      C2   C  
ATOM   3111  CG  LEU A 233      20.895   3.016  36.126  1.00 61.27      C2   C  
ATOM   3112  CD1 LEU A 233      21.765   1.942  36.697  1.00 61.27      C2   C  
ATOM   3113  CD2 LEU A 233      21.785   4.065  35.261  1.00 61.27      C2   C  
ATOM   3114  H   LEU A 233      17.915   3.235  36.501  1.00 61.27      C2   H  
ATOM   3115  HA  LEU A 233      19.058   4.050  34.111  1.00 61.27      C2   H  
ATOM   3116  HB2 LEU A 233      19.365   1.535  35.735  1.00 61.27      C2   H  
ATOM   3117  HB3 LEU A 233      20.344   1.893  34.346  1.00 61.27      C2   H  
ATOM   3118  HG  LEU A 233      20.361   3.600  36.875  1.00 61.27      C2   H  
ATOM   3119 HD11 LEU A 233      21.203   1.365  37.431  1.00 61.27      C2   H  
ATOM   3120 HD12 LEU A 233      22.027   1.188  35.954  1.00 61.27      C2   H  
ATOM   3121 HD13 LEU A 233      22.583   2.456  37.202  1.00 61.27      C2   H  
ATOM   3122 HD21 LEU A 233      21.612   5.053  35.688  1.00 61.27      C2   H  
ATOM   3123 HD22 LEU A 233      22.868   3.958  35.324  1.00 61.27      C2   H  
ATOM   3124 HD23 LEU A 233      21.473   4.123  34.219  1.00 61.27      C2   H  
ATOM   3125  N   LEU A 234      17.041   1.466  33.942  1.00 60.05      C2   N  
ATOM   3126  CA  LEU A 234      16.303   0.619  33.023  1.00 60.05      C2   C  
ATOM   3127  C   LEU A 234      15.408   1.492  32.091  1.00 60.05      C2   C  
ATOM   3128  O   LEU A 234      15.298   1.248  30.899  1.00 60.05      C2   O  
ATOM   3129  CB  LEU A 234      15.452  -0.435  33.757  1.00 60.05      C2   C  
ATOM   3130  CG  LEU A 234      14.758  -1.444  32.814  1.00 60.05      C2   C  
ATOM   3131  CD1 LEU A 234      15.780  -2.360  32.046  1.00 60.05      C2   C  
ATOM   3132  CD2 LEU A 234      13.697  -2.312  33.619  1.00 60.05      C2   C  
ATOM   3133  H   LEU A 234      16.938   1.266  34.927  1.00 60.05      C2   H  
ATOM   3134  HA  LEU A 234      17.093   0.084  32.495  1.00 60.05      C2   H  
ATOM   3135  HB2 LEU A 234      16.105  -1.009  34.414  1.00 60.05      C2   H  
ATOM   3136  HB3 LEU A 234      14.736   0.102  34.379  1.00 60.05      C2   H  
ATOM   3137  HG  LEU A 234      14.237  -0.848  32.065  1.00 60.05      C2   H  
ATOM   3138 HD11 LEU A 234      15.699  -3.440  32.173  1.00 60.05      C2   H  
ATOM   3139 HD12 LEU A 234      15.658  -2.023  31.016  1.00 60.05      C2   H  
ATOM   3140 HD13 LEU A 234      16.841  -2.234  32.261  1.00 60.05      C2   H  
ATOM   3141 HD21 LEU A 234      14.175  -3.286  33.726  1.00 60.05      C2   H  
ATOM   3142 HD22 LEU A 234      13.564  -1.904  34.621  1.00 60.05      C2   H  
ATOM   3143 HD23 LEU A 234      12.722  -2.385  33.137  1.00 60.05      C2   H  
ATOM   3144  N   THR A 235      14.726   2.473  32.694  1.00 57.30      C2   N  
ATOM   3145  CA  THR A 235      13.959   3.501  32.031  1.00 57.30      C2   C  
ATOM   3146  C   THR A 235      14.764   4.358  30.992  1.00 57.30      C2   C  
ATOM   3147  O   THR A 235      14.257   4.730  29.965  1.00 57.30      C2   O  
ATOM   3148  CB  THR A 235      13.153   4.370  33.052  1.00 57.30      C2   C  
ATOM   3149  CG2 THR A 235      12.124   5.284  32.372  1.00 57.30      C2   C  
ATOM   3150  OG1 THR A 235      12.366   3.538  33.879  1.00 57.30      C2   O  
ATOM   3151  H   THR A 235      14.577   2.286  33.675  1.00 57.30      C2   H  
ATOM   3152  HA  THR A 235      13.289   2.866  31.453  1.00 57.30      C2   H  
ATOM   3153  HB  THR A 235      13.881   5.011  33.548  1.00 57.30      C2   H  
ATOM   3154  HG1 THR A 235      12.855   3.027  34.528  1.00 57.30      C2   H  
ATOM   3155 HG21 THR A 235      12.631   5.995  31.719  1.00 57.30      C2   H  
ATOM   3156 HG22 THR A 235      11.549   4.612  31.734  1.00 57.30      C2   H  
ATOM   3157 HG23 THR A 235      11.464   5.762  33.096  1.00 57.30      C2   H  
ATOM   3158  N   PHE A 236      16.081   4.597  31.229  1.00 57.07      C2   N  
ATOM   3159  CA  PHE A 236      17.030   5.243  30.395  1.00 57.07      C2   C  
ATOM   3160  C   PHE A 236      17.442   4.282  29.258  1.00 57.07      C2   C  
ATOM   3161  O   PHE A 236      17.246   4.615  28.116  1.00 57.07      C2   O  
ATOM   3162  CB  PHE A 236      18.290   5.795  31.146  1.00 57.07      C2   C  
ATOM   3163  CG  PHE A 236      19.332   6.526  30.273  1.00 57.07      C2   C  
ATOM   3164  CD1 PHE A 236      18.939   7.665  29.580  1.00 57.07      C2   C  
ATOM   3165  CD2 PHE A 236      20.652   6.016  30.128  1.00 57.07      C2   C  
ATOM   3166  CE1 PHE A 236      19.814   8.168  28.618  1.00 57.07      C2   C  
ATOM   3167  CE2 PHE A 236      21.527   6.500  29.185  1.00 57.07      C2   C  
ATOM   3168  CZ  PHE A 236      20.983   7.510  28.370  1.00 57.07      C2   C  
ATOM   3169  H   PHE A 236      16.322   4.250  32.146  1.00 57.07      C2   H  
ATOM   3170  HA  PHE A 236      16.595   6.196  30.096  1.00 57.07      C2   H  
ATOM   3171  HB2 PHE A 236      17.898   6.433  31.938  1.00 57.07      C2   H  
ATOM   3172  HB3 PHE A 236      18.809   4.992  31.670  1.00 57.07      C2   H  
ATOM   3173  HD1 PHE A 236      17.970   8.097  29.778  1.00 57.07      C2   H  
ATOM   3174  HD2 PHE A 236      21.129   5.272  30.750  1.00 57.07      C2   H  
ATOM   3175  HE1 PHE A 236      19.514   8.970  27.960  1.00 57.07      C2   H  
ATOM   3176  HE2 PHE A 236      22.491   6.055  28.982  1.00 57.07      C2   H  
ATOM   3177  HZ  PHE A 236      21.551   7.986  27.584  1.00 57.07      C2   H  
ATOM   3178  N   PHE A 237      17.887   3.058  29.532  1.00 61.13      C2   N  
ATOM   3179  CA  PHE A 237      18.372   2.052  28.609  1.00 61.13      C2   C  
ATOM   3180  C   PHE A 237      17.320   1.548  27.623  1.00 61.13      C2   C  
ATOM   3181  O   PHE A 237      17.712   0.803  26.734  1.00 61.13      C2   O  
ATOM   3182  CB  PHE A 237      19.056   0.813  29.277  1.00 61.13      C2   C  
ATOM   3183  CG  PHE A 237      20.537   1.047  29.397  1.00 61.13      C2   C  
ATOM   3184  CD1 PHE A 237      21.245   1.397  30.627  1.00 61.13      C2   C  
ATOM   3185  CD2 PHE A 237      21.258   1.052  28.183  1.00 61.13      C2   C  
ATOM   3186  CE1 PHE A 237      22.601   1.696  30.621  1.00 61.13      C2   C  
ATOM   3187  CE2 PHE A 237      22.612   1.306  28.258  1.00 61.13      C2   C  
ATOM   3188  CZ  PHE A 237      23.245   1.711  29.428  1.00 61.13      C2   C  
ATOM   3189  H   PHE A 237      17.884   2.786  30.504  1.00 61.13      C2   H  
ATOM   3190  HA  PHE A 237      19.120   2.525  27.973  1.00 61.13      C2   H  
ATOM   3191  HB2 PHE A 237      18.513   0.513  30.174  1.00 61.13      C2   H  
ATOM   3192  HB3 PHE A 237      18.889  -0.108  28.720  1.00 61.13      C2   H  
ATOM   3193  HD1 PHE A 237      20.629   1.437  31.513  1.00 61.13      C2   H  
ATOM   3194  HD2 PHE A 237      20.674   0.879  27.291  1.00 61.13      C2   H  
ATOM   3195  HE1 PHE A 237      23.021   1.765  31.614  1.00 61.13      C2   H  
ATOM   3196  HE2 PHE A 237      23.096   1.364  27.294  1.00 61.13      C2   H  
ATOM   3197  HZ  PHE A 237      24.231   2.147  29.355  1.00 61.13      C2   H  
ATOM   3198  N   PHE A 238      16.049   1.832  27.888  1.00 57.24      C2   N  
ATOM   3199  CA  PHE A 238      14.929   1.630  26.906  1.00 57.24      C2   C  
ATOM   3200  C   PHE A 238      14.948   2.612  25.735  1.00 57.24      C2   C  
ATOM   3201  O   PHE A 238      14.455   2.240  24.662  1.00 57.24      C2   O  
ATOM   3202  CB  PHE A 238      13.526   1.615  27.593  1.00 57.24      C2   C  
ATOM   3203  CG  PHE A 238      13.127   0.377  28.433  1.00 57.24      C2   C  
ATOM   3204  CD1 PHE A 238      12.155   0.564  29.453  1.00 57.24      C2   C  
ATOM   3205  CD2 PHE A 238      13.677  -0.912  28.155  1.00 57.24      C2   C  
ATOM   3206  CE1 PHE A 238      11.923  -0.443  30.359  1.00 57.24      C2   C  
ATOM   3207  CE2 PHE A 238      13.233  -1.876  29.026  1.00 57.24      C2   C  
ATOM   3208  CZ  PHE A 238      12.441  -1.684  30.161  1.00 57.24      C2   C  
ATOM   3209  H   PHE A 238      15.751   2.413  28.659  1.00 57.24      C2   H  
ATOM   3210  HA  PHE A 238      15.176   0.641  26.519  1.00 57.24      C2   H  
ATOM   3211  HB2 PHE A 238      13.457   2.531  28.180  1.00 57.24      C2   H  
ATOM   3212  HB3 PHE A 238      12.772   1.647  26.807  1.00 57.24      C2   H  
ATOM   3213  HD1 PHE A 238      11.798   1.575  29.584  1.00 57.24      C2   H  
ATOM   3214  HD2 PHE A 238      14.294  -1.160  27.304  1.00 57.24      C2   H  
ATOM   3215  HE1 PHE A 238      11.216  -0.280  31.159  1.00 57.24      C2   H  
ATOM   3216  HE2 PHE A 238      13.414  -2.931  28.882  1.00 57.24      C2   H  
ATOM   3217  HZ  PHE A 238      12.179  -2.446  30.880  1.00 57.24      C2   H  
ATOM   3218  N   PHE A 239      15.636   3.751  25.894  1.00 56.13      C2   N  
ATOM   3219  CA  PHE A 239      16.052   4.671  24.783  1.00 56.13      C2   C  
ATOM   3220  C   PHE A 239      17.110   3.979  23.870  1.00 56.13      C2   C  
ATOM   3221  O   PHE A 239      16.858   3.739  22.638  1.00 56.13      C2   O  
ATOM   3222  CB  PHE A 239      16.410   6.079  25.194  1.00 56.13      C2   C  
ATOM   3223  CG  PHE A 239      16.918   7.044  24.139  1.00 56.13      C2   C  
ATOM   3224  CD1 PHE A 239      16.086   7.304  23.055  1.00 56.13      C2   C  
ATOM   3225  CD2 PHE A 239      18.114   7.818  24.314  1.00 56.13      C2   C  
ATOM   3226  CE1 PHE A 239      16.555   8.165  22.033  1.00 56.13      C2   C  
ATOM   3227  CE2 PHE A 239      18.563   8.602  23.272  1.00 56.13      C2   C  
ATOM   3228  CZ  PHE A 239      17.781   8.775  22.111  1.00 56.13      C2   C  
ATOM   3229  H   PHE A 239      16.003   4.081  26.775  1.00 56.13      C2   H  
ATOM   3230  HA  PHE A 239      15.200   4.897  24.142  1.00 56.13      C2   H  
ATOM   3231  HB2 PHE A 239      15.522   6.550  25.615  1.00 56.13      C2   H  
ATOM   3232  HB3 PHE A 239      17.030   6.035  26.090  1.00 56.13      C2   H  
ATOM   3233  HD1 PHE A 239      15.163   6.794  22.823  1.00 56.13      C2   H  
ATOM   3234  HD2 PHE A 239      18.761   7.772  25.178  1.00 56.13      C2   H  
ATOM   3235  HE1 PHE A 239      15.880   8.351  21.210  1.00 56.13      C2   H  
ATOM   3236  HE2 PHE A 239      19.561   9.012  23.322  1.00 56.13      C2   H  
ATOM   3237  HZ  PHE A 239      18.105   9.420  21.308  1.00 56.13      C2   H  
ATOM   3238  N   PRO A 240      18.435   3.710  24.329  1.00 60.84      C2   N  
ATOM   3239  CA  PRO A 240      19.429   2.983  23.559  1.00 60.84      C2   C  
ATOM   3240  C   PRO A 240      18.972   1.747  22.763  1.00 60.84      C2   C  
ATOM   3241  O   PRO A 240      19.399   1.688  21.595  1.00 60.84      C2   O  
ATOM   3242  CB  PRO A 240      20.504   2.597  24.436  1.00 60.84      C2   C  
ATOM   3243  CG  PRO A 240      20.563   3.842  25.316  1.00 60.84      C2   C  
ATOM   3244  CD  PRO A 240      19.115   4.277  25.488  1.00 60.84      C2   C  
ATOM   3245  HA  PRO A 240      19.746   3.690  22.792  1.00 60.84      C2   H  
ATOM   3246  HB2 PRO A 240      20.214   1.714  25.006  1.00 60.84      C2   H  
ATOM   3247  HB3 PRO A 240      21.452   2.375  23.947  1.00 60.84      C2   H  
ATOM   3248  HG2 PRO A 240      21.239   3.820  26.171  1.00 60.84      C2   H  
ATOM   3249  HG3 PRO A 240      21.060   4.646  24.773  1.00 60.84      C2   H  
ATOM   3250  HD2 PRO A 240      18.795   3.854  26.441  1.00 60.84      C2   H  
ATOM   3251  HD3 PRO A 240      19.156   5.357  25.627  1.00 60.84      C2   H  
ATOM   3252  N   ILE A 241      18.218   0.788  23.346  1.00 61.05      C2   N  
ATOM   3253  CA  ILE A 241      17.668  -0.392  22.645  1.00 61.05      C2   C  
ATOM   3254  C   ILE A 241      16.839  -0.101  21.418  1.00 61.05      C2   C  
ATOM   3255  O   ILE A 241      16.906  -0.826  20.441  1.00 61.05      C2   O  
ATOM   3256  CB  ILE A 241      16.809  -1.251  23.655  1.00 61.05      C2   C  
ATOM   3257  CG1 ILE A 241      17.681  -1.883  24.809  1.00 61.05      C2   C  
ATOM   3258  CG2 ILE A 241      15.994  -2.441  22.972  1.00 61.05      C2   C  
ATOM   3259  CD1 ILE A 241      16.815  -2.311  26.000  1.00 61.05      C2   C  
ATOM   3260  H   ILE A 241      18.003   0.744  24.332  1.00 61.05      C2   H  
ATOM   3261  HA  ILE A 241      18.513  -0.899  22.180  1.00 61.05      C2   H  
ATOM   3262  HB  ILE A 241      16.006  -0.629  24.049  1.00 61.05      C2   H  
ATOM   3263 HG12 ILE A 241      18.312  -2.696  24.449  1.00 61.05      C2   H  
ATOM   3264 HG13 ILE A 241      18.431  -1.150  25.104  1.00 61.05      C2   H  
ATOM   3265 HG21 ILE A 241      16.561  -2.942  22.188  1.00 61.05      C2   H  
ATOM   3266 HG22 ILE A 241      15.840  -3.271  23.662  1.00 61.05      C2   H  
ATOM   3267 HG23 ILE A 241      15.011  -2.239  22.546  1.00 61.05      C2   H  
ATOM   3268 HD11 ILE A 241      15.759  -2.249  25.737  1.00 61.05      C2   H  
ATOM   3269 HD12 ILE A 241      17.044  -3.342  26.269  1.00 61.05      C2   H  
ATOM   3270 HD13 ILE A 241      17.053  -1.696  26.869  1.00 61.05      C2   H  
ATOM   3271  N   CYS A 242      16.043   0.944  21.488  1.00 62.46      C2   N  
ATOM   3272  CA  CYS A 242      15.212   1.391  20.356  1.00 62.46      C2   C  
ATOM   3273  C   CYS A 242      16.051   2.167  19.289  1.00 62.46      C2   C  
ATOM   3274  O   CYS A 242      15.720   2.079  18.137  1.00 62.46      C2   O  
ATOM   3275  CB  CYS A 242      13.906   2.104  20.680  1.00 62.46      C2   C  
ATOM   3276  SG  CYS A 242      14.139   3.856  21.343  1.00 62.46      C2   S  
ATOM   3277  H   CYS A 242      16.145   1.520  22.311  1.00 62.46      C2   H  
ATOM   3278  HA  CYS A 242      14.959   0.478  19.816  1.00 62.46      C2   H  
ATOM   3279  HB2 CYS A 242      13.314   2.115  19.765  1.00 62.46      C2   H  
ATOM   3280  HB3 CYS A 242      13.352   1.519  21.415  1.00 62.46      C2   H  
ATOM   3281  HG  CYS A 242      14.171   4.519  20.184  1.00 62.46      C2   H  
ATOM   3282  N   VAL A 243      17.070   2.904  19.698  1.00 62.57      C2   N  
ATOM   3283  CA  VAL A 243      17.889   3.709  18.818  1.00 62.57      C2   C  
ATOM   3284  C   VAL A 243      18.723   2.762  18.011  1.00 62.57      C2   C  
ATOM   3285  O   VAL A 243      18.849   2.938  16.775  1.00 62.57      C2   O  
ATOM   3286  CB  VAL A 243      18.818   4.667  19.686  1.00 62.57      C2   C  
ATOM   3287  CG1 VAL A 243      20.105   5.190  18.996  1.00 62.57      C2   C  
ATOM   3288  CG2 VAL A 243      17.935   5.744  20.333  1.00 62.57      C2   C  
ATOM   3289  H   VAL A 243      17.396   2.940  20.653  1.00 62.57      C2   H  
ATOM   3290  HA  VAL A 243      17.153   4.206  18.185  1.00 62.57      C2   H  
ATOM   3291  HB  VAL A 243      19.120   4.015  20.505  1.00 62.57      C2   H  
ATOM   3292 HG11 VAL A 243      20.693   4.310  18.736  1.00 62.57      C2   H  
ATOM   3293 HG12 VAL A 243      19.726   5.707  18.114  1.00 62.57      C2   H  
ATOM   3294 HG13 VAL A 243      20.732   5.836  19.609  1.00 62.57      C2   H  
ATOM   3295 HG21 VAL A 243      17.462   6.368  19.576  1.00 62.57      C2   H  
ATOM   3296 HG22 VAL A 243      17.195   5.308  21.004  1.00 62.57      C2   H  
ATOM   3297 HG23 VAL A 243      18.550   6.440  20.904  1.00 62.57      C2   H  
ATOM   3298  N   VAL A 244      19.225   1.624  18.596  1.00 64.23      C2   N  
ATOM   3299  CA  VAL A 244      19.894   0.523  17.949  1.00 64.23      C2   C  
ATOM   3300  C   VAL A 244      18.978  -0.123  16.912  1.00 64.23      C2   C  
ATOM   3301  O   VAL A 244      19.382  -0.323  15.767  1.00 64.23      C2   O  
ATOM   3302  CB  VAL A 244      20.683  -0.401  18.911  1.00 64.23      C2   C  
ATOM   3303  CG1 VAL A 244      21.156  -1.658  18.047  1.00 64.23      C2   C  
ATOM   3304  CG2 VAL A 244      21.930   0.250  19.537  1.00 64.23      C2   C  
ATOM   3305  H   VAL A 244      19.042   1.538  19.586  1.00 64.23      C2   H  
ATOM   3306  HA  VAL A 244      20.705   0.920  17.338  1.00 64.23      C2   H  
ATOM   3307  HB  VAL A 244      19.993  -0.779  19.666  1.00 64.23      C2   H  
ATOM   3308 HG11 VAL A 244      20.299  -2.253  17.732  1.00 64.23      C2   H  
ATOM   3309 HG12 VAL A 244      21.691  -1.212  17.209  1.00 64.23      C2   H  
ATOM   3310 HG13 VAL A 244      21.693  -2.315  18.731  1.00 64.23      C2   H  
ATOM   3311 HG21 VAL A 244      22.509  -0.355  20.234  1.00 64.23      C2   H  
ATOM   3312 HG22 VAL A 244      22.596   0.475  18.704  1.00 64.23      C2   H  
ATOM   3313 HG23 VAL A 244      21.691   1.143  20.115  1.00 64.23      C2   H  
ATOM   3314  N   PHE A 245      17.744  -0.315  17.301  1.00 67.26      C2   N  
ATOM   3315  CA  PHE A 245      16.824  -0.943  16.390  1.00 67.26      C2   C  
ATOM   3316  C   PHE A 245      16.487  -0.104  15.145  1.00 67.26      C2   C  
ATOM   3317  O   PHE A 245      16.529  -0.630  14.016  1.00 67.26      C2   O  
ATOM   3318  CB  PHE A 245      15.651  -1.332  17.155  1.00 67.26      C2   C  
ATOM   3319  CG  PHE A 245      14.624  -2.155  16.346  1.00 67.26      C2   C  
ATOM   3320  CD1 PHE A 245      13.357  -1.613  15.975  1.00 67.26      C2   C  
ATOM   3321  CD2 PHE A 245      14.911  -3.526  15.987  1.00 67.26      C2   C  
ATOM   3322  CE1 PHE A 245      12.531  -2.405  15.181  1.00 67.26      C2   C  
ATOM   3323  CE2 PHE A 245      14.028  -4.241  15.240  1.00 67.26      C2   C  
ATOM   3324  CZ  PHE A 245      12.854  -3.643  14.814  1.00 67.26      C2   C  
ATOM   3325  H   PHE A 245      17.476  -0.016  18.228  1.00 67.26      C2   H  
ATOM   3326  HA  PHE A 245      17.272  -1.872  16.037  1.00 67.26      C2   H  
ATOM   3327  HB2 PHE A 245      16.006  -2.133  17.804  1.00 67.26      C2   H  
ATOM   3328  HB3 PHE A 245      15.241  -0.521  17.757  1.00 67.26      C2   H  
ATOM   3329  HD1 PHE A 245      13.068  -0.637  16.337  1.00 67.26      C2   H  
ATOM   3330  HD2 PHE A 245      15.852  -3.979  16.263  1.00 67.26      C2   H  
ATOM   3331  HE1 PHE A 245      11.649  -1.999  14.709  1.00 67.26      C2   H  
ATOM   3332  HE2 PHE A 245      14.364  -5.207  14.893  1.00 67.26      C2   H  
ATOM   3333  HZ  PHE A 245      12.123  -4.260  14.312  1.00 67.26      C2   H  
ATOM   3334  N   ALA A 246      16.244   1.179  15.449  1.00 66.53      C2   N  
ATOM   3335  CA  ALA A 246      16.007   2.261  14.502  1.00 66.53      C2   C  
ATOM   3336  C   ALA A 246      17.075   2.362  13.430  1.00 66.53      C2   C  
ATOM   3337  O   ALA A 246      16.733   2.529  12.257  1.00 66.53      C2   O  
ATOM   3338  CB  ALA A 246      15.936   3.571  15.331  1.00 66.53      C2   C  
ATOM   3339  H   ALA A 246      16.220   1.619  16.357  1.00 66.53      C2   H  
ATOM   3340  HA  ALA A 246      15.020   2.298  14.041  1.00 66.53      C2   H  
ATOM   3341  HB1 ALA A 246      14.977   3.611  15.846  1.00 66.53      C2   H  
ATOM   3342  HB2 ALA A 246      16.838   3.946  15.814  1.00 66.53      C2   H  
ATOM   3343  HB3 ALA A 246      15.704   4.370  14.627  1.00 66.53      C2   H  
ATOM   3344  N   TRP A 247      18.371   2.262  13.835  1.00 72.48      C2   N  
ATOM   3345  CA  TRP A 247      19.593   2.293  13.006  1.00 72.48      C2   C  
ATOM   3346  C   TRP A 247      19.599   1.066  12.051  1.00 72.48      C2   C  
ATOM   3347  O   TRP A 247      19.791   1.261  10.833  1.00 72.48      C2   O  
ATOM   3348  CB  TRP A 247      20.813   2.466  13.974  1.00 72.48      C2   C  
ATOM   3349  CG  TRP A 247      22.165   2.064  13.476  1.00 72.48      C2   C  
ATOM   3350  CD1 TRP A 247      22.840   2.642  12.477  1.00 72.48      C2   C  
ATOM   3351  CD2 TRP A 247      23.059   1.061  14.000  1.00 72.48      C2   C  
ATOM   3352  CE2 TRP A 247      24.299   1.055  13.201  1.00 72.48      C2   C  
ATOM   3353  CE3 TRP A 247      22.986   0.178  15.089  1.00 72.48      C2   C  
ATOM   3354  NE1 TRP A 247      24.098   2.086  12.293  1.00 72.48      C2   N  
ATOM   3355  CZ2 TRP A 247      25.348   0.068  13.471  1.00 72.48      C2   C  
ATOM   3356  CZ3 TRP A 247      23.999  -0.696  15.370  1.00 72.48      C2   C  
ATOM   3357  CH2 TRP A 247      25.185  -0.796  14.601  1.00 72.48      C2   C  
ATOM   3358  H   TRP A 247      18.525   2.159  14.828  1.00 72.48      C2   H  
ATOM   3359  HA  TRP A 247      19.563   3.127  12.305  1.00 72.48      C2   H  
ATOM   3360  HB2 TRP A 247      20.859   3.532  14.194  1.00 72.48      C2   H  
ATOM   3361  HB3 TRP A 247      20.584   1.947  14.905  1.00 72.48      C2   H  
ATOM   3362  HD1 TRP A 247      22.457   3.456  11.880  1.00 72.48      C2   H  
ATOM   3363  HE1 TRP A 247      24.774   2.450  11.637  1.00 72.48      C2   H  
ATOM   3364  HE3 TRP A 247      22.162   0.261  15.782  1.00 72.48      C2   H  
ATOM   3365  HZ2 TRP A 247      26.213  -0.094  12.845  1.00 72.48      C2   H  
ATOM   3366  HZ3 TRP A 247      23.869  -1.342  16.225  1.00 72.48      C2   H  
ATOM   3367  HH2 TRP A 247      25.911  -1.551  14.867  1.00 72.48      C2   H  
ATOM   3368  N   VAL A 248      19.420  -0.172  12.649  1.00 72.13      C2   N  
ATOM   3369  CA  VAL A 248      19.533  -1.385  11.878  1.00 72.13      C2   C  
ATOM   3370  C   VAL A 248      18.348  -1.667  11.042  1.00 72.13      C2   C  
ATOM   3371  O   VAL A 248      18.476  -2.285   9.949  1.00 72.13      C2   O  
ATOM   3372  CB  VAL A 248      19.937  -2.552  12.817  1.00 72.13      C2   C  
ATOM   3373  CG1 VAL A 248      19.947  -3.907  12.198  1.00 72.13      C2   C  
ATOM   3374  CG2 VAL A 248      21.376  -2.332  13.362  1.00 72.13      C2   C  
ATOM   3375  H   VAL A 248      19.214  -0.165  13.637  1.00 72.13      C2   H  
ATOM   3376  HA  VAL A 248      20.333  -1.326  11.139  1.00 72.13      C2   H  
ATOM   3377  HB  VAL A 248      19.171  -2.609  13.589  1.00 72.13      C2   H  
ATOM   3378 HG11 VAL A 248      20.706  -4.000  11.421  1.00 72.13      C2   H  
ATOM   3379 HG12 VAL A 248      20.032  -4.750  12.884  1.00 72.13      C2   H  
ATOM   3380 HG13 VAL A 248      18.978  -4.170  11.774  1.00 72.13      C2   H  
ATOM   3381 HG21 VAL A 248      21.702  -3.199  13.938  1.00 72.13      C2   H  
ATOM   3382 HG22 VAL A 248      22.010  -2.052  12.521  1.00 72.13      C2   H  
ATOM   3383 HG23 VAL A 248      21.174  -1.549  14.092  1.00 72.13      C2   H  
ATOM   3384  N   ALA A 249      17.187  -1.071  11.421  1.00 71.84      C2   N  
ATOM   3385  CA  ALA A 249      15.878  -1.106  10.754  1.00 71.84      C2   C  
ATOM   3386  C   ALA A 249      16.107  -0.479   9.419  1.00 71.84      C2   C  
ATOM   3387  O   ALA A 249      16.082  -1.189   8.456  1.00 71.84      C2   O  
ATOM   3388  CB  ALA A 249      14.770  -0.507  11.598  1.00 71.84      C2   C  
ATOM   3389  H   ALA A 249      17.141  -0.811  12.395  1.00 71.84      C2   H  
ATOM   3390  HA  ALA A 249      15.646  -2.160  10.604  1.00 71.84      C2   H  
ATOM   3391  HB1 ALA A 249      13.846  -0.533  11.022  1.00 71.84      C2   H  
ATOM   3392  HB2 ALA A 249      14.583  -1.021  12.541  1.00 71.84      C2   H  
ATOM   3393  HB3 ALA A 249      14.967   0.504  11.955  1.00 71.84      C2   H  
ATOM   3394  N   ASP A 250      16.474   0.797   9.536  1.00 69.09      C2   N  
ATOM   3395  CA  ASP A 250      16.923   1.657   8.420  1.00 69.09      C2   C  
ATOM   3396  C   ASP A 250      17.985   1.062   7.491  1.00 69.09      C2   C  
ATOM   3397  O   ASP A 250      17.714   0.609   6.371  1.00 69.09      C2   O  
ATOM   3398  CB  ASP A 250      17.440   3.061   8.905  1.00 69.09      C2   C  
ATOM   3399  CG  ASP A 250      16.417   4.085   9.348  1.00 69.09      C2   C  
ATOM   3400  OD1 ASP A 250      15.274   4.069   8.827  1.00 69.09      C2   O  
ATOM   3401  OD2 ASP A 250      16.882   5.172   9.897  1.00 69.09      C2   O  
ATOM   3402  H   ASP A 250      16.622   1.126  10.480  1.00 69.09      C2   H  
ATOM   3403  HA  ASP A 250      16.033   1.796   7.806  1.00 69.09      C2   H  
ATOM   3404  HB2 ASP A 250      18.086   2.897   9.767  1.00 69.09      C2   H  
ATOM   3405  HB3 ASP A 250      18.153   3.563   8.251  1.00 69.09      C2   H  
ATOM   3406  N   ARG A 251      19.226   1.008   7.943  1.00 74.73      C2   N  
ATOM   3407  CA  ARG A 251      20.431   0.758   7.259  1.00 74.73      C2   C  
ATOM   3408  C   ARG A 251      20.685  -0.722   6.842  1.00 74.73      C2   C  
ATOM   3409  O   ARG A 251      21.588  -1.025   6.083  1.00 74.73      C2   O  
ATOM   3410  CB  ARG A 251      21.629   1.383   7.970  1.00 74.73      C2   C  
ATOM   3411  CG  ARG A 251      21.524   2.984   8.134  1.00 74.73      C2   C  
ATOM   3412  CD  ARG A 251      22.775   3.482   8.834  1.00 74.73      C2   C  
ATOM   3413  NE  ARG A 251      22.529   4.749   9.389  1.00 74.73      C2   N  
ATOM   3414  CZ  ARG A 251      23.450   5.527  10.089  1.00 74.73      C2   C  
ATOM   3415  NH1 ARG A 251      24.727   5.162  10.303  1.00 74.73      C2   N  
ATOM   3416  NH2 ARG A 251      23.009   6.551  10.717  1.00 74.73      C2   N  
ATOM   3417  H   ARG A 251      19.327   1.160   8.937  1.00 74.73      C2   H  
ATOM   3418  HA  ARG A 251      20.236   1.354   6.367  1.00 74.73      C2   H  
ATOM   3419  HB2 ARG A 251      21.902   0.792   8.844  1.00 74.73      C2   H  
ATOM   3420  HB3 ARG A 251      22.534   1.164   7.403  1.00 74.73      C2   H  
ATOM   3421  HG2 ARG A 251      21.557   3.461   7.154  1.00 74.73      C2   H  
ATOM   3422  HG3 ARG A 251      20.593   3.298   8.607  1.00 74.73      C2   H  
ATOM   3423  HD2 ARG A 251      23.163   2.677   9.456  1.00 74.73      C2   H  
ATOM   3424  HD3 ARG A 251      23.442   3.777   8.024  1.00 74.73      C2   H  
ATOM   3425  HE  ARG A 251      21.585   5.086   9.260  1.00 74.73      C2   H  
ATOM   3426 HH11 ARG A 251      25.127   4.265  10.069  1.00 74.73      C2   H  
ATOM   3427 HH12 ARG A 251      25.446   5.699  10.767  1.00 74.73      C2   H  
ATOM   3428 HH21 ARG A 251      22.072   6.913  10.610  1.00 74.73      C2   H  
ATOM   3429 HH22 ARG A 251      23.570   7.227  11.215  1.00 74.73      C2   H  
ATOM   3430  N   ARG A 252      19.915  -1.621   7.412  1.00 76.59      C2   N  
ATOM   3431  CA  ARG A 252      20.087  -3.066   7.099  1.00 76.59      C2   C  
ATOM   3432  C   ARG A 252      18.764  -3.743   6.660  1.00 76.59      C2   C  
ATOM   3433  O   ARG A 252      18.767  -4.319   5.564  1.00 76.59      C2   O  
ATOM   3434  CB  ARG A 252      20.637  -3.779   8.409  1.00 76.59      C2   C  
ATOM   3435  CG  ARG A 252      21.858  -3.155   9.077  1.00 76.59      C2   C  
ATOM   3436  CD  ARG A 252      23.108  -3.433   8.288  1.00 76.59      C2   C  
ATOM   3437  NE  ARG A 252      24.314  -2.714   8.738  1.00 76.59      C2   N  
ATOM   3438  CZ  ARG A 252      25.545  -2.705   8.174  1.00 76.59      C2   C  
ATOM   3439  NH1 ARG A 252      25.719  -3.487   7.120  1.00 76.59      C2   N  
ATOM   3440  NH2 ARG A 252      26.589  -2.074   8.703  1.00 76.59      C2   N  
ATOM   3441  H   ARG A 252      19.208  -1.432   8.108  1.00 76.59      C2   H  
ATOM   3442  HA  ARG A 252      20.823  -3.308   6.332  1.00 76.59      C2   H  
ATOM   3443  HB2 ARG A 252      19.895  -3.933   9.192  1.00 76.59      C2   H  
ATOM   3444  HB3 ARG A 252      20.912  -4.780   8.076  1.00 76.59      C2   H  
ATOM   3445  HG2 ARG A 252      21.837  -2.085   9.286  1.00 76.59      C2   H  
ATOM   3446  HG3 ARG A 252      22.067  -3.494  10.092  1.00 76.59      C2   H  
ATOM   3447  HD2 ARG A 252      23.423  -4.469   8.412  1.00 76.59      C2   H  
ATOM   3448  HD3 ARG A 252      22.877  -3.266   7.236  1.00 76.59      C2   H  
ATOM   3449  HE  ARG A 252      24.216  -2.229   9.618  1.00 76.59      C2   H  
ATOM   3450 HH11 ARG A 252      25.003  -3.956   6.584  1.00 76.59      C2   H  
ATOM   3451 HH12 ARG A 252      26.651  -3.710   6.803  1.00 76.59      C2   H  
ATOM   3452 HH21 ARG A 252      26.384  -1.330   9.355  1.00 76.59      C2   H  
ATOM   3453 HH22 ARG A 252      27.461  -2.074   8.194  1.00 76.59      C2   H  
ATOM   3454  N   LEU A 253      17.733  -3.810   7.579  1.00 77.42      C2   N  
ATOM   3455  CA  LEU A 253      16.492  -4.547   7.415  1.00 77.42      C2   C  
ATOM   3456  C   LEU A 253      15.656  -4.040   6.271  1.00 77.42      C2   C  
ATOM   3457  O   LEU A 253      15.299  -4.858   5.375  1.00 77.42      C2   O  
ATOM   3458  CB  LEU A 253      15.730  -4.744   8.763  1.00 77.42      C2   C  
ATOM   3459  CG  LEU A 253      16.585  -5.255   9.893  1.00 77.42      C2   C  
ATOM   3460  CD1 LEU A 253      15.728  -5.300  11.179  1.00 77.42      C2   C  
ATOM   3461  CD2 LEU A 253      17.396  -6.602   9.697  1.00 77.42      C2   C  
ATOM   3462  H   LEU A 253      17.840  -3.415   8.502  1.00 77.42      C2   H  
ATOM   3463  HA  LEU A 253      16.782  -5.553   7.114  1.00 77.42      C2   H  
ATOM   3464  HB2 LEU A 253      15.401  -3.754   9.080  1.00 77.42      C2   H  
ATOM   3465  HB3 LEU A 253      14.825  -5.311   8.545  1.00 77.42      C2   H  
ATOM   3466  HG  LEU A 253      17.318  -4.492  10.155  1.00 77.42      C2   H  
ATOM   3467 HD11 LEU A 253      15.742  -4.427  11.832  1.00 77.42      C2   H  
ATOM   3468 HD12 LEU A 253      14.687  -5.366  10.864  1.00 77.42      C2   H  
ATOM   3469 HD13 LEU A 253      15.958  -6.173  11.789  1.00 77.42      C2   H  
ATOM   3470 HD21 LEU A 253      18.059  -6.884  10.516  1.00 77.42      C2   H  
ATOM   3471 HD22 LEU A 253      16.782  -7.481   9.500  1.00 77.42      C2   H  
ATOM   3472 HD23 LEU A 253      18.082  -6.581   8.850  1.00 77.42      C2   H  
ATOM   3473  N   LEU A 254      15.318  -2.761   6.336  1.00 73.27      C2   N  
ATOM   3474  CA  LEU A 254      14.485  -1.955   5.435  1.00 73.27      C2   C  
ATOM   3475  C   LEU A 254      15.250  -1.826   4.124  1.00 73.27      C2   C  
ATOM   3476  O   LEU A 254      14.801  -2.226   3.014  1.00 73.27      C2   O  
ATOM   3477  CB  LEU A 254      13.963  -0.597   5.996  1.00 73.27      C2   C  
ATOM   3478  CG  LEU A 254      13.024  -0.729   7.159  1.00 73.27      C2   C  
ATOM   3479  CD1 LEU A 254      12.440   0.614   7.560  1.00 73.27      C2   C  
ATOM   3480  CD2 LEU A 254      11.917  -1.727   6.955  1.00 73.27      C2   C  
ATOM   3481  H   LEU A 254      15.472  -2.224   7.178  1.00 73.27      C2   H  
ATOM   3482  HA  LEU A 254      13.623  -2.567   5.169  1.00 73.27      C2   H  
ATOM   3483  HB2 LEU A 254      14.795   0.028   6.320  1.00 73.27      C2   H  
ATOM   3484  HB3 LEU A 254      13.506  -0.016   5.194  1.00 73.27      C2   H  
ATOM   3485  HG  LEU A 254      13.686  -0.931   8.001  1.00 73.27      C2   H  
ATOM   3486 HD11 LEU A 254      12.159   1.297   6.759  1.00 73.27      C2   H  
ATOM   3487 HD12 LEU A 254      11.578   0.441   8.205  1.00 73.27      C2   H  
ATOM   3488 HD13 LEU A 254      13.002   1.297   8.197  1.00 73.27      C2   H  
ATOM   3489 HD21 LEU A 254      11.952  -2.009   5.903  1.00 73.27      C2   H  
ATOM   3490 HD22 LEU A 254      12.036  -2.642   7.536  1.00 73.27      C2   H  
ATOM   3491 HD23 LEU A 254      10.953  -1.242   7.104  1.00 73.27      C2   H  
ATOM   3492  N   PHE A 255      16.379  -1.093   4.287  1.00 70.60      C2   N  
ATOM   3493  CA  PHE A 255      17.326  -0.758   3.252  1.00 70.60      C2   C  
ATOM   3494  C   PHE A 255      16.868   0.183   2.252  1.00 70.60      C2   C  
ATOM   3495  O   PHE A 255      15.977  -0.137   1.402  1.00 70.60      C2   O  
ATOM   3496  CB  PHE A 255      17.904  -2.124   2.597  1.00 70.60      C2   C  
ATOM   3497  CG  PHE A 255      19.262  -2.039   1.949  1.00 70.60      C2   C  
ATOM   3498  CD1 PHE A 255      20.348  -1.591   2.713  1.00 70.60      C2   C  
ATOM   3499  CD2 PHE A 255      19.493  -2.461   0.654  1.00 70.60      C2   C  
ATOM   3500  CE1 PHE A 255      21.647  -1.585   2.200  1.00 70.60      C2   C  
ATOM   3501  CE2 PHE A 255      20.763  -2.438   0.081  1.00 70.60      C2   C  
ATOM   3502  CZ  PHE A 255      21.772  -1.972   0.808  1.00 70.60      C2   C  
ATOM   3503  H   PHE A 255      16.667  -0.766   5.198  1.00 70.60      C2   H  
ATOM   3504  HA  PHE A 255      18.169  -0.267   3.739  1.00 70.60      C2   H  
ATOM   3505  HB2 PHE A 255      17.960  -2.847   3.410  1.00 70.60      C2   H  
ATOM   3506  HB3 PHE A 255      17.086  -2.442   1.951  1.00 70.60      C2   H  
ATOM   3507  HD1 PHE A 255      20.091  -1.279   3.714  1.00 70.60      C2   H  
ATOM   3508  HD2 PHE A 255      18.691  -2.741  -0.014  1.00 70.60      C2   H  
ATOM   3509  HE1 PHE A 255      22.527  -1.373   2.789  1.00 70.60      C2   H  
ATOM   3510  HE2 PHE A 255      20.765  -2.652  -0.978  1.00 70.60      C2   H  
ATOM   3511  HZ  PHE A 255      22.669  -1.838   0.222  1.00 70.60      C2   H  
ATOM   3512  N   TYR A 256      17.542   1.317   2.103  1.00 61.91      C2   N  
ATOM   3513  CA  TYR A 256      17.036   2.453   1.359  1.00 61.91      C2   C  
ATOM   3514  C   TYR A 256      17.824   2.833   0.091  1.00 61.91      C2   C  
ATOM   3515  O   TYR A 256      17.589   3.828  -0.622  1.00 61.91      C2   O  
ATOM   3516  CB  TYR A 256      17.077   3.723   2.288  1.00 61.91      C2   C  
ATOM   3517  CG  TYR A 256      16.032   3.782   3.395  1.00 61.91      C2   C  
ATOM   3518  CD1 TYR A 256      16.534   3.656   4.702  1.00 61.91      C2   C  
ATOM   3519  CD2 TYR A 256      14.638   3.812   3.132  1.00 61.91      C2   C  
ATOM   3520  CE1 TYR A 256      15.643   3.644   5.749  1.00 61.91      C2   C  
ATOM   3521  CE2 TYR A 256      13.813   3.841   4.273  1.00 61.91      C2   C  
ATOM   3522  CZ  TYR A 256      14.271   3.834   5.590  1.00 61.91      C2   C  
ATOM   3523  OH  TYR A 256      13.487   3.961   6.755  1.00 61.91      C2   O  
ATOM   3524  H   TYR A 256      18.263   1.591   2.755  1.00 61.91      C2   H  
ATOM   3525  HA  TYR A 256      16.031   2.342   0.951  1.00 61.91      C2   H  
ATOM   3526  HB2 TYR A 256      18.049   3.881   2.754  1.00 61.91      C2   H  
ATOM   3527  HB3 TYR A 256      16.734   4.601   1.741  1.00 61.91      C2   H  
ATOM   3528  HD1 TYR A 256      17.576   3.639   4.986  1.00 61.91      C2   H  
ATOM   3529  HD2 TYR A 256      14.396   3.766   2.080  1.00 61.91      C2   H  
ATOM   3530  HE1 TYR A 256      16.110   3.611   6.722  1.00 61.91      C2   H  
ATOM   3531  HE2 TYR A 256      12.740   3.962   4.239  1.00 61.91      C2   H  
ATOM   3532  HH  TYR A 256      14.146   3.859   7.446  1.00 61.91      C2   H  
ATOM   3533  N   LYS A 257      18.808   1.969  -0.195  1.00 63.51      C2   N  
ATOM   3534  CA  LYS A 257      19.786   2.191  -1.302  1.00 63.51      C2   C  
ATOM   3535  C   LYS A 257      19.120   2.211  -2.728  1.00 63.51      C2   C  
ATOM   3536  O   LYS A 257      19.581   3.026  -3.549  1.00 63.51      C2   O  
ATOM   3537  CB  LYS A 257      20.791   0.943  -1.267  1.00 63.51      C2   C  
ATOM   3538  CG  LYS A 257      22.146   1.284  -1.997  1.00 63.51      C2   C  
ATOM   3539  CD  LYS A 257      23.172   0.175  -2.084  1.00 63.51      C2   C  
ATOM   3540  CE  LYS A 257      24.386   0.603  -2.971  1.00 63.51      C2   C  
ATOM   3541  NZ  LYS A 257      25.290  -0.508  -3.140  1.00 63.51      C2   N  
ATOM   3542  H   LYS A 257      18.745   1.014   0.126  1.00 63.51      C2   H  
ATOM   3543  HA  LYS A 257      20.274   3.144  -1.100  1.00 63.51      C2   H  
ATOM   3544  HB2 LYS A 257      21.146   0.759  -0.253  1.00 63.51      C2   H  
ATOM   3545  HB3 LYS A 257      20.294   0.067  -1.683  1.00 63.51      C2   H  
ATOM   3546  HG2 LYS A 257      21.911   1.522  -3.034  1.00 63.51      C2   H  
ATOM   3547  HG3 LYS A 257      22.540   2.215  -1.588  1.00 63.51      C2   H  
ATOM   3548  HD2 LYS A 257      23.544   0.043  -1.068  1.00 63.51      C2   H  
ATOM   3549  HD3 LYS A 257      22.595  -0.666  -2.469  1.00 63.51      C2   H  
ATOM   3550  HE2 LYS A 257      23.985   0.963  -3.918  1.00 63.51      C2   H  
ATOM   3551  HE3 LYS A 257      24.960   1.396  -2.491  1.00 63.51      C2   H  
ATOM   3552  HZ1 LYS A 257      26.019  -0.249  -3.789  1.00 63.51      C2   H  
ATOM   3553  HZ2 LYS A 257      25.686  -0.805  -2.260  1.00 63.51      C2   H  
ATOM   3554  HZ3 LYS A 257      24.850  -1.284  -3.615  1.00 63.51      C2   H  
ATOM   3555  N   TYR A 258      18.133   1.330  -2.909  1.00 62.97      C2   N  
ATOM   3556  CA  TYR A 258      17.528   0.979  -4.199  1.00 62.97      C2   C  
ATOM   3557  C   TYR A 258      16.013   1.067  -4.302  1.00 62.97      C2   C  
ATOM   3558  O   TYR A 258      15.450   0.486  -5.254  1.00 62.97      C2   O  
ATOM   3559  CB  TYR A 258      17.965  -0.511  -4.638  1.00 62.97      C2   C  
ATOM   3560  CG  TYR A 258      19.412  -0.700  -5.190  1.00 62.97      C2   C  
ATOM   3561  CD1 TYR A 258      19.850  -0.238  -6.455  1.00 62.97      C2   C  
ATOM   3562  CD2 TYR A 258      20.260  -1.423  -4.378  1.00 62.97      C2   C  
ATOM   3563  CE1 TYR A 258      21.178  -0.545  -6.922  1.00 62.97      C2   C  
ATOM   3564  CE2 TYR A 258      21.574  -1.744  -4.830  1.00 62.97      C2   C  
ATOM   3565  CZ  TYR A 258      22.028  -1.319  -6.048  1.00 62.97      C2   C  
ATOM   3566  OH  TYR A 258      23.245  -1.642  -6.469  1.00 62.97      C2   O  
ATOM   3567  H   TYR A 258      17.810   0.727  -2.167  1.00 62.97      C2   H  
ATOM   3568  HA  TYR A 258      17.995   1.604  -4.960  1.00 62.97      C2   H  
ATOM   3569  HB2 TYR A 258      17.795  -1.131  -3.757  1.00 62.97      C2   H  
ATOM   3570  HB3 TYR A 258      17.364  -0.877  -5.471  1.00 62.97      C2   H  
ATOM   3571  HD1 TYR A 258      19.116   0.227  -7.096  1.00 62.97      C2   H  
ATOM   3572  HD2 TYR A 258      19.862  -1.884  -3.486  1.00 62.97      C2   H  
ATOM   3573  HE1 TYR A 258      21.650  -0.136  -7.803  1.00 62.97      C2   H  
ATOM   3574  HE2 TYR A 258      22.281  -2.312  -4.242  1.00 62.97      C2   H  
ATOM   3575  HH  TYR A 258      23.524  -2.385  -5.930  1.00 62.97      C2   H  
ATOM   3576  N   VAL A 259      15.425   1.939  -3.524  1.00 59.44      C2   N  
ATOM   3577  CA  VAL A 259      13.996   2.258  -3.472  1.00 59.44      C2   C  
ATOM   3578  C   VAL A 259      13.642   3.094  -4.760  1.00 59.44      C2   C  
ATOM   3579  O   VAL A 259      14.529   3.578  -5.437  1.00 59.44      C2   O  
ATOM   3580  CB  VAL A 259      13.797   2.991  -2.159  1.00 59.44      C2   C  
ATOM   3581  CG1 VAL A 259      14.112   2.090  -0.962  1.00 59.44      C2   C  
ATOM   3582  CG2 VAL A 259      14.554   4.347  -2.008  1.00 59.44      C2   C  
ATOM   3583  H   VAL A 259      16.051   2.359  -2.851  1.00 59.44      C2   H  
ATOM   3584  HA  VAL A 259      13.401   1.349  -3.556  1.00 59.44      C2   H  
ATOM   3585  HB  VAL A 259      12.735   3.160  -1.984  1.00 59.44      C2   H  
ATOM   3586 HG11 VAL A 259      13.423   1.246  -0.925  1.00 59.44      C2   H  
ATOM   3587 HG12 VAL A 259      15.148   1.755  -0.908  1.00 59.44      C2   H  
ATOM   3588 HG13 VAL A 259      13.896   2.535   0.010  1.00 59.44      C2   H  
ATOM   3589 HG21 VAL A 259      15.585   4.248  -2.347  1.00 59.44      C2   H  
ATOM   3590 HG22 VAL A 259      14.147   5.187  -2.571  1.00 59.44      C2   H  
ATOM   3591 HG23 VAL A 259      14.470   4.783  -1.012  1.00 59.44      C2   H  
ATOM   3592  N   TYR A 260      12.346   3.168  -5.053  1.00 58.34      C2   N  
ATOM   3593  CA  TYR A 260      11.810   4.058  -6.069  1.00 58.34      C2   C  
ATOM   3594  C   TYR A 260      11.699   5.475  -5.439  1.00 58.34      C2   C  
ATOM   3595  O   TYR A 260      10.876   5.664  -4.551  1.00 58.34      C2   O  
ATOM   3596  CB  TYR A 260      10.440   3.517  -6.517  1.00 58.34      C2   C  
ATOM   3597  CG  TYR A 260       9.652   4.375  -7.529  1.00 58.34      C2   C  
ATOM   3598  CD1 TYR A 260      10.275   5.438  -8.217  1.00 58.34      C2   C  
ATOM   3599  CD2 TYR A 260       8.283   4.193  -7.661  1.00 58.34      C2   C  
ATOM   3600  CE1 TYR A 260       9.477   6.274  -9.097  1.00 58.34      C2   C  
ATOM   3601  CE2 TYR A 260       7.497   5.068  -8.438  1.00 58.34      C2   C  
ATOM   3602  CZ  TYR A 260       8.106   6.130  -9.186  1.00 58.34      C2   C  
ATOM   3603  OH  TYR A 260       7.330   6.859 -10.046  1.00 58.34      C2   O  
ATOM   3604  H   TYR A 260      11.670   2.806  -4.396  1.00 58.34      C2   H  
ATOM   3605  HA  TYR A 260      12.440   4.054  -6.959  1.00 58.34      C2   H  
ATOM   3606  HB2 TYR A 260      10.568   2.528  -6.958  1.00 58.34      C2   H  
ATOM   3607  HB3 TYR A 260       9.744   3.504  -5.679  1.00 58.34      C2   H  
ATOM   3608  HD1 TYR A 260      11.313   5.731  -8.154  1.00 58.34      C2   H  
ATOM   3609  HD2 TYR A 260       7.851   3.392  -7.078  1.00 58.34      C2   H  
ATOM   3610  HE1 TYR A 260       9.949   7.126  -9.564  1.00 58.34      C2   H  
ATOM   3611  HE2 TYR A 260       6.427   4.934  -8.378  1.00 58.34      C2   H  
ATOM   3612  HH  TYR A 260       7.759   7.560 -10.543  1.00 58.34      C2   H  
ATOM   3613  N   LYS A 261      12.607   6.397  -5.835  1.00 55.03      C2   N  
ATOM   3614  CA  LYS A 261      12.604   7.740  -5.189  1.00 55.03      C2   C  
ATOM   3615  C   LYS A 261      11.540   8.612  -5.866  1.00 55.03      C2   C  
ATOM   3616  O   LYS A 261      11.335   8.566  -7.057  1.00 55.03      C2   O  
ATOM   3617  CB  LYS A 261      14.032   8.405  -5.465  1.00 55.03      C2   C  
ATOM   3618  CG  LYS A 261      15.136   7.918  -4.488  1.00 55.03      C2   C  
ATOM   3619  CD  LYS A 261      16.169   6.950  -5.065  1.00 55.03      C2   C  
ATOM   3620  CE  LYS A 261      17.289   6.774  -4.008  1.00 55.03      C2   C  
ATOM   3621  NZ  LYS A 261      18.342   5.866  -4.443  1.00 55.03      C2   N  
ATOM   3622  H   LYS A 261      13.295   6.231  -6.556  1.00 55.03      C2   H  
ATOM   3623  HA  LYS A 261      12.529   7.766  -4.102  1.00 55.03      C2   H  
ATOM   3624  HB2 LYS A 261      14.261   8.433  -6.530  1.00 55.03      C2   H  
ATOM   3625  HB3 LYS A 261      13.927   9.472  -5.269  1.00 55.03      C2   H  
ATOM   3626  HG2 LYS A 261      15.625   8.847  -4.196  1.00 55.03      C2   H  
ATOM   3627  HG3 LYS A 261      14.593   7.492  -3.644  1.00 55.03      C2   H  
ATOM   3628  HD2 LYS A 261      15.625   6.029  -5.275  1.00 55.03      C2   H  
ATOM   3629  HD3 LYS A 261      16.498   7.392  -6.005  1.00 55.03      C2   H  
ATOM   3630  HE2 LYS A 261      17.722   7.745  -3.768  1.00 55.03      C2   H  
ATOM   3631  HE3 LYS A 261      16.791   6.303  -3.160  1.00 55.03      C2   H  
ATOM   3632  HZ1 LYS A 261      18.885   5.794  -3.594  1.00 55.03      C2   H  
ATOM   3633  HZ2 LYS A 261      17.910   5.000  -4.733  1.00 55.03      C2   H  
ATOM   3634  HZ3 LYS A 261      18.860   6.223  -5.233  1.00 55.03      C2   H  
ATOM   3635  N   ARG A 262      11.017   9.545  -5.065  1.00 55.91      C2   N  
ATOM   3636  CA  ARG A 262      10.053  10.612  -5.406  1.00 55.91      C2   C  
ATOM   3637  C   ARG A 262      10.415  11.706  -4.375  1.00 55.91      C2   C  
ATOM   3638  O   ARG A 262      11.000  11.329  -3.340  1.00 55.91      C2   O  
ATOM   3639  CB  ARG A 262       8.595  10.197  -5.498  1.00 55.91      C2   C  
ATOM   3640  CG  ARG A 262       8.349   9.137  -6.555  1.00 55.91      C2   C  
ATOM   3641  CD  ARG A 262       6.886   9.222  -7.085  1.00 55.91      C2   C  
ATOM   3642  NE  ARG A 262       6.596  10.307  -7.991  1.00 55.91      C2   N  
ATOM   3643  CZ  ARG A 262       5.342  10.691  -8.293  1.00 55.91      C2   C  
ATOM   3644  NH1 ARG A 262       4.229  10.049  -7.854  1.00 55.91      C2   N  
ATOM   3645  NH2 ARG A 262       5.088  11.850  -8.917  1.00 55.91      C2   N  
ATOM   3646  H   ARG A 262      11.207   9.432  -4.079  1.00 55.91      C2   H  
ATOM   3647  HA  ARG A 262      10.378  10.913  -6.402  1.00 55.91      C2   H  
ATOM   3648  HB2 ARG A 262       8.429   9.774  -4.508  1.00 55.91      C2   H  
ATOM   3649  HB3 ARG A 262       8.035  11.096  -5.753  1.00 55.91      C2   H  
ATOM   3650  HG2 ARG A 262       9.062   9.404  -7.335  1.00 55.91      C2   H  
ATOM   3651  HG3 ARG A 262       8.563   8.129  -6.200  1.00 55.91      C2   H  
ATOM   3652  HD2 ARG A 262       6.566   8.330  -7.624  1.00 55.91      C2   H  
ATOM   3653  HD3 ARG A 262       6.213   9.457  -6.261  1.00 55.91      C2   H  
ATOM   3654  HE  ARG A 262       7.283  10.915  -8.413  1.00 55.91      C2   H  
ATOM   3655 HH11 ARG A 262       4.197   9.136  -7.423  1.00 55.91      C2   H  
ATOM   3656 HH12 ARG A 262       3.328  10.500  -7.915  1.00 55.91      C2   H  
ATOM   3657 HH21 ARG A 262       5.832  12.284  -9.446  1.00 55.91      C2   H  
ATOM   3658 HH22 ARG A 262       4.112  12.058  -9.071  1.00 55.91      C2   H  
ATOM   3659  N   TYR A 263      10.088  12.961  -4.689  1.00 53.62      C2   N  
ATOM   3660  CA  TYR A 263      10.820  14.104  -4.118  1.00 53.62      C2   C  
ATOM   3661  C   TYR A 263       9.858  15.284  -3.710  1.00 53.62      C2   C  
ATOM   3662  O   TYR A 263       8.731  15.384  -4.217  1.00 53.62      C2   O  
ATOM   3663  CB  TYR A 263      11.802  14.735  -5.137  1.00 53.62      C2   C  
ATOM   3664  CG  TYR A 263      12.730  13.757  -5.809  1.00 53.62      C2   C  
ATOM   3665  CD1 TYR A 263      12.238  12.979  -6.869  1.00 53.62      C2   C  
ATOM   3666  CD2 TYR A 263      14.008  13.517  -5.261  1.00 53.62      C2   C  
ATOM   3667  CE1 TYR A 263      13.034  11.966  -7.398  1.00 53.62      C2   C  
ATOM   3668  CE2 TYR A 263      14.879  12.659  -5.963  1.00 53.62      C2   C  
ATOM   3669  CZ  TYR A 263      14.358  11.759  -6.934  1.00 53.62      C2   C  
ATOM   3670  OH  TYR A 263      15.085  10.727  -7.419  1.00 53.62      C2   O  
ATOM   3671  H   TYR A 263       9.620  13.042  -5.580  1.00 53.62      C2   H  
ATOM   3672  HA  TYR A 263      11.346  13.785  -3.218  1.00 53.62      C2   H  
ATOM   3673  HB2 TYR A 263      11.243  15.322  -5.865  1.00 53.62      C2   H  
ATOM   3674  HB3 TYR A 263      12.506  15.315  -4.539  1.00 53.62      C2   H  
ATOM   3675  HD1 TYR A 263      11.227  13.042  -7.243  1.00 53.62      C2   H  
ATOM   3676  HD2 TYR A 263      14.271  14.143  -4.420  1.00 53.62      C2   H  
ATOM   3677  HE1 TYR A 263      12.572  11.323  -8.133  1.00 53.62      C2   H  
ATOM   3678  HE2 TYR A 263      15.854  12.450  -5.547  1.00 53.62      C2   H  
ATOM   3679  HH  TYR A 263      15.998  10.550  -7.183  1.00 53.62      C2   H  
ATOM   3680  N   ARG A 264      10.371  16.152  -2.910  1.00 52.02      C2   N  
ATOM   3681  CA  ARG A 264       9.763  17.429  -2.526  1.00 52.02      C2   C  
ATOM   3682  C   ARG A 264      10.919  18.386  -2.050  1.00 52.02      C2   C  
ATOM   3683  O   ARG A 264      11.946  17.797  -1.628  1.00 52.02      C2   O  
ATOM   3684  CB  ARG A 264       8.705  17.269  -1.390  1.00 52.02      C2   C  
ATOM   3685  CG  ARG A 264       9.153  16.656  -0.078  1.00 52.02      C2   C  
ATOM   3686  CD  ARG A 264       8.032  16.336   0.941  1.00 52.02      C2   C  
ATOM   3687  NE  ARG A 264       8.597  15.999   2.258  1.00 52.02      C2   N  
ATOM   3688  CZ  ARG A 264       8.872  16.808   3.264  1.00 52.02      C2   C  
ATOM   3689  NH1 ARG A 264       8.771  18.125   3.054  1.00 52.02      C2   N  
ATOM   3690  NH2 ARG A 264       9.374  16.331   4.420  1.00 52.02      C2   N  
ATOM   3691  H   ARG A 264      11.305  16.124  -2.525  1.00 52.02      C2   H  
ATOM   3692  HA  ARG A 264       9.428  17.923  -3.438  1.00 52.02      C2   H  
ATOM   3693  HB2 ARG A 264       8.173  18.220  -1.347  1.00 52.02      C2   H  
ATOM   3694  HB3 ARG A 264       7.955  16.610  -1.826  1.00 52.02      C2   H  
ATOM   3695  HG2 ARG A 264       9.615  15.723  -0.403  1.00 52.02      C2   H  
ATOM   3696  HG3 ARG A 264       9.991  17.112   0.449  1.00 52.02      C2   H  
ATOM   3697  HD2 ARG A 264       7.270  17.089   1.143  1.00 52.02      C2   H  
ATOM   3698  HD3 ARG A 264       7.402  15.487   0.677  1.00 52.02      C2   H  
ATOM   3699  HE  ARG A 264       9.034  15.091   2.318  1.00 52.02      C2   H  
ATOM   3700 HH11 ARG A 264       8.402  18.569   2.225  1.00 52.02      C2   H  
ATOM   3701 HH12 ARG A 264       9.273  18.755   3.664  1.00 52.02      C2   H  
ATOM   3702 HH21 ARG A 264       9.704  16.925   5.167  1.00 52.02      C2   H  
ATOM   3703 HH22 ARG A 264       9.458  15.342   4.603  1.00 52.02      C2   H  
ATOM   3704  N   ALA A 265      10.806  19.667  -2.161  1.00 51.72      C2   N  
ATOM   3705  CA  ALA A 265      11.745  20.637  -1.557  1.00 51.72      C2   C  
ATOM   3706  C   ALA A 265      11.760  20.649  -0.067  1.00 51.72      C2   C  
ATOM   3707  O   ALA A 265      10.665  20.488   0.472  1.00 51.72      C2   O  
ATOM   3708  CB  ALA A 265      11.471  22.077  -2.121  1.00 51.72      C2   C  
ATOM   3709  H   ALA A 265       9.898  19.982  -2.472  1.00 51.72      C2   H  
ATOM   3710  HA  ALA A 265      12.698  20.383  -2.023  1.00 51.72      C2   H  
ATOM   3711  HB1 ALA A 265      10.540  22.494  -1.738  1.00 51.72      C2   H  
ATOM   3712  HB2 ALA A 265      12.295  22.757  -1.902  1.00 51.72      C2   H  
ATOM   3713  HB3 ALA A 265      11.414  22.095  -3.209  1.00 51.72      C2   H  
ATOM   3714  N   GLY A 266      12.901  21.029   0.494  1.00 54.37      C2   N  
ATOM   3715  CA  GLY A 266      12.914  21.481   1.874  1.00 54.37      C2   C  
ATOM   3716  C   GLY A 266      13.158  22.991   1.884  1.00 54.37      C2   C  
ATOM   3717  O   GLY A 266      13.522  23.541   0.880  1.00 54.37      C2   O  
ATOM   3718  H   GLY A 266      13.652  21.335  -0.108  1.00 54.37      C2   H  
ATOM   3719  HA2 GLY A 266      11.940  21.183   2.261  1.00 54.37      C2   H  
ATOM   3720  HA3 GLY A 266      13.716  20.942   2.379  1.00 54.37      C2   H  
ATOM   3721  N   LYS A 267      12.842  23.581   3.028  1.00 55.51      C2   N  
ATOM   3722  CA  LYS A 267      12.771  25.016   3.295  1.00 55.51      C2   C  
ATOM   3723  C   LYS A 267      14.138  25.605   3.715  1.00 55.51      C2   C  
ATOM   3724  O   LYS A 267      14.311  26.358   4.642  1.00 55.51      C2   O  
ATOM   3725  CB  LYS A 267      11.588  25.376   4.263  1.00 55.51      C2   C  
ATOM   3726  CG  LYS A 267      11.553  24.846   5.698  1.00 55.51      C2   C  
ATOM   3727  CD  LYS A 267      10.330  25.372   6.549  1.00 55.51      C2   C  
ATOM   3728  CE  LYS A 267      10.288  24.707   7.956  1.00 55.51      C2   C  
ATOM   3729  NZ  LYS A 267      11.563  24.671   8.658  1.00 55.51      C2   N  
ATOM   3730  H   LYS A 267      12.826  22.939   3.807  1.00 55.51      C2   H  
ATOM   3731  HA  LYS A 267      12.500  25.611   2.423  1.00 55.51      C2   H  
ATOM   3732  HB2 LYS A 267      11.576  26.463   4.337  1.00 55.51      C2   H  
ATOM   3733  HB3 LYS A 267      10.703  25.177   3.658  1.00 55.51      C2   H  
ATOM   3734  HG2 LYS A 267      11.403  23.779   5.530  1.00 55.51      C2   H  
ATOM   3735  HG3 LYS A 267      12.458  25.017   6.279  1.00 55.51      C2   H  
ATOM   3736  HD2 LYS A 267      10.524  26.445   6.555  1.00 55.51      C2   H  
ATOM   3737  HD3 LYS A 267       9.353  25.290   6.075  1.00 55.51      C2   H  
ATOM   3738  HE2 LYS A 267       9.604  25.280   8.583  1.00 55.51      C2   H  
ATOM   3739  HE3 LYS A 267       9.977  23.663   7.914  1.00 55.51      C2   H  
ATOM   3740  HZ1 LYS A 267      12.225  24.021   8.259  1.00 55.51      C2   H  
ATOM   3741  HZ2 LYS A 267      11.930  25.609   8.582  1.00 55.51      C2   H  
ATOM   3742  HZ3 LYS A 267      11.432  24.504   9.646  1.00 55.51      C2   H  
ATOM   3743  N   GLN A 268      15.190  25.121   3.005  1.00 54.59      C2   N  
ATOM   3744  CA  GLN A 268      16.587  25.430   3.308  1.00 54.59      C2   C  
ATOM   3745  C   GLN A 268      17.318  25.411   1.906  1.00 54.59      C2   C  
ATOM   3746  O   GLN A 268      16.922  24.666   0.979  1.00 54.59      C2   O  
ATOM   3747  CB  GLN A 268      17.292  24.379   4.263  1.00 54.59      C2   C  
ATOM   3748  CG  GLN A 268      16.723  24.481   5.654  1.00 54.59      C2   C  
ATOM   3749  CD  GLN A 268      17.632  23.910   6.666  1.00 54.59      C2   C  
ATOM   3750  NE2 GLN A 268      17.326  22.670   7.018  1.00 54.59      C2   N  
ATOM   3751  OE1 GLN A 268      18.644  24.582   7.029  1.00 54.59      C2   O  
ATOM   3752  H   GLN A 268      14.988  24.642   2.139  1.00 54.59      C2   H  
ATOM   3753  HA  GLN A 268      16.715  26.458   3.647  1.00 54.59      C2   H  
ATOM   3754  HB2 GLN A 268      17.079  23.347   3.983  1.00 54.59      C2   H  
ATOM   3755  HB3 GLN A 268      18.346  24.646   4.332  1.00 54.59      C2   H  
ATOM   3756  HG2 GLN A 268      16.586  25.555   5.776  1.00 54.59      C2   H  
ATOM   3757  HG3 GLN A 268      15.734  24.030   5.734  1.00 54.59      C2   H  
ATOM   3758 HE21 GLN A 268      16.455  22.165   6.937  1.00 54.59      C2   H  
ATOM   3759 HE22 GLN A 268      17.985  22.202   7.623  1.00 54.59      C2   H  
ATOM   3760  N   ARG A 269      18.476  26.111   1.923  1.00 63.46      C2   N  
ATOM   3761  CA  ARG A 269      19.327  26.507   0.831  1.00 63.46      C2   C  
ATOM   3762  C   ARG A 269      19.880  25.274   0.139  1.00 63.46      C2   C  
ATOM   3763  O   ARG A 269      20.785  24.657   0.676  1.00 63.46      C2   O  
ATOM   3764  CB  ARG A 269      20.501  27.415   1.324  1.00 63.46      C2   C  
ATOM   3765  CG  ARG A 269      21.606  27.970   0.286  1.00 63.46      C2   C  
ATOM   3766  CD  ARG A 269      22.498  28.882   1.084  1.00 63.46      C2   C  
ATOM   3767  NE  ARG A 269      21.855  30.105   1.543  1.00 63.46      C2   N  
ATOM   3768  CZ  ARG A 269      22.411  30.932   2.380  1.00 63.46      C2   C  
ATOM   3769  NH1 ARG A 269      23.624  30.711   2.929  1.00 63.46      C2   N  
ATOM   3770  NH2 ARG A 269      21.787  32.029   2.743  1.00 63.46      C2   N  
ATOM   3771  H   ARG A 269      18.655  26.729   2.701  1.00 63.46      C2   H  
ATOM   3772  HA  ARG A 269      18.816  27.187   0.149  1.00 63.46      C2   H  
ATOM   3773  HB2 ARG A 269      20.001  28.297   1.724  1.00 63.46      C2   H  
ATOM   3774  HB3 ARG A 269      20.941  26.915   2.186  1.00 63.46      C2   H  
ATOM   3775  HG2 ARG A 269      22.187  27.069   0.091  1.00 63.46      C2   H  
ATOM   3776  HG3 ARG A 269      21.325  28.349  -0.696  1.00 63.46      C2   H  
ATOM   3777  HD2 ARG A 269      22.841  28.260   1.911  1.00 63.46      C2   H  
ATOM   3778  HD3 ARG A 269      23.368  29.094   0.462  1.00 63.46      C2   H  
ATOM   3779  HE  ARG A 269      20.978  30.313   1.087  1.00 63.46      C2   H  
ATOM   3780 HH11 ARG A 269      24.224  29.990   2.553  1.00 63.46      C2   H  
ATOM   3781 HH12 ARG A 269      24.008  31.406   3.553  1.00 63.46      C2   H  
ATOM   3782 HH21 ARG A 269      20.839  32.289   2.511  1.00 63.46      C2   H  
ATOM   3783 HH22 ARG A 269      22.243  32.583   3.453  1.00 63.46      C2   H  
ATOM   3784  N   GLY A 270      19.294  24.963  -0.965  1.00 56.70      C2   N  
ATOM   3785  CA  GLY A 270      19.480  23.848  -1.907  1.00 56.70      C2   C  
ATOM   3786  C   GLY A 270      19.050  22.524  -1.334  1.00 56.70      C2   C  
ATOM   3787  O   GLY A 270      19.611  21.448  -1.599  1.00 56.70      C2   O  
ATOM   3788  H   GLY A 270      18.564  25.600  -1.249  1.00 56.70      C2   H  
ATOM   3789  HA2 GLY A 270      18.927  24.090  -2.814  1.00 56.70      C2   H  
ATOM   3790  HA3 GLY A 270      20.547  23.836  -2.127  1.00 56.70      C2   H  
ATOM   3791  N   MET A 271      18.191  22.513  -0.372  1.00 51.40      C2   N  
ATOM   3792  CA  MET A 271      17.696  21.294   0.328  1.00 51.40      C2   C  
ATOM   3793  C   MET A 271      16.566  20.630  -0.518  1.00 51.40      C2   C  
ATOM   3794  O   MET A 271      15.537  21.270  -0.717  1.00 51.40      C2   O  
ATOM   3795  CB  MET A 271      17.285  21.764   1.776  1.00 51.40      C2   C  
ATOM   3796  CG  MET A 271      16.912  20.561   2.699  1.00 51.40      C2   C  
ATOM   3797  SD  MET A 271      18.392  19.577   3.334  1.00 51.40      C2   S  
ATOM   3798  CE  MET A 271      18.988  20.747   4.482  1.00 51.40      C2   C  
ATOM   3799  H   MET A 271      17.933  23.393   0.053  1.00 51.40      C2   H  
ATOM   3800  HA  MET A 271      18.553  20.622   0.358  1.00 51.40      C2   H  
ATOM   3801  HB2 MET A 271      18.096  22.247   2.321  1.00 51.40      C2   H  
ATOM   3802  HB3 MET A 271      16.418  22.425   1.802  1.00 51.40      C2   H  
ATOM   3803  HG2 MET A 271      16.426  20.868   3.625  1.00 51.40      C2   H  
ATOM   3804  HG3 MET A 271      16.252  19.865   2.180  1.00 51.40      C2   H  
ATOM   3805  HE1 MET A 271      18.192  20.984   5.188  1.00 51.40      C2   H  
ATOM   3806  HE2 MET A 271      19.830  20.305   5.015  1.00 51.40      C2   H  
ATOM   3807  HE3 MET A 271      19.338  21.670   4.019  1.00 51.40      C2   H  
ATOM   3808  N   ILE A 272      16.585  19.323  -0.709  1.00 49.33      C2   N  
ATOM   3809  CA  ILE A 272      15.561  18.564  -1.356  1.00 49.33      C2   C  
ATOM   3810  C   ILE A 272      15.421  17.279  -0.498  1.00 49.33      C2   C  
ATOM   3811  O   ILE A 272      16.462  16.842  -0.041  1.00 49.33      C2   O  
ATOM   3812  CB  ILE A 272      15.816  18.177  -2.849  1.00 49.33      C2   C  
ATOM   3813  CG1 ILE A 272      14.467  17.793  -3.516  1.00 49.33      C2   C  
ATOM   3814  CG2 ILE A 272      16.954  17.177  -3.007  1.00 49.33      C2   C  
ATOM   3815  CD1 ILE A 272      14.601  17.605  -5.008  1.00 49.33      C2   C  
ATOM   3816  H   ILE A 272      17.410  18.791  -0.471  1.00 49.33      C2   H  
ATOM   3817  HA  ILE A 272      14.605  19.083  -1.281  1.00 49.33      C2   H  
ATOM   3818  HB  ILE A 272      16.096  19.087  -3.380  1.00 49.33      C2   H  
ATOM   3819 HG12 ILE A 272      14.099  16.895  -3.020  1.00 49.33      C2   H  
ATOM   3820 HG13 ILE A 272      13.747  18.546  -3.195  1.00 49.33      C2   H  
ATOM   3821 HG21 ILE A 272      17.179  17.088  -4.070  1.00 49.33      C2   H  
ATOM   3822 HG22 ILE A 272      17.926  17.451  -2.597  1.00 49.33      C2   H  
ATOM   3823 HG23 ILE A 272      16.714  16.157  -2.706  1.00 49.33      C2   H  
ATOM   3824 HD11 ILE A 272      13.653  17.843  -5.491  1.00 49.33      C2   H  
ATOM   3825 HD12 ILE A 272      15.505  18.073  -5.398  1.00 49.33      C2   H  
ATOM   3826 HD13 ILE A 272      14.758  16.541  -5.185  1.00 49.33      C2   H  
ATOM   3827  N   ILE A 273      14.192  16.829  -0.257  1.00 49.78      C2   N  
ATOM   3828  CA  ILE A 273      13.897  15.688   0.613  1.00 49.78      C2   C  
ATOM   3829  C   ILE A 273      13.259  14.660  -0.332  1.00 49.78      C2   C  
ATOM   3830  O   ILE A 273      12.564  14.943  -1.304  1.00 49.78      C2   O  
ATOM   3831  CB  ILE A 273      12.892  16.238   1.709  1.00 49.78      C2   C  
ATOM   3832  CG1 ILE A 273      13.418  17.503   2.379  1.00 49.78      C2   C  
ATOM   3833  CG2 ILE A 273      12.575  15.154   2.745  1.00 49.78      C2   C  
ATOM   3834  CD1 ILE A 273      12.545  18.280   3.418  1.00 49.78      C2   C  
ATOM   3835  H   ILE A 273      13.363  17.277  -0.622  1.00 49.78      C2   H  
ATOM   3836  HA  ILE A 273      14.805  15.305   1.080  1.00 49.78      C2   H  
ATOM   3837  HB  ILE A 273      11.923  16.403   1.239  1.00 49.78      C2   H  
ATOM   3838 HG12 ILE A 273      14.468  17.466   2.671  1.00 49.78      C2   H  
ATOM   3839 HG13 ILE A 273      13.421  18.185   1.529  1.00 49.78      C2   H  
ATOM   3840 HG21 ILE A 273      12.205  14.265   2.234  1.00 49.78      C2   H  
ATOM   3841 HG22 ILE A 273      13.415  14.870   3.378  1.00 49.78      C2   H  
ATOM   3842 HG23 ILE A 273      11.808  15.364   3.491  1.00 49.78      C2   H  
ATOM   3843 HD11 ILE A 273      12.267  17.739   4.323  1.00 49.78      C2   H  
ATOM   3844 HD12 ILE A 273      13.003  19.260   3.554  1.00 49.78      C2   H  
ATOM   3845 HD13 ILE A 273      11.629  18.490   2.867  1.00 49.78      C2   H  
ATOM   3846  N   GLH A 274      13.530  13.409  -0.034  1.00 54.80      C2   N  
ATOM   3847  CA  GLH A 274      13.121  12.245  -0.673  1.00 54.80      C2   C  
ATOM   3848  C   GLH A 274      12.061  11.464   0.084  1.00 54.80      C2   C  
ATOM   3849  O   GLH A 274      11.980  11.661   1.320  1.00 54.80      C2   O  
ATOM   3850  CB  GLH A 274      14.382  11.323  -0.790  1.00 54.80      C2   C  
ATOM   3851  CG  GLH A 274      15.220  11.620  -2.085  1.00 54.80      C2   C  
ATOM   3852  CD  GLH A 274      16.343  10.567  -2.257  1.00 54.80      C2   C  
ATOM   3853  OE1 GLH A 274      16.551   9.593  -1.539  1.00 54.80      C2   O  
ATOM   3854  OE2 GLH A 274      17.314  10.952  -3.180  1.00 54.80      C2   O  
ATOM   3855  H   GLH A 274      14.120  13.276   0.775  1.00 54.80      C2   H  
ATOM   3856  HA  GLH A 274      12.678  12.534  -1.626  1.00 54.80      C2   H  
ATOM   3857  HB2 GLH A 274      15.072  11.393   0.051  1.00 54.80      C2   H  
ATOM   3858  HB3 GLH A 274      14.108  10.277  -0.928  1.00 54.80      C2   H  
ATOM   3859  HG2 GLH A 274      14.651  11.451  -2.998  1.00 54.80      C2   H  
ATOM   3860  HG3 GLH A 274      15.647  12.617  -2.195  1.00 54.80      C2   H  
ATOM   3861  HE2 GLH A 274      18.094  10.416  -3.336  1.00 54.80      C2   H  
ATOM   3862  N   HIS A 275      11.270  10.671  -0.595  1.00 54.98      C2   N  
ATOM   3863  CA  HIS A 275      10.319   9.620  -0.091  1.00 54.98      C2   C  
ATOM   3864  C   HIS A 275      10.140   8.452  -1.147  1.00 54.98      C2   C  
ATOM   3865  O   HIS A 275      10.472   8.712  -2.279  1.00 54.98      C2   O  
ATOM   3866  CB  HIS A 275       9.035  10.238   0.360  1.00 54.98      C2   C  
ATOM   3867  CG  HIS A 275       8.325  11.104  -0.696  1.00 54.98      C2   C  
ATOM   3868  CD2 HIS A 275       7.767  10.775  -1.907  1.00 54.98      C2   C  
ATOM   3869  ND1 HIS A 275       8.259  12.478  -0.612  1.00 54.98      C2   N  
ATOM   3870  CE1 HIS A 275       7.591  12.872  -1.690  1.00 54.98      C2   C  
ATOM   3871  NE2 HIS A 275       7.170  11.849  -2.472  1.00 54.98      C2   N  
ATOM   3872  H   HIS A 275      11.403  10.568  -1.591  1.00 54.98      C2   H  
ATOM   3873  HA  HIS A 275      10.830   9.098   0.718  1.00 54.98      C2   H  
ATOM   3874  HB2 HIS A 275       8.306   9.449   0.544  1.00 54.98      C2   H  
ATOM   3875  HB3 HIS A 275       9.099  10.792   1.296  1.00 54.98      C2   H  
ATOM   3876  HD1 HIS A 275       8.559  13.002   0.198  1.00 54.98      C2   H  
ATOM   3877  HD2 HIS A 275       7.805   9.787  -2.341  1.00 54.98      C2   H  
ATOM   3878  HE1 HIS A 275       7.408  13.920  -1.878  1.00 54.98      C2   H  
ATOM   3879  N   GLU A 276       9.672   7.321  -0.647  1.00 63.15      C2   N  
ATOM   3880  CA  GLU A 276       9.519   6.052  -1.382  1.00 63.15      C2   C  
ATOM   3881  C   GLU A 276       8.289   6.214  -2.269  1.00 63.15      C2   C  
ATOM   3882  O   GLU A 276       7.259   6.652  -1.758  1.00 63.15      C2   O  
ATOM   3883  CB  GLU A 276       9.412   4.959  -0.299  1.00 63.15      C2   C  
ATOM   3884  CG  GLU A 276      10.634   4.853   0.651  1.00 63.15      C2   C  
ATOM   3885  CD  GLU A 276      10.545   3.677   1.599  1.00 63.15      C2   C  
ATOM   3886  OE1 GLU A 276      10.324   3.892   2.786  1.00 63.15      C2   O  
ATOM   3887  OE2 GLU A 276      10.599   2.537   1.054  1.00 63.15      C2   O  
ATOM   3888  H   GLU A 276       9.315   7.299   0.297  1.00 63.15      C2   H  
ATOM   3889  HA  GLU A 276      10.371   5.883  -2.041  1.00 63.15      C2   H  
ATOM   3890  HB2 GLU A 276       8.596   5.093   0.411  1.00 63.15      C2   H  
ATOM   3891  HB3 GLU A 276       9.144   4.014  -0.771  1.00 63.15      C2   H  
ATOM   3892  HG2 GLU A 276      11.633   4.769   0.222  1.00 63.15      C2   H  
ATOM   3893  HG3 GLU A 276      10.779   5.713   1.304  1.00 63.15      C2   H  
ATOM   3894  N   GLY A 277       8.290   5.958  -3.593  1.00 63.97      C2   N  
ATOM   3895  CA  GLY A 277       7.112   6.178  -4.469  1.00 63.97      C2   C  
ATOM   3896  C   GLY A 277       6.194   4.983  -4.604  1.00 63.97      C2   C  
ATOM   3897  O   GLY A 277       6.593   3.919  -4.245  1.00 63.97      C2   O  
ATOM   3898  H   GLY A 277       9.192   5.643  -3.919  1.00 63.97      C2   H  
ATOM   3899  HA2 GLY A 277       6.513   6.952  -3.991  1.00 63.97      C2   H  
ATOM   3900  HA3 GLY A 277       7.388   6.491  -5.476  1.00 63.97      C2   H  
ATOM   3901  N   ASP A 278       4.872   5.160  -4.930  1.00 69.65      C2   N  
ATOM   3902  CA  ASP A 278       3.877   4.056  -5.176  1.00 69.65      C2   C  
ATOM   3903  C   ASP A 278       3.745   3.875  -6.715  1.00 69.65      C2   C  
ATOM   3904  O   ASP A 278       4.133   4.821  -7.447  1.00 69.65      C2   O  
ATOM   3905  CB  ASP A 278       2.496   4.332  -4.494  1.00 69.65      C2   C  
ATOM   3906  CG  ASP A 278       1.784   5.681  -4.740  1.00 69.65      C2   C  
ATOM   3907  OD1 ASP A 278       0.809   5.963  -4.045  1.00 69.65      C2   O  
ATOM   3908  OD2 ASP A 278       2.253   6.445  -5.564  1.00 69.65      C2   O  
ATOM   3909  H   ASP A 278       4.493   6.057  -5.199  1.00 69.65      C2   H  
ATOM   3910  HA  ASP A 278       4.249   3.092  -4.828  1.00 69.65      C2   H  
ATOM   3911  HB2 ASP A 278       1.927   3.429  -4.715  1.00 69.65      C2   H  
ATOM   3912  HB3 ASP A 278       2.618   4.306  -3.411  1.00 69.65      C2   H  
ATOM   3913  N   ARG A 279       3.112   2.851  -7.254  1.00 64.96      C2   N  
ATOM   3914  CA  ARG A 279       2.826   2.658  -8.681  1.00 64.96      C2   C  
ATOM   3915  C   ARG A 279       1.451   3.321  -9.098  1.00 64.96      C2   C  
ATOM   3916  O   ARG A 279       0.662   3.726  -8.240  1.00 64.96      C2   O  
ATOM   3917  CB  ARG A 279       2.913   1.140  -9.021  1.00 64.96      C2   C  
ATOM   3918  CG  ARG A 279       4.329   0.565  -8.817  1.00 64.96      C2   C  
ATOM   3919  CD  ARG A 279       4.558  -0.835  -9.352  1.00 64.96      C2   C  
ATOM   3920  NE  ARG A 279       4.607  -0.899 -10.842  1.00 64.96      C2   N  
ATOM   3921  CZ  ARG A 279       4.073  -1.799 -11.647  1.00 64.96      C2   C  
ATOM   3922  NH1 ARG A 279       3.009  -2.500 -11.231  1.00 64.96      C2   N  
ATOM   3923  NH2 ARG A 279       4.589  -2.048 -12.857  1.00 64.96      C2   N  
ATOM   3924  H   ARG A 279       2.823   2.086  -6.662  1.00 64.96      C2   H  
ATOM   3925  HA  ARG A 279       3.588   3.121  -9.309  1.00 64.96      C2   H  
ATOM   3926  HB2 ARG A 279       2.270   0.745  -8.235  1.00 64.96      C2   H  
ATOM   3927  HB3 ARG A 279       2.467   0.957  -9.999  1.00 64.96      C2   H  
ATOM   3928  HG2 ARG A 279       4.982   1.235  -9.376  1.00 64.96      C2   H  
ATOM   3929  HG3 ARG A 279       4.649   0.590  -7.775  1.00 64.96      C2   H  
ATOM   3930  HD2 ARG A 279       5.258  -1.461  -8.799  1.00 64.96      C2   H  
ATOM   3931  HD3 ARG A 279       3.635  -1.320  -9.036  1.00 64.96      C2   H  
ATOM   3932  HE  ARG A 279       5.379  -0.350 -11.191  1.00 64.96      C2   H  
ATOM   3933 HH11 ARG A 279       2.683  -3.109 -11.968  1.00 64.96      C2   H  
ATOM   3934 HH12 ARG A 279       2.410  -2.473 -10.418  1.00 64.96      C2   H  
ATOM   3935 HH21 ARG A 279       5.523  -1.833 -13.174  1.00 64.96      C2   H  
ATOM   3936 HH22 ARG A 279       4.172  -2.773 -13.423  1.00 64.96      C2   H  
ATOM   3937  N   PRO A 280       1.188   3.518 -10.398  1.00 70.10      C2   N  
ATOM   3938  CA  PRO A 280      -0.170   3.820 -11.004  1.00 70.10      C2   C  
ATOM   3939  C   PRO A 280      -1.257   2.868 -10.471  1.00 70.10      C2   C  
ATOM   3940  O   PRO A 280      -1.014   1.647 -10.444  1.00 70.10      C2   O  
ATOM   3941  CB  PRO A 280       0.059   3.392 -12.480  1.00 70.10      C2   C  
ATOM   3942  CG  PRO A 280       1.467   3.860 -12.677  1.00 70.10      C2   C  
ATOM   3943  CD  PRO A 280       2.143   3.335 -11.500  1.00 70.10      C2   C  
ATOM   3944  HA  PRO A 280      -0.378   4.880 -10.857  1.00 70.10      C2   H  
ATOM   3945  HB2 PRO A 280      -0.188   2.362 -12.738  1.00 70.10      C2   H  
ATOM   3946  HB3 PRO A 280      -0.489   3.993 -13.206  1.00 70.10      C2   H  
ATOM   3947  HG2 PRO A 280       1.826   3.414 -13.605  1.00 70.10      C2   H  
ATOM   3948  HG3 PRO A 280       1.474   4.949 -12.726  1.00 70.10      C2   H  
ATOM   3949  HD2 PRO A 280       2.437   2.302 -11.686  1.00 70.10      C2   H  
ATOM   3950  HD3 PRO A 280       3.079   3.812 -11.209  1.00 70.10      C2   H  
ATOM   3951  N   SER A 281      -2.410   3.450 -10.197  1.00 27.91      C2   N  
ATOM   3952  CA  SER A 281      -3.567   2.607  -9.807  1.00 28.04      C2   C  
ATOM   3953  C   SER A 281      -4.258   1.977 -11.027  1.00 26.58      C2   C  
ATOM   3954  O   SER A 281      -5.313   1.313 -10.965  1.00 27.10      C2   O  
ATOM   3955  CB  SER A 281      -4.490   3.363  -8.875  1.00  0.00      C2   C  
ATOM   3956  OG  SER A 281      -4.736   4.640  -9.511  1.00  0.00      C2   O  
ATOM   3957  H   SER A 281      -2.575   4.443 -10.286  1.00 27.91      C2   H  
ATOM   3958  HA  SER A 281      -3.326   1.826  -9.087  1.00 28.04      C2   H  
ATOM   3959  HB2 SER A 281      -5.418   2.810  -8.732  1.00  0.00      C2   H  
ATOM   3960  HB3 SER A 281      -3.969   3.501  -7.928  1.00  0.00      C2   H  
ATOM   3961  HG  SER A 281      -5.273   5.069  -8.842  1.00  0.00      C2   H  
ATOM   3962  N   SER A 282      -3.684   2.110 -12.217  1.00 25.98      C2   N  
ATOM   3963  CA  SER A 282      -3.990   1.440 -13.448  1.00 25.98      C2   C  
ATOM   3964  C   SER A 282      -3.211   0.088 -13.648  1.00 25.98      C2   C  
ATOM   3965  O   SER A 282      -3.509  -0.812 -14.410  1.00 25.98      C2   O  
ATOM   3966  CB  SER A 282      -3.836   2.493 -14.520  1.00 25.98      C2   C  
ATOM   3967  OG  SER A 282      -2.649   3.235 -14.246  1.00 25.98      C2   O  
ATOM   3968  H   SER A 282      -3.040   2.852 -12.453  1.00 25.98      C2   H  
ATOM   3969  HA  SER A 282      -5.060   1.234 -13.474  1.00 25.98      C2   H  
ATOM   3970  HB2 SER A 282      -3.925   2.053 -15.514  1.00 25.98      C2   H  
ATOM   3971  HB3 SER A 282      -4.678   3.184 -14.488  1.00 25.98      C2   H  
ATOM   3972  HG  SER A 282      -2.747   3.908 -14.925  1.00 25.98      C2   H  
ATOM   3973  N   LYS A 283      -2.167  -0.113 -12.881  1.00 27.45      C2   N  
ATOM   3974  CA  LYS A 283      -1.257  -1.314 -12.895  1.00 27.45      C2   C  
ATOM   3975  C   LYS A 283      -1.194  -1.887 -11.464  1.00 27.45      C2   C  
ATOM   3976  O   LYS A 283      -1.873  -1.308 -10.608  1.00 27.45      C2   O  
ATOM   3977  CB  LYS A 283       0.083  -0.826 -13.377  1.00  0.00      C2   C  
ATOM   3978  CG  LYS A 283       0.091   0.054 -14.685  1.00  0.00      C2   C  
ATOM   3979  CD  LYS A 283       1.447   0.537 -15.014  1.00  0.00      C2   C  
ATOM   3980  CE  LYS A 283       1.479   1.531 -16.233  1.00  0.00      C2   C  
ATOM   3981  NZ  LYS A 283       2.805   1.893 -16.570  1.00  0.00      C2   N  
ATOM   3982  H   LYS A 283      -2.107   0.420 -12.026  1.00 27.45      C2   H  
ATOM   3983  HA  LYS A 283      -1.631  -2.135 -13.506  1.00 27.45      C2   H  
ATOM   3984  HB2 LYS A 283       0.427  -0.232 -12.531  1.00  0.00      C2   H  
ATOM   3985  HB3 LYS A 283       0.814  -1.622 -13.521  1.00  0.00      C2   H  
ATOM   3986  HG2 LYS A 283      -0.289  -0.509 -15.537  1.00  0.00      C2   H  
ATOM   3987  HG3 LYS A 283      -0.587   0.907 -14.643  1.00  0.00      C2   H  
ATOM   3988  HD2 LYS A 283       1.852   1.125 -14.191  1.00  0.00      C2   H  
ATOM   3989  HD3 LYS A 283       2.162  -0.281 -15.092  1.00  0.00      C2   H  
ATOM   3990  HE2 LYS A 283       0.827   1.057 -16.967  1.00  0.00      C2   H  
ATOM   3991  HE3 LYS A 283       1.015   2.492 -16.009  1.00  0.00      C2   H  
ATOM   3992  HZ1 LYS A 283       3.231   2.347 -15.775  1.00  0.00      C2   H  
ATOM   3993  HZ2 LYS A 283       3.319   1.095 -16.917  1.00  0.00      C2   H  
ATOM   3994  HZ3 LYS A 283       2.844   2.494 -17.381  1.00  0.00      C2   H  
ATOM   3995  N   THR A 284      -0.411  -2.932 -11.198  1.00 23.66      C2   N  
ATOM   3996  CA  THR A 284      -0.254  -3.581  -9.881  1.00 23.66      C2   C  
ATOM   3997  C   THR A 284       0.422  -2.699  -8.838  1.00 23.66      C2   C  
ATOM   3998  O   THR A 284       1.017  -1.681  -9.169  1.00 23.66      C2   O  
ATOM   3999  CB  THR A 284       0.408  -5.012  -9.948  1.00  0.00      C2   C  
ATOM   4000  CG2 THR A 284      -0.350  -6.069 -10.827  1.00  0.00      C2   C  
ATOM   4001  OG1 THR A 284       1.721  -4.986 -10.521  1.00  0.00      C2   O  
ATOM   4002  H   THR A 284       0.184  -3.268 -11.943  1.00 23.66      C2   H  
ATOM   4003  HA  THR A 284      -1.244  -3.819  -9.490  1.00 23.66      C2   H  
ATOM   4004  HB  THR A 284       0.443  -5.338  -8.909  1.00  0.00      C2   H  
ATOM   4005  HG1 THR A 284       1.753  -4.638 -11.414  1.00  0.00      C2   H  
ATOM   4006 HG21 THR A 284      -0.655  -5.646 -11.785  1.00  0.00      C2   H  
ATOM   4007 HG22 THR A 284       0.316  -6.914 -10.999  1.00  0.00      C2   H  
ATOM   4008 HG23 THR A 284      -1.278  -6.391 -10.354  1.00  0.00      C2   H  
ATOM   4009  N   GLU A 285       0.285  -3.074  -7.579  1.00 25.84      C2   N  
ATOM   4010  CA  GLU A 285       1.040  -2.424  -6.471  1.00 25.84      C2   C  
ATOM   4011  C   GLU A 285       2.539  -2.774  -6.565  1.00 25.84      C2   C  
ATOM   4012  O   GLU A 285       2.846  -3.829  -7.198  1.00 25.84      C2   O  
ATOM   4013  CB  GLU A 285       0.378  -2.755  -5.073  1.00  0.00      C2   C  
ATOM   4014  CG  GLU A 285      -0.959  -2.047  -4.970  1.00  0.00      C2   C  
ATOM   4015  CD  GLU A 285      -1.537  -1.829  -3.585  1.00  0.00      C2   C  
ATOM   4016  OE1 GLU A 285      -1.804  -2.798  -2.812  1.00  0.00      C2   O  
ATOM   4017  OE2 GLU A 285      -1.684  -0.701  -3.099  1.00  0.00      C2   O  
ATOM   4018  H   GLU A 285      -0.414  -3.782  -7.407  1.00 25.84      C2   H  
ATOM   4019  HA  GLU A 285       1.083  -1.363  -6.718  1.00 25.84      C2   H  
ATOM   4020  HB2 GLU A 285       0.243  -3.825  -4.916  1.00  0.00      C2   H  
ATOM   4021  HB3 GLU A 285       1.074  -2.522  -4.267  1.00  0.00      C2   H  
ATOM   4022  HG2 GLU A 285      -0.802  -1.073  -5.435  1.00  0.00      C2   H  
ATOM   4023  HG3 GLU A 285      -1.697  -2.594  -5.557  1.00  0.00      C2   H  
ATOM   4024  N   ILE A 286       3.420  -1.925  -6.011  1.00 22.73      C2   N  
ATOM   4025  CA  ILE A 286       4.839  -2.243  -5.831  1.00 22.73      C2   C  
ATOM   4026  C   ILE A 286       5.062  -3.466  -4.945  1.00 22.73      C2   C  
ATOM   4027  O   ILE A 286       4.182  -3.741  -4.095  1.00 22.73      C2   O  
ATOM   4028  CB  ILE A 286       5.643  -1.032  -5.341  1.00  0.00      C2   C  
ATOM   4029  CG1 ILE A 286       7.176  -1.246  -5.546  1.00  0.00      C2   C  
ATOM   4030  CG2 ILE A 286       5.297  -0.846  -3.821  1.00  0.00      C2   C  
ATOM   4031  CD1 ILE A 286       7.513  -1.382  -7.023  1.00  0.00      C2   C  
ATOM   4032  H   ILE A 286       3.183  -1.006  -5.666  1.00 22.73      C2   H  
ATOM   4033  HA  ILE A 286       5.283  -2.533  -6.783  1.00 22.73      C2   H  
ATOM   4034  HB  ILE A 286       5.294  -0.160  -5.895  1.00  0.00      C2   H  
ATOM   4035 HG12 ILE A 286       7.704  -0.369  -5.170  1.00  0.00      C2   H  
ATOM   4036 HG13 ILE A 286       7.690  -2.081  -5.070  1.00  0.00      C2   H  
ATOM   4037 HG21 ILE A 286       4.244  -0.944  -3.556  1.00  0.00      C2   H  
ATOM   4038 HG22 ILE A 286       5.891  -1.518  -3.202  1.00  0.00      C2   H  
ATOM   4039 HG23 ILE A 286       5.653   0.107  -3.430  1.00  0.00      C2   H  
ATOM   4040 HD11 ILE A 286       6.924  -0.594  -7.493  1.00  0.00      C2   H  
ATOM   4041 HD12 ILE A 286       8.554  -1.126  -7.220  1.00  0.00      C2   H  
ATOM   4042 HD13 ILE A 286       7.226  -2.352  -7.430  1.00  0.00      C2   H  
ATOM   4043  N   GLU A 287       6.118  -4.281  -5.101  1.00 31.64      C2   N  
ATOM   4044  CA  GLU A 287       6.352  -5.521  -4.417  1.00 31.64      C2   C  
ATOM   4045  C   GLU A 287       6.501  -5.249  -2.891  1.00 31.64      C2   C  
ATOM   4046  O   GLU A 287       7.342  -4.444  -2.516  1.00 31.64      C2   O  
ATOM   4047  CB  GLU A 287       7.626  -6.208  -4.935  1.00  0.00      C2   C  
ATOM   4048  CG  GLU A 287       7.492  -6.576  -6.433  1.00  0.00      C2   C  
ATOM   4049  CD  GLU A 287       8.561  -7.453  -7.005  1.00  0.00      C2   C  
ATOM   4050  OE1 GLU A 287       9.120  -8.340  -6.265  1.00  0.00      C2   O  
ATOM   4051  OE2 GLU A 287       8.744  -7.407  -8.238  1.00  0.00      C2   O  
ATOM   4052  H   GLU A 287       6.756  -4.120  -5.868  1.00 31.64      C2   H  
ATOM   4053  HA  GLU A 287       5.547  -6.246  -4.540  1.00 31.64      C2   H  
ATOM   4054  HB2 GLU A 287       8.501  -5.566  -4.841  1.00  0.00      C2   H  
ATOM   4055  HB3 GLU A 287       7.916  -7.125  -4.422  1.00  0.00      C2   H  
ATOM   4056  HG2 GLU A 287       6.554  -7.131  -6.460  1.00  0.00      C2   H  
ATOM   4057  HG3 GLU A 287       7.379  -5.669  -7.027  1.00  0.00      C2   H  
ATOM   4058  N   MET A 288       5.650  -5.914  -2.054  1.00 26.19      C2   N  
ATOM   4059  CA  MET A 288       5.677  -5.934  -0.575  1.00 26.19      C2   C  
ATOM   4060  C   MET A 288       5.601  -7.413  -0.147  1.00 26.19      C2   C  
ATOM   4061  O   MET A 288       4.494  -7.981  -0.161  1.00 26.19      C2   O  
ATOM   4062  CB  MET A 288       4.484  -5.092   0.001  1.00  0.00      C2   C  
ATOM   4063  CG  MET A 288       4.719  -3.576  -0.221  1.00  0.00      C2   C  
ATOM   4064  SD  MET A 288       3.566  -2.430   0.685  1.00  0.00      C2   S  
ATOM   4065  CE  MET A 288       3.786  -0.904  -0.174  1.00  0.00      C2   C  
ATOM   4066  H   MET A 288       4.912  -6.478  -2.452  1.00 26.19      C2   H  
ATOM   4067  HA  MET A 288       6.608  -5.617  -0.105  1.00 26.19      C2   H  
ATOM   4068  HB2 MET A 288       3.597  -5.365  -0.571  1.00  0.00      C2   H  
ATOM   4069  HB3 MET A 288       4.369  -5.245   1.074  1.00  0.00      C2   H  
ATOM   4070  HG2 MET A 288       5.742  -3.376   0.100  1.00  0.00      C2   H  
ATOM   4071  HG3 MET A 288       4.667  -3.258  -1.263  1.00  0.00      C2   H  
ATOM   4072  HE1 MET A 288       4.744  -0.816  -0.687  1.00  0.00      C2   H  
ATOM   4073  HE2 MET A 288       3.031  -0.931  -0.959  1.00  0.00      C2   H  
ATOM   4074  HE3 MET A 288       3.673  -0.019   0.454  1.00  0.00      C2   H  
ATOM   4075  N   ASP A 289       6.714  -8.002   0.121  1.00 25.44      C2   N  
ATOM   4076  CA  ASP A 289       6.935  -9.412   0.358  1.00 25.44      C2   C  
ATOM   4077  C   ASP A 289       6.637 -10.220  -0.891  1.00 25.44      C2   C  
ATOM   4078  O   ASP A 289       6.099 -11.296  -0.874  1.00 25.44      C2   O  
ATOM   4079  CB  ASP A 289       6.344  -9.981   1.692  1.00  0.00      C2   C  
ATOM   4080  CG  ASP A 289       6.402  -9.077   2.842  1.00  0.00      C2   C  
ATOM   4081  OD1 ASP A 289       5.432  -9.232   3.593  1.00  0.00      C2   O  
ATOM   4082  OD2 ASP A 289       7.318  -8.251   3.084  1.00  0.00      C2   O  
ATOM   4083  H   ASP A 289       7.560  -7.516  -0.139  1.00 25.44      C2   H  
ATOM   4084  HA  ASP A 289       8.013  -9.561   0.413  1.00 25.44      C2   H  
ATOM   4085  HB2 ASP A 289       5.315 -10.278   1.489  1.00  0.00      C2   H  
ATOM   4086  HB3 ASP A 289       6.912 -10.887   1.903  1.00  0.00      C2   H  
ATOM   4087  N   GLY A 290       7.175  -9.685  -2.012  1.00 10.84      C2   N  
ATOM   4088  CA  GLY A 290       7.051 -10.197  -3.398  1.00 10.86      C2   C  
ATOM   4089  C   GLY A 290       5.816  -9.616  -4.034  1.00 11.95      C2   C  
ATOM   4090  O   GLY A 290       5.043  -8.783  -3.440  1.00 11.05      C2   O  
ATOM   4091  H   GLY A 290       7.479  -8.736  -1.845  1.00 10.84      C2   H  
ATOM   4092  HA2 GLY A 290       7.837  -9.912  -4.097  1.00 10.86      C2   H  
ATOM   4093  HA3 GLY A 290       6.999 -11.282  -3.312  1.00 10.86      C2   H  
ATOM   4094  N   LYS A 291       5.591  -9.981  -5.324  1.00 12.97      C2   N  
ATOM   4095  CA  LYS A 291       4.379  -9.596  -6.049  1.00 13.63      C2   C  
ATOM   4096  C   LYS A 291       3.222 -10.240  -5.376  1.00 13.95      C2   C  
ATOM   4097  O   LYS A 291       3.284 -11.326  -4.766  1.00 13.09      C2   O  
ATOM   4098  CB  LYS A 291       4.604 -10.043  -7.539  1.00  0.00      C2   C  
ATOM   4099  CG  LYS A 291       5.770  -9.408  -8.365  1.00  0.00      C2   C  
ATOM   4100  CD  LYS A 291       5.846  -9.893  -9.804  1.00  0.00      C2   C  
ATOM   4101  CE  LYS A 291       6.754  -9.062 -10.649  1.00  0.00      C2   C  
ATOM   4102  NZ  LYS A 291       8.137  -9.129 -10.094  1.00  0.00      C2   N  
ATOM   4103  H   LYS A 291       6.269 -10.621  -5.712  1.00 12.97      C2   H  
ATOM   4104  HA  LYS A 291       4.355  -8.507  -6.006  1.00 13.63      C2   H  
ATOM   4105  HB2 LYS A 291       4.713 -11.119  -7.670  1.00  0.00      C2   H  
ATOM   4106  HB3 LYS A 291       3.681  -9.770  -8.051  1.00  0.00      C2   H  
ATOM   4107  HG2 LYS A 291       5.685  -8.322  -8.321  1.00  0.00      C2   H  
ATOM   4108  HG3 LYS A 291       6.748  -9.614  -7.928  1.00  0.00      C2   H  
ATOM   4109  HD2 LYS A 291       6.187 -10.928  -9.824  1.00  0.00      C2   H  
ATOM   4110  HD3 LYS A 291       4.808  -9.803 -10.125  1.00  0.00      C2   H  
ATOM   4111  HE2 LYS A 291       6.878  -9.457 -11.657  1.00  0.00      C2   H  
ATOM   4112  HE3 LYS A 291       6.359  -8.061 -10.821  1.00  0.00      C2   H  
ATOM   4113  HZ1 LYS A 291       8.475 -10.069 -10.240  1.00  0.00      C2   H  
ATOM   4114  HZ2 LYS A 291       8.588  -8.581 -10.813  1.00  0.00      C2   H  
ATOM   4115  HZ3 LYS A 291       8.411  -8.578  -9.294  1.00  0.00      C2   H  
ATOM   4116  N   VAL A 292       1.983  -9.759  -5.720  1.00 13.61      C2   N  
ATOM   4117  CA  VAL A 292       0.686 -10.455  -5.533  1.00 15.42      C2   C  
ATOM   4118  C   VAL A 292       0.702 -11.782  -6.299  1.00 16.13      C2   C  
ATOM   4119  O   VAL A 292       1.006 -11.827  -7.531  1.00 16.57      C2   O  
ATOM   4120  CB  VAL A 292      -0.558  -9.605  -5.952  1.00  0.00      C2   C  
ATOM   4121  CG1 VAL A 292      -1.923 -10.303  -5.613  1.00  0.00      C2   C  
ATOM   4122  CG2 VAL A 292      -0.488  -8.257  -5.307  1.00  0.00      C2   C  
ATOM   4123  H   VAL A 292       2.068  -9.035  -6.419  1.00 13.61      C2   H  
ATOM   4124  HA  VAL A 292       0.567 -10.636  -4.464  1.00 15.42      C2   H  
ATOM   4125  HB  VAL A 292      -0.502  -9.430  -7.026  1.00  0.00      C2   H  
ATOM   4126 HG11 VAL A 292      -1.756 -10.517  -4.558  1.00  0.00      C2   H  
ATOM   4127 HG12 VAL A 292      -2.795  -9.681  -5.814  1.00  0.00      C2   H  
ATOM   4128 HG13 VAL A 292      -2.111 -11.268  -6.084  1.00  0.00      C2   H  
ATOM   4129 HG21 VAL A 292      -0.928  -7.476  -5.927  1.00  0.00      C2   H  
ATOM   4130 HG22 VAL A 292      -0.967  -8.148  -4.334  1.00  0.00      C2   H  
ATOM   4131 HG23 VAL A 292       0.425  -7.783  -4.946  1.00  0.00      C2   H  
ATOM   4132  N   VAL A 293       0.268 -12.862  -5.721  1.00 16.81      C2   N  
ATOM   4133  CA  VAL A 293       0.112 -14.109  -6.430  1.00 18.07      C2   C  
ATOM   4134  C   VAL A 293      -1.401 -14.402  -6.738  1.00 19.28      C2   C  
ATOM   4135  O   VAL A 293      -2.311 -14.044  -5.991  1.00 18.73      C2   O  
ATOM   4136  CB  VAL A 293       0.739 -15.318  -5.645  1.00  0.00      C2   C  
ATOM   4137  CG1 VAL A 293       2.280 -15.101  -5.509  1.00  0.00      C2   C  
ATOM   4138  CG2 VAL A 293       0.066 -15.456  -4.270  1.00  0.00      C2   C  
ATOM   4139  H   VAL A 293      -0.322 -12.748  -4.909  1.00 16.81      C2   H  
ATOM   4140  HA  VAL A 293       0.626 -14.219  -7.385  1.00 18.07      C2   H  
ATOM   4141  HB  VAL A 293       0.505 -16.235  -6.186  1.00  0.00      C2   H  
ATOM   4142 HG11 VAL A 293       2.591 -14.177  -5.021  1.00  0.00      C2   H  
ATOM   4143 HG12 VAL A 293       2.703 -15.849  -4.839  1.00  0.00      C2   H  
ATOM   4144 HG13 VAL A 293       2.683 -15.066  -6.521  1.00  0.00      C2   H  
ATOM   4145 HG21 VAL A 293      -1.008 -15.548  -4.434  1.00  0.00      C2   H  
ATOM   4146 HG22 VAL A 293       0.374 -16.427  -3.882  1.00  0.00      C2   H  
ATOM   4147 HG23 VAL A 293       0.367 -14.604  -3.661  1.00  0.00      C2   H  
ATOM   4148  N   ASN A 294      -1.654 -15.340  -7.635  1.00 19.79      C2   N  
ATOM   4149  CA  ASN A 294      -3.018 -15.927  -7.824  1.00 19.71      C2   C  
ATOM   4150  C   ASN A 294      -3.242 -17.076  -6.863  1.00 18.82      C2   C  
ATOM   4151  O   ASN A 294      -2.268 -17.554  -6.256  1.00 18.97      C2   O  
ATOM   4152  CB  ASN A 294      -3.163 -16.353  -9.291  1.00  0.00      C2   C  
ATOM   4153  CG  ASN A 294      -3.154 -15.189 -10.304  1.00  0.00      C2   C  
ATOM   4154  ND2 ASN A 294      -2.004 -14.689 -10.766  1.00  0.00      C2   N  
ATOM   4155  OD1 ASN A 294      -4.241 -14.832 -10.735  1.00  0.00      C2   O  
ATOM   4156  H   ASN A 294      -0.922 -15.666  -8.250  1.00 19.79      C2   H  
ATOM   4157  HA  ASN A 294      -3.677 -15.081  -7.631  1.00 19.71      C2   H  
ATOM   4158  HB2 ASN A 294      -2.325 -16.994  -9.563  1.00  0.00      C2   H  
ATOM   4159  HB3 ASN A 294      -4.082 -16.927  -9.414  1.00  0.00      C2   H  
ATOM   4160 HD21 ASN A 294      -1.161 -14.900 -10.252  1.00  0.00      C2   H  
ATOM   4161 HD22 ASN A 294      -1.986 -14.010 -11.514  1.00  0.00      C2   H  
ATOM   4162  N   SER A 295      -4.496 -17.586  -6.879  1.00 17.68      C2   N  
ATOM   4163  CA  SER A 295      -4.962 -18.884  -6.389  1.00 17.27      C2   C  
ATOM   4164  C   SER A 295      -4.065 -20.050  -6.796  1.00 17.35      C2   C  
ATOM   4165  O   SER A 295      -3.644 -20.894  -6.016  1.00 16.46      C2   O  
ATOM   4166  CB  SER A 295      -6.441 -19.134  -6.711  1.00  0.00      C2   C  
ATOM   4167  OG  SER A 295      -6.604 -19.179  -8.110  1.00  0.00      C2   O  
ATOM   4168  H   SER A 295      -5.267 -17.027  -7.213  1.00 17.68      C2   H  
ATOM   4169  HA  SER A 295      -4.954 -18.854  -5.299  1.00 17.27      C2   H  
ATOM   4170  HB2 SER A 295      -6.928 -19.988  -6.242  1.00  0.00      C2   H  
ATOM   4171  HB3 SER A 295      -7.128 -18.326  -6.461  1.00  0.00      C2   H  
ATOM   4172  HG  SER A 295      -6.778 -18.289  -8.425  1.00  0.00      C2   H  
ATOM   4173  N   HIS A 296      -3.680 -20.008  -8.098  1.00 16.77      C2   N  
ATOM   4174  CA  HIS A 296      -2.710 -20.941  -8.683  1.00 18.31      C2   C  
ATOM   4175  C   HIS A 296      -1.280 -20.570  -8.392  1.00 19.35      C2   C  
ATOM   4176  O   HIS A 296      -0.406 -20.865  -9.166  1.00 20.14      C2   O  
ATOM   4177  CB  HIS A 296      -3.078 -21.104 -10.119  1.00  0.00      C2   C  
ATOM   4178  CG  HIS A 296      -3.364 -19.850 -10.911  1.00  0.00      C2   C  
ATOM   4179  CD2 HIS A 296      -4.532 -19.193 -11.359  1.00  0.00      C2   C  
ATOM   4180  ND1 HIS A 296      -2.308 -19.114 -11.474  1.00  0.00      C2   N  
ATOM   4181  CE1 HIS A 296      -2.819 -18.107 -12.116  1.00  0.00      C2   C  
ATOM   4182  NE2 HIS A 296      -4.178 -18.153 -12.122  1.00  0.00      C2   N  
ATOM   4183  H   HIS A 296      -4.183 -19.417  -8.745  1.00 16.77      C2   H  
ATOM   4184  HA  HIS A 296      -2.837 -21.858  -8.106  1.00 18.31      C2   H  
ATOM   4185  HB2 HIS A 296      -2.347 -21.715 -10.647  1.00  0.00      C2   H  
ATOM   4186  HB3 HIS A 296      -3.956 -21.750 -10.123  1.00  0.00      C2   H  
ATOM   4187  HD2 HIS A 296      -5.536 -19.537 -11.159  1.00  0.00      C2   H  
ATOM   4188  HE1 HIS A 296      -2.161 -17.487 -12.707  1.00  0.00      C2   H  
ATOM   4189  N   VAL A 297      -1.067 -19.737  -7.385  1.00 19.87      C2   N  
ATOM   4190  CA  VAL A 297       0.243 -19.314  -6.838  1.00 20.84      C2   C  
ATOM   4191  C   VAL A 297       1.093 -18.480  -7.843  1.00 21.07      C2   C  
ATOM   4192  O   VAL A 297       2.137 -18.071  -7.430  1.00 20.98      C2   O  
ATOM   4193  CB  VAL A 297       1.078 -20.479  -6.168  1.00  0.00      C2   C  
ATOM   4194  CG1 VAL A 297       0.392 -21.093  -4.980  1.00  0.00      C2   C  
ATOM   4195  CG2 VAL A 297       1.678 -21.510  -7.167  1.00  0.00      C2   C  
ATOM   4196  H   VAL A 297      -1.875 -19.411  -6.873  1.00 19.87      C2   H  
ATOM   4197  HA  VAL A 297       0.032 -18.649  -6.000  1.00 20.84      C2   H  
ATOM   4198  HB  VAL A 297       1.914 -19.905  -5.769  1.00  0.00      C2   H  
ATOM   4199 HG11 VAL A 297      -0.582 -21.522  -5.214  1.00  0.00      C2   H  
ATOM   4200 HG12 VAL A 297       0.995 -21.907  -4.576  1.00  0.00      C2   H  
ATOM   4201 HG13 VAL A 297       0.312 -20.411  -4.133  1.00  0.00      C2   H  
ATOM   4202 HG21 VAL A 297       2.030 -21.018  -8.073  1.00  0.00      C2   H  
ATOM   4203 HG22 VAL A 297       2.551 -22.025  -6.764  1.00  0.00      C2   H  
ATOM   4204 HG23 VAL A 297       1.032 -22.318  -7.510  1.00  0.00      C2   H  
ATOM   4205  N   ASP A 298       0.728 -18.339  -9.113  1.00 20.39      C2   N  
ATOM   4206  CA  ASP A 298       1.481 -17.541 -10.104  1.00 21.04      C2   C  
ATOM   4207  C   ASP A 298       1.407 -16.095  -9.765  1.00 21.54      C2   C  
ATOM   4208  O   ASP A 298       0.387 -15.503  -9.344  1.00 20.68      C2   O  
ATOM   4209  CB  ASP A 298       0.985 -17.680 -11.574  1.00  0.00      C2   C  
ATOM   4210  CG  ASP A 298       1.134 -19.046 -12.286  1.00  0.00      C2   C  
ATOM   4211  OD1 ASP A 298       0.142 -19.704 -12.734  1.00  0.00      C2   O  
ATOM   4212  OD2 ASP A 298       2.223 -19.613 -12.315  1.00  0.00      C2   O  
ATOM   4213  H   ASP A 298      -0.086 -18.884  -9.359  1.00 20.39      C2   H  
ATOM   4214  HA  ASP A 298       2.474 -17.988 -10.044  1.00 21.04      C2   H  
ATOM   4215  HB2 ASP A 298      -0.072 -17.415 -11.555  1.00  0.00      C2   H  
ATOM   4216  HB3 ASP A 298       1.478 -16.948 -12.214  1.00  0.00      C2   H  
ATOM   4217  N   ASN A 299       2.537 -15.426 -10.043  1.00 22.34      C2   N  
ATOM   4218  CA  ASN A 299       2.690 -13.986 -10.095  1.00 22.21      C2   C  
ATOM   4219  C   ASN A 299       1.678 -13.242 -10.929  1.00 21.74      C2   C  
ATOM   4220  O   ASN A 299       1.427 -13.631 -12.089  1.00 22.03      C2   O  
ATOM   4221  CB  ASN A 299       4.128 -13.602 -10.515  1.00  0.00      C2   C  
ATOM   4222  CG  ASN A 299       5.175 -13.943  -9.511  1.00  0.00      C2   C  
ATOM   4223  ND2 ASN A 299       5.882 -15.075  -9.729  1.00  0.00      C2   N  
ATOM   4224  OD1 ASN A 299       5.379 -13.166  -8.558  1.00  0.00      C2   O  
ATOM   4225  H   ASN A 299       3.321 -16.025 -10.259  1.00 22.34      C2   H  
ATOM   4226  HA  ASN A 299       2.570 -13.595  -9.085  1.00 22.21      C2   H  
ATOM   4227  HB2 ASN A 299       4.345 -13.938 -11.529  1.00  0.00      C2   H  
ATOM   4228  HB3 ASN A 299       4.142 -12.531 -10.713  1.00  0.00      C2   H  
ATOM   4229 HD21 ASN A 299       6.522 -15.505  -9.076  1.00  0.00      C2   H  
ATOM   4230 HD22 ASN A 299       5.749 -15.590 -10.587  1.00  0.00      C2   H  
ATOM   4231  N   PHE A 300       1.085 -12.243 -10.271  1.00 20.52      C2   N  
ATOM   4232  CA  PHE A 300       0.022 -11.531 -10.967  1.00 20.19      C2   C  
ATOM   4233  C   PHE A 300       0.624 -10.239 -11.508  1.00 18.61      C2   C  
ATOM   4234  O   PHE A 300       1.106  -9.385 -10.744  1.00 17.48      C2   O  
ATOM   4235  CB  PHE A 300      -0.893 -11.130  -9.747  1.00  0.00      C2   C  
ATOM   4236  CG  PHE A 300      -2.136 -10.316 -10.079  1.00  0.00      C2   C  
ATOM   4237  CD1 PHE A 300      -3.223 -10.889 -10.798  1.00  0.00      C2   C  
ATOM   4238  CD2 PHE A 300      -2.418  -9.085  -9.486  1.00  0.00      C2   C  
ATOM   4239  CE1 PHE A 300      -4.464 -10.275 -10.975  1.00  0.00      C2   C  
ATOM   4240  CE2 PHE A 300      -3.572  -8.460  -9.618  1.00  0.00      C2   C  
ATOM   4241  CZ  PHE A 300      -4.654  -9.011 -10.413  1.00  0.00      C2   C  
ATOM   4242  H   PHE A 300       1.264 -12.069  -9.293  1.00 20.52      C2   H  
ATOM   4243  HA  PHE A 300      -0.564 -12.136 -11.659  1.00 20.19      C2   H  
ATOM   4244  HB2 PHE A 300      -1.230 -12.013  -9.203  1.00  0.00      C2   H  
ATOM   4245  HB3 PHE A 300      -0.342 -10.505  -9.045  1.00  0.00      C2   H  
ATOM   4246  HD1 PHE A 300      -2.992 -11.829 -11.277  1.00  0.00      C2   H  
ATOM   4247  HD2 PHE A 300      -1.616  -8.616  -8.935  1.00  0.00      C2   H  
ATOM   4248  HE1 PHE A 300      -5.235 -10.777 -11.541  1.00  0.00      C2   H  
ATOM   4249  HE2 PHE A 300      -3.665  -7.482  -9.168  1.00  0.00      C2   H  
ATOM   4250  HZ  PHE A 300      -5.575  -8.470 -10.576  1.00  0.00      C2   H  
ATOM   4251  N   LEU A 301       0.547 -10.036 -12.828  1.00 17.72      C2   N  
ATOM   4252  CA  LEU A 301       1.274  -9.010 -13.522  1.00 17.56      C2   C  
ATOM   4253  C   LEU A 301       0.293  -7.969 -13.983  1.00 17.85      C2   C  
ATOM   4254  O   LEU A 301      -0.917  -8.093 -13.918  1.00 18.10      C2   O  
ATOM   4255  CB  LEU A 301       2.050  -9.682 -14.681  1.00  0.00      C2   C  
ATOM   4256  CG  LEU A 301       3.196 -10.635 -14.237  1.00  0.00      C2   C  
ATOM   4257  CD1 LEU A 301       3.991 -11.291 -15.360  1.00  0.00      C2   C  
ATOM   4258  CD2 LEU A 301       4.215  -9.998 -13.440  1.00  0.00      C2   C  
ATOM   4259  H   LEU A 301      -0.128 -10.544 -13.381  1.00 17.72      C2   H  
ATOM   4260  HA  LEU A 301       1.923  -8.445 -12.853  1.00 17.56      C2   H  
ATOM   4261  HB2 LEU A 301       1.358 -10.233 -15.318  1.00  0.00      C2   H  
ATOM   4262  HB3 LEU A 301       2.469  -8.931 -15.351  1.00  0.00      C2   H  
ATOM   4263  HG  LEU A 301       2.712 -11.456 -13.708  1.00  0.00      C2   H  
ATOM   4264 HD11 LEU A 301       4.540 -10.598 -15.997  1.00  0.00      C2   H  
ATOM   4265 HD12 LEU A 301       4.720 -11.966 -14.910  1.00  0.00      C2   H  
ATOM   4266 HD13 LEU A 301       3.231 -11.833 -15.922  1.00  0.00      C2   H  
ATOM   4267 HD21 LEU A 301       5.056 -10.656 -13.221  1.00  0.00      C2   H  
ATOM   4268 HD22 LEU A 301       4.471  -9.018 -13.841  1.00  0.00      C2   H  
ATOM   4269 HD23 LEU A 301       3.957  -9.779 -12.404  1.00  0.00      C2   H  
ATOM   4270  N   ASP A 302       0.860  -6.861 -14.477  1.00 17.87      C2   N  
ATOM   4271  CA  ASP A 302       0.132  -5.634 -14.941  1.00 17.93      C2   C  
ATOM   4272  C   ASP A 302      -0.841  -5.954 -16.095  1.00 17.89      C2   C  
ATOM   4273  O   ASP A 302      -1.761  -5.162 -16.256  1.00 17.04      C2   O  
ATOM   4274  CB  ASP A 302       1.090  -4.446 -15.304  1.00  0.00      C2   C  
ATOM   4275  CG  ASP A 302       2.033  -4.111 -14.117  1.00  0.00      C2   C  
ATOM   4276  OD1 ASP A 302       1.568  -4.143 -12.957  1.00  0.00      C2   O  
ATOM   4277  OD2 ASP A 302       3.219  -3.793 -14.335  1.00  0.00      C2   O  
ATOM   4278  H   ASP A 302       1.863  -6.783 -14.388  1.00 17.87      C2   H  
ATOM   4279  HA  ASP A 302      -0.545  -5.227 -14.190  1.00 17.93      C2   H  
ATOM   4280  HB2 ASP A 302       1.747  -4.768 -16.112  1.00  0.00      C2   H  
ATOM   4281  HB3 ASP A 302       0.489  -3.596 -15.627  1.00  0.00      C2   H  
ATOM   4282  N   GLY A 303      -0.640  -7.048 -16.885  1.00 17.86      C2   N  
ATOM   4283  CA  GLY A 303      -1.606  -7.371 -17.974  1.00 17.35      C2   C  
ATOM   4284  C   GLY A 303      -2.848  -8.063 -17.414  1.00 17.22      C2   C  
ATOM   4285  O   GLY A 303      -3.902  -8.067 -18.104  1.00 16.63      C2   O  
ATOM   4286  H   GLY A 303       0.239  -7.543 -16.842  1.00 17.86      C2   H  
ATOM   4287  HA2 GLY A 303      -1.848  -6.556 -18.656  1.00 17.35      C2   H  
ATOM   4288  HA3 GLY A 303      -1.085  -8.008 -18.689  1.00 17.35      C2   H  
ATOM   4289  N   ALA A 304      -2.937  -8.381 -16.129  1.00 16.09      C2   N  
ATOM   4290  CA  ALA A 304      -4.129  -9.109 -15.504  1.00 15.81      C2   C  
ATOM   4291  C   ALA A 304      -5.287  -8.089 -15.189  1.00 15.10      C2   C  
ATOM   4292  O   ALA A 304      -6.431  -8.490 -14.985  1.00 15.07      C2   O  
ATOM   4293  CB  ALA A 304      -3.566  -9.750 -14.175  1.00  0.00      C2   C  
ATOM   4294  H   ALA A 304      -2.190  -8.110 -15.506  1.00 16.09      C2   H  
ATOM   4295  HA  ALA A 304      -4.436  -9.936 -16.144  1.00 15.81      C2   H  
ATOM   4296  HB1 ALA A 304      -3.286  -9.016 -13.419  1.00  0.00      C2   H  
ATOM   4297  HB2 ALA A 304      -4.421 -10.362 -13.890  1.00  0.00      C2   H  
ATOM   4298  HB3 ALA A 304      -2.721 -10.434 -14.258  1.00  0.00      C2   H  
ATOM   4299  N   LEU A 305      -4.925  -6.786 -15.222  1.00 14.46      C2   N  
ATOM   4300  CA  LEU A 305      -5.757  -5.714 -14.837  1.00 13.80      C2   C  
ATOM   4301  C   LEU A 305      -6.925  -5.452 -15.775  1.00 13.77      C2   C  
ATOM   4302  O   LEU A 305      -7.666  -4.515 -15.561  1.00 13.28      C2   O  
ATOM   4303  CB  LEU A 305      -4.761  -4.571 -14.745  1.00  0.00      C2   C  
ATOM   4304  CG  LEU A 305      -4.306  -4.065 -13.382  1.00  0.00      C2   C  
ATOM   4305  CD1 LEU A 305      -5.553  -3.503 -12.552  1.00  0.00      C2   C  
ATOM   4306  CD2 LEU A 305      -3.667  -5.167 -12.588  1.00  0.00      C2   C  
ATOM   4307  H   LEU A 305      -3.975  -6.695 -15.552  1.00 14.46      C2   H  
ATOM   4308  HA  LEU A 305      -6.149  -6.053 -13.878  1.00 13.80      C2   H  
ATOM   4309  HB2 LEU A 305      -3.872  -4.712 -15.361  1.00  0.00      C2   H  
ATOM   4310  HB3 LEU A 305      -5.154  -3.683 -15.240  1.00  0.00      C2   H  
ATOM   4311  HG  LEU A 305      -3.594  -3.264 -13.583  1.00  0.00      C2   H  
ATOM   4312 HD11 LEU A 305      -5.754  -4.111 -11.670  1.00  0.00      C2   H  
ATOM   4313 HD12 LEU A 305      -5.412  -2.456 -12.285  1.00  0.00      C2   H  
ATOM   4314 HD13 LEU A 305      -6.508  -3.548 -13.075  1.00  0.00      C2   H  
ATOM   4315 HD21 LEU A 305      -3.275  -4.707 -11.681  1.00  0.00      C2   H  
ATOM   4316 HD22 LEU A 305      -4.164  -6.128 -12.455  1.00  0.00      C2   H  
ATOM   4317 HD23 LEU A 305      -2.820  -5.453 -13.211  1.00  0.00      C2   H  
ATOM   4318  N   VAL A 306      -6.984  -6.227 -16.922  1.00 14.07      C2   N  
ATOM   4319  CA  VAL A 306      -7.959  -6.088 -18.014  1.00 14.29      C2   C  
ATOM   4320  C   VAL A 306      -9.130  -7.031 -17.766  1.00 13.78      C2   C  
ATOM   4321  O   VAL A 306     -10.052  -6.993 -18.633  1.00 14.07      C2   O  
ATOM   4322  CB  VAL A 306      -7.241  -6.385 -19.387  1.00  0.00      C2   C  
ATOM   4323  CG1 VAL A 306      -5.901  -5.625 -19.536  1.00  0.00      C2   C  
ATOM   4324  CG2 VAL A 306      -7.074  -7.906 -19.728  1.00  0.00      C2   C  
ATOM   4325  H   VAL A 306      -6.289  -6.912 -17.185  1.00 14.07      C2   H  
ATOM   4326  HA  VAL A 306      -8.318  -5.059 -17.980  1.00 14.29      C2   H  
ATOM   4327  HB  VAL A 306      -7.814  -5.998 -20.230  1.00  0.00      C2   H  
ATOM   4328 HG11 VAL A 306      -5.558  -5.853 -20.545  1.00  0.00      C2   H  
ATOM   4329 HG12 VAL A 306      -5.970  -4.544 -19.418  1.00  0.00      C2   H  
ATOM   4330 HG13 VAL A 306      -5.103  -5.988 -18.888  1.00  0.00      C2   H  
ATOM   4331 HG21 VAL A 306      -7.953  -8.251 -20.272  1.00  0.00      C2   H  
ATOM   4332 HG22 VAL A 306      -6.218  -8.067 -20.384  1.00  0.00      C2   H  
ATOM   4333 HG23 VAL A 306      -6.889  -8.467 -18.812  1.00  0.00      C2   H  
ATOM   4334  N   LEU A 307      -9.025  -7.967 -16.884  1.00 12.77      C2   N  
ATOM   4335  CA  LEU A 307     -10.215  -8.650 -16.301  1.00 12.21      C2   C  
ATOM   4336  C   LEU A 307     -11.063  -7.862 -15.328  1.00 12.65      C2   C  
ATOM   4337  O   LEU A 307     -12.281  -8.200 -15.260  1.00 12.37      C2   O  
ATOM   4338  CB  LEU A 307      -9.726  -9.898 -15.422  1.00  0.00      C2   C  
ATOM   4339  CG  LEU A 307      -8.834 -10.862 -16.118  1.00  0.00      C2   C  
ATOM   4340  CD1 LEU A 307      -8.006 -11.688 -15.056  1.00  0.00      C2   C  
ATOM   4341  CD2 LEU A 307      -9.514 -11.794 -17.116  1.00  0.00      C2   C  
ATOM   4342  H   LEU A 307      -8.115  -8.154 -16.487  1.00 12.77      C2   H  
ATOM   4343  HA  LEU A 307     -10.905  -9.009 -17.065  1.00 12.21      C2   H  
ATOM   4344  HB2 LEU A 307      -9.250  -9.501 -14.525  1.00  0.00      C2   H  
ATOM   4345  HB3 LEU A 307     -10.589 -10.438 -15.033  1.00  0.00      C2   H  
ATOM   4346  HG  LEU A 307      -8.080 -10.350 -16.715  1.00  0.00      C2   H  
ATOM   4347 HD11 LEU A 307      -8.641 -12.374 -14.495  1.00  0.00      C2   H  
ATOM   4348 HD12 LEU A 307      -7.246 -12.390 -15.400  1.00  0.00      C2   H  
ATOM   4349 HD13 LEU A 307      -7.538 -10.936 -14.421  1.00  0.00      C2   H  
ATOM   4350 HD21 LEU A 307      -9.766 -11.234 -18.016  1.00  0.00      C2   H  
ATOM   4351 HD22 LEU A 307      -8.784 -12.533 -17.448  1.00  0.00      C2   H  
ATOM   4352 HD23 LEU A 307     -10.369 -12.304 -16.671  1.00  0.00      C2   H  
ATOM   4353  N   GLU A 308     -10.465  -6.965 -14.519  1.00 11.38      C2   N  
ATOM   4354  CA  GLU A 308     -11.080  -6.220 -13.463  1.00 11.47      C2   C  
ATOM   4355  C   GLU A 308     -12.385  -5.490 -13.704  1.00 11.10      C2   C  
ATOM   4356  O   GLU A 308     -12.398  -4.669 -14.624  1.00 11.50      C2   O  
ATOM   4357  CB  GLU A 308      -9.952  -5.225 -12.920  1.00  0.00      C2   C  
ATOM   4358  CG  GLU A 308      -8.787  -5.866 -12.144  1.00  0.00      C2   C  
ATOM   4359  CD  GLU A 308      -9.307  -6.506 -10.890  1.00  0.00      C2   C  
ATOM   4360  OE1 GLU A 308      -8.749  -7.481 -10.442  1.00  0.00      C2   O  
ATOM   4361  OE2 GLU A 308     -10.259  -5.935 -10.315  1.00  0.00      C2   O  
ATOM   4362  H   GLU A 308      -9.479  -6.774 -14.625  1.00 11.38      C2   H  
ATOM   4363  HA  GLU A 308     -11.292  -6.903 -12.640  1.00 11.47      C2   H  
ATOM   4364  HB2 GLU A 308      -9.532  -4.590 -13.700  1.00  0.00      C2   H  
ATOM   4365  HB3 GLU A 308     -10.396  -4.341 -12.461  1.00  0.00      C2   H  
ATOM   4366  HG2 GLU A 308      -8.190  -6.541 -12.758  1.00  0.00      C2   H  
ATOM   4367  HG3 GLU A 308      -8.135  -5.027 -11.901  1.00  0.00      C2   H  
ATOM   4368  N   VAL A 309     -13.497  -5.685 -12.972  1.00 41.72      C2   N  
ATOM   4369  CA  VAL A 309     -14.888  -5.246 -13.266  1.00 41.72      C2   C  
ATOM   4370  C   VAL A 309     -15.611  -5.950 -14.415  1.00 41.72      C2   C  
ATOM   4371  O   VAL A 309     -16.712  -6.439 -14.199  1.00 41.72      C2   O  
ATOM   4372  CB  VAL A 309     -15.095  -3.688 -13.289  1.00 41.72      C2   C  
ATOM   4373  CG1 VAL A 309     -16.314  -3.119 -13.992  1.00 41.72      C2   C  
ATOM   4374  CG2 VAL A 309     -14.987  -3.142 -11.842  1.00 41.72      C2   C  
ATOM   4375  H   VAL A 309     -13.413  -6.020 -12.023  1.00 41.72      C2   H  
ATOM   4376  HA  VAL A 309     -15.461  -5.463 -12.365  1.00 41.72      C2   H  
ATOM   4377  HB  VAL A 309     -14.237  -3.299 -13.838  1.00 41.72      C2   H  
ATOM   4378 HG11 VAL A 309     -17.185  -3.635 -13.590  1.00 41.72      C2   H  
ATOM   4379 HG12 VAL A 309     -16.478  -2.049 -13.860  1.00 41.72      C2   H  
ATOM   4380 HG13 VAL A 309     -16.306  -3.377 -15.051  1.00 41.72      C2   H  
ATOM   4381 HG21 VAL A 309     -15.776  -3.496 -11.179  1.00 41.72      C2   H  
ATOM   4382 HG22 VAL A 309     -14.035  -3.381 -11.367  1.00 41.72      C2   H  
ATOM   4383 HG23 VAL A 309     -15.042  -2.053 -11.832  1.00 41.72      C2   H  
ATOM   4384  N   ASP A 310     -14.968  -6.040 -15.572  1.00 42.28      C2   N  
ATOM   4385  CA  ASP A 310     -15.330  -6.628 -16.894  1.00 42.28      C2   C  
ATOM   4386  C   ASP A 310     -15.650  -8.160 -16.675  1.00 42.28      C2   C  
ATOM   4387  O   ASP A 310     -16.461  -8.682 -17.409  1.00 42.28      C2   O  
ATOM   4388  CB  ASP A 310     -14.269  -6.424 -18.057  1.00 42.28      C2   C  
ATOM   4389  CG  ASP A 310     -13.976  -4.962 -18.414  1.00 42.28      C2   C  
ATOM   4390  OD1 ASP A 310     -14.509  -3.947 -17.926  1.00 42.28      C2   O  
ATOM   4391  OD2 ASP A 310     -13.099  -4.707 -19.246  1.00 42.28      C2   O  
ATOM   4392  H   ASP A 310     -13.975  -5.862 -15.512  1.00 42.28      C2   H  
ATOM   4393  HA  ASP A 310     -16.261  -6.123 -17.153  1.00 42.28      C2   H  
ATOM   4394  HB2 ASP A 310     -13.327  -6.897 -17.781  1.00 42.28      C2   H  
ATOM   4395  HB3 ASP A 310     -14.572  -6.843 -19.017  1.00 42.28      C2   H  
ATOM   4396  N   GLU A 311     -15.103  -8.794 -15.627  1.00 45.66      C2   N  
ATOM   4397  CA  GLU A 311     -15.320 -10.170 -15.135  1.00 45.66      C2   C  
ATOM   4398  C   GLU A 311     -16.826 -10.514 -14.865  1.00 45.66      C2   C  
ATOM   4399  O   GLU A 311     -17.218 -11.694 -14.832  1.00 45.66      C2   O  
ATOM   4400  CB  GLU A 311     -14.455 -10.496 -13.924  1.00 45.66      C2   C  
ATOM   4401  CG  GLU A 311     -14.508  -9.343 -12.843  1.00 45.66      C2   C  
ATOM   4402  CD  GLU A 311     -13.720  -9.667 -11.616  1.00 45.66      C2   C  
ATOM   4403  OE1 GLU A 311     -14.255 -10.379 -10.747  1.00 45.66      C2   O  
ATOM   4404  OE2 GLU A 311     -12.682  -9.028 -11.432  1.00 45.66      C2   O  
ATOM   4405  H   GLU A 311     -14.356  -8.277 -15.186  1.00 45.66      C2   H  
ATOM   4406  HA  GLU A 311     -14.983 -10.839 -15.927  1.00 45.66      C2   H  
ATOM   4407  HB2 GLU A 311     -14.851 -11.419 -13.500  1.00 45.66      C2   H  
ATOM   4408  HB3 GLU A 311     -13.374 -10.539 -14.058  1.00 45.66      C2   H  
ATOM   4409  HG2 GLU A 311     -14.019  -8.446 -13.223  1.00 45.66      C2   H  
ATOM   4410  HG3 GLU A 311     -15.518  -9.231 -12.448  1.00 45.66      C2   H  
ATOM   4411  N   ARG A 312     -17.580  -9.478 -14.538  1.00 46.91      C2   N  
ATOM   4412  CA  ARG A 312     -18.941  -9.528 -14.181  1.00 46.91      C2   C  
ATOM   4413  C   ARG A 312     -19.889  -9.746 -15.408  1.00 46.91      C2   C  
ATOM   4414  O   ARG A 312     -20.923 -10.513 -15.232  1.00 46.91      C2   O  
ATOM   4415  CB  ARG A 312     -19.447  -8.234 -13.479  1.00 46.91      C2   C  
ATOM   4416  CG  ARG A 312     -18.783  -7.740 -12.116  1.00 46.91      C2   C  
ATOM   4417  CD  ARG A 312     -19.389  -8.457 -10.852  1.00 46.91      C2   C  
ATOM   4418  NE  ARG A 312     -19.157  -9.933 -10.888  1.00 46.91      C2   N  
ATOM   4419  CZ  ARG A 312     -18.003 -10.659 -10.712  1.00 46.91      C2   C  
ATOM   4420  NH1 ARG A 312     -16.914 -10.013 -10.463  1.00 46.91      C2   N  
ATOM   4421  NH2 ARG A 312     -18.040 -11.957 -10.924  1.00 46.91      C2   N  
ATOM   4422  H   ARG A 312     -17.120  -8.592 -14.688  1.00 46.91      C2   H  
ATOM   4423  HA  ARG A 312     -19.225 -10.269 -13.434  1.00 46.91      C2   H  
ATOM   4424  HB2 ARG A 312     -19.391  -7.400 -14.179  1.00 46.91      C2   H  
ATOM   4425  HB3 ARG A 312     -20.513  -8.420 -13.348  1.00 46.91      C2   H  
ATOM   4426  HG2 ARG A 312     -17.701  -7.609 -12.088  1.00 46.91      C2   H  
ATOM   4427  HG3 ARG A 312     -19.253  -6.780 -11.901  1.00 46.91      C2   H  
ATOM   4428  HD2 ARG A 312     -18.809  -8.232  -9.957  1.00 46.91      C2   H  
ATOM   4429  HD3 ARG A 312     -20.424  -8.136 -10.731  1.00 46.91      C2   H  
ATOM   4430  HE  ARG A 312     -19.939 -10.519 -11.142  1.00 46.91      C2   H  
ATOM   4431 HH11 ARG A 312     -16.944  -9.033 -10.219  1.00 46.91      C2   H  
ATOM   4432 HH12 ARG A 312     -15.977 -10.389 -10.494  1.00 46.91      C2   H  
ATOM   4433 HH21 ARG A 312     -18.781 -12.356 -11.482  1.00 46.91      C2   H  
ATOM   4434 HH22 ARG A 312     -17.184 -12.494 -10.945  1.00 46.91      C2   H  
ATOM   4435  N   ASP A 313     -19.340  -9.514 -16.679  1.00 51.78      C2   N  
ATOM   4436  CA  ASP A 313     -20.024  -9.903 -17.942  1.00 51.78      C2   C  
ATOM   4437  C   ASP A 313     -20.286 -11.378 -18.075  1.00 51.78      C2   C  
ATOM   4438  O   ASP A 313     -21.250 -11.864 -18.662  1.00 51.78      C2   O  
ATOM   4439  CB  ASP A 313     -19.395  -9.339 -19.236  1.00 51.78      C2   C  
ATOM   4440  CG  ASP A 313     -19.028  -7.867 -19.199  1.00 51.78      C2   C  
ATOM   4441  OD1 ASP A 313     -19.931  -7.113 -18.688  1.00 51.78      C2   O  
ATOM   4442  OD2 ASP A 313     -18.064  -7.455 -19.774  1.00 51.78      C2   O  
ATOM   4443  H   ASP A 313     -18.443  -9.049 -16.646  1.00 51.78      C2   H  
ATOM   4444  HA  ASP A 313     -21.003  -9.445 -17.799  1.00 51.78      C2   H  
ATOM   4445  HB2 ASP A 313     -18.453  -9.842 -19.455  1.00 51.78      C2   H  
ATOM   4446  HB3 ASP A 313     -20.088  -9.402 -20.075  1.00 51.78      C2   H  
ATOM   4447  N   GLN A 314     -19.308 -12.081 -17.567  1.00 54.59      C2   N  
ATOM   4448  CA  GLN A 314     -19.233 -13.551 -17.480  1.00 54.59      C2   C  
ATOM   4449  C   GLN A 314     -20.315 -14.145 -16.559  1.00 54.59      C2   C  
ATOM   4450  O   GLN A 314     -20.625 -15.317 -16.739  1.00 54.59      C2   O  
ATOM   4451  CB  GLN A 314     -17.791 -13.976 -17.091  1.00 54.59      C2   C  
ATOM   4452  CG  GLN A 314     -17.397 -15.451 -17.236  1.00 54.59      C2   C  
ATOM   4453  CD  GLN A 314     -17.860 -15.923 -18.617  1.00 54.59      C2   C  
ATOM   4454  NE2 GLN A 314     -18.578 -17.019 -18.732  1.00 54.59      C2   N  
ATOM   4455  OE1 GLN A 314     -17.574 -15.272 -19.664  1.00 54.59      C2   O  
ATOM   4456  H   GLN A 314     -18.558 -11.547 -17.150  1.00 54.59      C2   H  
ATOM   4457  HA  GLN A 314     -19.512 -13.917 -18.468  1.00 54.59      C2   H  
ATOM   4458  HB2 GLN A 314     -17.069 -13.451 -17.717  1.00 54.59      C2   H  
ATOM   4459  HB3 GLN A 314     -17.639 -13.823 -16.023  1.00 54.59      C2   H  
ATOM   4460  HG2 GLN A 314     -16.310 -15.528 -17.203  1.00 54.59      C2   H  
ATOM   4461  HG3 GLN A 314     -17.888 -16.085 -16.498  1.00 54.59      C2   H  
ATOM   4462 HE21 GLN A 314     -18.939 -17.486 -17.912  1.00 54.59      C2   H  
ATOM   4463 HE22 GLN A 314     -18.747 -17.387 -19.657  1.00 54.59      C2   H  
ATOM   4464  N   ASP A 315     -20.912 -13.379 -15.621  1.00 64.12      C2   N  
ATOM   4465  CA  ASP A 315     -21.883 -13.805 -14.629  1.00 64.12      C2   C  
ATOM   4466  C   ASP A 315     -23.264 -14.094 -15.271  1.00 64.12      C2   C  
ATOM   4467  O   ASP A 315     -23.890 -15.074 -14.972  1.00 64.12      C2   O  
ATOM   4468  CB  ASP A 315     -22.059 -12.909 -13.383  1.00 64.12      C2   C  
ATOM   4469  CG  ASP A 315     -20.884 -12.569 -12.531  1.00 64.12      C2   C  
ATOM   4470  OD1 ASP A 315     -21.029 -11.669 -11.670  1.00 64.12      C2   O  
ATOM   4471  OD2 ASP A 315     -19.832 -13.232 -12.637  1.00 64.12      C2   O  
ATOM   4472  H   ASP A 315     -20.593 -12.424 -15.542  1.00 64.12      C2   H  
ATOM   4473  HA  ASP A 315     -21.448 -14.753 -14.310  1.00 64.12      C2   H  
ATOM   4474  HB2 ASP A 315     -22.594 -12.014 -13.701  1.00 64.12      C2   H  
ATOM   4475  HB3 ASP A 315     -22.695 -13.536 -12.758  1.00 64.12      C2   H  
ATOM   4476  N   ASP A 316     -23.598 -13.386 -16.303  1.00 66.00      C2   N  
ATOM   4477  CA  ASP A 316     -24.775 -13.526 -17.189  1.00 66.00      C2   C  
ATOM   4478  C   ASP A 316     -24.581 -14.844 -17.893  1.00 66.00      C2   C  
ATOM   4479  O   ASP A 316     -25.413 -15.725 -17.789  1.00 66.00      C2   O  
ATOM   4480  CB  ASP A 316     -24.989 -12.371 -18.220  1.00 66.00      C2   C  
ATOM   4481  CG  ASP A 316     -24.870 -10.965 -17.640  1.00 66.00      C2   C  
ATOM   4482  OD1 ASP A 316     -24.865 -10.751 -16.425  1.00 66.00      C2   O  
ATOM   4483  OD2 ASP A 316     -24.827  -9.996 -18.454  1.00 66.00      C2   O  
ATOM   4484  H   ASP A 316     -22.993 -12.580 -16.375  1.00 66.00      C2   H  
ATOM   4485  HA  ASP A 316     -25.689 -13.694 -16.620  1.00 66.00      C2   H  
ATOM   4486  HB2 ASP A 316     -24.222 -12.474 -18.987  1.00 66.00      C2   H  
ATOM   4487  HB3 ASP A 316     -25.982 -12.442 -18.664  1.00 66.00      C2   H  
ATOM   4488  N   GLU A 317     -23.411 -15.021 -18.569  1.00 69.69      C2   N  
ATOM   4489  CA  GLU A 317     -22.991 -16.233 -19.251  1.00 69.69      C2   C  
ATOM   4490  C   GLU A 317     -22.945 -17.504 -18.370  1.00 69.69      C2   C  
ATOM   4491  O   GLU A 317     -23.609 -18.473 -18.783  1.00 69.69      C2   O  
ATOM   4492  CB  GLU A 317     -21.685 -15.969 -20.056  1.00 69.69      C2   C  
ATOM   4493  CG  GLU A 317     -21.101 -17.200 -20.812  1.00 69.69      C2   C  
ATOM   4494  CD  GLU A 317     -22.128 -17.719 -21.892  1.00 69.69      C2   C  
ATOM   4495  OE1 GLU A 317     -21.743 -18.591 -22.700  1.00 69.69      C2   O  
ATOM   4496  OE2 GLU A 317     -23.225 -17.148 -22.110  1.00 69.69      C2   O  
ATOM   4497  H   GLU A 317     -22.809 -14.212 -18.623  1.00 69.69      C2   H  
ATOM   4498  HA  GLU A 317     -23.849 -16.513 -19.862  1.00 69.69      C2   H  
ATOM   4499  HB2 GLU A 317     -21.900 -15.203 -20.801  1.00 69.69      C2   H  
ATOM   4500  HB3 GLU A 317     -20.956 -15.414 -19.466  1.00 69.69      C2   H  
ATOM   4501  HG2 GLU A 317     -20.237 -17.066 -21.463  1.00 69.69      C2   H  
ATOM   4502  HG3 GLU A 317     -20.752 -17.910 -20.063  1.00 69.69      C2   H  
ATOM   4503  N   GLU A 318     -22.436 -17.430 -17.104  1.00 72.81      C2   N  
ATOM   4504  CA  GLU A 318     -22.694 -18.485 -16.078  1.00 72.81      C2   C  
ATOM   4505  C   GLU A 318     -24.238 -18.843 -15.870  1.00 72.81      C2   C  
ATOM   4506  O   GLU A 318     -24.655 -19.962 -16.023  1.00 72.81      C2   O  
ATOM   4507  CB  GLU A 318     -22.049 -18.238 -14.675  1.00 72.81      C2   C  
ATOM   4508  CG  GLU A 318     -20.490 -17.862 -14.717  1.00 72.81      C2   C  
ATOM   4509  CD  GLU A 318     -19.713 -18.900 -15.568  1.00 72.81      C2   C  
ATOM   4510  OE1 GLU A 318     -19.316 -18.684 -16.743  1.00 72.81      C2   O  
ATOM   4511  OE2 GLU A 318     -19.573 -19.951 -15.007  1.00 72.81      C2   O  
ATOM   4512  H   GLU A 318     -21.775 -16.694 -16.902  1.00 72.81      C2   H  
ATOM   4513  HA  GLU A 318     -22.367 -19.407 -16.559  1.00 72.81      C2   H  
ATOM   4514  HB2 GLU A 318     -22.613 -17.549 -14.047  1.00 72.81      C2   H  
ATOM   4515  HB3 GLU A 318     -22.160 -19.210 -14.194  1.00 72.81      C2   H  
ATOM   4516  HG2 GLU A 318     -20.281 -16.826 -14.981  1.00 72.81      C2   H  
ATOM   4517  HG3 GLU A 318     -20.073 -17.968 -13.715  1.00 72.81      C2   H  
ATOM   4518  N   ALA A 319     -25.065 -17.802 -15.700  1.00 73.00      C2   N  
ATOM   4519  CA  ALA A 319     -26.474 -18.018 -15.565  1.00 73.00      C2   C  
ATOM   4520  C   ALA A 319     -27.207 -18.542 -16.781  1.00 73.00      C2   C  
ATOM   4521  O   ALA A 319     -27.969 -19.497 -16.643  1.00 73.00      C2   O  
ATOM   4522  CB  ALA A 319     -27.099 -16.623 -15.242  1.00 73.00      C2   C  
ATOM   4523  H   ALA A 319     -24.679 -16.870 -15.743  1.00 73.00      C2   H  
ATOM   4524  HA  ALA A 319     -26.707 -18.704 -14.750  1.00 73.00      C2   H  
ATOM   4525  HB1 ALA A 319     -26.439 -16.171 -14.501  1.00 73.00      C2   H  
ATOM   4526  HB2 ALA A 319     -27.064 -15.912 -16.068  1.00 73.00      C2   H  
ATOM   4527  HB3 ALA A 319     -28.161 -16.647 -14.996  1.00 73.00      C2   H  
ATOM   4528  N   ARG A 320     -26.833 -18.140 -18.013  1.00 77.69      C2   N  
ATOM   4529  CA  ARG A 320     -27.388 -18.600 -19.224  1.00 77.69      C2   C  
ATOM   4530  C   ARG A 320     -26.775 -19.984 -19.537  1.00 77.69      C2   C  
ATOM   4531  O   ARG A 320     -27.607 -20.799 -19.989  1.00 77.69      C2   O  
ATOM   4532  CB  ARG A 320     -27.007 -17.576 -20.359  1.00 77.69      C2   C  
ATOM   4533  CG  ARG A 320     -27.565 -17.888 -21.742  1.00 77.69      C2   C  
ATOM   4534  CD  ARG A 320     -26.747 -17.400 -22.930  1.00 77.69      C2   C  
ATOM   4535  NE  ARG A 320     -25.482 -18.134 -22.964  1.00 77.69      C2   N  
ATOM   4536  CZ  ARG A 320     -25.281 -19.422 -23.322  1.00 77.69      C2   C  
ATOM   4537  NH1 ARG A 320     -26.319 -20.131 -23.762  1.00 77.69      C2   N  
ATOM   4538  NH2 ARG A 320     -24.018 -19.947 -23.347  1.00 77.69      C2   N  
ATOM   4539  H   ARG A 320     -26.202 -17.354 -17.947  1.00 77.69      C2   H  
ATOM   4540  HA  ARG A 320     -28.475 -18.675 -19.210  1.00 77.69      C2   H  
ATOM   4541  HB2 ARG A 320     -27.361 -16.578 -20.101  1.00 77.69      C2   H  
ATOM   4542  HB3 ARG A 320     -25.924 -17.594 -20.482  1.00 77.69      C2   H  
ATOM   4543  HG2 ARG A 320     -27.510 -18.960 -21.932  1.00 77.69      C2   H  
ATOM   4544  HG3 ARG A 320     -28.612 -17.612 -21.868  1.00 77.69      C2   H  
ATOM   4545  HD2 ARG A 320     -27.314 -17.315 -23.857  1.00 77.69      C2   H  
ATOM   4546  HD3 ARG A 320     -26.487 -16.388 -22.619  1.00 77.69      C2   H  
ATOM   4547  HE  ARG A 320     -24.686 -17.604 -22.639  1.00 77.69      C2   H  
ATOM   4548 HH11 ARG A 320     -27.264 -19.786 -23.669  1.00 77.69      C2   H  
ATOM   4549 HH12 ARG A 320     -26.175 -20.979 -24.291  1.00 77.69      C2   H  
ATOM   4550 HH21 ARG A 320     -23.138 -19.494 -23.147  1.00 77.69      C2   H  
ATOM   4551 HH22 ARG A 320     -23.815 -20.928 -23.471  1.00 77.69      C2   H  
ATOM   4552  N   ARG A 321     -25.504 -20.371 -19.329  1.00 78.12      C2   N  
ATOM   4553  CA  ARG A 321     -24.919 -21.677 -19.624  1.00 78.12      C2   C  
ATOM   4554  C   ARG A 321     -25.534 -22.690 -18.716  1.00 78.12      C2   C  
ATOM   4555  O   ARG A 321     -25.885 -23.824 -19.095  1.00 78.12      C2   O  
ATOM   4556  CB  ARG A 321     -23.398 -21.612 -19.552  1.00 78.12      C2   C  
ATOM   4557  CG  ARG A 321     -22.656 -22.863 -20.048  1.00 78.12      C2   C  
ATOM   4558  CD  ARG A 321     -21.192 -23.086 -19.755  1.00 78.12      C2   C  
ATOM   4559  NE  ARG A 321     -20.374 -21.984 -19.727  1.00 78.12      C2   N  
ATOM   4560  CZ  ARG A 321     -20.005 -21.269 -18.711  1.00 78.12      C2   C  
ATOM   4561  NH1 ARG A 321     -20.261 -21.569 -17.439  1.00 78.12      C2   N  
ATOM   4562  NH2 ARG A 321     -19.325 -20.186 -18.900  1.00 78.12      C2   N  
ATOM   4563  H   ARG A 321     -24.883 -19.718 -18.874  1.00 78.12      C2   H  
ATOM   4564  HA  ARG A 321     -25.211 -22.094 -20.588  1.00 78.12      C2   H  
ATOM   4565  HB2 ARG A 321     -23.009 -20.805 -20.174  1.00 78.12      C2   H  
ATOM   4566  HB3 ARG A 321     -22.966 -21.403 -18.574  1.00 78.12      C2   H  
ATOM   4567  HG2 ARG A 321     -23.218 -23.703 -19.640  1.00 78.12      C2   H  
ATOM   4568  HG3 ARG A 321     -22.866 -23.026 -21.105  1.00 78.12      C2   H  
ATOM   4569  HD2 ARG A 321     -21.062 -23.636 -18.823  1.00 78.12      C2   H  
ATOM   4570  HD3 ARG A 321     -20.932 -23.800 -20.537  1.00 78.12      C2   H  
ATOM   4571  HE  ARG A 321     -20.187 -21.659 -20.665  1.00 78.12      C2   H  
ATOM   4572 HH11 ARG A 321     -20.706 -22.386 -17.046  1.00 78.12      C2   H  
ATOM   4573 HH12 ARG A 321     -19.882 -20.951 -16.736  1.00 78.12      C2   H  
ATOM   4574 HH21 ARG A 321     -18.932 -19.875 -19.777  1.00 78.12      C2   H  
ATOM   4575 HH22 ARG A 321     -19.310 -19.542 -18.121  1.00 78.12      C2   H  
ATOM   4576  N   GLU A 322     -25.696 -22.341 -17.405  1.00 81.81      C2   N  
ATOM   4577  CA  GLU A 322     -26.386 -23.157 -16.446  1.00 81.81      C2   C  
ATOM   4578  C   GLU A 322     -27.918 -23.400 -16.758  1.00 81.81      C2   C  
ATOM   4579  O   GLU A 322     -28.429 -24.532 -16.667  1.00 81.81      C2   O  
ATOM   4580  CB  GLU A 322     -26.189 -22.652 -15.058  1.00 81.81      C2   C  
ATOM   4581  CG  GLU A 322     -24.733 -22.959 -14.579  1.00 81.81      C2   C  
ATOM   4582  CD  GLU A 322     -24.477 -24.481 -14.452  1.00 81.81      C2   C  
ATOM   4583  OE1 GLU A 322     -23.717 -25.055 -15.262  1.00 81.81      C2   O  
ATOM   4584  OE2 GLU A 322     -25.048 -25.150 -13.612  1.00 81.81      C2   O  
ATOM   4585  H   GLU A 322     -25.289 -21.500 -17.022  1.00 81.81      C2   H  
ATOM   4586  HA  GLU A 322     -25.948 -24.144 -16.592  1.00 81.81      C2   H  
ATOM   4587  HB2 GLU A 322     -26.334 -21.572 -15.067  1.00 81.81      C2   H  
ATOM   4588  HB3 GLU A 322     -26.984 -23.144 -14.498  1.00 81.81      C2   H  
ATOM   4589  HG2 GLU A 322     -23.962 -22.503 -15.199  1.00 81.81      C2   H  
ATOM   4590  HG3 GLU A 322     -24.414 -22.559 -13.617  1.00 81.81      C2   H  
ATOM   4591  N   MET A 323     -28.511 -22.333 -17.326  1.00 79.56      C2   N  
ATOM   4592  CA  MET A 323     -29.830 -22.415 -17.839  1.00 79.56      C2   C  
ATOM   4593  C   MET A 323     -29.997 -23.309 -19.126  1.00 79.56      C2   C  
ATOM   4594  O   MET A 323     -30.773 -24.217 -19.090  1.00 79.56      C2   O  
ATOM   4595  CB  MET A 323     -30.335 -20.966 -18.018  1.00 79.56      C2   C  
ATOM   4596  CG  MET A 323     -31.726 -20.801 -18.647  1.00 79.56      C2   C  
ATOM   4597  SD  MET A 323     -31.857 -19.243 -19.581  1.00 79.56      C2   S  
ATOM   4598  CE  MET A 323     -30.791 -19.668 -21.010  1.00 79.56      C2   C  
ATOM   4599  H   MET A 323     -28.175 -21.380 -17.319  1.00 79.56      C2   H  
ATOM   4600  HA  MET A 323     -30.481 -22.965 -17.159  1.00 79.56      C2   H  
ATOM   4601  HB2 MET A 323     -30.296 -20.516 -17.026  1.00 79.56      C2   H  
ATOM   4602  HB3 MET A 323     -29.600 -20.534 -18.697  1.00 79.56      C2   H  
ATOM   4603  HG2 MET A 323     -32.066 -21.607 -19.297  1.00 79.56      C2   H  
ATOM   4604  HG3 MET A 323     -32.328 -20.906 -17.744  1.00 79.56      C2   H  
ATOM   4605  HE1 MET A 323     -30.638 -20.744 -21.096  1.00 79.56      C2   H  
ATOM   4606  HE2 MET A 323     -31.251 -19.302 -21.928  1.00 79.56      C2   H  
ATOM   4607  HE3 MET A 323     -29.760 -19.315 -21.022  1.00 79.56      C2   H  
ATOM   4608  N   ALA A 324     -29.117 -23.116 -20.046  1.00 81.31      C2   N  
ATOM   4609  CA  ALA A 324     -28.985 -23.913 -21.256  1.00 81.31      C2   C  
ATOM   4610  C   ALA A 324     -28.803 -25.374 -21.015  1.00 81.31      C2   C  
ATOM   4611  O   ALA A 324     -29.518 -26.160 -21.601  1.00 81.31      C2   O  
ATOM   4612  CB  ALA A 324     -27.874 -23.314 -22.189  1.00 81.31      C2   C  
ATOM   4613  H   ALA A 324     -28.636 -22.228 -20.011  1.00 81.31      C2   H  
ATOM   4614  HA  ALA A 324     -29.944 -23.761 -21.751  1.00 81.31      C2   H  
ATOM   4615  HB1 ALA A 324     -26.884 -23.421 -21.745  1.00 81.31      C2   H  
ATOM   4616  HB2 ALA A 324     -27.939 -23.936 -23.082  1.00 81.31      C2   H  
ATOM   4617  HB3 ALA A 324     -28.149 -22.304 -22.493  1.00 81.31      C2   H  
ATOM   4618  N   ARG A 325     -27.887 -25.675 -20.041  1.00 83.88      C2   N  
ATOM   4619  CA  ARG A 325     -27.574 -26.948 -19.451  1.00 83.88      C2   C  
ATOM   4620  C   ARG A 325     -28.814 -27.619 -18.857  1.00 83.88      C2   C  
ATOM   4621  O   ARG A 325     -29.264 -28.682 -19.372  1.00 83.88      C2   O  
ATOM   4622  CB  ARG A 325     -26.454 -26.764 -18.432  1.00 83.88      C2   C  
ATOM   4623  CG  ARG A 325     -25.958 -28.110 -17.840  1.00 83.88      C2   C  
ATOM   4624  CD  ARG A 325     -24.941 -27.999 -16.797  1.00 83.88      C2   C  
ATOM   4625  NE  ARG A 325     -25.445 -27.468 -15.524  1.00 83.88      C2   N  
ATOM   4626  CZ  ARG A 325     -25.919 -28.117 -14.508  1.00 83.88      C2   C  
ATOM   4627  NH1 ARG A 325     -26.197 -29.414 -14.544  1.00 83.88      C2   N  
ATOM   4628  NH2 ARG A 325     -26.213 -27.386 -13.465  1.00 83.88      C2   N  
ATOM   4629  H   ARG A 325     -27.246 -24.985 -19.675  1.00 83.88      C2   H  
ATOM   4630  HA  ARG A 325     -27.135 -27.459 -20.307  1.00 83.88      C2   H  
ATOM   4631  HB2 ARG A 325     -25.598 -26.313 -18.934  1.00 83.88      C2   H  
ATOM   4632  HB3 ARG A 325     -26.781 -26.074 -17.655  1.00 83.88      C2   H  
ATOM   4633  HG2 ARG A 325     -26.821 -28.554 -17.345  1.00 83.88      C2   H  
ATOM   4634  HG3 ARG A 325     -25.659 -28.903 -18.525  1.00 83.88      C2   H  
ATOM   4635  HD2 ARG A 325     -24.496 -28.990 -16.706  1.00 83.88      C2   H  
ATOM   4636  HD3 ARG A 325     -24.249 -27.218 -17.114  1.00 83.88      C2   H  
ATOM   4637  HE  ARG A 325     -25.369 -26.461 -15.536  1.00 83.88      C2   H  
ATOM   4638 HH11 ARG A 325     -26.146 -30.000 -15.366  1.00 83.88      C2   H  
ATOM   4639 HH12 ARG A 325     -26.268 -29.894 -13.659  1.00 83.88      C2   H  
ATOM   4640 HH21 ARG A 325     -25.831 -26.453 -13.416  1.00 83.88      C2   H  
ATOM   4641 HH22 ARG A 325     -26.708 -27.784 -12.679  1.00 83.88      C2   H  
ATOM   4642  N   ILE A 326     -29.481 -26.918 -17.938  1.00 84.25      C2   N  
ATOM   4643  CA  ILE A 326     -30.524 -27.466 -17.115  1.00 84.25      C2   C  
ATOM   4644  C   ILE A 326     -31.815 -27.661 -17.955  1.00 84.25      C2   C  
ATOM   4645  O   ILE A 326     -32.464 -28.688 -17.808  1.00 84.25      C2   O  
ATOM   4646  CB  ILE A 326     -30.730 -26.624 -15.760  1.00 84.25      C2   C  
ATOM   4647  CG1 ILE A 326     -29.546 -26.914 -14.734  1.00 84.25      C2   C  
ATOM   4648  CG2 ILE A 326     -32.092 -26.755 -15.024  1.00 84.25      C2   C  
ATOM   4649  CD1 ILE A 326     -29.364 -25.802 -13.686  1.00 84.25      C2   C  
ATOM   4650  H   ILE A 326     -29.113 -26.028 -17.634  1.00 84.25      C2   H  
ATOM   4651  HA  ILE A 326     -30.214 -28.466 -16.814  1.00 84.25      C2   H  
ATOM   4652  HB  ILE A 326     -30.730 -25.551 -15.951  1.00 84.25      C2   H  
ATOM   4653 HG12 ILE A 326     -29.869 -27.786 -14.165  1.00 84.25      C2   H  
ATOM   4654 HG13 ILE A 326     -28.583 -27.029 -15.231  1.00 84.25      C2   H  
ATOM   4655 HG21 ILE A 326     -32.496 -27.762 -15.134  1.00 84.25      C2   H  
ATOM   4656 HG22 ILE A 326     -32.141 -26.377 -14.003  1.00 84.25      C2   H  
ATOM   4657 HG23 ILE A 326     -32.815 -26.139 -15.559  1.00 84.25      C2   H  
ATOM   4658 HD11 ILE A 326     -29.353 -26.185 -12.665  1.00 84.25      C2   H  
ATOM   4659 HD12 ILE A 326     -28.393 -25.318 -13.796  1.00 84.25      C2   H  
ATOM   4660 HD13 ILE A 326     -30.150 -25.049 -13.745  1.00 84.25      C2   H  
ATOM   4661  N   LEU A 327     -32.090 -26.735 -18.888  1.00 82.31      C2   N  
ATOM   4662  CA  LEU A 327     -33.168 -27.045 -19.910  1.00 82.31      C2   C  
ATOM   4663  C   LEU A 327     -33.069 -28.402 -20.583  1.00 82.31      C2   C  
ATOM   4664  O   LEU A 327     -34.060 -29.130 -20.696  1.00 82.31      C2   O  
ATOM   4665  CB  LEU A 327     -33.192 -25.946 -21.038  1.00 82.31      C2   C  
ATOM   4666  CG  LEU A 327     -34.261 -26.082 -22.188  1.00 82.31      C2   C  
ATOM   4667  CD1 LEU A 327     -35.683 -26.130 -21.627  1.00 82.31      C2   C  
ATOM   4668  CD2 LEU A 327     -34.055 -24.888 -23.084  1.00 82.31      C2   C  
ATOM   4669  H   LEU A 327     -31.500 -25.941 -19.094  1.00 82.31      C2   H  
ATOM   4670  HA  LEU A 327     -34.067 -27.018 -19.294  1.00 82.31      C2   H  
ATOM   4671  HB2 LEU A 327     -33.234 -25.010 -20.481  1.00 82.31      C2   H  
ATOM   4672  HB3 LEU A 327     -32.253 -25.904 -21.589  1.00 82.31      C2   H  
ATOM   4673  HG  LEU A 327     -34.175 -26.958 -22.831  1.00 82.31      C2   H  
ATOM   4674 HD11 LEU A 327     -36.547 -25.658 -22.097  1.00 82.31      C2   H  
ATOM   4675 HD12 LEU A 327     -35.868 -27.204 -21.635  1.00 82.31      C2   H  
ATOM   4676 HD13 LEU A 327     -35.739 -25.854 -20.574  1.00 82.31      C2   H  
ATOM   4677 HD21 LEU A 327     -33.376 -25.064 -23.918  1.00 82.31      C2   H  
ATOM   4678 HD22 LEU A 327     -34.916 -24.468 -23.605  1.00 82.31      C2   H  
ATOM   4679 HD23 LEU A 327     -33.582 -24.073 -22.536  1.00 82.31      C2   H  
ATOM   4680  N   LYS A 328     -31.870 -28.778 -21.063  1.00 82.81      C2   N  
ATOM   4681  CA  LYS A 328     -31.609 -30.087 -21.662  1.00 82.81      C2   C  
ATOM   4682  C   LYS A 328     -31.803 -31.323 -20.737  1.00 82.81      C2   C  
ATOM   4683  O   LYS A 328     -32.009 -32.372 -21.330  1.00 82.81      C2   O  
ATOM   4684  CB  LYS A 328     -30.209 -30.181 -22.260  1.00 82.81      C2   C  
ATOM   4685  CG  LYS A 328     -29.756 -29.178 -23.403  1.00 82.81      C2   C  
ATOM   4686  CD  LYS A 328     -28.343 -29.362 -23.933  1.00 82.81      C2   C  
ATOM   4687  CE  LYS A 328     -28.037 -28.427 -25.071  1.00 82.81      C2   C  
ATOM   4688  NZ  LYS A 328     -26.595 -28.514 -25.288  1.00 82.81      C2   N  
ATOM   4689  H   LYS A 328     -31.119 -28.106 -21.118  1.00 82.81      C2   H  
ATOM   4690  HA  LYS A 328     -32.313 -30.255 -22.477  1.00 82.81      C2   H  
ATOM   4691  HB2 LYS A 328     -29.447 -30.219 -21.481  1.00 82.81      C2   H  
ATOM   4692  HB3 LYS A 328     -30.179 -31.148 -22.761  1.00 82.81      C2   H  
ATOM   4693  HG2 LYS A 328     -30.414 -29.076 -24.266  1.00 82.81      C2   H  
ATOM   4694  HG3 LYS A 328     -29.834 -28.219 -22.891  1.00 82.81      C2   H  
ATOM   4695  HD2 LYS A 328     -27.619 -29.240 -23.127  1.00 82.81      C2   H  
ATOM   4696  HD3 LYS A 328     -28.329 -30.383 -24.314  1.00 82.81      C2   H  
ATOM   4697  HE2 LYS A 328     -28.688 -28.641 -25.919  1.00 82.81      C2   H  
ATOM   4698  HE3 LYS A 328     -28.243 -27.392 -24.796  1.00 82.81      C2   H  
ATOM   4699  HZ1 LYS A 328     -26.203 -28.402 -24.365  1.00 82.81      C2   H  
ATOM   4700  HZ2 LYS A 328     -26.264 -29.411 -25.614  1.00 82.81      C2   H  
ATOM   4701  HZ3 LYS A 328     -26.288 -27.829 -25.964  1.00 82.81      C2   H  
ATOM   4702  N   GLU A 329     -31.636 -31.241 -19.411  1.00 86.06      C2   N  
ATOM   4703  CA  GLU A 329     -31.931 -32.250 -18.393  1.00 86.06      C2   C  
ATOM   4704  C   GLU A 329     -33.473 -32.525 -18.334  1.00 86.06      C2   C  
ATOM   4705  O   GLU A 329     -33.994 -33.659 -18.452  1.00 86.06      C2   O  
ATOM   4706  CB  GLU A 329     -31.361 -31.783 -17.035  1.00 86.06      C2   C  
ATOM   4707  CG  GLU A 329     -29.809 -31.542 -16.846  1.00 86.06      C2   C  
ATOM   4708  CD  GLU A 329     -29.070 -32.817 -17.106  1.00 86.06      C2   C  
ATOM   4709  OE1 GLU A 329     -28.070 -32.938 -17.774  1.00 86.06      C2   O  
ATOM   4710  OE2 GLU A 329     -29.478 -33.862 -16.497  1.00 86.06      C2   O  
ATOM   4711  H   GLU A 329     -31.044 -30.483 -19.104  1.00 86.06      C2   H  
ATOM   4712  HA  GLU A 329     -31.460 -33.203 -18.632  1.00 86.06      C2   H  
ATOM   4713  HB2 GLU A 329     -31.864 -30.858 -16.753  1.00 86.06      C2   H  
ATOM   4714  HB3 GLU A 329     -31.762 -32.559 -16.382  1.00 86.06      C2   H  
ATOM   4715  HG2 GLU A 329     -29.454 -30.707 -17.450  1.00 86.06      C2   H  
ATOM   4716  HG3 GLU A 329     -29.528 -31.280 -15.826  1.00 86.06      C2   H  
ATOM   4717  N   LEU A 330     -34.213 -31.452 -18.203  1.00 83.56      C2   N  
ATOM   4718  CA  LEU A 330     -35.642 -31.421 -18.235  1.00 83.56      C2   C  
ATOM   4719  C   LEU A 330     -36.288 -32.003 -19.463  1.00 83.56      C2   C  
ATOM   4720  O   LEU A 330     -37.319 -32.615 -19.420  1.00 83.56      C2   O  
ATOM   4721  CB  LEU A 330     -36.215 -29.958 -17.938  1.00 83.56      C2   C  
ATOM   4722  CG  LEU A 330     -35.903 -29.435 -16.555  1.00 83.56      C2   C  
ATOM   4723  CD1 LEU A 330     -35.608 -27.941 -16.570  1.00 83.56      C2   C  
ATOM   4724  CD2 LEU A 330     -36.926 -29.772 -15.508  1.00 83.56      C2   C  
ATOM   4725  H   LEU A 330     -33.797 -30.554 -18.000  1.00 83.56      C2   H  
ATOM   4726  HA  LEU A 330     -36.111 -32.020 -17.454  1.00 83.56      C2   H  
ATOM   4727  HB2 LEU A 330     -35.656 -29.359 -18.657  1.00 83.56      C2   H  
ATOM   4728  HB3 LEU A 330     -37.286 -29.831 -18.098  1.00 83.56      C2   H  
ATOM   4729  HG  LEU A 330     -34.912 -29.856 -16.382  1.00 83.56      C2   H  
ATOM   4730 HD11 LEU A 330     -36.135 -27.380 -17.342  1.00 83.56      C2   H  
ATOM   4731 HD12 LEU A 330     -35.950 -27.557 -15.609  1.00 83.56      C2   H  
ATOM   4732 HD13 LEU A 330     -34.545 -27.712 -16.644  1.00 83.56      C2   H  
ATOM   4733 HD21 LEU A 330     -37.164 -28.986 -14.791  1.00 83.56      C2   H  
ATOM   4734 HD22 LEU A 330     -37.860 -30.062 -15.988  1.00 83.56      C2   H  
ATOM   4735 HD23 LEU A 330     -36.747 -30.636 -14.869  1.00 83.56      C2   H  
ATOM   4736  N   LYS A 331     -35.641 -31.843 -20.627  1.00 81.69      C2   N  
ATOM   4737  CA  LYS A 331     -36.110 -32.323 -21.931  1.00 81.69      C2   C  
ATOM   4738  C   LYS A 331     -35.672 -33.763 -22.174  1.00 81.69      C2   C  
ATOM   4739  O   LYS A 331     -36.044 -34.377 -23.193  1.00 81.69      C2   O  
ATOM   4740  CB  LYS A 331     -35.651 -31.146 -22.899  1.00 81.69      C2   C  
ATOM   4741  CG  LYS A 331     -36.083 -31.290 -24.406  1.00 81.69      C2   C  
ATOM   4742  CD  LYS A 331     -37.594 -31.354 -24.805  1.00 81.69      C2   C  
ATOM   4743  CE  LYS A 331     -37.673 -31.554 -26.291  1.00 81.69      C2   C  
ATOM   4744  NZ  LYS A 331     -39.104 -31.814 -26.683  1.00 81.69      C2   N  
ATOM   4745  H   LYS A 331     -34.798 -31.287 -20.617  1.00 81.69      C2   H  
ATOM   4746  HA  LYS A 331     -37.196 -32.255 -21.854  1.00 81.69      C2   H  
ATOM   4747  HB2 LYS A 331     -35.925 -30.216 -22.402  1.00 81.69      C2   H  
ATOM   4748  HB3 LYS A 331     -34.561 -31.112 -22.909  1.00 81.69      C2   H  
ATOM   4749  HG2 LYS A 331     -35.606 -30.488 -24.970  1.00 81.69      C2   H  
ATOM   4750  HG3 LYS A 331     -35.494 -32.147 -24.731  1.00 81.69      C2   H  
ATOM   4751  HD2 LYS A 331     -38.110 -32.063 -24.158  1.00 81.69      C2   H  
ATOM   4752  HD3 LYS A 331     -37.929 -30.358 -24.515  1.00 81.69      C2   H  
ATOM   4753  HE2 LYS A 331     -37.248 -30.754 -26.897  1.00 81.69      C2   H  
ATOM   4754  HE3 LYS A 331     -37.092 -32.418 -26.613  1.00 81.69      C2   H  
ATOM   4755  HZ1 LYS A 331     -39.646 -31.031 -26.345  1.00 81.69      C2   H  
ATOM   4756  HZ2 LYS A 331     -39.304 -31.842 -27.673  1.00 81.69      C2   H  
ATOM   4757  HZ3 LYS A 331     -39.582 -32.641 -26.355  1.00 81.69      C2   H  
ATOM   4758  N   GLN A 332     -34.813 -34.248 -21.318  1.00 81.56      C2   N  
ATOM   4759  CA  GLN A 332     -34.300 -35.625 -21.353  1.00 81.56      C2   C  
ATOM   4760  C   GLN A 332     -35.159 -36.527 -20.473  1.00 81.56      C2   C  
ATOM   4761  O   GLN A 332     -35.353 -37.674 -20.799  1.00 81.56      C2   O  
ATOM   4762  CB  GLN A 332     -32.774 -35.696 -20.905  1.00 81.56      C2   C  
ATOM   4763  CG  GLN A 332     -32.053 -37.030 -21.236  1.00 81.56      C2   C  
ATOM   4764  CD  GLN A 332     -31.700 -37.192 -22.697  1.00 81.56      C2   C  
ATOM   4765  NE2 GLN A 332     -31.228 -38.350 -23.087  1.00 81.56      C2   N  
ATOM   4766  OE1 GLN A 332     -31.749 -36.264 -23.487  1.00 81.56      C2   O  
ATOM   4767  H   GLN A 332     -34.583 -33.590 -20.587  1.00 81.56      C2   H  
ATOM   4768  HA  GLN A 332     -34.345 -36.004 -22.374  1.00 81.56      C2   H  
ATOM   4769  HB2 GLN A 332     -32.261 -34.853 -21.367  1.00 81.56      C2   H  
ATOM   4770  HB3 GLN A 332     -32.758 -35.696 -19.815  1.00 81.56      C2   H  
ATOM   4771  HG2 GLN A 332     -31.132 -37.025 -20.653  1.00 81.56      C2   H  
ATOM   4772  HG3 GLN A 332     -32.558 -37.948 -20.937  1.00 81.56      C2   H  
ATOM   4773 HE21 GLN A 332     -31.087 -39.170 -22.514  1.00 81.56      C2   H  
ATOM   4774 HE22 GLN A 332     -30.989 -38.422 -24.065  1.00 81.56      C2   H  
ATOM   4775  N   LYS A 333     -35.667 -35.933 -19.377  1.00 82.19      C2   N  
ATOM   4776  CA  LYS A 333     -36.612 -36.675 -18.471  1.00 82.19      C2   C  
ATOM   4777  C   LYS A 333     -38.102 -36.442 -18.768  1.00 82.19      C2   C  
ATOM   4778  O   LYS A 333     -38.841 -37.385 -18.666  1.00 82.19      C2   O  
ATOM   4779  CB  LYS A 333     -36.492 -36.291 -16.976  1.00 82.19      C2   C  
ATOM   4780  CG  LYS A 333     -35.083 -36.581 -16.259  1.00 82.19      C2   C  
ATOM   4781  CD  LYS A 333     -35.199 -36.450 -14.760  1.00 82.19      C2   C  
ATOM   4782  CE  LYS A 333     -33.907 -36.573 -14.020  1.00 82.19      C2   C  
ATOM   4783  NZ  LYS A 333     -32.999 -35.425 -14.173  1.00 82.19      C2   N  
ATOM   4784  H   LYS A 333     -35.453 -34.968 -19.168  1.00 82.19      C2   H  
ATOM   4785  HA  LYS A 333     -36.337 -37.728 -18.424  1.00 82.19      C2   H  
ATOM   4786  HB2 LYS A 333     -36.809 -35.287 -16.693  1.00 82.19      C2   H  
ATOM   4787  HB3 LYS A 333     -37.207 -36.900 -16.422  1.00 82.19      C2   H  
ATOM   4788  HG2 LYS A 333     -34.587 -37.492 -16.594  1.00 82.19      C2   H  
ATOM   4789  HG3 LYS A 333     -34.417 -35.829 -16.682  1.00 82.19      C2   H  
ATOM   4790  HD2 LYS A 333     -35.664 -35.488 -14.543  1.00 82.19      C2   H  
ATOM   4791  HD3 LYS A 333     -35.975 -37.137 -14.423  1.00 82.19      C2   H  
ATOM   4792  HE2 LYS A 333     -34.051 -36.691 -12.946  1.00 82.19      C2   H  
ATOM   4793  HE3 LYS A 333     -33.271 -37.429 -14.245  1.00 82.19      C2   H  
ATOM   4794  HZ1 LYS A 333     -33.342 -34.502 -13.949  1.00 82.19      C2   H  
ATOM   4795  HZ2 LYS A 333     -32.295 -35.529 -13.456  1.00 82.19      C2   H  
ATOM   4796  HZ3 LYS A 333     -32.554 -35.405 -15.080  1.00 82.19      C2   H  
ATOM   4797  N   HIS A 334     -38.449 -35.276 -19.254  1.00 80.50      C2   N  
ATOM   4798  CA  HIS A 334     -39.815 -34.833 -19.620  1.00 80.50      C2   C  
ATOM   4799  C   HIS A 334     -39.990 -34.289 -21.091  1.00 80.50      C2   C  
ATOM   4800  O   HIS A 334     -40.281 -33.141 -21.356  1.00 80.50      C2   O  
ATOM   4801  CB  HIS A 334     -40.416 -33.782 -18.710  1.00 80.50      C2   C  
ATOM   4802  CG  HIS A 334     -40.007 -33.918 -17.254  1.00 80.50      C2   C  
ATOM   4803  CD2 HIS A 334     -39.103 -33.188 -16.514  1.00 80.50      C2   C  
ATOM   4804  ND1 HIS A 334     -40.507 -34.939 -16.450  1.00 80.50      C2   N  
ATOM   4805  CE1 HIS A 334     -39.996 -34.719 -15.262  1.00 80.50      C2   C  
ATOM   4806  NE2 HIS A 334     -39.244 -33.604 -15.202  1.00 80.50      C2   N  
ATOM   4807  H   HIS A 334     -37.751 -34.561 -19.402  1.00 80.50      C2   H  
ATOM   4808  HA  HIS A 334     -40.500 -35.680 -19.598  1.00 80.50      C2   H  
ATOM   4809  HB2 HIS A 334     -40.159 -32.792 -19.087  1.00 80.50      C2   H  
ATOM   4810  HB3 HIS A 334     -41.498 -33.899 -18.763  1.00 80.50      C2   H  
ATOM   4811  HD1 HIS A 334     -41.147 -35.665 -16.740  1.00 80.50      C2   H  
ATOM   4812  HD2 HIS A 334     -38.550 -32.289 -16.742  1.00 80.50      C2   H  
ATOM   4813  HE1 HIS A 334     -40.168 -35.311 -14.375  1.00 80.50      C2   H  
ATOM   4814  N   PRO A 335     -39.813 -35.217 -22.074  1.00 78.19      C2   N  
ATOM   4815  CA  PRO A 335     -39.688 -34.798 -23.497  1.00 78.19      C2   C  
ATOM   4816  C   PRO A 335     -40.885 -34.134 -24.214  1.00 78.19      C2   C  
ATOM   4817  O   PRO A 335     -40.668 -33.497 -25.214  1.00 78.19      C2   O  
ATOM   4818  CB  PRO A 335     -39.233 -36.094 -24.250  1.00 78.19      C2   C  
ATOM   4819  CG  PRO A 335     -39.533 -37.231 -23.357  1.00 78.19      C2   C  
ATOM   4820  CD  PRO A 335     -39.350 -36.634 -22.013  1.00 78.19      C2   C  
ATOM   4821  HA  PRO A 335     -38.846 -34.110 -23.569  1.00 78.19      C2   H  
ATOM   4822  HB2 PRO A 335     -39.667 -36.349 -25.216  1.00 78.19      C2   H  
ATOM   4823  HB3 PRO A 335     -38.169 -35.944 -24.431  1.00 78.19      C2   H  
ATOM   4824  HG2 PRO A 335     -40.596 -37.469 -23.388  1.00 78.19      C2   H  
ATOM   4825  HG3 PRO A 335     -38.905 -38.068 -23.660  1.00 78.19      C2   H  
ATOM   4826  HD2 PRO A 335     -40.126 -37.098 -21.404  1.00 78.19      C2   H  
ATOM   4827  HD3 PRO A 335     -38.345 -36.744 -21.606  1.00 78.19      C2   H  
ATOM   4828  N   GLU A 336     -42.107 -34.334 -23.703  1.00 27.91      C2   N  
ATOM   4829  CA  GLU A 336     -43.308 -33.816 -24.415  1.00 28.04      C2   C  
ATOM   4830  C   GLU A 336     -43.777 -32.426 -23.867  1.00 26.58      C2   C  
ATOM   4831  O   GLU A 336     -44.600 -31.853 -24.586  1.00 27.10      C2   O  
ATOM   4832  CB  GLU A 336     -44.453 -34.802 -24.380  1.00  0.00      C2   C  
ATOM   4833  CG  GLU A 336     -44.101 -36.232 -24.944  1.00  0.00      C2   C  
ATOM   4834  CD  GLU A 336     -45.369 -37.034 -25.033  1.00  0.00      C2   C  
ATOM   4835  OE1 GLU A 336     -45.758 -37.206 -26.188  1.00  0.00      C2   O  
ATOM   4836  OE2 GLU A 336     -46.035 -37.260 -23.997  1.00  0.00      C2   O  
ATOM   4837  H   GLU A 336     -42.132 -34.820 -22.818  1.00 27.91      C2   H  
ATOM   4838  HA  GLU A 336     -43.202 -33.715 -25.495  1.00 28.04      C2   H  
ATOM   4839  HB2 GLU A 336     -44.892 -34.838 -23.383  1.00  0.00      C2   H  
ATOM   4840  HB3 GLU A 336     -45.246 -34.433 -25.031  1.00  0.00      C2   H  
ATOM   4841  HG2 GLU A 336     -43.610 -36.188 -25.916  1.00  0.00      C2   H  
ATOM   4842  HG3 GLU A 336     -43.363 -36.653 -24.262  1.00  0.00      C2   H  
ATOM   4843  N   LYS A 337     -43.380 -32.053 -22.668  1.00 77.56      C2   N  
ATOM   4844  CA  LYS A 337     -43.780 -30.880 -22.026  1.00 77.56      C2   C  
ATOM   4845  C   LYS A 337     -43.435 -29.668 -22.801  1.00 77.56      C2   C  
ATOM   4846  O   LYS A 337     -42.326 -29.622 -23.433  1.00 77.56      C2   O  
ATOM   4847  CB  LYS A 337     -43.237 -30.726 -20.642  1.00 77.56      C2   C  
ATOM   4848  CG  LYS A 337     -43.879 -31.709 -19.633  1.00 77.56      C2   C  
ATOM   4849  CD  LYS A 337     -43.671 -31.461 -18.107  1.00 77.56      C2   C  
ATOM   4850  CE  LYS A 337     -44.066 -32.743 -17.238  1.00 77.56      C2   C  
ATOM   4851  NZ  LYS A 337     -43.926 -32.672 -15.792  1.00 77.56      C2   N  
ATOM   4852  H   LYS A 337     -42.681 -32.531 -22.119  1.00 77.56      C2   H  
ATOM   4853  HA  LYS A 337     -44.867 -30.933 -21.968  1.00 77.56      C2   H  
ATOM   4854  HB2 LYS A 337     -42.170 -30.949 -20.640  1.00 77.56      C2   H  
ATOM   4855  HB3 LYS A 337     -43.368 -29.756 -20.163  1.00 77.56      C2   H  
ATOM   4856  HG2 LYS A 337     -44.938 -31.811 -19.870  1.00 77.56      C2   H  
ATOM   4857  HG3 LYS A 337     -43.476 -32.684 -19.909  1.00 77.56      C2   H  
ATOM   4858  HD2 LYS A 337     -42.643 -31.185 -17.870  1.00 77.56      C2   H  
ATOM   4859  HD3 LYS A 337     -44.193 -30.510 -18.003  1.00 77.56      C2   H  
ATOM   4860  HE2 LYS A 337     -45.065 -33.114 -17.467  1.00 77.56      C2   H  
ATOM   4861  HE3 LYS A 337     -43.493 -33.619 -17.543  1.00 77.56      C2   H  
ATOM   4862  HZ1 LYS A 337     -44.764 -32.235 -15.435  1.00 77.56      C2   H  
ATOM   4863  HZ2 LYS A 337     -43.874 -33.561 -15.316  1.00 77.56      C2   H  
ATOM   4864  HZ3 LYS A 337     -43.164 -32.063 -15.533  1.00 77.56      C2   H  
ATOM   4865  N   GLU A 338     -44.354 -28.619 -22.941  1.00 80.56      C2   N  
ATOM   4866  CA  GLU A 338     -44.135 -27.422 -23.749  1.00 80.56      C2   C  
ATOM   4867  C   GLU A 338     -42.836 -26.643 -23.282  1.00 80.56      C2   C  
ATOM   4868  O   GLU A 338     -42.736 -26.330 -22.100  1.00 80.56      C2   O  
ATOM   4869  CB  GLU A 338     -45.412 -26.548 -23.691  1.00 80.56      C2   C  
ATOM   4870  CG  GLU A 338     -46.698 -27.344 -24.118  1.00 80.56      C2   C  
ATOM   4871  CD  GLU A 338     -46.731 -27.745 -25.551  1.00 80.56      C2   C  
ATOM   4872  OE1 GLU A 338     -46.897 -28.967 -25.880  1.00 80.56      C2   O  
ATOM   4873  OE2 GLU A 338     -46.694 -26.836 -26.413  1.00 80.56      C2   O  
ATOM   4874  H   GLU A 338     -45.242 -28.611 -22.460  1.00 80.56      C2   H  
ATOM   4875  HA  GLU A 338     -43.945 -27.789 -24.758  1.00 80.56      C2   H  
ATOM   4876  HB2 GLU A 338     -45.623 -26.199 -22.680  1.00 80.56      C2   H  
ATOM   4877  HB3 GLU A 338     -45.356 -25.578 -24.186  1.00 80.56      C2   H  
ATOM   4878  HG2 GLU A 338     -46.877 -28.199 -23.465  1.00 80.56      C2   H  
ATOM   4879  HG3 GLU A 338     -47.499 -26.679 -23.794  1.00 80.56      C2   H  
ATOM   4880  N   ILE A 339     -41.866 -26.336 -24.154  1.00 78.44      C2   N  
ATOM   4881  CA  ILE A 339     -40.473 -25.783 -23.938  1.00 78.44      C2   C  
ATOM   4882  C   ILE A 339     -40.298 -24.521 -23.121  1.00 78.44      C2   C  
ATOM   4883  O   ILE A 339     -39.496 -24.572 -22.169  1.00 78.44      C2   O  
ATOM   4884  CB  ILE A 339     -39.544 -25.739 -25.210  1.00 78.44      C2   C  
ATOM   4885  CG1 ILE A 339     -38.017 -25.422 -24.914  1.00 78.44      C2   C  
ATOM   4886  CG2 ILE A 339     -40.055 -24.789 -26.344  1.00 78.44      C2   C  
ATOM   4887  CD1 ILE A 339     -37.137 -25.907 -26.026  1.00 78.44      C2   C  
ATOM   4888  H   ILE A 339     -42.006 -26.723 -25.076  1.00 78.44      C2   H  
ATOM   4889  HA  ILE A 339     -40.001 -26.588 -23.376  1.00 78.44      C2   H  
ATOM   4890  HB  ILE A 339     -39.555 -26.791 -25.493  1.00 78.44      C2   H  
ATOM   4891 HG12 ILE A 339     -37.769 -24.367 -24.799  1.00 78.44      C2   H  
ATOM   4892 HG13 ILE A 339     -37.752 -25.963 -24.006  1.00 78.44      C2   H  
ATOM   4893 HG21 ILE A 339     -39.634 -25.098 -27.301  1.00 78.44      C2   H  
ATOM   4894 HG22 ILE A 339     -41.141 -24.720 -26.280  1.00 78.44      C2   H  
ATOM   4895 HG23 ILE A 339     -39.856 -23.727 -26.201  1.00 78.44      C2   H  
ATOM   4896 HD11 ILE A 339     -37.275 -26.978 -26.176  1.00 78.44      C2   H  
ATOM   4897 HD12 ILE A 339     -37.200 -25.339 -26.955  1.00 78.44      C2   H  
ATOM   4898 HD13 ILE A 339     -36.134 -25.825 -25.609  1.00 78.44      C2   H  
ATOM   4899  N   GLU A 340     -41.220 -23.592 -23.281  1.00 78.50      C2   N  
ATOM   4900  CA  GLU A 340     -41.222 -22.352 -22.479  1.00 78.50      C2   C  
ATOM   4901  C   GLU A 340     -41.538 -22.589 -20.996  1.00 78.50      C2   C  
ATOM   4902  O   GLU A 340     -41.016 -21.917 -20.187  1.00 78.50      C2   O  
ATOM   4903  CB  GLU A 340     -42.081 -21.252 -23.206  1.00 78.50      C2   C  
ATOM   4904  CG  GLU A 340     -41.900 -19.816 -22.718  1.00 78.50      C2   C  
ATOM   4905  CD  GLU A 340     -42.923 -18.838 -23.378  1.00 78.50      C2   C  
ATOM   4906  OE1 GLU A 340     -43.141 -18.746 -24.574  1.00 78.50      C2   O  
ATOM   4907  OE2 GLU A 340     -43.459 -17.991 -22.621  1.00 78.50      C2   O  
ATOM   4908  H   GLU A 340     -41.964 -23.763 -23.943  1.00 78.50      C2   H  
ATOM   4909  HA  GLU A 340     -40.181 -22.038 -22.551  1.00 78.50      C2   H  
ATOM   4910  HB2 GLU A 340     -41.914 -21.299 -24.282  1.00 78.50      C2   H  
ATOM   4911  HB3 GLU A 340     -43.145 -21.439 -23.060  1.00 78.50      C2   H  
ATOM   4912  HG2 GLU A 340     -42.022 -19.751 -21.637  1.00 78.50      C2   H  
ATOM   4913  HG3 GLU A 340     -40.960 -19.399 -23.078  1.00 78.50      C2   H  
ATOM   4914  N   GLN A 341     -42.254 -23.658 -20.690  1.00 80.06      C2   N  
ATOM   4915  CA  GLN A 341     -42.485 -24.093 -19.327  1.00 80.06      C2   C  
ATOM   4916  C   GLN A 341     -41.218 -24.692 -18.599  1.00 80.06      C2   C  
ATOM   4917  O   GLN A 341     -41.015 -24.315 -17.418  1.00 80.06      C2   O  
ATOM   4918  CB  GLN A 341     -43.685 -25.050 -19.142  1.00 80.06      C2   C  
ATOM   4919  CG  GLN A 341     -45.050 -24.745 -19.859  1.00 80.06      C2   C  
ATOM   4920  CD  GLN A 341     -45.970 -25.949 -19.910  1.00 80.06      C2   C  
ATOM   4921  NE2 GLN A 341     -47.291 -25.732 -19.998  1.00 80.06      C2   N  
ATOM   4922  OE1 GLN A 341     -45.536 -27.108 -19.816  1.00 80.06      C2   O  
ATOM   4923  H   GLN A 341     -42.742 -24.147 -21.426  1.00 80.06      C2   H  
ATOM   4924  HA  GLN A 341     -42.673 -23.218 -18.706  1.00 80.06      C2   H  
ATOM   4925  HB2 GLN A 341     -43.290 -25.956 -19.602  1.00 80.06      C2   H  
ATOM   4926  HB3 GLN A 341     -43.790 -25.402 -18.116  1.00 80.06      C2   H  
ATOM   4927  HG2 GLN A 341     -45.528 -23.827 -19.516  1.00 80.06      C2   H  
ATOM   4928  HG3 GLN A 341     -44.805 -24.494 -20.891  1.00 80.06      C2   H  
ATOM   4929 HE21 GLN A 341     -47.592 -24.780 -20.149  1.00 80.06      C2   H  
ATOM   4930 HE22 GLN A 341     -47.953 -26.470 -19.807  1.00 80.06      C2   H  
ATOM   4931  N   LEU A 342     -40.444 -25.559 -19.279  1.00 81.31      C2   N  
ATOM   4932  CA  LEU A 342     -39.175 -26.114 -18.781  1.00 81.31      C2   C  
ATOM   4933  C   LEU A 342     -38.070 -25.094 -18.772  1.00 81.31      C2   C  
ATOM   4934  O   LEU A 342     -37.156 -25.103 -17.985  1.00 81.31      C2   O  
ATOM   4935  CB  LEU A 342     -38.699 -27.359 -19.651  1.00 81.31      C2   C  
ATOM   4936  CG  LEU A 342     -39.741 -28.413 -19.973  1.00 81.31      C2   C  
ATOM   4937  CD1 LEU A 342     -39.114 -29.518 -20.729  1.00 81.31      C2   C  
ATOM   4938  CD2 LEU A 342     -40.523 -28.756 -18.705  1.00 81.31      C2   C
[truncated: 24,880,620 more chars]
