# Supplementary material for: Structural dynamics of Na+ and Ca2+ interactions with full-size mammalian NCX
Source: Commun Biol. 2024 Apr 16;7:463. doi: 10.1038/s42003-024-06159-9 (PMC11021524; doi:10.1038/s42003-024-06159-9)
Supplement: Supplementary file 4 — Supplementary Data 2 [file 42003_2024_6159_MOESM4_ESM.zip › NCX14-woCa_replica1-output.pdb]

ATOM      1  N   GLU A  33       9.926  20.562  58.841  1.00 27.64      C2   N  
ATOM      2  CA  GLU A  33      10.664  19.563  59.708  1.00 27.64      C2   C  
ATOM      3  C   GLU A  33      10.801  18.176  59.040  1.00 27.64      C2   C  
ATOM      4  O   GLU A  33      11.406  17.336  59.696  1.00 27.64      C2   O  
ATOM      5  CB  GLU A  33      10.247  19.669  61.282  1.00 27.64      C2   C  
ATOM      6  CG  GLU A  33      10.482  21.010  62.031  1.00 27.64      C2   C  
ATOM      7  CD  GLU A  33       9.528  22.110  61.590  1.00 27.64      C2   C  
ATOM      8  OE1 GLU A  33       8.373  22.229  62.032  1.00 27.64      C2   O  
ATOM      9  OE2 GLU A  33       9.968  22.942  60.680  1.00 27.64      C2   O  
ATOM     10  HA  GLU A  33      11.666  19.978  59.597  1.00 27.64      C2   H  
ATOM     11  HB2 GLU A  33       9.170  19.520  61.204  1.00 27.64      C2   H  
ATOM     12  HB3 GLU A  33      10.719  18.909  61.906  1.00 27.64      C2   H  
ATOM     13  HG2 GLU A  33      10.329  20.733  63.074  1.00 27.64      C2   H  
ATOM     14  HG3 GLU A  33      11.516  21.351  61.976  1.00 27.64      C2   H  
ATOM     15  H1  GLU A  33       9.929  21.491  59.238  1.00 27.64      C2   H  
ATOM     16  H2  GLU A  33      10.500  20.667  58.017  1.00 27.64      C2   H  
ATOM     17  N   THR A  34      10.303  17.896  57.889  1.00 25.69      C2   N  
ATOM     18  CA  THR A  34      10.304  16.523  57.337  1.00 25.69      C2   C  
ATOM     19  C   THR A  34      11.725  15.902  57.109  1.00 25.69      C2   C  
ATOM     20  O   THR A  34      11.807  14.663  57.091  1.00 25.69      C2   O  
ATOM     21  CB  THR A  34       9.453  16.547  56.005  1.00 25.69      C2   C  
ATOM     22  CG2 THR A  34       7.954  16.730  56.189  1.00 25.69      C2   C  
ATOM     23  OG1 THR A  34       9.789  17.758  55.241  1.00 25.69      C2   O  
ATOM     24  H   THR A  34       9.864  18.657  57.391  1.00 25.69      C2   H  
ATOM     25  HA  THR A  34       9.837  15.773  57.976  1.00 25.69      C2   H  
ATOM     26  HB  THR A  34       9.596  15.714  55.316  1.00 25.69      C2   H  
ATOM     27  HG1 THR A  34      10.646  17.623  54.829  1.00 25.69      C2   H  
ATOM     28 HG21 THR A  34       7.620  17.517  56.865  1.00 25.69      C2   H  
ATOM     29 HG22 THR A  34       7.469  16.931  55.234  1.00 25.69      C2   H  
ATOM     30 HG23 THR A  34       7.582  15.753  56.495  1.00 25.69      C2   H  
ATOM     31  N   GLU A  35      12.821  16.658  57.120  1.00 26.89      C2   N  
ATOM     32  CA  GLU A  35      14.207  16.176  57.129  1.00 26.89      C2   C  
ATOM     33  C   GLU A  35      14.559  15.395  58.440  1.00 26.89      C2   C  
ATOM     34  O   GLU A  35      15.318  14.422  58.311  1.00 26.89      C2   O  
ATOM     35  CB  GLU A  35      15.191  17.403  57.035  1.00 26.89      C2   C  
ATOM     36  CG  GLU A  35      14.995  18.330  58.210  1.00 26.89      C2   C  
ATOM     37  CD  GLU A  35      15.766  19.613  57.957  1.00 26.89      C2   C  
ATOM     38  OE1 GLU A  35      16.947  19.717  58.226  1.00 26.89      C2   O  
ATOM     39  OE2 GLU A  35      15.163  20.512  57.325  1.00 26.89      C2   O  
ATOM     40  H   GLU A  35      12.690  17.640  57.318  1.00 26.89      C2   H  
ATOM     41  HA  GLU A  35      14.453  15.614  56.229  1.00 26.89      C2   H  
ATOM     42  HB2 GLU A  35      16.208  17.022  57.134  1.00 26.89      C2   H  
ATOM     43  HB3 GLU A  35      15.068  17.812  56.032  1.00 26.89      C2   H  
ATOM     44  HG2 GLU A  35      13.965  18.546  58.495  1.00 26.89      C2   H  
ATOM     45  HG3 GLU A  35      15.377  17.895  59.134  1.00 26.89      C2   H  
ATOM     46  N   MET A  36      13.959  15.744  59.569  1.00 24.88      C2   N  
ATOM     47  CA  MET A  36      14.085  14.973  60.805  1.00 24.88      C2   C  
ATOM     48  C   MET A  36      13.134  13.726  60.815  1.00 24.88      C2   C  
ATOM     49  O   MET A  36      13.461  12.799  61.560  1.00 24.88      C2   O  
ATOM     50  CB  MET A  36      13.544  15.899  61.901  1.00 24.88      C2   C  
ATOM     51  CG  MET A  36      14.081  17.395  61.855  1.00 24.88      C2   C  
ATOM     52  SD  MET A  36      13.451  18.449  63.229  1.00 24.88      C2   S  
ATOM     53  CE  MET A  36      14.699  18.001  64.500  1.00 24.88      C2   C  
ATOM     54  H   MET A  36      13.137  16.329  59.625  1.00 24.88      C2   H  
ATOM     55  HA  MET A  36      15.120  14.666  60.951  1.00 24.88      C2   H  
ATOM     56  HB2 MET A  36      12.458  15.953  61.828  1.00 24.88      C2   H  
ATOM     57  HB3 MET A  36      13.785  15.370  62.823  1.00 24.88      C2   H  
ATOM     58  HG2 MET A  36      15.169  17.383  61.785  1.00 24.88      C2   H  
ATOM     59  HG3 MET A  36      13.610  17.831  60.974  1.00 24.88      C2   H  
ATOM     60  HE1 MET A  36      15.728  18.114  64.161  1.00 24.88      C2   H  
ATOM     61  HE2 MET A  36      14.608  18.539  65.443  1.00 24.88      C2   H  
ATOM     62  HE3 MET A  36      14.656  16.944  64.763  1.00 24.88      C2   H  
ATOM     63  N   GLU A  37      11.934  13.779  60.127  1.00 24.92      C2   N  
ATOM     64  CA  GLU A  37      11.031  12.641  60.032  1.00 24.92      C2   C  
ATOM     65  C   GLU A  37      11.553  11.571  58.996  1.00 24.92      C2   C  
ATOM     66  O   GLU A  37      11.303  10.394  59.155  1.00 24.92      C2   O  
ATOM     67  CB  GLU A  37       9.619  13.189  59.667  1.00 24.92      C2   C  
ATOM     68  CG  GLU A  37       9.096  14.442  60.425  1.00 24.92      C2   C  
ATOM     69  CD  GLU A  37       7.614  14.614  60.407  1.00 24.92      C2   C  
ATOM     70  OE1 GLU A  37       6.994  15.129  59.442  1.00 24.92      C2   O  
ATOM     71  OE2 GLU A  37       6.953  14.263  61.441  1.00 24.92      C2   O  
ATOM     72  H   GLU A  37      11.730  14.635  59.631  1.00 24.92      C2   H  
ATOM     73  HA  GLU A  37      10.936  12.080  60.961  1.00 24.92      C2   H  
ATOM     74  HB2 GLU A  37       9.484  13.340  58.596  1.00 24.92      C2   H  
ATOM     75  HB3 GLU A  37       8.869  12.417  59.836  1.00 24.92      C2   H  
ATOM     76  HG2 GLU A  37       9.330  14.468  61.489  1.00 24.92      C2   H  
ATOM     77  HG3 GLU A  37       9.371  15.395  59.972  1.00 24.92      C2   H  
ATOM     78  N   GLY A  38      12.353  12.102  58.019  1.00 24.67      C2   N  
ATOM     79  CA  GLY A  38      12.985  11.400  56.921  1.00 24.67      C2   C  
ATOM     80  C   GLY A  38      12.018  11.221  55.689  1.00 24.67      C2   C  
ATOM     81  O   GLY A  38      12.414  10.478  54.813  1.00 24.67      C2   O  
ATOM     82  H   GLY A  38      12.618  13.069  58.142  1.00 24.67      C2   H  
ATOM     83  HA2 GLY A  38      13.912  11.920  56.680  1.00 24.67      C2   H  
ATOM     84  HA3 GLY A  38      13.306  10.385  57.156  1.00 24.67      C2   H  
ATOM     85  N   GLU A  39      10.839  11.821  55.723  1.00 26.14      C2   N  
ATOM     86  CA  GLU A  39       9.793  11.531  54.776  1.00 26.14      C2   C  
ATOM     87  C   GLU A  39       9.041  12.836  54.537  1.00 26.14      C2   C  
ATOM     88  O   GLU A  39       8.359  13.392  55.439  1.00 26.14      C2   O  
ATOM     89  CB  GLU A  39       8.894  10.367  55.151  1.00 26.14      C2   C  
ATOM     90  CG  GLU A  39       9.482   9.117  55.858  1.00 26.14      C2   C  
ATOM     91  CD  GLU A  39       8.444   8.050  56.232  1.00 26.14      C2   C  
ATOM     92  OE1 GLU A  39       8.728   7.357  57.262  1.00 26.14      C2   O  
ATOM     93  OE2 GLU A  39       7.343   7.936  55.599  1.00 26.14      C2   O  
ATOM     94  H   GLU A  39      10.542  12.389  56.504  1.00 26.14      C2   H  
ATOM     95  HA  GLU A  39      10.212  11.194  53.828  1.00 26.14      C2   H  
ATOM     96  HB2 GLU A  39       8.043  10.709  55.741  1.00 26.14      C2   H  
ATOM     97  HB3 GLU A  39       8.407   9.988  54.252  1.00 26.14      C2   H  
ATOM     98  HG2 GLU A  39      10.041   8.648  55.048  1.00 26.14      C2   H  
ATOM     99  HG3 GLU A  39      10.192   9.304  56.663  1.00 26.14      C2   H  
ATOM    100  N   GLY A  40       8.981  13.245  53.265  1.00 27.39      C2   N  
ATOM    101  CA  GLY A  40       8.057  14.261  52.675  1.00 27.39      C2   C  
ATOM    102  C   GLY A  40       6.606  13.848  52.811  1.00 27.39      C2   C  
ATOM    103  O   GLY A  40       6.300  12.724  53.218  1.00 27.39      C2   O  
ATOM    104  H   GLY A  40       9.224  12.541  52.583  1.00 27.39      C2   H  
ATOM    105  HA2 GLY A  40       8.179  15.239  53.139  1.00 27.39      C2   H  
ATOM    106  HA3 GLY A  40       8.366  14.242  51.630  1.00 27.39      C2   H  
ATOM    107  N   ASN A  41       5.738  14.796  52.487  1.00 30.06      C2   N  
ATOM    108  CA  ASN A  41       4.256  14.586  52.600  1.00 30.06      C2   C  
ATOM    109  C   ASN A  41       3.841  13.786  51.359  1.00 30.06      C2   C  
ATOM    110  O   ASN A  41       4.350  13.972  50.263  1.00 30.06      C2   O  
ATOM    111  CB  ASN A  41       3.655  15.953  52.627  1.00 30.06      C2   C  
ATOM    112  CG  ASN A  41       3.753  16.564  54.014  1.00 30.06      C2   C  
ATOM    113  ND2 ASN A  41       4.524  17.604  54.097  1.00 30.06      C2   N  
ATOM    114  OD1 ASN A  41       3.119  16.099  54.973  1.00 30.06      C2   O  
ATOM    115  H   ASN A  41       5.999  15.610  51.949  1.00 30.06      C2   H  
ATOM    116  HA  ASN A  41       4.041  13.922  53.437  1.00 30.06      C2   H  
ATOM    117  HB2 ASN A  41       4.050  16.589  51.835  1.00 30.06      C2   H  
ATOM    118  HB3 ASN A  41       2.590  15.919  52.402  1.00 30.06      C2   H  
ATOM    119 HD21 ASN A  41       4.701  17.961  55.025  1.00 30.06      C2   H  
ATOM    120 HD22 ASN A  41       4.837  18.137  53.298  1.00 30.06      C2   H  
ATOM    121  N   GLU A  42       2.920  12.798  51.549  1.00 34.31      C2   N  
ATOM    122  CA  GLU A  42       2.213  11.892  50.559  1.00 34.31      C2   C  
ATOM    123  C   GLU A  42       1.062  12.562  49.865  1.00 34.31      C2   C  
ATOM    124  O   GLU A  42       0.726  12.308  48.745  1.00 34.31      C2   O  
ATOM    125  CB  GLU A  42       1.861  10.478  51.153  1.00 34.31      C2   C  
ATOM    126  CG  GLU A  42       1.284   9.379  50.187  1.00 34.31      C2   C  
ATOM    127  CD  GLU A  42       0.890   8.220  51.041  1.00 34.31      C2   C  
ATOM    128  OE1 GLU A  42       1.743   7.385  51.384  1.00 34.31      C2   O  
ATOM    129  OE2 GLU A  42      -0.358   8.135  51.297  1.00 34.31      C2   O  
ATOM    130  H   GLU A  42       2.781  12.481  52.498  1.00 34.31      C2   H  
ATOM    131  HA  GLU A  42       2.940  11.868  49.747  1.00 34.31      C2   H  
ATOM    132  HB2 GLU A  42       2.802  10.127  51.576  1.00 34.31      C2   H  
ATOM    133  HB3 GLU A  42       1.172  10.582  51.992  1.00 34.31      C2   H  
ATOM    134  HG2 GLU A  42       0.415   9.860  49.738  1.00 34.31      C2   H  
ATOM    135  HG3 GLU A  42       1.973   9.161  49.371  1.00 34.31      C2   H  
ATOM    136  N   THR A  43       0.471  13.522  50.688  1.00 39.28      C2   N  
ATOM    137  CA  THR A  43      -0.747  14.329  50.347  1.00 39.28      C2   C  
ATOM    138  C   THR A  43      -0.474  15.782  50.869  1.00 39.28      C2   C  
ATOM    139  O   THR A  43       0.040  15.832  51.978  1.00 39.28      C2   O  
ATOM    140  CB  THR A  43      -2.065  13.782  50.966  1.00 39.28      C2   C  
ATOM    141  CG2 THR A  43      -2.087  13.879  52.439  1.00 39.28      C2   C  
ATOM    142  OG1 THR A  43      -3.250  14.446  50.594  1.00 39.28      C2   O  
ATOM    143  H   THR A  43       0.932  13.765  51.554  1.00 39.28      C2   H  
ATOM    144  HA  THR A  43      -0.770  14.398  49.260  1.00 39.28      C2   H  
ATOM    145  HB  THR A  43      -2.352  12.763  50.706  1.00 39.28      C2   H  
ATOM    146  HG1 THR A  43      -3.488  13.955  49.804  1.00 39.28      C2   H  
ATOM    147 HG21 THR A  43      -1.259  13.418  52.977  1.00 39.28      C2   H  
ATOM    148 HG22 THR A  43      -2.113  14.870  52.890  1.00 39.28      C2   H  
ATOM    149 HG23 THR A  43      -2.991  13.349  52.741  1.00 39.28      C2   H  
ATOM    150  N   GLY A  44      -0.846  16.840  50.173  1.00 38.41      C2   N  
ATOM    151  CA  GLY A  44      -0.844  18.287  50.494  1.00 38.41      C2   C  
ATOM    152  C   GLY A  44      -2.242  18.745  50.609  1.00 38.41      C2   C  
ATOM    153  O   GLY A  44      -2.471  19.877  50.984  1.00 38.41      C2   O  
ATOM    154  H   GLY A  44      -1.095  16.669  49.209  1.00 38.41      C2   H  
ATOM    155  HA2 GLY A  44      -0.435  18.319  51.503  1.00 38.41      C2   H  
ATOM    156  HA3 GLY A  44      -0.321  18.779  49.673  1.00 38.41      C2   H  
ATOM    157  N   GLU A  45      -3.247  17.984  50.354  1.00 43.75      C2   N  
ATOM    158  CA  GLU A  45      -4.606  18.411  50.294  1.00 43.75      C2   C  
ATOM    159  C   GLU A  45      -5.250  18.802  51.565  1.00 43.75      C2   C  
ATOM    160  O   GLU A  45      -5.511  17.852  52.354  1.00 43.75      C2   O  
ATOM    161  CB  GLU A  45      -5.411  17.270  49.714  1.00 43.75      C2   C  
ATOM    162  CG  GLU A  45      -4.955  16.803  48.390  1.00 43.75      C2   C  
ATOM    163  CD  GLU A  45      -5.932  15.763  47.793  1.00 43.75      C2   C  
ATOM    164  OE1 GLU A  45      -6.231  15.970  46.587  1.00 43.75      C2   O  
ATOM    165  OE2 GLU A  45      -6.224  14.716  48.415  1.00 43.75      C2   O  
ATOM    166  H   GLU A  45      -3.032  17.015  50.167  1.00 43.75      C2   H  
ATOM    167  HA  GLU A  45      -4.475  19.201  49.553  1.00 43.75      C2   H  
ATOM    168  HB2 GLU A  45      -5.273  16.481  50.453  1.00 43.75      C2   H  
ATOM    169  HB3 GLU A  45      -6.420  17.647  49.548  1.00 43.75      C2   H  
ATOM    170  HG2 GLU A  45      -4.804  17.619  47.683  1.00 43.75      C2   H  
ATOM    171  HG3 GLU A  45      -4.017  16.280  48.580  1.00 43.75      C2   H  
ATOM    172  N   CYS A  46      -5.619  20.045  51.720  1.00 48.97      C2   N  
ATOM    173  CA  CYS A  46      -6.121  20.520  52.976  1.00 48.97      C2   C  
ATOM    174  C   CYS A  46      -7.359  21.401  52.683  1.00 48.97      C2   C  
ATOM    175  O   CYS A  46      -7.303  22.609  52.789  1.00 48.97      C2   O  
ATOM    176  CB  CYS A  46      -5.001  21.219  53.906  1.00 48.97      C2   C  
ATOM    177  SG  CYS A  46      -5.670  21.739  55.467  1.00 48.97      C2   S  
ATOM    178  H   CYS A  46      -5.397  20.760  51.042  1.00 48.97      C2   H  
ATOM    179  HA  CYS A  46      -6.511  19.700  53.579  1.00 48.97      C2   H  
ATOM    180  HB2 CYS A  46      -4.106  20.610  54.034  1.00 48.97      C2   H  
ATOM    181  HB3 CYS A  46      -4.615  22.136  53.462  1.00 48.97      C2   H  
ATOM    182  HG  CYS A  46      -6.484  22.640  54.909  1.00 48.97      C2   H  
ATOM    183  N   THR A  47      -8.444  20.786  52.237  1.00 47.34      C2   N  
ATOM    184  CA  THR A  47      -9.755  21.478  51.872  1.00 47.34      C2   C  
ATOM    185  C   THR A  47     -10.495  22.246  53.060  1.00 47.34      C2   C  
ATOM    186  O   THR A  47     -11.017  21.587  53.915  1.00 47.34      C2   O  
ATOM    187  CB  THR A  47     -10.708  20.565  51.164  1.00 47.34      C2   C  
ATOM    188  CG2 THR A  47     -11.816  21.224  50.284  1.00 47.34      C2   C  
ATOM    189  OG1 THR A  47      -9.962  19.556  50.361  1.00 47.34      C2   O  
ATOM    190  H   THR A  47      -8.541  19.781  52.195  1.00 47.34      C2   H  
ATOM    191  HA  THR A  47      -9.486  22.312  51.223  1.00 47.34      C2   H  
ATOM    192  HB  THR A  47     -11.321  19.929  51.802  1.00 47.34      C2   H  
ATOM    193  HG1 THR A  47      -9.579  18.898  50.946  1.00 47.34      C2   H  
ATOM    194 HG21 THR A  47     -11.466  22.069  49.691  1.00 47.34      C2   H  
ATOM    195 HG22 THR A  47     -12.234  20.508  49.576  1.00 47.34      C2   H  
ATOM    196 HG23 THR A  47     -12.685  21.519  50.872  1.00 47.34      C2   H  
ATOM    197  N   GLY A  48     -10.638  23.635  53.132  1.00 31.02      C2   N  
ATOM    198  CA  GLY A  48     -10.064  24.630  52.234  1.00 32.28      C2   C  
ATOM    199  C   GLY A  48     -11.068  24.996  51.142  1.00 31.44      C2   C  
ATOM    200  O   GLY A  48     -10.692  25.480  50.077  1.00 32.07      C2   O  
ATOM    201  H   GLY A  48     -11.275  24.030  53.808  1.00 31.02      C2   H  
ATOM    202  HA2 GLY A  48      -9.725  25.482  52.825  1.00 32.28      C2   H  
ATOM    203  HA3 GLY A  48      -9.144  24.249  51.791  1.00 32.28      C2   H  
ATOM    204  N   SER A  49     -12.327  24.737  51.370  1.00 31.02      C2   N  
ATOM    205  CA  SER A  49     -13.451  25.012  50.485  1.00 30.54      C2   C  
ATOM    206  C   SER A  49     -13.496  26.509  50.177  1.00 30.29      C2   C  
ATOM    207  O   SER A  49     -13.618  27.338  51.041  1.00 30.82      C2   O  
ATOM    208  CB  SER A  49     -14.725  24.437  51.072  1.00  0.00      C2   C  
ATOM    209  OG  SER A  49     -14.972  24.887  52.351  1.00  0.00      C2   O  
ATOM    210  H   SER A  49     -12.568  24.329  52.262  1.00 31.02      C2   H  
ATOM    211  HA  SER A  49     -13.197  24.391  49.626  1.00 30.54      C2   H  
ATOM    212  HB2 SER A  49     -15.507  24.746  50.379  1.00  0.00      C2   H  
ATOM    213  HB3 SER A  49     -14.712  23.357  50.922  1.00  0.00      C2   H  
ATOM    214  HG  SER A  49     -15.870  24.596  52.529  1.00  0.00      C2   H  
ATOM    215  N   TYR A  50     -13.507  26.740  48.838  1.00 27.98      C2   N  
ATOM    216  CA  TYR A  50     -13.760  28.112  48.247  1.00 27.56      C2   C  
ATOM    217  C   TYR A  50     -12.547  29.115  48.513  1.00 27.51      C2   C  
ATOM    218  O   TYR A  50     -12.647  30.357  48.323  1.00 28.08      C2   O  
ATOM    219  CB  TYR A  50     -15.155  28.701  48.522  1.00  0.00      C2   C  
ATOM    220  CG  TYR A  50     -16.338  27.748  48.376  1.00  0.00      C2   C  
ATOM    221  CD1 TYR A  50     -17.050  27.362  49.550  1.00  0.00      C2   C  
ATOM    222  CD2 TYR A  50     -16.712  27.248  47.141  1.00  0.00      C2   C  
ATOM    223  CE1 TYR A  50     -18.152  26.466  49.369  1.00  0.00      C2   C  
ATOM    224  CE2 TYR A  50     -17.858  26.403  46.989  1.00  0.00      C2   C  
ATOM    225  CZ  TYR A  50     -18.541  25.987  48.109  1.00  0.00      C2   C  
ATOM    226  OH  TYR A  50     -19.520  25.105  47.925  1.00  0.00      C2   O  
ATOM    227  H   TYR A  50     -13.501  25.951  48.208  1.00 27.98      C2   H  
ATOM    228  HA  TYR A  50     -13.654  27.922  47.179  1.00 27.56      C2   H  
ATOM    229  HB2 TYR A  50     -15.305  29.044  49.545  1.00  0.00      C2   H  
ATOM    230  HB3 TYR A  50     -15.281  29.519  47.813  1.00  0.00      C2   H  
ATOM    231  HD1 TYR A  50     -16.799  27.799  50.505  1.00  0.00      C2   H  
ATOM    232  HD2 TYR A  50     -16.267  27.662  46.248  1.00  0.00      C2   H  
ATOM    233  HE1 TYR A  50     -18.744  26.159  50.219  1.00  0.00      C2   H  
ATOM    234  HE2 TYR A  50     -18.172  26.252  45.966  1.00  0.00      C2   H  
ATOM    235  HH  TYR A  50     -19.692  24.538  48.681  1.00  0.00      C2   H  
ATOM    236  N   TYR A  51     -11.424  28.554  48.939  1.00101.14      C2   N  
ATOM    237  CA  TYR A  51     -10.181  29.245  49.236  1.00101.14      C2   C  
ATOM    238  C   TYR A  51      -9.423  29.431  47.885  1.00101.14      C2   C  
ATOM    239  O   TYR A  51      -8.716  28.504  47.445  1.00101.14      C2   O  
ATOM    240  CB  TYR A  51      -9.399  28.419  50.289  1.00101.14      C2   C  
ATOM    241  CG  TYR A  51      -8.203  29.034  51.015  1.00101.14      C2   C  
ATOM    242  CD1 TYR A  51      -8.413  30.364  51.445  1.00101.14      C2   C  
ATOM    243  CD2 TYR A  51      -7.031  28.361  51.404  1.00101.14      C2   C  
ATOM    244  CE1 TYR A  51      -7.322  30.953  52.104  1.00101.14      C2   C  
ATOM    245  CE2 TYR A  51      -5.993  28.961  52.047  1.00101.14      C2   C  
ATOM    246  CZ  TYR A  51      -6.133  30.321  52.426  1.00101.14      C2   C  
ATOM    247  OH  TYR A  51      -5.164  31.000  53.061  1.00101.14      C2   O  
ATOM    248  H   TYR A  51     -11.339  27.554  48.823  1.00101.14      C2   H  
ATOM    249  HA  TYR A  51     -10.505  30.173  49.708  1.00101.14      C2   H  
ATOM    250  HB2 TYR A  51     -10.097  28.053  51.042  1.00101.14      C2   H  
ATOM    251  HB3 TYR A  51      -9.113  27.430  49.931  1.00101.14      C2   H  
ATOM    252  HD1 TYR A  51      -9.392  30.789  51.275  1.00101.14      C2   H  
ATOM    253  HD2 TYR A  51      -6.938  27.322  51.126  1.00101.14      C2   H  
ATOM    254  HE1 TYR A  51      -7.415  31.889  52.636  1.00101.14      C2   H  
ATOM    255  HE2 TYR A  51      -5.238  28.313  52.466  1.00101.14      C2   H  
ATOM    256  HH  TYR A  51      -4.334  30.611  53.346  1.00101.14      C2   H  
ATOM    257  N   CYS A  52      -9.721  30.587  47.275  1.00 90.94      C2   N  
ATOM    258  CA  CYS A  52      -9.001  30.980  45.967  1.00 90.94      C2   C  
ATOM    259  C   CYS A  52      -7.775  31.782  46.262  1.00 90.94      C2   C  
ATOM    260  O   CYS A  52      -7.758  32.991  46.146  1.00 90.94      C2   O  
ATOM    261  CB  CYS A  52     -10.041  31.579  45.014  1.00 90.94      C2   C  
ATOM    262  SG  CYS A  52     -11.326  30.440  44.619  1.00 90.94      C2   S  
ATOM    263  H   CYS A  52     -10.289  31.337  47.642  1.00 90.94      C2   H  
ATOM    264  HA  CYS A  52      -8.703  30.165  45.308  1.00 90.94      C2   H  
ATOM    265  HB2 CYS A  52     -10.599  32.388  45.485  1.00 90.94      C2   H  
ATOM    266  HB3 CYS A  52      -9.682  32.084  44.117  1.00 90.94      C2   H  
ATOM    267  HG  CYS A  52     -11.345  30.741  43.318  1.00 90.94      C2   H  
ATOM    268  N   LYS A  53      -6.834  31.062  46.899  1.00 84.45      C2   N  
ATOM    269  CA  LYS A  53      -5.657  31.615  47.625  1.00 84.45      C2   C  
ATOM    270  C   LYS A  53      -4.591  32.017  46.682  1.00 84.45      C2   C  
ATOM    271  O   LYS A  53      -4.780  31.977  45.420  1.00 84.45      C2   O  
ATOM    272  CB  LYS A  53      -5.157  30.518  48.631  1.00 84.45      C2   C  
ATOM    273  CG  LYS A  53      -4.611  29.184  48.061  1.00 84.45      C2   C  
ATOM    274  CD  LYS A  53      -4.413  28.142  49.142  1.00 84.45      C2   C  
ATOM    275  CE  LYS A  53      -3.073  27.410  48.926  1.00 84.45      C2   C  
ATOM    276  NZ  LYS A  53      -3.140  26.490  47.779  1.00 84.45      C2   N  
ATOM    277  H   LYS A  53      -7.017  30.069  46.903  1.00 84.45      C2   H  
ATOM    278  HA  LYS A  53      -5.962  32.449  48.257  1.00 84.45      C2   H  
ATOM    279  HB2 LYS A  53      -4.274  30.864  49.168  1.00 84.45      C2   H  
ATOM    280  HB3 LYS A  53      -5.960  30.288  49.332  1.00 84.45      C2   H  
ATOM    281  HG2 LYS A  53      -5.333  28.848  47.317  1.00 84.45      C2   H  
ATOM    282  HG3 LYS A  53      -3.667  29.384  47.555  1.00 84.45      C2   H  
ATOM    283  HD2 LYS A  53      -4.422  28.703  50.076  1.00 84.45      C2   H  
ATOM    284  HD3 LYS A  53      -5.299  27.511  49.072  1.00 84.45      C2   H  
ATOM    285  HE2 LYS A  53      -2.191  28.050  48.908  1.00 84.45      C2   H  
ATOM    286  HE3 LYS A  53      -2.902  26.861  49.852  1.00 84.45      C2   H  
ATOM    287  HZ1 LYS A  53      -2.421  25.785  47.867  1.00 84.45      C2   H  
ATOM    288  HZ2 LYS A  53      -4.020  25.998  47.836  1.00 84.45      C2   H  
ATOM    289  HZ3 LYS A  53      -3.100  26.998  46.907  1.00 84.45      C2   H  
ATOM    290  N   LYS A  54      -3.444  32.559  47.131  1.00 84.18      C2   N  
ATOM    291  CA  LYS A  54      -2.228  32.965  46.348  1.00 84.18      C2   C  
ATOM    292  C   LYS A  54      -1.743  31.891  45.335  1.00 84.18      C2   C  
ATOM    293  O   LYS A  54      -1.444  30.766  45.708  1.00 84.18      C2   O  
ATOM    294  CB  LYS A  54      -1.217  33.309  47.518  1.00 84.18      C2   C  
ATOM    295  CG  LYS A  54      -0.957  32.190  48.604  1.00 84.18      C2   C  
ATOM    296  CD  LYS A  54       0.093  32.607  49.700  1.00 84.18      C2   C  
ATOM    297  CE  LYS A  54       1.561  32.860  49.326  1.00 84.18      C2   C  
ATOM    298  NZ  LYS A  54       2.189  31.547  48.960  1.00 84.18      C2   N  
ATOM    299  H   LYS A  54      -3.546  32.992  48.038  1.00 84.18      C2   H  
ATOM    300  HA  LYS A  54      -2.464  33.904  45.848  1.00 84.18      C2   H  
ATOM    301  HB2 LYS A  54      -0.310  33.700  47.056  1.00 84.18      C2   H  
ATOM    302  HB3 LYS A  54      -1.578  34.125  48.143  1.00 84.18      C2   H  
ATOM    303  HG2 LYS A  54      -1.913  31.956  49.073  1.00 84.18      C2   H  
ATOM    304  HG3 LYS A  54      -0.711  31.230  48.151  1.00 84.18      C2   H  
ATOM    305  HD2 LYS A  54      -0.324  33.512  50.140  1.00 84.18      C2   H  
ATOM    306  HD3 LYS A  54       0.093  31.738  50.359  1.00 84.18      C2   H  
ATOM    307  HE2 LYS A  54       1.717  33.505  48.462  1.00 84.18      C2   H  
ATOM    308  HE3 LYS A  54       2.125  33.297  50.150  1.00 84.18      C2   H  
ATOM    309  HZ1 LYS A  54       1.854  31.244  48.056  1.00 84.18      C2   H  
ATOM    310  HZ2 LYS A  54       3.191  31.615  48.853  1.00 84.18      C2   H  
ATOM    311  HZ3 LYS A  54       2.013  30.794  49.609  1.00 84.18      C2   H  
ATOM    312  N   GLY A  55      -1.771  32.330  44.074  1.00 72.64      C2   N  
ATOM    313  CA  GLY A  55      -1.338  31.573  42.952  1.00 72.64      C2   C  
ATOM    314  C   GLY A  55       0.180  31.822  42.669  1.00 72.64      C2   C  
ATOM    315  O   GLY A  55       0.853  32.390  43.556  1.00 72.64      C2   O  
ATOM    316  H   GLY A  55      -1.815  33.339  44.072  1.00 72.64      C2   H  
ATOM    317  HA2 GLY A  55      -1.513  30.507  43.094  1.00 72.64      C2   H  
ATOM    318  HA3 GLY A  55      -1.970  31.714  42.076  1.00 72.64      C2   H  
ATOM    319  N   VAL A  56       0.691  31.352  41.559  1.00 67.04      C2   N  
ATOM    320  CA  VAL A  56       2.077  31.567  41.153  1.00 67.04      C2   C  
ATOM    321  C   VAL A  56       2.189  33.022  40.494  1.00 67.04      C2   C  
ATOM    322  O   VAL A  56       3.224  33.662  40.658  1.00 67.04      C2   O  
ATOM    323  CB  VAL A  56       2.516  30.422  40.149  1.00 67.04      C2   C  
ATOM    324  CG1 VAL A  56       3.825  30.590  39.513  1.00 67.04      C2   C  
ATOM    325  CG2 VAL A  56       2.498  29.058  40.850  1.00 67.04      C2   C  
ATOM    326  H   VAL A  56       0.057  31.019  40.847  1.00 67.04      C2   H  
ATOM    327  HA  VAL A  56       2.768  31.575  41.996  1.00 67.04      C2   H  
ATOM    328  HB  VAL A  56       1.751  30.404  39.372  1.00 67.04      C2   H  
ATOM    329 HG11 VAL A  56       4.655  30.499  40.214  1.00 67.04      C2   H  
ATOM    330 HG12 VAL A  56       3.890  29.759  38.810  1.00 67.04      C2   H  
ATOM    331 HG13 VAL A  56       3.997  31.461  38.880  1.00 67.04      C2   H  
ATOM    332 HG21 VAL A  56       2.844  28.309  40.138  1.00 67.04      C2   H  
ATOM    333 HG22 VAL A  56       3.139  28.911  41.719  1.00 67.04      C2   H  
ATOM    334 HG23 VAL A  56       1.487  28.793  41.158  1.00 67.04      C2   H  
ATOM    335  N   ILE A  57       1.120  33.464  39.833  1.00 65.53      C2   N  
ATOM    336  CA  ILE A  57       1.105  34.668  38.963  1.00 65.53      C2   C  
ATOM    337  C   ILE A  57      -0.277  35.418  38.881  1.00 65.53      C2   C  
ATOM    338  O   ILE A  57      -0.437  36.391  38.183  1.00 65.53      C2   O  
ATOM    339  CB  ILE A  57       1.703  34.326  37.570  1.00 65.53      C2   C  
ATOM    340  CG1 ILE A  57       2.398  35.503  36.842  1.00 65.53      C2   C  
ATOM    341  CG2 ILE A  57       0.620  33.709  36.687  1.00 65.53      C2   C  
ATOM    342  CD1 ILE A  57       3.018  35.197  35.482  1.00 65.53      C2   C  
ATOM    343  H   ILE A  57       0.275  32.910  39.829  1.00 65.53      C2   H  
ATOM    344  HA  ILE A  57       1.795  35.355  39.453  1.00 65.53      C2   H  
ATOM    345  HB  ILE A  57       2.500  33.607  37.760  1.00 65.53      C2   H  
ATOM    346 HG12 ILE A  57       1.737  36.363  36.729  1.00 65.53      C2   H  
ATOM    347 HG13 ILE A  57       3.239  35.965  37.361  1.00 65.53      C2   H  
ATOM    348 HG21 ILE A  57       0.007  34.477  36.215  1.00 65.53      C2   H  
ATOM    349 HG22 ILE A  57       1.067  33.076  35.920  1.00 65.53      C2   H  
ATOM    350 HG23 ILE A  57      -0.106  33.092  37.215  1.00 65.53      C2   H  
ATOM    351 HD11 ILE A  57       4.072  35.467  35.557  1.00 65.53      C2   H  
ATOM    352 HD12 ILE A  57       3.017  34.134  35.240  1.00 65.53      C2   H  
ATOM    353 HD13 ILE A  57       2.612  35.812  34.679  1.00 65.53      C2   H  
ATOM    354  N   LEU A  58      -1.356  34.781  39.367  1.00 69.62      C2   N  
ATOM    355  CA  LEU A  58      -2.729  35.352  39.343  1.00 69.62      C2   C  
ATOM    356  C   LEU A  58      -2.989  36.251  40.575  1.00 69.62      C2   C  
ATOM    357  O   LEU A  58      -2.684  35.833  41.691  1.00 69.62      C2   O  
ATOM    358  CB  LEU A  58      -3.689  34.205  39.255  1.00 69.62      C2   C  
ATOM    359  CG  LEU A  58      -5.256  34.591  39.325  1.00 69.62      C2   C  
ATOM    360  CD1 LEU A  58      -5.663  35.635  38.150  1.00 69.62      C2   C  
ATOM    361  CD2 LEU A  58      -6.132  33.375  39.179  1.00 69.62      C2   C  
ATOM    362  H   LEU A  58      -1.317  33.847  39.748  1.00 69.62      C2   H  
ATOM    363  HA  LEU A  58      -2.741  35.769  38.336  1.00 69.62      C2   H  
ATOM    364  HB2 LEU A  58      -3.482  33.750  38.286  1.00 69.62      C2   H  
ATOM    365  HB3 LEU A  58      -3.522  33.410  39.981  1.00 69.62      C2   H  
ATOM    366  HG  LEU A  58      -5.383  35.055  40.303  1.00 69.62      C2   H  
ATOM    367 HD11 LEU A  58      -5.031  35.408  37.291  1.00 69.62      C2   H  
ATOM    368 HD12 LEU A  58      -6.720  35.500  37.922  1.00 69.62      C2   H  
ATOM    369 HD13 LEU A  58      -5.518  36.688  38.392  1.00 69.62      C2   H  
ATOM    370 HD21 LEU A  58      -7.145  33.494  39.566  1.00 69.62      C2   H  
ATOM    371 HD22 LEU A  58      -6.038  33.034  38.148  1.00 69.62      C2   H  
ATOM    372 HD23 LEU A  58      -5.671  32.660  39.861  1.00 69.62      C2   H  
ATOM    373  N   PRO A  59      -3.434  37.496  40.402  1.00 79.88      C2   N  
ATOM    374  CA  PRO A  59      -3.902  38.332  41.529  1.00 79.88      C2   C  
ATOM    375  C   PRO A  59      -5.120  37.643  42.213  1.00 79.88      C2   C  
ATOM    376  O   PRO A  59      -6.082  37.192  41.584  1.00 79.88      C2   O  
ATOM    377  CB  PRO A  59      -4.277  39.712  40.913  1.00 79.88      C2   C  
ATOM    378  CG  PRO A  59      -4.515  39.497  39.446  1.00 79.88      C2   C  
ATOM    379  CD  PRO A  59      -3.570  38.313  39.077  1.00 79.88      C2   C  
ATOM    380  HA  PRO A  59      -3.046  38.390  42.201  1.00 79.88      C2   H  
ATOM    381  HB2 PRO A  59      -5.115  40.291  41.302  1.00 79.88      C2   H  
ATOM    382  HB3 PRO A  59      -3.411  40.366  41.006  1.00 79.88      C2   H  
ATOM    383  HG2 PRO A  59      -5.573  39.364  39.217  1.00 79.88      C2   H  
ATOM    384  HG3 PRO A  59      -4.163  40.363  38.887  1.00 79.88      C2   H  
ATOM    385  HD2 PRO A  59      -3.881  37.709  38.224  1.00 79.88      C2   H  
ATOM    386  HD3 PRO A  59      -2.510  38.539  38.964  1.00 79.88      C2   H  
ATOM    387  N   ILE A  60      -5.156  37.719  43.541  1.00 88.35      C2   N  
ATOM    388  CA  ILE A  60      -6.189  37.240  44.419  1.00 88.35      C2   C  
ATOM    389  C   ILE A  60      -7.386  38.231  44.442  1.00 88.35      C2   C  
ATOM    390  O   ILE A  60      -7.050  39.416  44.648  1.00 88.35      C2   O  
ATOM    391  CB  ILE A  60      -5.696  37.138  45.961  1.00 88.35      C2   C  
ATOM    392  CG1 ILE A  60      -4.426  36.329  45.978  1.00 88.35      C2   C  
ATOM    393  CG2 ILE A  60      -6.752  36.465  46.893  1.00 88.35      C2   C  
ATOM    394  CD1 ILE A  60      -3.643  36.760  47.224  1.00 88.35      C2   C  
ATOM    395  H   ILE A  60      -4.419  38.192  44.043  1.00 88.35      C2   H  
ATOM    396  HA  ILE A  60      -6.618  36.309  44.047  1.00 88.35      C2   H  
ATOM    397  HB  ILE A  60      -5.521  38.140  46.354  1.00 88.35      C2   H  
ATOM    398 HG12 ILE A  60      -4.671  35.268  46.036  1.00 88.35      C2   H  
ATOM    399 HG13 ILE A  60      -3.755  36.402  45.122  1.00 88.35      C2   H  
ATOM    400 HG21 ILE A  60      -6.525  36.561  47.954  1.00 88.35      C2   H  
ATOM    401 HG22 ILE A  60      -7.794  36.659  46.636  1.00 88.35      C2   H  
ATOM    402 HG23 ILE A  60      -6.684  35.397  46.686  1.00 88.35      C2   H  
ATOM    403 HD11 ILE A  60      -4.190  36.579  48.149  1.00 88.35      C2   H  
ATOM    404 HD12 ILE A  60      -2.714  36.192  47.284  1.00 88.35      C2   H  
ATOM    405 HD13 ILE A  60      -3.395  37.820  47.161  1.00 88.35      C2   H  
ATOM    406  N   TRP A  61      -8.614  37.843  44.450  1.00 94.64      C2   N  
ATOM    407  CA  TRP A  61      -9.808  38.673  44.471  1.00 94.64      C2   C  
ATOM    408  C   TRP A  61     -10.266  38.685  45.977  1.00 94.64      C2   C  
ATOM    409  O   TRP A  61     -11.084  37.898  46.365  1.00 94.64      C2   O  
ATOM    410  CB  TRP A  61     -10.812  38.064  43.501  1.00 94.64      C2   C  
ATOM    411  CG  TRP A  61     -12.151  38.784  43.296  1.00 94.64      C2   C  
ATOM    412  CD1 TRP A  61     -12.798  39.687  44.124  1.00 94.64      C2   C  
ATOM    413  CD2 TRP A  61     -13.058  38.595  42.202  1.00 94.64      C2   C  
ATOM    414  CE2 TRP A  61     -14.187  39.423  42.412  1.00 94.64      C2   C  
ATOM    415  CE3 TRP A  61     -12.888  37.856  41.017  1.00 94.64      C2   C  
ATOM    416  NE1 TRP A  61     -13.966  40.025  43.568  1.00 94.64      C2   N  
ATOM    417  CZ2 TRP A  61     -15.275  39.395  41.490  1.00 94.64      C2   C  
ATOM    418  CZ3 TRP A  61     -13.964  37.878  40.051  1.00 94.64      C2   C  
ATOM    419  CH2 TRP A  61     -15.149  38.579  40.361  1.00 94.64      C2   C  
ATOM    420  H   TRP A  61      -8.815  36.855  44.384  1.00 94.64      C2   H  
ATOM    421  HA  TRP A  61      -9.706  39.727  44.214  1.00 94.64      C2   H  
ATOM    422  HB2 TRP A  61     -10.347  37.883  42.532  1.00 94.64      C2   H  
ATOM    423  HB3 TRP A  61     -11.134  37.068  43.805  1.00 94.64      C2   H  
ATOM    424  HD1 TRP A  61     -12.371  40.183  44.983  1.00 94.64      C2   H  
ATOM    425  HE1 TRP A  61     -14.564  40.731  43.972  1.00 94.64      C2   H  
ATOM    426  HE3 TRP A  61     -12.047  37.239  40.740  1.00 94.64      C2   H  
ATOM    427  HZ2 TRP A  61     -16.197  39.909  41.716  1.00 94.64      C2   H  
ATOM    428  HZ3 TRP A  61     -13.944  37.277  39.154  1.00 94.64      C2   H  
ATOM    429  HH2 TRP A  61     -16.077  38.580  39.807  1.00 94.64      C2   H  
ATOM    430  N   GLU A  62      -9.609  39.537  46.829  1.00 99.52      C2   N  
ATOM    431  CA  GLU A  62     -10.047  39.603  48.301  1.00 99.52      C2   C  
ATOM    432  C   GLU A  62     -11.522  40.237  48.348  1.00 99.52      C2   C  
ATOM    433  O   GLU A  62     -11.846  41.152  47.586  1.00 99.52      C2   O  
ATOM    434  CB  GLU A  62      -9.075  40.416  49.103  1.00 99.52      C2   C  
ATOM    435  CG  GLU A  62      -7.620  39.896  49.094  1.00 99.52      C2   C  
ATOM    436  CD  GLU A  62      -6.707  40.811  49.796  1.00 99.52      C2   C  
ATOM    437  OE1 GLU A  62      -6.288  40.359  50.826  1.00 99.52      C2   O  
ATOM    438  OE2 GLU A  62      -6.443  41.899  49.296  1.00 99.52      C2   O  
ATOM    439  H   GLU A  62      -8.920  40.158  46.429  1.00 99.52      C2   H  
ATOM    440  HA  GLU A  62     -10.097  38.619  48.767  1.00 99.52      C2   H  
ATOM    441  HB2 GLU A  62      -9.000  41.471  48.840  1.00 99.52      C2   H  
ATOM    442  HB3 GLU A  62      -9.457  40.399  50.124  1.00 99.52      C2   H  
ATOM    443  HG2 GLU A  62      -7.634  38.933  49.605  1.00 99.52      C2   H  
ATOM    444  HG3 GLU A  62      -7.237  39.516  48.147  1.00 99.52      C2   H  
ATOM    445  N   PRO A  63     -12.248  39.943  49.463  1.00101.76      C2   N  
ATOM    446  CA  PRO A  63     -12.079  38.802  50.427  1.00101.76      C2   C  
ATOM    447  C   PRO A  63     -12.397  37.495  49.842  1.00101.76      C2   C  
ATOM    448  O   PRO A  63     -12.972  37.461  48.732  1.00101.76      C2   O  
ATOM    449  CB  PRO A  63     -12.891  39.289  51.644  1.00101.76      C2   C  
ATOM    450  CG  PRO A  63     -13.486  40.689  51.426  1.00101.76      C2   C  
ATOM    451  CD  PRO A  63     -13.286  40.856  49.942  1.00101.76      C2   C  
ATOM    452  HA  PRO A  63     -11.036  38.683  50.720  1.00101.76      C2   H  
ATOM    453  HB2 PRO A  63     -13.656  38.573  51.943  1.00101.76      C2   H  
ATOM    454  HB3 PRO A  63     -12.185  39.240  52.474  1.00101.76      C2   H  
ATOM    455  HG2 PRO A  63     -14.513  40.733  51.789  1.00101.76      C2   H  
ATOM    456  HG3 PRO A  63     -12.858  41.410  51.950  1.00101.76      C2   H  
ATOM    457  HD2 PRO A  63     -14.160  40.479  49.411  1.00101.76      C2   H  
ATOM    458  HD3 PRO A  63     -13.103  41.909  49.726  1.00101.76      C2   H  
ATOM    459  N   GLN A  64     -12.183  36.448  50.648  1.00103.05      C2   N  
ATOM    460  CA  GLN A  64     -12.632  35.080  50.285  1.00103.05      C2   C  
ATOM    461  C   GLN A  64     -14.052  34.894  50.861  1.00103.05      C2   C  
ATOM    462  O   GLN A  64     -14.690  35.861  51.184  1.00103.05      C2   O  
ATOM    463  CB  GLN A  64     -11.688  34.088  50.945  1.00103.05      C2   C  
ATOM    464  CG  GLN A  64     -10.204  34.154  50.714  1.00103.05      C2   C  
ATOM    465  CD  GLN A  64      -9.701  33.754  49.322  1.00103.05      C2   C  
ATOM    466  NE2 GLN A  64      -8.707  34.500  48.842  1.00103.05      C2   N  
ATOM    467  OE1 GLN A  64     -10.212  32.815  48.792  1.00103.05      C2   O  
ATOM    468  H   GLN A  64     -12.034  36.806  51.581  1.00103.05      C2   H  
ATOM    469  HA  GLN A  64     -12.716  34.754  49.249  1.00103.05      C2   H  
ATOM    470  HB2 GLN A  64     -11.797  34.160  52.027  1.00103.05      C2   H  
ATOM    471  HB3 GLN A  64     -11.989  33.079  50.663  1.00103.05      C2   H  
ATOM    472  HG2 GLN A  64      -9.758  35.071  51.097  1.00103.05      C2   H  
ATOM    473  HG3 GLN A  64      -9.744  33.430  51.387  1.00103.05      C2   H  
ATOM    474 HE21 GLN A  64      -8.116  35.021  49.474  1.00103.05      C2   H  
ATOM    475 HE22 GLN A  64      -8.417  34.366  47.884  1.00103.05      C2   H  
ATOM    476  N   ASP A  65     -14.477  33.631  50.810  1.00105.74      C2   N  
ATOM    477  CA  ASP A  65     -15.780  33.093  51.164  1.00105.74      C2   C  
ATOM    478  C   ASP A  65     -16.909  33.726  50.377  1.00105.74      C2   C  
ATOM    479  O   ASP A  65     -17.839  34.277  51.032  1.00105.74      C2   O  
ATOM    480  CB  ASP A  65     -16.047  33.074  52.699  1.00105.74      C2   C  
ATOM    481  CG  ASP A  65     -15.028  32.412  53.609  1.00105.74      C2   C  
ATOM    482  OD1 ASP A  65     -14.045  31.773  53.072  1.00105.74      C2   O  
ATOM    483  OD2 ASP A  65     -15.093  32.547  54.874  1.00105.74      C2   O  
ATOM    484  H   ASP A  65     -13.875  33.028  50.268  1.00105.74      C2   H  
ATOM    485  HA  ASP A  65     -15.748  32.056  50.830  1.00105.74      C2   H  
ATOM    486  HB2 ASP A  65     -16.076  34.114  53.024  1.00105.74      C2   H  
ATOM    487  HB3 ASP A  65     -17.068  32.752  52.902  1.00105.74      C2   H  
ATOM    488  N   PRO A  66     -16.834  33.567  49.019  1.00105.76      C2   N  
ATOM    489  CA  PRO A  66     -17.832  34.126  48.070  1.00105.76      C2   C  
ATOM    490  C   PRO A  66     -19.278  33.604  48.248  1.00105.76      C2   C  
ATOM    491  O   PRO A  66     -19.409  32.396  48.452  1.00105.76      C2   O  
ATOM    492  CB  PRO A  66     -17.249  33.882  46.652  1.00105.76      C2   C  
ATOM    493  CG  PRO A  66     -16.394  32.614  46.813  1.00105.76      C2   C  
ATOM    494  CD  PRO A  66     -15.818  32.769  48.242  1.00105.76      C2   C  
ATOM    495  HA  PRO A  66     -17.941  35.185  48.302  1.00105.76      C2   H  
ATOM    496  HB2 PRO A  66     -18.082  33.758  45.960  1.00105.76      C2   H  
ATOM    497  HB3 PRO A  66     -16.723  34.803  46.402  1.00105.76      C2   H  
ATOM    498  HG2 PRO A  66     -17.059  31.753  46.739  1.00105.76      C2   H  
ATOM    499  HG3 PRO A  66     -15.574  32.651  46.097  1.00105.76      C2   H  
ATOM    500  HD2 PRO A  66     -15.499  31.807  48.644  1.00105.76      C2   H  
ATOM    501  HD3 PRO A  66     -14.922  33.374  48.104  1.00105.76      C2   H  
ATOM    502  N   SER A  67     -20.382  34.449  48.083  1.00108.01      C2   N  
ATOM    503  CA  SER A  67     -21.784  33.960  47.939  1.00108.01      C2   C  
ATOM    504  C   SER A  67     -22.078  33.275  46.594  1.00108.01      C2   C  
ATOM    505  O   SER A  67     -21.139  32.981  45.807  1.00108.01      C2   O  
ATOM    506  CB  SER A  67     -22.758  35.168  48.278  1.00108.01      C2   C  
ATOM    507  OG  SER A  67     -22.972  36.061  47.206  1.00108.01      C2   O  
ATOM    508  H   SER A  67     -20.318  35.430  47.852  1.00108.01      C2   H  
ATOM    509  HA  SER A  67     -21.931  33.339  48.823  1.00108.01      C2   H  
ATOM    510  HB2 SER A  67     -23.758  34.843  48.565  1.00108.01      C2   H  
ATOM    511  HB3 SER A  67     -22.388  35.597  49.209  1.00108.01      C2   H  
ATOM    512  HG  SER A  67     -22.141  36.542  47.183  1.00108.01      C2   H  
ATOM    513  N   PHE A  68     -23.341  33.028  46.280  1.00107.33      C2   N  
ATOM    514  CA  PHE A  68     -23.890  32.194  45.215  1.00107.33      C2   C  
ATOM    515  C   PHE A  68     -23.725  32.917  43.862  1.00107.33      C2   C  
ATOM    516  O   PHE A  68     -22.935  32.528  42.996  1.00107.33      C2   O  
ATOM    517  CB  PHE A  68     -25.324  31.662  45.526  1.00107.33      C2   C  
ATOM    518  CG  PHE A  68     -26.182  31.243  44.298  1.00107.33      C2   C  
ATOM    519  CD1 PHE A  68     -25.850  30.085  43.559  1.00107.33      C2   C  
ATOM    520  CD2 PHE A  68     -27.173  32.129  43.828  1.00107.33      C2   C  
ATOM    521  CE1 PHE A  68     -26.689  29.762  42.488  1.00107.33      C2   C  
ATOM    522  CE2 PHE A  68     -27.941  31.733  42.754  1.00107.33      C2   C  
ATOM    523  CZ  PHE A  68     -27.704  30.552  42.042  1.00107.33      C2   C  
ATOM    524  H   PHE A  68     -24.019  33.169  47.015  1.00107.33      C2   H  
ATOM    525  HA  PHE A  68     -23.301  31.278  45.185  1.00107.33      C2   H  
ATOM    526  HB2 PHE A  68     -25.354  30.702  46.041  1.00107.33      C2   H  
ATOM    527  HB3 PHE A  68     -25.836  32.430  46.106  1.00107.33      C2   H  
ATOM    528  HD1 PHE A  68     -25.063  29.411  43.864  1.00107.33      C2   H  
ATOM    529  HD2 PHE A  68     -27.365  33.010  44.422  1.00107.33      C2   H  
ATOM    530  HE1 PHE A  68     -26.489  28.824  41.990  1.00107.33      C2   H  
ATOM    531  HE2 PHE A  68     -28.794  32.343  42.496  1.00107.33      C2   H  
ATOM    532  HZ  PHE A  68     -28.310  30.349  41.171  1.00107.33      C2   H  
ATOM    533  N   GLY A  69     -24.416  34.081  43.755  1.00102.61      C2   N  
ATOM    534  CA  GLY A  69     -24.274  35.108  42.775  1.00102.61      C2   C  
ATOM    535  C   GLY A  69     -22.789  35.563  42.585  1.00102.61      C2   C  
ATOM    536  O   GLY A  69     -22.366  35.910  41.485  1.00102.61      C2   O  
ATOM    537  H   GLY A  69     -24.938  34.477  44.523  1.00102.61      C2   H  
ATOM    538  HA2 GLY A  69     -24.473  34.707  41.782  1.00102.61      C2   H  
ATOM    539  HA3 GLY A  69     -25.125  35.772  42.931  1.00102.61      C2   H  
ATOM    540  N   ASP A  70     -22.060  35.725  43.709  1.00103.77      C2   N  
ATOM    541  CA  ASP A  70     -20.699  36.077  43.688  1.00103.77      C2   C  
ATOM    542  C   ASP A  70     -19.871  34.989  42.845  1.00103.77      C2   C  
ATOM    543  O   ASP A  70     -19.061  35.313  41.880  1.00103.77      C2   O  
ATOM    544  CB  ASP A  70     -19.990  36.227  45.071  1.00103.77      C2   C  
ATOM    545  CG  ASP A  70     -20.378  37.364  45.991  1.00103.77      C2   C  
ATOM    546  OD1 ASP A  70     -20.393  37.028  47.207  1.00103.77      C2   O  
ATOM    547  OD2 ASP A  70     -20.589  38.500  45.588  1.00103.77      C2   O  
ATOM    548  H   ASP A  70     -22.430  35.612  44.642  1.00103.77      C2   H  
ATOM    549  HA  ASP A  70     -20.674  37.079  43.259  1.00103.77      C2   H  
ATOM    550  HB2 ASP A  70     -20.308  35.328  45.599  1.00103.77      C2   H  
ATOM    551  HB3 ASP A  70     -18.909  36.090  45.039  1.00103.77      C2   H  
ATOM    552  N   LYS A  71     -20.096  33.738  43.292  1.00 97.54      C2   N  
ATOM    553  CA  LYS A  71     -19.488  32.563  42.672  1.00 97.54      C2   C  
ATOM    554  C   LYS A  71     -19.814  32.439  41.170  1.00 97.54      C2   C  
ATOM    555  O   LYS A  71     -18.796  32.279  40.411  1.00 97.54      C2   O  
ATOM    556  CB  LYS A  71     -19.948  31.234  43.342  1.00 97.54      C2   C  
ATOM    557  CG  LYS A  71     -19.131  30.980  44.677  1.00 97.54      C2   C  
ATOM    558  CD  LYS A  71     -19.395  29.685  45.498  1.00 97.54      C2   C  
ATOM    559  CE  LYS A  71     -20.809  29.706  46.168  1.00 97.54      C2   C  
ATOM    560  NZ  LYS A  71     -20.914  28.476  47.003  1.00 97.54      C2   N  
ATOM    561  H   LYS A  71     -20.810  33.642  44.000  1.00 97.54      C2   H  
ATOM    562  HA  LYS A  71     -18.424  32.724  42.848  1.00 97.54      C2   H  
ATOM    563  HB2 LYS A  71     -21.010  31.242  43.587  1.00 97.54      C2   H  
ATOM    564  HB3 LYS A  71     -19.753  30.405  42.663  1.00 97.54      C2   H  
ATOM    565  HG2 LYS A  71     -18.122  30.980  44.263  1.00 97.54      C2   H  
ATOM    566  HG3 LYS A  71     -19.129  31.726  45.472  1.00 97.54      C2   H  
ATOM    567  HD2 LYS A  71     -19.386  28.844  44.806  1.00 97.54      C2   H  
ATOM    568  HD3 LYS A  71     -18.569  29.589  46.203  1.00 97.54      C2   H  
ATOM    569  HE2 LYS A  71     -21.056  30.573  46.780  1.00 97.54      C2   H  
ATOM    570  HE3 LYS A  71     -21.475  29.659  45.306  1.00 97.54      C2   H  
ATOM    571  HZ1 LYS A  71     -21.794  28.378  47.490  1.00 97.54      C2   H  
ATOM    572  HZ2 LYS A  71     -20.783  27.634  46.460  1.00 97.54      C2   H  
ATOM    573  HZ3 LYS A  71     -20.279  28.300  47.768  1.00 97.54      C2   H  
ATOM    574  N   ILE A  72     -21.126  32.529  40.763  1.00 94.79      C2   N  
ATOM    575  CA  ILE A  72     -21.443  32.628  39.294  1.00 94.79      C2   C  
ATOM    576  C   ILE A  72     -20.672  33.788  38.560  1.00 94.79      C2   C  
ATOM    577  O   ILE A  72     -20.186  33.545  37.459  1.00 94.79      C2   O  
ATOM    578  CB  ILE A  72     -23.032  32.838  39.174  1.00 94.79      C2   C  
ATOM    579  CG1 ILE A  72     -23.714  31.530  39.623  1.00 94.79      C2   C  
ATOM    580  CG2 ILE A  72     -23.558  33.070  37.706  1.00 94.79      C2   C  
ATOM    581  CD1 ILE A  72     -25.151  31.753  39.926  1.00 94.79      C2   C  
ATOM    582  H   ILE A  72     -21.913  32.551  41.396  1.00 94.79      C2   H  
ATOM    583  HA  ILE A  72     -21.346  31.616  38.901  1.00 94.79      C2   H  
ATOM    584  HB  ILE A  72     -23.298  33.725  39.749  1.00 94.79      C2   H  
ATOM    585 HG12 ILE A  72     -23.507  30.704  38.943  1.00 94.79      C2   H  
ATOM    586 HG13 ILE A  72     -23.247  31.059  40.488  1.00 94.79      C2   H  
ATOM    587 HG21 ILE A  72     -24.610  32.822  37.567  1.00 94.79      C2   H  
ATOM    588 HG22 ILE A  72     -23.274  34.010  37.233  1.00 94.79      C2   H  
ATOM    589 HG23 ILE A  72     -23.185  32.318  37.011  1.00 94.79      C2   H  
ATOM    590 HD11 ILE A  72     -25.810  31.621  39.068  1.00 94.79      C2   H  
ATOM    591 HD12 ILE A  72     -25.346  31.141  40.807  1.00 94.79      C2   H  
ATOM    592 HD13 ILE A  72     -25.189  32.768  40.321  1.00 94.79      C2   H  
ATOM    593  N   ALA A  73     -20.435  34.934  39.199  1.00 91.97      C2   N  
ATOM    594  CA  ALA A  73     -19.659  36.019  38.610  1.00 91.97      C2   C  
ATOM    595  C   ALA A  73     -18.111  35.720  38.455  1.00 91.97      C2   C  
ATOM    596  O   ALA A  73     -17.485  36.006  37.455  1.00 91.97      C2   O  
ATOM    597  CB  ALA A  73     -19.956  37.369  39.320  1.00 91.97      C2   C  
ATOM    598  H   ALA A  73     -20.968  35.097  40.041  1.00 91.97      C2   H  
ATOM    599  HA  ALA A  73     -19.970  36.186  37.579  1.00 91.97      C2   H  
ATOM    600  HB1 ALA A  73     -19.131  37.745  39.925  1.00 91.97      C2   H  
ATOM    601  HB2 ALA A  73     -20.108  38.118  38.543  1.00 91.97      C2   H  
ATOM    602  HB3 ALA A  73     -20.876  37.263  39.895  1.00 91.97      C2   H  
ATOM    603  N   ARG A  74     -17.602  35.214  39.572  1.00 91.51      C2   N  
ATOM    604  CA  ARG A  74     -16.208  34.746  39.678  1.00 91.51      C2   C  
ATOM    605  C   ARG A  74     -15.816  33.613  38.763  1.00 91.51      C2   C  
ATOM    606  O   ARG A  74     -14.927  33.812  37.985  1.00 91.51      C2   O  
ATOM    607  CB  ARG A  74     -15.779  34.526  41.179  1.00 91.51      C2   C  
ATOM    608  CG  ARG A  74     -15.765  35.772  42.155  1.00 91.51      C2   C  
ATOM    609  CD  ARG A  74     -15.947  35.316  43.595  1.00 91.51      C2   C  
ATOM    610  NE  ARG A  74     -15.453  36.340  44.562  1.00 91.51      C2   N  
ATOM    611  CZ  ARG A  74     -14.403  36.306  45.353  1.00 91.51      C2   C  
ATOM    612  NH1 ARG A  74     -13.653  35.230  45.438  1.00 91.51      C2   N  
ATOM    613  NH2 ARG A  74     -14.064  37.375  46.031  1.00 91.51      C2   N  
ATOM    614  H   ARG A  74     -18.229  35.117  40.358  1.00 91.51      C2   H  
ATOM    615  HA  ARG A  74     -15.646  35.633  39.385  1.00 91.51      C2   H  
ATOM    616  HB2 ARG A  74     -16.401  33.725  41.579  1.00 91.51      C2   H  
ATOM    617  HB3 ARG A  74     -14.777  34.111  41.285  1.00 91.51      C2   H  
ATOM    618  HG2 ARG A  74     -14.957  36.501  42.086  1.00 91.51      C2   H  
ATOM    619  HG3 ARG A  74     -16.721  36.236  41.914  1.00 91.51      C2   H  
ATOM    620  HD2 ARG A  74     -17.009  35.421  43.819  1.00 91.51      C2   H  
ATOM    621  HD3 ARG A  74     -15.567  34.304  43.736  1.00 91.51      C2   H  
ATOM    622  HE  ARG A  74     -15.986  37.193  44.658  1.00 91.51      C2   H  
ATOM    623 HH11 ARG A  74     -13.707  34.440  44.811  1.00 91.51      C2   H  
ATOM    624 HH12 ARG A  74     -12.838  34.982  45.979  1.00 91.51      C2   H  
ATOM    625 HH21 ARG A  74     -14.581  38.235  46.139  1.00 91.51      C2   H  
ATOM    626 HH22 ARG A  74     -13.332  37.176  46.698  1.00 91.51      C2   H  
ATOM    627  N   ALA A  75     -16.643  32.590  38.679  1.00 84.68      C2   N  
ATOM    628  CA  ALA A  75     -16.505  31.540  37.660  1.00 84.68      C2   C  
ATOM    629  C   ALA A  75     -16.701  31.952  36.199  1.00 84.68      C2   C  
ATOM    630  O   ALA A  75     -16.276  31.285  35.308  1.00 84.68      C2   O  
ATOM    631  CB  ALA A  75     -17.520  30.420  37.966  1.00 84.68      C2   C  
ATOM    632  H   ALA A  75     -17.446  32.616  39.289  1.00 84.68      C2   H  
ATOM    633  HA  ALA A  75     -15.439  31.346  37.781  1.00 84.68      C2   H  
ATOM    634  HB1 ALA A  75     -17.526  29.923  38.936  1.00 84.68      C2   H  
ATOM    635  HB2 ALA A  75     -18.533  30.661  37.644  1.00 84.68      C2   H  
ATOM    636  HB3 ALA A  75     -17.219  29.564  37.362  1.00 84.68      C2   H  
ATOM    637  N   THR A  76     -17.403  33.012  35.957  1.00 83.60      C2   N  
ATOM    638  CA  THR A  76     -17.549  33.662  34.599  1.00 83.60      C2   C  
ATOM    639  C   THR A  76     -16.211  34.389  34.238  1.00 83.60      C2   C  
ATOM    640  O   THR A  76     -15.727  34.198  33.165  1.00 83.60      C2   O  
ATOM    641  CB  THR A  76     -18.726  34.702  34.616  1.00 83.60      C2   C  
ATOM    642  CG2 THR A  76     -18.944  35.483  33.245  1.00 83.60      C2   C  
ATOM    643  OG1 THR A  76     -19.864  33.875  34.695  1.00 83.60      C2   O  
ATOM    644  H   THR A  76     -17.737  33.490  36.782  1.00 83.60      C2   H  
ATOM    645  HA  THR A  76     -17.793  32.879  33.881  1.00 83.60      C2   H  
ATOM    646  HB  THR A  76     -18.638  35.428  35.424  1.00 83.60      C2   H  
ATOM    647  HG1 THR A  76     -19.944  33.578  35.604  1.00 83.60      C2   H  
ATOM    648 HG21 THR A  76     -18.100  36.123  32.990  1.00 83.60      C2   H  
ATOM    649 HG22 THR A  76     -19.092  34.926  32.319  1.00 83.60      C2   H  
ATOM    650 HG23 THR A  76     -19.771  36.189  33.323  1.00 83.60      C2   H  
ATOM    651  N   VAL A  77     -15.658  35.230  35.139  1.00 80.81      C2   N  
ATOM    652  CA  VAL A  77     -14.391  35.968  34.967  1.00 80.81      C2   C  
ATOM    653  C   VAL A  77     -13.232  34.936  34.824  1.00 80.81      C2   C  
ATOM    654  O   VAL A  77     -12.487  35.038  33.874  1.00 80.81      C2   O  
ATOM    655  CB  VAL A  77     -14.126  36.929  36.143  1.00 80.81      C2   C  
ATOM    656  CG1 VAL A  77     -12.621  37.446  36.119  1.00 80.81      C2   C  
ATOM    657  CG2 VAL A  77     -15.057  38.141  36.170  1.00 80.81      C2   C  
ATOM    658  H   VAL A  77     -16.142  35.330  36.019  1.00 80.81      C2   H  
ATOM    659  HA  VAL A  77     -14.398  36.624  34.096  1.00 80.81      C2   H  
ATOM    660  HB  VAL A  77     -14.320  36.401  37.077  1.00 80.81      C2   H  
ATOM    661 HG11 VAL A  77     -11.846  36.728  36.388  1.00 80.81      C2   H  
ATOM    662 HG12 VAL A  77     -12.324  37.917  35.182  1.00 80.81      C2   H  
ATOM    663 HG13 VAL A  77     -12.705  38.220  36.881  1.00 80.81      C2   H  
ATOM    664 HG21 VAL A  77     -16.113  37.875  36.213  1.00 80.81      C2   H  
ATOM    665 HG22 VAL A  77     -14.939  38.706  37.094  1.00 80.81      C2   H  
ATOM    666 HG23 VAL A  77     -14.811  38.723  35.282  1.00 80.81      C2   H  
ATOM    667  N   TYR A  78     -13.115  33.938  35.670  1.00 76.64      C2   N  
ATOM    668  CA  TYR A  78     -12.019  32.884  35.530  1.00 76.64      C2   C  
ATOM    669  C   TYR A  78     -12.237  31.884  34.363  1.00 76.64      C2   C  
ATOM    670  O   TYR A  78     -11.226  31.279  33.985  1.00 76.64      C2   O  
ATOM    671  CB  TYR A  78     -11.788  32.101  36.831  1.00 76.64      C2   C  
ATOM    672  CG  TYR A  78     -11.668  32.819  38.163  1.00 76.64      C2   C  
ATOM    673  CD1 TYR A  78     -10.691  33.825  38.195  1.00 76.64      C2   C  
ATOM    674  CD2 TYR A  78     -12.334  32.308  39.313  1.00 76.64      C2   C  
ATOM    675  CE1 TYR A  78     -10.607  34.609  39.350  1.00 76.64      C2   C  
ATOM    676  CE2 TYR A  78     -12.117  33.036  40.498  1.00 76.64      C2   C  
ATOM    677  CZ  TYR A  78     -11.390  34.242  40.441  1.00 76.64      C2   C  
ATOM    678  OH  TYR A  78     -11.229  34.902  41.625  1.00 76.64      C2   O  
ATOM    679  H   TYR A  78     -13.741  33.764  36.443  1.00 76.64      C2   H  
ATOM    680  HA  TYR A  78     -11.075  33.414  35.397  1.00 76.64      C2   H  
ATOM    681  HB2 TYR A  78     -12.628  31.416  36.948  1.00 76.64      C2   H  
ATOM    682  HB3 TYR A  78     -10.911  31.458  36.760  1.00 76.64      C2   H  
ATOM    683  HD1 TYR A  78     -10.122  34.182  37.349  1.00 76.64      C2   H  
ATOM    684  HD2 TYR A  78     -12.987  31.449  39.354  1.00 76.64      C2   H  
ATOM    685  HE1 TYR A  78      -9.864  35.391  39.403  1.00 76.64      C2   H  
ATOM    686  HE2 TYR A  78     -12.606  32.832  41.439  1.00 76.64      C2   H  
ATOM    687  HH  TYR A  78     -10.482  35.495  41.735  1.00 76.64      C2   H  
ATOM    688  N   PHE A  79     -13.473  31.668  33.839  1.00 70.36      C2   N  
ATOM    689  CA  PHE A  79     -13.714  30.821  32.644  1.00 70.36      C2   C  
ATOM    690  C   PHE A  79     -13.162  31.590  31.467  1.00 70.36      C2   C  
ATOM    691  O   PHE A  79     -12.226  31.044  30.814  1.00 70.36      C2   O  
ATOM    692  CB  PHE A  79     -15.218  30.591  32.438  1.00 70.36      C2   C  
ATOM    693  CG  PHE A  79     -15.490  29.585  31.322  1.00 70.36      C2   C  
ATOM    694  CD1 PHE A  79     -15.017  28.225  31.515  1.00 70.36      C2   C  
ATOM    695  CD2 PHE A  79     -15.988  29.970  30.093  1.00 70.36      C2   C  
ATOM    696  CE1 PHE A  79     -15.303  27.356  30.492  1.00 70.36      C2   C  
ATOM    697  CE2 PHE A  79     -16.080  29.126  29.018  1.00 70.36      C2   C  
ATOM    698  CZ  PHE A  79     -15.809  27.757  29.220  1.00 70.36      C2   C  
ATOM    699  H   PHE A  79     -14.236  32.193  34.241  1.00 70.36      C2   H  
ATOM    700  HA  PHE A  79     -13.241  29.843  32.738  1.00 70.36      C2   H  
ATOM    701  HB2 PHE A  79     -15.686  30.145  33.315  1.00 70.36      C2   H  
ATOM    702  HB3 PHE A  79     -15.712  31.532  32.195  1.00 70.36      C2   H  
ATOM    703  HD1 PHE A  79     -14.430  27.963  32.383  1.00 70.36      C2   H  
ATOM    704  HD2 PHE A  79     -16.220  30.990  29.823  1.00 70.36      C2   H  
ATOM    705  HE1 PHE A  79     -15.103  26.318  30.709  1.00 70.36      C2   H  
ATOM    706  HE2 PHE A  79     -16.405  29.507  28.061  1.00 70.36      C2   H  
ATOM    707  HZ  PHE A  79     -15.877  27.084  28.378  1.00 70.36      C2   H  
ATOM    708  N   VAL A  80     -13.618  32.817  31.203  1.00 67.75      C2   N  
ATOM    709  CA  VAL A  80     -13.197  33.662  30.086  1.00 67.75      C2   C  
ATOM    710  C   VAL A  80     -11.706  33.918  30.019  1.00 67.75      C2   C  
ATOM    711  O   VAL A  80     -11.149  33.699  28.922  1.00 67.75      C2   O  
ATOM    712  CB  VAL A  80     -14.064  34.983  29.970  1.00 67.75      C2   C  
ATOM    713  CG1 VAL A  80     -13.597  36.117  29.102  1.00 67.75      C2   C  
ATOM    714  CG2 VAL A  80     -15.488  34.585  29.582  1.00 67.75      C2   C  
ATOM    715  H   VAL A  80     -14.240  33.156  31.923  1.00 67.75      C2   H  
ATOM    716  HA  VAL A  80     -13.430  33.051  29.214  1.00 67.75      C2   H  
ATOM    717  HB  VAL A  80     -14.136  35.317  31.005  1.00 67.75      C2   H  
ATOM    718 HG11 VAL A  80     -14.342  36.907  29.004  1.00 67.75      C2   H  
ATOM    719 HG12 VAL A  80     -12.792  36.702  29.548  1.00 67.75      C2   H  
ATOM    720 HG13 VAL A  80     -13.464  35.825  28.061  1.00 67.75      C2   H  
ATOM    721 HG21 VAL A  80     -15.641  34.455  28.511  1.00 67.75      C2   H  
ATOM    722 HG22 VAL A  80     -15.790  33.675  30.101  1.00 67.75      C2   H  
ATOM    723 HG23 VAL A  80     -16.225  35.321  29.904  1.00 67.75      C2   H  
ATOM    724  N   ALA A  81     -11.210  34.248  31.185  1.00 64.41      C2   N  
ATOM    725  CA  ALA A  81      -9.821  34.508  31.395  1.00 64.41      C2   C  
ATOM    726  C   ALA A  81      -8.869  33.323  31.064  1.00 64.41      C2   C  
ATOM    727  O   ALA A  81      -7.848  33.547  30.315  1.00 64.41      C2   O  
ATOM    728  CB  ALA A  81      -9.444  35.092  32.734  1.00 64.41      C2   C  
ATOM    729  H   ALA A  81     -11.757  34.237  32.034  1.00 64.41      C2   H  
ATOM    730  HA  ALA A  81      -9.507  35.365  30.799  1.00 64.41      C2   H  
ATOM    731  HB1 ALA A  81      -9.909  36.078  32.722  1.00 64.41      C2   H  
ATOM    732  HB2 ALA A  81      -9.967  34.456  33.448  1.00 64.41      C2   H  
ATOM    733  HB3 ALA A  81      -8.364  35.162  32.862  1.00 64.41      C2   H  
ATOM    734  N   MET A  82      -9.308  32.142  31.434  1.00 61.11      C2   N  
ATOM    735  CA  MET A  82      -8.585  30.904  31.243  1.00 61.11      C2   C  
ATOM    736  C   MET A  82      -8.595  30.442  29.733  1.00 61.11      C2   C  
ATOM    737  O   MET A  82      -7.516  30.407  29.104  1.00 61.11      C2   O  
ATOM    738  CB  MET A  82      -9.036  29.865  32.236  1.00 61.11      C2   C  
ATOM    739  CG  MET A  82      -8.522  28.466  31.979  1.00 61.11      C2   C  
ATOM    740  SD  MET A  82      -8.652  27.505  33.465  1.00 61.11      C2   S  
ATOM    741  CE  MET A  82     -10.465  27.541  33.781  1.00 61.11      C2   C  
ATOM    742  H   MET A  82     -10.112  32.105  32.044  1.00 61.11      C2   H  
ATOM    743  HA  MET A  82      -7.522  31.071  31.420  1.00 61.11      C2   H  
ATOM    744  HB2 MET A  82      -9.105  30.232  33.261  1.00 61.11      C2   H  
ATOM    745  HB3 MET A  82     -10.074  29.764  31.920  1.00 61.11      C2   H  
ATOM    746  HG2 MET A  82      -9.196  28.061  31.224  1.00 61.11      C2   H  
ATOM    747  HG3 MET A  82      -7.476  28.370  31.688  1.00 61.11      C2   H  
ATOM    748  HE1 MET A  82     -10.803  28.576  33.841  1.00 61.11      C2   H  
ATOM    749  HE2 MET A  82     -11.077  27.131  32.978  1.00 61.11      C2   H  
ATOM    750  HE3 MET A  82     -10.592  26.996  34.716  1.00 61.11      C2   H  
ATOM    751  N   VAL A  83      -9.786  30.405  29.146  1.00 58.35      C2   N  
ATOM    752  CA  VAL A  83     -10.007  30.390  27.661  1.00 58.35      C2   C  
ATOM    753  C   VAL A  83      -9.208  31.434  26.818  1.00 58.35      C2   C  
ATOM    754  O   VAL A  83      -8.851  31.093  25.713  1.00 58.35      C2   O  
ATOM    755  CB  VAL A  83     -11.518  30.597  27.341  1.00 58.35      C2   C  
ATOM    756  CG1 VAL A  83     -11.959  30.845  25.902  1.00 58.35      C2   C  
ATOM    757  CG2 VAL A  83     -12.403  29.476  27.915  1.00 58.35      C2   C  
ATOM    758  H   VAL A  83     -10.660  30.410  29.653  1.00 58.35      C2   H  
ATOM    759  HA  VAL A  83      -9.779  29.397  27.273  1.00 58.35      C2   H  
ATOM    760  HB  VAL A  83     -11.669  31.488  27.951  1.00 58.35      C2   H  
ATOM    761 HG11 VAL A  83     -13.037  30.746  25.771  1.00 58.35      C2   H  
ATOM    762 HG12 VAL A  83     -11.658  31.846  25.592  1.00 58.35      C2   H  
ATOM    763 HG13 VAL A  83     -11.489  30.090  25.271  1.00 58.35      C2   H  
ATOM    764 HG21 VAL A  83     -12.351  28.528  27.378  1.00 58.35      C2   H  
ATOM    765 HG22 VAL A  83     -12.235  29.044  28.902  1.00 58.35      C2   H  
ATOM    766 HG23 VAL A  83     -13.434  29.773  28.107  1.00 58.35      C2   H  
ATOM    767  N   TYR A  84      -9.037  32.691  27.223  1.00 61.92      C2   N  
ATOM    768  CA  TYR A  84      -8.187  33.736  26.610  1.00 61.92      C2   C  
ATOM    769  C   TYR A  84      -6.727  33.311  26.604  1.00 61.92      C2   C  
ATOM    770  O   TYR A  84      -6.065  33.558  25.601  1.00 61.92      C2   O  
ATOM    771  CB  TYR A  84      -8.356  35.134  27.302  1.00 61.92      C2   C  
ATOM    772  CG  TYR A  84      -8.090  36.314  26.418  1.00 61.92      C2   C  
ATOM    773  CD1 TYR A  84      -6.864  37.031  26.541  1.00 61.92      C2   C  
ATOM    774  CD2 TYR A  84      -9.091  36.815  25.546  1.00 61.92      C2   C  
ATOM    775  CE1 TYR A  84      -6.590  38.044  25.631  1.00 61.92      C2   C  
ATOM    776  CE2 TYR A  84      -8.824  37.913  24.728  1.00 61.92      C2   C  
ATOM    777  CZ  TYR A  84      -7.570  38.477  24.786  1.00 61.92      C2   C  
ATOM    778  OH  TYR A  84      -7.258  39.424  23.885  1.00 61.92      C2   O  
ATOM    779  H   TYR A  84      -9.542  32.940  28.062  1.00 61.92      C2   H  
ATOM    780  HA  TYR A  84      -8.708  33.895  25.666  1.00 61.92      C2   H  
ATOM    781  HB2 TYR A  84      -9.319  35.137  27.812  1.00 61.92      C2   H  
ATOM    782  HB3 TYR A  84      -7.578  35.244  28.057  1.00 61.92      C2   H  
ATOM    783  HD1 TYR A  84      -6.138  36.701  27.269  1.00 61.92      C2   H  
ATOM    784  HD2 TYR A  84     -10.030  36.341  25.301  1.00 61.92      C2   H  
ATOM    785  HE1 TYR A  84      -5.600  38.466  25.717  1.00 61.92      C2   H  
ATOM    786  HE2 TYR A  84      -9.477  38.390  24.011  1.00 61.92      C2   H  
ATOM    787  HH  TYR A  84      -7.981  39.793  23.374  1.00 61.92      C2   H  
ATOM    788  N   MET A  85      -6.265  32.591  27.670  1.00 56.15      C2   N  
ATOM    789  CA  MET A  85      -4.921  32.097  27.783  1.00 56.15      C2   C  
ATOM    790  C   MET A  85      -4.762  30.903  26.896  1.00 56.15      C2   C  
ATOM    791  O   MET A  85      -3.718  30.841  26.296  1.00 56.15      C2   O  
ATOM    792  CB  MET A  85      -4.427  31.757  29.236  1.00 56.15      C2   C  
ATOM    793  CG  MET A  85      -4.330  33.025  30.151  1.00 56.15      C2   C  
ATOM    794  SD  MET A  85      -2.624  33.702  30.055  1.00 56.15      C2   S  
ATOM    795  CE  MET A  85      -2.878  35.230  30.953  1.00 56.15      C2   C  
ATOM    796  H   MET A  85      -6.921  32.278  28.371  1.00 56.15      C2   H  
ATOM    797  HA  MET A  85      -4.267  32.913  27.477  1.00 56.15      C2   H  
ATOM    798  HB2 MET A  85      -5.106  31.075  29.747  1.00 56.15      C2   H  
ATOM    799  HB3 MET A  85      -3.408  31.369  29.213  1.00 56.15      C2   H  
ATOM    800  HG2 MET A  85      -5.063  33.806  29.944  1.00 56.15      C2   H  
ATOM    801  HG3 MET A  85      -4.571  32.762  31.181  1.00 56.15      C2   H  
ATOM    802  HE1 MET A  85      -3.697  35.231  31.672  1.00 56.15      C2   H  
ATOM    803  HE2 MET A  85      -1.880  35.397  31.359  1.00 56.15      C2   H  
ATOM    804  HE3 MET A  85      -3.105  36.035  30.255  1.00 56.15      C2   H  
ATOM    805  N   PHE A  86      -5.801  30.038  26.726  1.00 51.11      C2   N  
ATOM    806  CA  PHE A  86      -5.786  28.902  25.767  1.00 51.11      C2   C  
ATOM    807  C   PHE A  86      -5.700  29.320  24.300  1.00 51.11      C2   C  
ATOM    808  O   PHE A  86      -5.069  28.549  23.516  1.00 51.11      C2   O  
ATOM    809  CB  PHE A  86      -7.017  28.027  25.941  1.00 51.11      C2   C  
ATOM    810  CG  PHE A  86      -7.274  27.405  27.260  1.00 51.11      C2   C  
ATOM    811  CD1 PHE A  86      -6.217  27.027  28.117  1.00 51.11      C2   C  
ATOM    812  CD2 PHE A  86      -8.607  26.959  27.487  1.00 51.11      C2   C  
ATOM    813  CE1 PHE A  86      -6.517  26.355  29.333  1.00 51.11      C2   C  
ATOM    814  CE2 PHE A  86      -8.883  26.356  28.752  1.00 51.11      C2   C  
ATOM    815  CZ  PHE A  86      -7.832  26.100  29.678  1.00 51.11      C2   C  
ATOM    816  H   PHE A  86      -6.660  30.141  27.247  1.00 51.11      C2   H  
ATOM    817  HA  PHE A  86      -4.916  28.279  25.976  1.00 51.11      C2   H  
ATOM    818  HB2 PHE A  86      -7.964  28.463  25.623  1.00 51.11      C2   H  
ATOM    819  HB3 PHE A  86      -6.918  27.059  25.449  1.00 51.11      C2   H  
ATOM    820  HD1 PHE A  86      -5.212  27.401  27.986  1.00 51.11      C2   H  
ATOM    821  HD2 PHE A  86      -9.418  26.997  26.775  1.00 51.11      C2   H  
ATOM    822  HE1 PHE A  86      -5.676  26.050  29.939  1.00 51.11      C2   H  
ATOM    823  HE2 PHE A  86      -9.872  26.101  29.105  1.00 51.11      C2   H  
ATOM    824  HZ  PHE A  86      -8.045  25.474  30.531  1.00 51.11      C2   H  
ATOM    825  N   LEU A  87      -6.234  30.497  23.917  1.00 52.62      C2   N  
ATOM    826  CA  LEU A  87      -5.986  31.214  22.674  1.00 52.62      C2   C  
ATOM    827  C   LEU A  87      -4.551  31.591  22.495  1.00 52.62      C2   C  
ATOM    828  O   LEU A  87      -3.893  31.164  21.510  1.00 52.62      C2   O  
ATOM    829  CB  LEU A  87      -6.967  32.394  22.476  1.00 52.62      C2   C  
ATOM    830  CG  LEU A  87      -8.433  31.998  22.290  1.00 52.62      C2   C  
ATOM    831  CD1 LEU A  87      -9.373  33.185  22.395  1.00 52.62      C2   C  
ATOM    832  CD2 LEU A  87      -8.718  31.245  21.022  1.00 52.62      C2   C  
ATOM    833  H   LEU A  87      -6.779  31.022  24.586  1.00 52.62      C2   H  
ATOM    834  HA  LEU A  87      -6.201  30.474  21.903  1.00 52.62      C2   H  
ATOM    835  HB2 LEU A  87      -6.846  32.975  23.390  1.00 52.62      C2   H  
ATOM    836  HB3 LEU A  87      -6.614  32.993  21.637  1.00 52.62      C2   H  
ATOM    837  HG  LEU A  87      -8.627  31.371  23.161  1.00 52.62      C2   H  
ATOM    838 HD11 LEU A  87      -9.901  33.437  21.475  1.00 52.62      C2   H  
ATOM    839 HD12 LEU A  87     -10.120  32.877  23.125  1.00 52.62      C2   H  
ATOM    840 HD13 LEU A  87      -8.880  34.063  22.813  1.00 52.62      C2   H  
ATOM    841 HD21 LEU A  87      -8.833  31.941  20.191  1.00 52.62      C2   H  
ATOM    842 HD22 LEU A  87      -7.875  30.695  20.604  1.00 52.62      C2   H  
ATOM    843 HD23 LEU A  87      -9.629  30.649  20.967  1.00 52.62      C2   H  
ATOM    844  N   GLY A  88      -4.020  32.306  23.496  1.00 51.63      C2   N  
ATOM    845  CA  GLY A  88      -2.626  32.737  23.737  1.00 51.63      C2   C  
ATOM    846  C   GLY A  88      -1.614  31.622  23.609  1.00 51.63      C2   C  
ATOM    847  O   GLY A  88      -0.768  31.625  22.804  1.00 51.63      C2   O  
ATOM    848  H   GLY A  88      -4.524  32.868  24.167  1.00 51.63      C2   H  
ATOM    849  HA2 GLY A  88      -2.368  33.485  22.988  1.00 51.63      C2   H  
ATOM    850  HA3 GLY A  88      -2.677  33.268  24.687  1.00 51.63      C2   H  
ATOM    851  N   VAL A  89      -1.988  30.496  24.271  1.00 49.76      C2   N  
ATOM    852  CA  VAL A  89      -1.367  29.199  24.125  1.00 49.76      C2   C  
ATOM    853  C   VAL A  89      -1.367  28.612  22.692  1.00 49.76      C2   C  
ATOM    854  O   VAL A  89      -0.384  28.280  22.150  1.00 49.76      C2   O  
ATOM    855  CB  VAL A  89      -1.677  28.177  25.268  1.00 49.76      C2   C  
ATOM    856  CG1 VAL A  89      -1.277  26.684  24.963  1.00 49.76      C2   C  
ATOM    857  CG2 VAL A  89      -1.016  28.532  26.666  1.00 49.76      C2   C  
ATOM    858  H   VAL A  89      -2.704  30.674  24.960  1.00 49.76      C2   H  
ATOM    859  HA  VAL A  89      -0.336  29.394  24.420  1.00 49.76      C2   H  
ATOM    860  HB  VAL A  89      -2.750  28.245  25.443  1.00 49.76      C2   H  
ATOM    861 HG11 VAL A  89      -0.215  26.478  25.093  1.00 49.76      C2   H  
ATOM    862 HG12 VAL A  89      -1.756  25.999  25.663  1.00 49.76      C2   H  
ATOM    863 HG13 VAL A  89      -1.524  26.313  23.968  1.00 49.76      C2   H  
ATOM    864 HG21 VAL A  89      -1.472  29.385  27.166  1.00 49.76      C2   H  
ATOM    865 HG22 VAL A  89      -1.105  27.687  27.349  1.00 49.76      C2   H  
ATOM    866 HG23 VAL A  89       0.059  28.714  26.663  1.00 49.76      C2   H  
ATOM    867  N   SER A  90      -2.583  28.428  22.207  1.00 48.78      C2   N  
ATOM    868  CA  SER A  90      -2.862  27.918  20.861  1.00 48.78      C2   C  
ATOM    869  C   SER A  90      -2.132  28.781  19.801  1.00 48.78      C2   C  
ATOM    870  O   SER A  90      -1.579  28.216  18.843  1.00 48.78      C2   O  
ATOM    871  CB  SER A  90      -4.359  27.877  20.649  1.00 48.78      C2   C  
ATOM    872  OG  SER A  90      -4.777  27.087  19.424  1.00 48.78      C2   O  
ATOM    873  H   SER A  90      -3.413  28.752  22.682  1.00 48.78      C2   H  
ATOM    874  HA  SER A  90      -2.602  26.861  20.791  1.00 48.78      C2   H  
ATOM    875  HB2 SER A  90      -4.784  27.456  21.560  1.00 48.78      C2   H  
ATOM    876  HB3 SER A  90      -4.777  28.882  20.582  1.00 48.78      C2   H  
ATOM    877  HG  SER A  90      -5.520  27.484  18.964  1.00 48.78      C2   H  
ATOM    878  N   ILE A  91      -1.974  30.077  20.019  1.00 48.66      C2   N  
ATOM    879  CA  ILE A  91      -1.259  30.990  19.113  1.00 48.66      C2   C  
ATOM    880  C   ILE A  91       0.261  30.907  19.185  1.00 48.66      C2   C  
ATOM    881  O   ILE A  91       0.946  30.911  18.154  1.00 48.66      C2   O  
ATOM    882  CB  ILE A  91      -1.790  32.470  19.452  1.00 48.66      C2   C  
ATOM    883  CG1 ILE A  91      -3.148  32.597  18.808  1.00 48.66      C2   C  
ATOM    884  CG2 ILE A  91      -0.855  33.603  18.905  1.00 48.66      C2   C  
ATOM    885  CD1 ILE A  91      -3.913  33.939  19.017  1.00 48.66      C2   C  
ATOM    886  H   ILE A  91      -2.454  30.545  20.774  1.00 48.66      C2   H  
ATOM    887  HA  ILE A  91      -1.425  30.741  18.065  1.00 48.66      C2   H  
ATOM    888  HB  ILE A  91      -1.881  32.551  20.535  1.00 48.66      C2   H  
ATOM    889 HG12 ILE A  91      -2.982  32.591  17.731  1.00 48.66      C2   H  
ATOM    890 HG13 ILE A  91      -3.716  31.704  19.068  1.00 48.66      C2   H  
ATOM    891 HG21 ILE A  91      -0.618  33.482  17.848  1.00 48.66      C2   H  
ATOM    892 HG22 ILE A  91      -1.187  34.640  18.954  1.00 48.66      C2   H  
ATOM    893 HG23 ILE A  91       0.023  33.642  19.551  1.00 48.66      C2   H  
ATOM    894 HD11 ILE A  91      -4.993  33.924  18.870  1.00 48.66      C2   H  
ATOM    895 HD12 ILE A  91      -3.873  34.440  19.984  1.00 48.66      C2   H  
ATOM    896 HD13 ILE A  91      -3.570  34.669  18.284  1.00 48.66      C2   H  
ATOM    897  N   ILE A  92       0.857  30.896  20.378  1.00 48.50      C2   N  
ATOM    898  CA  ILE A  92       2.321  30.763  20.473  1.00 48.50      C2   C  
ATOM    899  C   ILE A  92       2.908  29.396  20.110  1.00 48.50      C2   C  
ATOM    900  O   ILE A  92       3.983  29.354  19.462  1.00 48.50      C2   O  
ATOM    901  CB  ILE A  92       2.903  31.181  21.890  1.00 48.50      C2   C  
ATOM    902  CG1 ILE A  92       4.504  31.244  21.899  1.00 48.50      C2   C  
ATOM    903  CG2 ILE A  92       2.396  30.344  23.086  1.00 48.50      C2   C  
ATOM    904  CD1 ILE A  92       4.968  32.252  23.023  1.00 48.50      C2   C  
ATOM    905  H   ILE A  92       0.321  30.830  21.231  1.00 48.50      C2   H  
ATOM    906  HA  ILE A  92       2.743  31.462  19.751  1.00 48.50      C2   H  
ATOM    907  HB  ILE A  92       2.594  32.203  22.110  1.00 48.50      C2   H  
ATOM    908 HG12 ILE A  92       4.951  30.288  22.173  1.00 48.50      C2   H  
ATOM    909 HG13 ILE A  92       5.006  31.556  20.983  1.00 48.50      C2   H  
ATOM    910 HG21 ILE A  92       1.343  30.123  22.912  1.00 48.50      C2   H  
ATOM    911 HG22 ILE A  92       2.888  29.372  23.141  1.00 48.50      C2   H  
ATOM    912 HG23 ILE A  92       2.467  30.782  24.082  1.00 48.50      C2   H  
ATOM    913 HD11 ILE A  92       4.060  32.712  23.416  1.00 48.50      C2   H  
ATOM    914 HD12 ILE A  92       5.454  31.726  23.845  1.00 48.50      C2   H  
ATOM    915 HD13 ILE A  92       5.706  32.928  22.591  1.00 48.50      C2   H  
ATOM    916  N   ALA A  93       2.284  28.271  20.553  1.00 46.90      C2   N  
ATOM    917  CA  ALA A  93       2.684  26.911  20.102  1.00 46.90      C2   C  
ATOM    918  C   ALA A  93       2.577  26.783  18.584  1.00 46.90      C2   C  
ATOM    919  O   ALA A  93       3.349  25.986  18.058  1.00 46.90      C2   O  
ATOM    920  CB  ALA A  93       1.767  25.878  20.795  1.00 46.90      C2   C  
ATOM    921  H   ALA A  93       1.442  28.399  21.096  1.00 46.90      C2   H  
ATOM    922  HA  ALA A  93       3.714  26.633  20.325  1.00 46.90      C2   H  
ATOM    923  HB1 ALA A  93       1.691  25.873  21.883  1.00 46.90      C2   H  
ATOM    924  HB2 ALA A  93       0.730  25.975  20.474  1.00 46.90      C2   H  
ATOM    925  HB3 ALA A  93       2.064  24.867  20.517  1.00 46.90      C2   H  
ATOM    926  N   ASP A  94       1.660  27.504  17.925  1.00 51.03      C2   N  
ATOM    927  CA  ASP A  94       1.474  27.402  16.450  1.00 51.03      C2   C  
ATOM    928  C   ASP A  94       2.721  27.826  15.696  1.00 51.03      C2   C  
ATOM    929  O   ASP A  94       3.182  27.160  14.788  1.00 51.03      C2   O  
ATOM    930  CB  ASP A  94       0.191  28.108  15.968  1.00 51.03      C2   C  
ATOM    931  CG  ASP A  94       0.007  28.251  14.459  1.00 51.03      C2   C  
ATOM    932  OD1 ASP A  94      -0.758  29.164  14.085  1.00 51.03      C2   O  
ATOM    933  OD2 ASP A  94       0.329  27.311  13.706  1.00 51.03      C2   O  
ATOM    934  H   ASP A  94       1.084  28.060  18.540  1.00 51.03      C2   H  
ATOM    935  HA  ASP A  94       1.257  26.345  16.293  1.00 51.03      C2   H  
ATOM    936  HB2 ASP A  94      -0.712  27.532  16.171  1.00 51.03      C2   H  
ATOM    937  HB3 ASP A  94      -0.011  29.053  16.470  1.00 51.03      C2   H  
ATOM    938  N   ARG A  95       3.188  29.020  16.113  1.00 51.71      C2   N  
ATOM    939  CA  ARG A  95       4.417  29.620  15.547  1.00 51.71      C2   C  
ATOM    940  C   ARG A  95       5.701  28.980  16.137  1.00 51.71      C2   C  
ATOM    941  O   ARG A  95       6.691  28.831  15.428  1.00 51.71      C2   O  
ATOM    942  CB  ARG A  95       4.374  31.129  15.637  1.00 51.71      C2   C  
ATOM    943  CG  ARG A  95       5.617  31.856  15.124  1.00 51.71      C2   C  
ATOM    944  CD  ARG A  95       5.437  33.348  14.645  1.00 51.71      C2   C  
ATOM    945  NE  ARG A  95       4.696  33.389  13.367  1.00 51.71      C2   N  
ATOM    946  CZ  ARG A  95       4.344  34.535  12.804  1.00 51.71      C2   C  
ATOM    947  NH1 ARG A  95       4.413  35.735  13.395  1.00 51.71      C2   N  
ATOM    948  NH2 ARG A  95       3.686  34.503  11.693  1.00 51.71      C2   N  
ATOM    949  H   ARG A  95       2.640  29.412  16.865  1.00 51.71      C2   H  
ATOM    950  HA  ARG A  95       4.509  29.479  14.471  1.00 51.71      C2   H  
ATOM    951  HB2 ARG A  95       3.591  31.551  15.007  1.00 51.71      C2   H  
ATOM    952  HB3 ARG A  95       4.160  31.511  16.635  1.00 51.71      C2   H  
ATOM    953  HG2 ARG A  95       6.446  31.866  15.831  1.00 51.71      C2   H  
ATOM    954  HG3 ARG A  95       6.016  31.223  14.332  1.00 51.71      C2   H  
ATOM    955  HD2 ARG A  95       4.819  33.938  15.323  1.00 51.71      C2   H  
ATOM    956  HD3 ARG A  95       6.377  33.893  14.553  1.00 51.71      C2   H  
ATOM    957  HE  ARG A  95       4.708  32.528  12.840  1.00 51.71      C2   H  
ATOM    958 HH11 ARG A  95       4.442  35.867  14.396  1.00 51.71      C2   H  
ATOM    959 HH12 ARG A  95       4.159  36.564  12.876  1.00 51.71      C2   H  
ATOM    960 HH21 ARG A  95       3.334  33.618  11.358  1.00 51.71      C2   H  
ATOM    961 HH22 ARG A  95       3.190  35.318  11.360  1.00 51.71      C2   H  
ATOM    962  N   PHE A  96       5.646  28.539  17.452  1.00 44.22      C2   N  
ATOM    963  CA  PHE A  96       6.708  27.739  18.084  1.00 44.22      C2   C  
ATOM    964  C   PHE A  96       7.026  26.454  17.280  1.00 44.22      C2   C  
ATOM    965  O   PHE A  96       8.150  26.307  16.856  1.00 44.22      C2   O  
ATOM    966  CB  PHE A  96       6.457  27.475  19.570  1.00 44.22      C2   C  
ATOM    967  CG  PHE A  96       7.378  26.544  20.234  1.00 44.22      C2   C  
ATOM    968  CD1 PHE A  96       8.759  26.762  20.179  1.00 44.22      C2   C  
ATOM    969  CD2 PHE A  96       6.862  25.583  21.154  1.00 44.22      C2   C  
ATOM    970  CE1 PHE A  96       9.560  25.895  20.955  1.00 44.22      C2   C  
ATOM    971  CE2 PHE A  96       7.705  24.831  21.931  1.00 44.22      C2   C  
ATOM    972  CZ  PHE A  96       9.077  24.975  21.833  1.00 44.22      C2   C  
ATOM    973  H   PHE A  96       4.778  28.738  17.928  1.00 44.22      C2   H  
ATOM    974  HA  PHE A  96       7.562  28.410  17.991  1.00 44.22      C2   H  
ATOM    975  HB2 PHE A  96       6.395  28.488  19.968  1.00 44.22      C2   H  
ATOM    976  HB3 PHE A  96       5.517  26.925  19.533  1.00 44.22      C2   H  
ATOM    977  HD1 PHE A  96       9.092  27.573  19.548  1.00 44.22      C2   H  
ATOM    978  HD2 PHE A  96       5.837  25.346  21.399  1.00 44.22      C2   H  
ATOM    979  HE1 PHE A  96      10.635  25.929  20.855  1.00 44.22      C2   H  
ATOM    980  HE2 PHE A  96       7.209  24.152  22.609  1.00 44.22      C2   H  
ATOM    981  HZ  PHE A  96       9.783  24.393  22.407  1.00 44.22      C2   H  
ATOM    982  N   MET A  97       6.009  25.658  16.854  1.00 46.57      C2   N  
ATOM    983  CA  MET A  97       6.044  24.504  15.920  1.00 46.57      C2   C  
ATOM    984  C   MET A  97       6.496  24.870  14.431  1.00 46.57      C2   C  
ATOM    985  O   MET A  97       7.161  24.055  13.751  1.00 46.57      C2   O  
ATOM    986  CB  MET A  97       4.618  23.899  15.946  1.00 46.57      C2   C  
ATOM    987  CG  MET A  97       4.229  23.048  17.155  1.00 46.57      C2   C  
ATOM    988  SD  MET A  97       2.428  22.841  17.389  1.00 46.57      C2   S  
ATOM    989  CE  MET A  97       1.994  21.921  15.877  1.00 46.57      C2   C  
ATOM    990  H   MET A  97       5.088  25.926  17.171  1.00 46.57      C2   H  
ATOM    991  HA  MET A  97       6.773  23.797  16.316  1.00 46.57      C2   H  
ATOM    992  HB2 MET A  97       3.824  24.621  15.762  1.00 46.57      C2   H  
ATOM    993  HB3 MET A  97       4.690  23.297  15.039  1.00 46.57      C2   H  
ATOM    994  HG2 MET A  97       4.830  22.141  17.084  1.00 46.57      C2   H  
ATOM    995  HG3 MET A  97       4.685  23.388  18.085  1.00 46.57      C2   H  
ATOM    996  HE1 MET A  97       1.011  21.451  15.877  1.00 46.57      C2   H  
ATOM    997  HE2 MET A  97       2.181  22.543  15.002  1.00 46.57      C2   H  
ATOM    998  HE3 MET A  97       2.656  21.069  15.721  1.00 46.57      C2   H  
ATOM    999  N   SER A  98       6.133  26.070  14.034  1.00 48.28      C2   N  
ATOM   1000  CA  SER A  98       6.648  26.776  12.771  1.00 48.28      C2   C  
ATOM   1001  C   SER A  98       8.158  27.082  12.732  1.00 48.28      C2   C  
ATOM   1002  O   SER A  98       8.885  26.940  11.680  1.00 48.28      C2   O  
ATOM   1003  CB  SER A  98       5.707  27.997  12.492  1.00 48.28      C2   C  
ATOM   1004  OG  SER A  98       5.861  28.278  11.137  1.00 48.28      C2   O  
ATOM   1005  H   SER A  98       5.496  26.657  14.554  1.00 48.28      C2   H  
ATOM   1006  HA  SER A  98       6.470  26.035  11.992  1.00 48.28      C2   H  
ATOM   1007  HB2 SER A  98       4.640  27.811  12.610  1.00 48.28      C2   H  
ATOM   1008  HB3 SER A  98       6.016  28.801  13.159  1.00 48.28      C2   H  
ATOM   1009  HG  SER A  98       5.480  29.151  11.019  1.00 48.28      C2   H  
ATOM   1010  N   SER A  99       8.659  27.461  13.889  1.00 47.82      C2   N  
ATOM   1011  CA  SER A  99      10.044  27.806  14.087  1.00 47.82      C2   C  
ATOM   1012  C   SER A  99      10.924  26.563  14.389  1.00 47.82      C2   C  
ATOM   1013  O   SER A  99      12.042  26.523  13.918  1.00 47.82      C2   O  
ATOM   1014  CB  SER A  99      10.195  28.839  15.199  1.00 47.82      C2   C  
ATOM   1015  OG  SER A  99       9.938  28.412  16.537  1.00 47.82      C2   O  
ATOM   1016  H   SER A  99       7.986  27.764  14.578  1.00 47.82      C2   H  
ATOM   1017  HA  SER A  99      10.374  28.275  13.160  1.00 47.82      C2   H  
ATOM   1018  HB2 SER A  99      11.248  29.112  15.131  1.00 47.82      C2   H  
ATOM   1019  HB3 SER A  99       9.520  29.686  15.075  1.00 47.82      C2   H  
ATOM   1020  HG  SER A  99       9.114  27.921  16.551  1.00 47.82      C2   H  
ATOM   1021  N   ILE A 100      10.331  25.453  14.977  1.00 46.17      C2   N  
ATOM   1022  CA  ILE A 100      10.822  24.139  15.010  1.00 46.17      C2   C  
ATOM   1023  C   ILE A 100      10.891  23.444  13.639  1.00 46.17      C2   C  
ATOM   1024  O   ILE A 100      11.904  22.740  13.421  1.00 46.17      C2   O  
ATOM   1025  CB  ILE A 100      10.010  23.203  16.069  1.00 46.17      C2   C  
ATOM   1026  CG1 ILE A 100      10.283  23.637  17.500  1.00 46.17      C2   C  
ATOM   1027  CG2 ILE A 100      10.031  21.648  15.966  1.00 46.17      C2   C  
ATOM   1028  CD1 ILE A 100       9.163  23.397  18.493  1.00 46.17      C2   C  
ATOM   1029  H   ILE A 100       9.557  25.610  15.606  1.00 46.17      C2   H  
ATOM   1030  HA  ILE A 100      11.853  24.354  15.289  1.00 46.17      C2   H  
ATOM   1031  HB  ILE A 100       8.960  23.452  15.914  1.00 46.17      C2   H  
ATOM   1032 HG12 ILE A 100      11.225  23.149  17.748  1.00 46.17      C2   H  
ATOM   1033 HG13 ILE A 100      10.518  24.669  17.761  1.00 46.17      C2   H  
ATOM   1034 HG21 ILE A 100       9.420  21.114  16.693  1.00 46.17      C2   H  
ATOM   1035 HG22 ILE A 100       9.744  21.394  14.946  1.00 46.17      C2   H  
ATOM   1036 HG23 ILE A 100      11.012  21.173  15.961  1.00 46.17      C2   H  
ATOM   1037 HD11 ILE A 100       8.255  23.985  18.361  1.00 46.17      C2   H  
ATOM   1038 HD12 ILE A 100       8.716  22.406  18.416  1.00 46.17      C2   H  
ATOM   1039 HD13 ILE A 100       9.642  23.572  19.456  1.00 46.17      C2   H  
ATOM   1040  N   GLU A 101       9.893  23.587  12.743  1.00 48.22      C2   N  
ATOM   1041  CA  GLU A 101       9.925  23.260  11.327  1.00 48.22      C2   C  
ATOM   1042  C   GLU A 101      11.142  23.834  10.573  1.00 48.22      C2   C  
ATOM   1043  O   GLU A 101      11.569  23.128   9.719  1.00 48.22      C2   O  
ATOM   1044  CB  GLU A 101       8.575  23.717  10.737  1.00 48.22      C2   C  
ATOM   1045  CG  GLU A 101       8.189  23.098   9.353  1.00 48.22      C2   C  
ATOM   1046  CD  GLU A 101       6.775  23.442   8.896  1.00 48.22      C2   C  
ATOM   1047  OE1 GLU A 101       6.569  24.612   8.645  1.00 48.22      C2   O  
ATOM   1048  OE2 GLU A 101       5.903  22.556   8.883  1.00 48.22      C2   O  
ATOM   1049  H   GLU A 101       8.978  23.866  13.068  1.00 48.22      C2   H  
ATOM   1050  HA  GLU A 101       9.930  22.177  11.203  1.00 48.22      C2   H  
ATOM   1051  HB2 GLU A 101       7.721  23.486  11.374  1.00 48.22      C2   H  
ATOM   1052  HB3 GLU A 101       8.704  24.791  10.607  1.00 48.22      C2   H  
ATOM   1053  HG2 GLU A 101       8.840  23.302   8.504  1.00 48.22      C2   H  
ATOM   1054  HG3 GLU A 101       8.039  22.019   9.391  1.00 48.22      C2   H  
ATOM   1055  N   VAL A 102      11.577  25.019  10.917  1.00 49.32      C2   N  
ATOM   1056  CA  VAL A 102      12.729  25.660  10.304  1.00 49.32      C2   C  
ATOM   1057  C   VAL A 102      14.067  25.065  10.816  1.00 49.32      C2   C  
ATOM   1058  O   VAL A 102      14.893  24.665  10.008  1.00 49.32      C2   O  
ATOM   1059  CB  VAL A 102      12.737  27.200  10.490  1.00 49.32      C2   C  
ATOM   1060  CG1 VAL A 102      14.084  27.984  10.108  1.00 49.32      C2   C  
ATOM   1061  CG2 VAL A 102      11.590  27.718   9.549  1.00 49.32      C2   C  
ATOM   1062  H   VAL A 102      11.092  25.478  11.675  1.00 49.32      C2   H  
ATOM   1063  HA  VAL A 102      12.790  25.574   9.219  1.00 49.32      C2   H  
ATOM   1064  HB  VAL A 102      12.582  27.500  11.527  1.00 49.32      C2   H  
ATOM   1065 HG11 VAL A 102      13.924  29.041   9.893  1.00 49.32      C2   H  
ATOM   1066 HG12 VAL A 102      14.772  27.827  10.939  1.00 49.32      C2   H  
ATOM   1067 HG13 VAL A 102      14.521  27.548   9.210  1.00 49.32      C2   H  
ATOM   1068 HG21 VAL A 102      10.765  27.012   9.453  1.00 49.32      C2   H  
ATOM   1069 HG22 VAL A 102      11.209  28.701   9.827  1.00 49.32      C2   H  
ATOM   1070 HG23 VAL A 102      11.929  27.672   8.514  1.00 49.32      C2   H  
ATOM   1071  N   ILE A 103      14.155  24.713  12.158  1.00 49.82      C2   N  
ATOM   1072  CA  ILE A 103      15.229  23.932  12.830  1.00 49.82      C2   C  
ATOM   1073  C   ILE A 103      15.335  22.421  12.392  1.00 49.82      C2   C  
ATOM   1074  O   ILE A 103      16.530  21.962  12.408  1.00 49.82      C2   O  
ATOM   1075  CB  ILE A 103      15.010  23.969  14.431  1.00 49.82      C2   C  
ATOM   1076  CG1 ILE A 103      15.110  25.511  14.770  1.00 49.82      C2   C  
ATOM   1077  CG2 ILE A 103      16.082  23.238  15.261  1.00 49.82      C2   C  
ATOM   1078  CD1 ILE A 103      14.809  25.851  16.189  1.00 49.82      C2   C  
ATOM   1079  H   ILE A 103      13.395  24.989  12.763  1.00 49.82      C2   H  
ATOM   1080  HA  ILE A 103      16.146  24.420  12.498  1.00 49.82      C2   H  
ATOM   1081  HB  ILE A 103      14.012  23.640  14.722  1.00 49.82      C2   H  
ATOM   1082 HG12 ILE A 103      16.126  25.869  14.603  1.00 49.82      C2   H  
ATOM   1083 HG13 ILE A 103      14.442  26.096  14.138  1.00 49.82      C2   H  
ATOM   1084 HG21 ILE A 103      15.998  23.288  16.347  1.00 49.82      C2   H  
ATOM   1085 HG22 ILE A 103      16.201  22.178  15.035  1.00 49.82      C2   H  
ATOM   1086 HG23 ILE A 103      17.071  23.557  14.932  1.00 49.82      C2   H  
ATOM   1087 HD11 ILE A 103      14.214  26.764  16.155  1.00 49.82      C2   H  
ATOM   1088 HD12 ILE A 103      14.356  25.049  16.771  1.00 49.82      C2   H  
ATOM   1089 HD13 ILE A 103      15.753  26.097  16.675  1.00 49.82      C2   H  
ATOM   1090  N   THR A 104      14.238  21.779  12.054  1.00 49.06      C2   N  
ATOM   1091  CA  THR A 104      14.259  20.341  11.777  1.00 49.06      C2   C  
ATOM   1092  C   THR A 104      14.148  20.062  10.247  1.00 49.06      C2   C  
ATOM   1093  O   THR A 104      14.378  18.975   9.790  1.00 49.06      C2   O  
ATOM   1094  CB  THR A 104      13.182  19.599  12.633  1.00 49.06      C2   C  
ATOM   1095  CG2 THR A 104      13.426  19.624  14.073  1.00 49.06      C2   C  
ATOM   1096  OG1 THR A 104      11.974  20.243  12.319  1.00 49.06      C2   O  
ATOM   1097  H   THR A 104      13.375  22.301  12.106  1.00 49.06      C2   H  
ATOM   1098  HA  THR A 104      15.202  19.893  12.090  1.00 49.06      C2   H  
ATOM   1099  HB  THR A 104      13.069  18.575  12.277  1.00 49.06      C2   H  
ATOM   1100  HG1 THR A 104      11.887  21.024  12.870  1.00 49.06      C2   H  
ATOM   1101 HG21 THR A 104      14.255  18.949  14.285  1.00 49.06      C2   H  
ATOM   1102 HG22 THR A 104      13.759  20.621  14.363  1.00 49.06      C2   H  
ATOM   1103 HG23 THR A 104      12.572  19.495  14.738  1.00 49.06      C2   H  
ATOM   1104  N   SER A 105      14.067  21.201   9.491  1.00 52.39      C2   N  
ATOM   1105  CA  SER A 105      14.232  21.070   8.035  1.00 52.39      C2   C  
ATOM   1106  C   SER A 105      15.685  21.218   7.736  1.00 52.39      C2   C  
ATOM   1107  O   SER A 105      16.446  21.627   8.570  1.00 52.39      C2   O  
ATOM   1108  CB  SER A 105      13.382  22.158   7.263  1.00 52.39      C2   C  
ATOM   1109  OG  SER A 105      13.515  23.456   7.604  1.00 52.39      C2   O  
ATOM   1110  H   SER A 105      14.323  22.107   9.855  1.00 52.39      C2   H  
ATOM   1111  HA  SER A 105      13.884  20.113   7.646  1.00 52.39      C2   H  
ATOM   1112  HB2 SER A 105      13.590  22.048   6.199  1.00 52.39      C2   H  
ATOM   1113  HB3 SER A 105      12.361  21.783   7.334  1.00 52.39      C2   H  
ATOM   1114  HG  SER A 105      12.798  23.665   8.207  1.00 52.39      C2   H  
ATOM   1115  N   GLN A 106      16.075  21.067   6.445  1.00 59.97      C2   N  
ATOM   1116  CA  GLN A 106      17.460  21.226   5.967  1.00 59.97      C2   C  
ATOM   1117  C   GLN A 106      17.305  22.131   4.764  1.00 59.97      C2   C  
ATOM   1118  O   GLN A 106      16.471  21.861   3.912  1.00 59.97      C2   O  
ATOM   1119  CB  GLN A 106      18.109  19.838   5.553  1.00 59.97      C2   C  
ATOM   1120  CG  GLN A 106      18.296  18.741   6.652  1.00 59.97      C2   C  
ATOM   1121  CD  GLN A 106      19.459  19.000   7.582  1.00 59.97      C2   C  
ATOM   1122  NE2 GLN A 106      19.998  18.121   8.360  1.00 59.97      C2   N  
ATOM   1123  OE1 GLN A 106      19.944  20.117   7.645  1.00 59.97      C2   O  
ATOM   1124  H   GLN A 106      15.487  20.924   5.637  1.00 59.97      C2   H  
ATOM   1125  HA  GLN A 106      17.972  21.866   6.686  1.00 59.97      C2   H  
ATOM   1126  HB2 GLN A 106      17.428  19.433   4.805  1.00 59.97      C2   H  
ATOM   1127  HB3 GLN A 106      19.062  20.018   5.056  1.00 59.97      C2   H  
ATOM   1128  HG2 GLN A 106      17.370  18.753   7.226  1.00 59.97      C2   H  
ATOM   1129  HG3 GLN A 106      18.366  17.734   6.241  1.00 59.97      C2   H  
ATOM   1130 HE21 GLN A 106      19.737  17.151   8.246  1.00 59.97      C2   H  
ATOM   1131 HE22 GLN A 106      20.902  18.256   8.789  1.00 59.97      C2   H  
ATOM   1132  N   GLU A 107      18.200  23.131   4.610  1.00 64.69      C2   N  
ATOM   1133  CA  GLU A 107      18.243  24.074   3.507  1.00 64.69      C2   C  
ATOM   1134  C   GLU A 107      18.743  23.533   2.130  1.00 64.69      C2   C  
ATOM   1135  O   GLU A 107      19.632  22.640   2.143  1.00 64.69      C2   O  
ATOM   1136  CB  GLU A 107      19.158  25.310   3.849  1.00 64.69      C2   C  
ATOM   1137  CG  GLU A 107      18.442  26.242   4.824  1.00 64.69      C2   C  
ATOM   1138  CD  GLU A 107      19.275  27.507   5.098  1.00 64.69      C2   C  
ATOM   1139  OE1 GLU A 107      19.882  27.936   4.122  1.00 64.69      C2   O  
ATOM   1140  OE2 GLU A 107      19.295  27.883   6.295  1.00 64.69      C2   O  
ATOM   1141  H   GLU A 107      18.983  23.228   5.241  1.00 64.69      C2   H  
ATOM   1142  HA  GLU A 107      17.194  24.315   3.338  1.00 64.69      C2   H  
ATOM   1143  HB2 GLU A 107      20.152  24.984   4.156  1.00 64.69      C2   H  
ATOM   1144  HB3 GLU A 107      19.415  25.851   2.939  1.00 64.69      C2   H  
ATOM   1145  HG2 GLU A 107      17.479  26.669   4.543  1.00 64.69      C2   H  
ATOM   1146  HG3 GLU A 107      18.310  25.743   5.784  1.00 64.69      C2   H  
ATOM   1147  N   LYS A 108      18.286  23.961   0.948  1.00 68.82      C2   N  
ATOM   1148  CA  LYS A 108      18.907  23.787  -0.335  1.00 68.82      C2   C  
ATOM   1149  C   LYS A 108      18.776  25.062  -1.156  1.00 68.82      C2   C  
ATOM   1150  O   LYS A 108      17.646  25.517  -1.138  1.00 68.82      C2   O  
ATOM   1151  CB  LYS A 108      18.236  22.552  -0.980  1.00 68.82      C2   C  
ATOM   1152  CG  LYS A 108      18.839  22.223  -2.355  1.00 68.82      C2   C  
ATOM   1153  CD  LYS A 108      18.247  20.914  -2.923  1.00 68.82      C2   C  
ATOM   1154  CE  LYS A 108      18.797  20.587  -4.328  1.00 68.82      C2   C  
ATOM   1155  NZ  LYS A 108      19.280  19.223  -4.544  1.00 68.82      C2   N  
ATOM   1156  H   LYS A 108      17.497  24.590   0.895  1.00 68.82      C2   H  
ATOM   1157  HA  LYS A 108      19.964  23.528  -0.273  1.00 68.82      C2   H  
ATOM   1158  HB2 LYS A 108      18.435  21.677  -0.362  1.00 68.82      C2   H  
ATOM   1159  HB3 LYS A 108      17.161  22.698  -1.084  1.00 68.82      C2   H  
ATOM   1160  HG2 LYS A 108      18.614  22.986  -3.101  1.00 68.82      C2   H  
ATOM   1161  HG3 LYS A 108      19.922  22.139  -2.275  1.00 68.82      C2   H  
ATOM   1162  HD2 LYS A 108      18.629  20.128  -2.272  1.00 68.82      C2   H  
ATOM   1163  HD3 LYS A 108      17.165  21.041  -2.976  1.00 68.82      C2   H  
ATOM   1164  HE2 LYS A 108      18.079  20.700  -5.141  1.00 68.82      C2   H  
ATOM   1165  HE3 LYS A 108      19.701  21.155  -4.548  1.00 68.82      C2   H  
ATOM   1166  HZ1 LYS A 108      19.615  19.201  -5.496  1.00 68.82      C2   H  
ATOM   1167  HZ2 LYS A 108      20.124  18.995  -4.039  1.00 68.82      C2   H  
ATOM   1168  HZ3 LYS A 108      18.546  18.534  -4.461  1.00 68.82      C2   H  
ATOM   1169  N   GLU A 109      19.832  25.488  -1.866  1.00 78.13      C2   N  
ATOM   1170  CA  GLU A 109      19.881  26.693  -2.616  1.00 78.13      C2   C  
ATOM   1171  C   GLU A 109      19.388  26.413  -4.078  1.00 78.13      C2   C  
ATOM   1172  O   GLU A 109      20.153  25.974  -4.886  1.00 78.13      C2   O  
ATOM   1173  CB  GLU A 109      21.303  27.239  -2.587  1.00 78.13      C2   C  
ATOM   1174  CG  GLU A 109      21.439  28.503  -3.522  1.00 78.13      C2   C  
ATOM   1175  CD  GLU A 109      22.545  29.409  -2.917  1.00 78.13      C2   C  
ATOM   1176  OE1 GLU A 109      23.745  29.137  -3.247  1.00 78.13      C2   O  
ATOM   1177  OE2 GLU A 109      22.141  30.099  -1.946  1.00 78.13      C2   O  
ATOM   1178  H   GLU A 109      20.719  25.017  -1.758  1.00 78.13      C2   H  
ATOM   1179  HA  GLU A 109      19.290  27.501  -2.185  1.00 78.13      C2   H  
ATOM   1180  HB2 GLU A 109      21.684  27.452  -1.588  1.00 78.13      C2   H  
ATOM   1181  HB3 GLU A 109      21.979  26.442  -2.897  1.00 78.13      C2   H  
ATOM   1182  HG2 GLU A 109      21.582  28.123  -4.534  1.00 78.13      C2   H  
ATOM   1183  HG3 GLU A 109      20.564  29.147  -3.439  1.00 78.13      C2   H  
ATOM   1184  N   ILE A 110      18.122  26.528  -4.364  1.00 76.75      C2   N  
ATOM   1185  CA  ILE A 110      17.561  26.243  -5.697  1.00 76.75      C2   C  
ATOM   1186  C   ILE A 110      17.554  27.545  -6.582  1.00 76.75      C2   C  
ATOM   1187  O   ILE A 110      16.854  28.496  -6.245  1.00 76.75      C2   O  
ATOM   1188  CB  ILE A 110      16.073  25.656  -5.685  1.00 76.75      C2   C  
ATOM   1189  CG1 ILE A 110      15.916  24.329  -4.887  1.00 76.75      C2   C  
ATOM   1190  CG2 ILE A 110      15.498  25.444  -7.102  1.00 76.75      C2   C  
ATOM   1191  CD1 ILE A 110      16.700  23.171  -5.459  1.00 76.75      C2   C  
ATOM   1192  H   ILE A 110      17.568  27.065  -3.712  1.00 76.75      C2   H  
ATOM   1193  HA  ILE A 110      18.207  25.446  -6.064  1.00 76.75      C2   H  
ATOM   1194  HB  ILE A 110      15.389  26.361  -5.212  1.00 76.75      C2   H  
ATOM   1195 HG12 ILE A 110      16.131  24.499  -3.832  1.00 76.75      C2   H  
ATOM   1196 HG13 ILE A 110      14.930  23.873  -4.797  1.00 76.75      C2   H  
ATOM   1197 HG21 ILE A 110      16.191  24.862  -7.710  1.00 76.75      C2   H  
ATOM   1198 HG22 ILE A 110      14.687  24.727  -6.975  1.00 76.75      C2   H  
ATOM   1199 HG23 ILE A 110      15.304  26.334  -7.700  1.00 76.75      C2   H  
ATOM   1200 HD11 ILE A 110      16.604  22.984  -6.529  1.00 76.75      C2   H  
ATOM   1201 HD12 ILE A 110      17.760  23.331  -5.262  1.00 76.75      C2   H  
ATOM   1202 HD13 ILE A 110      16.423  22.265  -4.920  1.00 76.75      C2   H  
ATOM   1203  N   THR A 111      18.269  27.512  -7.672  1.00 84.13      C2   N  
ATOM   1204  CA  THR A 111      18.168  28.507  -8.721  1.00 84.13      C2   C  
ATOM   1205  C   THR A 111      16.982  28.141  -9.711  1.00 84.13      C2   C  
ATOM   1206  O   THR A 111      16.995  27.154 -10.434  1.00 84.13      C2   O  
ATOM   1207  CB  THR A 111      19.490  28.674  -9.556  1.00 84.13      C2   C  
ATOM   1208  CG2 THR A 111      19.458  29.836 -10.528  1.00 84.13      C2   C  
ATOM   1209  OG1 THR A 111      20.558  28.957  -8.645  1.00 84.13      C2   O  
ATOM   1210  H   THR A 111      18.985  26.813  -7.811  1.00 84.13      C2   H  
ATOM   1211  HA  THR A 111      17.891  29.454  -8.258  1.00 84.13      C2   H  
ATOM   1212  HB  THR A 111      19.523  27.735 -10.107  1.00 84.13      C2   H  
ATOM   1213  HG1 THR A 111      20.764  28.143  -8.180  1.00 84.13      C2   H  
ATOM   1214 HG21 THR A 111      20.400  29.860 -11.076  1.00 84.13      C2   H  
ATOM   1215 HG22 THR A 111      18.754  29.774 -11.359  1.00 84.13      C2   H  
ATOM   1216 HG23 THR A 111      19.265  30.833 -10.133  1.00 84.13      C2   H  
ATOM   1217  N   ILE A 112      15.926  28.898  -9.683  1.00 85.92      C2   N  
ATOM   1218  CA  ILE A 112      14.663  28.776 -10.440  1.00 85.92      C2   C  
ATOM   1219  C   ILE A 112      14.787  29.340 -11.827  1.00 85.92      C2   C  
ATOM   1220  O   ILE A 112      15.462  30.337 -12.018  1.00 85.92      C2   O  
ATOM   1221  CB  ILE A 112      13.370  29.228  -9.760  1.00 85.92      C2   C  
ATOM   1222  CG1 ILE A 112      13.146  28.482  -8.440  1.00 85.92      C2   C  
ATOM   1223  CG2 ILE A 112      12.027  29.290 -10.633  1.00 85.92      C2   C  
ATOM   1224  CD1 ILE A 112      11.992  29.004  -7.533  1.00 85.92      C2   C  
ATOM   1225  H   ILE A 112      16.046  29.836  -9.327  1.00 85.92      C2   H  
ATOM   1226  HA  ILE A 112      14.535  27.705 -10.594  1.00 85.92      C2   H  
ATOM   1227  HB  ILE A 112      13.585  30.256  -9.470  1.00 85.92      C2   H  
ATOM   1228 HG12 ILE A 112      12.878  27.447  -8.654  1.00 85.92      C2   H  
ATOM   1229 HG13 ILE A 112      14.079  28.376  -7.886  1.00 85.92      C2   H  
ATOM   1230 HG21 ILE A 112      11.313  29.920 -10.102  1.00 85.92      C2   H  
ATOM   1231 HG22 ILE A 112      12.163  29.849 -11.559  1.00 85.92      C2   H  
ATOM   1232 HG23 ILE A 112      11.717  28.253 -10.760  1.00 85.92      C2   H  
ATOM   1233 HD11 ILE A 112      11.905  30.075  -7.715  1.00 85.92      C2   H  
ATOM   1234 HD12 ILE A 112      11.033  28.531  -7.745  1.00 85.92      C2   H  
ATOM   1235 HD13 ILE A 112      12.259  28.827  -6.491  1.00 85.92      C2   H  
ATOM   1236  N   LYS A 113      14.255  28.586 -12.817  1.00100.97      C2   N  
ATOM   1237  CA  LYS A 113      14.435  28.945 -14.245  1.00100.97      C2   C  
ATOM   1238  C   LYS A 113      13.007  29.104 -14.787  1.00100.97      C2   C  
ATOM   1239  O   LYS A 113      12.179  28.131 -14.843  1.00100.97      C2   O  
ATOM   1240  CB  LYS A 113      15.405  27.939 -14.977  1.00100.97      C2   C  
ATOM   1241  CG  LYS A 113      16.823  27.967 -14.425  1.00100.97      C2   C  
ATOM   1242  CD  LYS A 113      17.793  26.973 -15.078  1.00100.97      C2   C  
ATOM   1243  CE  LYS A 113      19.259  26.943 -14.472  1.00100.97      C2   C  
ATOM   1244  NZ  LYS A 113      19.950  25.788 -14.948  1.00100.97      C2   N  
ATOM   1245  H   LYS A 113      13.456  28.007 -12.601  1.00100.97      C2   H  
ATOM   1246  HA  LYS A 113      14.862  29.937 -14.387  1.00100.97      C2   H  
ATOM   1247  HB2 LYS A 113      14.988  26.940 -15.096  1.00100.97      C2   H  
ATOM   1248  HB3 LYS A 113      15.500  28.255 -16.016  1.00100.97      C2   H  
ATOM   1249  HG2 LYS A 113      17.275  28.940 -14.614  1.00100.97      C2   H  
ATOM   1250  HG3 LYS A 113      16.910  27.733 -13.364  1.00100.97      C2   H  
ATOM   1251  HD2 LYS A 113      17.325  26.004 -14.904  1.00100.97      C2   H  
ATOM   1252  HD3 LYS A 113      17.827  27.203 -16.142  1.00100.97      C2   H  
ATOM   1253  HE2 LYS A 113      19.903  27.812 -14.604  1.00100.97      C2   H  
ATOM   1254  HE3 LYS A 113      19.120  27.078 -13.399  1.00100.97      C2   H  
ATOM   1255  HZ1 LYS A 113      20.945  25.906 -14.822  1.00100.97      C2   H  
ATOM   1256  HZ2 LYS A 113      19.645  24.897 -14.583  1.00100.97      C2   H  
ATOM   1257  HZ3 LYS A 113      19.781  25.722 -15.941  1.00100.97      C2   H  
ATOM   1258  N   LYS A 114      12.595  30.376 -14.896  1.00111.80      C2   N  
ATOM   1259  CA  LYS A 114      11.211  30.847 -15.003  1.00111.80      C2   C  
ATOM   1260  C   LYS A 114      11.095  31.266 -16.479  1.00111.80      C2   C  
ATOM   1261  O   LYS A 114      11.780  32.276 -16.899  1.00111.80      C2   O  
ATOM   1262  CB  LYS A 114      11.040  31.841 -13.786  1.00111.80      C2   C  
ATOM   1263  CG  LYS A 114       9.687  32.573 -13.855  1.00111.80      C2   C  
ATOM   1264  CD  LYS A 114       9.222  33.466 -12.701  1.00111.80      C2   C  
ATOM   1265  CE  LYS A 114       7.715  33.877 -12.826  1.00111.80      C2   C  
ATOM   1266  NZ  LYS A 114       7.372  34.587 -14.086  1.00111.80      C2   N  
ATOM   1267  H   LYS A 114      13.294  31.100 -14.812  1.00111.80      C2   H  
ATOM   1268  HA  LYS A 114      10.511  30.032 -14.817  1.00111.80      C2   H  
ATOM   1269  HB2 LYS A 114      10.996  31.306 -12.837  1.00111.80      C2   H  
ATOM   1270  HB3 LYS A 114      11.837  32.558 -13.589  1.00111.80      C2   H  
ATOM   1271  HG2 LYS A 114       9.697  33.090 -14.814  1.00111.80      C2   H  
ATOM   1272  HG3 LYS A 114       8.961  31.759 -13.860  1.00111.80      C2   H  
ATOM   1273  HD2 LYS A 114       9.260  32.891 -11.776  1.00111.80      C2   H  
ATOM   1274  HD3 LYS A 114       9.845  34.342 -12.523  1.00111.80      C2   H  
ATOM   1275  HE2 LYS A 114       7.105  32.975 -12.867  1.00111.80      C2   H  
ATOM   1276  HE3 LYS A 114       7.410  34.403 -11.921  1.00111.80      C2   H  
ATOM   1277  HZ1 LYS A 114       7.281  33.937 -14.854  1.00111.80      C2   H  
ATOM   1278  HZ2 LYS A 114       6.549  35.171 -14.048  1.00111.80      C2   H  
ATOM   1279  HZ3 LYS A 114       8.082  35.253 -14.353  1.00111.80      C2   H  
ATOM   1280  N   PRO A 115      10.290  30.526 -17.274  1.00117.40      C2   N  
ATOM   1281  CA  PRO A 115      10.422  30.585 -18.716  1.00117.40      C2   C  
ATOM   1282  C   PRO A 115      10.282  31.938 -19.500  1.00117.40      C2   C  
ATOM   1283  O   PRO A 115      10.514  31.925 -20.676  1.00117.40      C2   O  
ATOM   1284  CB  PRO A 115       9.402  29.546 -19.198  1.00117.40      C2   C  
ATOM   1285  CG  PRO A 115       8.484  29.340 -18.063  1.00117.40      C2   C  
ATOM   1286  CD  PRO A 115       9.352  29.483 -16.870  1.00117.40      C2   C  
ATOM   1287  HA  PRO A 115      11.383  30.271 -19.124  1.00117.40      C2   H  
ATOM   1288  HB2 PRO A 115       8.801  29.688 -20.097  1.00117.40      C2   H  
ATOM   1289  HB3 PRO A 115       9.914  28.604 -19.394  1.00117.40      C2   H  
ATOM   1290  HG2 PRO A 115       7.709  30.099 -17.959  1.00117.40      C2   H  
ATOM   1291  HG3 PRO A 115       7.933  28.401 -18.129  1.00117.40      C2   H  
ATOM   1292  HD2 PRO A 115       8.737  29.865 -16.056  1.00117.40      C2   H  
ATOM   1293  HD3 PRO A 115       9.787  28.521 -16.603  1.00117.40      C2   H  
ATOM   1294  N   ASN A 116       9.923  33.020 -18.798  1.00118.17      C2   N  
ATOM   1295  CA  ASN A 116       9.960  34.364 -19.370  1.00118.17      C2   C  
ATOM   1296  C   ASN A 116      11.314  34.935 -19.433  1.00118.17      C2   C  
ATOM   1297  O   ASN A 116      11.420  36.158 -19.765  1.00118.17      C2   O  
ATOM   1298  CB  ASN A 116       8.896  35.288 -18.764  1.00118.17      C2   C  
ATOM   1299  CG  ASN A 116       7.498  35.152 -19.412  1.00118.17      C2   C  
ATOM   1300  ND2 ASN A 116       6.549  35.880 -18.808  1.00118.17      C2   N  
ATOM   1301  OD1 ASN A 116       7.267  34.475 -20.441  1.00118.17      C2   O  
ATOM   1302  H   ASN A 116       9.900  32.969 -17.789  1.00118.17      C2   H  
ATOM   1303  HA  ASN A 116       9.691  34.391 -20.426  1.00118.17      C2   H  
ATOM   1304  HB2 ASN A 116       8.977  35.229 -17.678  1.00118.17      C2   H  
ATOM   1305  HB3 ASN A 116       9.104  36.318 -19.055  1.00118.17      C2   H  
ATOM   1306 HD21 ASN A 116       6.715  36.478 -18.012  1.00118.17      C2   H  
ATOM   1307 HD22 ASN A 116       5.673  35.908 -19.309  1.00118.17      C2   H  
ATOM   1308  N   GLY A 117      12.363  34.126 -19.261  1.00118.49      C2   N  
ATOM   1309  CA  GLY A 117      13.786  34.616 -19.240  1.00118.49      C2   C  
ATOM   1310  C   GLY A 117      14.272  34.780 -17.769  1.00118.49      C2   C  
ATOM   1311  O   GLY A 117      15.286  35.439 -17.486  1.00118.49      C2   O  
ATOM   1312  H   GLY A 117      12.239  33.137 -19.098  1.00118.49      C2   H  
ATOM   1313  HA2 GLY A 117      14.438  33.860 -19.675  1.00118.49      C2   H  
ATOM   1314  HA3 GLY A 117      13.955  35.461 -19.907  1.00118.49      C2   H  
ATOM   1315  N   GLU A 118      13.383  34.491 -16.782  1.00116.62      C2   N  
ATOM   1316  CA  GLU A 118      13.462  34.978 -15.460  1.00116.62      C2   C  
ATOM   1317  C   GLU A 118      14.124  33.874 -14.565  1.00116.62      C2   C  
ATOM   1318  O   GLU A 118      14.035  32.680 -14.909  1.00116.62      C2   O  
ATOM   1319  CB  GLU A 118      12.016  35.212 -14.968  1.00116.62      C2   C  
ATOM   1320  CG  GLU A 118      11.360  36.502 -15.498  1.00116.62      C2   C  
ATOM   1321  CD  GLU A 118      10.136  36.776 -14.747  1.00116.62      C2   C  
ATOM   1322  OE1 GLU A 118      10.314  37.441 -13.719  1.00116.62      C2   O  
ATOM   1323  OE2 GLU A 118       8.976  36.390 -15.068  1.00116.62      C2   O  
ATOM   1324  H   GLU A 118      12.733  33.735 -16.947  1.00116.62      C2   H  
ATOM   1325  HA  GLU A 118      14.095  35.864 -15.417  1.00116.62      C2   H  
ATOM   1326  HB2 GLU A 118      11.410  34.318 -15.115  1.00116.62      C2   H  
ATOM   1327  HB3 GLU A 118      11.995  35.262 -13.880  1.00116.62      C2   H  
ATOM   1328  HG2 GLU A 118      12.052  37.337 -15.397  1.00116.62      C2   H  
ATOM   1329  HG3 GLU A 118      11.144  36.577 -16.564  1.00116.62      C2   H  
ATOM   1330  N   THR A 119      14.881  34.269 -13.583  1.00105.57      C2   N  
ATOM   1331  CA  THR A 119      15.644  33.393 -12.757  1.00105.57      C2   C  
ATOM   1332  C   THR A 119      15.872  34.190 -11.419  1.00105.57      C2   C  
ATOM   1333  O   THR A 119      15.863  35.448 -11.390  1.00105.57      C2   O  
ATOM   1334  CB  THR A 119      16.975  32.871 -13.364  1.00105.57      C2   C  
ATOM   1335  CG2 THR A 119      17.858  34.023 -13.860  1.00105.57      C2   C  
ATOM   1336  OG1 THR A 119      17.744  32.105 -12.477  1.00105.57      C2   O  
ATOM   1337  H   THR A 119      14.825  35.218 -13.242  1.00105.57      C2   H  
ATOM   1338  HA  THR A 119      14.908  32.593 -12.683  1.00105.57      C2   H  
ATOM   1339  HB  THR A 119      16.707  32.204 -14.183  1.00105.57      C2   H  
ATOM   1340  HG1 THR A 119      17.194  31.323 -12.394  1.00105.57      C2   H  
ATOM   1341 HG21 THR A 119      17.353  34.434 -14.734  1.00105.57      C2   H  
ATOM   1342 HG22 THR A 119      18.118  34.839 -13.185  1.00105.57      C2   H  
ATOM   1343 HG23 THR A 119      18.829  33.717 -14.249  1.00105.57      C2   H  
ATOM   1344  N   THR A 120      15.791  33.537 -10.310  1.00 91.36      C2   N  
ATOM   1345  CA  THR A 120      16.033  33.951  -8.874  1.00 91.36      C2   C  
ATOM   1346  C   THR A 120      16.556  32.716  -8.035  1.00 91.36      C2   C  
ATOM   1347  O   THR A 120      16.215  31.607  -8.430  1.00 91.36      C2   O  
ATOM   1348  CB  THR A 120      14.761  34.455  -8.234  1.00 91.36      C2   C  
ATOM   1349  CG2 THR A 120      13.607  33.402  -8.053  1.00 91.36      C2   C  
ATOM   1350  OG1 THR A 120      14.904  35.049  -6.958  1.00 91.36      C2   O  
ATOM   1351  H   THR A 120      15.484  32.576 -10.351  1.00 91.36      C2   H  
ATOM   1352  HA  THR A 120      16.774  34.729  -8.691  1.00 91.36      C2   H  
ATOM   1353  HB  THR A 120      14.356  35.288  -8.808  1.00 91.36      C2   H  
ATOM   1354  HG1 THR A 120      15.313  35.906  -7.099  1.00 91.36      C2   H  
ATOM   1355 HG21 THR A 120      13.865  32.653  -7.304  1.00 91.36      C2   H  
ATOM   1356 HG22 THR A 120      12.627  33.817  -7.819  1.00 91.36      C2   H  
ATOM   1357 HG23 THR A 120      13.443  32.958  -9.034  1.00 91.36      C2   H  
ATOM   1358  N   LYS A 121      17.380  32.913  -7.004  1.00 84.17      C2   N  
ATOM   1359  CA  LYS A 121      17.808  31.844  -6.045  1.00 84.17      C2   C  
ATOM   1360  C   LYS A 121      16.989  31.821  -4.723  1.00 84.17      C2   C  
ATOM   1361  O   LYS A 121      17.038  32.803  -3.959  1.00 84.17      C2   O  
ATOM   1362  CB  LYS A 121      19.289  32.000  -5.814  1.00 84.17      C2   C  
ATOM   1363  CG  LYS A 121      20.239  31.516  -6.990  1.00 84.17      C2   C  
ATOM   1364  CD  LYS A 121      21.530  32.327  -7.180  1.00 84.17      C2   C  
ATOM   1365  CE  LYS A 121      22.397  31.967  -8.351  1.00 84.17      C2   C  
ATOM   1366  NZ  LYS A 121      22.997  30.604  -8.210  1.00 84.17      C2   N  
ATOM   1367  H   LYS A 121      17.543  33.892  -6.821  1.00 84.17      C2   H  
ATOM   1368  HA  LYS A 121      17.672  30.872  -6.519  1.00 84.17      C2   H  
ATOM   1369  HB2 LYS A 121      19.520  33.032  -5.551  1.00 84.17      C2   H  
ATOM   1370  HB3 LYS A 121      19.641  31.531  -4.896  1.00 84.17      C2   H  
ATOM   1371  HG2 LYS A 121      20.480  30.515  -6.633  1.00 84.17      C2   H  
ATOM   1372  HG3 LYS A 121      19.711  31.535  -7.944  1.00 84.17      C2   H  
ATOM   1373  HD2 LYS A 121      21.253  33.353  -7.424  1.00 84.17      C2   H  
ATOM   1374  HD3 LYS A 121      22.208  32.358  -6.327  1.00 84.17      C2   H  
ATOM   1375  HE2 LYS A 121      21.740  31.795  -9.203  1.00 84.17      C2   H  
ATOM   1376  HE3 LYS A 121      23.145  32.743  -8.517  1.00 84.17      C2   H  
ATOM   1377  HZ1 LYS A 121      23.896  30.633  -8.670  1.00 84.17      C2   H  
ATOM   1378  HZ2 LYS A 121      23.138  30.247  -7.276  1.00 84.17      C2   H  
ATOM   1379  HZ3 LYS A 121      22.475  29.950  -8.775  1.00 84.17      C2   H  
ATOM   1380  N   THR A 122      16.375  30.661  -4.521  1.00 78.52      C2   N  
ATOM   1381  CA  THR A 122      15.561  30.442  -3.368  1.00 78.52      C2   C  
ATOM   1382  C   THR A 122      16.238  29.549  -2.267  1.00 78.52      C2   C  
ATOM   1383  O   THR A 122      16.926  28.553  -2.573  1.00 78.52      C2   O  
ATOM   1384  CB  THR A 122      14.322  29.700  -3.738  1.00 78.52      C2   C  
ATOM   1385  CG2 THR A 122      13.223  29.599  -2.666  1.00 78.52      C2   C  
ATOM   1386  OG1 THR A 122      13.629  30.636  -4.649  1.00 78.52      C2   O  
ATOM   1387  H   THR A 122      16.561  29.880  -5.134  1.00 78.52      C2   H  
ATOM   1388  HA  THR A 122      15.408  31.377  -2.829  1.00 78.52      C2   H  
ATOM   1389  HB  THR A 122      14.530  28.754  -4.238  1.00 78.52      C2   H  
ATOM   1390  HG1 THR A 122      14.103  30.712  -5.480  1.00 78.52      C2   H  
ATOM   1391 HG21 THR A 122      13.201  30.557  -2.147  1.00 78.52      C2   H  
ATOM   1392 HG22 THR A 122      12.211  29.429  -3.033  1.00 78.52      C2   H  
ATOM   1393 HG23 THR A 122      13.527  28.819  -1.967  1.00 78.52      C2   H  
ATOM   1394  N   THR A 123      16.241  30.007  -0.978  1.00 72.16      C2   N  
ATOM   1395  CA  THR A 123      16.346  29.093   0.124  1.00 72.16      C2   C  
ATOM   1396  C   THR A 123      15.086  28.238   0.157  1.00 72.16      C2   C  
ATOM   1397  O   THR A 123      14.114  28.714   0.763  1.00 72.16      C2   O  
ATOM   1398  CB  THR A 123      16.559  29.969   1.397  1.00 72.16      C2   C  
ATOM   1399  CG2 THR A 123      16.536  29.260   2.752  1.00 72.16      C2   C  
ATOM   1400  OG1 THR A 123      17.840  30.491   1.195  1.00 72.16      C2   O  
ATOM   1401  H   THR A 123      15.732  30.852  -0.764  1.00 72.16      C2   H  
ATOM   1402  HA  THR A 123      17.157  28.411  -0.133  1.00 72.16      C2   H  
ATOM   1403  HB  THR A 123      15.830  30.779   1.423  1.00 72.16      C2   H  
ATOM   1404  HG1 THR A 123      17.727  31.264   0.638  1.00 72.16      C2   H  
ATOM   1405 HG21 THR A 123      15.586  28.751   2.913  1.00 72.16      C2   H  
ATOM   1406 HG22 THR A 123      17.294  28.479   2.817  1.00 72.16      C2   H  
ATOM   1407 HG23 THR A 123      16.810  29.694   3.713  1.00 72.16      C2   H  
ATOM   1408  N   VAL A 124      15.135  27.081  -0.516  1.00 64.23      C2   N  
ATOM   1409  CA  VAL A 124      13.999  26.201  -0.275  1.00 64.23      C2   C  
ATOM   1410  C   VAL A 124      14.401  25.280   0.866  1.00 64.23      C2   C  
ATOM   1411  O   VAL A 124      15.356  24.500   0.683  1.00 64.23      C2   O  
ATOM   1412  CB  VAL A 124      13.682  25.201  -1.487  1.00 64.23      C2   C  
ATOM   1413  CG1 VAL A 124      12.604  24.123  -1.142  1.00 64.23      C2   C  
ATOM   1414  CG2 VAL A 124      13.310  25.994  -2.743  1.00 64.23      C2   C  
ATOM   1415  H   VAL A 124      16.011  26.710  -0.856  1.00 64.23      C2   H  
ATOM   1416  HA  VAL A 124      13.051  26.706  -0.095  1.00 64.23      C2   H  
ATOM   1417  HB  VAL A 124      14.641  24.757  -1.756  1.00 64.23      C2   H  
ATOM   1418 HG11 VAL A 124      11.940  23.777  -1.934  1.00 64.23      C2   H  
ATOM   1419 HG12 VAL A 124      13.074  23.179  -0.866  1.00 64.23      C2   H  
ATOM   1420 HG13 VAL A 124      12.070  24.346  -0.219  1.00 64.23      C2   H  
ATOM   1421 HG21 VAL A 124      14.094  26.653  -3.114  1.00 64.23      C2   H  
ATOM   1422 HG22 VAL A 124      13.164  25.269  -3.544  1.00 64.23      C2   H  
ATOM   1423 HG23 VAL A 124      12.429  26.630  -2.659  1.00 64.23      C2   H  
ATOM   1424  N   ARG A 125      13.741  25.460   2.052  1.00 56.82      C2   N  
ATOM   1425  CA  ARG A 125      13.855  24.538   3.128  1.00 56.82      C2   C  
ATOM   1426  C   ARG A 125      13.013  23.286   2.751  1.00 56.82      C2   C  
ATOM   1427  O   ARG A 125      11.919  23.418   2.230  1.00 56.82      C2   O  
ATOM   1428  CB  ARG A 125      13.288  25.259   4.321  1.00 56.82      C2   C  
ATOM   1429  CG  ARG A 125      13.938  26.637   4.532  1.00 56.82      C2   C  
ATOM   1430  CD  ARG A 125      13.378  27.324   5.873  1.00 56.82      C2   C  
ATOM   1431  NE  ARG A 125      13.909  28.643   5.942  1.00 56.82      C2   N  
ATOM   1432  CZ  ARG A 125      15.136  29.031   6.255  1.00 56.82      C2   C  
ATOM   1433  NH1 ARG A 125      16.077  28.139   6.447  1.00 56.82      C2   N  
ATOM   1434  NH2 ARG A 125      15.459  30.279   6.483  1.00 56.82      C2   N  
ATOM   1435  H   ARG A 125      12.935  26.068   2.019  1.00 56.82      C2   H  
ATOM   1436  HA  ARG A 125      14.908  24.394   3.371  1.00 56.82      C2   H  
ATOM   1437  HB2 ARG A 125      12.217  25.336   4.134  1.00 56.82      C2   H  
ATOM   1438  HB3 ARG A 125      13.376  24.590   5.177  1.00 56.82      C2   H  
ATOM   1439  HG2 ARG A 125      15.027  26.665   4.518  1.00 56.82      C2   H  
ATOM   1440  HG3 ARG A 125      13.639  27.314   3.732  1.00 56.82      C2   H  
ATOM   1441  HD2 ARG A 125      12.299  27.393   5.730  1.00 56.82      C2   H  
ATOM   1442  HD3 ARG A 125      13.710  26.699   6.702  1.00 56.82      C2   H  
ATOM   1443  HE  ARG A 125      13.278  29.406   5.743  1.00 56.82      C2   H  
ATOM   1444 HH11 ARG A 125      15.878  27.149   6.431  1.00 56.82      C2   H  
ATOM   1445 HH12 ARG A 125      16.944  28.415   6.885  1.00 56.82      C2   H  
ATOM   1446 HH21 ARG A 125      14.773  31.008   6.615  1.00 56.82      C2   H  
ATOM   1447 HH22 ARG A 125      16.438  30.478   6.336  1.00 56.82      C2   H  
ATOM   1448  N   ILE A 126      13.572  22.064   2.968  1.00 54.17      C2   N  
ATOM   1449  CA  ILE A 126      12.864  20.796   2.737  1.00 54.17      C2   C  
ATOM   1450  C   ILE A 126      12.687  20.128   4.097  1.00 54.17      C2   C  
ATOM   1451  O   ILE A 126      13.709  19.906   4.762  1.00 54.17      C2   O  
ATOM   1452  CB  ILE A 126      13.727  19.836   1.873  1.00 54.17      C2   C  
ATOM   1453  CG1 ILE A 126      13.873  20.379   0.425  1.00 54.17      C2   C  
ATOM   1454  CG2 ILE A 126      13.091  18.405   1.721  1.00 54.17      C2   C  
ATOM   1455  CD1 ILE A 126      15.066  19.866  -0.247  1.00 54.17      C2   C  
ATOM   1456  H   ILE A 126      14.547  21.995   3.226  1.00 54.17      C2   H  
ATOM   1457  HA  ILE A 126      11.891  20.896   2.254  1.00 54.17      C2   H  
ATOM   1458  HB  ILE A 126      14.711  19.808   2.341  1.00 54.17      C2   H  
ATOM   1459 HG12 ILE A 126      12.959  20.288  -0.161  1.00 54.17      C2   H  
ATOM   1460 HG13 ILE A 126      14.033  21.456   0.370  1.00 54.17      C2   H  
ATOM   1461 HG21 ILE A 126      13.687  17.784   1.052  1.00 54.17      C2   H  
ATOM   1462 HG22 ILE A 126      12.980  17.882   2.671  1.00 54.17      C2   H  
ATOM   1463 HG23 ILE A 126      12.043  18.373   1.423  1.00 54.17      C2   H  
ATOM   1464 HD11 ILE A 126      15.066  18.780  -0.339  1.00 54.17      C2   H  
ATOM   1465 HD12 ILE A 126      14.953  20.139  -1.296  1.00 54.17      C2   H  
ATOM   1466 HD13 ILE A 126      16.002  20.280   0.127  1.00 54.17      C2   H  
ATOM   1467  N   TRP A 127      11.406  20.010   4.581  1.00 47.82      C2   N  
ATOM   1468  CA  TRP A 127      11.122  19.343   5.848  1.00 47.82      C2   C  
ATOM   1469  C   TRP A 127      10.647  17.999   5.412  1.00 47.82      C2   C  
ATOM   1470  O   TRP A 127       9.722  17.915   4.553  1.00 47.82      C2   O  
ATOM   1471  CB  TRP A 127      10.007  20.113   6.653  1.00 47.82      C2   C  
ATOM   1472  CG  TRP A 127       9.834  19.760   8.024  1.00 47.82      C2   C  
ATOM   1473  CD1 TRP A 127      10.702  20.073   8.993  1.00 47.82      C2   C  
ATOM   1474  CD2 TRP A 127       8.823  18.881   8.600  1.00 47.82      C2   C  
ATOM   1475  CE2 TRP A 127       9.124  18.721  10.012  1.00 47.82      C2   C  
ATOM   1476  CE3 TRP A 127       7.654  18.233   8.091  1.00 47.82      C2   C  
ATOM   1477  NE1 TRP A 127      10.230  19.496  10.205  1.00 47.82      C2   N  
ATOM   1478  CZ2 TRP A 127       8.346  17.910  10.851  1.00 47.82      C2   C  
ATOM   1479  CZ3 TRP A 127       6.898  17.409   9.003  1.00 47.82      C2   C  
ATOM   1480  CH2 TRP A 127       7.206  17.252  10.326  1.00 47.82      C2   C  
ATOM   1481  H   TRP A 127      10.628  20.329   4.021  1.00 47.82      C2   H  
ATOM   1482  HA  TRP A 127      12.048  19.235   6.412  1.00 47.82      C2   H  
ATOM   1483  HB2 TRP A 127      10.208  21.181   6.738  1.00 47.82      C2   H  
ATOM   1484  HB3 TRP A 127       9.020  20.023   6.199  1.00 47.82      C2   H  
ATOM   1485  HD1 TRP A 127      11.639  20.610   8.956  1.00 47.82      C2   H  
ATOM   1486  HE1 TRP A 127      10.838  19.568  11.008  1.00 47.82      C2   H  
ATOM   1487  HE3 TRP A 127       7.476  18.276   7.026  1.00 47.82      C2   H  
ATOM   1488  HZ2 TRP A 127       8.544  17.821  11.909  1.00 47.82      C2   H  
ATOM   1489  HZ3 TRP A 127       5.958  17.034   8.623  1.00 47.82      C2   H  
ATOM   1490  HH2 TRP A 127       6.625  16.552  10.909  1.00 47.82      C2   H  
ATOM   1491  N   ASN A 128      11.179  16.906   5.955  1.00 50.81      C2   N  
ATOM   1492  CA  ASN A 128      10.677  15.552   5.783  1.00 50.81      C2   C  
ATOM   1493  C   ASN A 128       9.678  15.261   6.917  1.00 50.81      C2   C  
ATOM   1494  O   ASN A 128       9.975  15.640   8.026  1.00 50.81      C2   O  
ATOM   1495  CB  ASN A 128      11.817  14.537   5.878  1.00 50.81      C2   C  
ATOM   1496  CG  ASN A 128      12.594  14.458   4.546  1.00 50.81      C2   C  
ATOM   1497  ND2 ASN A 128      13.795  15.054   4.595  1.00 50.81      C2   N  
ATOM   1498  OD1 ASN A 128      12.142  13.947   3.503  1.00 50.81      C2   O  
ATOM   1499  H   ASN A 128      11.934  17.004   6.618  1.00 50.81      C2   H  
ATOM   1500  HA  ASN A 128      10.223  15.470   4.795  1.00 50.81      C2   H  
ATOM   1501  HB2 ASN A 128      12.488  14.586   6.736  1.00 50.81      C2   H  
ATOM   1502  HB3 ASN A 128      11.321  13.569   5.952  1.00 50.81      C2   H  
ATOM   1503 HD21 ASN A 128      13.920  15.710   5.352  1.00 50.81      C2   H  
ATOM   1504 HD22 ASN A 128      14.397  14.926   3.794  1.00 50.81      C2   H  
ATOM   1505  N   GLU A 129       8.547  14.676   6.594  1.00 51.44      C2   N  
ATOM   1506  CA  GLU A 129       7.609  14.166   7.541  1.00 51.44      C2   C  
ATOM   1507  C   GLU A 129       7.835  12.654   7.774  1.00 51.44      C2   C  
ATOM   1508  O   GLU A 129       6.980  11.827   7.571  1.00 51.44      C2   O  
ATOM   1509  CB  GLU A 129       6.136  14.514   7.090  1.00 51.44      C2   C  
ATOM   1510  CG  GLU A 129       4.976  14.161   8.080  1.00 51.44      C2   C  
ATOM   1511  CD  GLU A 129       3.581  14.482   7.458  1.00 51.44      C2   C  
ATOM   1512  OE1 GLU A 129       2.990  13.581   6.872  1.00 51.44      C2   O  
ATOM   1513  OE2 GLU A 129       3.189  15.654   7.394  1.00 51.44      C2   O  
ATOM   1514  H   GLU A 129       8.293  14.625   5.617  1.00 51.44      C2   H  
ATOM   1515  HA  GLU A 129       7.826  14.671   8.483  1.00 51.44      C2   H  
ATOM   1516  HB2 GLU A 129       6.123  15.591   6.924  1.00 51.44      C2   H  
ATOM   1517  HB3 GLU A 129       5.949  14.105   6.097  1.00 51.44      C2   H  
ATOM   1518  HG2 GLU A 129       4.987  13.090   8.285  1.00 51.44      C2   H  
ATOM   1519  HG3 GLU A 129       5.100  14.644   9.048  1.00 51.44      C2   H  
ATOM   1520  N   THR A 130       9.048  12.356   8.171  1.00 52.66      C2   N  
ATOM   1521  CA  THR A 130       9.449  11.048   8.641  1.00 52.66      C2   C  
ATOM   1522  C   THR A 130       9.116  10.973  10.158  1.00 52.66      C2   C  
ATOM   1523  O   THR A 130       8.798  12.019  10.831  1.00 52.66      C2   O  
ATOM   1524  CB  THR A 130      10.977  10.866   8.474  1.00 52.66      C2   C  
ATOM   1525  CG2 THR A 130      11.497  10.678   7.067  1.00 52.66      C2   C  
ATOM   1526  OG1 THR A 130      11.697  11.873   9.152  1.00 52.66      C2   O  
ATOM   1527  H   THR A 130       9.756  13.076   8.145  1.00 52.66      C2   H  
ATOM   1528  HA  THR A 130       8.971  10.228   8.107  1.00 52.66      C2   H  
ATOM   1529  HB  THR A 130      11.179   9.920   8.977  1.00 52.66      C2   H  
ATOM   1530  HG1 THR A 130      12.424  11.467   9.631  1.00 52.66      C2   H  
ATOM   1531 HG21 THR A 130      10.947   9.956   6.463  1.00 52.66      C2   H  
ATOM   1532 HG22 THR A 130      11.518  11.590   6.470  1.00 52.66      C2   H  
ATOM   1533 HG23 THR A 130      12.548  10.406   7.165  1.00 52.66      C2   H  
ATOM   1534  N   VAL A 131       9.096   9.751  10.738  1.00 53.69      C2   N  
ATOM   1535  CA  VAL A 131       8.717   9.488  12.092  1.00 53.69      C2   C  
ATOM   1536  C   VAL A 131       9.626  10.188  13.141  1.00 53.69      C2   C  
ATOM   1537  O   VAL A 131       9.114  10.535  14.228  1.00 53.69      C2   O  
ATOM   1538  CB  VAL A 131       8.684   7.977  12.368  1.00 53.69      C2   C  
ATOM   1539  CG1 VAL A 131       7.629   7.135  11.634  1.00 53.69      C2   C  
ATOM   1540  CG2 VAL A 131      10.111   7.289  12.193  1.00 53.69      C2   C  
ATOM   1541  H   VAL A 131       9.307   8.903  10.231  1.00 53.69      C2   H  
ATOM   1542  HA  VAL A 131       7.669   9.752  12.231  1.00 53.69      C2   H  
ATOM   1543  HB  VAL A 131       8.394   7.862  13.412  1.00 53.69      C2   H  
ATOM   1544 HG11 VAL A 131       6.713   7.705  11.480  1.00 53.69      C2   H  
ATOM   1545 HG12 VAL A 131       7.811   6.902  10.584  1.00 53.69      C2   H  
ATOM   1546 HG13 VAL A 131       7.396   6.195  12.133  1.00 53.69      C2   H  
ATOM   1547 HG21 VAL A 131      10.934   7.979  12.008  1.00 53.69      C2   H  
ATOM   1548 HG22 VAL A 131      10.476   6.763  13.075  1.00 53.69      C2   H  
ATOM   1549 HG23 VAL A 131      10.149   6.554  11.389  1.00 53.69      C2   H  
ATOM   1550  N   SER A 132      10.891  10.452  12.855  1.00 53.88      C2   N  
ATOM   1551  CA  SER A 132      11.819  11.169  13.721  1.00 53.88      C2   C  
ATOM   1552  C   SER A 132      11.311  12.640  13.943  1.00 53.88      C2   C  
ATOM   1553  O   SER A 132      11.227  13.144  15.075  1.00 53.88      C2   O  
ATOM   1554  CB  SER A 132      13.226  11.137  13.203  1.00 53.88      C2   C  
ATOM   1555  OG  SER A 132      13.379  11.513  11.827  1.00 53.88      C2   O  
ATOM   1556  H   SER A 132      11.264  10.094  11.987  1.00 53.88      C2   H  
ATOM   1557  HA  SER A 132      11.742  10.765  14.730  1.00 53.88      C2   H  
ATOM   1558  HB2 SER A 132      13.978  11.645  13.806  1.00 53.88      C2   H  
ATOM   1559  HB3 SER A 132      13.538  10.093  13.251  1.00 53.88      C2   H  
ATOM   1560  HG  SER A 132      13.626  10.748  11.303  1.00 53.88      C2   H  
ATOM   1561  N   ASN A 133      10.939  13.227  12.775  1.00 49.78      C2   N  
ATOM   1562  CA  ASN A 133      10.580  14.659  12.678  1.00 49.78      C2   C  
ATOM   1563  C   ASN A 133       9.141  14.958  13.221  1.00 49.78      C2   C  
ATOM   1564  O   ASN A 133       8.918  16.048  13.739  1.00 49.78      C2   O  
ATOM   1565  CB  ASN A 133      10.679  15.070  11.211  1.00 49.78      C2   C  
ATOM   1566  CG  ASN A 133      12.068  15.643  10.784  1.00 49.78      C2   C  
ATOM   1567  ND2 ASN A 133      12.138  16.667   9.840  1.00 49.78      C2   N  
ATOM   1568  OD1 ASN A 133      13.073  15.154  11.342  1.00 49.78      C2   O  
ATOM   1569  H   ASN A 133      11.097  12.716  11.918  1.00 49.78      C2   H  
ATOM   1570  HA  ASN A 133      11.290  15.221  13.285  1.00 49.78      C2   H  
ATOM   1571  HB2 ASN A 133      10.253  14.353  10.509  1.00 49.78      C2   H  
ATOM   1572  HB3 ASN A 133      10.102  15.995  11.226  1.00 49.78      C2   H  
ATOM   1573 HD21 ASN A 133      11.293  16.868   9.325  1.00 49.78      C2   H  
ATOM   1574 HD22 ASN A 133      12.985  17.155   9.583  1.00 49.78      C2   H  
ATOM   1575  N   LEU A 134       8.211  14.002  13.164  1.00 45.23      C2   N  
ATOM   1576  CA  LEU A 134       6.908  14.155  13.862  1.00 45.23      C2   C  
ATOM   1577  C   LEU A 134       7.087  14.027  15.341  1.00 45.23      C2   C  
ATOM   1578  O   LEU A 134       6.465  14.813  16.122  1.00 45.23      C2   O  
ATOM   1579  CB  LEU A 134       5.935  13.118  13.363  1.00 45.23      C2   C  
ATOM   1580  CG  LEU A 134       5.421  13.451  11.987  1.00 45.23      C2   C  
ATOM   1581  CD1 LEU A 134       4.727  12.285  11.220  1.00 45.23      C2   C  
ATOM   1582  CD2 LEU A 134       4.467  14.632  11.881  1.00 45.23      C2   C  
ATOM   1583  H   LEU A 134       8.431  13.139  12.687  1.00 45.23      C2   H  
ATOM   1584  HA  LEU A 134       6.416  15.127  13.814  1.00 45.23      C2   H  
ATOM   1585  HB2 LEU A 134       6.374  12.121  13.330  1.00 45.23      C2   H  
ATOM   1586  HB3 LEU A 134       5.147  12.904  14.084  1.00 45.23      C2   H  
ATOM   1587  HG  LEU A 134       6.275  13.608  11.329  1.00 45.23      C2   H  
ATOM   1588 HD11 LEU A 134       4.447  11.557  11.982  1.00 45.23      C2   H  
ATOM   1589 HD12 LEU A 134       3.814  12.595  10.710  1.00 45.23      C2   H  
ATOM   1590 HD13 LEU A 134       5.288  11.673  10.514  1.00 45.23      C2   H  
ATOM   1591 HD21 LEU A 134       4.897  15.469  11.330  1.00 45.23      C2   H  
ATOM   1592 HD22 LEU A 134       3.514  14.452  11.384  1.00 45.23      C2   H  
ATOM   1593 HD23 LEU A 134       4.176  15.004  12.864  1.00 45.23      C2   H  
ATOM   1594  N   THR A 135       7.884  13.135  15.920  1.00 44.85      C2   N  
ATOM   1595  CA  THR A 135       8.223  13.019  17.372  1.00 44.85      C2   C  
ATOM   1596  C   THR A 135       8.991  14.248  17.964  1.00 44.85      C2   C  
ATOM   1597  O   THR A 135       8.930  14.413  19.184  1.00 44.85      C2   O  
ATOM   1598  CB  THR A 135       9.085  11.702  17.590  1.00 44.85      C2   C  
ATOM   1599  CG2 THR A 135       9.178  11.194  19.044  1.00 44.85      C2   C  
ATOM   1600  OG1 THR A 135       8.535  10.617  16.825  1.00 44.85      C2   O  
ATOM   1601  H   THR A 135       8.326  12.454  15.319  1.00 44.85      C2   H  
ATOM   1602  HA  THR A 135       7.304  13.034  17.957  1.00 44.85      C2   H  
ATOM   1603  HB  THR A 135      10.088  11.916  17.221  1.00 44.85      C2   H  
ATOM   1604  HG1 THR A 135       8.954  10.554  15.963  1.00 44.85      C2   H  
ATOM   1605 HG21 THR A 135       9.923  11.741  19.621  1.00 44.85      C2   H  
ATOM   1606 HG22 THR A 135       8.144  11.160  19.387  1.00 44.85      C2   H  
ATOM   1607 HG23 THR A 135       9.446  10.142  19.148  1.00 44.85      C2   H  
ATOM   1608  N   LEU A 136       9.549  15.131  17.130  1.00 44.83      C2   N  
ATOM   1609  CA  LEU A 136      10.093  16.513  17.465  1.00 44.83      C2   C  
ATOM   1610  C   LEU A 136       9.031  17.639  17.353  1.00 44.83      C2   C  
ATOM   1611  O   LEU A 136       8.889  18.469  18.244  1.00 44.83      C2   O  
ATOM   1612  CB  LEU A 136      11.254  16.771  16.481  1.00 44.83      C2   C  
ATOM   1613  CG  LEU A 136      12.522  15.894  16.676  1.00 44.83      C2   C  
ATOM   1614  CD1 LEU A 136      13.523  16.307  15.560  1.00 44.83      C2   C  
ATOM   1615  CD2 LEU A 136      13.225  15.833  18.027  1.00 44.83      C2   C  
ATOM   1616  H   LEU A 136       9.711  14.878  16.166  1.00 44.83      C2   H  
ATOM   1617  HA  LEU A 136      10.296  16.604  18.532  1.00 44.83      C2   H  
ATOM   1618  HB2 LEU A 136      11.021  16.842  15.418  1.00 44.83      C2   H  
ATOM   1619  HB3 LEU A 136      11.641  17.766  16.702  1.00 44.83      C2   H  
ATOM   1620  HG  LEU A 136      12.322  14.833  16.530  1.00 44.83      C2   H  
ATOM   1621 HD11 LEU A 136      13.098  16.983  14.818  1.00 44.83      C2   H  
ATOM   1622 HD12 LEU A 136      14.296  16.941  15.994  1.00 44.83      C2   H  
ATOM   1623 HD13 LEU A 136      14.017  15.480  15.049  1.00 44.83      C2   H  
ATOM   1624 HD21 LEU A 136      12.759  15.071  18.652  1.00 44.83      C2   H  
ATOM   1625 HD22 LEU A 136      14.248  15.492  17.866  1.00 44.83      C2   H  
ATOM   1626 HD23 LEU A 136      13.216  16.759  18.602  1.00 44.83      C2   H  
ATOM   1627  N   MET A 137       8.193  17.579  16.342  1.00 43.06      C2   N  
ATOM   1628  CA  MET A 137       6.964  18.460  16.350  1.00 43.06      C2   C  
ATOM   1629  C   MET A 137       6.077  18.149  17.560  1.00 43.06      C2   C  
ATOM   1630  O   MET A 137       5.685  19.063  18.219  1.00 43.06      C2   O  
ATOM   1631  CB  MET A 137       6.249  18.083  15.035  1.00 43.06      C2   C  
ATOM   1632  CG  MET A 137       5.233  19.086  14.494  1.00 43.06      C2   C  
ATOM   1633  SD  MET A 137       5.913  20.748  14.372  1.00 43.06      C2   S  
ATOM   1634  CE  MET A 137       7.385  20.595  13.332  1.00 43.06      C2   C  
ATOM   1635  H   MET A 137       8.274  16.817  15.685  1.00 43.06      C2   H  
ATOM   1636  HA  MET A 137       7.223  19.518  16.305  1.00 43.06      C2   H  
ATOM   1637  HB2 MET A 137       7.033  18.092  14.278  1.00 43.06      C2   H  
ATOM   1638  HB3 MET A 137       5.771  17.104  15.008  1.00 43.06      C2   H  
ATOM   1639  HG2 MET A 137       4.641  18.760  13.639  1.00 43.06      C2   H  
ATOM   1640  HG3 MET A 137       4.441  19.177  15.237  1.00 43.06      C2   H  
ATOM   1641  HE1 MET A 137       7.564  21.588  12.921  1.00 43.06      C2   H  
ATOM   1642  HE2 MET A 137       8.187  20.293  14.005  1.00 43.06      C2   H  
ATOM   1643  HE3 MET A 137       7.158  19.851  12.568  1.00 43.06      C2   H  
ATOM   1644  N   ALA A 138       5.755  16.836  17.852  1.00 40.84      C2   N  
ATOM   1645  CA  ALA A 138       4.974  16.400  18.961  1.00 40.84      C2   C  
ATOM   1646  C   ALA A 138       5.438  16.810  20.334  1.00 40.84      C2   C  
ATOM   1647  O   ALA A 138       4.672  17.088  21.259  1.00 40.84      C2   O  
ATOM   1648  CB  ALA A 138       4.809  14.843  18.771  1.00 40.84      C2   C  
ATOM   1649  H   ALA A 138       6.108  16.042  17.338  1.00 40.84      C2   H  
ATOM   1650  HA  ALA A 138       4.001  16.889  18.907  1.00 40.84      C2   H  
ATOM   1651  HB1 ALA A 138       5.745  14.289  18.693  1.00 40.84      C2   H  
ATOM   1652  HB2 ALA A 138       4.391  14.287  19.610  1.00 40.84      C2   H  
ATOM   1653  HB3 ALA A 138       4.318  14.461  17.876  1.00 40.84      C2   H  
ATOM   1654  N   LEU A 139       6.766  17.016  20.433  1.00 40.87      C2   N  
ATOM   1655  CA  LEU A 139       7.433  17.512  21.665  1.00 40.87      C2   C  
ATOM   1656  C   LEU A 139       6.902  18.955  21.881  1.00 40.87      C2   C  
ATOM   1657  O   LEU A 139       6.397  19.313  22.934  1.00 40.87      C2   O  
ATOM   1658  CB  LEU A 139       8.985  17.515  21.548  1.00 40.87      C2   C  
ATOM   1659  CG  LEU A 139       9.805  16.339  22.003  1.00 40.87      C2   C  
ATOM   1660  CD1 LEU A 139      11.181  16.449  21.442  1.00 40.87      C2   C  
ATOM   1661  CD2 LEU A 139       9.651  15.992  23.474  1.00 40.87      C2   C  
ATOM   1662  H   LEU A 139       7.431  16.819  19.699  1.00 40.87      C2   H  
ATOM   1663  HA  LEU A 139       7.155  16.912  22.532  1.00 40.87      C2   H  
ATOM   1664  HB2 LEU A 139       9.239  17.692  20.503  1.00 40.87      C2   H  
ATOM   1665  HB3 LEU A 139       9.339  18.406  22.066  1.00 40.87      C2   H  
ATOM   1666  HG  LEU A 139       9.386  15.443  21.544  1.00 40.87      C2   H  
ATOM   1667 HD11 LEU A 139      11.538  15.537  20.964  1.00 40.87      C2   H  
ATOM   1668 HD12 LEU A 139      11.263  17.219  20.675  1.00 40.87      C2   H  
ATOM   1669 HD13 LEU A 139      11.776  16.587  22.345  1.00 40.87      C2   H  
ATOM   1670 HD21 LEU A 139       8.764  16.476  23.882  1.00 40.87      C2   H  
ATOM   1671 HD22 LEU A 139       9.369  14.943  23.569  1.00 40.87      C2   H  
ATOM   1672 HD23 LEU A 139      10.510  16.198  24.113  1.00 40.87      C2   H  
ATOM   1673  N   GLY A 140       7.126  19.845  20.823  1.00 40.18      C2   N  
ATOM   1674  CA  GLY A 140       6.734  21.251  20.788  1.00 40.18      C2   C  
ATOM   1675  C   GLY A 140       5.253  21.494  20.975  1.00 40.18      C2   C  
ATOM   1676  O   GLY A 140       4.866  22.479  21.647  1.00 40.18      C2   O  
ATOM   1677  H   GLY A 140       7.483  19.393  19.993  1.00 40.18      C2   H  
ATOM   1678  HA2 GLY A 140       7.266  21.780  21.579  1.00 40.18      C2   H  
ATOM   1679  HA3 GLY A 140       7.104  21.741  19.888  1.00 40.18      C2   H  
ATOM   1680  N   SER A 141       4.428  20.646  20.364  1.00 41.99      C2   N  
ATOM   1681  CA  SER A 141       3.002  20.708  20.512  1.00 41.99      C2   C  
ATOM   1682  C   SER A 141       2.539  20.333  21.880  1.00 41.99      C2   C  
ATOM   1683  O   SER A 141       1.560  20.888  22.293  1.00 41.99      C2   O  
ATOM   1684  CB  SER A 141       2.267  19.991  19.373  1.00 41.99      C2   C  
ATOM   1685  OG  SER A 141       2.631  18.658  19.261  1.00 41.99      C2   O  
ATOM   1686  H   SER A 141       4.792  19.898  19.792  1.00 41.99      C2   H  
ATOM   1687  HA  SER A 141       2.716  21.743  20.327  1.00 41.99      C2   H  
ATOM   1688  HB2 SER A 141       1.211  19.951  19.642  1.00 41.99      C2   H  
ATOM   1689  HB3 SER A 141       2.564  20.397  18.406  1.00 41.99      C2   H  
ATOM   1690  HG  SER A 141       1.993  18.114  19.729  1.00 41.99      C2   H  
ATOM   1691  N   SER A 142       3.236  19.427  22.591  1.00 41.38      C2   N  
ATOM   1692  CA  SER A 142       2.830  19.058  23.948  1.00 41.38      C2   C  
ATOM   1693  C   SER A 142       3.544  19.822  25.046  1.00 41.38      C2   C  
ATOM   1694  O   SER A 142       3.271  19.616  26.238  1.00 41.38      C2   O  
ATOM   1695  CB  SER A 142       3.086  17.534  24.117  1.00 41.38      C2   C  
ATOM   1696  OG  SER A 142       2.248  16.945  23.128  1.00 41.38      C2   O  
ATOM   1697  H   SER A 142       3.929  18.903  22.076  1.00 41.38      C2   H  
ATOM   1698  HA  SER A 142       1.754  19.088  24.119  1.00 41.38      C2   H  
ATOM   1699  HB2 SER A 142       4.137  17.271  23.996  1.00 41.38      C2   H  
ATOM   1700  HB3 SER A 142       2.709  17.231  25.093  1.00 41.38      C2   H  
ATOM   1701  HG  SER A 142       2.573  17.070  22.233  1.00 41.38      C2   H  
ATOM   1702  N   ALA A 143       4.400  20.786  24.673  1.00 40.48      C2   N  
ATOM   1703  CA  ALA A 143       5.171  21.712  25.573  1.00 40.48      C2   C  
ATOM   1704  C   ALA A 143       4.319  22.377  26.670  1.00 40.48      C2   C  
ATOM   1705  O   ALA A 143       4.881  22.451  27.748  1.00 40.48      C2   O  
ATOM   1706  CB  ALA A 143       6.064  22.719  24.802  1.00 40.48      C2   C  
ATOM   1707  H   ALA A 143       4.610  20.782  23.685  1.00 40.48      C2   H  
ATOM   1708  HA  ALA A 143       5.904  21.087  26.084  1.00 40.48      C2   H  
ATOM   1709  HB1 ALA A 143       6.645  22.178  24.055  1.00 40.48      C2   H  
ATOM   1710  HB2 ALA A 143       5.496  23.448  24.222  1.00 40.48      C2   H  
ATOM   1711  HB3 ALA A 143       6.775  23.197  25.475  1.00 40.48      C2   H  
ATOM   1712  N   PRO A 144       3.086  22.860  26.386  1.00 39.35      C2   N  
ATOM   1713  CA  PRO A 144       2.355  23.591  27.403  1.00 39.35      C2   C  
ATOM   1714  C   PRO A 144       1.796  22.809  28.629  1.00 39.35      C2   C  
ATOM   1715  O   PRO A 144       1.864  23.297  29.752  1.00 39.35      C2   O  
ATOM   1716  CB  PRO A 144       1.270  24.331  26.588  1.00 39.35      C2   C  
ATOM   1717  CG  PRO A 144       1.630  24.346  25.170  1.00 39.35      C2   C  
ATOM   1718  CD  PRO A 144       2.447  23.042  25.104  1.00 39.35      C2   C  
ATOM   1719  HA  PRO A 144       2.919  24.405  27.858  1.00 39.35      C2   H  
ATOM   1720  HB2 PRO A 144       0.378  23.721  26.731  1.00 39.35      C2   H  
ATOM   1721  HB3 PRO A 144       0.969  25.279  27.032  1.00 39.35      C2   H  
ATOM   1722  HG2 PRO A 144       0.763  24.314  24.510  1.00 39.35      C2   H  
ATOM   1723  HG3 PRO A 144       2.186  25.259  24.960  1.00 39.35      C2   H  
ATOM   1724  HD2 PRO A 144       1.734  22.265  24.828  1.00 39.35      C2   H  
ATOM   1725  HD3 PRO A 144       3.155  23.054  24.275  1.00 39.35      C2   H  
ATOM   1726  N   GLH A 145       1.322  21.579  28.374  1.00 39.23      C2   N  
ATOM   1727  CA  GLH A 145       0.906  20.634  29.454  1.00 39.23      C2   C  
ATOM   1728  C   GLH A 145       2.150  20.065  30.193  1.00 39.23      C2   C  
ATOM   1729  O   GLH A 145       2.020  19.914  31.397  1.00 39.23      C2   O  
ATOM   1730  CB  GLH A 145      -0.003  19.504  28.953  1.00 39.23      C2   C  
ATOM   1731  CG  GLH A 145       0.660  18.498  27.944  1.00 39.23      C2   C  
ATOM   1732  CD  GLH A 145       0.184  18.717  26.509  1.00 39.23      C2   C  
ATOM   1733  OE1 GLH A 145      -0.324  17.832  25.744  1.00 39.23      C2   O  
ATOM   1734  OE2 GLH A 145       0.113  20.073  26.270  1.00 39.23      C2   O  
ATOM   1735  H   GLH A 145       1.307  21.232  27.426  1.00 39.23      C2   H  
ATOM   1736  HA  GLH A 145       0.332  21.258  30.140  1.00 39.23      C2   H  
ATOM   1737  HB2 GLH A 145      -0.215  18.924  29.851  1.00 39.23      C2   H  
ATOM   1738  HB3 GLH A 145      -0.952  19.931  28.631  1.00 39.23      C2   H  
ATOM   1739  HG2 GLH A 145       1.712  18.341  28.185  1.00 39.23      C2   H  
ATOM   1740  HG3 GLH A 145       0.245  17.525  28.206  1.00 39.23      C2   H  
ATOM   1741  HE2 GLH A 145      -0.018  20.148  25.322  1.00 39.23      C2   H  
ATOM   1742  N   ILE A 146       3.275  19.865  29.527  1.00 40.47      C2   N  
ATOM   1743  CA  ILE A 146       4.525  19.411  30.126  1.00 40.47      C2   C  
ATOM   1744  C   ILE A 146       5.100  20.420  31.181  1.00 40.47      C2   C  
ATOM   1745  O   ILE A 146       5.260  20.014  32.306  1.00 40.47      C2   O  
ATOM   1746  CB  ILE A 146       5.609  18.991  29.059  1.00 40.47      C2   C  
ATOM   1747  CG1 ILE A 146       5.248  17.637  28.465  1.00 40.47      C2   C  
ATOM   1748  CG2 ILE A 146       7.110  18.988  29.541  1.00 40.47      C2   C  
ATOM   1749  CD1 ILE A 146       6.121  17.267  27.279  1.00 40.47      C2   C  
ATOM   1750  H   ILE A 146       3.290  20.143  28.556  1.00 40.47      C2   H  
ATOM   1751  HA  ILE A 146       4.382  18.512  30.725  1.00 40.47      C2   H  
ATOM   1752  HB  ILE A 146       5.561  19.822  28.355  1.00 40.47      C2   H  
ATOM   1753 HG12 ILE A 146       5.317  16.813  29.176  1.00 40.47      C2   H  
ATOM   1754 HG13 ILE A 146       4.246  17.682  28.040  1.00 40.47      C2   H  
ATOM   1755 HG21 ILE A 146       7.841  19.010  28.732  1.00 40.47      C2   H  
ATOM   1756 HG22 ILE A 146       7.495  19.780  30.182  1.00 40.47      C2   H  
ATOM   1757 HG23 ILE A 146       7.138  18.096  30.167  1.00 40.47      C2   H  
ATOM   1758 HD11 ILE A 146       5.512  16.878  26.463  1.00 40.47      C2   H  
ATOM   1759 HD12 ILE A 146       6.766  18.056  26.892  1.00 40.47      C2   H  
ATOM   1760 HD13 ILE A 146       6.700  16.373  27.510  1.00 40.47      C2   H  
ATOM   1761  N   LEU A 147       5.373  21.630  30.708  1.00 40.65      C2   N  
ATOM   1762  CA  LEU A 147       5.768  22.688  31.640  1.00 40.65      C2   C  
ATOM   1763  C   LEU A 147       4.810  23.047  32.786  1.00 40.65      C2   C  
ATOM   1764  O   LEU A 147       5.263  23.320  33.935  1.00 40.65      C2   O  
ATOM   1765  CB  LEU A 147       6.248  24.036  30.970  1.00 40.65      C2   C  
ATOM   1766  CG  LEU A 147       7.442  23.873  30.048  1.00 40.65      C2   C  
ATOM   1767  CD1 LEU A 147       7.721  24.986  29.144  1.00 40.65      C2   C  
ATOM   1768  CD2 LEU A 147       8.741  23.325  30.647  1.00 40.65      C2   C  
ATOM   1769  H   LEU A 147       5.059  21.925  29.795  1.00 40.65      C2   H  
ATOM   1770  HA  LEU A 147       6.664  22.352  32.162  1.00 40.65      C2   H  
ATOM   1771  HB2 LEU A 147       5.399  24.401  30.393  1.00 40.65      C2   H  
ATOM   1772  HB3 LEU A 147       6.404  24.870  31.654  1.00 40.65      C2   H  
ATOM   1773  HG  LEU A 147       7.071  23.122  29.350  1.00 40.65      C2   H  
ATOM   1774 HD11 LEU A 147       8.697  25.468  29.200  1.00 40.65      C2   H  
ATOM   1775 HD12 LEU A 147       7.667  24.562  28.141  1.00 40.65      C2   H  
ATOM   1776 HD13 LEU A 147       6.958  25.756  29.268  1.00 40.65      C2   H  
ATOM   1777 HD21 LEU A 147       9.554  23.374  29.923  1.00 40.65      C2   H  
ATOM   1778 HD22 LEU A 147       9.002  24.015  31.449  1.00 40.65      C2   H  
ATOM   1779 HD23 LEU A 147       8.734  22.275  30.942  1.00 40.65      C2   H  
ATOM   1780  N   LEU A 148       3.480  22.801  32.593  1.00 41.40      C2   N  
ATOM   1781  CA  LEU A 148       2.453  23.033  33.590  1.00 41.40      C2   C  
ATOM   1782  C   LEU A 148       2.643  22.140  34.891  1.00 41.40      C2   C  
ATOM   1783  O   LEU A 148       2.564  22.650  36.019  1.00 41.40      C2   O  
ATOM   1784  CB  LEU A 148       1.088  22.918  32.942  1.00 41.40      C2   C  
ATOM   1785  CG  LEU A 148      -0.134  23.160  33.841  1.00 41.40      C2   C  
ATOM   1786  CD1 LEU A 148      -1.212  23.908  33.077  1.00 41.40      C2   C  
ATOM   1787  CD2 LEU A 148      -0.571  21.945  34.724  1.00 41.40      C2   C  
ATOM   1788  H   LEU A 148       3.226  22.476  31.671  1.00 41.40      C2   H  
ATOM   1789  HA  LEU A 148       2.527  24.034  34.015  1.00 41.40      C2   H  
ATOM   1790  HB2 LEU A 148       1.123  23.436  31.983  1.00 41.40      C2   H  
ATOM   1791  HB3 LEU A 148       1.016  21.879  32.621  1.00 41.40      C2   H  
ATOM   1792  HG  LEU A 148       0.230  23.850  34.603  1.00 41.40      C2   H  
ATOM   1793 HD11 LEU A 148      -1.735  24.703  33.608  1.00 41.40      C2   H  
ATOM   1794 HD12 LEU A 148      -0.978  24.277  32.079  1.00 41.40      C2   H  
ATOM   1795 HD13 LEU A 148      -1.982  23.210  32.746  1.00 41.40      C2   H  
ATOM   1796 HD21 LEU A 148      -1.658  21.916  34.784  1.00 41.40      C2   H  
ATOM   1797 HD22 LEU A 148      -0.301  20.974  34.309  1.00 41.40      C2   H  
ATOM   1798 HD23 LEU A 148      -0.198  22.039  35.744  1.00 41.40      C2   H  
ATOM   1799  N   SER A 149       3.021  20.825  34.735  1.00 44.39      C2   N  
ATOM   1800  CA  SER A 149       3.287  19.833  35.774  1.00 44.39      C2   C  
ATOM   1801  C   SER A 149       4.621  20.146  36.563  1.00 44.39      C2   C  
ATOM   1802  O   SER A 149       4.586  19.982  37.752  1.00 44.39      C2   O  
ATOM   1803  CB  SER A 149       3.405  18.454  35.081  1.00 44.39      C2   C  
ATOM   1804  OG  SER A 149       3.344  17.395  36.091  1.00 44.39      C2   O  
ATOM   1805  H   SER A 149       3.228  20.480  33.808  1.00 44.39      C2   H  
ATOM   1806  HA  SER A 149       2.443  19.797  36.463  1.00 44.39      C2   H  
ATOM   1807  HB2 SER A 149       2.473  18.304  34.536  1.00 44.39      C2   H  
ATOM   1808  HB3 SER A 149       4.263  18.592  34.423  1.00 44.39      C2   H  
ATOM   1809  HG  SER A 149       3.667  16.567  35.730  1.00 44.39      C2   H  
ATOM   1810  N   VAL A 150       5.636  20.691  35.912  1.00 45.59      C2   N  
ATOM   1811  CA  VAL A 150       6.890  21.066  36.613  1.00 45.59      C2   C  
ATOM   1812  C   VAL A 150       6.653  22.219  37.531  1.00 45.59      C2   C  
ATOM   1813  O   VAL A 150       7.049  22.140  38.695  1.00 45.59      C2   O  
ATOM   1814  CB  VAL A 150       8.022  21.384  35.592  1.00 45.59      C2   C  
ATOM   1815  CG1 VAL A 150       9.319  21.683  36.309  1.00 45.59      C2   C  
ATOM   1816  CG2 VAL A 150       8.368  20.259  34.587  1.00 45.59      C2   C  
ATOM   1817  H   VAL A 150       5.677  20.810  34.910  1.00 45.59      C2   H  
ATOM   1818  HA  VAL A 150       7.201  20.133  37.084  1.00 45.59      C2   H  
ATOM   1819  HB  VAL A 150       7.820  22.360  35.150  1.00 45.59      C2   H  
ATOM   1820 HG11 VAL A 150      10.201  21.831  35.685  1.00 45.59      C2   H  
ATOM   1821 HG12 VAL A 150       9.204  22.556  36.952  1.00 45.59      C2   H  
ATOM   1822 HG13 VAL A 150       9.615  20.819  36.904  1.00 45.59      C2   H  
ATOM   1823 HG21 VAL A 150       8.668  20.717  33.645  1.00 45.59      C2   H  
ATOM   1824 HG22 VAL A 150       9.027  19.454  34.915  1.00 45.59      C2   H  
ATOM   1825 HG23 VAL A 150       7.448  19.718  34.369  1.00 45.59      C2   H  
ATOM   1826  N   ILE A 151       6.036  23.320  37.043  1.00 46.77      C2   N  
ATOM   1827  CA  ILE A 151       5.521  24.384  37.865  1.00 46.77      C2   C  
ATOM   1828  C   ILE A 151       4.535  23.978  39.052  1.00 46.77      C2   C  
ATOM   1829  O   ILE A 151       4.860  24.356  40.198  1.00 46.77      C2   O  
ATOM   1830  CB  ILE A 151       4.916  25.430  36.884  1.00 46.77      C2   C  
ATOM   1831  CG1 ILE A 151       5.946  26.031  35.873  1.00 46.77      C2   C  
ATOM   1832  CG2 ILE A 151       4.025  26.583  37.472  1.00 46.77      C2   C  
ATOM   1833  CD1 ILE A 151       5.370  26.884  34.763  1.00 46.77      C2   C  
ATOM   1834  H   ILE A 151       5.803  23.343  36.061  1.00 46.77      C2   H  
ATOM   1835  HA  ILE A 151       6.248  24.976  38.422  1.00 46.77      C2   H  
ATOM   1836  HB  ILE A 151       4.245  24.933  36.183  1.00 46.77      C2   H  
ATOM   1837 HG12 ILE A 151       6.687  26.645  36.385  1.00 46.77      C2   H  
ATOM   1838 HG13 ILE A 151       6.459  25.136  35.521  1.00 46.77      C2   H  
ATOM   1839 HG21 ILE A 151       3.766  27.210  36.619  1.00 46.77      C2   H  
ATOM   1840 HG22 ILE A 151       3.182  26.046  37.908  1.00 46.77      C2   H  
ATOM   1841 HG23 ILE A 151       4.543  27.261  38.149  1.00 46.77      C2   H  
ATOM   1842 HD11 ILE A 151       5.994  26.853  33.870  1.00 46.77      C2   H  
ATOM   1843 HD12 ILE A 151       4.423  26.486  34.400  1.00 46.77      C2   H  
ATOM   1844 HD13 ILE A 151       5.365  27.927  35.081  1.00 46.77      C2   H  
ATOM   1845  N   GLU A 152       3.621  22.999  38.800  1.00 53.18      C2   N  
ATOM   1846  CA  GLU A 152       2.679  22.429  39.786  1.00 53.18      C2   C  
ATOM   1847  C   GLU A 152       3.372  21.740  40.955  1.00 53.18      C2   C  
ATOM   1848  O   GLU A 152       3.110  21.993  42.148  1.00 53.18      C2   O  
ATOM   1849  CB  GLU A 152       1.699  21.514  39.085  1.00 53.18      C2   C  
ATOM   1850  CG  GLU A 152       0.401  22.143  38.580  1.00 53.18      C2   C  
ATOM   1851  CD  GLU A 152      -0.561  22.469  39.682  1.00 53.18      C2   C  
ATOM   1852  OE1 GLU A 152      -1.185  23.514  39.461  1.00 53.18      C2   O  
ATOM   1853  OE2 GLU A 152      -0.652  21.793  40.721  1.00 53.18      C2   O  
ATOM   1854  H   GLU A 152       3.333  22.815  37.849  1.00 53.18      C2   H  
ATOM   1855  HA  GLU A 152       2.146  23.264  40.241  1.00 53.18      C2   H  
ATOM   1856  HB2 GLU A 152       2.229  20.854  38.399  1.00 53.18      C2   H  
ATOM   1857  HB3 GLU A 152       1.352  20.738  39.767  1.00 53.18      C2   H  
ATOM   1858  HG2 GLU A 152       0.561  22.998  37.923  1.00 53.18      C2   H  
ATOM   1859  HG3 GLU A 152      -0.053  21.396  37.930  1.00 53.18      C2   H  
ATOM   1860  N   VAL A 153       4.391  20.918  40.623  1.00 52.73      C2   N  
ATOM   1861  CA  VAL A 153       5.143  20.299  41.665  1.00 52.73      C2   C  
ATOM   1862  C   VAL A 153       6.001  21.340  42.439  1.00 52.73      C2   C  
ATOM   1863  O   VAL A 153       5.888  21.500  43.693  1.00 52.73      C2   O  
ATOM   1864  CB  VAL A 153       5.934  18.996  41.290  1.00 52.73      C2   C  
ATOM   1865  CG1 VAL A 153       6.984  19.139  40.190  1.00 52.73      C2   C  
ATOM   1866  CG2 VAL A 153       6.501  18.294  42.482  1.00 52.73      C2   C  
ATOM   1867  H   VAL A 153       4.601  20.755  39.649  1.00 52.73      C2   H  
ATOM   1868  HA  VAL A 153       4.486  20.015  42.487  1.00 52.73      C2   H  
ATOM   1869  HB  VAL A 153       5.214  18.297  40.867  1.00 52.73      C2   H  
ATOM   1870 HG11 VAL A 153       6.531  19.706  39.377  1.00 52.73      C2   H  
ATOM   1871 HG12 VAL A 153       7.940  19.556  40.509  1.00 52.73      C2   H  
ATOM   1872 HG13 VAL A 153       7.233  18.173  39.751  1.00 52.73      C2   H  
ATOM   1873 HG21 VAL A 153       7.223  18.888  43.042  1.00 52.73      C2   H  
ATOM   1874 HG22 VAL A 153       5.768  18.023  43.242  1.00 52.73      C2   H  
ATOM   1875 HG23 VAL A 153       7.048  17.421  42.123  1.00 52.73      C2   H  
ATOM   1876  N   CYS A 154       6.700  22.191  41.686  1.00 54.42      C2   N  
ATOM   1877  CA  CYS A 154       7.708  23.105  42.238  1.00 54.42      C2   C  
ATOM   1878  C   CYS A 154       7.117  24.210  43.072  1.00 54.42      C2   C  
ATOM   1879  O   CYS A 154       7.560  24.343  44.194  1.00 54.42      C2   O  
ATOM   1880  CB  CYS A 154       8.496  23.807  41.146  1.00 54.42      C2   C  
ATOM   1881  SG  CYS A 154       9.550  22.605  40.175  1.00 54.42      C2   S  
ATOM   1882  H   CYS A 154       6.477  22.196  40.701  1.00 54.42      C2   H  
ATOM   1883  HA  CYS A 154       8.312  22.503  42.917  1.00 54.42      C2   H  
ATOM   1884  HB2 CYS A 154       7.832  24.292  40.430  1.00 54.42      C2   H  
ATOM   1885  HB3 CYS A 154       9.080  24.655  41.503  1.00 54.42      C2   H  
ATOM   1886  HG  CYS A 154       8.441  22.126  39.605  1.00 54.42      C2   H  
ATOM   1887  N   GLY A 155       6.083  24.922  42.635  1.00 57.99      C2   N  
ATOM   1888  CA  GLY A 155       5.395  25.950  43.401  1.00 57.99      C2   C  
ATOM   1889  C   GLY A 155       4.702  25.484  44.673  1.00 57.99      C2   C  
ATOM   1890  O   GLY A 155       4.821  26.141  45.704  1.00 57.99      C2   O  
ATOM   1891  H   GLY A 155       5.610  24.768  41.756  1.00 57.99      C2   H  
ATOM   1892  HA2 GLY A 155       6.098  26.759  43.597  1.00 57.99      C2   H  
ATOM   1893  HA3 GLY A 155       4.692  26.398  42.698  1.00 57.99      C2   H  
ATOM   1894  N   HIS A 156       4.108  24.245  44.753  1.00 63.13      C2   N  
ATOM   1895  CA  HIS A 156       3.549  23.640  46.023  1.00 63.13      C2   C  
ATOM   1896  C   HIS A 156       4.765  23.186  46.930  1.00 63.13      C2   C  
ATOM   1897  O   HIS A 156       4.649  22.253  47.704  1.00 63.13      C2   O  
ATOM   1898  CB  HIS A 156       2.634  22.451  45.588  1.00 63.13      C2   C  
ATOM   1899  CG  HIS A 156       1.782  21.754  46.602  1.00 63.13      C2   C  
ATOM   1900  CD2 HIS A 156       1.524  21.960  47.974  1.00 63.13      C2   C  
ATOM   1901  ND1 HIS A 156       1.006  20.659  46.240  1.00 63.13      C2   N  
ATOM   1902  CE1 HIS A 156       0.386  20.231  47.281  1.00 63.13      C2   C  
ATOM   1903  NE2 HIS A 156       0.626  20.988  48.372  1.00 63.13      C2   N  
ATOM   1904  H   HIS A 156       4.093  23.645  43.941  1.00 63.13      C2   H  
ATOM   1905  HA  HIS A 156       3.015  24.423  46.562  1.00 63.13      C2   H  
ATOM   1906  HB2 HIS A 156       1.985  22.874  44.821  1.00 63.13      C2   H  
ATOM   1907  HB3 HIS A 156       3.188  21.726  44.992  1.00 63.13      C2   H  
ATOM   1908  HD1 HIS A 156       1.038  20.176  45.354  1.00 63.13      C2   H  
ATOM   1909  HD2 HIS A 156       1.750  22.845  48.551  1.00 63.13      C2   H  
ATOM   1910  HE1 HIS A 156      -0.222  19.339  47.311  1.00 63.13      C2   H  
ATOM   1911  N   ASN A 157       5.921  23.848  46.801  1.00 65.47      C2   N  
ATOM   1912  CA  ASN A 157       7.120  23.547  47.615  1.00 65.47      C2   C  
ATOM   1913  C   ASN A 157       7.631  22.123  47.412  1.00 65.47      C2   C  
ATOM   1914  O   ASN A 157       8.103  21.575  48.412  1.00 65.47      C2   O  
ATOM   1915  CB  ASN A 157       7.013  23.993  49.076  1.00 65.47      C2   C  
ATOM   1916  CG  ASN A 157       6.796  25.498  49.239  1.00 65.47      C2   C  
ATOM   1917  ND2 ASN A 157       5.609  25.950  49.485  1.00 65.47      C2   N  
ATOM   1918  OD1 ASN A 157       7.726  26.231  49.224  1.00 65.47      C2   O  
ATOM   1919  H   ASN A 157       6.054  24.639  46.187  1.00 65.47      C2   H  
ATOM   1920  HA  ASN A 157       7.849  24.228  47.176  1.00 65.47      C2   H  
ATOM   1921  HB2 ASN A 157       6.233  23.476  49.635  1.00 65.47      C2   H  
ATOM   1922  HB3 ASN A 157       7.926  23.968  49.672  1.00 65.47      C2   H  
ATOM   1923 HD21 ASN A 157       4.876  25.301  49.734  1.00 65.47      C2   H  
ATOM   1924 HD22 ASN A 157       5.378  26.933  49.473  1.00 65.47      C2   H  
ATOM   1925  N   PHE A 158       7.596  21.638  46.200  1.00 63.47      C2   N  
ATOM   1926  CA  PHE A 158       8.023  20.330  45.768  1.00 63.47      C2   C  
ATOM   1927  C   PHE A 158       7.202  19.100  46.264  1.00 63.47      C2   C  
ATOM   1928  O   PHE A 158       7.733  18.040  46.482  1.00 63.47      C2   O  
ATOM   1929  CB  PHE A 158       9.536  20.193  45.866  1.00 63.47      C2   C  
ATOM   1930  CG  PHE A 158      10.354  21.301  45.182  1.00 63.47      C2   C  
ATOM   1931  CD1 PHE A 158      10.748  22.434  45.937  1.00 63.47      C2   C  
ATOM   1932  CD2 PHE A 158      10.646  21.156  43.828  1.00 63.47      C2   C  
ATOM   1933  CE1 PHE A 158      11.543  23.424  45.369  1.00 63.47      C2   C  
ATOM   1934  CE2 PHE A 158      11.399  22.209  43.227  1.00 63.47      C2   C  
ATOM   1935  CZ  PHE A 158      11.752  23.338  44.014  1.00 63.47      C2   C  
ATOM   1936  H   PHE A 158       7.238  22.153  45.408  1.00 63.47      C2   H  
ATOM   1937  HA  PHE A 158       7.861  20.391  44.692  1.00 63.47      C2   H  
ATOM   1938  HB2 PHE A 158       9.826  20.064  46.908  1.00 63.47      C2   H  
ATOM   1939  HB3 PHE A 158       9.835  19.272  45.367  1.00 63.47      C2   H  
ATOM   1940  HD1 PHE A 158      10.427  22.600  46.955  1.00 63.47      C2   H  
ATOM   1941  HD2 PHE A 158      10.441  20.314  43.183  1.00 63.47      C2   H  
ATOM   1942  HE1 PHE A 158      11.934  24.228  45.975  1.00 63.47      C2   H  
ATOM   1943  HE2 PHE A 158      11.722  22.189  42.196  1.00 63.47      C2   H  
ATOM   1944  HZ  PHE A 158      12.448  24.006  43.528  1.00 63.47      C2   H  
ATOM   1945  N   THR A 159       5.917  19.406  46.493  1.00 64.61      C2   N  
ATOM   1946  CA  THR A 159       4.918  18.438  47.069  1.00 64.61      C2   C  
ATOM   1947  C   THR A 159       3.999  18.173  45.837  1.00 64.61      C2   C  
ATOM   1948  O   THR A 159       3.738  19.123  45.149  1.00 64.61      C2   O  
ATOM   1949  CB  THR A 159       4.142  18.992  48.198  1.00 64.61      C2   C  
ATOM   1950  CG2 THR A 159       3.398  17.943  49.049  1.00 64.61      C2   C  
ATOM   1951  OG1 THR A 159       5.050  19.765  48.953  1.00 64.61      C2   O  
ATOM   1952  H   THR A 159       5.474  20.246  46.148  1.00 64.61      C2   H  
ATOM   1953  HA  THR A 159       5.342  17.482  47.374  1.00 64.61      C2   H  
ATOM   1954  HB  THR A 159       3.422  19.670  47.740  1.00 64.61      C2   H  
ATOM   1955  HG1 THR A 159       5.227  20.458  48.313  1.00 64.61      C2   H  
ATOM   1956 HG21 THR A 159       2.629  18.327  49.720  1.00 64.61      C2   H  
ATOM   1957 HG22 THR A 159       2.778  17.266  48.461  1.00 64.61      C2   H  
ATOM   1958 HG23 THR A 159       4.128  17.340  49.589  1.00 64.61      C2   H  
ATOM   1959  N   ALA A 160       3.572  16.938  45.665  1.00 64.73      C2   N  
ATOM   1960  CA  ALA A 160       2.783  16.616  44.548  1.00 64.73      C2   C  
ATOM   1961  C   ALA A 160       1.305  16.709  44.834  1.00 64.73      C2   C  
ATOM   1962  O   ALA A 160       0.880  16.483  45.925  1.00 64.73      C2   O  
ATOM   1963  CB  ALA A 160       3.099  15.151  44.171  1.00 64.73      C2   C  
ATOM   1964  H   ALA A 160       3.824  16.202  46.308  1.00 64.73      C2   H  
ATOM   1965  HA  ALA A 160       3.018  17.306  43.738  1.00 64.73      C2   H  
ATOM   1966  HB1 ALA A 160       2.932  14.419  44.961  1.00 64.73      C2   H  
ATOM   1967  HB2 ALA A 160       2.444  14.878  43.343  1.00 64.73      C2   H  
ATOM   1968  HB3 ALA A 160       4.110  15.054  43.776  1.00 64.73      C2   H  
ATOM   1969  N   GLY A 161       0.553  16.891  43.755  1.00 60.73      C2   N  
ATOM   1970  CA  GLY A 161      -0.890  16.977  43.862  1.00 60.73      C2   C  
ATOM   1971  C   GLY A 161      -1.501  16.327  42.640  1.00 60.73      C2   C  
ATOM   1972  O   GLY A 161      -0.767  15.771  41.819  1.00 60.73      C2   O  
ATOM   1973  H   GLY A 161       0.886  17.096  42.824  1.00 60.73      C2   H  
ATOM   1974  HA2 GLY A 161      -1.287  16.484  44.749  1.00 60.73      C2   H  
ATOM   1975  HA3 GLY A 161      -1.285  17.982  44.007  1.00 60.73      C2   H  
ATOM   1976  N   ASP A 162      -2.827  16.370  42.558  1.00 58.99      C2   N  
ATOM   1977  CA  ASP A 162      -3.511  15.765  41.420  1.00 58.99      C2   C  
ATOM   1978  C   ASP A 162      -3.242  16.512  40.076  1.00 58.99      C2   C  
ATOM   1979  O   ASP A 162      -3.040  15.840  39.024  1.00 58.99      C2   O  
ATOM   1980  CB  ASP A 162      -5.018  15.721  41.634  1.00 58.99      C2   C  
ATOM   1981  CG  ASP A 162      -5.568  14.782  42.693  1.00 58.99      C2   C  
ATOM   1982  OD1 ASP A 162      -6.723  14.982  43.082  1.00 58.99      C2   O  
ATOM   1983  OD2 ASP A 162      -4.881  13.767  43.005  1.00 58.99      C2   O  
ATOM   1984  H   ASP A 162      -3.388  16.925  43.188  1.00 58.99      C2   H  
ATOM   1985  HA  ASP A 162      -3.175  14.741  41.260  1.00 58.99      C2   H  
ATOM   1986  HB2 ASP A 162      -5.372  16.750  41.703  1.00 58.99      C2   H  
ATOM   1987  HB3 ASP A 162      -5.539  15.363  40.745  1.00 58.99      C2   H  
ATOM   1988  N   LEU A 163      -3.486  17.806  39.978  1.00 51.86      C2   N  
ATOM   1989  CA  LEU A 163      -3.837  18.613  38.724  1.00 51.86      C2   C  
ATOM   1990  C   LEU A 163      -2.763  18.501  37.605  1.00 51.86      C2   C  
ATOM   1991  O   LEU A 163      -3.006  18.249  36.434  1.00 51.86      C2   O  
ATOM   1992  CB  LEU A 163      -4.036  20.088  39.155  1.00 51.86      C2   C  
ATOM   1993  CG  LEU A 163      -5.205  20.946  38.543  1.00 51.86      C2   C  
ATOM   1994  CD1 LEU A 163      -5.944  21.951  39.453  1.00 51.86      C2   C  
ATOM   1995  CD2 LEU A 163      -4.631  21.695  37.393  1.00 51.86      C2   C  
ATOM   1996  H   LEU A 163      -3.561  18.282  40.866  1.00 51.86      C2   H  
ATOM   1997  HA  LEU A 163      -4.710  18.170  38.245  1.00 51.86      C2   H  
ATOM   1998  HB2 LEU A 163      -4.278  19.996  40.214  1.00 51.86      C2   H  
ATOM   1999  HB3 LEU A 163      -3.090  20.629  39.170  1.00 51.86      C2   H  
ATOM   2000  HG  LEU A 163      -5.944  20.313  38.052  1.00 51.86      C2   H  
ATOM   2001 HD11 LEU A 163      -6.020  22.931  38.981  1.00 51.86      C2   H  
ATOM   2002 HD12 LEU A 163      -6.987  21.675  39.604  1.00 51.86      C2   H  
ATOM   2003 HD13 LEU A 163      -5.495  21.996  40.445  1.00 51.86      C2   H  
ATOM   2004 HD21 LEU A 163      -3.760  22.302  37.640  1.00 51.86      C2   H  
ATOM   2005 HD22 LEU A 163      -4.191  21.078  36.609  1.00 51.86      C2   H  
ATOM   2006 HD23 LEU A 163      -5.449  22.216  36.897  1.00 51.86      C2   H  
ATOM   2007  N   GLY A 164      -1.503  18.714  37.996  1.00 50.21      C2   N  
ATOM   2008  CA  GLY A 164      -0.364  18.575  37.049  1.00 50.21      C2   C  
ATOM   2009  C   GLY A 164      -0.247  17.239  36.237  1.00 50.21      C2   C  
ATOM   2010  O   GLY A 164      -0.579  17.196  35.037  1.00 50.21      C2   O  
ATOM   2011  H   GLY A 164      -1.282  19.069  38.916  1.00 50.21      C2   H  
ATOM   2012  HA2 GLY A 164      -0.422  19.334  36.270  1.00 50.21      C2   H  
ATOM   2013  HA3 GLY A 164       0.546  18.758  37.619  1.00 50.21      C2   H  
ATOM   2014  N   PRO A 165      -0.304  16.092  36.960  1.00 48.46      C2   N  
ATOM   2015  CA  PRO A 165      -0.279  14.820  36.214  1.00 48.46      C2   C  
ATOM   2016  C   PRO A 165      -1.554  14.425  35.487  1.00 48.46      C2   C  
ATOM   2017  O   PRO A 165      -1.454  13.774  34.475  1.00 48.46      C2   O  
ATOM   2018  CB  PRO A 165      -0.060  13.769  37.365  1.00 48.46      C2   C  
ATOM   2019  CG  PRO A 165       0.884  14.516  38.291  1.00 48.46      C2   C  
ATOM   2020  CD  PRO A 165       0.226  15.884  38.359  1.00 48.46      C2   C  
ATOM   2021  HA  PRO A 165       0.502  14.723  35.460  1.00 48.46      C2   H  
ATOM   2022  HB2 PRO A 165      -0.995  13.660  37.915  1.00 48.46      C2   H  
ATOM   2023  HB3 PRO A 165       0.316  12.783  37.092  1.00 48.46      C2   H  
ATOM   2024  HG2 PRO A 165       0.958  14.021  39.259  1.00 48.46      C2   H  
ATOM   2025  HG3 PRO A 165       1.904  14.502  37.908  1.00 48.46      C2   H  
ATOM   2026  HD2 PRO A 165      -0.547  15.936  39.125  1.00 48.46      C2   H  
ATOM   2027  HD3 PRO A 165       0.978  16.634  38.605  1.00 48.46      C2   H  
ATOM   2028  N   SER A 166      -2.687  14.833  35.986  1.00 47.48      C2   N  
ATOM   2029  CA  SER A 166      -3.995  14.583  35.423  1.00 47.48      C2   C  
ATOM   2030  C   SER A 166      -4.401  15.419  34.216  1.00 47.48      C2   C  
ATOM   2031  O   SER A 166      -5.294  15.128  33.448  1.00 47.48      C2   O  
ATOM   2032  CB  SER A 166      -4.991  14.928  36.572  1.00 47.48      C2   C  
ATOM   2033  OG  SER A 166      -4.630  14.178  37.744  1.00 47.48      C2   O  
ATOM   2034  H   SER A 166      -2.615  15.377  36.834  1.00 47.48      C2   H  
ATOM   2035  HA  SER A 166      -4.051  13.501  35.306  1.00 47.48      C2   H  
ATOM   2036  HB2 SER A 166      -4.881  15.993  36.777  1.00 47.48      C2   H  
ATOM   2037  HB3 SER A 166      -6.039  14.747  36.334  1.00 47.48      C2   H  
ATOM   2038  HG  SER A 166      -3.993  14.594  38.330  1.00 47.48      C2   H  
ATOM   2039  N   THR A 167      -3.651  16.529  34.100  1.00 44.80      C2   N  
ATOM   2040  CA  THR A 167      -3.570  17.247  32.782  1.00 44.80      C2   C  
ATOM   2041  C   THR A 167      -2.772  16.422  31.782  1.00 44.80      C2   C  
ATOM   2042  O   THR A 167      -3.076  16.546  30.647  1.00 44.80      C2   O  
ATOM   2043  CB  THR A 167      -2.854  18.607  33.062  1.00 44.80      C2   C  
ATOM   2044  CG2 THR A 167      -2.871  19.584  31.839  1.00 44.80      C2   C  
ATOM   2045  OG1 THR A 167      -3.593  19.237  34.144  1.00 44.80      C2   O  
ATOM   2046  H   THR A 167      -2.963  16.775  34.797  1.00 44.80      C2   H  
ATOM   2047  HA  THR A 167      -4.584  17.358  32.399  1.00 44.80      C2   H  
ATOM   2048  HB  THR A 167      -1.836  18.511  33.441  1.00 44.80      C2   H  
ATOM   2049  HG1 THR A 167      -3.435  18.802  34.985  1.00 44.80      C2   H  
ATOM   2050 HG21 THR A 167      -2.214  20.419  32.081  1.00 44.80      C2   H  
ATOM   2051 HG22 THR A 167      -2.536  19.122  30.910  1.00 44.80      C2   H  
ATOM   2052 HG23 THR A 167      -3.880  19.977  31.710  1.00 44.80      C2   H  
ATOM   2053  N   ILE A 168      -1.849  15.553  32.222  1.00 43.14      C2   N  
ATOM   2054  CA  ILE A 168      -0.932  14.803  31.346  1.00 43.14      C2   C  
ATOM   2055  C   ILE A 168      -1.750  13.691  30.707  1.00 43.14      C2   C  
ATOM   2056  O   ILE A 168      -1.773  13.523  29.473  1.00 43.14      C2   O  
ATOM   2057  CB  ILE A 168       0.400  14.289  31.933  1.00 43.14      C2   C  
ATOM   2058  CG1 ILE A 168       1.304  15.481  32.396  1.00 43.14      C2   C  
ATOM   2059  CG2 ILE A 168       1.237  13.439  30.968  1.00 43.14      C2   C  
ATOM   2060  CD1 ILE A 168       1.748  16.496  31.383  1.00 43.14      C2   C  
ATOM   2061  H   ILE A 168      -1.620  15.507  33.205  1.00 43.14      C2   H  
ATOM   2062  HA  ILE A 168      -0.692  15.368  30.444  1.00 43.14      C2   H  
ATOM   2063  HB  ILE A 168       0.251  13.656  32.807  1.00 43.14      C2   H  
ATOM   2064 HG12 ILE A 168       0.629  16.085  33.002  1.00 43.14      C2   H  
ATOM   2065 HG13 ILE A 168       2.143  15.207  33.037  1.00 43.14      C2   H  
ATOM   2066 HG21 ILE A 168       1.549  14.121  30.177  1.00 43.14      C2   H  
ATOM   2067 HG22 ILE A 168       2.098  13.140  31.565  1.00 43.14      C2   H  
ATOM   2068 HG23 ILE A 168       0.696  12.632  30.474  1.00 43.14      C2   H  
ATOM   2069 HD11 ILE A 168       2.551  17.128  31.763  1.00 43.14      C2   H  
ATOM   2070 HD12 ILE A 168       2.267  15.969  30.582  1.00 43.14      C2   H  
ATOM   2071 HD13 ILE A 168       0.972  17.089  30.899  1.00 43.14      C2   H  
ATOM   2072  N   VAL A 169      -2.420  12.856  31.561  1.00 44.03      C2   N  
ATOM   2073  CA  VAL A 169      -3.141  11.717  31.125  1.00 44.03      C2   C  
ATOM   2074  C   VAL A 169      -4.489  12.190  30.460  1.00 44.03      C2   C  
ATOM   2075  O   VAL A 169      -4.914  11.656  29.431  1.00 44.03      C2   O  
ATOM   2076  CB  VAL A 169      -3.449  10.803  32.299  1.00 44.03      C2   C  
ATOM   2077  CG1 VAL A 169      -3.950  11.385  33.630  1.00 44.03      C2   C  
ATOM   2078  CG2 VAL A 169      -4.069   9.433  31.757  1.00 44.03      C2   C  
ATOM   2079  H   VAL A 169      -2.178  12.971  32.535  1.00 44.03      C2   H  
ATOM   2080  HA  VAL A 169      -2.592  11.180  30.351  1.00 44.03      C2   H  
ATOM   2081  HB  VAL A 169      -2.454  10.489  32.616  1.00 44.03      C2   H  
ATOM   2082 HG11 VAL A 169      -3.269  12.208  33.848  1.00 44.03      C2   H  
ATOM   2083 HG12 VAL A 169      -4.949  11.781  33.445  1.00 44.03      C2   H  
ATOM   2084 HG13 VAL A 169      -3.960  10.679  34.460  1.00 44.03      C2   H  
ATOM   2085 HG21 VAL A 169      -5.133   9.456  31.521  1.00 44.03      C2   H  
ATOM   2086 HG22 VAL A 169      -3.434   9.129  30.924  1.00 44.03      C2   H  
ATOM   2087 HG23 VAL A 169      -3.815   8.731  32.552  1.00 44.03      C2   H  
ATOM   2088  N   GLY A 170      -5.039  13.364  30.911  1.00 43.22      C2   N  
ATOM   2089  CA  GLY A 170      -6.087  14.116  30.168  1.00 43.22      C2   C  
ATOM   2090  C   GLY A 170      -5.674  14.563  28.757  1.00 43.22      C2   C  
ATOM   2091  O   GLY A 170      -6.496  14.567  27.874  1.00 43.22      C2   O  
ATOM   2092  H   GLY A 170      -4.682  13.899  31.689  1.00 43.22      C2   H  
ATOM   2093  HA2 GLY A 170      -6.933  13.452  29.993  1.00 43.22      C2   H  
ATOM   2094  HA3 GLY A 170      -6.381  15.017  30.707  1.00 43.22      C2   H  
ATOM   2095  N   SER A 171      -4.357  14.798  28.464  1.00 43.76      C2   N  
ATOM   2096  CA  SER A 171      -3.864  15.158  27.139  1.00 43.76      C2   C  
ATOM   2097  C   SER A 171      -3.568  13.944  26.282  1.00 43.76      C2   C  
ATOM   2098  O   SER A 171      -3.816  13.897  25.109  1.00 43.76      C2   O  
ATOM   2099  CB  SER A 171      -2.568  15.974  27.338  1.00 43.76      C2   C  
ATOM   2100  OG  SER A 171      -2.707  17.124  28.137  1.00 43.76      C2   O  
ATOM   2101  H   SER A 171      -3.684  14.750  29.216  1.00 43.76      C2   H  
ATOM   2102  HA  SER A 171      -4.501  15.791  26.522  1.00 43.76      C2   H  
ATOM   2103  HB2 SER A 171      -1.707  15.393  27.669  1.00 43.76      C2   H  
ATOM   2104  HB3 SER A 171      -2.298  16.290  26.330  1.00 43.76      C2   H  
ATOM   2105  HG  SER A 171      -2.862  16.848  29.043  1.00 43.76      C2   H  
ATOM   2106  N   ALA A 172      -3.160  12.835  26.974  1.00 44.65      C2   N  
ATOM   2107  CA  ALA A 172      -2.979  11.495  26.392  1.00 44.65      C2   C  
ATOM   2108  C   ALA A 172      -4.398  11.049  25.850  1.00 44.65      C2   C  
ATOM   2109  O   ALA A 172      -4.542  10.671  24.710  1.00 44.65      C2   O  
ATOM   2110  CB  ALA A 172      -2.370  10.572  27.466  1.00 44.65      C2   C  
ATOM   2111  H   ALA A 172      -2.854  12.851  27.937  1.00 44.65      C2   H  
ATOM   2112  HA  ALA A 172      -2.323  11.665  25.539  1.00 44.65      C2   H  
ATOM   2113  HB1 ALA A 172      -1.611  11.020  28.107  1.00 44.65      C2   H  
ATOM   2114  HB2 ALA A 172      -3.095  10.305  28.234  1.00 44.65      C2   H  
ATOM   2115  HB3 ALA A 172      -1.981   9.647  27.041  1.00 44.65      C2   H  
ATOM   2116  N   ALA A 173      -5.439  11.114  26.781  1.00 46.67      C2   N  
ATOM   2117  CA  ALA A 173      -6.870  10.871  26.539  1.00 46.67      C2   C  
ATOM   2118  C   ALA A 173      -7.428  11.678  25.402  1.00 46.67      C2   C  
ATOM   2119  O   ALA A 173      -8.014  11.167  24.472  1.00 46.67      C2   O  
ATOM   2120  CB  ALA A 173      -7.660  11.080  27.848  1.00 46.67      C2   C  
ATOM   2121  H   ALA A 173      -5.204  11.480  27.692  1.00 46.67      C2   H  
ATOM   2122  HA  ALA A 173      -6.965   9.826  26.244  1.00 46.67      C2   H  
ATOM   2123  HB1 ALA A 173      -7.608  12.033  28.374  1.00 46.67      C2   H  
ATOM   2124  HB2 ALA A 173      -8.719  10.836  27.760  1.00 46.67      C2   H  
ATOM   2125  HB3 ALA A 173      -7.125  10.467  28.573  1.00 46.67      C2   H  
ATOM   2126  N   PHE A 174      -7.194  13.015  25.427  1.00 44.59      C2   N  
ATOM   2127  CA  PHE A 174      -7.402  13.853  24.219  1.00 44.59      C2   C  
ATOM   2128  C   PHE A 174      -6.738  13.505  22.914  1.00 44.59      C2   C  
ATOM   2129  O   PHE A 174      -7.280  13.604  21.845  1.00 44.59      C2   O  
ATOM   2130  CB  PHE A 174      -7.364  15.313  24.741  1.00 44.59      C2   C  
ATOM   2131  CG  PHE A 174      -7.465  16.372  23.626  1.00 44.59      C2   C  
ATOM   2132  CD1 PHE A 174      -8.713  16.764  23.270  1.00 44.59      C2   C  
ATOM   2133  CD2 PHE A 174      -6.344  16.852  22.915  1.00 44.59      C2   C  
ATOM   2134  CE1 PHE A 174      -8.827  17.639  22.203  1.00 44.59      C2   C  
ATOM   2135  CE2 PHE A 174      -6.530  17.829  21.881  1.00 44.59      C2   C  
ATOM   2136  CZ  PHE A 174      -7.752  18.151  21.496  1.00 44.59      C2   C  
ATOM   2137  H   PHE A 174      -6.729  13.479  26.195  1.00 44.59      C2   H  
ATOM   2138  HA  PHE A 174      -8.479  13.808  24.056  1.00 44.59      C2   H  
ATOM   2139  HB2 PHE A 174      -8.238  15.424  25.382  1.00 44.59      C2   H  
ATOM   2140  HB3 PHE A 174      -6.513  15.606  25.356  1.00 44.59      C2   H  
ATOM   2141  HD1 PHE A 174      -9.614  16.325  23.671  1.00 44.59      C2   H  
ATOM   2142  HD2 PHE A 174      -5.372  16.450  23.160  1.00 44.59      C2   H  
ATOM   2143  HE1 PHE A 174      -9.804  17.956  21.871  1.00 44.59      C2   H  
ATOM   2144  HE2 PHE A 174      -5.583  18.088  21.432  1.00 44.59      C2   H  
ATOM   2145  HZ  PHE A 174      -7.901  18.864  20.698  1.00 44.59      C2   H  
ATOM   2146  N   ASN A 175      -5.492  12.965  22.951  1.00 44.84      C2   N  
ATOM   2147  CA  ASN A 175      -4.767  12.431  21.724  1.00 44.84      C2   C  
ATOM   2148  C   ASN A 175      -5.323  11.108  21.269  1.00 44.84      C2   C  
ATOM   2149  O   ASN A 175      -5.756  10.905  20.149  1.00 44.84      C2   O  
ATOM   2150  CB  ASN A 175      -3.228  12.530  21.833  1.00 44.84      C2   C  
ATOM   2151  CG  ASN A 175      -2.608  13.908  21.676  1.00 44.84      C2   C  
ATOM   2152  ND2 ASN A 175      -2.605  14.726  22.686  1.00 44.84      C2   N  
ATOM   2153  OD1 ASN A 175      -2.190  14.228  20.557  1.00 44.84      C2   O  
ATOM   2154  H   ASN A 175      -5.079  12.905  23.871  1.00 44.84      C2   H  
ATOM   2155  HA  ASN A 175      -4.918  13.035  20.830  1.00 44.84      C2   H  
ATOM   2156  HB2 ASN A 175      -2.910  11.988  22.723  1.00 44.84      C2   H  
ATOM   2157  HB3 ASN A 175      -2.770  11.948  21.033  1.00 44.84      C2   H  
ATOM   2158 HD21 ASN A 175      -3.062  14.621  23.581  1.00 44.84      C2   H  
ATOM   2159 HD22 ASN A 175      -2.040  15.564  22.686  1.00 44.84      C2   H  
ATOM   2160  N   MET A 176      -5.469  10.210  22.249  1.00 48.87      C2   N  
ATOM   2161  CA  MET A 176      -5.870   8.844  22.041  1.00 48.87      C2   C  
ATOM   2162  C   MET A 176      -7.257   8.680  21.470  1.00 48.87      C2   C  
ATOM   2163  O   MET A 176      -7.511   7.932  20.565  1.00 48.87      C2   O  
ATOM   2164  CB  MET A 176      -5.626   7.962  23.289  1.00 48.87      C2   C  
ATOM   2165  CG  MET A 176      -5.977   6.458  23.105  1.00 48.87      C2   C  
ATOM   2166  SD  MET A 176      -4.993   5.420  21.903  1.00 48.87      C2   S  
ATOM   2167  CE  MET A 176      -3.280   5.602  22.559  1.00 48.87      C2   C  
ATOM   2168  H   MET A 176      -5.046  10.334  23.158  1.00 48.87      C2   H  
ATOM   2169  HA  MET A 176      -5.174   8.414  21.321  1.00 48.87      C2   H  
ATOM   2170  HB2 MET A 176      -4.643   8.045  23.752  1.00 48.87      C2   H  
ATOM   2171  HB3 MET A 176      -6.327   8.347  24.030  1.00 48.87      C2   H  
ATOM   2172  HG2 MET A 176      -5.877   5.845  24.000  1.00 48.87      C2   H  
ATOM   2173  HG3 MET A 176      -7.022   6.323  22.826  1.00 48.87      C2   H  
ATOM   2174  HE1 MET A 176      -2.572   4.979  22.013  1.00 48.87      C2   H  
ATOM   2175  HE2 MET A 176      -2.939   6.607  22.309  1.00 48.87      C2   H  
ATOM   2176  HE3 MET A 176      -3.120   5.536  23.635  1.00 48.87      C2   H  
ATOM   2177  N   PHE A 177      -8.153   9.588  21.929  1.00 51.57      C2   N  
ATOM   2178  CA  PHE A 177      -9.545   9.443  21.645  1.00 51.57      C2   C  
ATOM   2179  C   PHE A 177      -9.967  10.592  20.719  1.00 51.57      C2   C  
ATOM   2180  O   PHE A 177     -10.337  10.318  19.573  1.00 51.57      C2   O  
ATOM   2181  CB  PHE A 177     -10.291   9.366  22.981  1.00 51.57      C2   C  
ATOM   2182  CG  PHE A 177      -9.856   8.092  23.718  1.00 51.57      C2   C  
ATOM   2183  CD1 PHE A 177     -10.237   6.769  23.441  1.00 51.57      C2   C  
ATOM   2184  CD2 PHE A 177      -9.092   8.281  24.866  1.00 51.57      C2   C  
ATOM   2185  CE1 PHE A 177      -9.763   5.696  24.193  1.00 51.57      C2   C  
ATOM   2186  CE2 PHE A 177      -8.562   7.246  25.578  1.00 51.57      C2   C  
ATOM   2187  CZ  PHE A 177      -8.866   5.941  25.257  1.00 51.57      C2   C  
ATOM   2188  H   PHE A 177      -7.880  10.131  22.735  1.00 51.57      C2   H  
ATOM   2189  HA  PHE A 177      -9.785   8.494  21.165  1.00 51.57      C2   H  
ATOM   2190  HB2 PHE A 177     -10.044  10.156  23.690  1.00 51.57      C2   H  
ATOM   2191  HB3 PHE A 177     -11.367   9.505  22.878  1.00 51.57      C2   H  
ATOM   2192  HD1 PHE A 177     -11.015   6.589  22.714  1.00 51.57      C2   H  
ATOM   2193  HD2 PHE A 177      -8.698   9.247  25.145  1.00 51.57      C2   H  
ATOM   2194  HE1 PHE A 177     -10.152   4.737  23.883  1.00 51.57      C2   H  
ATOM   2195  HE2 PHE A 177      -7.846   7.586  26.311  1.00 51.57      C2   H  
ATOM   2196  HZ  PHE A 177      -8.512   5.095  25.828  1.00 51.57      C2   H  
ATOM   2197  N   ILE A 178      -9.945  11.781  21.216  1.00 49.81      C2   N  
ATOM   2198  CA  ILE A 178     -10.599  12.920  20.567  1.00 49.81      C2   C  
ATOM   2199  C   ILE A 178      -9.842  13.375  19.372  1.00 49.81      C2   C  
ATOM   2200  O   ILE A 178     -10.537  13.695  18.406  1.00 49.81      C2   O  
ATOM   2201  CB  ILE A 178     -10.780  14.157  21.620  1.00 49.81      C2   C  
ATOM   2202  CG1 ILE A 178     -11.751  13.906  22.805  1.00 49.81      C2   C  
ATOM   2203  CG2 ILE A 178     -11.096  15.519  20.952  1.00 49.81      C2   C  
ATOM   2204  CD1 ILE A 178     -13.265  14.256  22.550  1.00 49.81      C2   C  
ATOM   2205  H   ILE A 178      -9.485  11.938  22.101  1.00 49.81      C2   H  
ATOM   2206  HA  ILE A 178     -11.540  12.531  20.178  1.00 49.81      C2   H  
ATOM   2207  HB  ILE A 178      -9.822  14.235  22.134  1.00 49.81      C2   H  
ATOM   2208 HG12 ILE A 178     -11.642  12.858  23.085  1.00 49.81      C2   H  
ATOM   2209 HG13 ILE A 178     -11.508  14.428  23.730  1.00 49.81      C2   H  
ATOM   2210 HG21 ILE A 178     -11.388  16.230  21.724  1.00 49.81      C2   H  
ATOM   2211 HG22 ILE A 178     -10.109  15.825  20.605  1.00 49.81      C2   H  
ATOM   2212 HG23 ILE A 178     -11.836  15.475  20.153  1.00 49.81      C2   H  
ATOM   2213 HD11 ILE A 178     -13.558  13.892  21.565  1.00 49.81      C2   H  
ATOM   2214 HD12 ILE A 178     -13.896  13.755  23.284  1.00 49.81      C2   H  
ATOM   2215 HD13 ILE A 178     -13.469  15.318  22.687  1.00 49.81      C2   H  
ATOM   2216  N   ILE A 179      -8.548  13.362  19.328  1.00 50.39      C2   N  
ATOM   2217  CA  ILE A 179      -7.861  13.635  18.034  1.00 50.39      C2   C  
ATOM   2218  C   ILE A 179      -7.926  12.506  17.007  1.00 50.39      C2   C  
ATOM   2219  O   ILE A 179      -7.855  12.794  15.817  1.00 50.39      C2   O  
ATOM   2220  CB  ILE A 179      -6.405  14.159  18.305  1.00 50.39      C2   C  
ATOM   2221  CG1 ILE A 179      -6.384  15.363  19.297  1.00 50.39      C2   C  
ATOM   2222  CG2 ILE A 179      -5.453  14.500  17.030  1.00 50.39      C2   C  
ATOM   2223  CD1 ILE A 179      -4.979  15.726  19.868  1.00 50.39      C2   C  
ATOM   2224  H   ILE A 179      -7.955  13.241  20.136  1.00 50.39      C2   H  
ATOM   2225  HA  ILE A 179      -8.324  14.527  17.613  1.00 50.39      C2   H  
ATOM   2226  HB  ILE A 179      -5.861  13.403  18.871  1.00 50.39      C2   H  
ATOM   2227 HG12 ILE A 179      -6.754  16.268  18.815  1.00 50.39      C2   H  
ATOM   2228 HG13 ILE A 179      -7.142  15.332  20.079  1.00 50.39      C2   H  
ATOM   2229 HG21 ILE A 179      -5.858  15.229  16.329  1.00 50.39      C2   H  
ATOM   2230 HG22 ILE A 179      -4.558  15.003  17.397  1.00 50.39      C2   H  
ATOM   2231 HG23 ILE A 179      -5.240  13.675  16.351  1.00 50.39      C2   H  
ATOM   2232 HD11 ILE A 179      -4.844  15.697  20.949  1.00 50.39      C2   H  
ATOM   2233 HD12 ILE A 179      -4.180  15.116  19.446  1.00 50.39      C2   H  
ATOM   2234 HD13 ILE A 179      -4.679  16.741  19.607  1.00 50.39      C2   H  
ATOM   2235  N   ILE A 180      -8.119  11.221  17.411  1.00 55.10      C2   N  
ATOM   2236  CA  ILE A 180      -8.249  10.101  16.501  1.00 55.10      C2   C  
ATOM   2237  C   ILE A 180      -9.717  10.159  15.892  1.00 55.10      C2   C  
ATOM   2238  O   ILE A 180      -9.897   9.763  14.744  1.00 55.10      C2   O  
ATOM   2239  CB  ILE A 180      -7.968   8.811  17.272  1.00 55.10      C2   C  
ATOM   2240  CG1 ILE A 180      -6.486   8.426  17.324  1.00 55.10      C2   C  
ATOM   2241  CG2 ILE A 180      -8.793   7.543  16.901  1.00 55.10      C2   C  
ATOM   2242  CD1 ILE A 180      -5.807   8.048  16.009  1.00 55.10      C2   C  
ATOM   2243  H   ILE A 180      -8.213  10.885  18.358  1.00 55.10      C2   H  
ATOM   2244  HA  ILE A 180      -7.566  10.254  15.665  1.00 55.10      C2   H  
ATOM   2245  HB  ILE A 180      -8.396   8.885  18.271  1.00 55.10      C2   H  
ATOM   2246 HG12 ILE A 180      -5.959   9.355  17.540  1.00 55.10      C2   H  
ATOM   2247 HG13 ILE A 180      -6.240   7.784  18.170  1.00 55.10      C2   H  
ATOM   2248 HG21 ILE A 180      -8.504   6.699  17.528  1.00 55.10      C2   H  
ATOM   2249 HG22 ILE A 180      -9.858   7.663  17.100  1.00 55.10      C2   H  
ATOM   2250 HG23 ILE A 180      -8.831   7.293  15.841  1.00 55.10      C2   H  
ATOM   2251 HD11 ILE A 180      -4.787   8.430  16.037  1.00 55.10      C2   H  
ATOM   2252 HD12 ILE A 180      -5.725   6.961  15.980  1.00 55.10      C2   H  
ATOM   2253 HD13 ILE A 180      -6.384   8.214  15.099  1.00 55.10      C2   H  
ATOM   2254  N   ALA A 181     -10.643  10.696  16.635  1.00 59.02      C2   N  
ATOM   2255  CA  ALA A 181     -11.927  11.216  16.232  1.00 59.02      C2   C  
ATOM   2256  C   ALA A 181     -11.987  12.490  15.286  1.00 59.02      C2   C  
ATOM   2257  O   ALA A 181     -12.822  12.454  14.400  1.00 59.02      C2   O  
ATOM   2258  CB  ALA A 181     -12.841  11.423  17.471  1.00 59.02      C2   C  
ATOM   2259  H   ALA A 181     -10.413  10.902  17.597  1.00 59.02      C2   H  
ATOM   2260  HA  ALA A 181     -12.342  10.425  15.607  1.00 59.02      C2   H  
ATOM   2261  HB1 ALA A 181     -13.899  11.460  17.209  1.00 59.02      C2   H  
ATOM   2262  HB2 ALA A 181     -12.687  10.633  18.206  1.00 59.02      C2   H  
ATOM   2263  HB3 ALA A 181     -12.525  12.372  17.904  1.00 59.02      C2   H  
ATOM   2264  N   LEU A 182     -11.003  13.412  15.391  1.00 61.40      C2   N  
ATOM   2265  CA  LEU A 182     -10.705  14.402  14.375  1.00 61.40      C2   C  
ATOM   2266  C   LEU A 182     -10.221  13.667  13.097  1.00 61.40      C2   C  
ATOM   2267  O   LEU A 182     -10.780  13.843  12.041  1.00 61.40      C2   O  
ATOM   2268  CB  LEU A 182      -9.740  15.347  15.077  1.00 61.40      C2   C  
ATOM   2269  CG  LEU A 182      -9.854  16.866  14.789  1.00 61.40      C2   C  
ATOM   2270  CD1 LEU A 182      -8.616  17.552  15.435  1.00 61.40      C2   C  
ATOM   2271  CD2 LEU A 182      -9.970  17.152  13.311  1.00 61.40      C2   C  
ATOM   2272  H   LEU A 182     -10.497  13.544  16.255  1.00 61.40      C2   H  
ATOM   2273  HA  LEU A 182     -11.594  14.949  14.061  1.00 61.40      C2   H  
ATOM   2274  HB2 LEU A 182      -9.985  15.435  16.135  1.00 61.40      C2   H  
ATOM   2275  HB3 LEU A 182      -8.717  15.109  14.783  1.00 61.40      C2   H  
ATOM   2276  HG  LEU A 182     -10.759  17.207  15.292  1.00 61.40      C2   H  
ATOM   2277 HD11 LEU A 182      -8.859  18.583  15.692  1.00 61.40      C2   H  
ATOM   2278 HD12 LEU A 182      -8.237  16.981  16.283  1.00 61.40      C2   H  
ATOM   2279 HD13 LEU A 182      -7.744  17.472  14.786  1.00 61.40      C2   H  
ATOM   2280 HD21 LEU A 182     -11.011  17.022  13.015  1.00 61.40      C2   H  
ATOM   2281 HD22 LEU A 182      -9.751  18.188  13.052  1.00 61.40      C2   H  
ATOM   2282 HD23 LEU A 182      -9.343  16.470  12.736  1.00 61.40      C2   H  
ATOM   2283  N   CYS A 183      -9.134  12.816  13.290  1.00 65.51      C2   N  
ATOM   2284  CA  CYS A 183      -8.364  12.186  12.198  1.00 65.51      C2   C  
ATOM   2285  C   CYS A 183      -9.157  11.204  11.338  1.00 65.51      C2   C  
ATOM   2286  O   CYS A 183      -9.020  11.152  10.079  1.00 65.51      C2   O  
ATOM   2287  CB  CYS A 183      -7.062  11.412  12.622  1.00 65.51      C2   C  
ATOM   2288  SG  CYS A 183      -5.934  12.658  13.409  1.00 65.51      C2   S  
ATOM   2289  H   CYS A 183      -8.731  12.800  14.216  1.00 65.51      C2   H  
ATOM   2290  HA  CYS A 183      -8.208  12.993  11.484  1.00 65.51      C2   H  
ATOM   2291  HB2 CYS A 183      -7.365  10.640  13.328  1.00 65.51      C2   H  
ATOM   2292  HB3 CYS A 183      -6.583  10.928  11.771  1.00 65.51      C2   H  
ATOM   2293  HG  CYS A 183      -6.748  12.575  14.465  1.00 65.51      C2   H  
ATOM   2294  N   VAL A 184     -10.067  10.393  11.872  1.00 68.36      C2   N  
ATOM   2295  CA  VAL A 184     -11.000   9.648  11.080  1.00 68.36      C2   C  
ATOM   2296  C   VAL A 184     -12.041  10.508  10.325  1.00 68.36      C2   C  
ATOM   2297  O   VAL A 184     -12.433   9.989   9.245  1.00 68.36      C2   O  
ATOM   2298  CB  VAL A 184     -11.799   8.547  11.854  1.00 68.36      C2   C  
ATOM   2299  CG1 VAL A 184     -12.813   9.025  12.913  1.00 68.36      C2   C  
ATOM   2300  CG2 VAL A 184     -12.444   7.380  10.866  1.00 68.36      C2   C  
ATOM   2301  H   VAL A 184     -10.094  10.189  12.861  1.00 68.36      C2   H  
ATOM   2302  HA  VAL A 184     -10.316   9.253  10.328  1.00 68.36      C2   H  
ATOM   2303  HB  VAL A 184     -11.040   7.922  12.325  1.00 68.36      C2   H  
ATOM   2304 HG11 VAL A 184     -12.340   9.812  13.499  1.00 68.36      C2   H  
ATOM   2305 HG12 VAL A 184     -13.739   9.404  12.480  1.00 68.36      C2   H  
ATOM   2306 HG13 VAL A 184     -13.102   8.196  13.559  1.00 68.36      C2   H  
ATOM   2307 HG21 VAL A 184     -12.575   6.392  11.307  1.00 68.36      C2   H  
ATOM   2308 HG22 VAL A 184     -13.474   7.515  10.537  1.00 68.36      C2   H  
ATOM   2309 HG23 VAL A 184     -11.846   7.265   9.961  1.00 68.36      C2   H  
ATOM   2310  N   TYR A 185     -12.437  11.620  10.887  1.00 71.68      C2   N  
ATOM   2311  CA  TYR A 185     -13.399  12.533  10.232  1.00 71.68      C2   C  
ATOM   2312  C   TYR A 185     -12.836  13.413   9.040  1.00 71.68      C2   C  
ATOM   2313  O   TYR A 185     -13.538  13.664   8.093  1.00 71.68      C2   O  
ATOM   2314  CB  TYR A 185     -13.932  13.536  11.163  1.00 71.68      C2   C  
ATOM   2315  CG  TYR A 185     -15.323  14.144  10.723  1.00 71.68      C2   C  
ATOM   2316  CD1 TYR A 185     -16.450  13.338  10.593  1.00 71.68      C2   C  
ATOM   2317  CD2 TYR A 185     -15.415  15.535  10.609  1.00 71.68      C2   C  
ATOM   2318  CE1 TYR A 185     -17.750  13.929  10.296  1.00 71.68      C2   C  
ATOM   2319  CE2 TYR A 185     -16.609  16.123  10.317  1.00 71.68      C2   C  
ATOM   2320  CZ  TYR A 185     -17.816  15.351  10.265  1.00 71.68      C2   C  
ATOM   2321  OH  TYR A 185     -19.090  15.820  10.178  1.00 71.68      C2   O  
ATOM   2322  H   TYR A 185     -12.174  11.908  11.819  1.00 71.68      C2   H  
ATOM   2323  HA  TYR A 185     -14.218  11.866   9.964  1.00 71.68      C2   H  
ATOM   2324  HB2 TYR A 185     -14.322  13.012  12.036  1.00 71.68      C2   H  
ATOM   2325  HB3 TYR A 185     -13.202  14.310  11.398  1.00 71.68      C2   H  
ATOM   2326  HD1 TYR A 185     -16.380  12.293  10.855  1.00 71.68      C2   H  
ATOM   2327  HD2 TYR A 185     -14.571  16.176  10.815  1.00 71.68      C2   H  
ATOM   2328  HE1 TYR A 185     -18.594  13.258  10.225  1.00 71.68      C2   H  
ATOM   2329  HE2 TYR A 185     -16.683  17.188  10.150  1.00 71.68      C2   H  
ATOM   2330  HH  TYR A 185     -19.062  16.779  10.221  1.00 71.68      C2   H  
ATOM   2331  N   VAL A 186     -11.582  13.953   9.144  1.00 70.39      C2   N  
ATOM   2332  CA  VAL A 186     -11.135  14.905   8.056  1.00 70.39      C2   C  
ATOM   2333  C   VAL A 186     -10.744  14.333   6.643  1.00 70.39      C2   C  
ATOM   2334  O   VAL A 186     -10.591  15.056   5.675  1.00 70.39      C2   O  
ATOM   2335  CB  VAL A 186      -9.857  15.605   8.531  1.00 70.39      C2   C  
ATOM   2336  CG1 VAL A 186     -10.217  16.524   9.663  1.00 70.39      C2   C  
ATOM   2337  CG2 VAL A 186      -8.588  14.758   8.942  1.00 70.39      C2   C  
ATOM   2338  H   VAL A 186     -10.958  13.722   9.904  1.00 70.39      C2   H  
ATOM   2339  HA  VAL A 186     -11.946  15.575   7.772  1.00 70.39      C2   H  
ATOM   2340  HB  VAL A 186      -9.428  16.225   7.743  1.00 70.39      C2   H  
ATOM   2341 HG11 VAL A 186      -9.464  17.205  10.057  1.00 70.39      C2   H  
ATOM   2342 HG12 VAL A 186     -10.978  17.247   9.369  1.00 70.39      C2   H  
ATOM   2343 HG13 VAL A 186     -10.607  16.050  10.564  1.00 70.39      C2   H  
ATOM   2344 HG21 VAL A 186      -7.833  15.399   9.398  1.00 70.39      C2   H  
ATOM   2345 HG22 VAL A 186      -8.882  14.044   9.711  1.00 70.39      C2   H  
ATOM   2346 HG23 VAL A 186      -8.124  14.142   8.172  1.00 70.39      C2   H  
ATOM   2347  N   VAL A 187     -10.705  12.986   6.597  1.00 77.03      C2   N  
ATOM   2348  CA  VAL A 187     -10.440  12.266   5.365  1.00 77.03      C2   C  
ATOM   2349  C   VAL A 187     -11.708  12.257   4.523  1.00 77.03      C2   C  
ATOM   2350  O   VAL A 187     -12.703  11.919   5.135  1.00 77.03      C2   O  
ATOM   2351  CB  VAL A 187     -10.168  10.825   5.787  1.00 77.03      C2   C  
ATOM   2352  CG1 VAL A 187      -9.874   9.871   4.622  1.00 77.03      C2   C  
ATOM   2353  CG2 VAL A 187      -8.967  10.810   6.760  1.00 77.03      C2   C  
ATOM   2354  H   VAL A 187     -10.915  12.478   7.444  1.00 77.03      C2   H  
ATOM   2355  HA  VAL A 187      -9.529  12.808   5.115  1.00 77.03      C2   H  
ATOM   2356  HB  VAL A 187     -11.024  10.459   6.354  1.00 77.03      C2   H  
ATOM   2357 HG11 VAL A 187      -9.812   8.800   4.815  1.00 77.03      C2   H  
ATOM   2358 HG12 VAL A 187     -10.697   9.908   3.909  1.00 77.03      C2   H  
ATOM   2359 HG13 VAL A 187      -8.925  10.114   4.143  1.00 77.03      C2   H  
ATOM   2360 HG21 VAL A 187      -8.872   9.752   7.004  1.00 77.03      C2   H  
ATOM   2361 HG22 VAL A 187      -8.155  11.194   6.143  1.00 77.03      C2   H  
ATOM   2362 HG23 VAL A 187      -8.913  11.286   7.739  1.00 77.03      C2   H  
ATOM   2363  N   PRO A 188     -11.674  12.779   3.257  1.00 84.55      C2   N  
ATOM   2364  CA  PRO A 188     -12.775  12.874   2.301  1.00 84.55      C2   C  
ATOM   2365  C   PRO A 188     -13.798  11.704   2.277  1.00 84.55      C2   C  
ATOM   2366  O   PRO A 188     -13.457  10.525   2.232  1.00 84.55      C2   O  
ATOM   2367  CB  PRO A 188     -12.011  13.125   0.995  1.00 84.55      C2   C  
ATOM   2368  CG  PRO A 188     -10.715  13.912   1.365  1.00 84.55      C2   C  
ATOM   2369  CD  PRO A 188     -10.405  13.165   2.682  1.00 84.55      C2   C  
ATOM   2370  HA  PRO A 188     -13.313  13.773   2.602  1.00 84.55      C2   H  
ATOM   2371  HB2 PRO A 188     -11.712  12.137   0.643  1.00 84.55      C2   H  
ATOM   2372  HB3 PRO A 188     -12.496  13.554   0.118  1.00 84.55      C2   H  
ATOM   2373  HG2 PRO A 188      -9.853  13.985   0.702  1.00 84.55      C2   H  
ATOM   2374  HG3 PRO A 188     -11.160  14.897   1.505  1.00 84.55      C2   H  
ATOM   2375  HD2 PRO A 188      -9.753  12.294   2.618  1.00 84.55      C2   H  
ATOM   2376  HD3 PRO A 188      -9.990  13.816   3.452  1.00 84.55      C2   H  
ATOM   2377  N   ASP A 189     -15.141  12.019   2.297  1.00 90.73      C2   N  
ATOM   2378  CA  ASP A 189     -16.165  10.991   2.219  1.00 90.73      C2   C  
ATOM   2379  C   ASP A 189     -16.052   9.930   1.090  1.00 90.73      C2   C  
ATOM   2380  O   ASP A 189     -15.943  10.350  -0.074  1.00 90.73      C2   O  
ATOM   2381  CB  ASP A 189     -17.588  11.482   2.151  1.00 90.73      C2   C  
ATOM   2382  CG  ASP A 189     -18.023  12.455   3.238  1.00 90.73      C2   C  
ATOM   2383  OD1 ASP A 189     -17.368  12.428   4.264  1.00 90.73      C2   O  
ATOM   2384  OD2 ASP A 189     -18.910  13.282   2.968  1.00 90.73      C2   O  
ATOM   2385  H   ASP A 189     -15.474  12.971   2.236  1.00 90.73      C2   H  
ATOM   2386  HA  ASP A 189     -16.018  10.419   3.135  1.00 90.73      C2   H  
ATOM   2387  HB2 ASP A 189     -17.737  12.034   1.223  1.00 90.73      C2   H  
ATOM   2388  HB3 ASP A 189     -18.324  10.687   2.026  1.00 90.73      C2   H  
ATOM   2389  N   GLY A 190     -16.230   8.704   1.414  1.00 89.90      C2   N  
ATOM   2390  CA  GLY A 190     -16.206   7.602   0.518  1.00 89.90      C2   C  
ATOM   2391  C   GLY A 190     -14.792   7.090   0.249  1.00 89.90      C2   C  
ATOM   2392  O   GLY A 190     -14.738   6.014  -0.393  1.00 89.90      C2   O  
ATOM   2393  H   GLY A 190     -16.245   8.498   2.403  1.00 89.90      C2   H  
ATOM   2394  HA2 GLY A 190     -16.906   6.858   0.899  1.00 89.90      C2   H  
ATOM   2395  HA3 GLY A 190     -16.596   7.867  -0.465  1.00 89.90      C2   H  
ATOM   2396  N   GLU A 191     -13.734   7.663   0.769  1.00 86.93      C2   N  
ATOM   2397  CA  GLU A 191     -12.320   7.250   0.698  1.00 86.93      C2   C  
ATOM   2398  C   GLU A 191     -11.764   6.860   2.138  1.00 86.93      C2   C  
ATOM   2399  O   GLU A 191     -12.329   7.358   3.155  1.00 86.93      C2   O  
ATOM   2400  CB  GLU A 191     -11.499   8.465   0.193  1.00 86.93      C2   C  
ATOM   2401  CG  GLU A 191     -11.824   8.924  -1.173  1.00 86.93      C2   C  
ATOM   2402  CD  GLU A 191     -10.957  10.026  -1.681  1.00 86.93      C2   C  
ATOM   2403  OE1 GLU A 191     -11.557  11.036  -2.107  1.00 86.93      C2   O  
ATOM   2404  OE2 GLU A 191      -9.758   9.833  -1.799  1.00 86.93      C2   O  
ATOM   2405  H   GLU A 191     -13.872   8.430   1.412  1.00 86.93      C2   H  
ATOM   2406  HA  GLU A 191     -12.146   6.391   0.050  1.00 86.93      C2   H  
ATOM   2407  HB2 GLU A 191     -11.698   9.226   0.947  1.00 86.93      C2   H  
ATOM   2408  HB3 GLU A 191     -10.417   8.330   0.198  1.00 86.93      C2   H  
ATOM   2409  HG2 GLU A 191     -11.710   8.039  -1.799  1.00 86.93      C2   H  
ATOM   2410  HG3 GLU A 191     -12.862   9.258  -1.163  1.00 86.93      C2   H  
ATOM   2411  N   THR A 192     -10.769   5.965   2.174  1.00 80.78      C2   N  
ATOM   2412  CA  THR A 192     -10.086   5.402   3.428  1.00 80.78      C2   C  
ATOM   2413  C   THR A 192      -8.538   5.612   3.198  1.00 80.78      C2   C  
ATOM   2414  O   THR A 192      -8.022   5.970   2.129  1.00 80.78      C2   O  
ATOM   2415  CB  THR A 192     -10.339   3.914   3.656  1.00 80.78      C2   C  
ATOM   2416  CG2 THR A 192     -11.747   3.525   4.200  1.00 80.78      C2   C  
ATOM   2417  OG1 THR A 192      -9.991   3.041   2.555  1.00 80.78      C2   O  
ATOM   2418  H   THR A 192     -10.282   5.713   1.326  1.00 80.78      C2   H  
ATOM   2419  HA  THR A 192     -10.325   5.988   4.315  1.00 80.78      C2   H  
ATOM   2420  HB  THR A 192      -9.719   3.635   4.508  1.00 80.78      C2   H  
ATOM   2421  HG1 THR A 192      -9.055   3.082   2.347  1.00 80.78      C2   H  
ATOM   2422 HG21 THR A 192     -11.717   2.469   4.472  1.00 80.78      C2   H  
ATOM   2423 HG22 THR A 192     -11.977   4.148   5.064  1.00 80.78      C2   H  
ATOM   2424 HG23 THR A 192     -12.515   3.659   3.439  1.00 80.78      C2   H  
ATOM   2425  N   ARG A 193      -7.875   5.517   4.348  1.00 73.54      C2   N  
ATOM   2426  CA  ARG A 193      -6.426   5.655   4.468  1.00 73.54      C2   C  
ATOM   2427  C   ARG A 193      -5.906   4.617   5.384  1.00 73.54      C2   C  
ATOM   2428  O   ARG A 193      -6.497   4.396   6.419  1.00 73.54      C2   O  
ATOM   2429  CB  ARG A 193      -5.968   7.062   4.911  1.00 73.54      C2   C  
ATOM   2430  CG  ARG A 193      -6.650   8.276   4.223  1.00 73.54      C2   C  
ATOM   2431  CD  ARG A 193      -6.195   8.592   2.812  1.00 73.54      C2   C  
ATOM   2432  NE  ARG A 193      -6.967   9.562   2.096  1.00 73.54      C2   N  
ATOM   2433  CZ  ARG A 193      -7.774   9.336   1.073  1.00 73.54      C2   C  
ATOM   2434  NH1 ARG A 193      -8.007   8.133   0.596  1.00 73.54      C2   N  
ATOM   2435  NH2 ARG A 193      -8.069  10.353   0.309  1.00 73.54      C2   N  
ATOM   2436  H   ARG A 193      -8.509   5.419   5.128  1.00 73.54      C2   H  
ATOM   2437  HA  ARG A 193      -6.059   5.500   3.454  1.00 73.54      C2   H  
ATOM   2438  HB2 ARG A 193      -6.160   7.105   5.983  1.00 73.54      C2   H  
ATOM   2439  HB3 ARG A 193      -4.894   7.217   4.813  1.00 73.54      C2   H  
ATOM   2440  HG2 ARG A 193      -7.728   8.118   4.226  1.00 73.54      C2   H  
ATOM   2441  HG3 ARG A 193      -6.417   9.057   4.947  1.00 73.54      C2   H  
ATOM   2442  HD2 ARG A 193      -5.246   9.109   2.950  1.00 73.54      C2   H  
ATOM   2443  HD3 ARG A 193      -5.924   7.764   2.156  1.00 73.54      C2   H  
ATOM   2444  HE  ARG A 193      -6.772  10.495   2.430  1.00 73.54      C2   H  
ATOM   2445 HH11 ARG A 193      -7.869   7.294   1.142  1.00 73.54      C2   H  
ATOM   2446 HH12 ARG A 193      -8.575   7.931  -0.214  1.00 73.54      C2   H  
ATOM   2447 HH21 ARG A 193      -7.858  11.288   0.627  1.00 73.54      C2   H  
ATOM   2448 HH22 ARG A 193      -8.464  10.243  -0.614  1.00 73.54      C2   H  
ATOM   2449  N   LYS A 194      -4.885   3.849   4.957  1.00 74.24      C2   N  
ATOM   2450  CA  LYS A 194      -4.380   2.636   5.529  1.00 74.24      C2   C  
ATOM   2451  C   LYS A 194      -3.055   3.016   6.293  1.00 74.24      C2   C  
ATOM   2452  O   LYS A 194      -2.371   3.953   5.874  1.00 74.24      C2   O  
ATOM   2453  CB  LYS A 194      -4.095   1.644   4.355  1.00 74.24      C2   C  
ATOM   2454  CG  LYS A 194      -3.968   0.185   4.825  1.00 74.24      C2   C  
ATOM   2455  CD  LYS A 194      -3.873  -0.819   3.611  1.00 74.24      C2   C  
ATOM   2456  CE  LYS A 194      -2.606  -0.752   2.768  1.00 74.24      C2   C  
ATOM   2457  NZ  LYS A 194      -2.923  -0.655   1.254  1.00 74.24      C2   N  
ATOM   2458  H   LYS A 194      -4.437   4.179   4.114  1.00 74.24      C2   H  
ATOM   2459  HA  LYS A 194      -5.093   2.171   6.211  1.00 74.24      C2   H  
ATOM   2460  HB2 LYS A 194      -4.936   1.756   3.671  1.00 74.24      C2   H  
ATOM   2461  HB3 LYS A 194      -3.261   1.888   3.696  1.00 74.24      C2   H  
ATOM   2462  HG2 LYS A 194      -3.071  -0.030   5.404  1.00 74.24      C2   H  
ATOM   2463  HG3 LYS A 194      -4.841  -0.008   5.448  1.00 74.24      C2   H  
ATOM   2464  HD2 LYS A 194      -3.921  -1.834   4.005  1.00 74.24      C2   H  
ATOM   2465  HD3 LYS A 194      -4.788  -0.679   3.035  1.00 74.24      C2   H  
ATOM   2466  HE2 LYS A 194      -1.907   0.045   3.019  1.00 74.24      C2   H  
ATOM   2467  HE3 LYS A 194      -2.075  -1.700   2.852  1.00 74.24      C2   H  
ATOM   2468  HZ1 LYS A 194      -3.303   0.237   0.970  1.00 74.24      C2   H  
ATOM   2469  HZ2 LYS A 194      -2.030  -0.649   0.782  1.00 74.24      C2   H  
ATOM   2470  HZ3 LYS A 194      -3.560  -1.378   0.953  1.00 74.24      C2   H  
ATOM   2471  N   ILE A 195      -2.682   2.288   7.408  1.00 71.84      C2   N  
ATOM   2472  CA  ILE A 195      -1.340   2.287   8.004  1.00 71.84      C2   C  
ATOM   2473  C   ILE A 195      -0.465   1.356   7.141  1.00 71.84      C2   C  
ATOM   2474  O   ILE A 195      -0.719   0.174   7.143  1.00 71.84      C2   O  
ATOM   2475  CB  ILE A 195      -1.316   1.873   9.534  1.00 71.84      C2   C  
ATOM   2476  CG1 ILE A 195      -1.973   2.915  10.449  1.00 71.84      C2   C  
ATOM   2477  CG2 ILE A 195       0.054   1.467  10.119  1.00 71.84      C2   C  
ATOM   2478  CD1 ILE A 195      -2.295   2.487  11.902  1.00 71.84      C2   C  
ATOM   2479  H   ILE A 195      -3.233   1.496   7.707  1.00 71.84      C2   H  
ATOM   2480  HA  ILE A 195      -1.090   3.348   8.034  1.00 71.84      C2   H  
ATOM   2481  HB  ILE A 195      -1.970   1.007   9.636  1.00 71.84      C2   H  
ATOM   2482 HG12 ILE A 195      -1.290   3.762  10.370  1.00 71.84      C2   H  
ATOM   2483 HG13 ILE A 195      -2.941   3.188  10.029  1.00 71.84      C2   H  
ATOM   2484 HG21 ILE A 195       0.748   0.832   9.568  1.00 71.84      C2   H  
ATOM   2485 HG22 ILE A 195       0.602   2.389  10.310  1.00 71.84      C2   H  
ATOM   2486 HG23 ILE A 195       0.030   1.012  11.109  1.00 71.84      C2   H  
ATOM   2487 HD11 ILE A 195      -1.450   2.826  12.501  1.00 71.84      C2   H  
ATOM   2488 HD12 ILE A 195      -3.285   2.821  12.213  1.00 71.84      C2   H  
ATOM   2489 HD13 ILE A 195      -2.322   1.424  12.144  1.00 71.84      C2   H  
ATOM   2490  N   LYS A 196       0.583   1.885   6.493  1.00 75.31      C2   N  
ATOM   2491  CA  LYS A 196       1.568   1.144   5.766  1.00 75.31      C2   C  
ATOM   2492  C   LYS A 196       2.441   0.400   6.737  1.00 75.31      C2   C  
ATOM   2493  O   LYS A 196       2.397  -0.833   6.730  1.00 75.31      C2   O  
ATOM   2494  CB  LYS A 196       2.293   2.117   4.823  1.00 75.31      C2   C  
ATOM   2495  CG  LYS A 196       3.132   1.564   3.693  1.00 75.31      C2   C  
ATOM   2496  CD  LYS A 196       3.750   2.670   2.817  1.00 75.31      C2   C  
ATOM   2497  CE  LYS A 196       4.969   2.113   2.056  1.00 75.31      C2   C  
ATOM   2498  NZ  LYS A 196       5.682   3.089   1.226  1.00 75.31      C2   N  
ATOM   2499  H   LYS A 196       0.960   2.802   6.687  1.00 75.31      C2   H  
ATOM   2500  HA  LYS A 196       1.175   0.356   5.124  1.00 75.31      C2   H  
ATOM   2501  HB2 LYS A 196       1.511   2.728   4.374  1.00 75.31      C2   H  
ATOM   2502  HB3 LYS A 196       2.792   2.842   5.467  1.00 75.31      C2   H  
ATOM   2503  HG2 LYS A 196       3.951   1.084   4.228  1.00 75.31      C2   H  
ATOM   2504  HG3 LYS A 196       2.664   0.783   3.094  1.00 75.31      C2   H  
ATOM   2505  HD2 LYS A 196       3.004   3.105   2.152  1.00 75.31      C2   H  
ATOM   2506  HD3 LYS A 196       4.091   3.540   3.377  1.00 75.31      C2   H  
ATOM   2507  HE2 LYS A 196       5.720   1.669   2.710  1.00 75.31      C2   H  
ATOM   2508  HE3 LYS A 196       4.757   1.175   1.544  1.00 75.31      C2   H  
ATOM   2509  HZ1 LYS A 196       6.120   3.658   1.937  1.00 75.31      C2   H  
ATOM   2510  HZ2 LYS A 196       6.399   2.524   0.794  1.00 75.31      C2   H  
ATOM   2511  HZ3 LYS A 196       5.168   3.564   0.498  1.00 75.31      C2   H  
ATOM   2512  N   HIP A 197       3.116   1.066   7.657  1.00 72.87      C2   N  
ATOM   2513  CA  HIP A 197       4.140   0.592   8.623  1.00 72.87      C2   C  
ATOM   2514  C   HIP A 197       3.412   0.104   9.923  1.00 72.87      C2   C  
ATOM   2515  O   HIP A 197       3.543   0.755  10.943  1.00 72.87      C2   O  
ATOM   2516  CB  HIP A 197       5.189   1.579   8.893  1.00 72.87      C2   C  
ATOM   2517  CG  HIP A 197       5.695   2.218   7.596  1.00 72.87      C2   C  
ATOM   2518  CD2 HIP A 197       5.604   3.448   7.042  1.00 72.87      C2   C  
ATOM   2519  ND1 HIP A 197       6.374   1.469   6.639  1.00 72.87      C2   N  
ATOM   2520  CE1 HIP A 197       6.763   2.200   5.654  1.00 72.87      C2   C  
ATOM   2521  NE2 HIP A 197       6.221   3.393   5.823  1.00 72.87      C2   N  
ATOM   2522  H   HIP A 197       2.808   2.019   7.787  1.00 72.87      C2   H  
ATOM   2523  HA  HIP A 197       4.657  -0.300   8.270  1.00 72.87      C2   H  
ATOM   2524  HB2 HIP A 197       4.744   2.388   9.473  1.00 72.87      C2   H  
ATOM   2525  HB3 HIP A 197       6.076   1.158   9.367  1.00 72.87      C2   H  
ATOM   2526  HD1 HIP A 197       6.611   0.490   6.714  1.00 72.87      C2   H  
ATOM   2527  HD2 HIP A 197       5.057   4.313   7.387  1.00 72.87      C2   H  
ATOM   2528  HE1 HIP A 197       7.459   1.889   4.889  1.00 72.87      C2   H  
ATOM   2529  HE2 HIP A 197       6.127   4.104   5.112  1.00 72.87      C2   H  
ATOM   2530  N   LEU A 198       2.638  -0.976   9.770  1.00 70.15      C2   N  
ATOM   2531  CA  LEU A 198       1.830  -1.700  10.731  1.00 70.15      C2   C  
ATOM   2532  C   LEU A 198       2.712  -2.130  11.956  1.00 70.15      C2   C  
ATOM   2533  O   LEU A 198       2.267  -1.945  13.144  1.00 70.15      C2   O  
ATOM   2534  CB  LEU A 198       1.114  -2.936  10.078  1.00 70.15      C2   C  
ATOM   2535  CG  LEU A 198      -0.201  -3.388  10.632  1.00 70.15      C2   C  
ATOM   2536  CD1 LEU A 198      -1.343  -2.354  10.424  1.00 70.15      C2   C  
ATOM   2537  CD2 LEU A 198      -0.624  -4.758  10.063  1.00 70.15      C2   C  
ATOM   2538  H   LEU A 198       2.819  -1.412   8.877  1.00 70.15      C2   H  
ATOM   2539  HA  LEU A 198       1.015  -1.075  11.095  1.00 70.15      C2   H  
ATOM   2540  HB2 LEU A 198       0.944  -2.776   9.013  1.00 70.15      C2   H  
ATOM   2541  HB3 LEU A 198       1.763  -3.812  10.085  1.00 70.15      C2   H  
ATOM   2542  HG  LEU A 198      -0.147  -3.568  11.705  1.00 70.15      C2   H  
ATOM   2543 HD11 LEU A 198      -1.588  -1.736  11.288  1.00 70.15      C2   H  
ATOM   2544 HD12 LEU A 198      -1.111  -1.790   9.521  1.00 70.15      C2   H  
ATOM   2545 HD13 LEU A 198      -2.315  -2.795  10.204  1.00 70.15      C2   H  
ATOM   2546 HD21 LEU A 198      -0.701  -4.701   8.977  1.00 70.15      C2   H  
ATOM   2547 HD22 LEU A 198       0.045  -5.555  10.386  1.00 70.15      C2   H  
ATOM   2548 HD23 LEU A 198      -1.587  -5.111  10.433  1.00 70.15      C2   H  
ATOM   2549  N   ARG A 199       3.892  -2.701  11.724  1.00 71.80      C2   N  
ATOM   2550  CA  ARG A 199       4.833  -3.150  12.738  1.00 71.80      C2   C  
ATOM   2551  C   ARG A 199       5.287  -1.972  13.609  1.00 71.80      C2   C  
ATOM   2552  O   ARG A 199       5.365  -2.156  14.862  1.00 71.80      C2   O  
ATOM   2553  CB  ARG A 199       5.835  -4.002  12.033  1.00 71.80      C2   C  
ATOM   2554  CG  ARG A 199       5.282  -5.283  11.421  1.00 71.80      C2   C  
ATOM   2555  CD  ARG A 199       6.221  -5.959  10.317  1.00 71.80      C2   C  
ATOM   2556  NE  ARG A 199       5.682  -7.252   9.795  1.00 71.80      C2   N  
ATOM   2557  CZ  ARG A 199       4.610  -7.399   9.043  1.00 71.80      C2   C  
ATOM   2558  NH1 ARG A 199       4.044  -6.288   8.535  1.00 71.80      C2   N  
ATOM   2559  NH2 ARG A 199       4.073  -8.523   8.801  1.00 71.80      C2   N  
ATOM   2560  H   ARG A 199       4.085  -3.076  10.807  1.00 71.80      C2   H  
ATOM   2561  HA  ARG A 199       4.310  -3.892  13.342  1.00 71.80      C2   H  
ATOM   2562  HB2 ARG A 199       6.473  -3.493  11.310  1.00 71.80      C2   H  
ATOM   2563  HB3 ARG A 199       6.662  -4.316  12.670  1.00 71.80      C2   H  
ATOM   2564  HG2 ARG A 199       5.146  -6.036  12.197  1.00 71.80      C2   H  
ATOM   2565  HG3 ARG A 199       4.293  -5.138  10.985  1.00 71.80      C2   H  
ATOM   2566  HD2 ARG A 199       6.487  -5.341   9.459  1.00 71.80      C2   H  
ATOM   2567  HD3 ARG A 199       7.172  -6.103  10.830  1.00 71.80      C2   H  
ATOM   2568  HE  ARG A 199       6.155  -8.104  10.058  1.00 71.80      C2   H  
ATOM   2569 HH11 ARG A 199       4.437  -5.386   8.762  1.00 71.80      C2   H  
ATOM   2570 HH12 ARG A 199       3.278  -6.295   7.876  1.00 71.80      C2   H  
ATOM   2571 HH21 ARG A 199       4.430  -9.324   9.303  1.00 71.80      C2   H  
ATOM   2572 HH22 ARG A 199       3.141  -8.674   8.443  1.00 71.80      C2   H  
ATOM   2573  N   VAL A 200       5.569  -0.843  12.988  1.00 67.42      C2   N  
ATOM   2574  CA  VAL A 200       5.914   0.453  13.650  1.00 67.42      C2   C  
ATOM   2575  C   VAL A 200       4.780   1.027  14.498  1.00 67.42      C2   C  
ATOM   2576  O   VAL A 200       5.063   1.437  15.613  1.00 67.42      C2   O  
ATOM   2577  CB  VAL A 200       6.489   1.562  12.710  1.00 67.42      C2   C  
ATOM   2578  CG1 VAL A 200       6.274   3.089  13.023  1.00 67.42      C2   C  
ATOM   2579  CG2 VAL A 200       7.981   1.238  12.596  1.00 67.42      C2   C  
ATOM   2580  H   VAL A 200       5.426  -0.786  11.990  1.00 67.42      C2   H  
ATOM   2581  HA  VAL A 200       6.759   0.099  14.241  1.00 67.42      C2   H  
ATOM   2582  HB  VAL A 200       6.191   1.459  11.667  1.00 67.42      C2   H  
ATOM   2583 HG11 VAL A 200       5.255   3.474  12.973  1.00 67.42      C2   H  
ATOM   2584 HG12 VAL A 200       6.689   3.372  13.990  1.00 67.42      C2   H  
ATOM   2585 HG13 VAL A 200       6.826   3.677  12.290  1.00 67.42      C2   H  
ATOM   2586 HG21 VAL A 200       8.531   1.945  11.975  1.00 67.42      C2   H  
ATOM   2587 HG22 VAL A 200       8.588   0.993  13.468  1.00 67.42      C2   H  
ATOM   2588 HG23 VAL A 200       8.039   0.299  12.046  1.00 67.42      C2   H  
ATOM   2589  N   PHE A 201       3.575   0.971  14.061  1.00 64.12      C2   N  
ATOM   2590  CA  PHE A 201       2.409   1.269  14.864  1.00 64.12      C2   C  
ATOM   2591  C   PHE A 201       2.336   0.304  16.037  1.00 64.12      C2   C  
ATOM   2592  O   PHE A 201       2.150   0.749  17.165  1.00 64.12      C2   O  
ATOM   2593  CB  PHE A 201       1.121   1.213  13.989  1.00 64.12      C2   C  
ATOM   2594  CG  PHE A 201      -0.180   1.471  14.734  1.00 64.12      C2   C  
ATOM   2595  CD1 PHE A 201      -0.337   2.777  15.267  1.00 64.12      C2   C  
ATOM   2596  CD2 PHE A 201      -1.256   0.580  14.804  1.00 64.12      C2   C  
ATOM   2597  CE1 PHE A 201      -1.562   3.177  15.865  1.00 64.12      C2   C  
ATOM   2598  CE2 PHE A 201      -2.403   0.977  15.429  1.00 64.12      C2   C  
ATOM   2599  CZ  PHE A 201      -2.592   2.236  16.075  1.00 64.12      C2   C  
ATOM   2600  H   PHE A 201       3.441   0.522  13.166  1.00 64.12      C2   H  
ATOM   2601  HA  PHE A 201       2.448   2.190  15.445  1.00 64.12      C2   H  
ATOM   2602  HB2 PHE A 201       1.053   2.050  13.295  1.00 64.12      C2   H  
ATOM   2603  HB3 PHE A 201       1.043   0.287  13.420  1.00 64.12      C2   H  
ATOM   2604  HD1 PHE A 201       0.498   3.459  15.207  1.00 64.12      C2   H  
ATOM   2605  HD2 PHE A 201      -1.107  -0.429  14.450  1.00 64.12      C2   H  
ATOM   2606  HE1 PHE A 201      -1.711   4.195  16.193  1.00 64.12      C2   H  
ATOM   2607  HE2 PHE A 201      -3.340   0.442  15.456  1.00 64.12      C2   H  
ATOM   2608  HZ  PHE A 201      -3.590   2.501  16.391  1.00 64.12      C2   H  
ATOM   2609  N   PHE A 202       2.491  -1.020  15.793  1.00 65.03      C2   N  
ATOM   2610  CA  PHE A 202       2.252  -2.095  16.823  1.00 65.03      C2   C  
ATOM   2611  C   PHE A 202       3.311  -1.861  17.995  1.00 65.03      C2   C  
ATOM   2612  O   PHE A 202       2.856  -1.795  19.183  1.00 65.03      C2   O  
ATOM   2613  CB  PHE A 202       2.472  -3.625  16.260  1.00 65.03      C2   C  
ATOM   2614  CG  PHE A 202       2.407  -4.666  17.447  1.00 65.03      C2   C  
ATOM   2615  CD1 PHE A 202       3.540  -5.399  17.888  1.00 65.03      C2   C  
ATOM   2616  CD2 PHE A 202       1.106  -4.904  18.078  1.00 65.03      C2   C  
ATOM   2617  CE1 PHE A 202       3.330  -6.359  18.820  1.00 65.03      C2   C  
ATOM   2618  CE2 PHE A 202       0.982  -5.780  19.151  1.00 65.03      C2   C  
ATOM   2619  CZ  PHE A 202       2.106  -6.496  19.502  1.00 65.03      C2   C  
ATOM   2620  H   PHE A 202       2.512  -1.309  14.825  1.00 65.03      C2   H  
ATOM   2621  HA  PHE A 202       1.213  -2.018  17.143  1.00 65.03      C2   H  
ATOM   2622  HB2 PHE A 202       1.702  -3.833  15.517  1.00 65.03      C2   H  
ATOM   2623  HB3 PHE A 202       3.464  -3.705  15.816  1.00 65.03      C2   H  
ATOM   2624  HD1 PHE A 202       4.534  -5.244  17.496  1.00 65.03      C2   H  
ATOM   2625  HD2 PHE A 202       0.184  -4.373  17.896  1.00 65.03      C2   H  
ATOM   2626  HE1 PHE A 202       4.168  -6.936  19.182  1.00 65.03      C2   H  
ATOM   2627  HE2 PHE A 202       0.004  -6.000  19.553  1.00 65.03      C2   H  
ATOM   2628  HZ  PHE A 202       1.870  -7.312  20.169  1.00 65.03      C2   H  
ATOM   2629  N   VAL A 203       4.568  -1.601  17.688  1.00 61.32      C2   N  
ATOM   2630  CA  VAL A 203       5.565  -1.258  18.639  1.00 61.32      C2   C  
ATOM   2631  C   VAL A 203       5.353  -0.048  19.456  1.00 61.32      C2   C  
ATOM   2632  O   VAL A 203       5.245  -0.108  20.696  1.00 61.32      C2   O  
ATOM   2633  CB  VAL A 203       6.959  -1.214  17.866  1.00 61.32      C2   C  
ATOM   2634  CG1 VAL A 203       8.155  -0.443  18.433  1.00 61.32      C2   C  
ATOM   2635  CG2 VAL A 203       7.414  -2.643  17.453  1.00 61.32      C2   C  
ATOM   2636  H   VAL A 203       4.841  -1.686  16.720  1.00 61.32      C2   H  
ATOM   2637  HA  VAL A 203       5.606  -2.019  19.417  1.00 61.32      C2   H  
ATOM   2638  HB  VAL A 203       6.737  -0.761  16.900  1.00 61.32      C2   H  
ATOM   2639 HG11 VAL A 203       7.779   0.574  18.543  1.00 61.32      C2   H  
ATOM   2640 HG12 VAL A 203       8.466  -0.907  19.369  1.00 61.32      C2   H  
ATOM   2641 HG13 VAL A 203       9.017  -0.362  17.771  1.00 61.32      C2   H  
ATOM   2642 HG21 VAL A 203       7.561  -3.270  18.332  1.00 61.32      C2   H  
ATOM   2643 HG22 VAL A 203       6.530  -3.118  17.028  1.00 61.32      C2   H  
ATOM   2644 HG23 VAL A 203       8.146  -2.610  16.646  1.00 61.32      C2   H  
ATOM   2645  N   THR A 204       5.221   1.098  18.739  1.00 57.83      C2   N  
ATOM   2646  CA  THR A 204       5.072   2.419  19.250  1.00 57.83      C2   C  
ATOM   2647  C   THR A 204       3.812   2.521  20.237  1.00 57.83      C2   C  
ATOM   2648  O   THR A 204       3.952   2.965  21.367  1.00 57.83      C2   O  
ATOM   2649  CB  THR A 204       4.912   3.446  18.117  1.00 57.83      C2   C  
ATOM   2650  CG2 THR A 204       4.785   4.900  18.530  1.00 57.83      C2   C  
ATOM   2651  OG1 THR A 204       6.080   3.318  17.273  1.00 57.83      C2   O  
ATOM   2652  H   THR A 204       5.178   1.002  17.735  1.00 57.83      C2   H  
ATOM   2653  HA  THR A 204       6.007   2.602  19.780  1.00 57.83      C2   H  
ATOM   2654  HB  THR A 204       3.968   3.272  17.600  1.00 57.83      C2   H  
ATOM   2655  HG1 THR A 204       5.899   2.546  16.731  1.00 57.83      C2   H  
ATOM   2656 HG21 THR A 204       4.042   5.018  19.318  1.00 57.83      C2   H  
ATOM   2657 HG22 THR A 204       5.680   5.293  19.014  1.00 57.83      C2   H  
ATOM   2658 HG23 THR A 204       4.449   5.540  17.713  1.00 57.83      C2   H  
ATOM   2659  N   ALA A 205       2.702   1.883  19.789  1.00 55.14      C2   N  
ATOM   2660  CA  ALA A 205       1.469   1.778  20.514  1.00 55.14      C2   C  
ATOM   2661  C   ALA A 205       1.725   1.024  21.843  1.00 55.14      C2   C  
ATOM   2662  O   ALA A 205       1.312   1.474  22.909  1.00 55.14      C2   O  
ATOM   2663  CB  ALA A 205       0.384   1.013  19.686  1.00 55.14      C2   C  
ATOM   2664  H   ALA A 205       2.764   1.354  18.931  1.00 55.14      C2   H  
ATOM   2665  HA  ALA A 205       1.101   2.779  20.739  1.00 55.14      C2   H  
ATOM   2666  HB1 ALA A 205       0.779   0.075  19.294  1.00 55.14      C2   H  
ATOM   2667  HB2 ALA A 205      -0.444   0.707  20.326  1.00 55.14      C2   H  
ATOM   2668  HB3 ALA A 205       0.021   1.590  18.835  1.00 55.14      C2   H  
ATOM   2669  N   ALA A 206       2.448  -0.144  21.798  1.00 55.81      C2   N  
ATOM   2670  CA  ALA A 206       2.710  -0.942  22.977  1.00 55.81      C2   C  
ATOM   2671  C   ALA A 206       3.631  -0.219  23.990  1.00 55.81      C2   C  
ATOM   2672  O   ALA A 206       3.394  -0.313  25.220  1.00 55.81      C2   O  
ATOM   2673  CB  ALA A 206       3.287  -2.258  22.501  1.00 55.81      C2   C  
ATOM   2674  H   ALA A 206       2.751  -0.522  20.912  1.00 55.81      C2   H  
ATOM   2675  HA  ALA A 206       1.735  -1.019  23.458  1.00 55.81      C2   H  
ATOM   2676  HB1 ALA A 206       4.265  -2.150  22.033  1.00 55.81      C2   H  
ATOM   2677  HB2 ALA A 206       3.492  -2.930  23.334  1.00 55.81      C2   H  
ATOM   2678  HB3 ALA A 206       2.596  -2.774  21.833  1.00 55.81      C2   H  
ATOM   2679  N   TRP A 207       4.621   0.567  23.492  1.00 56.18      C2   N  
ATOM   2680  CA  TRP A 207       5.569   1.305  24.295  1.00 56.18      C2   C  
ATOM   2681  C   TRP A 207       4.970   2.673  24.845  1.00 56.18      C2   C  
ATOM   2682  O   TRP A 207       5.189   3.024  25.999  1.00 56.18      C2   O  
ATOM   2683  CB  TRP A 207       6.838   1.497  23.523  1.00 56.18      C2   C  
ATOM   2684  CG  TRP A 207       7.830   2.385  24.177  1.00 56.18      C2   C  
ATOM   2685  CD1 TRP A 207       8.050   3.659  23.830  1.00 56.18      C2   C  
ATOM   2686  CD2 TRP A 207       8.725   2.026  25.260  1.00 56.18      C2   C  
ATOM   2687  CE2 TRP A 207       9.607   3.131  25.478  1.00 56.18      C2   C  
ATOM   2688  CE3 TRP A 207       9.075   0.798  25.972  1.00 56.18      C2   C  
ATOM   2689  NE1 TRP A 207       9.123   4.065  24.555  1.00 56.18      C2   N  
ATOM   2690  CZ2 TRP A 207      10.689   3.095  26.414  1.00 56.18      C2   C  
ATOM   2691  CZ3 TRP A 207      10.195   0.737  26.832  1.00 56.18      C2   C  
ATOM   2692  CH2 TRP A 207      10.987   1.907  27.099  1.00 56.18      C2   C  
ATOM   2693  H   TRP A 207       4.686   0.618  22.486  1.00 56.18      C2   H  
ATOM   2694  HA  TRP A 207       5.844   0.752  25.193  1.00 56.18      C2   H  
ATOM   2695  HB2 TRP A 207       7.334   0.540  23.362  1.00 56.18      C2   H  
ATOM   2696  HB3 TRP A 207       6.580   1.931  22.557  1.00 56.18      C2   H  
ATOM   2697  HD1 TRP A 207       7.556   4.137  22.997  1.00 56.18      C2   H  
ATOM   2698  HE1 TRP A 207       9.605   4.951  24.491  1.00 56.18      C2   H  
ATOM   2699  HE3 TRP A 207       8.520  -0.128  25.984  1.00 56.18      C2   H  
ATOM   2700  HZ2 TRP A 207      11.220   4.020  26.586  1.00 56.18      C2   H  
ATOM   2701  HZ3 TRP A 207      10.284  -0.217  27.330  1.00 56.18      C2   H  
ATOM   2702  HH2 TRP A 207      11.883   1.900  27.701  1.00 56.18      C2   H  
ATOM   2703  N   SER A 208       4.070   3.304  24.113  1.00 52.87      C2   N  
ATOM   2704  CA  SER A 208       3.303   4.425  24.522  1.00 52.87      C2   C  
ATOM   2705  C   SER A 208       2.150   4.136  25.470  1.00 52.87      C2   C  
ATOM   2706  O   SER A 208       1.971   4.937  26.332  1.00 52.87      C2   O  
ATOM   2707  CB  SER A 208       2.826   5.274  23.282  1.00 52.87      C2   C  
ATOM   2708  OG  SER A 208       2.086   4.449  22.369  1.00 52.87      C2   O  
ATOM   2709  H   SER A 208       4.013   2.982  23.157  1.00 52.87      C2   H  
ATOM   2710  HA  SER A 208       3.949   5.087  25.100  1.00 52.87      C2   H  
ATOM   2711  HB2 SER A 208       2.332   6.177  23.641  1.00 52.87      C2   H  
ATOM   2712  HB3 SER A 208       3.701   5.624  22.734  1.00 52.87      C2   H  
ATOM   2713  HG  SER A 208       2.641   3.706  22.123  1.00 52.87      C2   H  
ATOM   2714  N   ILE A 209       1.374   3.062  25.324  1.00 53.12      C2   N  
ATOM   2715  CA  ILE A 209       0.292   2.657  26.212  1.00 53.12      C2   C  
ATOM   2716  C   ILE A 209       0.928   2.175  27.476  1.00 53.12      C2   C  
ATOM   2717  O   ILE A 209       0.554   2.591  28.552  1.00 53.12      C2   O  
ATOM   2718  CB  ILE A 209      -0.688   1.618  25.525  1.00 53.12      C2   C  
ATOM   2719  CG1 ILE A 209      -1.464   2.271  24.361  1.00 53.12      C2   C  
ATOM   2720  CG2 ILE A 209      -1.641   1.024  26.525  1.00 53.12      C2   C  
ATOM   2721  CD1 ILE A 209      -2.000   1.197  23.336  1.00 53.12      C2   C  
ATOM   2722  H   ILE A 209       1.596   2.466  24.540  1.00 53.12      C2   H  
ATOM   2723  HA  ILE A 209      -0.184   3.577  26.549  1.00 53.12      C2   H  
ATOM   2724  HB  ILE A 209      -0.166   0.744  25.134  1.00 53.12      C2   H  
ATOM   2725 HG12 ILE A 209      -2.258   2.895  24.773  1.00 53.12      C2   H  
ATOM   2726 HG13 ILE A 209      -0.830   2.939  23.779  1.00 53.12      C2   H  
ATOM   2727 HG21 ILE A 209      -2.128   0.174  26.047  1.00 53.12      C2   H  
ATOM   2728 HG22 ILE A 209      -1.115   0.521  27.336  1.00 53.12      C2   H  
ATOM   2729 HG23 ILE A 209      -2.376   1.716  26.935  1.00 53.12      C2   H  
ATOM   2730 HD11 ILE A 209      -1.241   0.657  22.769  1.00 53.12      C2   H  
ATOM   2731 HD12 ILE A 209      -2.679   0.436  23.721  1.00 53.12      C2   H  
ATOM   2732 HD13 ILE A 209      -2.681   1.597  22.585  1.00 53.12      C2   H  
ATOM   2733  N   PHE A 210       2.049   1.382  27.360  1.00 54.49      C2   N  
ATOM   2734  CA  PHE A 210       2.886   0.952  28.474  1.00 54.49      C2   C  
ATOM   2735  C   PHE A 210       3.357   2.136  29.297  1.00 54.49      C2   C  
ATOM   2736  O   PHE A 210       3.398   1.996  30.510  1.00 54.49      C2   O  
ATOM   2737  CB  PHE A 210       4.190   0.214  28.012  1.00 54.49      C2   C  
ATOM   2738  CG  PHE A 210       5.095  -0.274  29.105  1.00 54.49      C2   C  
ATOM   2739  CD1 PHE A 210       4.681  -1.425  29.782  1.00 54.49      C2   C  
ATOM   2740  CD2 PHE A 210       6.141   0.480  29.629  1.00 54.49      C2   C  
ATOM   2741  CE1 PHE A 210       5.462  -1.964  30.798  1.00 54.49      C2   C  
ATOM   2742  CE2 PHE A 210       6.921  -0.072  30.659  1.00 54.49      C2   C  
ATOM   2743  CZ  PHE A 210       6.587  -1.266  31.264  1.00 54.49      C2   C  
ATOM   2744  H   PHE A 210       2.237   0.902  26.492  1.00 54.49      C2   H  
ATOM   2745  HA  PHE A 210       2.382   0.251  29.139  1.00 54.49      C2   H  
ATOM   2746  HB2 PHE A 210       3.788  -0.650  27.483  1.00 54.49      C2   H  
ATOM   2747  HB3 PHE A 210       4.847   0.790  27.360  1.00 54.49      C2   H  
ATOM   2748  HD1 PHE A 210       3.872  -2.001  29.358  1.00 54.49      C2   H  
ATOM   2749  HD2 PHE A 210       6.418   1.404  29.142  1.00 54.49      C2   H  
ATOM   2750  HE1 PHE A 210       5.287  -2.953  31.194  1.00 54.49      C2   H  
ATOM   2751  HE2 PHE A 210       7.796   0.504  30.921  1.00 54.49      C2   H  
ATOM   2752  HZ  PHE A 210       7.252  -1.610  32.042  1.00 54.49      C2   H  
ATOM   2753  N   ALA A 211       3.706   3.350  28.780  1.00 50.23      C2   N  
ATOM   2754  CA  ALA A 211       4.262   4.521  29.512  1.00 50.23      C2   C  
ATOM   2755  C   ALA A 211       3.382   4.968  30.747  1.00 50.23      C2   C  
ATOM   2756  O   ALA A 211       3.947   5.434  31.761  1.00 50.23      C2   O  
ATOM   2757  CB  ALA A 211       4.429   5.676  28.563  1.00 50.23      C2   C  
ATOM   2758  H   ALA A 211       3.634   3.415  27.775  1.00 50.23      C2   H  
ATOM   2759  HA  ALA A 211       5.206   4.196  29.950  1.00 50.23      C2   H  
ATOM   2760  HB1 ALA A 211       5.081   5.420  27.728  1.00 50.23      C2   H  
ATOM   2761  HB2 ALA A 211       3.510   6.241  28.412  1.00 50.23      C2   H  
ATOM   2762  HB3 ALA A 211       5.046   6.391  29.108  1.00 50.23      C2   H  
ATOM   2763  N   TYR A 212       2.061   4.716  30.585  1.00 49.41      C2   N  
ATOM   2764  CA  TYR A 212       1.017   5.063  31.534  1.00 49.41      C2   C  
ATOM   2765  C   TYR A 212       0.694   3.884  32.465  1.00 49.41      C2   C  
ATOM   2766  O   TYR A 212       0.437   4.026  33.660  1.00 49.41      C2   O  
ATOM   2767  CB  TYR A 212      -0.285   5.608  30.930  1.00 49.41      C2   C  
ATOM   2768  CG  TYR A 212      -0.113   6.925  30.098  1.00 49.41      C2   C  
ATOM   2769  CD1 TYR A 212       0.469   6.950  28.780  1.00 49.41      C2   C  
ATOM   2770  CD2 TYR A 212      -0.447   8.173  30.698  1.00 49.41      C2   C  
ATOM   2771  CE1 TYR A 212       0.664   8.191  28.049  1.00 49.41      C2   C  
ATOM   2772  CE2 TYR A 212      -0.056   9.422  30.113  1.00 49.41      C2   C  
ATOM   2773  CZ  TYR A 212       0.437   9.445  28.724  1.00 49.41      C2   C  
ATOM   2774  OH  TYR A 212       0.795  10.635  28.212  1.00 49.41      C2   O  
ATOM   2775  H   TYR A 212       1.777   4.468  29.648  1.00 49.41      C2   H  
ATOM   2776  HA  TYR A 212       1.307   5.889  32.183  1.00 49.41      C2   H  
ATOM   2777  HB2 TYR A 212      -0.676   4.816  30.292  1.00 49.41      C2   H  
ATOM   2778  HB3 TYR A 212      -1.014   5.737  31.730  1.00 49.41      C2   H  
ATOM   2779  HD1 TYR A 212       0.603   5.987  28.311  1.00 49.41      C2   H  
ATOM   2780  HD2 TYR A 212      -0.914   8.132  31.671  1.00 49.41      C2   H  
ATOM   2781  HE1 TYR A 212       0.948   8.183  27.007  1.00 49.41      C2   H  
ATOM   2782  HE2 TYR A 212       0.053  10.353  30.650  1.00 49.41      C2   H  
ATOM   2783  HH  TYR A 212       1.327  10.623  27.413  1.00 49.41      C2   H  
ATOM   2784  N   THR A 213       0.822   2.649  31.954  1.00 53.64      C2   N  
ATOM   2785  CA  THR A 213       0.772   1.415  32.734  1.00 53.64      C2   C  
ATOM   2786  C   THR A 213       1.989   1.263  33.670  1.00 53.64      C2   C  
ATOM   2787  O   THR A 213       1.896   0.687  34.731  1.00 53.64      C2   O  
ATOM   2788  CB  THR A 213       0.777   0.138  31.757  1.00 53.64      C2   C  
ATOM   2789  CG2 THR A 213       0.007  -0.996  32.447  1.00 53.64      C2   C  
ATOM   2790  OG1 THR A 213       0.083   0.343  30.512  1.00 53.64      C2   O  
ATOM   2791  H   THR A 213       0.952   2.657  30.953  1.00 53.64      C2   H  
ATOM   2792  HA  THR A 213      -0.114   1.423  33.369  1.00 53.64      C2   H  
ATOM   2793  HB  THR A 213       1.748  -0.277  31.485  1.00 53.64      C2   H  
ATOM   2794  HG1 THR A 213      -0.711   0.856  30.680  1.00 53.64      C2   H  
ATOM   2795 HG21 THR A 213      -0.700  -1.509  31.794  1.00 53.64      C2   H  
ATOM   2796 HG22 THR A 213       0.764  -1.635  32.901  1.00 53.64      C2   H  
ATOM   2797 HG23 THR A 213      -0.583  -0.608  33.278  1.00 53.64      C2   H  
ATOM   2798  N   TRP A 214       3.144   1.732  33.265  1.00 54.89      C2   N  
ATOM   2799  CA  TRP A 214       4.438   1.908  33.928  1.00 54.89      C2   C  
ATOM   2800  C   TRP A 214       4.274   2.744  35.232  1.00 54.89      C2   C  
ATOM   2801  O   TRP A 214       4.648   2.265  36.311  1.00 54.89      C2   O  
ATOM   2802  CB  TRP A 214       5.586   2.401  32.992  1.00 54.89      C2   C  
ATOM   2803  CG  TRP A 214       6.835   2.964  33.613  1.00 54.89      C2   C  
ATOM   2804  CD1 TRP A 214       7.161   4.283  33.758  1.00 54.89      C2   C  
ATOM   2805  CD2 TRP A 214       7.910   2.221  34.253  1.00 54.89      C2   C  
ATOM   2806  CE2 TRP A 214       8.836   3.148  34.768  1.00 54.89      C2   C  
ATOM   2807  CE3 TRP A 214       8.247   0.825  34.427  1.00 54.89      C2   C  
ATOM   2808  NE1 TRP A 214       8.361   4.355  34.374  1.00 54.89      C2   N  
ATOM   2809  CZ2 TRP A 214      10.006   2.733  35.472  1.00 54.89      C2   C  
ATOM   2810  CZ3 TRP A 214       9.369   0.406  35.169  1.00 54.89      C2   C  
ATOM   2811  CH2 TRP A 214      10.295   1.365  35.648  1.00 54.89      C2   C  
ATOM   2812  H   TRP A 214       3.173   1.974  32.285  1.00 54.89      C2   H  
ATOM   2813  HA  TRP A 214       4.735   0.939  34.331  1.00 54.89      C2   H  
ATOM   2814  HB2 TRP A 214       6.015   1.675  32.301  1.00 54.89      C2   H  
ATOM   2815  HB3 TRP A 214       5.184   3.260  32.454  1.00 54.89      C2   H  
ATOM   2816  HD1 TRP A 214       6.572   5.128  33.433  1.00 54.89      C2   H  
ATOM   2817  HE1 TRP A 214       8.779   5.247  34.600  1.00 54.89      C2   H  
ATOM   2818  HE3 TRP A 214       7.677   0.080  33.892  1.00 54.89      C2   H  
ATOM   2819  HZ2 TRP A 214      10.730   3.448  35.832  1.00 54.89      C2   H  
ATOM   2820  HZ3 TRP A 214       9.734  -0.607  35.257  1.00 54.89      C2   H  
ATOM   2821  HH2 TRP A 214      11.171   1.106  36.225  1.00 54.89      C2   H  
ATOM   2822  N   LEU A 215       3.399   3.768  35.173  1.00 55.43      C2   N  
ATOM   2823  CA  LEU A 215       3.106   4.611  36.324  1.00 55.43      C2   C  
ATOM   2824  C   LEU A 215       2.286   3.900  37.450  1.00 55.43      C2   C  
ATOM   2825  O   LEU A 215       2.699   3.902  38.660  1.00 55.43      C2   O  
ATOM   2826  CB  LEU A 215       2.384   5.965  35.956  1.00 55.43      C2   C  
ATOM   2827  CG  LEU A 215       3.129   6.842  34.880  1.00 55.43      C2   C  
ATOM   2828  CD1 LEU A 215       2.201   7.934  34.441  1.00 55.43      C2   C  
ATOM   2829  CD2 LEU A 215       4.513   7.329  35.247  1.00 55.43      C2   C  
ATOM   2830  H   LEU A 215       3.140   4.214  34.304  1.00 55.43      C2   H  
ATOM   2831  HA  LEU A 215       3.997   4.970  36.839  1.00 55.43      C2   H  
ATOM   2832  HB2 LEU A 215       1.426   5.707  35.505  1.00 55.43      C2   H  
ATOM   2833  HB3 LEU A 215       2.219   6.525  36.876  1.00 55.43      C2   H  
ATOM   2834  HG  LEU A 215       3.242   6.239  33.979  1.00 55.43      C2   H  
ATOM   2835 HD11 LEU A 215       1.731   8.310  35.350  1.00 55.43      C2   H  
ATOM   2836 HD12 LEU A 215       2.713   8.823  34.073  1.00 55.43      C2   H  
ATOM   2837 HD13 LEU A 215       1.378   7.690  33.768  1.00 55.43      C2   H  
ATOM   2838 HD21 LEU A 215       4.616   7.240  36.328  1.00 55.43      C2   H  
ATOM   2839 HD22 LEU A 215       5.290   6.841  34.659  1.00 55.43      C2   H  
ATOM   2840 HD23 LEU A 215       4.625   8.384  34.996  1.00 55.43      C2   H  
ATOM   2841  N   TYR A 216       1.337   3.082  37.023  1.00 59.09      C2   N  
ATOM   2842  CA  TYR A 216       0.622   2.147  37.830  1.00 59.09      C2   C  
ATOM   2843  C   TYR A 216       1.676   1.112  38.459  1.00 59.09      C2   C  
ATOM   2844  O   TYR A 216       1.420   0.745  39.613  1.00 59.09      C2   O  
ATOM   2845  CB  TYR A 216      -0.477   1.394  37.120  1.00 59.09      C2   C  
ATOM   2846  CG  TYR A 216      -1.468   0.573  37.993  1.00 59.09      C2   C  
ATOM   2847  CD1 TYR A 216      -2.297   1.253  38.880  1.00 59.09      C2   C  
ATOM   2848  CD2 TYR A 216      -1.565  -0.831  37.887  1.00 59.09      C2   C  
ATOM   2849  CE1 TYR A 216      -3.253   0.587  39.671  1.00 59.09      C2   C  
ATOM   2850  CE2 TYR A 216      -2.505  -1.541  38.647  1.00 59.09      C2   C  
ATOM   2851  CZ  TYR A 216      -3.328  -0.808  39.576  1.00 59.09      C2   C  
ATOM   2852  OH  TYR A 216      -4.386  -1.403  40.283  1.00 59.09      C2   O  
ATOM   2853  H   TYR A 216       1.177   3.057  36.026  1.00 59.09      C2   H  
ATOM   2854  HA  TYR A 216       0.291   2.727  38.691  1.00 59.09      C2   H  
ATOM   2855  HB2 TYR A 216      -1.061   2.009  36.436  1.00 59.09      C2   H  
ATOM   2856  HB3 TYR A 216       0.051   0.598  36.596  1.00 59.09      C2   H  
ATOM   2857  HD1 TYR A 216      -2.231   2.331  38.886  1.00 59.09      C2   H  
ATOM   2858  HD2 TYR A 216      -0.928  -1.379  37.209  1.00 59.09      C2   H  
ATOM   2859  HE1 TYR A 216      -3.939   1.139  40.297  1.00 59.09      C2   H  
ATOM   2860  HE2 TYR A 216      -2.705  -2.595  38.525  1.00 59.09      C2   H  
ATOM   2861  HH  TYR A 216      -4.865  -0.721  40.758  1.00 59.09      C2   H  
ATOM   2862  N   ILE A 217       2.708   0.603  37.769  1.00 59.51      C2   N  
ATOM   2863  CA  ILE A 217       3.742  -0.277  38.285  1.00 59.51      C2   C  
ATOM   2864  C   ILE A 217       4.650   0.411  39.355  1.00 59.51      C2   C  
ATOM   2865  O   ILE A 217       4.784  -0.182  40.404  1.00 59.51      C2   O  
ATOM   2866  CB  ILE A 217       4.496  -0.919  37.135  1.00 59.51      C2   C  
ATOM   2867  CG1 ILE A 217       3.594  -1.729  36.182  1.00 59.51      C2   C  
ATOM   2868  CG2 ILE A 217       5.792  -1.723  37.465  1.00 59.51      C2   C  
ATOM   2869  CD1 ILE A 217       4.151  -1.930  34.788  1.00 59.51      C2   C  
ATOM   2870  H   ILE A 217       2.900   0.919  36.829  1.00 59.51      C2   H  
ATOM   2871  HA  ILE A 217       3.046  -0.968  38.761  1.00 59.51      C2   H  
ATOM   2872  HB  ILE A 217       4.847  -0.149  36.448  1.00 59.51      C2   H  
ATOM   2873 HG12 ILE A 217       3.443  -2.626  36.783  1.00 59.51      C2   H  
ATOM   2874 HG13 ILE A 217       2.573  -1.354  36.114  1.00 59.51      C2   H  
ATOM   2875 HG21 ILE A 217       5.944  -1.937  38.523  1.00 59.51      C2   H  
ATOM   2876 HG22 ILE A 217       5.942  -2.651  36.915  1.00 59.51      C2   H  
ATOM   2877 HG23 ILE A 217       6.656  -1.105  37.222  1.00 59.51      C2   H  
ATOM   2878 HD11 ILE A 217       5.050  -1.339  34.612  1.00 59.51      C2   H  
ATOM   2879 HD12 ILE A 217       4.236  -2.988  34.542  1.00 59.51      C2   H  
ATOM   2880 HD13 ILE A 217       3.290  -1.660  34.177  1.00 59.51      C2   H  
ATOM   2881  N   ILE A 218       5.108   1.665  39.136  1.00 57.87      C2   N  
ATOM   2882  CA  ILE A 218       5.872   2.485  40.057  1.00 57.87      C2   C  
ATOM   2883  C   ILE A 218       5.058   2.691  41.373  1.00 57.87      C2   C  
ATOM   2884  O   ILE A 218       5.601   2.725  42.506  1.00 57.87      C2   O  
ATOM   2885  CB  ILE A 218       6.231   3.941  39.473  1.00 57.87      C2   C  
ATOM   2886  CG1 ILE A 218       7.011   3.952  38.137  1.00 57.87      C2   C  
ATOM   2887  CG2 ILE A 218       6.916   4.744  40.519  1.00 57.87      C2   C  
ATOM   2888  CD1 ILE A 218       7.033   5.406  37.651  1.00 57.87      C2   C  
ATOM   2889  H   ILE A 218       4.820   2.132  38.288  1.00 57.87      C2   H  
ATOM   2890  HA  ILE A 218       6.777   1.890  40.180  1.00 57.87      C2   H  
ATOM   2891  HB  ILE A 218       5.230   4.290  39.220  1.00 57.87      C2   H  
ATOM   2892 HG12 ILE A 218       8.075   3.742  38.247  1.00 57.87      C2   H  
ATOM   2893 HG13 ILE A 218       6.616   3.350  37.318  1.00 57.87      C2   H  
ATOM   2894 HG21 ILE A 218       7.667   4.065  40.923  1.00 57.87      C2   H  
ATOM   2895 HG22 ILE A 218       7.477   5.604  40.154  1.00 57.87      C2   H  
ATOM   2896 HG23 ILE A 218       6.274   4.977  41.369  1.00 57.87      C2   H  
ATOM   2897 HD11 ILE A 218       8.016   5.851  37.803  1.00 57.87      C2   H  
ATOM   2898 HD12 ILE A 218       6.712   5.478  36.611  1.00 57.87      C2   H  
ATOM   2899 HD13 ILE A 218       6.300   6.102  38.060  1.00 57.87      C2   H  
ATOM   2900  N   LEU A 219       3.724   2.876  41.232  1.00 62.01      C2   N  
ATOM   2901  CA  LEU A 219       2.771   3.301  42.316  1.00 62.01      C2   C  
ATOM   2902  C   LEU A 219       2.238   2.074  43.073  1.00 62.01      C2   C  
ATOM   2903  O   LEU A 219       1.410   2.345  43.948  1.00 62.01      C2   O  
ATOM   2904  CB  LEU A 219       1.684   4.175  41.622  1.00 62.01      C2   C  
ATOM   2905  CG  LEU A 219       2.229   5.645  41.406  1.00 62.01      C2   C  
ATOM   2906  CD1 LEU A 219       1.267   6.362  40.421  1.00 62.01      C2   C  
ATOM   2907  CD2 LEU A 219       2.346   6.451  42.778  1.00 62.01      C2   C  
ATOM   2908  H   LEU A 219       3.346   2.619  40.331  1.00 62.01      C2   H  
ATOM   2909  HA  LEU A 219       3.284   3.912  43.059  1.00 62.01      C2   H  
ATOM   2910  HB2 LEU A 219       1.318   3.745  40.690  1.00 62.01      C2   H  
ATOM   2911  HB3 LEU A 219       0.786   4.310  42.225  1.00 62.01      C2   H  
ATOM   2912  HG  LEU A 219       3.218   5.458  40.988  1.00 62.01      C2   H  
ATOM   2913 HD11 LEU A 219       1.639   7.325  40.073  1.00 62.01      C2   H  
ATOM   2914 HD12 LEU A 219       0.998   5.760  39.553  1.00 62.01      C2   H  
ATOM   2915 HD13 LEU A 219       0.357   6.589  40.976  1.00 62.01      C2   H  
ATOM   2916 HD21 LEU A 219       3.380   6.581  43.099  1.00 62.01      C2   H  
ATOM   2917 HD22 LEU A 219       2.046   7.498  42.784  1.00 62.01      C2   H  
ATOM   2918 HD23 LEU A 219       1.916   6.091  43.713  1.00 62.01      C2   H  
ATOM   2919  N   SER A 220       2.612   0.834  42.787  1.00 63.56      C2   N  
ATOM   2920  CA  SER A 220       2.044  -0.329  43.462  1.00 63.56      C2   C  
ATOM   2921  C   SER A 220       3.014  -1.508  43.763  1.00 63.56      C2   C  
ATOM   2922  O   SER A 220       3.567  -1.613  44.878  1.00 63.56      C2   O  
ATOM   2923  CB  SER A 220       0.636  -0.713  42.840  1.00 63.56      C2   C  
ATOM   2924  OG  SER A 220       0.720  -1.140  41.536  1.00 63.56      C2   O  
ATOM   2925  H   SER A 220       3.415   0.712  42.185  1.00 63.56      C2   H  
ATOM   2926  HA  SER A 220       1.760  -0.001  44.462  1.00 63.56      C2   H  
ATOM   2927  HB2 SER A 220       0.280  -1.565  43.420  1.00 63.56      C2   H  
ATOM   2928  HB3 SER A 220      -0.117   0.069  42.930  1.00 63.56      C2   H  
ATOM   2929  HG  SER A 220       0.909  -0.345  41.031  1.00 63.56      C2   H  
ATOM   2930  N   VAL A 221       3.350  -2.227  42.681  1.00 62.64      C2   N  
ATOM   2931  CA  VAL A 221       4.289  -3.365  42.593  1.00 62.64      C2   C  
ATOM   2932  C   VAL A 221       5.758  -3.044  42.757  1.00 62.64      C2   C  
ATOM   2933  O   VAL A 221       6.491  -3.851  43.358  1.00 62.64      C2   O  
ATOM   2934  CB  VAL A 221       3.981  -4.221  41.271  1.00 62.64      C2   C  
ATOM   2935  CG1 VAL A 221       2.495  -4.538  41.130  1.00 62.64      C2   C  
ATOM   2936  CG2 VAL A 221       4.600  -3.751  39.965  1.00 62.64      C2   C  
ATOM   2937  H   VAL A 221       2.846  -2.061  41.822  1.00 62.64      C2   H  
ATOM   2938  HA  VAL A 221       4.021  -3.901  43.504  1.00 62.64      C2   H  
ATOM   2939  HB  VAL A 221       4.509  -5.165  41.412  1.00 62.64      C2   H  
ATOM   2940 HG11 VAL A 221       1.861  -3.668  41.305  1.00 62.64      C2   H  
ATOM   2941 HG12 VAL A 221       2.337  -4.997  40.154  1.00 62.64      C2   H  
ATOM   2942 HG13 VAL A 221       2.074  -5.355  41.716  1.00 62.64      C2   H  
ATOM   2943 HG21 VAL A 221       4.151  -4.063  39.022  1.00 62.64      C2   H  
ATOM   2944 HG22 VAL A 221       4.493  -2.666  39.966  1.00 62.64      C2   H  
ATOM   2945 HG23 VAL A 221       5.682  -3.881  39.984  1.00 62.64      C2   H  
ATOM   2946  N   ILE A 222       6.147  -1.807  42.361  1.00 61.98      C2   N  
ATOM   2947  CA  ILE A 222       7.505  -1.372  42.619  1.00 61.98      C2   C  
ATOM   2948  C   ILE A 222       7.586  -0.979  44.080  1.00 61.98      C2   C  
ATOM   2949  O   ILE A 222       8.461  -1.573  44.786  1.00 61.98      C2   O  
ATOM   2950  CB  ILE A 222       8.076  -0.194  41.695  1.00 61.98      C2   C  
ATOM   2951  CG1 ILE A 222       8.221  -0.632  40.235  1.00 61.98      C2   C  
ATOM   2952  CG2 ILE A 222       9.460   0.233  42.114  1.00 61.98      C2   C  
ATOM   2953  CD1 ILE A 222       8.802   0.333  39.247  1.00 61.98      C2   C  
ATOM   2954  H   ILE A 222       5.636  -1.248  41.692  1.00 61.98      C2   H  
ATOM   2955  HA  ILE A 222       8.201  -2.196  42.461  1.00 61.98      C2   H  
ATOM   2956  HB  ILE A 222       7.364   0.632  41.716  1.00 61.98      C2   H  
ATOM   2957 HG12 ILE A 222       8.942  -1.448  40.202  1.00 61.98      C2   H  
ATOM   2958 HG13 ILE A 222       7.267  -1.012  39.870  1.00 61.98      C2   H  
ATOM   2959 HG21 ILE A 222      10.181  -0.584  42.130  1.00 61.98      C2   H  
ATOM   2960 HG22 ILE A 222       9.956   1.047  41.585  1.00 61.98      C2   H  
ATOM   2961 HG23 ILE A 222       9.359   0.539  43.156  1.00 61.98      C2   H  
ATOM   2962 HD11 ILE A 222       9.776   0.023  38.868  1.00 61.98      C2   H  
ATOM   2963 HD12 ILE A 222       8.137   0.513  38.402  1.00 61.98      C2   H  
ATOM   2964 HD13 ILE A 222       8.892   1.321  39.698  1.00 61.98      C2   H  
ATOM   2965  N   SER A 223       6.878   0.092  44.508  1.00 64.44      C2   N  
ATOM   2966  CA  SER A 223       6.894   0.522  45.906  1.00 64.44      C2   C  
ATOM   2967  C   SER A 223       5.559   1.322  46.068  1.00 64.44      C2   C  
ATOM   2968  O   SER A 223       5.427   2.272  45.373  1.00 64.44      C2   O  
ATOM   2969  CB  SER A 223       8.279   1.168  46.421  1.00 64.44      C2   C  
ATOM   2970  OG  SER A 223       8.303   1.448  47.696  1.00 64.44      C2   O  
ATOM   2971  H   SER A 223       6.303   0.665  43.907  1.00 64.44      C2   H  
ATOM   2972  HA  SER A 223       6.947  -0.408  46.472  1.00 64.44      C2   H  
ATOM   2973  HB2 SER A 223       9.088   0.468  46.210  1.00 64.44      C2   H  
ATOM   2974  HB3 SER A 223       8.523   2.119  45.946  1.00 64.44      C2   H  
ATOM   2975  HG  SER A 223       9.165   1.844  47.845  1.00 64.44      C2   H  
ATOM   2976  N   PRO A 224       4.585   0.753  46.844  1.00 68.38      C2   N  
ATOM   2977  CA  PRO A 224       3.255   1.293  47.007  1.00 68.38      C2   C  
ATOM   2978  C   PRO A 224       3.187   2.777  47.482  1.00 68.38      C2   C  
ATOM   2979  O   PRO A 224       3.265   2.977  48.680  1.00 68.38      C2   O  
ATOM   2980  CB  PRO A 224       2.543   0.149  47.729  1.00 68.38      C2   C  
ATOM   2981  CG  PRO A 224       3.565  -0.447  48.586  1.00 68.38      C2   C  
ATOM   2982  CD  PRO A 224       4.704  -0.504  47.611  1.00 68.38      C2   C  
ATOM   2983  HA  PRO A 224       2.856   1.426  46.002  1.00 68.38      C2   H  
ATOM   2984  HB2 PRO A 224       1.662   0.380  48.329  1.00 68.38      C2   H  
ATOM   2985  HB3 PRO A 224       2.135  -0.575  47.024  1.00 68.38      C2   H  
ATOM   2986  HG2 PRO A 224       3.837   0.233  49.393  1.00 68.38      C2   H  
ATOM   2987  HG3 PRO A 224       3.329  -1.418  49.022  1.00 68.38      C2   H  
ATOM   2988  HD2 PRO A 224       5.563  -0.472  48.282  1.00 68.38      C2   H  
ATOM   2989  HD3 PRO A 224       4.811  -1.393  46.990  1.00 68.38      C2   H  
ATOM   2990  N   GLY A 225       3.011   3.702  46.577  1.00 67.18      C2   N  
ATOM   2991  CA  GLY A 225       2.724   5.052  47.046  1.00 67.18      C2   C  
ATOM   2992  C   GLY A 225       4.015   5.817  47.460  1.00 67.18      C2   C  
ATOM   2993  O   GLY A 225       4.040   6.673  48.309  1.00 67.18      C2   O  
ATOM   2994  H   GLY A 225       3.080   3.519  45.587  1.00 67.18      C2   H  
ATOM   2995  HA2 GLY A 225       2.157   5.638  46.323  1.00 67.18      C2   H  
ATOM   2996  HA3 GLY A 225       2.139   5.031  47.965  1.00 67.18      C2   H  
ATOM   2997  N   VAL A 226       5.177   5.368  47.045  1.00 64.37      C2   N  
ATOM   2998  CA  VAL A 226       6.475   5.949  47.255  1.00 64.37      C2   C  
ATOM   2999  C   VAL A 226       7.170   6.084  45.831  1.00 64.37      C2   C  
ATOM   3000  O   VAL A 226       7.039   5.157  45.092  1.00 64.37      C2   O  
ATOM   3001  CB  VAL A 226       7.432   5.090  48.080  1.00 64.37      C2   C  
ATOM   3002  CG1 VAL A 226       8.758   5.848  48.413  1.00 64.37      C2   C  
ATOM   3003  CG2 VAL A 226       6.830   4.404  49.366  1.00 64.37      C2   C  
ATOM   3004  H   VAL A 226       5.197   4.646  46.339  1.00 64.37      C2   H  
ATOM   3005  HA  VAL A 226       6.387   6.948  47.684  1.00 64.37      C2   H  
ATOM   3006  HB  VAL A 226       7.825   4.262  47.490  1.00 64.37      C2   H  
ATOM   3007 HG11 VAL A 226       8.608   6.848  48.819  1.00 64.37      C2   H  
ATOM   3008 HG12 VAL A 226       9.476   5.241  48.966  1.00 64.37      C2   H  
ATOM   3009 HG13 VAL A 226       9.254   5.932  47.446  1.00 64.37      C2   H  
ATOM   3010 HG21 VAL A 226       6.136   3.587  49.168  1.00 64.37      C2   H  
ATOM   3011 HG22 VAL A 226       7.569   3.839  49.934  1.00 64.37      C2   H  
ATOM   3012 HG23 VAL A 226       6.330   5.051  50.087  1.00 64.37      C2   H  
ATOM   3013  N   VAL A 227       7.877   7.164  45.503  1.00 59.77      C2   N  
ATOM   3014  CA  VAL A 227       8.436   7.434  44.214  1.00 59.77      C2   C  
ATOM   3015  C   VAL A 227       9.916   7.731  44.569  1.00 59.77      C2   C  
ATOM   3016  O   VAL A 227      10.243   8.839  44.904  1.00 59.77      C2   O  
ATOM   3017  CB  VAL A 227       7.784   8.697  43.543  1.00 59.77      C2   C  
ATOM   3018  CG1 VAL A 227       8.444   9.109  42.254  1.00 59.77      C2   C  
ATOM   3019  CG2 VAL A 227       6.335   8.380  43.025  1.00 59.77      C2   C  
ATOM   3020  H   VAL A 227       8.187   7.855  46.172  1.00 59.77      C2   H  
ATOM   3021  HA  VAL A 227       8.370   6.515  43.633  1.00 59.77      C2   H  
ATOM   3022  HB  VAL A 227       7.670   9.355  44.405  1.00 59.77      C2   H  
ATOM   3023 HG11 VAL A 227       7.774   9.824  41.775  1.00 59.77      C2   H  
ATOM   3024 HG12 VAL A 227       9.348   9.684  42.456  1.00 59.77      C2   H  
ATOM   3025 HG13 VAL A 227       8.660   8.221  41.659  1.00 59.77      C2   H  
ATOM   3026 HG21 VAL A 227       5.691   8.188  43.883  1.00 59.77      C2   H  
ATOM   3027 HG22 VAL A 227       5.809   9.144  42.452  1.00 59.77      C2   H  
ATOM   3028 HG23 VAL A 227       6.391   7.513  42.366  1.00 59.77      C2   H  
ATOM   3029  N   GLU A 228      10.839   6.732  44.430  1.00 65.11      C2   N  
ATOM   3030  CA  GLU A 228      12.301   6.950  44.590  1.00 65.11      C2   C  
ATOM   3031  C   GLU A 228      12.963   7.613  43.366  1.00 65.11      C2   C  
ATOM   3032  O   GLU A 228      12.447   7.344  42.294  1.00 65.11      C2   O  
ATOM   3033  CB  GLU A 228      13.036   5.575  44.859  1.00 65.11      C2   C  
ATOM   3034  CG  GLU A 228      12.523   4.856  46.092  1.00 65.11      C2   C  
ATOM   3035  CD  GLU A 228      12.707   5.492  47.431  1.00 65.11      C2   C  
ATOM   3036  OE1 GLU A 228      12.532   4.841  48.468  1.00 65.11      C2   O  
ATOM   3037  OE2 GLU A 228      13.153   6.633  47.498  1.00 65.11      C2   O  
ATOM   3038  H   GLU A 228      10.538   5.936  43.885  1.00 65.11      C2   H  
ATOM   3039  HA  GLU A 228      12.407   7.576  45.476  1.00 65.11      C2   H  
ATOM   3040  HB2 GLU A 228      13.013   4.906  43.999  1.00 65.11      C2   H  
ATOM   3041  HB3 GLU A 228      14.077   5.808  45.087  1.00 65.11      C2   H  
ATOM   3042  HG2 GLU A 228      11.463   4.640  45.961  1.00 65.11      C2   H  
ATOM   3043  HG3 GLU A 228      13.055   3.914  45.962  1.00 65.11      C2   H  
ATOM   3044  N   VAL A 229      14.161   8.242  43.581  1.00 61.57      C2   N  
ATOM   3045  CA  VAL A 229      15.111   8.825  42.585  1.00 61.57      C2   C  
ATOM   3046  C   VAL A 229      15.286   7.911  41.327  1.00 61.57      C2   C  
ATOM   3047  O   VAL A 229      14.864   8.379  40.269  1.00 61.57      C2   O  
ATOM   3048  CB  VAL A 229      16.459   9.410  43.115  1.00 61.57      C2   C  
ATOM   3049  CG1 VAL A 229      16.239  10.394  44.335  1.00 61.57      C2   C  
ATOM   3050  CG2 VAL A 229      17.687   8.446  43.234  1.00 61.57      C2   C  
ATOM   3051  H   VAL A 229      14.532   8.054  44.501  1.00 61.57      C2   H  
ATOM   3052  HA  VAL A 229      14.688   9.768  42.239  1.00 61.57      C2   H  
ATOM   3053  HB  VAL A 229      16.863  10.108  42.381  1.00 61.57      C2   H  
ATOM   3054 HG11 VAL A 229      16.372   9.973  45.331  1.00 61.57      C2   H  
ATOM   3055 HG12 VAL A 229      17.004  11.167  44.259  1.00 61.57      C2   H  
ATOM   3056 HG13 VAL A 229      15.224  10.787  44.396  1.00 61.57      C2   H  
ATOM   3057 HG21 VAL A 229      18.118   8.276  42.247  1.00 61.57      C2   H  
ATOM   3058 HG22 VAL A 229      18.401   8.804  43.976  1.00 61.57      C2   H  
ATOM   3059 HG23 VAL A 229      17.364   7.478  43.615  1.00 61.57      C2   H  
ATOM   3060  N   TRP A 230      15.887   6.702  41.393  1.00 62.15      C2   N  
ATOM   3061  CA  TRP A 230      16.095   5.802  40.278  1.00 62.15      C2   C  
ATOM   3062  C   TRP A 230      14.931   5.664  39.354  1.00 62.15      C2   C  
ATOM   3063  O   TRP A 230      15.089   5.924  38.159  1.00 62.15      C2   O  
ATOM   3064  CB  TRP A 230      16.604   4.486  40.914  1.00 62.15      C2   C  
ATOM   3065  CG  TRP A 230      16.793   3.366  39.893  1.00 62.15      C2   C  
ATOM   3066  CD1 TRP A 230      15.979   2.444  39.368  1.00 62.15      C2   C  
ATOM   3067  CD2 TRP A 230      18.044   3.274  39.166  1.00 62.15      C2   C  
ATOM   3068  CE2 TRP A 230      17.904   2.236  38.251  1.00 62.15      C2   C  
ATOM   3069  CE3 TRP A 230      19.342   3.774  39.416  1.00 62.15      C2   C  
ATOM   3070  NE1 TRP A 230      16.653   1.704  38.390  1.00 62.15      C2   N  
ATOM   3071  CZ2 TRP A 230      19.056   1.821  37.485  1.00 62.15      C2   C  
ATOM   3072  CZ3 TRP A 230      20.451   3.328  38.698  1.00 62.15      C2   C  
ATOM   3073  CH2 TRP A 230      20.304   2.370  37.685  1.00 62.15      C2   C  
ATOM   3074  H   TRP A 230      16.268   6.344  42.258  1.00 62.15      C2   H  
ATOM   3075  HA  TRP A 230      16.987   6.197  39.792  1.00 62.15      C2   H  
ATOM   3076  HB2 TRP A 230      17.513   4.577  41.508  1.00 62.15      C2   H  
ATOM   3077  HB3 TRP A 230      15.784   4.180  41.563  1.00 62.15      C2   H  
ATOM   3078  HD1 TRP A 230      14.957   2.200  39.614  1.00 62.15      C2   H  
ATOM   3079  HE1 TRP A 230      16.291   0.881  37.931  1.00 62.15      C2   H  
ATOM   3080  HE3 TRP A 230      19.481   4.357  40.315  1.00 62.15      C2   H  
ATOM   3081  HZ2 TRP A 230      18.991   1.026  36.756  1.00 62.15      C2   H  
ATOM   3082  HZ3 TRP A 230      21.480   3.553  38.938  1.00 62.15      C2   H  
ATOM   3083  HH2 TRP A 230      21.146   2.007  37.114  1.00 62.15      C2   H  
ATOM   3084  N   GLU A 231      13.819   5.139  39.847  1.00 61.56      C2   N  
ATOM   3085  CA  GLU A 231      12.606   4.943  39.016  1.00 61.56      C2   C  
ATOM   3086  C   GLU A 231      12.059   6.285  38.328  1.00 61.56      C2   C  
ATOM   3087  O   GLU A 231      11.452   6.229  37.294  1.00 61.56      C2   O  
ATOM   3088  CB  GLU A 231      11.456   4.192  39.678  1.00 61.56      C2   C  
ATOM   3089  CG  GLU A 231      11.697   2.653  39.890  1.00 61.56      C2   C  
ATOM   3090  CD  GLU A 231      12.669   2.394  41.072  1.00 61.56      C2   C  
ATOM   3091  OE1 GLU A 231      12.891   3.215  42.012  1.00 61.56      C2   O  
ATOM   3092  OE2 GLU A 231      13.304   1.339  40.932  1.00 61.56      C2   O  
ATOM   3093  H   GLU A 231      13.846   4.898  40.828  1.00 61.56      C2   H  
ATOM   3094  HA  GLU A 231      12.979   4.232  38.280  1.00 61.56      C2   H  
ATOM   3095  HB2 GLU A 231      11.309   4.578  40.687  1.00 61.56      C2   H  
ATOM   3096  HB3 GLU A 231      10.475   4.368  39.237  1.00 61.56      C2   H  
ATOM   3097  HG2 GLU A 231      10.755   2.136  40.075  1.00 61.56      C2   H  
ATOM   3098  HG3 GLU A 231      12.159   2.387  38.939  1.00 61.56      C2   H  
ATOM   3099  N   GLY A 232      12.390   7.451  38.916  1.00 59.51      C2   N  
ATOM   3100  CA  GLY A 232      12.116   8.807  38.404  1.00 59.51      C2   C  
ATOM   3101  C   GLY A 232      13.076   9.081  37.138  1.00 59.51      C2   C  
ATOM   3102  O   GLY A 232      12.492   9.225  36.054  1.00 59.51      C2   O  
ATOM   3103  H   GLY A 232      13.083   7.458  39.650  1.00 59.51      C2   H  
ATOM   3104  HA2 GLY A 232      11.047   8.961  38.252  1.00 59.51      C2   H  
ATOM   3105  HA3 GLY A 232      12.314   9.557  39.170  1.00 59.51      C2   H  
ATOM   3106  N   LEU A 233      14.405   9.032  37.367  1.00 61.27      C2   N  
ATOM   3107  CA  LEU A 233      15.472   9.119  36.330  1.00 61.27      C2   C  
ATOM   3108  C   LEU A 233      15.413   7.994  35.231  1.00 61.27      C2   C  
ATOM   3109  O   LEU A 233      15.599   8.340  34.097  1.00 61.27      C2   O  
ATOM   3110  CB  LEU A 233      16.882   8.965  37.046  1.00 61.27      C2   C  
ATOM   3111  CG  LEU A 233      17.099   9.936  38.237  1.00 61.27      C2   C  
ATOM   3112  CD1 LEU A 233      18.333   9.578  39.095  1.00 61.27      C2   C  
ATOM   3113  CD2 LEU A 233      17.240  11.430  37.843  1.00 61.27      C2   C  
ATOM   3114  H   LEU A 233      14.679   8.607  38.242  1.00 61.27      C2   H  
ATOM   3115  HA  LEU A 233      15.450  10.118  35.895  1.00 61.27      C2   H  
ATOM   3116  HB2 LEU A 233      16.866   7.950  37.443  1.00 61.27      C2   H  
ATOM   3117  HB3 LEU A 233      17.765   9.019  36.410  1.00 61.27      C2   H  
ATOM   3118  HG  LEU A 233      16.280   9.897  38.955  1.00 61.27      C2   H  
ATOM   3119 HD11 LEU A 233      17.958   9.546  40.118  1.00 61.27      C2   H  
ATOM   3120 HD12 LEU A 233      18.755   8.590  38.909  1.00 61.27      C2   H  
ATOM   3121 HD13 LEU A 233      19.137  10.314  39.112  1.00 61.27      C2   H  
ATOM   3122 HD21 LEU A 233      17.097  11.477  36.764  1.00 61.27      C2   H  
ATOM   3123 HD22 LEU A 233      16.491  11.989  38.404  1.00 61.27      C2   H  
ATOM   3124 HD23 LEU A 233      18.215  11.828  38.123  1.00 61.27      C2   H  
ATOM   3125  N   LEU A 234      15.017   6.709  35.525  1.00 60.05      C2   N  
ATOM   3126  CA  LEU A 234      14.755   5.736  34.473  1.00 60.05      C2   C  
ATOM   3127  C   LEU A 234      13.531   6.099  33.574  1.00 60.05      C2   C  
ATOM   3128  O   LEU A 234      13.638   5.991  32.331  1.00 60.05      C2   O  
ATOM   3129  CB  LEU A 234      14.741   4.324  35.049  1.00 60.05      C2   C  
ATOM   3130  CG  LEU A 234      14.469   3.034  34.198  1.00 60.05      C2   C  
ATOM   3131  CD1 LEU A 234      15.367   2.879  32.936  1.00 60.05      C2   C  
ATOM   3132  CD2 LEU A 234      14.436   1.704  34.993  1.00 60.05      C2   C  
ATOM   3133  H   LEU A 234      14.955   6.352  36.468  1.00 60.05      C2   H  
ATOM   3134  HA  LEU A 234      15.543   5.871  33.732  1.00 60.05      C2   H  
ATOM   3135  HB2 LEU A 234      15.755   4.096  35.379  1.00 60.05      C2   H  
ATOM   3136  HB3 LEU A 234      14.055   4.276  35.895  1.00 60.05      C2   H  
ATOM   3137  HG  LEU A 234      13.427   3.112  33.885  1.00 60.05      C2   H  
ATOM   3138 HD11 LEU A 234      16.223   2.300  33.281  1.00 60.05      C2   H  
ATOM   3139 HD12 LEU A 234      14.878   2.364  32.109  1.00 60.05      C2   H  
ATOM   3140 HD13 LEU A 234      15.937   3.742  32.593  1.00 60.05      C2   H  
ATOM   3141 HD21 LEU A 234      14.985   0.823  34.660  1.00 60.05      C2   H  
ATOM   3142 HD22 LEU A 234      14.543   1.887  36.063  1.00 60.05      C2   H  
ATOM   3143 HD23 LEU A 234      13.413   1.341  34.890  1.00 60.05      C2   H  
ATOM   3144  N   THR A 235      12.470   6.781  34.123  1.00 57.30      C2   N  
ATOM   3145  CA  THR A 235      11.366   7.288  33.311  1.00 57.30      C2   C  
ATOM   3146  C   THR A 235      11.715   8.483  32.395  1.00 57.30      C2   C  
ATOM   3147  O   THR A 235      11.120   8.599  31.303  1.00 57.30      C2   O  
ATOM   3148  CB  THR A 235      10.169   7.612  34.135  1.00 57.30      C2   C  
ATOM   3149  CG2 THR A 235       8.849   7.955  33.326  1.00 57.30      C2   C  
ATOM   3150  OG1 THR A 235       9.832   6.529  34.987  1.00 57.30      C2   O  
ATOM   3151  H   THR A 235      12.424   7.062  35.092  1.00 57.30      C2   H  
ATOM   3152  HA  THR A 235      11.008   6.491  32.659  1.00 57.30      C2   H  
ATOM   3153  HB  THR A 235      10.484   8.354  34.869  1.00 57.30      C2   H  
ATOM   3154  HG1 THR A 235      10.307   6.569  35.820  1.00 57.30      C2   H  
ATOM   3155 HG21 THR A 235       8.656   7.114  32.661  1.00 57.30      C2   H  
ATOM   3156 HG22 THR A 235       8.019   8.070  34.023  1.00 57.30      C2   H  
ATOM   3157 HG23 THR A 235       8.900   8.859  32.720  1.00 57.30      C2   H  
ATOM   3158  N   PHE A 236      12.732   9.284  32.779  1.00 57.07      C2   N  
ATOM   3159  CA  PHE A 236      13.420  10.218  31.909  1.00 57.07      C2   C  
ATOM   3160  C   PHE A 236      14.202   9.616  30.781  1.00 57.07      C2   C  
ATOM   3161  O   PHE A 236      13.941  10.103  29.666  1.00 57.07      C2   O  
ATOM   3162  CB  PHE A 236      14.253  11.130  32.898  1.00 57.07      C2   C  
ATOM   3163  CG  PHE A 236      15.372  11.887  32.312  1.00 57.07      C2   C  
ATOM   3164  CD1 PHE A 236      16.694  11.421  32.481  1.00 57.07      C2   C  
ATOM   3165  CD2 PHE A 236      15.117  12.907  31.416  1.00 57.07      C2   C  
ATOM   3166  CE1 PHE A 236      17.792  12.009  31.848  1.00 57.07      C2   C  
ATOM   3167  CE2 PHE A 236      16.237  13.434  30.767  1.00 57.07      C2   C  
ATOM   3168  CZ  PHE A 236      17.549  13.114  31.040  1.00 57.07      C2   C  
ATOM   3169  H   PHE A 236      13.101   9.009  33.678  1.00 57.07      C2   H  
ATOM   3170  HA  PHE A 236      12.629  10.819  31.461  1.00 57.07      C2   H  
ATOM   3171  HB2 PHE A 236      13.546  11.775  33.418  1.00 57.07      C2   H  
ATOM   3172  HB3 PHE A 236      14.630  10.568  33.753  1.00 57.07      C2   H  
ATOM   3173  HD1 PHE A 236      16.938  10.526  33.035  1.00 57.07      C2   H  
ATOM   3174  HD2 PHE A 236      14.106  13.148  31.122  1.00 57.07      C2   H  
ATOM   3175  HE1 PHE A 236      18.822  11.723  32.002  1.00 57.07      C2   H  
ATOM   3176  HE2 PHE A 236      16.071  14.162  29.987  1.00 57.07      C2   H  
ATOM   3177  HZ  PHE A 236      18.375  13.525  30.479  1.00 57.07      C2   H  
ATOM   3178  N   PHE A 237      15.027   8.548  31.023  1.00 61.13      C2   N  
ATOM   3179  CA  PHE A 237      15.718   7.742  30.001  1.00 61.13      C2   C  
ATOM   3180  C   PHE A 237      14.916   7.137  28.847  1.00 61.13      C2   C  
ATOM   3181  O   PHE A 237      15.558   6.818  27.877  1.00 61.13      C2   O  
ATOM   3182  CB  PHE A 237      16.677   6.685  30.638  1.00 61.13      C2   C  
ATOM   3183  CG  PHE A 237      18.031   7.198  31.048  1.00 61.13      C2   C  
ATOM   3184  CD1 PHE A 237      18.966   7.487  30.015  1.00 61.13      C2   C  
ATOM   3185  CD2 PHE A 237      18.236   7.821  32.280  1.00 61.13      C2   C  
ATOM   3186  CE1 PHE A 237      20.011   8.258  30.259  1.00 61.13      C2   C  
ATOM   3187  CE2 PHE A 237      19.389   8.557  32.550  1.00 61.13      C2   C  
ATOM   3188  CZ  PHE A 237      20.315   8.756  31.528  1.00 61.13      C2   C  
ATOM   3189  H   PHE A 237      15.154   8.298  31.993  1.00 61.13      C2   H  
ATOM   3190  HA  PHE A 237      16.296   8.544  29.541  1.00 61.13      C2   H  
ATOM   3191  HB2 PHE A 237      16.154   6.324  31.524  1.00 61.13      C2   H  
ATOM   3192  HB3 PHE A 237      16.770   5.783  30.033  1.00 61.13      C2   H  
ATOM   3193  HD1 PHE A 237      18.832   7.066  29.029  1.00 61.13      C2   H  
ATOM   3194  HD2 PHE A 237      17.507   7.666  33.062  1.00 61.13      C2   H  
ATOM   3195  HE1 PHE A 237      20.760   8.392  29.492  1.00 61.13      C2   H  
ATOM   3196  HE2 PHE A 237      19.382   9.052  33.510  1.00 61.13      C2   H  
ATOM   3197  HZ  PHE A 237      21.178   9.394  31.655  1.00 61.13      C2   H  
ATOM   3198  N   PHE A 238      13.589   7.034  28.954  1.00 57.24      C2   N  
ATOM   3199  CA  PHE A 238      12.655   6.452  27.933  1.00 57.24      C2   C  
ATOM   3200  C   PHE A 238      12.607   7.355  26.670  1.00 57.24      C2   C  
ATOM   3201  O   PHE A 238      12.272   6.845  25.589  1.00 57.24      C2   O  
ATOM   3202  CB  PHE A 238      11.239   6.048  28.423  1.00 57.24      C2   C  
ATOM   3203  CG  PHE A 238      10.925   4.858  29.274  1.00 57.24      C2   C  
ATOM   3204  CD1 PHE A 238      11.829   4.347  30.247  1.00 57.24      C2   C  
ATOM   3205  CD2 PHE A 238       9.663   4.293  29.162  1.00 57.24      C2   C  
ATOM   3206  CE1 PHE A 238      11.525   3.132  30.855  1.00 57.24      C2   C  
ATOM   3207  CE2 PHE A 238       9.376   3.065  29.791  1.00 57.24      C2   C  
ATOM   3208  CZ  PHE A 238      10.318   2.468  30.602  1.00 57.24      C2   C  
ATOM   3209  H   PHE A 238      13.186   7.494  29.758  1.00 57.24      C2   H  
ATOM   3210  HA  PHE A 238      13.105   5.509  27.621  1.00 57.24      C2   H  
ATOM   3211  HB2 PHE A 238      10.730   6.900  28.876  1.00 57.24      C2   H  
ATOM   3212  HB3 PHE A 238      10.697   5.978  27.480  1.00 57.24      C2   H  
ATOM   3213  HD1 PHE A 238      12.770   4.803  30.517  1.00 57.24      C2   H  
ATOM   3214  HD2 PHE A 238       8.969   4.714  28.450  1.00 57.24      C2   H  
ATOM   3215  HE1 PHE A 238      12.228   2.787  31.599  1.00 57.24      C2   H  
ATOM   3216  HE2 PHE A 238       8.398   2.632  29.641  1.00 57.24      C2   H  
ATOM   3217  HZ  PHE A 238      10.132   1.571  31.175  1.00 57.24      C2   H  
ATOM   3218  N   PHE A 239      12.890   8.686  26.807  1.00 56.13      C2   N  
ATOM   3219  CA  PHE A 239      13.094   9.710  25.774  1.00 56.13      C2   C  
ATOM   3220  C   PHE A 239      14.347   9.355  24.915  1.00 56.13      C2   C  
ATOM   3221  O   PHE A 239      14.095   9.058  23.799  1.00 56.13      C2   O  
ATOM   3222  CB  PHE A 239      12.978  11.091  26.319  1.00 56.13      C2   C  
ATOM   3223  CG  PHE A 239      13.149  12.218  25.307  1.00 56.13      C2   C  
ATOM   3224  CD1 PHE A 239      12.048  12.572  24.539  1.00 56.13      C2   C  
ATOM   3225  CD2 PHE A 239      14.431  12.863  25.099  1.00 56.13      C2   C  
ATOM   3226  CE1 PHE A 239      12.233  13.624  23.592  1.00 56.13      C2   C  
ATOM   3227  CE2 PHE A 239      14.586  13.747  24.068  1.00 56.13      C2   C  
ATOM   3228  CZ  PHE A 239      13.514  14.142  23.315  1.00 56.13      C2   C  
ATOM   3229  H   PHE A 239      13.140   9.034  27.722  1.00 56.13      C2   H  
ATOM   3230  HA  PHE A 239      12.215   9.518  25.159  1.00 56.13      C2   H  
ATOM   3231  HB2 PHE A 239      11.991  11.144  26.777  1.00 56.13      C2   H  
ATOM   3232  HB3 PHE A 239      13.612  11.396  27.151  1.00 56.13      C2   H  
ATOM   3233  HD1 PHE A 239      11.127  12.073  24.802  1.00 56.13      C2   H  
ATOM   3234  HD2 PHE A 239      15.241  12.608  25.766  1.00 56.13      C2   H  
ATOM   3235  HE1 PHE A 239      11.436  13.875  22.908  1.00 56.13      C2   H  
ATOM   3236  HE2 PHE A 239      15.528  14.195  23.788  1.00 56.13      C2   H  
ATOM   3237  HZ  PHE A 239      13.582  15.022  22.694  1.00 56.13      C2   H  
ATOM   3238  N   PRO A 240      15.610   9.312  25.417  1.00 60.84      C2   N  
ATOM   3239  CA  PRO A 240      16.808   8.651  24.808  1.00 60.84      C2   C  
ATOM   3240  C   PRO A 240      16.426   7.315  24.105  1.00 60.84      C2   C  
ATOM   3241  O   PRO A 240      16.730   7.257  22.926  1.00 60.84      C2   O  
ATOM   3242  CB  PRO A 240      17.743   8.377  25.947  1.00 60.84      C2   C  
ATOM   3243  CG  PRO A 240      17.482   9.622  26.860  1.00 60.84      C2   C  
ATOM   3244  CD  PRO A 240      15.954   9.862  26.713  1.00 60.84      C2   C  
ATOM   3245  HA  PRO A 240      17.255   9.342  24.094  1.00 60.84      C2   H  
ATOM   3246  HB2 PRO A 240      17.523   7.464  26.498  1.00 60.84      C2   H  
ATOM   3247  HB3 PRO A 240      18.820   8.374  25.778  1.00 60.84      C2   H  
ATOM   3248  HG2 PRO A 240      17.700   9.483  27.919  1.00 60.84      C2   H  
ATOM   3249  HG3 PRO A 240      18.015  10.461  26.412  1.00 60.84      C2   H  
ATOM   3250  HD2 PRO A 240      15.340   9.355  27.458  1.00 60.84      C2   H  
ATOM   3251  HD3 PRO A 240      15.709  10.916  26.845  1.00 60.84      C2   H  
ATOM   3252  N   ILE A 241      15.804   6.298  24.719  1.00 61.05      C2   N  
ATOM   3253  CA  ILE A 241      15.418   5.043  24.058  1.00 61.05      C2   C  
ATOM   3254  C   ILE A 241      14.478   5.340  22.813  1.00 61.05      C2   C  
ATOM   3255  O   ILE A 241      14.598   4.660  21.750  1.00 61.05      C2   O  
ATOM   3256  CB  ILE A 241      14.723   4.097  25.053  1.00 61.05      C2   C  
ATOM   3257  CG1 ILE A 241      15.668   3.383  26.008  1.00 61.05      C2   C  
ATOM   3258  CG2 ILE A 241      13.669   3.096  24.404  1.00 61.05      C2   C  
ATOM   3259  CD1 ILE A 241      15.018   2.843  27.284  1.00 61.05      C2   C  
ATOM   3260  H   ILE A 241      15.419   6.246  25.651  1.00 61.05      C2   H  
ATOM   3261  HA  ILE A 241      16.319   4.599  23.635  1.00 61.05      C2   H  
ATOM   3262  HB  ILE A 241      14.132   4.771  25.673  1.00 61.05      C2   H  
ATOM   3263 HG12 ILE A 241      16.101   2.615  25.368  1.00 61.05      C2   H  
ATOM   3264 HG13 ILE A 241      16.519   3.983  26.328  1.00 61.05      C2   H  
ATOM   3265 HG21 ILE A 241      14.105   2.656  23.507  1.00 61.05      C2   H  
ATOM   3266 HG22 ILE A 241      13.397   2.208  24.975  1.00 61.05      C2   H  
ATOM   3267 HG23 ILE A 241      12.685   3.507  24.175  1.00 61.05      C2   H  
ATOM   3268 HD11 ILE A 241      15.068   3.631  28.035  1.00 61.05      C2   H  
ATOM   3269 HD12 ILE A 241      13.958   2.617  27.161  1.00 61.05      C2   H  
ATOM   3270 HD13 ILE A 241      15.606   1.954  27.513  1.00 61.05      C2   H  
ATOM   3271  N   CYS A 242      13.497   6.274  22.990  1.00 62.46      C2   N  
ATOM   3272  CA  CYS A 242      12.586   6.641  21.949  1.00 62.46      C2   C  
ATOM   3273  C   CYS A 242      13.206   7.267  20.718  1.00 62.46      C2   C  
ATOM   3274  O   CYS A 242      13.012   6.921  19.552  1.00 62.46      C2   O  
ATOM   3275  CB  CYS A 242      11.327   7.529  22.446  1.00 62.46      C2   C  
ATOM   3276  SG  CYS A 242       9.995   7.751  21.193  1.00 62.46      C2   S  
ATOM   3277  H   CYS A 242      13.509   6.878  23.800  1.00 62.46      C2   H  
ATOM   3278  HA  CYS A 242      12.117   5.676  21.757  1.00 62.46      C2   H  
ATOM   3279  HB2 CYS A 242      10.842   6.945  23.227  1.00 62.46      C2   H  
ATOM   3280  HB3 CYS A 242      11.476   8.485  22.948  1.00 62.46      C2   H  
ATOM   3281  HG  CYS A 242       9.773   6.435  21.125  1.00 62.46      C2   H  
ATOM   3282  N   VAL A 243      13.926   8.342  21.011  1.00 62.57      C2   N  
ATOM   3283  CA  VAL A 243      14.448   9.237  19.960  1.00 62.57      C2   C  
ATOM   3284  C   VAL A 243      15.642   8.698  19.159  1.00 62.57      C2   C  
ATOM   3285  O   VAL A 243      15.875   8.995  17.993  1.00 62.57      C2   O  
ATOM   3286  CB  VAL A 243      14.887  10.634  20.477  1.00 62.57      C2   C  
ATOM   3287  CG1 VAL A 243      13.660  11.451  21.033  1.00 62.57      C2   C  
ATOM   3288  CG2 VAL A 243      16.009  10.634  21.501  1.00 62.57      C2   C  
ATOM   3289  H   VAL A 243      14.233   8.629  21.929  1.00 62.57      C2   H  
ATOM   3290  HA  VAL A 243      13.642   9.394  19.243  1.00 62.57      C2   H  
ATOM   3291  HB  VAL A 243      15.297  11.203  19.642  1.00 62.57      C2   H  
ATOM   3292 HG11 VAL A 243      12.755  10.930  20.721  1.00 62.57      C2   H  
ATOM   3293 HG12 VAL A 243      13.626  11.520  22.120  1.00 62.57      C2   H  
ATOM   3294 HG13 VAL A 243      13.575  12.438  20.576  1.00 62.57      C2   H  
ATOM   3295 HG21 VAL A 243      16.950  10.176  21.196  1.00 62.57      C2   H  
ATOM   3296 HG22 VAL A 243      16.259  11.607  21.923  1.00 62.57      C2   H  
ATOM   3297 HG23 VAL A 243      15.646  10.020  22.325  1.00 62.57      C2   H  
ATOM   3298  N   VAL A 244      16.377   7.762  19.803  1.00 64.23      C2   N  
ATOM   3299  CA  VAL A 244      17.331   6.872  19.192  1.00 64.23      C2   C  
ATOM   3300  C   VAL A 244      16.581   5.871  18.324  1.00 64.23      C2   C  
ATOM   3301  O   VAL A 244      16.950   5.783  17.150  1.00 64.23      C2   O  
ATOM   3302  CB  VAL A 244      18.322   6.159  20.222  1.00 64.23      C2   C  
ATOM   3303  CG1 VAL A 244      18.949   4.887  19.705  1.00 64.23      C2   C  
ATOM   3304  CG2 VAL A 244      19.445   7.050  20.793  1.00 64.23      C2   C  
ATOM   3305  H   VAL A 244      16.073   7.397  20.694  1.00 64.23      C2   H  
ATOM   3306  HA  VAL A 244      18.073   7.450  18.641  1.00 64.23      C2   H  
ATOM   3307  HB  VAL A 244      17.717   5.974  21.110  1.00 64.23      C2   H  
ATOM   3308 HG11 VAL A 244      19.640   4.420  20.407  1.00 64.23      C2   H  
ATOM   3309 HG12 VAL A 244      18.275   4.057  19.493  1.00 64.23      C2   H  
ATOM   3310 HG13 VAL A 244      19.536   5.034  18.798  1.00 64.23      C2   H  
ATOM   3311 HG21 VAL A 244      20.068   7.399  19.969  1.00 64.23      C2   H  
ATOM   3312 HG22 VAL A 244      19.042   7.849  21.414  1.00 64.23      C2   H  
ATOM   3313 HG23 VAL A 244      20.099   6.564  21.518  1.00 64.23      C2   H  
ATOM   3314  N   PHE A 245      15.524   5.159  18.873  1.00 67.26      C2   N  
ATOM   3315  CA  PHE A 245      14.593   4.265  18.077  1.00 67.26      C2   C  
ATOM   3316  C   PHE A 245      14.161   4.881  16.800  1.00 67.26      C2   C  
ATOM   3317  O   PHE A 245      14.320   4.412  15.679  1.00 67.26      C2   O  
ATOM   3318  CB  PHE A 245      13.382   3.751  18.793  1.00 67.26      C2   C  
ATOM   3319  CG  PHE A 245      12.304   3.145  18.005  1.00 67.26      C2   C  
ATOM   3320  CD1 PHE A 245      11.159   3.846  17.588  1.00 67.26      C2   C  
ATOM   3321  CD2 PHE A 245      12.486   1.820  17.478  1.00 67.26      C2   C  
ATOM   3322  CE1 PHE A 245      10.217   3.306  16.780  1.00 67.26      C2   C  
ATOM   3323  CE2 PHE A 245      11.480   1.245  16.673  1.00 67.26      C2   C  
ATOM   3324  CZ  PHE A 245      10.333   1.963  16.318  1.00 67.26      C2   C  
ATOM   3325  H   PHE A 245      15.252   5.167  19.846  1.00 67.26      C2   H  
ATOM   3326  HA  PHE A 245      15.117   3.344  17.822  1.00 67.26      C2   H  
ATOM   3327  HB2 PHE A 245      13.717   3.002  19.511  1.00 67.26      C2   H  
ATOM   3328  HB3 PHE A 245      12.960   4.497  19.467  1.00 67.26      C2   H  
ATOM   3329  HD1 PHE A 245      11.028   4.897  17.799  1.00 67.26      C2   H  
ATOM   3330  HD2 PHE A 245      13.332   1.294  17.894  1.00 67.26      C2   H  
ATOM   3331  HE1 PHE A 245       9.353   3.896  16.512  1.00 67.26      C2   H  
ATOM   3332  HE2 PHE A 245      11.553   0.200  16.410  1.00 67.26      C2   H  
ATOM   3333  HZ  PHE A 245       9.546   1.593  15.677  1.00 67.26      C2   H  
ATOM   3334  N   ALA A 246      13.509   6.069  16.895  1.00 66.53      C2   N  
ATOM   3335  CA  ALA A 246      13.087   6.868  15.772  1.00 66.53      C2   C  
ATOM   3336  C   ALA A 246      14.111   7.314  14.744  1.00 66.53      C2   C  
ATOM   3337  O   ALA A 246      13.775   7.157  13.511  1.00 66.53      C2   O  
ATOM   3338  CB  ALA A 246      12.239   7.991  16.275  1.00 66.53      C2   C  
ATOM   3339  H   ALA A 246      13.158   6.347  17.801  1.00 66.53      C2   H  
ATOM   3340  HA  ALA A 246      12.445   6.210  15.186  1.00 66.53      C2   H  
ATOM   3341  HB1 ALA A 246      11.270   7.740  16.708  1.00 66.53      C2   H  
ATOM   3342  HB2 ALA A 246      12.681   8.587  17.073  1.00 66.53      C2   H  
ATOM   3343  HB3 ALA A 246      11.818   8.632  15.500  1.00 66.53      C2   H  
ATOM   3344  N   TRP A 247      15.375   7.561  15.161  1.00 72.48      C2   N  
ATOM   3345  CA  TRP A 247      16.559   7.858  14.339  1.00 72.48      C2   C  
ATOM   3346  C   TRP A 247      16.954   6.576  13.539  1.00 72.48      C2   C  
ATOM   3347  O   TRP A 247      17.660   6.720  12.582  1.00 72.48      C2   O  
ATOM   3348  CB  TRP A 247      17.673   8.390  15.283  1.00 72.48      C2   C  
ATOM   3349  CG  TRP A 247      19.092   8.439  14.769  1.00 72.48      C2   C  
ATOM   3350  CD1 TRP A 247      19.418   9.065  13.641  1.00 72.48      C2   C  
ATOM   3351  CD2 TRP A 247      20.387   7.967  15.314  1.00 72.48      C2   C  
ATOM   3352  CE2 TRP A 247      21.416   8.491  14.448  1.00 72.48      C2   C  
ATOM   3353  CE3 TRP A 247      20.816   7.243  16.423  1.00 72.48      C2   C  
ATOM   3354  NE1 TRP A 247      20.786   9.076  13.396  1.00 72.48      C2   N  
ATOM   3355  CZ2 TRP A 247      22.746   8.201  14.678  1.00 72.48      C2   C  
ATOM   3356  CZ3 TRP A 247      22.181   7.007  16.753  1.00 72.48      C2   C  
ATOM   3357  CH2 TRP A 247      23.187   7.434  15.831  1.00 72.48      C2   C  
ATOM   3358  H   TRP A 247      15.579   7.625  16.148  1.00 72.48      C2   H  
ATOM   3359  HA  TRP A 247      16.277   8.624  13.616  1.00 72.48      C2   H  
ATOM   3360  HB2 TRP A 247      17.483   9.434  15.532  1.00 72.48      C2   H  
ATOM   3361  HB3 TRP A 247      17.631   7.771  16.179  1.00 72.48      C2   H  
ATOM   3362  HD1 TRP A 247      18.761   9.620  12.988  1.00 72.48      C2   H  
ATOM   3363  HE1 TRP A 247      21.221   9.494  12.587  1.00 72.48      C2   H  
ATOM   3364  HE3 TRP A 247      20.033   6.866  17.064  1.00 72.48      C2   H  
ATOM   3365  HZ2 TRP A 247      23.407   8.486  13.872  1.00 72.48      C2   H  
ATOM   3366  HZ3 TRP A 247      22.514   6.413  17.591  1.00 72.48      C2   H  
ATOM   3367  HH2 TRP A 247      24.202   7.181  16.098  1.00 72.48      C2   H  
ATOM   3368  N   VAL A 248      16.642   5.373  14.022  1.00 72.13      C2   N  
ATOM   3369  CA  VAL A 248      16.978   4.180  13.276  1.00 72.13      C2   C  
ATOM   3370  C   VAL A 248      15.733   3.747  12.374  1.00 72.13      C2   C  
ATOM   3371  O   VAL A 248      15.804   3.174  11.295  1.00 72.13      C2   O  
ATOM   3372  CB  VAL A 248      17.535   3.055  14.227  1.00 72.13      C2   C  
ATOM   3373  CG1 VAL A 248      17.500   1.680  13.748  1.00 72.13      C2   C  
ATOM   3374  CG2 VAL A 248      18.992   3.372  14.659  1.00 72.13      C2   C  
ATOM   3375  H   VAL A 248      16.226   5.202  14.926  1.00 72.13      C2   H  
ATOM   3376  HA  VAL A 248      17.732   4.330  12.502  1.00 72.13      C2   H  
ATOM   3377  HB  VAL A 248      16.865   3.014  15.085  1.00 72.13      C2   H  
ATOM   3378 HG11 VAL A 248      17.924   0.958  14.446  1.00 72.13      C2   H  
ATOM   3379 HG12 VAL A 248      16.462   1.400  13.570  1.00 72.13      C2   H  
ATOM   3380 HG13 VAL A 248      18.040   1.473  12.824  1.00 72.13      C2   H  
ATOM   3381 HG21 VAL A 248      19.679   2.566  14.402  1.00 72.13      C2   H  
ATOM   3382 HG22 VAL A 248      19.454   4.234  14.176  1.00 72.13      C2   H  
ATOM   3383 HG23 VAL A 248      18.997   3.668  15.708  1.00 72.13      C2   H  
ATOM   3384  N   ALA A 249      14.567   4.207  12.878  1.00 71.84      C2   N  
ATOM   3385  CA  ALA A 249      13.313   3.742  12.417  1.00 71.84      C2   C  
ATOM   3386  C   ALA A 249      13.087   4.193  10.969  1.00 71.84      C2   C  
ATOM   3387  O   ALA A 249      12.810   3.389  10.051  1.00 71.84      C2   O  
ATOM   3388  CB  ALA A 249      12.146   4.049  13.331  1.00 71.84      C2   C  
ATOM   3389  H   ALA A 249      14.607   4.649  13.785  1.00 71.84      C2   H  
ATOM   3390  HA  ALA A 249      13.345   2.653  12.452  1.00 71.84      C2   H  
ATOM   3391  HB1 ALA A 249      12.252   3.725  14.366  1.00 71.84      C2   H  
ATOM   3392  HB2 ALA A 249      12.125   5.125  13.507  1.00 71.84      C2   H  
ATOM   3393  HB3 ALA A 249      11.238   3.726  12.821  1.00 71.84      C2   H  
ATOM   3394  N   ASP A 250      13.166   5.534  10.755  1.00 69.09      C2   N  
ATOM   3395  CA  ASP A 250      12.786   6.111   9.422  1.00 69.09      C2   C  
ATOM   3396  C   ASP A 250      13.608   5.515   8.313  1.00 69.09      C2   C  
ATOM   3397  O   ASP A 250      13.063   4.907   7.383  1.00 69.09      C2   O  
ATOM   3398  CB  ASP A 250      12.781   7.670   9.275  1.00 69.09      C2   C  
ATOM   3399  CG  ASP A 250      13.930   8.423   9.897  1.00 69.09      C2   C  
ATOM   3400  OD1 ASP A 250      15.054   7.929  10.008  1.00 69.09      C2   O  
ATOM   3401  OD2 ASP A 250      13.762   9.635  10.207  1.00 69.09      C2   O  
ATOM   3402  H   ASP A 250      13.406   6.169  11.502  1.00 69.09      C2   H  
ATOM   3403  HA  ASP A 250      11.755   5.815   9.227  1.00 69.09      C2   H  
ATOM   3404  HB2 ASP A 250      12.629   8.031   8.258  1.00 69.09      C2   H  
ATOM   3405  HB3 ASP A 250      11.892   7.908   9.860  1.00 69.09      C2   H  
ATOM   3406  N   ARG A 251      14.923   5.545   8.459  1.00 74.73      C2   N  
ATOM   3407  CA  ARG A 251      15.811   5.362   7.410  1.00 74.73      C2   C  
ATOM   3408  C   ARG A 251      16.344   3.906   7.376  1.00 74.73      C2   C  
ATOM   3409  O   ARG A 251      16.797   3.422   6.334  1.00 74.73      C2   O  
ATOM   3410  CB  ARG A 251      16.950   6.395   7.534  1.00 74.73      C2   C  
ATOM   3411  CG  ARG A 251      17.880   6.334   8.682  1.00 74.73      C2   C  
ATOM   3412  CD  ARG A 251      18.573   7.659   9.036  1.00 74.73      C2   C  
ATOM   3413  NE  ARG A 251      17.545   8.578   9.618  1.00 74.73      C2   N  
ATOM   3414  CZ  ARG A 251      17.575   9.849   9.939  1.00 74.73      C2   C  
ATOM   3415  NH1 ARG A 251      18.770  10.567   9.844  1.00 74.73      C2   N  
ATOM   3416  NH2 ARG A 251      16.378  10.439  10.267  1.00 74.73      C2   N  
ATOM   3417  H   ARG A 251      15.227   6.005   9.305  1.00 74.73      C2   H  
ATOM   3418  HA  ARG A 251      15.378   5.480   6.416  1.00 74.73      C2   H  
ATOM   3419  HB2 ARG A 251      17.519   6.357   6.605  1.00 74.73      C2   H  
ATOM   3420  HB3 ARG A 251      16.516   7.395   7.553  1.00 74.73      C2   H  
ATOM   3421  HG2 ARG A 251      17.272   6.056   9.543  1.00 74.73      C2   H  
ATOM   3422  HG3 ARG A 251      18.645   5.575   8.519  1.00 74.73      C2   H  
ATOM   3423  HD2 ARG A 251      19.504   7.468   9.568  1.00 74.73      C2   H  
ATOM   3424  HD3 ARG A 251      18.795   8.167   8.097  1.00 74.73      C2   H  
ATOM   3425  HE  ARG A 251      16.606   8.243   9.783  1.00 74.73      C2   H  
ATOM   3426 HH11 ARG A 251      19.626  10.183   9.469  1.00 74.73      C2   H  
ATOM   3427 HH12 ARG A 251      18.745  11.559  10.032  1.00 74.73      C2   H  
ATOM   3428 HH21 ARG A 251      15.508   9.936  10.159  1.00 74.73      C2   H  
ATOM   3429 HH22 ARG A 251      16.120  11.386  10.504  1.00 74.73      C2   H  
ATOM   3430  N   ARG A 252      16.313   3.143   8.515  1.00 76.59      C2   N  
ATOM   3431  CA  ARG A 252      17.082   1.862   8.581  1.00 76.59      C2   C  
ATOM   3432  C   ARG A 252      16.016   0.712   8.600  1.00 76.59      C2   C  
ATOM   3433  O   ARG A 252      16.320  -0.346   8.034  1.00 76.59      C2   O  
ATOM   3434  CB  ARG A 252      18.014   1.693   9.776  1.00 76.59      C2   C  
ATOM   3435  CG  ARG A 252      19.053   2.795  10.053  1.00 76.59      C2   C  
ATOM   3436  CD  ARG A 252      20.114   2.895   8.962  1.00 76.59      C2   C  
ATOM   3437  NE  ARG A 252      20.920   4.087   9.238  1.00 76.59      C2   N  
ATOM   3438  CZ  ARG A 252      22.037   4.431   8.529  1.00 76.59      C2   C  
ATOM   3439  NH1 ARG A 252      22.449   3.653   7.510  1.00 76.59      C2   N  
ATOM   3440  NH2 ARG A 252      22.812   5.516   8.753  1.00 76.59      C2   N  
ATOM   3441  H   ARG A 252      15.715   3.406   9.286  1.00 76.59      C2   H  
ATOM   3442  HA  ARG A 252      17.596   1.660   7.641  1.00 76.59      C2   H  
ATOM   3443  HB2 ARG A 252      17.378   1.596  10.656  1.00 76.59      C2   H  
ATOM   3444  HB3 ARG A 252      18.512   0.724   9.779  1.00 76.59      C2   H  
ATOM   3445  HG2 ARG A 252      18.632   3.763  10.324  1.00 76.59      C2   H  
ATOM   3446  HG3 ARG A 252      19.550   2.432  10.952  1.00 76.59      C2   H  
ATOM   3447  HD2 ARG A 252      20.877   2.118   9.013  1.00 76.59      C2   H  
ATOM   3448  HD3 ARG A 252      19.786   2.868   7.923  1.00 76.59      C2   H  
ATOM   3449  HE  ARG A 252      20.659   4.669  10.021  1.00 76.59      C2   H  
ATOM   3450 HH11 ARG A 252      22.068   2.742   7.300  1.00 76.59      C2   H  
ATOM   3451 HH12 ARG A 252      23.323   3.822   7.033  1.00 76.59      C2   H  
ATOM   3452 HH21 ARG A 252      22.726   6.048   9.607  1.00 76.59      C2   H  
ATOM   3453 HH22 ARG A 252      23.482   5.836   8.068  1.00 76.59      C2   H  
ATOM   3454  N   LEU A 253      14.899   0.911   9.273  1.00 77.42      C2   N  
ATOM   3455  CA  LEU A 253      13.828  -0.140   9.447  1.00 77.42      C2   C  
ATOM   3456  C   LEU A 253      12.769  -0.030   8.339  1.00 77.42      C2   C  
ATOM   3457  O   LEU A 253      12.470  -1.037   7.676  1.00 77.42      C2   O  
ATOM   3458  CB  LEU A 253      13.353  -0.190  10.903  1.00 77.42      C2   C  
ATOM   3459  CG  LEU A 253      12.006  -0.815  11.202  1.00 77.42      C2   C  
ATOM   3460  CD1 LEU A 253      11.991  -2.313  10.989  1.00 77.42      C2   C  
ATOM   3461  CD2 LEU A 253      11.536  -0.350  12.616  1.00 77.42      C2   C  
ATOM   3462  H   LEU A 253      14.672   1.820   9.651  1.00 77.42      C2   H  
ATOM   3463  HA  LEU A 253      14.317  -1.101   9.286  1.00 77.42      C2   H  
ATOM   3464  HB2 LEU A 253      14.126  -0.678  11.496  1.00 77.42      C2   H  
ATOM   3465  HB3 LEU A 253      13.221   0.861  11.160  1.00 77.42      C2   H  
ATOM   3466  HG  LEU A 253      11.288  -0.324  10.545  1.00 77.42      C2   H  
ATOM   3467 HD11 LEU A 253      12.972  -2.727  11.221  1.00 77.42      C2   H  
ATOM   3468 HD12 LEU A 253      11.378  -2.865  11.701  1.00 77.42      C2   H  
ATOM   3469 HD13 LEU A 253      11.657  -2.489   9.966  1.00 77.42      C2   H  
ATOM   3470 HD21 LEU A 253      10.449  -0.305  12.682  1.00 77.42      C2   H  
ATOM   3471 HD22 LEU A 253      11.785  -1.116  13.350  1.00 77.42      C2   H  
ATOM   3472 HD23 LEU A 253      11.943   0.601  12.961  1.00 77.42      C2   H  
ATOM   3473  N   LEU A 254      12.140   1.169   8.178  1.00 73.27      C2   N  
ATOM   3474  CA  LEU A 254      11.103   1.470   7.213  1.00 73.27      C2   C  
ATOM   3475  C   LEU A 254      11.685   1.674   5.813  1.00 73.27      C2   C  
ATOM   3476  O   LEU A 254      11.107   1.415   4.807  1.00 73.27      C2   O  
ATOM   3477  CB  LEU A 254      10.327   2.793   7.620  1.00 73.27      C2   C  
ATOM   3478  CG  LEU A 254       9.672   2.824   9.015  1.00 73.27      C2   C  
ATOM   3479  CD1 LEU A 254       8.749   4.030   9.184  1.00 73.27      C2   C  
ATOM   3480  CD2 LEU A 254       8.887   1.524   9.246  1.00 73.27      C2   C  
ATOM   3481  H   LEU A 254      12.550   1.914   8.723  1.00 73.27      C2   H  
ATOM   3482  HA  LEU A 254      10.452   0.596   7.226  1.00 73.27      C2   H  
ATOM   3483  HB2 LEU A 254      10.943   3.670   7.419  1.00 73.27      C2   H  
ATOM   3484  HB3 LEU A 254       9.472   2.999   6.976  1.00 73.27      C2   H  
ATOM   3485  HG  LEU A 254      10.462   2.887   9.764  1.00 73.27      C2   H  
ATOM   3486 HD11 LEU A 254       8.547   4.563   8.255  1.00 73.27      C2   H  
ATOM   3487 HD12 LEU A 254       7.781   3.688   9.549  1.00 73.27      C2   H  
ATOM   3488 HD13 LEU A 254       9.113   4.773   9.894  1.00 73.27      C2   H  
ATOM   3489 HD21 LEU A 254       8.670   0.932   8.357  1.00 73.27      C2   H  
ATOM   3490 HD22 LEU A 254       9.522   0.880   9.854  1.00 73.27      C2   H  
ATOM   3491 HD23 LEU A 254       7.925   1.673   9.737  1.00 73.27      C2   H  
ATOM   3492  N   PHE A 255      12.914   2.180   5.765  1.00 70.60      C2   N  
ATOM   3493  CA  PHE A 255      13.686   2.397   4.553  1.00 70.60      C2   C  
ATOM   3494  C   PHE A 255      13.139   3.565   3.778  1.00 70.60      C2   C  
ATOM   3495  O   PHE A 255      13.063   3.482   2.541  1.00 70.60      C2   O  
ATOM   3496  CB  PHE A 255      13.771   1.138   3.568  1.00 70.60      C2   C  
ATOM   3497  CG  PHE A 255      14.625  -0.009   4.092  1.00 70.60      C2   C  
ATOM   3498  CD1 PHE A 255      13.986  -1.007   4.871  1.00 70.60      C2   C  
ATOM   3499  CD2 PHE A 255      16.061   0.093   4.157  1.00 70.60      C2   C  
ATOM   3500  CE1 PHE A 255      14.754  -2.022   5.402  1.00 70.60      C2   C  
ATOM   3501  CE2 PHE A 255      16.730  -0.945   4.677  1.00 70.60      C2   C  
ATOM   3502  CZ  PHE A 255      16.117  -2.011   5.278  1.00 70.60      C2   C  
ATOM   3503  H   PHE A 255      13.313   2.420   6.661  1.00 70.60      C2   H  
ATOM   3504  HA  PHE A 255      14.722   2.637   4.792  1.00 70.60      C2   H  
ATOM   3505  HB2 PHE A 255      12.790   0.780   3.257  1.00 70.60      C2   H  
ATOM   3506  HB3 PHE A 255      14.316   1.328   2.644  1.00 70.60      C2   H  
ATOM   3507  HD1 PHE A 255      12.911  -0.952   4.951  1.00 70.60      C2   H  
ATOM   3508  HD2 PHE A 255      16.561   0.987   3.813  1.00 70.60      C2   H  
ATOM   3509  HE1 PHE A 255      14.264  -2.836   5.916  1.00 70.60      C2   H  
ATOM   3510  HE2 PHE A 255      17.810  -0.916   4.655  1.00 70.60      C2   H  
ATOM   3511  HZ  PHE A 255      16.649  -2.818   5.761  1.00 70.60      C2   H  
ATOM   3512  N   TYR A 256      12.818   4.738   4.366  1.00 61.91      C2   N  
ATOM   3513  CA  TYR A 256      12.406   6.016   3.783  1.00 61.91      C2   C  
ATOM   3514  C   TYR A 256      13.299   6.585   2.624  1.00 61.91      C2   C  
ATOM   3515  O   TYR A 256      12.832   7.290   1.762  1.00 61.91      C2   O  
ATOM   3516  CB  TYR A 256      12.354   6.987   4.996  1.00 61.91      C2   C  
ATOM   3517  CG  TYR A 256      11.922   8.368   4.507  1.00 61.91      C2   C  
ATOM   3518  CD1 TYR A 256      10.632   8.438   3.922  1.00 61.91      C2   C  
ATOM   3519  CD2 TYR A 256      12.816   9.414   4.567  1.00 61.91      C2   C  
ATOM   3520  CE1 TYR A 256      10.193   9.620   3.332  1.00 61.91      C2   C  
ATOM   3521  CE2 TYR A 256      12.335  10.671   4.049  1.00 61.91      C2   C  
ATOM   3522  CZ  TYR A 256      11.073  10.750   3.371  1.00 61.91      C2   C  
ATOM   3523  OH  TYR A 256      10.687  11.912   2.786  1.00 61.91      C2   O  
ATOM   3524  H   TYR A 256      12.765   4.644   5.371  1.00 61.91      C2   H  
ATOM   3525  HA  TYR A 256      11.434   5.947   3.296  1.00 61.91      C2   H  
ATOM   3526  HB2 TYR A 256      11.616   6.709   5.749  1.00 61.91      C2   H  
ATOM   3527  HB3 TYR A 256      13.296   6.947   5.543  1.00 61.91      C2   H  
ATOM   3528  HD1 TYR A 256      10.072   7.524   3.788  1.00 61.91      C2   H  
ATOM   3529  HD2 TYR A 256      13.795   9.340   5.016  1.00 61.91      C2   H  
ATOM   3530  HE1 TYR A 256       9.321   9.628   2.694  1.00 61.91      C2   H  
ATOM   3531  HE2 TYR A 256      13.001  11.521   4.068  1.00 61.91      C2   H  
ATOM   3532  HH  TYR A 256      11.242  12.662   3.013  1.00 61.91      C2   H  
ATOM   3533  N   LYS A 257      14.572   6.139   2.532  1.00 63.51      C2   N  
ATOM   3534  CA  LYS A 257      15.460   6.328   1.419  1.00 63.51      C2   C  
ATOM   3535  C   LYS A 257      14.987   5.618   0.172  1.00 63.51      C2   C  
ATOM   3536  O   LYS A 257      15.382   6.119  -0.888  1.00 63.51      C2   O  
ATOM   3537  CB  LYS A 257      16.870   5.967   1.887  1.00 63.51      C2   C  
ATOM   3538  CG  LYS A 257      16.928   4.597   2.662  1.00 63.51      C2   C  
ATOM   3539  CD  LYS A 257      18.371   4.059   2.865  1.00 63.51      C2   C  
ATOM   3540  CE  LYS A 257      19.041   4.731   4.059  1.00 63.51      C2   C  
ATOM   3541  NZ  LYS A 257      20.410   4.334   4.304  1.00 63.51      C2   N  
ATOM   3542  H   LYS A 257      14.856   5.480   3.243  1.00 63.51      C2   H  
ATOM   3543  HA  LYS A 257      15.474   7.360   1.070  1.00 63.51      C2   H  
ATOM   3544  HB2 LYS A 257      17.535   5.985   1.023  1.00 63.51      C2   H  
ATOM   3545  HB3 LYS A 257      17.374   6.721   2.491  1.00 63.51      C2   H  
ATOM   3546  HG2 LYS A 257      16.411   4.770   3.606  1.00 63.51      C2   H  
ATOM   3547  HG3 LYS A 257      16.322   3.807   2.217  1.00 63.51      C2   H  
ATOM   3548  HD2 LYS A 257      18.363   2.972   2.943  1.00 63.51      C2   H  
ATOM   3549  HD3 LYS A 257      18.927   4.258   1.949  1.00 63.51      C2   H  
ATOM   3550  HE2 LYS A 257      18.897   5.810   4.112  1.00 63.51      C2   H  
ATOM   3551  HE3 LYS A 257      18.507   4.579   4.996  1.00 63.51      C2   H  
ATOM   3552  HZ1 LYS A 257      20.349   3.332   4.414  1.00 63.51      C2   H  
ATOM   3553  HZ2 LYS A 257      21.082   4.674   3.631  1.00 63.51      C2   H  
ATOM   3554  HZ3 LYS A 257      20.758   4.683   5.186  1.00 63.51      C2   H  
ATOM   3555  N   TYR A 258      14.134   4.549   0.239  1.00 62.97      C2   N  
ATOM   3556  CA  TYR A 258      13.794   3.692  -0.961  1.00 62.97      C2   C  
ATOM   3557  C   TYR A 258      12.254   3.432  -1.040  1.00 62.97      C2   C  
ATOM   3558  O   TYR A 258      11.818   2.503  -1.713  1.00 62.97      C2   O  
ATOM   3559  CB  TYR A 258      14.510   2.333  -0.835  1.00 62.97      C2   C  
ATOM   3560  CG  TYR A 258      15.978   2.329  -0.453  1.00 62.97      C2   C  
ATOM   3561  CD1 TYR A 258      16.966   2.900  -1.294  1.00 62.97      C2   C  
ATOM   3562  CD2 TYR A 258      16.405   1.461   0.588  1.00 62.97      C2   C  
ATOM   3563  CE1 TYR A 258      18.318   2.574  -1.137  1.00 62.97      C2   C  
ATOM   3564  CE2 TYR A 258      17.805   1.254   0.771  1.00 62.97      C2   C  
ATOM   3565  CZ  TYR A 258      18.785   1.762  -0.099  1.00 62.97      C2   C  
ATOM   3566  OH  TYR A 258      20.085   1.414  -0.018  1.00 62.97      C2   O  
ATOM   3567  H   TYR A 258      13.800   4.282   1.154  1.00 62.97      C2   H  
ATOM   3568  HA  TYR A 258      14.054   4.147  -1.917  1.00 62.97      C2   H  
ATOM   3569  HB2 TYR A 258      13.895   1.810  -0.102  1.00 62.97      C2   H  
ATOM   3570  HB3 TYR A 258      14.329   1.690  -1.696  1.00 62.97      C2   H  
ATOM   3571  HD1 TYR A 258      16.755   3.552  -2.129  1.00 62.97      C2   H  
ATOM   3572  HD2 TYR A 258      15.641   0.996   1.194  1.00 62.97      C2   H  
ATOM   3573  HE1 TYR A 258      19.068   2.917  -1.834  1.00 62.97      C2   H  
ATOM   3574  HE2 TYR A 258      18.157   0.550   1.512  1.00 62.97      C2   H  
ATOM   3575  HH  TYR A 258      20.258   0.478   0.106  1.00 62.97      C2   H  
ATOM   3576  N   VAL A 259      11.493   4.323  -0.417  1.00 59.44      C2   N  
ATOM   3577  CA  VAL A 259       9.999   4.276  -0.605  1.00 59.44      C2   C  
ATOM   3578  C   VAL A 259       9.711   5.257  -1.791  1.00 59.44      C2   C  
ATOM   3579  O   VAL A 259      10.495   6.191  -2.156  1.00 59.44      C2   O  
ATOM   3580  CB  VAL A 259       9.247   4.578   0.648  1.00 59.44      C2   C  
ATOM   3581  CG1 VAL A 259       9.401   3.488   1.721  1.00 59.44      C2   C  
ATOM   3582  CG2 VAL A 259       9.552   5.917   1.266  1.00 59.44      C2   C  
ATOM   3583  H   VAL A 259      11.919   5.096   0.075  1.00 59.44      C2   H  
ATOM   3584  HA  VAL A 259       9.694   3.286  -0.943  1.00 59.44      C2   H  
ATOM   3585  HB  VAL A 259       8.199   4.529   0.350  1.00 59.44      C2   H  
ATOM   3586 HG11 VAL A 259      10.387   3.569   2.180  1.00 59.44      C2   H  
ATOM   3587 HG12 VAL A 259       8.911   3.822   2.635  1.00 59.44      C2   H  
ATOM   3588 HG13 VAL A 259       9.252   2.481   1.333  1.00 59.44      C2   H  
ATOM   3589 HG21 VAL A 259       9.200   6.743   0.647  1.00 59.44      C2   H  
ATOM   3590 HG22 VAL A 259       9.023   6.059   2.208  1.00 59.44      C2   H  
ATOM   3591 HG23 VAL A 259      10.623   6.016   1.439  1.00 59.44      C2   H  
ATOM   3592  N   TYR A 260       8.521   5.143  -2.348  1.00 58.34      C2   N  
ATOM   3593  CA  TYR A 260       8.036   6.133  -3.309  1.00 58.34      C2   C  
ATOM   3594  C   TYR A 260       7.691   7.460  -2.640  1.00 58.34      C2   C  
ATOM   3595  O   TYR A 260       6.888   7.418  -1.725  1.00 58.34      C2   O  
ATOM   3596  CB  TYR A 260       6.861   5.496  -4.067  1.00 58.34      C2   C  
ATOM   3597  CG  TYR A 260       6.377   6.451  -5.195  1.00 58.34      C2   C  
ATOM   3598  CD1 TYR A 260       6.804   6.226  -6.551  1.00 58.34      C2   C  
ATOM   3599  CD2 TYR A 260       5.378   7.415  -4.988  1.00 58.34      C2   C  
ATOM   3600  CE1 TYR A 260       6.338   6.974  -7.606  1.00 58.34      C2   C  
ATOM   3601  CE2 TYR A 260       4.888   8.137  -6.088  1.00 58.34      C2   C  
ATOM   3602  CZ  TYR A 260       5.349   7.922  -7.377  1.00 58.34      C2   C  
ATOM   3603  OH  TYR A 260       4.870   8.760  -8.388  1.00 58.34      C2   O  
ATOM   3604  H   TYR A 260       7.917   4.369  -2.112  1.00 58.34      C2   H  
ATOM   3605  HA  TYR A 260       8.801   6.375  -4.046  1.00 58.34      C2   H  
ATOM   3606  HB2 TYR A 260       7.141   4.504  -4.420  1.00 58.34      C2   H  
ATOM   3607  HB3 TYR A 260       5.966   5.296  -3.477  1.00 58.34      C2   H  
ATOM   3608  HD1 TYR A 260       7.419   5.346  -6.672  1.00 58.34      C2   H  
ATOM   3609  HD2 TYR A 260       4.932   7.577  -4.017  1.00 58.34      C2   H  
ATOM   3610  HE1 TYR A 260       6.679   6.798  -8.615  1.00 58.34      C2   H  
ATOM   3611  HE2 TYR A 260       4.212   8.962  -5.917  1.00 58.34      C2   H  
ATOM   3612  HH  TYR A 260       5.500   8.685  -9.109  1.00 58.34      C2   H  
ATOM   3613  N   LYS A 261       8.295   8.549  -3.047  1.00 55.03      C2   N  
ATOM   3614  CA  LYS A 261       8.114   9.824  -2.447  1.00 55.03      C2   C  
ATOM   3615  C   LYS A 261       7.473  10.888  -3.322  1.00 55.03      C2   C  
ATOM   3616  O   LYS A 261       7.432  10.802  -4.558  1.00 55.03      C2   O  
ATOM   3617  CB  LYS A 261       9.477  10.275  -1.868  1.00 55.03      C2   C  
ATOM   3618  CG  LYS A 261       9.985   9.520  -0.591  1.00 55.03      C2   C  
ATOM   3619  CD  LYS A 261      11.355   9.450  -0.345  1.00 55.03      C2   C  
ATOM   3620  CE  LYS A 261      12.253   8.600  -1.203  1.00 55.03      C2   C  
ATOM   3621  NZ  LYS A 261      13.600   8.451  -0.561  1.00 55.03      C2   N  
ATOM   3622  H   LYS A 261       8.944   8.489  -3.819  1.00 55.03      C2   H  
ATOM   3623  HA  LYS A 261       7.449   9.704  -1.591  1.00 55.03      C2   H  
ATOM   3624  HB2 LYS A 261      10.214  10.194  -2.667  1.00 55.03      C2   H  
ATOM   3625  HB3 LYS A 261       9.388  11.325  -1.589  1.00 55.03      C2   H  
ATOM   3626  HG2 LYS A 261       9.387   9.758   0.288  1.00 55.03      C2   H  
ATOM   3627  HG3 LYS A 261       9.673   8.479  -0.679  1.00 55.03      C2   H  
ATOM   3628  HD2 LYS A 261      11.681  10.484  -0.463  1.00 55.03      C2   H  
ATOM   3629  HD3 LYS A 261      11.485   9.322   0.730  1.00 55.03      C2   H  
ATOM   3630  HE2 LYS A 261      11.876   7.588  -1.054  1.00 55.03      C2   H  
ATOM   3631  HE3 LYS A 261      12.345   8.945  -2.233  1.00 55.03      C2   H  
ATOM   3632  HZ1 LYS A 261      14.163   9.270  -0.739  1.00 55.03      C2   H  
ATOM   3633  HZ2 LYS A 261      13.434   8.208   0.405  1.00 55.03      C2   H  
ATOM   3634  HZ3 LYS A 261      13.987   7.661  -1.057  1.00 55.03      C2   H  
ATOM   3635  N   ARG A 262       6.950  11.899  -2.631  1.00 55.91      C2   N  
ATOM   3636  CA  ARG A 262       6.204  12.982  -3.218  1.00 55.91      C2   C  
ATOM   3637  C   ARG A 262       6.506  14.158  -2.307  1.00 55.91      C2   C  
ATOM   3638  O   ARG A 262       7.190  14.071  -1.277  1.00 55.91      C2   O  
ATOM   3639  CB  ARG A 262       4.720  12.704  -3.417  1.00 55.91      C2   C  
ATOM   3640  CG  ARG A 262       4.306  11.398  -4.162  1.00 55.91      C2   C  
ATOM   3641  CD  ARG A 262       2.814  11.160  -4.329  1.00 55.91      C2   C  
ATOM   3642  NE  ARG A 262       2.231  12.259  -5.119  1.00 55.91      C2   N  
ATOM   3643  CZ  ARG A 262       0.911  12.483  -5.392  1.00 55.91      C2   C  
ATOM   3644  NH1 ARG A 262      -0.087  11.689  -5.067  1.00 55.91      C2   N  
ATOM   3645  NH2 ARG A 262       0.543  13.582  -6.142  1.00 55.91      C2   N  
ATOM   3646  H   ARG A 262       7.107  12.118  -1.658  1.00 55.91      C2   H  
ATOM   3647  HA  ARG A 262       6.679  13.223  -4.169  1.00 55.91      C2   H  
ATOM   3648  HB2 ARG A 262       4.170  12.820  -2.483  1.00 55.91      C2   H  
ATOM   3649  HB3 ARG A 262       4.242  13.384  -4.123  1.00 55.91      C2   H  
ATOM   3650  HG2 ARG A 262       4.871  11.241  -5.081  1.00 55.91      C2   H  
ATOM   3651  HG3 ARG A 262       4.632  10.606  -3.487  1.00 55.91      C2   H  
ATOM   3652  HD2 ARG A 262       2.559  10.265  -4.897  1.00 55.91      C2   H  
ATOM   3653  HD3 ARG A 262       2.465  11.177  -3.297  1.00 55.91      C2   H  
ATOM   3654  HE  ARG A 262       2.917  12.680  -5.728  1.00 55.91      C2   H  
ATOM   3655 HH11 ARG A 262      -0.170  10.808  -4.581  1.00 55.91      C2   H  
ATOM   3656 HH12 ARG A 262      -1.039  11.812  -5.379  1.00 55.91      C2   H  
ATOM   3657 HH21 ARG A 262       1.322  14.178  -6.384  1.00 55.91      C2   H  
ATOM   3658 HH22 ARG A 262      -0.333  13.769  -6.609  1.00 55.91      C2   H  
ATOM   3659  N   TYR A 263       5.853  15.327  -2.700  1.00 53.62      C2   N  
ATOM   3660  CA  TYR A 263       6.114  16.617  -2.143  1.00 53.62      C2   C  
ATOM   3661  C   TYR A 263       4.813  17.395  -2.225  1.00 53.62      C2   C  
ATOM   3662  O   TYR A 263       4.141  17.365  -3.235  1.00 53.62      C2   O  
ATOM   3663  CB  TYR A 263       7.187  17.412  -2.911  1.00 53.62      C2   C  
ATOM   3664  CG  TYR A 263       8.555  16.717  -3.046  1.00 53.62      C2   C  
ATOM   3665  CD1 TYR A 263       8.822  15.752  -4.029  1.00 53.62      C2   C  
ATOM   3666  CD2 TYR A 263       9.632  17.066  -2.177  1.00 53.62      C2   C  
ATOM   3667  CE1 TYR A 263      10.065  15.169  -4.164  1.00 53.62      C2   C  
ATOM   3668  CE2 TYR A 263      10.886  16.538  -2.367  1.00 53.62      C2   C  
ATOM   3669  CZ  TYR A 263      11.160  15.595  -3.381  1.00 53.62      C2   C  
ATOM   3670  OH  TYR A 263      12.411  15.139  -3.485  1.00 53.62      C2   O  
ATOM   3671  H   TYR A 263       5.351  15.334  -3.576  1.00 53.62      C2   H  
ATOM   3672  HA  TYR A 263       6.515  16.547  -1.132  1.00 53.62      C2   H  
ATOM   3673  HB2 TYR A 263       6.842  17.584  -3.931  1.00 53.62      C2   H  
ATOM   3674  HB3 TYR A 263       7.218  18.385  -2.421  1.00 53.62      C2   H  
ATOM   3675  HD1 TYR A 263       7.995  15.394  -4.624  1.00 53.62      C2   H  
ATOM   3676  HD2 TYR A 263       9.455  17.844  -1.449  1.00 53.62      C2   H  
ATOM   3677  HE1 TYR A 263      10.258  14.386  -4.883  1.00 53.62      C2   H  
ATOM   3678  HE2 TYR A 263      11.762  16.817  -1.801  1.00 53.62      C2   H  
ATOM   3679  HH  TYR A 263      12.545  14.668  -4.311  1.00 53.62      C2   H  
ATOM   3680  N   ARG A 264       4.500  18.053  -1.091  1.00 52.02      C2   N  
ATOM   3681  CA  ARG A 264       3.509  19.174  -1.035  1.00 52.02      C2   C  
ATOM   3682  C   ARG A 264       4.145  20.389  -0.337  1.00 52.02      C2   C  
ATOM   3683  O   ARG A 264       5.260  20.310   0.208  1.00 52.02      C2   O  
ATOM   3684  CB  ARG A 264       2.314  18.624  -0.241  1.00 52.02      C2   C  
ATOM   3685  CG  ARG A 264       2.651  17.592   0.833  1.00 52.02      C2   C  
ATOM   3686  CD  ARG A 264       1.428  17.080   1.599  1.00 52.02      C2   C  
ATOM   3687  NE  ARG A 264       1.679  16.062   2.638  1.00 52.02      C2   N  
ATOM   3688  CZ  ARG A 264       2.038  16.326   3.918  1.00 52.02      C2   C  
ATOM   3689  NH1 ARG A 264       1.800  17.524   4.479  1.00 52.02      C2   N  
ATOM   3690  NH2 ARG A 264       2.577  15.419   4.685  1.00 52.02      C2   N  
ATOM   3691  H   ARG A 264       5.082  17.976  -0.269  1.00 52.02      C2   H  
ATOM   3692  HA  ARG A 264       3.255  19.521  -2.037  1.00 52.02      C2   H  
ATOM   3693  HB2 ARG A 264       1.833  19.455   0.274  1.00 52.02      C2   H  
ATOM   3694  HB3 ARG A 264       1.497  18.160  -0.793  1.00 52.02      C2   H  
ATOM   3695  HG2 ARG A 264       3.075  16.750   0.286  1.00 52.02      C2   H  
ATOM   3696  HG3 ARG A 264       3.443  17.841   1.538  1.00 52.02      C2   H  
ATOM   3697  HD2 ARG A 264       0.684  17.856   1.781  1.00 52.02      C2   H  
ATOM   3698  HD3 ARG A 264       1.066  16.421   0.810  1.00 52.02      C2   H  
ATOM   3699  HE  ARG A 264       1.775  15.116   2.298  1.00 52.02      C2   H  
ATOM   3700 HH11 ARG A 264       1.043  18.075   4.101  1.00 52.02      C2   H  
ATOM   3701 HH12 ARG A 264       2.023  17.829   5.416  1.00 52.02      C2   H  
ATOM   3702 HH21 ARG A 264       2.872  15.624   5.630  1.00 52.02      C2   H  
ATOM   3703 HH22 ARG A 264       2.454  14.444   4.455  1.00 52.02      C2   H  
ATOM   3704  N   ALA A 265       3.590  21.580  -0.500  1.00 51.72      C2   N  
ATOM   3705  CA  ALA A 265       4.148  22.759   0.000  1.00 51.72      C2   C  
ATOM   3706  C   ALA A 265       3.968  22.875   1.532  1.00 51.72      C2   C  
ATOM   3707  O   ALA A 265       3.017  22.374   2.124  1.00 51.72      C2   O  
ATOM   3708  CB  ALA A 265       3.477  23.921  -0.664  1.00 51.72      C2   C  
ATOM   3709  H   ALA A 265       2.640  21.481  -0.827  1.00 51.72      C2   H  
ATOM   3710  HA  ALA A 265       5.212  22.860  -0.214  1.00 51.72      C2   H  
ATOM   3711  HB1 ALA A 265       3.833  24.892  -0.318  1.00 51.72      C2   H  
ATOM   3712  HB2 ALA A 265       3.748  23.850  -1.717  1.00 51.72      C2   H  
ATOM   3713  HB3 ALA A 265       2.403  23.852  -0.491  1.00 51.72      C2   H  
ATOM   3714  N   GLY A 266       4.816  23.659   2.137  1.00 54.37      C2   N  
ATOM   3715  CA  GLY A 266       4.603  24.166   3.444  1.00 54.37      C2   C  
ATOM   3716  C   GLY A 266       3.482  25.225   3.419  1.00 54.37      C2   C  
ATOM   3717  O   GLY A 266       3.023  25.609   2.350  1.00 54.37      C2   O  
ATOM   3718  H   GLY A 266       5.553  24.073   1.584  1.00 54.37      C2   H  
ATOM   3719  HA2 GLY A 266       4.418  23.295   4.072  1.00 54.37      C2   H  
ATOM   3720  HA3 GLY A 266       5.466  24.589   3.958  1.00 54.37      C2   H  
ATOM   3721  N   LYS A 267       3.218  25.768   4.608  1.00 55.51      C2   N  
ATOM   3722  CA  LYS A 267       2.216  26.784   4.821  1.00 55.51      C2   C  
ATOM   3723  C   LYS A 267       2.807  28.111   5.180  1.00 55.51      C2   C  
ATOM   3724  O   LYS A 267       2.092  29.109   5.149  1.00 55.51      C2   O  
ATOM   3725  CB  LYS A 267       1.225  26.211   5.879  1.00 55.51      C2   C  
ATOM   3726  CG  LYS A 267       1.752  25.956   7.284  1.00 55.51      C2   C  
ATOM   3727  CD  LYS A 267       0.653  25.490   8.321  1.00 55.51      C2   C  
ATOM   3728  CE  LYS A 267       1.051  25.655   9.730  1.00 55.51      C2   C  
ATOM   3729  NZ  LYS A 267       2.135  24.797  10.165  1.00 55.51      C2   N  
ATOM   3730  H   LYS A 267       3.639  25.466   5.475  1.00 55.51      C2   H  
ATOM   3731  HA  LYS A 267       1.582  26.985   3.957  1.00 55.51      C2   H  
ATOM   3732  HB2 LYS A 267       0.372  26.887   5.946  1.00 55.51      C2   H  
ATOM   3733  HB3 LYS A 267       0.670  25.359   5.488  1.00 55.51      C2   H  
ATOM   3734  HG2 LYS A 267       2.489  25.159   7.380  1.00 55.51      C2   H  
ATOM   3735  HG3 LYS A 267       2.344  26.781   7.682  1.00 55.51      C2   H  
ATOM   3736  HD2 LYS A 267      -0.273  26.030   8.121  1.00 55.51      C2   H  
ATOM   3737  HD3 LYS A 267       0.298  24.476   8.135  1.00 55.51      C2   H  
ATOM   3738  HE2 LYS A 267       1.472  26.655   9.826  1.00 55.51      C2   H  
ATOM   3739  HE3 LYS A 267       0.202  25.488  10.394  1.00 55.51      C2   H  
ATOM   3740  HZ1 LYS A 267       2.031  23.809   9.985  1.00 55.51      C2   H  
ATOM   3741  HZ2 LYS A 267       3.026  25.188   9.894  1.00 55.51      C2   H  
ATOM   3742  HZ3 LYS A 267       2.245  24.864  11.166  1.00 55.51      C2   H  
ATOM   3743  N   GLN A 268       4.084  28.075   5.669  1.00 54.59      C2   N  
ATOM   3744  CA  GLN A 268       4.976  29.196   5.712  1.00 54.59      C2   C  
ATOM   3745  C   GLN A 268       5.673  29.510   4.384  1.00 54.59      C2   C  
ATOM   3746  O   GLN A 268       5.559  28.750   3.449  1.00 54.59      C2   O  
ATOM   3747  CB  GLN A 268       5.888  29.141   7.017  1.00 54.59      C2   C  
ATOM   3748  CG  GLN A 268       6.949  28.064   7.052  1.00 54.59      C2   C  
ATOM   3749  CD  GLN A 268       7.861  28.130   8.229  1.00 54.59      C2   C  
ATOM   3750  NE2 GLN A 268       7.965  27.090   9.025  1.00 54.59      C2   N  
ATOM   3751  OE1 GLN A 268       8.598  29.138   8.466  1.00 54.59      C2   O  
ATOM   3752  H   GLN A 268       4.596  27.206   5.619  1.00 54.59      C2   H  
ATOM   3753  HA  GLN A 268       4.348  30.075   5.854  1.00 54.59      C2   H  
ATOM   3754  HB2 GLN A 268       6.282  30.122   7.281  1.00 54.59      C2   H  
ATOM   3755  HB3 GLN A 268       5.224  28.999   7.869  1.00 54.59      C2   H  
ATOM   3756  HG2 GLN A 268       6.495  27.073   7.073  1.00 54.59      C2   H  
ATOM   3757  HG3 GLN A 268       7.581  28.116   6.165  1.00 54.59      C2   H  
ATOM   3758 HE21 GLN A 268       7.336  26.313   8.884  1.00 54.59      C2   H  
ATOM   3759 HE22 GLN A 268       8.467  27.233   9.890  1.00 54.59      C2   H  
ATOM   3760  N   ARG A 269       6.480  30.567   4.328  1.00 63.46      C2   N  
ATOM   3761  CA  ARG A 269       7.257  31.021   3.161  1.00 63.46      C2   C  
ATOM   3762  C   ARG A 269       8.475  30.080   2.963  1.00 63.46      C2   C  
ATOM   3763  O   ARG A 269       9.165  29.772   3.916  1.00 63.46      C2   O  
ATOM   3764  CB  ARG A 269       7.617  32.538   3.348  1.00 63.46      C2   C  
ATOM   3765  CG  ARG A 269       8.521  33.154   2.254  1.00 63.46      C2   C  
ATOM   3766  CD  ARG A 269       8.667  34.690   2.379  1.00 63.46      C2   C  
ATOM   3767  NE  ARG A 269       7.468  35.502   2.037  1.00 63.46      C2   N  
ATOM   3768  CZ  ARG A 269       6.506  35.951   2.808  1.00 63.46      C2   C  
ATOM   3769  NH1 ARG A 269       6.549  35.713   4.120  1.00 63.46      C2   N  
ATOM   3770  NH2 ARG A 269       5.429  36.539   2.282  1.00 63.46      C2   N  
ATOM   3771  H   ARG A 269       6.610  31.075   5.191  1.00 63.46      C2   H  
ATOM   3772  HA  ARG A 269       6.692  30.982   2.229  1.00 63.46      C2   H  
ATOM   3773  HB2 ARG A 269       6.612  32.959   3.355  1.00 63.46      C2   H  
ATOM   3774  HB3 ARG A 269       8.166  32.723   4.271  1.00 63.46      C2   H  
ATOM   3775  HG2 ARG A 269       9.528  32.818   2.008  1.00 63.46      C2   H  
ATOM   3776  HG3 ARG A 269       8.140  32.964   1.251  1.00 63.46      C2   H  
ATOM   3777  HD2 ARG A 269       9.098  34.922   3.353  1.00 63.46      C2   H  
ATOM   3778  HD3 ARG A 269       9.444  35.086   1.726  1.00 63.46      C2   H  
ATOM   3779  HE  ARG A 269       7.044  35.245   1.157  1.00 63.46      C2   H  
ATOM   3780 HH11 ARG A 269       7.362  35.199   4.427  1.00 63.46      C2   H  
ATOM   3781 HH12 ARG A 269       6.010  36.179   4.836  1.00 63.46      C2   H  
ATOM   3782 HH21 ARG A 269       5.575  36.734   1.302  1.00 63.46      C2   H  
ATOM   3783 HH22 ARG A 269       4.606  36.863   2.770  1.00 63.46      C2   H  
ATOM   3784  N   GLY A 270       8.769  29.625   1.742  1.00 56.70      C2   N  
ATOM   3785  CA  GLY A 270      10.019  28.950   1.450  1.00 56.70      C2   C  
ATOM   3786  C   GLY A 270      10.184  27.545   2.067  1.00 56.70      C2   C  
ATOM   3787  O   GLY A 270      11.325  26.976   2.039  1.00 56.70      C2   O  
ATOM   3788  H   GLY A 270       8.180  29.839   0.949  1.00 56.70      C2   H  
ATOM   3789  HA2 GLY A 270       9.875  28.634   0.417  1.00 56.70      C2   H  
ATOM   3790  HA3 GLY A 270      10.940  29.516   1.590  1.00 56.70      C2   H  
ATOM   3791  N   MET A 271       9.119  26.861   2.495  1.00 51.40      C2   N  
ATOM   3792  CA  MET A 271       8.994  25.500   3.040  1.00 51.40      C2   C  
ATOM   3793  C   MET A 271       8.373  24.571   2.022  1.00 51.40      C2   C  
ATOM   3794  O   MET A 271       7.274  24.817   1.511  1.00 51.40      C2   O  
ATOM   3795  CB  MET A 271       8.099  25.529   4.351  1.00 51.40      C2   C  
ATOM   3796  CG  MET A 271       7.952  24.224   5.167  1.00 51.40      C2   C  
ATOM   3797  SD  MET A 271       9.652  23.792   5.720  1.00 51.40      C2   S  
ATOM   3798  CE  MET A 271      10.363  25.307   6.549  1.00 51.40      C2   C  
ATOM   3799  H   MET A 271       8.230  27.336   2.570  1.00 51.40      C2   H  
ATOM   3800  HA  MET A 271       9.998  25.163   3.296  1.00 51.40      C2   H  
ATOM   3801  HB2 MET A 271       8.403  26.233   5.126  1.00 51.40      C2   H  
ATOM   3802  HB3 MET A 271       7.108  25.876   4.062  1.00 51.40      C2   H  
ATOM   3803  HG2 MET A 271       7.270  24.404   5.997  1.00 51.40      C2   H  
ATOM   3804  HG3 MET A 271       7.512  23.428   4.567  1.00 51.40      C2   H  
ATOM   3805  HE1 MET A 271      11.158  24.984   7.221  1.00 51.40      C2   H  
ATOM   3806  HE2 MET A 271      10.659  26.042   5.800  1.00 51.40      C2   H  
ATOM   3807  HE3 MET A 271       9.710  25.820   7.255  1.00 51.40      C2   H  
ATOM   3808  N   ILE A 272       9.070  23.470   1.766  1.00 49.33      C2   N  
ATOM   3809  CA  ILE A 272       8.427  22.296   1.102  1.00 49.33      C2   C  
ATOM   3810  C   ILE A 272       8.460  21.109   2.112  1.00 49.33      C2   C  
ATOM   3811  O   ILE A 272       9.478  20.773   2.737  1.00 49.33      C2   O  
ATOM   3812  CB  ILE A 272       9.209  22.003  -0.229  1.00 49.33      C2   C  
ATOM   3813  CG1 ILE A 272       9.279  23.238  -1.232  1.00 49.33      C2   C  
ATOM   3814  CG2 ILE A 272       8.717  20.718  -0.934  1.00 49.33      C2   C  
ATOM   3815  CD1 ILE A 272       7.919  23.555  -1.838  1.00 49.33      C2   C  
ATOM   3816  H   ILE A 272       9.969  23.338   2.208  1.00 49.33      C2   H  
ATOM   3817  HA  ILE A 272       7.409  22.577   0.833  1.00 49.33      C2   H  
ATOM   3818  HB  ILE A 272      10.235  21.783   0.066  1.00 49.33      C2   H  
ATOM   3819 HG12 ILE A 272       9.719  24.085  -0.707  1.00 49.33      C2   H  
ATOM   3820 HG13 ILE A 272       9.922  23.137  -2.107  1.00 49.33      C2   H  
ATOM   3821 HG21 ILE A 272       7.689  20.880  -1.258  1.00 49.33      C2   H  
ATOM   3822 HG22 ILE A 272       9.277  20.527  -1.850  1.00 49.33      C2   H  
ATOM   3823 HG23 ILE A 272       8.654  19.820  -0.320  1.00 49.33      C2   H  
ATOM   3824 HD11 ILE A 272       7.118  22.900  -1.495  1.00 49.33      C2   H  
ATOM   3825 HD12 ILE A 272       7.839  24.624  -1.638  1.00 49.33      C2   H  
ATOM   3826 HD13 ILE A 272       7.913  23.338  -2.906  1.00 49.33      C2   H  
ATOM   3827  N   ILE A 273       7.261  20.388   2.232  1.00 49.78      C2   N  
ATOM   3828  CA  ILE A 273       7.122  19.143   2.997  1.00 49.78      C2   C  
ATOM   3829  C   ILE A 273       7.342  18.051   1.980  1.00 49.78      C2   C  
ATOM   3830  O   ILE A 273       6.464  17.867   1.122  1.00 49.78      C2   O  
ATOM   3831  CB  ILE A 273       5.696  18.962   3.604  1.00 49.78      C2   C  
ATOM   3832  CG1 ILE A 273       5.080  20.161   4.321  1.00 49.78      C2   C  
ATOM   3833  CG2 ILE A 273       5.500  17.655   4.388  1.00 49.78      C2   C  
ATOM   3834  CD1 ILE A 273       5.706  20.642   5.638  1.00 49.78      C2   C  
ATOM   3835  H   ILE A 273       6.541  20.506   1.533  1.00 49.78      C2   H  
ATOM   3836  HA  ILE A 273       7.874  19.054   3.781  1.00 49.78      C2   H  
ATOM   3837  HB  ILE A 273       5.004  18.767   2.784  1.00 49.78      C2   H  
ATOM   3838 HG12 ILE A 273       5.079  20.975   3.596  1.00 49.78      C2   H  
ATOM   3839 HG13 ILE A 273       4.017  19.970   4.467  1.00 49.78      C2   H  
ATOM   3840 HG21 ILE A 273       5.907  17.753   5.394  1.00 49.78      C2   H  
ATOM   3841 HG22 ILE A 273       4.437  17.419   4.328  1.00 49.78      C2   H  
ATOM   3842 HG23 ILE A 273       5.867  16.729   3.946  1.00 49.78      C2   H  
ATOM   3843 HD11 ILE A 273       5.399  21.672   5.820  1.00 49.78      C2   H  
ATOM   3844 HD12 ILE A 273       5.340  20.041   6.470  1.00 49.78      C2   H  
ATOM   3845 HD13 ILE A 273       6.780  20.657   5.825  1.00 49.78      C2   H  
ATOM   3846  N   GLH A 274       8.450  17.297   2.069  1.00 54.80      C2   N  
ATOM   3847  CA  GLH A 274       8.578  15.952   1.429  1.00 54.80      C2   C  
ATOM   3848  C   GLH A 274       7.943  14.908   2.314  1.00 54.80      C2   C  
ATOM   3849  O   GLH A 274       7.869  15.062   3.544  1.00 54.80      C2   O  
ATOM   3850  CB  GLH A 274      10.105  15.675   1.141  1.00 54.80      C2   C  
ATOM   3851  CG  GLH A 274      10.282  14.379   0.311  1.00 54.80      C2   C  
ATOM   3852  CD  GLH A 274      11.736  14.130  -0.140  1.00 54.80      C2   C  
ATOM   3853  OE1 GLH A 274      12.700  14.619   0.361  1.00 54.80      C2   O  
ATOM   3854  OE2 GLH A 274      11.826  13.224  -1.134  1.00 54.80      C2   O  
ATOM   3855  H   GLH A 274       9.035  17.614   2.829  1.00 54.80      C2   H  
ATOM   3856  HA  GLH A 274       8.028  16.067   0.495  1.00 54.80      C2   H  
ATOM   3857  HB2 GLH A 274      10.649  16.487   0.659  1.00 54.80      C2   H  
ATOM   3858  HB3 GLH A 274      10.649  15.533   2.075  1.00 54.80      C2   H  
ATOM   3859  HG2 GLH A 274       9.899  13.499   0.827  1.00 54.80      C2   H  
ATOM   3860  HG3 GLH A 274       9.750  14.274  -0.635  1.00 54.80      C2   H  
ATOM   3861  HE2 GLH A 274      12.693  12.914  -1.408  1.00 54.80      C2   H  
ATOM   3862  N   HIS A 275       7.560  13.817   1.694  1.00 54.98      C2   N  
ATOM   3863  CA  HIS A 275       6.994  12.720   2.457  1.00 54.98      C2   C  
ATOM   3864  C   HIS A 275       6.862  11.410   1.669  1.00 54.98      C2   C  
ATOM   3865  O   HIS A 275       6.936  11.415   0.477  1.00 54.98      C2   O  
ATOM   3866  CB  HIS A 275       5.648  13.208   3.039  1.00 54.98      C2   C  
ATOM   3867  CG  HIS A 275       4.506  13.323   2.193  1.00 54.98      C2   C  
ATOM   3868  CD2 HIS A 275       3.999  14.342   1.520  1.00 54.98      C2   C  
ATOM   3869  ND1 HIS A 275       3.765  12.266   1.760  1.00 54.98      C2   N  
ATOM   3870  CE1 HIS A 275       2.819  12.725   0.941  1.00 54.98      C2   C  
ATOM   3871  NE2 HIS A 275       2.818  13.976   0.867  1.00 54.98      C2   N  
ATOM   3872  H   HIS A 275       7.545  13.758   0.686  1.00 54.98      C2   H  
ATOM   3873  HA  HIS A 275       7.744  12.532   3.225  1.00 54.98      C2   H  
ATOM   3874  HB2 HIS A 275       5.373  12.411   3.729  1.00 54.98      C2   H  
ATOM   3875  HB3 HIS A 275       5.643  14.198   3.495  1.00 54.98      C2   H  
ATOM   3876  HD1 HIS A 275       3.830  11.310   2.080  1.00 54.98      C2   H  
ATOM   3877  HD2 HIS A 275       4.321  15.352   1.313  1.00 54.98      C2   H  
ATOM   3878  HE1 HIS A 275       2.014  12.119   0.550  1.00 54.98      C2   H  
ATOM   3879  N   GLU A 276       6.653  10.280   2.348  1.00 63.15      C2   N  
ATOM   3880  CA  GLU A 276       6.204   9.029   1.723  1.00 63.15      C2   C  
ATOM   3881  C   GLU A 276       4.767   9.144   1.173  1.00 63.15      C2   C  
ATOM   3882  O   GLU A 276       3.824   9.391   1.931  1.00 63.15      C2   O  
ATOM   3883  CB  GLU A 276       6.213   7.953   2.768  1.00 63.15      C2   C  
ATOM   3884  CG  GLU A 276       5.625   6.538   2.311  1.00 63.15      C2   C  
ATOM   3885  CD  GLU A 276       6.018   5.595   3.468  1.00 63.15      C2   C  
ATOM   3886  OE1 GLU A 276       5.607   5.908   4.588  1.00 63.15      C2   O  
ATOM   3887  OE2 GLU A 276       6.650   4.548   3.177  1.00 63.15      C2   O  
ATOM   3888  H   GLU A 276       6.419  10.396   3.324  1.00 63.15      C2   H  
ATOM   3889  HA  GLU A 276       6.815   8.836   0.842  1.00 63.15      C2   H  
ATOM   3890  HB2 GLU A 276       7.176   7.890   3.277  1.00 63.15      C2   H  
ATOM   3891  HB3 GLU A 276       5.453   8.198   3.510  1.00 63.15      C2   H  
ATOM   3892  HG2 GLU A 276       4.539   6.577   2.221  1.00 63.15      C2   H  
ATOM   3893  HG3 GLU A 276       6.097   6.234   1.377  1.00 63.15      C2   H  
ATOM   3894  N   GLY A 277       4.607   9.048  -0.133  1.00 63.97      C2   N  
ATOM   3895  CA  GLY A 277       3.313   9.131  -0.775  1.00 63.97      C2   C  
ATOM   3896  C   GLY A 277       2.692   7.803  -1.263  1.00 63.97      C2   C  
ATOM   3897  O   GLY A 277       3.249   6.703  -1.020  1.00 63.97      C2   O  
ATOM   3898  H   GLY A 277       5.336   8.736  -0.758  1.00 63.97      C2   H  
ATOM   3899  HA2 GLY A 277       2.606   9.414   0.004  1.00 63.97      C2   H  
ATOM   3900  HA3 GLY A 277       3.286   9.816  -1.622  1.00 63.97      C2   H  
ATOM   3901  N   ASP A 278       1.572   7.995  -1.945  1.00 69.65      C2   N  
ATOM   3902  CA  ASP A 278       0.895   7.003  -2.727  1.00 69.65      C2   C  
ATOM   3903  C   ASP A 278       1.569   6.791  -4.112  1.00 69.65      C2   C  
ATOM   3904  O   ASP A 278       2.372   7.604  -4.595  1.00 69.65      C2   O  
ATOM   3905  CB  ASP A 278      -0.679   7.214  -2.947  1.00 69.65      C2   C  
ATOM   3906  CG  ASP A 278      -1.072   8.437  -3.736  1.00 69.65      C2   C  
ATOM   3907  OD1 ASP A 278      -1.901   8.253  -4.613  1.00 69.65      C2   O  
ATOM   3908  OD2 ASP A 278      -0.626   9.615  -3.531  1.00 69.65      C2   O  
ATOM   3909  H   ASP A 278       1.264   8.948  -2.074  1.00 69.65      C2   H  
ATOM   3910  HA  ASP A 278       0.972   6.068  -2.173  1.00 69.65      C2   H  
ATOM   3911  HB2 ASP A 278      -1.182   6.426  -3.508  1.00 69.65      C2   H  
ATOM   3912  HB3 ASP A 278      -1.233   7.148  -2.011  1.00 69.65      C2   H  
ATOM   3913  N   ARG A 279       1.223   5.705  -4.767  1.00 64.96      C2   N  
ATOM   3914  CA  ARG A 279       1.208   5.463  -6.273  1.00 64.96      C2   C  
ATOM   3915  C   ARG A 279      -0.303   5.124  -6.613  1.00 64.96      C2   C  
ATOM   3916  O   ARG A 279      -1.123   4.965  -5.744  1.00 64.96      C2   O  
ATOM   3917  CB  ARG A 279       2.128   4.302  -6.580  1.00 64.96      C2   C  
ATOM   3918  CG  ARG A 279       3.613   4.606  -6.270  1.00 64.96      C2   C  
ATOM   3919  CD  ARG A 279       4.616   3.672  -6.894  1.00 64.96      C2   C  
ATOM   3920  NE  ARG A 279       4.800   3.844  -8.353  1.00 64.96      C2   N  
ATOM   3921  CZ  ARG A 279       5.632   3.274  -9.244  1.00 64.96      C2   C  
ATOM   3922  NH1 ARG A 279       6.587   2.485  -8.793  1.00 64.96      C2   N  
ATOM   3923  NH2 ARG A 279       5.611   3.599 -10.526  1.00 64.96      C2   N  
ATOM   3924  H   ARG A 279       0.711   5.034  -4.213  1.00 64.96      C2   H  
ATOM   3925  HA  ARG A 279       1.674   6.290  -6.809  1.00 64.96      C2   H  
ATOM   3926  HB2 ARG A 279       1.883   3.434  -5.968  1.00 64.96      C2   H  
ATOM   3927  HB3 ARG A 279       2.158   3.913  -7.598  1.00 64.96      C2   H  
ATOM   3928  HG2 ARG A 279       3.722   5.617  -6.662  1.00 64.96      C2   H  
ATOM   3929  HG3 ARG A 279       3.796   4.743  -5.204  1.00 64.96      C2   H  
ATOM   3930  HD2 ARG A 279       5.570   3.646  -6.367  1.00 64.96      C2   H  
ATOM   3931  HD3 ARG A 279       4.258   2.686  -6.599  1.00 64.96      C2   H  
ATOM   3932  HE  ARG A 279       4.182   4.545  -8.737  1.00 64.96      C2   H  
ATOM   3933 HH11 ARG A 279       7.428   2.314  -9.325  1.00 64.96      C2   H  
ATOM   3934 HH12 ARG A 279       6.460   2.058  -7.887  1.00 64.96      C2   H  
ATOM   3935 HH21 ARG A 279       4.966   4.253 -10.947  1.00 64.96      C2   H  
ATOM   3936 HH22 ARG A 279       5.834   2.911 -11.231  1.00 64.96      C2   H  
ATOM   3937  N   PRO A 280      -0.583   4.752  -7.836  1.00 70.10      C2   N  
ATOM   3938  CA  PRO A 280      -1.843   4.087  -8.147  1.00 70.10      C2   C  
ATOM   3939  C   PRO A 280      -2.008   2.735  -7.487  1.00 70.10      C2   C  
ATOM   3940  O   PRO A 280      -1.229   1.799  -7.761  1.00 70.10      C2   O  
ATOM   3941  CB  PRO A 280      -1.989   4.085  -9.705  1.00 70.10      C2   C  
ATOM   3942  CG  PRO A 280      -0.949   5.119 -10.123  1.00 70.10      C2   C  
ATOM   3943  CD  PRO A 280       0.150   5.164  -9.031  1.00 70.10      C2   C  
ATOM   3944  HA  PRO A 280      -2.656   4.753  -7.859  1.00 70.10      C2   H  
ATOM   3945  HB2 PRO A 280      -1.794   3.151 -10.231  1.00 70.10      C2   H  
ATOM   3946  HB3 PRO A 280      -3.013   4.361  -9.958  1.00 70.10      C2   H  
ATOM   3947  HG2 PRO A 280      -0.606   4.931 -11.140  1.00 70.10      C2   H  
ATOM   3948  HG3 PRO A 280      -1.544   6.031 -10.164  1.00 70.10      C2   H  
ATOM   3949  HD2 PRO A 280       0.926   4.411  -9.173  1.00 70.10      C2   H  
ATOM   3950  HD3 PRO A 280       0.478   6.193  -8.886  1.00 70.10      C2   H  
ATOM   3951  N   SER A 281      -2.900   2.735  -6.493  1.00 27.91      C2   N  
ATOM   3952  CA  SER A 281      -3.168   1.748  -5.476  1.00 28.04      C2   C  
ATOM   3953  C   SER A 281      -1.922   1.362  -4.660  1.00 26.58      C2   C  
ATOM   3954  O   SER A 281      -1.007   2.183  -4.472  1.00 27.10      C2   O  
ATOM   3955  CB  SER A 281      -4.018   0.593  -6.108  1.00  0.00      C2   C  
ATOM   3956  OG  SER A 281      -4.808  -0.131  -5.117  1.00  0.00      C2   O  
ATOM   3957  H   SER A 281      -3.374   3.602  -6.285  1.00 27.91      C2   H  
ATOM   3958  HA  SER A 281      -3.836   2.290  -4.806  1.00 28.04      C2   H  
ATOM   3959  HB2 SER A 281      -4.688   0.914  -6.905  1.00  0.00      C2   H  
ATOM   3960  HB3 SER A 281      -3.406  -0.180  -6.573  1.00  0.00      C2   H  
ATOM   3961  HG  SER A 281      -5.431  -0.672  -5.608  1.00  0.00      C2   H  
ATOM   3962  N   SER A 282      -1.798   0.052  -4.258  1.00 25.98      C2   N  
ATOM   3963  CA  SER A 282      -0.705  -0.393  -3.428  1.00 25.98      C2   C  
ATOM   3964  C   SER A 282       0.529  -0.725  -4.264  1.00 25.98      C2   C  
ATOM   3965  O   SER A 282       1.328  -1.563  -3.773  1.00 25.98      C2   O  
ATOM   3966  CB  SER A 282      -1.367  -1.451  -2.535  1.00 25.98      C2   C  
ATOM   3967  OG  SER A 282      -1.882  -2.519  -3.374  1.00 25.98      C2   O  
ATOM   3968  H   SER A 282      -2.564  -0.602  -4.337  1.00 25.98      C2   H  
ATOM   3969  HA  SER A 282      -0.387   0.357  -2.704  1.00 25.98      C2   H  
ATOM   3970  HB2 SER A 282      -0.552  -1.854  -1.934  1.00 25.98      C2   H  
ATOM   3971  HB3 SER A 282      -2.161  -1.125  -1.864  1.00 25.98      C2   H  
ATOM   3972  HG  SER A 282      -2.431  -3.103  -2.846  1.00 25.98      C2   H  
ATOM   3973  N   LYS A 283       0.674  -0.059  -5.426  1.00 27.45      C2   N  
ATOM   3974  CA  LYS A 283       1.933  -0.173  -6.244  1.00 27.45      C2   C  
ATOM   3975  C   LYS A 283       3.167   0.261  -5.387  1.00 27.45      C2   C  
ATOM   3976  O   LYS A 283       3.061   1.302  -4.780  1.00 27.45      C2   O  
ATOM   3977  CB  LYS A 283       1.763   0.559  -7.570  1.00  0.00      C2   C  
ATOM   3978  CG  LYS A 283       2.938   0.525  -8.553  1.00  0.00      C2   C  
ATOM   3979  CD  LYS A 283       3.286  -0.925  -8.986  1.00  0.00      C2   C  
ATOM   3980  CE  LYS A 283       4.646  -0.983  -9.728  1.00  0.00      C2   C  
ATOM   3981  NZ  LYS A 283       5.012  -2.327 -10.175  1.00  0.00      C2   N  
ATOM   3982  H   LYS A 283      -0.016   0.629  -5.693  1.00 27.45      C2   H  
ATOM   3983  HA  LYS A 283       2.023  -1.246  -6.410  1.00 27.45      C2   H  
ATOM   3984  HB2 LYS A 283       0.843   0.241  -8.062  1.00  0.00      C2   H  
ATOM   3985  HB3 LYS A 283       1.514   1.543  -7.173  1.00  0.00      C2   H  
ATOM   3986  HG2 LYS A 283       2.789   1.187  -9.406  1.00  0.00      C2   H  
ATOM   3987  HG3 LYS A 283       3.831   1.025  -8.179  1.00  0.00      C2   H  
ATOM   3988  HD2 LYS A 283       3.506  -1.477  -8.072  1.00  0.00      C2   H  
ATOM   3989  HD3 LYS A 283       2.510  -1.565  -9.405  1.00  0.00      C2   H  
ATOM   3990  HE2 LYS A 283       4.617  -0.355 -10.618  1.00  0.00      C2   H  
ATOM   3991  HE3 LYS A 283       5.425  -0.492  -9.145  1.00  0.00      C2   H  
ATOM   3992  HZ1 LYS A 283       5.950  -2.341 -10.549  1.00  0.00      C2   H  
ATOM   3993  HZ2 LYS A 283       4.987  -2.932  -9.367  1.00  0.00      C2   H  
ATOM   3994  HZ3 LYS A 283       4.392  -2.781 -10.831  1.00  0.00      C2   H  
ATOM   3995  N   THR A 284       4.242  -0.446  -5.252  1.00 23.66      C2   N  
ATOM   3996  CA  THR A 284       5.476  -0.043  -4.467  1.00 23.66      C2   C  
ATOM   3997  C   THR A 284       5.204  -0.001  -2.930  1.00 23.66      C2   C  
ATOM   3998  O   THR A 284       5.993   0.520  -2.097  1.00 23.66      C2   O  
ATOM   3999  CB  THR A 284       6.156   1.202  -4.996  1.00  0.00      C2   C  
ATOM   4000  CG2 THR A 284       7.656   1.259  -4.725  1.00  0.00      C2   C  
ATOM   4001  OG1 THR A 284       6.100   1.201  -6.380  1.00  0.00      C2   O  
ATOM   4002  H   THR A 284       4.280  -1.407  -5.560  1.00 23.66      C2   H  
ATOM   4003  HA  THR A 284       6.106  -0.878  -4.774  1.00 23.66      C2   H  
ATOM   4004  HB  THR A 284       5.662   2.112  -4.653  1.00  0.00      C2   H  
ATOM   4005  HG1 THR A 284       6.390   0.308  -6.580  1.00  0.00      C2   H  
ATOM   4006 HG21 THR A 284       8.128   0.303  -4.949  1.00  0.00      C2   H  
ATOM   4007 HG22 THR A 284       8.146   2.060  -5.278  1.00  0.00      C2   H  
ATOM   4008 HG23 THR A 284       7.866   1.467  -3.676  1.00  0.00      C2   H  
ATOM   4009  N   GLU A 285       4.111  -0.645  -2.490  1.00 25.84      C2   N  
ATOM   4010  CA  GLU A 285       3.758  -0.596  -1.059  1.00 25.84      C2   C  
ATOM   4011  C   GLU A 285       4.572  -1.715  -0.448  1.00 25.84      C2   C  
ATOM   4012  O   GLU A 285       4.218  -2.879  -0.518  1.00 25.84      C2   O  
ATOM   4013  CB  GLU A 285       2.234  -0.883  -0.865  1.00  0.00      C2   C  
ATOM   4014  CG  GLU A 285       1.807  -0.723   0.639  1.00  0.00      C2   C  
ATOM   4015  CD  GLU A 285       0.306  -0.955   0.750  1.00  0.00      C2   C  
ATOM   4016  OE1 GLU A 285      -0.491  -0.235   0.154  1.00  0.00      C2   O  
ATOM   4017  OE2 GLU A 285      -0.039  -1.904   1.500  1.00  0.00      C2   O  
ATOM   4018  H   GLU A 285       3.444  -1.092  -3.104  1.00 25.84      C2   H  
ATOM   4019  HA  GLU A 285       4.003   0.358  -0.592  1.00 25.84      C2   H  
ATOM   4020  HB2 GLU A 285       1.763  -0.074  -1.423  1.00  0.00      C2   H  
ATOM   4021  HB3 GLU A 285       1.962  -1.891  -1.178  1.00  0.00      C2   H  
ATOM   4022  HG2 GLU A 285       2.317  -1.374   1.350  1.00  0.00      C2   H  
ATOM   4023  HG3 GLU A 285       1.920   0.321   0.929  1.00  0.00      C2   H  
ATOM   4024  N   ILE A 286       5.623  -1.288   0.196  1.00 22.73      C2   N  
ATOM   4025  CA  ILE A 286       6.539  -2.148   1.007  1.00 22.73      C2   C  
ATOM   4026  C   ILE A 286       7.373  -3.132   0.075  1.00 22.73      C2   C  
ATOM   4027  O   ILE A 286       7.777  -4.195   0.573  1.00 22.73      C2   O  
ATOM   4028  CB  ILE A 286       5.857  -2.983   2.154  1.00  0.00      C2   C  
ATOM   4029  CG1 ILE A 286       4.991  -4.264   1.834  1.00  0.00      C2   C  
ATOM   4030  CG2 ILE A 286       5.173  -2.111   3.224  1.00  0.00      C2   C  
ATOM   4031  CD1 ILE A 286       4.911  -5.298   2.947  1.00  0.00      C2   C  
ATOM   4032  H   ILE A 286       5.981  -0.354   0.055  1.00 22.73      C2   H  
ATOM   4033  HA  ILE A 286       7.360  -1.535   1.377  1.00 22.73      C2   H  
ATOM   4034  HB  ILE A 286       6.766  -3.237   2.700  1.00  0.00      C2   H  
ATOM   4035 HG12 ILE A 286       3.991  -3.985   1.502  1.00  0.00      C2   H  
ATOM   4036 HG13 ILE A 286       5.427  -4.732   0.951  1.00  0.00      C2   H  
ATOM   4037 HG21 ILE A 286       5.090  -2.534   4.225  1.00  0.00      C2   H  
ATOM   4038 HG22 ILE A 286       5.745  -1.188   3.321  1.00  0.00      C2   H  
ATOM   4039 HG23 ILE A 286       4.129  -1.847   3.052  1.00  0.00      C2   H  
ATOM   4040 HD11 ILE A 286       4.172  -6.066   2.717  1.00  0.00      C2   H  
ATOM   4041 HD12 ILE A 286       5.891  -5.731   3.151  1.00  0.00      C2   H  
ATOM   4042 HD13 ILE A 286       4.590  -4.750   3.833  1.00  0.00      C2   H  
ATOM   4043  N   GLU A 287       7.604  -2.764  -1.183  1.00 31.64      C2   N  
ATOM   4044  CA  GLU A 287       8.311  -3.595  -2.212  1.00 31.64      C2   C  
ATOM   4045  C   GLU A 287       9.813  -3.136  -2.316  1.00 31.64      C2   C  
ATOM   4046  O   GLU A 287      10.062  -1.914  -2.096  1.00 31.64      C2   O  
ATOM   4047  CB  GLU A 287       7.676  -3.385  -3.565  1.00  0.00      C2   C  
ATOM   4048  CG  GLU A 287       6.185  -3.701  -3.634  1.00  0.00      C2   C  
ATOM   4049  CD  GLU A 287       5.680  -3.866  -5.058  1.00  0.00      C2   C  
ATOM   4050  OE1 GLU A 287       4.730  -3.174  -5.431  1.00  0.00      C2   O  
ATOM   4051  OE2 GLU A 287       6.097  -4.840  -5.778  1.00  0.00      C2   O  
ATOM   4052  H   GLU A 287       7.248  -1.900  -1.564  1.00 31.64      C2   H  
ATOM   4053  HA  GLU A 287       8.262  -4.653  -1.959  1.00 31.64      C2   H  
ATOM   4054  HB2 GLU A 287       7.945  -2.427  -4.009  1.00  0.00      C2   H  
ATOM   4055  HB3 GLU A 287       8.259  -4.094  -4.152  1.00  0.00      C2   H  
ATOM   4056  HG2 GLU A 287       5.983  -4.593  -3.041  1.00  0.00      C2   H  
ATOM   4057  HG3 GLU A 287       5.750  -2.819  -3.162  1.00  0.00      C2   H  
ATOM   4058  N   MET A 288      10.747  -4.039  -2.605  1.00 26.19      C2   N  
ATOM   4059  CA  MET A 288      12.235  -3.801  -2.563  1.00 26.19      C2   C  
ATOM   4060  C   MET A 288      12.910  -4.579  -3.716  1.00 26.19      C2   C  
ATOM   4061  O   MET A 288      12.243  -4.925  -4.673  1.00 26.19      C2   O  
ATOM   4062  CB  MET A 288      12.864  -4.067  -1.133  1.00  0.00      C2   C  
ATOM   4063  CG  MET A 288      12.440  -3.126  -0.020  1.00  0.00      C2   C  
ATOM   4064  SD  MET A 288      12.714  -1.356  -0.088  1.00  0.00      C2   S  
ATOM   4065  CE  MET A 288      11.544  -0.602   1.070  1.00  0.00      C2   C  
ATOM   4066  H   MET A 288      10.518  -4.986  -2.872  1.00 26.19      C2   H  
ATOM   4067  HA  MET A 288      12.512  -2.770  -2.784  1.00 26.19      C2   H  
ATOM   4068  HB2 MET A 288      12.472  -5.029  -0.801  1.00  0.00      C2   H  
ATOM   4069  HB3 MET A 288      13.939  -4.233  -1.207  1.00  0.00      C2   H  
ATOM   4070  HG2 MET A 288      11.377  -3.260   0.183  1.00  0.00      C2   H  
ATOM   4071  HG3 MET A 288      12.921  -3.379   0.925  1.00  0.00      C2   H  
ATOM   4072  HE1 MET A 288      11.832  -0.758   2.109  1.00  0.00      C2   H  
ATOM   4073  HE2 MET A 288      11.273   0.439   0.894  1.00  0.00      C2   H  
ATOM   4074  HE3 MET A 288      10.585  -1.085   0.883  1.00  0.00      C2   H  
ATOM   4075  N   ASP A 289      14.232  -4.693  -3.581  1.00 25.44      C2   N  
ATOM   4076  CA  ASP A 289      15.160  -5.509  -4.367  1.00 25.44      C2   C  
ATOM   4077  C   ASP A 289      14.720  -6.992  -4.328  1.00 25.44      C2   C  
ATOM   4078  O   ASP A 289      14.106  -7.501  -3.349  1.00 25.44      C2   O  
ATOM   4079  CB  ASP A 289      16.646  -5.411  -3.956  1.00  0.00      C2   C  
ATOM   4080  CG  ASP A 289      16.932  -5.644  -2.457  1.00  0.00      C2   C  
ATOM   4081  OD1 ASP A 289      17.560  -6.689  -2.137  1.00  0.00      C2   O  
ATOM   4082  OD2 ASP A 289      16.559  -4.819  -1.625  1.00  0.00      C2   O  
ATOM   4083  H   ASP A 289      14.599  -4.502  -2.659  1.00 25.44      C2   H  
ATOM   4084  HA  ASP A 289      14.928  -5.180  -5.380  1.00 25.44      C2   H  
ATOM   4085  HB2 ASP A 289      17.415  -5.931  -4.527  1.00  0.00      C2   H  
ATOM   4086  HB3 ASP A 289      16.977  -4.389  -4.140  1.00  0.00      C2   H  
ATOM   4087  N   GLY A 290      15.121  -7.677  -5.375  1.00 10.84      C2   N  
ATOM   4088  CA  GLY A 290      15.165  -9.135  -5.489  1.00 10.86      C2   C  
ATOM   4089  C   GLY A 290      13.909  -9.793  -6.013  1.00 11.95      C2   C  
ATOM   4090  O   GLY A 290      13.707 -10.960  -5.729  1.00 11.05      C2   O  
ATOM   4091  H   GLY A 290      15.679  -7.122  -6.008  1.00 10.84      C2   H  
ATOM   4092  HA2 GLY A 290      16.070  -9.379  -6.046  1.00 10.86      C2   H  
ATOM   4093  HA3 GLY A 290      15.303  -9.586  -4.507  1.00 10.86      C2   H  
ATOM   4094  N   LYS A 291      13.060  -9.075  -6.748  1.00 12.97      C2   N  
ATOM   4095  CA  LYS A 291      11.820  -9.624  -7.344  1.00 13.63      C2   C  
ATOM   4096  C   LYS A 291      12.020 -10.553  -8.537  1.00 13.95      C2   C  
ATOM   4097  O   LYS A 291      11.389 -10.478  -9.615  1.00 13.09      C2   O  
ATOM   4098  CB  LYS A 291      10.860  -8.439  -7.643  1.00  0.00      C2   C  
ATOM   4099  CG  LYS A 291      10.420  -7.660  -6.342  1.00  0.00      C2   C  
ATOM   4100  CD  LYS A 291       9.431  -6.514  -6.714  1.00  0.00      C2   C  
ATOM   4101  CE  LYS A 291       8.257  -6.868  -7.608  1.00  0.00      C2   C  
ATOM   4102  NZ  LYS A 291       7.375  -5.750  -7.820  1.00  0.00      C2   N  
ATOM   4103  H   LYS A 291      13.194  -8.085  -6.901  1.00 12.97      C2   H  
ATOM   4104  HA  LYS A 291      11.247 -10.292  -6.701  1.00 13.63      C2   H  
ATOM   4105  HB2 LYS A 291      11.208  -7.716  -8.381  1.00  0.00      C2   H  
ATOM   4106  HB3 LYS A 291      10.047  -8.939  -8.170  1.00  0.00      C2   H  
ATOM   4107  HG2 LYS A 291       9.831  -8.354  -5.742  1.00  0.00      C2   H  
ATOM   4108  HG3 LYS A 291      11.155  -7.292  -5.625  1.00  0.00      C2   H  
ATOM   4109  HD2 LYS A 291       9.056  -6.204  -5.739  1.00  0.00      C2   H  
ATOM   4110  HD3 LYS A 291       9.984  -5.658  -7.100  1.00  0.00      C2   H  
ATOM   4111  HE2 LYS A 291       8.525  -7.154  -8.625  1.00  0.00      C2   H  
ATOM   4112  HE3 LYS A 291       7.756  -7.647  -7.033  1.00  0.00      C2   H  
ATOM   4113  HZ1 LYS A 291       6.642  -6.094  -8.423  1.00  0.00      C2   H  
ATOM   4114  HZ2 LYS A 291       6.960  -5.266  -7.037  1.00  0.00      C2   H  
ATOM   4115  HZ3 LYS A 291       7.949  -5.093  -8.329  1.00  0.00      C2   H  
ATOM   4116  N   VAL A 292      13.068 -11.411  -8.411  1.00 13.61      C2   N  
ATOM   4117  CA  VAL A 292      13.565 -12.312  -9.507  1.00 15.42      C2   C  
ATOM   4118  C   VAL A 292      12.687 -13.521  -9.813  1.00 16.13      C2   C  
ATOM   4119  O   VAL A 292      12.798 -14.053 -10.905  1.00 16.57      C2   O  
ATOM   4120  CB  VAL A 292      14.882 -12.891  -8.969  1.00  0.00      C2   C  
ATOM   4121  CG1 VAL A 292      15.914 -11.729  -8.871  1.00  0.00      C2   C  
ATOM   4122  CG2 VAL A 292      14.848 -13.717  -7.656  1.00  0.00      C2   C  
ATOM   4123  H   VAL A 292      13.527 -11.496  -7.516  1.00 13.61      C2   H  
ATOM   4124  HA  VAL A 292      13.764 -11.713 -10.396  1.00 15.42      C2   H  
ATOM   4125  HB  VAL A 292      15.309 -13.532  -9.740  1.00  0.00      C2   H  
ATOM   4126 HG11 VAL A 292      15.608 -10.949  -8.174  1.00  0.00      C2   H  
ATOM   4127 HG12 VAL A 292      16.912 -12.103  -8.645  1.00  0.00      C2   H  
ATOM   4128 HG13 VAL A 292      16.069 -11.294  -9.859  1.00  0.00      C2   H  
ATOM   4129 HG21 VAL A 292      14.678 -14.761  -7.919  1.00  0.00      C2   H  
ATOM   4130 HG22 VAL A 292      15.843 -13.662  -7.214  1.00  0.00      C2   H  
ATOM   4131 HG23 VAL A 292      14.162 -13.418  -6.864  1.00  0.00      C2   H  
ATOM   4132  N   VAL A 293      11.710 -13.756  -8.879  1.00 16.81      C2   N  
ATOM   4133  CA  VAL A 293      10.599 -14.686  -9.122  1.00 18.07      C2   C  
ATOM   4134  C   VAL A 293       9.499 -14.210 -10.109  1.00 19.28      C2   C  
ATOM   4135  O   VAL A 293       8.875 -14.984 -10.811  1.00 18.73      C2   O  
ATOM   4136  CB  VAL A 293       9.898 -15.061  -7.773  1.00  0.00      C2   C  
ATOM   4137  CG1 VAL A 293      10.762 -15.770  -6.758  1.00  0.00      C2   C  
ATOM   4138  CG2 VAL A 293       9.144 -13.888  -7.077  1.00  0.00      C2   C  
ATOM   4139  H   VAL A 293      11.754 -13.138  -8.081  1.00 16.81      C2   H  
ATOM   4140  HA  VAL A 293      10.974 -15.635  -9.504  1.00 18.07      C2   H  
ATOM   4141  HB  VAL A 293       9.157 -15.801  -8.076  1.00  0.00      C2   H  
ATOM   4142 HG11 VAL A 293      11.645 -15.199  -6.471  1.00  0.00      C2   H  
ATOM   4143 HG12 VAL A 293      10.124 -16.169  -5.969  1.00  0.00      C2   H  
ATOM   4144 HG13 VAL A 293      11.120 -16.646  -7.297  1.00  0.00      C2   H  
ATOM   4145 HG21 VAL A 293       8.836 -14.104  -6.054  1.00  0.00      C2   H  
ATOM   4146 HG22 VAL A 293       9.686 -12.949  -6.966  1.00  0.00      C2   H  
ATOM   4147 HG23 VAL A 293       8.129 -13.824  -7.469  1.00  0.00      C2   H  
ATOM   4148  N   ASN A 294       9.364 -12.899 -10.235  1.00 19.79      C2   N  
ATOM   4149  CA  ASN A 294       8.243 -12.321 -10.919  1.00 19.71      C2   C  
ATOM   4150  C   ASN A 294       8.434 -12.374 -12.482  1.00 18.82      C2   C  
ATOM   4151  O   ASN A 294       9.352 -11.790 -13.042  1.00 18.97      C2   O  
ATOM   4152  CB  ASN A 294       8.087 -10.895 -10.483  1.00  0.00      C2   C  
ATOM   4153  CG  ASN A 294       7.572 -10.757  -9.019  1.00  0.00      C2   C  
ATOM   4154  ND2 ASN A 294       6.403 -10.258  -8.842  1.00  0.00      C2   N  
ATOM   4155  OD1 ASN A 294       8.236 -11.146  -8.086  1.00  0.00      C2   O  
ATOM   4156  H   ASN A 294       9.880 -12.244  -9.665  1.00 19.79      C2   H  
ATOM   4157  HA  ASN A 294       7.318 -12.845 -10.678  1.00 19.71      C2   H  
ATOM   4158  HB2 ASN A 294       9.009 -10.319 -10.568  1.00  0.00      C2   H  
ATOM   4159  HB3 ASN A 294       7.374 -10.500 -11.206  1.00  0.00      C2   H  
ATOM   4160 HD21 ASN A 294       5.814 -10.058  -9.638  1.00  0.00      C2   H  
ATOM   4161 HD22 ASN A 294       5.872 -10.277  -7.983  1.00  0.00      C2   H  
ATOM   4162  N   SER A 295       7.495 -13.110 -13.153  1.00 17.68      C2   N  
ATOM   4163  CA  SER A 295       7.364 -13.296 -14.607  1.00 17.27      C2   C  
ATOM   4164  C   SER A 295       6.064 -12.845 -15.229  1.00 17.35      C2   C  
ATOM   4165  O   SER A 295       5.821 -13.079 -16.375  1.00 16.46      C2   O  
ATOM   4166  CB  SER A 295       7.826 -14.756 -14.905  1.00  0.00      C2   C  
ATOM   4167  OG  SER A 295       7.026 -15.640 -14.184  1.00  0.00      C2   O  
ATOM   4168  H   SER A 295       6.703 -13.429 -12.613  1.00 17.68      C2   H  
ATOM   4169  HA  SER A 295       8.161 -12.664 -15.001  1.00 17.27      C2   H  
ATOM   4170  HB2 SER A 295       7.774 -15.060 -15.951  1.00  0.00      C2   H  
ATOM   4171  HB3 SER A 295       8.867 -14.833 -14.594  1.00  0.00      C2   H  
ATOM   4172  HG  SER A 295       7.121 -16.524 -14.547  1.00  0.00      C2   H  
ATOM   4173  N   HIS A 296       5.228 -12.085 -14.551  1.00 16.77      C2   N  
ATOM   4174  CA  HIS A 296       4.114 -11.394 -15.159  1.00 18.31      C2   C  
ATOM   4175  C   HIS A 296       4.540 -10.421 -16.300  1.00 19.35      C2   C  
ATOM   4176  O   HIS A 296       5.511  -9.687 -16.111  1.00 20.14      C2   O  
ATOM   4177  CB  HIS A 296       3.355 -10.627 -14.003  1.00  0.00      C2   C  
ATOM   4178  CG  HIS A 296       4.083  -9.781 -12.966  1.00  0.00      C2   C  
ATOM   4179  CD2 HIS A 296       3.914  -9.672 -11.616  1.00  0.00      C2   C  
ATOM   4180  ND1 HIS A 296       5.091  -8.866 -13.307  1.00  0.00      C2   N  
ATOM   4181  CE1 HIS A 296       5.523  -8.354 -12.129  1.00  0.00      C2   C  
ATOM   4182  NE2 HIS A 296       4.896  -8.813 -11.058  1.00  0.00      C2   N  
ATOM   4183  H   HIS A 296       5.414 -12.027 -13.560  1.00 16.77      C2   H  
ATOM   4184  HA  HIS A 296       3.417 -12.124 -15.572  1.00 18.31      C2   H  
ATOM   4185  HB2 HIS A 296       2.830  -9.845 -14.551  1.00  0.00      C2   H  
ATOM   4186  HB3 HIS A 296       2.616 -11.305 -13.577  1.00  0.00      C2   H  
ATOM   4187  HD2 HIS A 296       3.202 -10.251 -11.047  1.00  0.00      C2   H  
ATOM   4188  HE1 HIS A 296       6.212  -7.526 -12.055  1.00  0.00      C2   H  
ATOM   4189  N   VAL A 297       3.821 -10.513 -17.388  1.00 19.87      C2   N  
ATOM   4190  CA  VAL A 297       4.185  -9.924 -18.651  1.00 20.84      C2   C  
ATOM   4191  C   VAL A 297       3.511  -8.529 -18.742  1.00 21.07      C2   C  
ATOM   4192  O   VAL A 297       4.068  -7.551 -19.258  1.00 20.98      C2   O  
ATOM   4193  CB  VAL A 297       3.651 -10.872 -19.778  1.00  0.00      C2   C  
ATOM   4194  CG1 VAL A 297       3.478 -10.267 -21.111  1.00  0.00      C2   C  
ATOM   4195  CG2 VAL A 297       4.444 -12.181 -19.917  1.00  0.00      C2   C  
ATOM   4196  H   VAL A 297       2.879 -10.871 -17.317  1.00 19.87      C2   H  
ATOM   4197  HA  VAL A 297       5.241  -9.826 -18.905  1.00 20.84      C2   H  
ATOM   4198  HB  VAL A 297       2.653 -11.229 -19.527  1.00  0.00      C2   H  
ATOM   4199 HG11 VAL A 297       4.387 -10.135 -21.697  1.00  0.00      C2   H  
ATOM   4200 HG12 VAL A 297       2.975 -10.940 -21.806  1.00  0.00      C2   H  
ATOM   4201 HG13 VAL A 297       2.877  -9.360 -21.050  1.00  0.00      C2   H  
ATOM   4202 HG21 VAL A 297       5.521 -12.054 -20.023  1.00  0.00      C2   H  
ATOM   4203 HG22 VAL A 297       4.323 -12.717 -18.976  1.00  0.00      C2   H  
ATOM   4204 HG23 VAL A 297       4.176 -12.866 -20.721  1.00  0.00      C2   H  
ATOM   4205  N   ASP A 298       2.264  -8.420 -18.210  1.00 20.39      C2   N  
ATOM   4206  CA  ASP A 298       1.424  -7.242 -18.198  1.00 21.04      C2   C  
ATOM   4207  C   ASP A 298       1.849  -6.286 -17.059  1.00 21.54      C2   C  
ATOM   4208  O   ASP A 298       2.020  -6.684 -15.887  1.00 20.68      C2   O  
ATOM   4209  CB  ASP A 298      -0.125  -7.511 -18.012  1.00  0.00      C2   C  
ATOM   4210  CG  ASP A 298      -0.687  -8.769 -18.565  1.00  0.00      C2   C  
ATOM   4211  OD1 ASP A 298      -0.969  -9.829 -17.974  1.00  0.00      C2   O  
ATOM   4212  OD2 ASP A 298      -1.104  -8.753 -19.709  1.00  0.00      C2   O  
ATOM   4213  H   ASP A 298       1.793  -9.235 -17.844  1.00 20.39      C2   H  
ATOM   4214  HA  ASP A 298       1.623  -6.655 -19.094  1.00 21.04      C2   H  
ATOM   4215  HB2 ASP A 298      -0.507  -7.445 -16.993  1.00  0.00      C2   H  
ATOM   4216  HB3 ASP A 298      -0.711  -6.740 -18.513  1.00  0.00      C2   H  
ATOM   4217  N   ASN A 299       2.000  -4.964 -17.368  1.00 22.34      C2   N  
ATOM   4218  CA  ASN A 299       2.355  -3.878 -16.423  1.00 22.21      C2   C  
ATOM   4219  C   ASN A 299       1.144  -3.493 -15.555  1.00 21.74      C2   C  
ATOM   4220  O   ASN A 299       0.055  -3.537 -16.100  1.00 22.03      C2   O  
ATOM   4221  CB  ASN A 299       2.922  -2.698 -17.265  1.00  0.00      C2   C  
ATOM   4222  CG  ASN A 299       4.246  -2.909 -17.859  1.00  0.00      C2   C  
ATOM   4223  ND2 ASN A 299       4.368  -2.416 -19.065  1.00  0.00      C2   N  
ATOM   4224  OD1 ASN A 299       5.180  -3.459 -17.176  1.00  0.00      C2   O  
ATOM   4225  H   ASN A 299       1.625  -4.737 -18.278  1.00 22.34      C2   H  
ATOM   4226  HA  ASN A 299       3.182  -4.196 -15.789  1.00 22.21      C2   H  
ATOM   4227  HB2 ASN A 299       2.158  -2.503 -18.017  1.00  0.00      C2   H  
ATOM   4228  HB3 ASN A 299       3.010  -1.826 -16.617  1.00  0.00      C2   H  
ATOM   4229 HD21 ASN A 299       5.263  -2.446 -19.532  1.00  0.00      C2   H  
ATOM   4230 HD22 ASN A 299       3.666  -1.853 -19.522  1.00  0.00      C2   H  
ATOM   4231  N   PHE A 300       1.411  -3.175 -14.248  1.00 20.52      C2   N  
ATOM   4232  CA  PHE A 300       0.442  -3.002 -13.223  1.00 20.19      C2   C  
ATOM   4233  C   PHE A 300       0.656  -1.573 -12.623  1.00 18.61      C2   C  
ATOM   4234  O   PHE A 300       1.775  -1.188 -12.144  1.00 17.48      C2   O  
ATOM   4235  CB  PHE A 300       0.552  -4.022 -12.016  1.00  0.00      C2   C  
ATOM   4236  CG  PHE A 300       0.093  -5.371 -12.251  1.00  0.00      C2   C  
ATOM   4237  CD1 PHE A 300       0.988  -6.326 -12.682  1.00  0.00      C2   C  
ATOM   4238  CD2 PHE A 300      -1.295  -5.701 -12.247  1.00  0.00      C2   C  
ATOM   4239  CE1 PHE A 300       0.583  -7.570 -13.056  1.00  0.00      C2   C  
ATOM   4240  CE2 PHE A 300      -1.725  -6.972 -12.674  1.00  0.00      C2   C  
ATOM   4241  CZ  PHE A 300      -0.793  -7.869 -13.117  1.00  0.00      C2   C  
ATOM   4242  H   PHE A 300       2.370  -3.221 -13.934  1.00 20.52      C2   H  
ATOM   4243  HA  PHE A 300      -0.541  -3.103 -13.683  1.00 20.19      C2   H  
ATOM   4244  HB2 PHE A 300       1.517  -3.931 -11.517  1.00  0.00      C2   H  
ATOM   4245  HB3 PHE A 300      -0.135  -3.565 -11.304  1.00  0.00      C2   H  
ATOM   4246  HD1 PHE A 300       2.051  -6.138 -12.700  1.00  0.00      C2   H  
ATOM   4247  HD2 PHE A 300      -2.014  -4.960 -11.930  1.00  0.00      C2   H  
ATOM   4248  HE1 PHE A 300       1.328  -8.344 -13.165  1.00  0.00      C2   H  
ATOM   4249  HE2 PHE A 300      -2.766  -7.236 -12.793  1.00  0.00      C2   H  
ATOM   4250  HZ  PHE A 300      -1.183  -8.852 -13.338  1.00  0.00      C2   H  
ATOM   4251  N   LEU A 301      -0.449  -0.748 -12.493  1.00 17.72      C2   N  
ATOM   4252  CA  LEU A 301      -0.502   0.523 -11.849  1.00 17.56      C2   C  
ATOM   4253  C   LEU A 301      -1.613   0.260 -10.782  1.00 17.85      C2   C  
ATOM   4254  O   LEU A 301      -1.350  -0.588  -9.928  1.00 18.10      C2   O  
ATOM   4255  CB  LEU A 301      -0.950   1.553 -13.011  1.00  0.00      C2   C  
ATOM   4256  CG  LEU A 301       0.176   2.183 -13.943  1.00  0.00      C2   C  
ATOM   4257  CD1 LEU A 301      -0.505   3.243 -14.801  1.00  0.00      C2   C  
ATOM   4258  CD2 LEU A 301       1.356   2.807 -13.110  1.00  0.00      C2   C  
ATOM   4259  H   LEU A 301      -1.247  -1.206 -12.910  1.00 17.72      C2   H  
ATOM   4260  HA  LEU A 301       0.436   0.790 -11.362  1.00 17.56      C2   H  
ATOM   4261  HB2 LEU A 301      -1.712   1.051 -13.607  1.00  0.00      C2   H  
ATOM   4262  HB3 LEU A 301      -1.533   2.393 -12.635  1.00  0.00      C2   H  
ATOM   4263  HG  LEU A 301       0.532   1.387 -14.596  1.00  0.00      C2   H  
ATOM   4264 HD11 LEU A 301      -0.564   4.252 -14.394  1.00  0.00      C2   H  
ATOM   4265 HD12 LEU A 301       0.067   3.395 -15.716  1.00  0.00      C2   H  
ATOM   4266 HD13 LEU A 301      -1.439   2.798 -15.143  1.00  0.00      C2   H  
ATOM   4267 HD21 LEU A 301       1.569   3.818 -13.457  1.00  0.00      C2   H  
ATOM   4268 HD22 LEU A 301       1.316   2.659 -12.031  1.00  0.00      C2   H  
ATOM   4269 HD23 LEU A 301       2.218   2.277 -13.516  1.00  0.00      C2   H  
ATOM   4270  N   ASP A 302      -2.756   0.879 -10.928  1.00 17.87      C2   N  
ATOM   4271  CA  ASP A 302      -4.034   0.586 -10.274  1.00 17.93      C2   C  
ATOM   4272  C   ASP A 302      -4.644  -0.728 -10.789  1.00 17.89      C2   C  
ATOM   4273  O   ASP A 302      -5.378  -1.386 -10.082  1.00 17.04      C2   O  
ATOM   4274  CB  ASP A 302      -5.080   1.727 -10.213  1.00  0.00      C2   C  
ATOM   4275  CG  ASP A 302      -5.550   2.326 -11.570  1.00  0.00      C2   C  
ATOM   4276  OD1 ASP A 302      -6.552   3.038 -11.519  1.00  0.00      C2   O  
ATOM   4277  OD2 ASP A 302      -4.897   2.148 -12.569  1.00  0.00      C2   O  
ATOM   4278  H   ASP A 302      -2.854   1.463 -11.746  1.00 17.87      C2   H  
ATOM   4279  HA  ASP A 302      -3.611   0.439  -9.280  1.00 17.93      C2   H  
ATOM   4280  HB2 ASP A 302      -5.978   1.294  -9.773  1.00  0.00      C2   H  
ATOM   4281  HB3 ASP A 302      -4.687   2.452  -9.501  1.00  0.00      C2   H  
ATOM   4282  N   GLY A 303      -4.405  -1.053 -12.077  1.00 17.86      C2   N  
ATOM   4283  CA  GLY A 303      -4.859  -2.293 -12.693  1.00 17.35      C2   C  
ATOM   4284  C   GLY A 303      -3.817  -2.776 -13.697  1.00 17.22      C2   C  
ATOM   4285  O   GLY A 303      -2.761  -2.095 -13.699  1.00 16.63      C2   O  
ATOM   4286  H   GLY A 303      -3.915  -0.445 -12.717  1.00 17.86      C2   H  
ATOM   4287  HA2 GLY A 303      -5.131  -3.026 -11.933  1.00 17.35      C2   H  
ATOM   4288  HA3 GLY A 303      -5.743  -1.968 -13.242  1.00 17.35      C2   H  
ATOM   4289  N   ALA A 304      -4.062  -3.874 -14.429  1.00 16.09      C2   N  
ATOM   4290  CA  ALA A 304      -3.163  -4.360 -15.520  1.00 15.81      C2   C  
ATOM   4291  C   ALA A 304      -3.293  -3.420 -16.740  1.00 15.10      C2   C  
ATOM   4292  O   ALA A 304      -4.395  -2.968 -16.916  1.00 15.07      C2   O  
ATOM   4293  CB  ALA A 304      -3.359  -5.844 -15.845  1.00  0.00      C2   C  
ATOM   4294  H   ALA A 304      -5.019  -4.194 -14.457  1.00 16.09      C2   H  
ATOM   4295  HA  ALA A 304      -2.139  -4.331 -15.149  1.00 15.81      C2   H  
ATOM   4296  HB1 ALA A 304      -2.759  -6.085 -16.722  1.00  0.00      C2   H  
ATOM   4297  HB2 ALA A 304      -2.921  -6.488 -15.082  1.00  0.00      C2   H  
ATOM   4298  HB3 ALA A 304      -4.431  -5.983 -15.981  1.00  0.00      C2   H  
ATOM   4299  N   LEU A 305      -2.275  -3.025 -17.484  1.00 14.46      C2   N  
ATOM   4300  CA  LEU A 305      -2.318  -2.113 -18.591  1.00 13.80      C2   C  
ATOM   4301  C   LEU A 305      -2.626  -2.854 -19.911  1.00 13.77      C2   C  
ATOM   4302  O   LEU A 305      -1.622  -3.182 -20.625  1.00 13.28      C2   O  
ATOM   4303  CB  LEU A 305      -0.944  -1.309 -18.719  1.00  0.00      C2   C  
ATOM   4304  CG  LEU A 305      -0.699  -0.322 -17.553  1.00  0.00      C2   C  
ATOM   4305  CD1 LEU A 305       0.727   0.137 -17.557  1.00  0.00      C2   C  
ATOM   4306  CD2 LEU A 305      -1.715   0.873 -17.544  1.00  0.00      C2   C  
ATOM   4307  H   LEU A 305      -1.343  -3.251 -17.168  1.00 14.46      C2   H  
ATOM   4308  HA  LEU A 305      -3.080  -1.338 -18.508  1.00 13.80      C2   H  
ATOM   4309  HB2 LEU A 305      -0.177  -2.081 -18.663  1.00  0.00      C2   H  
ATOM   4310  HB3 LEU A 305      -0.920  -0.782 -19.673  1.00  0.00      C2   H  
ATOM   4311  HG  LEU A 305      -0.826  -0.812 -16.587  1.00  0.00      C2   H  
ATOM   4312 HD11 LEU A 305       1.325  -0.156 -18.420  1.00  0.00      C2   H  
ATOM   4313 HD12 LEU A 305       0.921   1.203 -17.443  1.00  0.00      C2   H  
ATOM   4314 HD13 LEU A 305       1.128  -0.283 -16.635  1.00  0.00      C2   H  
ATOM   4315 HD21 LEU A 305      -1.269   1.721 -17.024  1.00  0.00      C2   H  
ATOM   4316 HD22 LEU A 305      -1.999   1.160 -18.556  1.00  0.00      C2   H  
ATOM   4317 HD23 LEU A 305      -2.570   0.638 -16.911  1.00  0.00      C2   H  
ATOM   4318  N   VAL A 306      -3.883  -3.290 -19.911  1.00 14.07      C2   N  
ATOM   4319  CA  VAL A 306      -4.502  -4.080 -20.946  1.00 14.29      C2   C  
ATOM   4320  C   VAL A 306      -5.914  -3.488 -21.229  1.00 13.78      C2   C  
ATOM   4321  O   VAL A 306      -6.504  -2.982 -20.284  1.00 14.07      C2   O  
ATOM   4322  CB  VAL A 306      -4.609  -5.648 -20.723  1.00  0.00      C2   C  
ATOM   4323  CG1 VAL A 306      -3.187  -6.207 -20.746  1.00  0.00      C2   C  
ATOM   4324  CG2 VAL A 306      -5.053  -5.967 -19.321  1.00  0.00      C2   C  
ATOM   4325  H   VAL A 306      -4.466  -2.825 -19.229  1.00 14.07      C2   H  
ATOM   4326  HA  VAL A 306      -3.885  -3.887 -21.824  1.00 14.29      C2   H  
ATOM   4327  HB  VAL A 306      -5.141  -6.054 -21.584  1.00  0.00      C2   H  
ATOM   4328 HG11 VAL A 306      -2.590  -5.939 -21.617  1.00  0.00      C2   H  
ATOM   4329 HG12 VAL A 306      -2.559  -5.894 -19.912  1.00  0.00      C2   H  
ATOM   4330 HG13 VAL A 306      -3.119  -7.286 -20.610  1.00  0.00      C2   H  
ATOM   4331 HG21 VAL A 306      -4.807  -7.011 -19.128  1.00  0.00      C2   H  
ATOM   4332 HG22 VAL A 306      -4.664  -5.420 -18.463  1.00  0.00      C2   H  
ATOM   4333 HG23 VAL A 306      -6.142  -5.971 -19.283  1.00  0.00      C2   H  
ATOM   4334  N   LEU A 307      -6.306  -3.615 -22.456  1.00 12.77      C2   N  
ATOM   4335  CA  LEU A 307      -7.659  -3.274 -22.906  1.00 12.21      C2   C  
ATOM   4336  C   LEU A 307      -8.698  -4.273 -22.442  1.00 12.65      C2   C  
ATOM   4337  O   LEU A 307      -8.427  -5.483 -22.349  1.00 12.37      C2   O  
ATOM   4338  CB  LEU A 307      -7.750  -2.938 -24.376  1.00  0.00      C2   C  
ATOM   4339  CG  LEU A 307      -6.974  -1.643 -24.746  1.00  0.00      C2   C  
ATOM   4340  CD1 LEU A 307      -5.413  -1.738 -24.711  1.00  0.00      C2   C  
ATOM   4341  CD2 LEU A 307      -7.483  -1.024 -26.050  1.00  0.00      C2   C  
ATOM   4342  H   LEU A 307      -5.761  -4.238 -23.035  1.00 12.77      C2   H  
ATOM   4343  HA  LEU A 307      -7.851  -2.298 -22.459  1.00 12.21      C2   H  
ATOM   4344  HB2 LEU A 307      -7.361  -3.797 -24.922  1.00  0.00      C2   H  
ATOM   4345  HB3 LEU A 307      -8.778  -2.793 -24.708  1.00  0.00      C2   H  
ATOM   4346  HG  LEU A 307      -7.251  -0.865 -24.035  1.00  0.00      C2   H  
ATOM   4347 HD11 LEU A 307      -4.994  -2.739 -24.802  1.00  0.00      C2   H  
ATOM   4348 HD12 LEU A 307      -4.947  -1.224 -25.552  1.00  0.00      C2   H  
ATOM   4349 HD13 LEU A 307      -5.018  -1.261 -23.814  1.00  0.00      C2   H  
ATOM   4350 HD21 LEU A 307      -6.696  -0.689 -26.726  1.00  0.00      C2   H  
ATOM   4351 HD22 LEU A 307      -8.105  -1.738 -26.591  1.00  0.00      C2   H  
ATOM   4352 HD23 LEU A 307      -8.111  -0.167 -25.810  1.00  0.00      C2   H  
ATOM   4353  N   GLU A 308      -9.879  -3.740 -22.053  1.00 11.38      C2   N  
ATOM   4354  CA  GLU A 308     -10.979  -4.525 -21.544  1.00 11.47      C2   C  
ATOM   4355  C   GLU A 308     -11.512  -5.554 -22.495  1.00 11.10      C2   C  
ATOM   4356  O   GLU A 308     -11.858  -6.694 -22.015  1.00 11.50      C2   O  
ATOM   4357  CB  GLU A 308     -12.178  -3.645 -21.152  1.00  0.00      C2   C  
ATOM   4358  CG  GLU A 308     -11.829  -2.516 -20.126  1.00  0.00      C2   C  
ATOM   4359  CD  GLU A 308     -13.046  -1.769 -19.810  1.00  0.00      C2   C  
ATOM   4360  OE1 GLU A 308     -14.128  -2.332 -20.029  1.00  0.00      C2   O  
ATOM   4361  OE2 GLU A 308     -12.898  -0.608 -19.425  1.00  0.00      C2   O  
ATOM   4362  H   GLU A 308     -10.012  -2.748 -22.185  1.00 11.38      C2   H  
ATOM   4363  HA  GLU A 308     -10.582  -4.988 -20.641  1.00 11.47      C2   H  
ATOM   4364  HB2 GLU A 308     -12.682  -3.241 -22.030  1.00  0.00      C2   H  
ATOM   4365  HB3 GLU A 308     -12.969  -4.206 -20.654  1.00  0.00      C2   H  
ATOM   4366  HG2 GLU A 308     -11.295  -2.842 -19.233  1.00  0.00      C2   H  
ATOM   4367  HG3 GLU A 308     -11.186  -1.809 -20.650  1.00  0.00      C2   H  
ATOM   4368  N   VAL A 309     -11.506  -5.233 -23.823  1.00 41.72      C2   N  
ATOM   4369  CA  VAL A 309     -11.952  -6.033 -24.958  1.00 41.72      C2   C  
ATOM   4370  C   VAL A 309     -11.192  -7.433 -25.152  1.00 41.72      C2   C  
ATOM   4371  O   VAL A 309     -11.732  -8.394 -25.575  1.00 41.72      C2   O  
ATOM   4372  CB  VAL A 309     -11.925  -5.231 -26.298  1.00 41.72      C2   C  
ATOM   4373  CG1 VAL A 309     -12.955  -4.136 -26.245  1.00 41.72      C2   C  
ATOM   4374  CG2 VAL A 309     -10.585  -4.666 -26.781  1.00 41.72      C2   C  
ATOM   4375  H   VAL A 309     -11.375  -4.240 -23.951  1.00 41.72      C2   H  
ATOM   4376  HA  VAL A 309     -12.974  -6.319 -24.707  1.00 41.72      C2   H  
ATOM   4377  HB  VAL A 309     -12.366  -5.905 -27.033  1.00 41.72      C2   H  
ATOM   4378 HG11 VAL A 309     -12.742  -3.356 -25.513  1.00 41.72      C2   H  
ATOM   4379 HG12 VAL A 309     -13.187  -3.719 -27.225  1.00 41.72      C2   H  
ATOM   4380 HG13 VAL A 309     -13.924  -4.579 -26.018  1.00 41.72      C2   H  
ATOM   4381 HG21 VAL A 309     -10.560  -4.322 -27.815  1.00 41.72      C2   H  
ATOM   4382 HG22 VAL A 309     -10.191  -3.793 -26.260  1.00 41.72      C2   H  
ATOM   4383 HG23 VAL A 309      -9.746  -5.357 -26.689  1.00 41.72      C2   H  
ATOM   4384  N   ASP A 310      -9.897  -7.341 -24.760  1.00 42.28      C2   N  
ATOM   4385  CA  ASP A 310      -8.946  -8.410 -24.688  1.00 42.28      C2   C  
ATOM   4386  C   ASP A 310      -9.190  -9.340 -23.523  1.00 42.28      C2   C  
ATOM   4387  O   ASP A 310      -9.008 -10.558 -23.699  1.00 42.28      C2   O  
ATOM   4388  CB  ASP A 310      -7.465  -7.934 -24.686  1.00 42.28      C2   C  
ATOM   4389  CG  ASP A 310      -7.028  -7.202 -25.943  1.00 42.28      C2   C  
ATOM   4390  OD1 ASP A 310      -7.629  -7.517 -27.052  1.00 42.28      C2   O  
ATOM   4391  OD2 ASP A 310      -6.096  -6.412 -25.832  1.00 42.28      C2   O  
ATOM   4392  H   ASP A 310      -9.583  -6.499 -24.299  1.00 42.28      C2   H  
ATOM   4393  HA  ASP A 310      -9.132  -9.083 -25.525  1.00 42.28      C2   H  
ATOM   4394  HB2 ASP A 310      -7.314  -7.181 -23.912  1.00 42.28      C2   H  
ATOM   4395  HB3 ASP A 310      -6.753  -8.718 -24.429  1.00 42.28      C2   H  
ATOM   4396  N   GLU A 311      -9.733  -8.855 -22.427  1.00 45.66      C2   N  
ATOM   4397  CA  GLU A 311     -10.192  -9.734 -21.311  1.00 45.66      C2   C  
ATOM   4398  C   GLU A 311     -11.609 -10.401 -21.578  1.00 45.66      C2   C  
ATOM   4399  O   GLU A 311     -11.882 -11.547 -21.216  1.00 45.66      C2   O  
ATOM   4400  CB  GLU A 311     -10.301  -8.943 -20.001  1.00 45.66      C2   C  
ATOM   4401  CG  GLU A 311      -9.056  -7.983 -19.800  1.00 45.66      C2   C  
ATOM   4402  CD  GLU A 311      -9.176  -7.444 -18.374  1.00 45.66      C2   C  
ATOM   4403  OE1 GLU A 311      -8.879  -6.297 -18.100  1.00 45.66      C2   O  
ATOM   4404  OE2 GLU A 311      -9.550  -8.241 -17.470  1.00 45.66      C2   O  
ATOM   4405  H   GLU A 311      -9.884  -7.864 -22.300  1.00 45.66      C2   H  
ATOM   4406  HA  GLU A 311      -9.563 -10.624 -21.333  1.00 45.66      C2   H  
ATOM   4407  HB2 GLU A 311     -11.252  -8.419 -19.907  1.00 45.66      C2   H  
ATOM   4408  HB3 GLU A 311     -10.407  -9.671 -19.197  1.00 45.66      C2   H  
ATOM   4409  HG2 GLU A 311      -8.099  -8.499 -19.870  1.00 45.66      C2   H  
ATOM   4410  HG3 GLU A 311      -8.945  -7.177 -20.526  1.00 45.66      C2   H  
ATOM   4411  N   ARG A 312     -12.461  -9.669 -22.350  1.00 46.91      C2   N  
ATOM   4412  CA  ARG A 312     -13.720 -10.194 -22.803  1.00 46.91      C2   C  
ATOM   4413  C   ARG A 312     -13.549 -11.394 -23.737  1.00 46.91      C2   C  
ATOM   4414  O   ARG A 312     -14.300 -12.352 -23.577  1.00 46.91      C2   O  
ATOM   4415  CB  ARG A 312     -14.621  -9.053 -23.487  1.00 46.91      C2   C  
ATOM   4416  CG  ARG A 312     -14.876  -7.917 -22.584  1.00 46.91      C2   C  
ATOM   4417  CD  ARG A 312     -15.403  -6.719 -23.385  1.00 46.91      C2   C  
ATOM   4418  NE  ARG A 312     -15.229  -5.414 -22.629  1.00 46.91      C2   N  
ATOM   4419  CZ  ARG A 312     -15.525  -4.219 -23.200  1.00 46.91      C2   C  
ATOM   4420  NH1 ARG A 312     -15.909  -4.061 -24.435  1.00 46.91      C2   N  
ATOM   4421  NH2 ARG A 312     -15.213  -3.041 -22.591  1.00 46.91      C2   N  
ATOM   4422  H   ARG A 312     -12.119  -8.761 -22.630  1.00 46.91      C2   H  
ATOM   4423  HA  ARG A 312     -14.234 -10.553 -21.912  1.00 46.91      C2   H  
ATOM   4424  HB2 ARG A 312     -14.109  -8.776 -24.408  1.00 46.91      C2   H  
ATOM   4425  HB3 ARG A 312     -15.560  -9.427 -23.896  1.00 46.91      C2   H  
ATOM   4426  HG2 ARG A 312     -15.739  -8.253 -22.009  1.00 46.91      C2   H  
ATOM   4427  HG3 ARG A 312     -14.054  -7.609 -21.938  1.00 46.91      C2   H  
ATOM   4428  HD2 ARG A 312     -15.069  -6.601 -24.416  1.00 46.91      C2   H  
ATOM   4429  HD3 ARG A 312     -16.483  -6.856 -23.442  1.00 46.91      C2   H  
ATOM   4430  HE  ARG A 312     -15.072  -5.536 -21.639  1.00 46.91      C2   H  
ATOM   4431 HH11 ARG A 312     -16.362  -4.857 -24.860  1.00 46.91      C2   H  
ATOM   4432 HH12 ARG A 312     -16.013  -3.178 -24.914  1.00 46.91      C2   H  
ATOM   4433 HH21 ARG A 312     -14.675  -3.006 -21.737  1.00 46.91      C2   H  
ATOM   4434 HH22 ARG A 312     -15.742  -2.237 -22.896  1.00 46.91      C2   H  
ATOM   4435  N   ASP A 313     -12.525 -11.322 -24.648  1.00 51.78      C2   N  
ATOM   4436  CA  ASP A 313     -12.016 -12.492 -25.464  1.00 51.78      C2   C  
ATOM   4437  C   ASP A 313     -11.194 -13.505 -24.763  1.00 51.78      C2   C  
ATOM   4438  O   ASP A 313     -11.022 -14.628 -25.245  1.00 51.78      C2   O  
ATOM   4439  CB  ASP A 313     -11.262 -12.068 -26.717  1.00 51.78      C2   C  
ATOM   4440  CG  ASP A 313     -11.677 -10.786 -27.476  1.00 51.78      C2   C  
ATOM   4441  OD1 ASP A 313     -12.846 -10.573 -27.843  1.00 51.78      C2   O  
ATOM   4442  OD2 ASP A 313     -10.813 -10.074 -27.992  1.00 51.78      C2   O  
ATOM   4443  H   ASP A 313     -12.087 -10.423 -24.790  1.00 51.78      C2   H  
ATOM   4444  HA  ASP A 313     -12.959 -12.907 -25.819  1.00 51.78      C2   H  
ATOM   4445  HB2 ASP A 313     -10.196 -11.980 -26.507  1.00 51.78      C2   H  
ATOM   4446  HB3 ASP A 313     -11.412 -12.902 -27.402  1.00 51.78      C2   H  
ATOM   4447  N   GLN A 314     -10.728 -13.155 -23.580  1.00 54.59      C2   N  
ATOM   4448  CA  GLN A 314     -10.154 -14.198 -22.721  1.00 54.59      C2   C  
ATOM   4449  C   GLN A 314     -11.268 -14.987 -22.036  1.00 54.59      C2   C  
ATOM   4450  O   GLN A 314     -11.248 -16.223 -22.038  1.00 54.59      C2   O  
ATOM   4451  CB  GLN A 314      -9.142 -13.502 -21.786  1.00 54.59      C2   C  
ATOM   4452  CG  GLN A 314      -8.301 -14.536 -20.933  1.00 54.59      C2   C  
ATOM   4453  CD  GLN A 314      -7.303 -15.368 -21.714  1.00 54.59      C2   C  
ATOM   4454  NE2 GLN A 314      -7.126 -16.604 -21.293  1.00 54.59      C2   N  
ATOM   4455  OE1 GLN A 314      -6.698 -14.976 -22.741  1.00 54.59      C2   O  
ATOM   4456  H   GLN A 314     -10.983 -12.327 -23.062  1.00 54.59      C2   H  
ATOM   4457  HA  GLN A 314      -9.502 -14.895 -23.247  1.00 54.59      C2   H  
ATOM   4458  HB2 GLN A 314      -8.492 -12.781 -22.281  1.00 54.59      C2   H  
ATOM   4459  HB3 GLN A 314      -9.684 -12.861 -21.090  1.00 54.59      C2   H  
ATOM   4460  HG2 GLN A 314      -7.724 -13.987 -20.189  1.00 54.59      C2   H  
ATOM   4461  HG3 GLN A 314      -8.980 -15.256 -20.475  1.00 54.59      C2   H  
ATOM   4462 HE21 GLN A 314      -7.546 -17.060 -20.496  1.00 54.59      C2   H  
ATOM   4463 HE22 GLN A 314      -6.450 -17.153 -21.805  1.00 54.59      C2   H  
ATOM   4464  N   ASP A 315     -12.316 -14.340 -21.482  1.00 64.12      C2   N  
ATOM   4465  CA  ASP A 315     -13.516 -14.928 -20.895  1.00 64.12      C2   C  
ATOM   4466  C   ASP A 315     -14.450 -15.680 -21.855  1.00 64.12      C2   C  
ATOM   4467  O   ASP A 315     -14.992 -16.723 -21.419  1.00 64.12      C2   O  
ATOM   4468  CB  ASP A 315     -14.380 -14.024 -20.028  1.00 64.12      C2   C  
ATOM   4469  CG  ASP A 315     -13.687 -13.676 -18.753  1.00 64.12      C2   C  
ATOM   4470  OD1 ASP A 315     -12.764 -14.357 -18.309  1.00 64.12      C2   O  
ATOM   4471  OD2 ASP A 315     -14.142 -12.667 -18.162  1.00 64.12      C2   O  
ATOM   4472  H   ASP A 315     -12.238 -13.348 -21.306  1.00 64.12      C2   H  
ATOM   4473  HA  ASP A 315     -13.088 -15.727 -20.289  1.00 64.12      C2   H  
ATOM   4474  HB2 ASP A 315     -14.494 -13.051 -20.506  1.00 64.12      C2   H  
ATOM   4475  HB3 ASP A 315     -15.356 -14.451 -19.801  1.00 64.12      C2   H  
ATOM   4476  N   ASP A 316     -14.528 -15.280 -23.178  1.00 66.00      C2   N  
ATOM   4477  CA  ASP A 316     -15.044 -16.176 -24.215  1.00 66.00      C2   C  
ATOM   4478  C   ASP A 316     -14.197 -17.451 -24.378  1.00 66.00      C2   C  
ATOM   4479  O   ASP A 316     -14.733 -18.532 -24.261  1.00 66.00      C2   O  
ATOM   4480  CB  ASP A 316     -15.269 -15.426 -25.578  1.00 66.00      C2   C  
ATOM   4481  CG  ASP A 316     -16.206 -14.324 -25.768  1.00 66.00      C2   C  
ATOM   4482  OD1 ASP A 316     -15.815 -13.338 -26.527  1.00 66.00      C2   O  
ATOM   4483  OD2 ASP A 316     -17.326 -14.338 -25.266  1.00 66.00      C2   O  
ATOM   4484  H   ASP A 316     -14.101 -14.393 -23.404  1.00 66.00      C2   H  
ATOM   4485  HA  ASP A 316     -16.036 -16.464 -23.867  1.00 66.00      C2   H  
ATOM   4486  HB2 ASP A 316     -14.289 -15.010 -25.809  1.00 66.00      C2   H  
ATOM   4487  HB3 ASP A 316     -15.387 -16.108 -26.420  1.00 66.00      C2   H  
ATOM   4488  N   GLU A 317     -12.897 -17.285 -24.525  1.00 69.69      C2   N  
ATOM   4489  CA  GLU A 317     -11.995 -18.461 -24.679  1.00 69.69      C2   C  
ATOM   4490  C   GLU A 317     -11.813 -19.389 -23.495  1.00 69.69      C2   C  
ATOM   4491  O   GLU A 317     -11.699 -20.552 -23.637  1.00 69.69      C2   O  
ATOM   4492  CB  GLU A 317     -10.634 -17.954 -25.286  1.00 69.69      C2   C  
ATOM   4493  CG  GLU A 317     -10.765 -17.883 -26.789  1.00 69.69      C2   C  
ATOM   4494  CD  GLU A 317     -10.589 -19.211 -27.582  1.00 69.69      C2   C  
ATOM   4495  OE1 GLU A 317     -11.369 -19.466 -28.488  1.00 69.69      C2   O  
ATOM   4496  OE2 GLU A 317      -9.694 -20.019 -27.176  1.00 69.69      C2   O  
ATOM   4497  H   GLU A 317     -12.463 -16.376 -24.602  1.00 69.69      C2   H  
ATOM   4498  HA  GLU A 317     -12.517 -19.026 -25.451  1.00 69.69      C2   H  
ATOM   4499  HB2 GLU A 317     -10.529 -16.923 -24.950  1.00 69.69      C2   H  
ATOM   4500  HB3 GLU A 317      -9.725 -18.460 -24.961  1.00 69.69      C2   H  
ATOM   4501  HG2 GLU A 317     -11.746 -17.482 -27.044  1.00 69.69      C2   H  
ATOM   4502  HG3 GLU A 317     -10.018 -17.193 -27.181  1.00 69.69      C2   H  
ATOM   4503  N   GLU A 318     -11.734 -18.796 -22.275  1.00 72.81      C2   N  
ATOM   4504  CA  GLU A 318     -11.865 -19.533 -21.012  1.00 72.81      C2   C  
ATOM   4505  C   GLU A 318     -13.196 -20.258 -20.930  1.00 72.81      C2   C  
ATOM   4506  O   GLU A 318     -13.227 -21.414 -20.556  1.00 72.81      C2   O  
ATOM   4507  CB  GLU A 318     -11.537 -18.700 -19.807  1.00 72.81      C2   C  
ATOM   4508  CG  GLU A 318      -9.992 -18.554 -19.812  1.00 72.81      C2   C  
ATOM   4509  CD  GLU A 318      -9.494 -17.705 -18.717  1.00 72.81      C2   C  
ATOM   4510  OE1 GLU A 318     -10.298 -17.314 -17.831  1.00 72.81      C2   O  
ATOM   4511  OE2 GLU A 318      -8.325 -17.414 -18.806  1.00 72.81      C2   O  
ATOM   4512  H   GLU A 318     -11.688 -17.787 -22.287  1.00 72.81      C2   H  
ATOM   4513  HA  GLU A 318     -11.150 -20.346 -21.139  1.00 72.81      C2   H  
ATOM   4514  HB2 GLU A 318     -12.084 -17.758 -19.813  1.00 72.81      C2   H  
ATOM   4515  HB3 GLU A 318     -11.990 -19.129 -18.913  1.00 72.81      C2   H  
ATOM   4516  HG2 GLU A 318      -9.514 -19.514 -19.618  1.00 72.81      C2   H  
ATOM   4517  HG3 GLU A 318      -9.652 -18.151 -20.766  1.00 72.81      C2   H  
ATOM   4518  N   ALA A 319     -14.310 -19.563 -21.264  1.00 73.00      C2   N  
ATOM   4519  CA  ALA A 319     -15.630 -20.268 -21.362  1.00 73.00      C2   C  
ATOM   4520  C   ALA A 319     -15.711 -21.330 -22.415  1.00 73.00      C2   C  
ATOM   4521  O   ALA A 319     -16.313 -22.451 -22.158  1.00 73.00      C2   O  
ATOM   4522  CB  ALA A 319     -16.751 -19.252 -21.619  1.00 73.00      C2   C  
ATOM   4523  H   ALA A 319     -14.183 -18.600 -21.541  1.00 73.00      C2   H  
ATOM   4524  HA  ALA A 319     -15.864 -20.797 -20.438  1.00 73.00      C2   H  
ATOM   4525  HB1 ALA A 319     -16.776 -18.812 -20.623  1.00 73.00      C2   H  
ATOM   4526  HB2 ALA A 319     -16.540 -18.435 -22.310  1.00 73.00      C2   H  
ATOM   4527  HB3 ALA A 319     -17.705 -19.746 -21.798  1.00 73.00      C2   H  
ATOM   4528  N   ARG A 320     -15.179 -21.128 -23.663  1.00 77.69      C2   N  
ATOM   4529  CA  ARG A 320     -15.038 -22.178 -24.638  1.00 77.69      C2   C  
ATOM   4530  C   ARG A 320     -14.186 -23.412 -24.116  1.00 77.69      C2   C  
ATOM   4531  O   ARG A 320     -14.555 -24.553 -24.382  1.00 77.69      C2   O  
ATOM   4532  CB  ARG A 320     -14.552 -21.524 -25.952  1.00 77.69      C2   C  
ATOM   4533  CG  ARG A 320     -14.774 -22.566 -27.117  1.00 77.69      C2   C  
ATOM   4534  CD  ARG A 320     -14.186 -22.128 -28.482  1.00 77.69      C2   C  
ATOM   4535  NE  ARG A 320     -12.654 -21.983 -28.400  1.00 77.69      C2   N  
ATOM   4536  CZ  ARG A 320     -11.667 -22.917 -28.352  1.00 77.69      C2   C  
ATOM   4537  NH1 ARG A 320     -11.975 -24.163 -28.592  1.00 77.69      C2   N  
ATOM   4538  NH2 ARG A 320     -10.459 -22.432 -27.904  1.00 77.69      C2   N  
ATOM   4539  H   ARG A 320     -14.757 -20.236 -23.881  1.00 77.69      C2   H  
ATOM   4540  HA  ARG A 320     -16.035 -22.568 -24.843  1.00 77.69      C2   H  
ATOM   4541  HB2 ARG A 320     -15.190 -20.690 -26.244  1.00 77.69      C2   H  
ATOM   4542  HB3 ARG A 320     -13.531 -21.144 -25.909  1.00 77.69      C2   H  
ATOM   4543  HG2 ARG A 320     -14.286 -23.491 -26.809  1.00 77.69      C2   H  
ATOM   4544  HG3 ARG A 320     -15.815 -22.878 -27.202  1.00 77.69      C2   H  
ATOM   4545  HD2 ARG A 320     -14.567 -22.738 -29.301  1.00 77.69      C2   H  
ATOM   4546  HD3 ARG A 320     -14.599 -21.128 -28.616  1.00 77.69      C2   H  
ATOM   4547  HE  ARG A 320     -12.304 -21.038 -28.340  1.00 77.69      C2   H  
ATOM   4548 HH11 ARG A 320     -12.865 -24.478 -28.950  1.00 77.69      C2   H  
ATOM   4549 HH12 ARG A 320     -11.310 -24.885 -28.352  1.00 77.69      C2   H  
ATOM   4550 HH21 ARG A 320     -10.218 -21.481 -27.665  1.00 77.69      C2   H  
ATOM   4551 HH22 ARG A 320      -9.701 -23.004 -28.248  1.00 77.69      C2   H  
ATOM   4552  N   ARG A 321     -13.061 -23.144 -23.374  1.00 78.12      C2   N  
ATOM   4553  CA  ARG A 321     -12.267 -24.207 -22.817  1.00 78.12      C2   C  
ATOM   4554  C   ARG A 321     -13.027 -25.253 -21.912  1.00 78.12      C2   C  
ATOM   4555  O   ARG A 321     -12.968 -26.449 -22.085  1.00 78.12      C2   O  
ATOM   4556  CB  ARG A 321     -10.992 -23.605 -22.136  1.00 78.12      C2   C  
ATOM   4557  CG  ARG A 321      -9.947 -24.679 -21.620  1.00 78.12      C2   C  
ATOM   4558  CD  ARG A 321      -8.783 -24.153 -20.696  1.00 78.12      C2   C  
ATOM   4559  NE  ARG A 321      -9.193 -23.592 -19.413  1.00 78.12      C2   N  
ATOM   4560  CZ  ARG A 321      -8.716 -22.581 -18.683  1.00 78.12      C2   C  
ATOM   4561  NH1 ARG A 321      -7.612 -21.991 -19.034  1.00 78.12      C2   N  
ATOM   4562  NH2 ARG A 321      -9.439 -22.170 -17.674  1.00 78.12      C2   N  
ATOM   4563  H   ARG A 321     -12.650 -22.222 -23.410  1.00 78.12      C2   H  
ATOM   4564  HA  ARG A 321     -11.937 -24.715 -23.723  1.00 78.12      C2   H  
ATOM   4565  HB2 ARG A 321     -10.502 -22.879 -22.785  1.00 78.12      C2   H  
ATOM   4566  HB3 ARG A 321     -11.305 -22.992 -21.291  1.00 78.12      C2   H  
ATOM   4567  HG2 ARG A 321     -10.540 -25.322 -20.970  1.00 78.12      C2   H  
ATOM   4568  HG3 ARG A 321      -9.606 -25.282 -22.461  1.00 78.12      C2   H  
ATOM   4569  HD2 ARG A 321      -7.864 -24.726 -20.818  1.00 78.12      C2   H  
ATOM   4570  HD3 ARG A 321      -8.379 -23.223 -21.096  1.00 78.12      C2   H  
ATOM   4571  HE  ARG A 321     -10.016 -24.073 -19.079  1.00 78.12      C2   H  
ATOM   4572 HH11 ARG A 321      -7.092 -22.469 -19.757  1.00 78.12      C2   H  
ATOM   4573 HH12 ARG A 321      -7.253 -21.106 -18.707  1.00 78.12      C2   H  
ATOM   4574 HH21 ARG A 321     -10.350 -22.565 -17.492  1.00 78.12      C2   H  
ATOM   4575 HH22 ARG A 321      -9.167 -21.369 -17.123  1.00 78.12      C2   H  
ATOM   4576  N   GLU A 322     -13.833 -24.665 -20.993  1.00 81.81      C2   N  
ATOM   4577  CA  GLU A 322     -14.567 -25.387 -19.965  1.00 81.81      C2   C  
ATOM   4578  C   GLU A 322     -15.873 -26.000 -20.585  1.00 81.81      C2   C  
ATOM   4579  O   GLU A 322     -16.299 -27.137 -20.231  1.00 81.81      C2   O  
ATOM   4580  CB  GLU A 322     -14.810 -24.419 -18.720  1.00 81.81      C2   C  
ATOM   4581  CG  GLU A 322     -13.497 -23.786 -18.195  1.00 81.81      C2   C  
ATOM   4582  CD  GLU A 322     -12.385 -24.806 -17.848  1.00 81.81      C2   C  
ATOM   4583  OE1 GLU A 322     -11.224 -24.708 -18.217  1.00 81.81      C2   O  
ATOM   4584  OE2 GLU A 322     -12.697 -25.742 -17.094  1.00 81.81      C2   O  
ATOM   4585  H   GLU A 322     -13.823 -23.656 -20.969  1.00 81.81      C2   H  
ATOM   4586  HA  GLU A 322     -13.950 -26.180 -19.542  1.00 81.81      C2   H  
ATOM   4587  HB2 GLU A 322     -15.586 -23.710 -19.008  1.00 81.81      C2   H  
ATOM   4588  HB3 GLU A 322     -15.273 -25.046 -17.958  1.00 81.81      C2   H  
ATOM   4589  HG2 GLU A 322     -13.078 -23.072 -18.904  1.00 81.81      C2   H  
ATOM   4590  HG3 GLU A 322     -13.750 -23.220 -17.298  1.00 81.81      C2   H  
ATOM   4591  N   MET A 323     -16.380 -25.383 -21.621  1.00 79.56      C2   N  
ATOM   4592  CA  MET A 323     -17.644 -25.868 -22.223  1.00 79.56      C2   C  
ATOM   4593  C   MET A 323     -17.471 -27.298 -22.879  1.00 79.56      C2   C  
ATOM   4594  O   MET A 323     -18.309 -28.177 -22.812  1.00 79.56      C2   O  
ATOM   4595  CB  MET A 323     -18.152 -24.891 -23.352  1.00 79.56      C2   C  
ATOM   4596  CG  MET A 323     -19.379 -25.431 -24.131  1.00 79.56      C2   C  
ATOM   4597  SD  MET A 323     -19.112 -26.447 -25.567  1.00 79.56      C2   S  
ATOM   4598  CE  MET A 323     -20.831 -26.731 -26.215  1.00 79.56      C2   C  
ATOM   4599  H   MET A 323     -15.956 -24.529 -21.955  1.00 79.56      C2   H  
ATOM   4600  HA  MET A 323     -18.517 -25.874 -21.571  1.00 79.56      C2   H  
ATOM   4601  HB2 MET A 323     -18.465 -23.953 -22.894  1.00 79.56      C2   H  
ATOM   4602  HB3 MET A 323     -17.380 -24.650 -24.083  1.00 79.56      C2   H  
ATOM   4603  HG2 MET A 323     -20.057 -25.892 -23.412  1.00 79.56      C2   H  
ATOM   4604  HG3 MET A 323     -20.067 -24.692 -24.543  1.00 79.56      C2   H  
ATOM   4605  HE1 MET A 323     -21.114 -25.796 -26.698  1.00 79.56      C2   H  
ATOM   4606  HE2 MET A 323     -20.683 -27.465 -27.007  1.00 79.56      C2   H  
ATOM   4607  HE3 MET A 323     -21.614 -26.929 -25.484  1.00 79.56      C2   H  
ATOM   4608  N   ALA A 324     -16.235 -27.567 -23.253  1.00 81.31      C2   N  
ATOM   4609  CA  ALA A 324     -15.668 -28.837 -23.724  1.00 81.31      C2   C  
ATOM   4610  C   ALA A 324     -15.860 -29.951 -22.767  1.00 81.31      C2   C  
ATOM   4611  O   ALA A 324     -16.228 -31.070 -23.248  1.00 81.31      C2   O  
ATOM   4612  CB  ALA A 324     -14.238 -28.681 -24.328  1.00 81.31      C2   C  
ATOM   4613  H   ALA A 324     -15.651 -26.745 -23.303  1.00 81.31      C2   H  
ATOM   4614  HA  ALA A 324     -16.361 -29.141 -24.509  1.00 81.31      C2   H  
ATOM   4615  HB1 ALA A 324     -13.557 -28.231 -23.605  1.00 81.31      C2   H  
ATOM   4616  HB2 ALA A 324     -13.863 -29.670 -24.589  1.00 81.31      C2   H  
ATOM   4617  HB3 ALA A 324     -14.265 -28.060 -25.223  1.00 81.31      C2   H  
ATOM   4618  N   ARG A 325     -15.593 -29.616 -21.500  1.00 83.88      C2   N  
ATOM   4619  CA  ARG A 325     -15.702 -30.530 -20.379  1.00 83.88      C2   C  
ATOM   4620  C   ARG A 325     -17.143 -30.840 -20.032  1.00 83.88      C2   C  
ATOM   4621  O   ARG A 325     -17.425 -31.950 -19.711  1.00 83.88      C2   O  
ATOM   4622  CB  ARG A 325     -14.923 -29.998 -19.136  1.00 83.88      C2   C  
ATOM   4623  CG  ARG A 325     -13.513 -29.333 -19.413  1.00 83.88      C2   C  
ATOM   4624  CD  ARG A 325     -12.768 -29.117 -18.119  1.00 83.88      C2   C  
ATOM   4625  NE  ARG A 325     -11.864 -27.989 -18.269  1.00 83.88      C2   N  
ATOM   4626  CZ  ARG A 325     -10.648 -28.024 -18.803  1.00 83.88      C2   C  
ATOM   4627  NH1 ARG A 325     -10.123 -29.152 -19.323  1.00 83.88      C2   N  
ATOM   4628  NH2 ARG A 325      -9.897 -26.944 -18.853  1.00 83.88      C2   N  
ATOM   4629  H   ARG A 325     -15.355 -28.659 -21.281  1.00 83.88      C2   H  
ATOM   4630  HA  ARG A 325     -15.292 -31.504 -20.649  1.00 83.88      C2   H  
ATOM   4631  HB2 ARG A 325     -15.479 -29.360 -18.449  1.00 83.88      C2   H  
ATOM   4632  HB3 ARG A 325     -14.769 -30.853 -18.477  1.00 83.88      C2   H  
ATOM   4633  HG2 ARG A 325     -13.079 -30.121 -20.028  1.00 83.88      C2   H  
ATOM   4634  HG3 ARG A 325     -13.565 -28.485 -20.096  1.00 83.88      C2   H  
ATOM   4635  HD2 ARG A 325     -13.454 -28.968 -17.284  1.00 83.88      C2   H  
ATOM   4636  HD3 ARG A 325     -12.226 -30.017 -17.831  1.00 83.88      C2   H  
ATOM   4637  HE  ARG A 325     -12.185 -27.101 -17.911  1.00 83.88      C2   H  
ATOM   4638 HH11 ARG A 325     -10.682 -29.991 -19.392  1.00 83.88      C2   H  
ATOM   4639 HH12 ARG A 325      -9.309 -29.075 -19.916  1.00 83.88      C2   H  
ATOM   4640 HH21 ARG A 325     -10.295 -26.040 -18.646  1.00 83.88      C2   H  
ATOM   4641 HH22 ARG A 325      -9.006 -27.171 -18.436  1.00 83.88      C2   H  
ATOM   4642  N   ILE A 326     -18.029 -29.832 -19.998  1.00 84.25      C2   N  
ATOM   4643  CA  ILE A 326     -19.384 -30.016 -19.544  1.00 84.25      C2   C  
ATOM   4644  C   ILE A 326     -20.077 -30.766 -20.729  1.00 84.25      C2   C  
ATOM   4645  O   ILE A 326     -20.814 -31.731 -20.456  1.00 84.25      C2   O  
ATOM   4646  CB  ILE A 326     -20.015 -28.645 -19.074  1.00 84.25      C2   C  
ATOM   4647  CG1 ILE A 326     -19.411 -28.001 -17.832  1.00 84.25      C2   C  
ATOM   4648  CG2 ILE A 326     -21.545 -28.726 -19.072  1.00 84.25      C2   C  
ATOM   4649  CD1 ILE A 326     -19.506 -26.469 -17.894  1.00 84.25      C2   C  
ATOM   4650  H   ILE A 326     -17.685 -28.888 -19.899  1.00 84.25      C2   H  
ATOM   4651  HA  ILE A 326     -19.422 -30.813 -18.802  1.00 84.25      C2   H  
ATOM   4652  HB  ILE A 326     -19.796 -27.986 -19.914  1.00 84.25      C2   H  
ATOM   4653 HG12 ILE A 326     -19.888 -28.313 -16.903  1.00 84.25      C2   H  
ATOM   4654 HG13 ILE A 326     -18.363 -28.287 -17.742  1.00 84.25      C2   H  
ATOM   4655 HG21 ILE A 326     -22.026 -29.207 -18.220  1.00 84.25      C2   H  
ATOM   4656 HG22 ILE A 326     -21.955 -27.716 -19.068  1.00 84.25      C2   H  
ATOM   4657 HG23 ILE A 326     -21.995 -29.054 -20.009  1.00 84.25      C2   H  
ATOM   4658 HD11 ILE A 326     -20.551 -26.162 -17.931  1.00 84.25      C2   H  
ATOM   4659 HD12 ILE A 326     -18.936 -26.081 -17.050  1.00 84.25      C2   H  
ATOM   4660 HD13 ILE A 326     -18.990 -26.054 -18.759  1.00 84.25      C2   H  
ATOM   4661  N   LEU A 327     -19.765 -30.391 -22.009  1.00 82.31      C2   N  
ATOM   4662  CA  LEU A 327     -20.514 -30.977 -23.188  1.00 82.31      C2   C  
ATOM   4663  C   LEU A 327     -20.417 -32.467 -23.271  1.00 82.31      C2   C  
ATOM   4664  O   LEU A 327     -21.437 -33.102 -23.439  1.00 82.31      C2   O  
ATOM   4665  CB  LEU A 327     -20.033 -30.293 -24.428  1.00 82.31      C2   C  
ATOM   4666  CG  LEU A 327     -20.229 -30.922 -25.772  1.00 82.31      C2   C  
ATOM   4667  CD1 LEU A 327     -21.738 -30.890 -26.052  1.00 82.31      C2   C  
ATOM   4668  CD2 LEU A 327     -19.470 -30.416 -26.977  1.00 82.31      C2   C  
ATOM   4669  H   LEU A 327     -19.137 -29.628 -22.220  1.00 82.31      C2   H  
ATOM   4670  HA  LEU A 327     -21.554 -30.656 -23.253  1.00 82.31      C2   H  
ATOM   4671  HB2 LEU A 327     -20.357 -29.252 -24.413  1.00 82.31      C2   H  
ATOM   4672  HB3 LEU A 327     -18.959 -30.117 -24.378  1.00 82.31      C2   H  
ATOM   4673  HG  LEU A 327     -19.976 -31.981 -25.720  1.00 82.31      C2   H  
ATOM   4674 HD11 LEU A 327     -22.184 -31.861 -26.267  1.00 82.31      C2   H  
ATOM   4675 HD12 LEU A 327     -22.310 -30.394 -25.268  1.00 82.31      C2   H  
ATOM   4676 HD13 LEU A 327     -21.912 -30.370 -26.995  1.00 82.31      C2   H  
ATOM   4677 HD21 LEU A 327     -18.501 -30.915 -26.930  1.00 82.31      C2   H  
ATOM   4678 HD22 LEU A 327     -19.989 -30.642 -27.908  1.00 82.31      C2   H  
ATOM   4679 HD23 LEU A 327     -19.187 -29.364 -27.013  1.00 82.31      C2   H  
ATOM   4680  N   LYS A 328     -19.247 -32.962 -22.880  1.00 82.81      C2   N  
ATOM   4681  CA  LYS A 328     -19.004 -34.432 -22.943  1.00 82.81      C2   C  
ATOM   4682  C   LYS A 328     -19.726 -35.208 -21.839  1.00 82.81      C2   C  
ATOM   4683  O   LYS A 328     -20.308 -36.175 -22.160  1.00 82.81      C2   O  
ATOM   4684  CB  LYS A 328     -17.446 -34.713 -22.817  1.00 82.81      C2   C  
ATOM   4685  CG  LYS A 328     -16.997 -36.151 -23.043  1.00 82.81      C2   C  
ATOM   4686  CD  LYS A 328     -15.512 -36.488 -22.812  1.00 82.81      C2   C  
ATOM   4687  CE  LYS A 328     -15.278 -38.084 -22.905  1.00 82.81      C2   C  
ATOM   4688  NZ  LYS A 328     -15.791 -38.875 -21.730  1.00 82.81      C2   N  
ATOM   4689  H   LYS A 328     -18.374 -32.487 -22.699  1.00 82.81      C2   H  
ATOM   4690  HA  LYS A 328     -19.213 -34.895 -23.908  1.00 82.81      C2   H  
ATOM   4691  HB2 LYS A 328     -16.918 -34.047 -23.500  1.00 82.81      C2   H  
ATOM   4692  HB3 LYS A 328     -17.260 -34.399 -21.790  1.00 82.81      C2   H  
ATOM   4693  HG2 LYS A 328     -17.482 -36.820 -22.332  1.00 82.81      C2   H  
ATOM   4694  HG3 LYS A 328     -17.257 -36.501 -24.042  1.00 82.81      C2   H  
ATOM   4695  HD2 LYS A 328     -14.846 -35.994 -23.519  1.00 82.81      C2   H  
ATOM   4696  HD3 LYS A 328     -15.232 -36.155 -21.812  1.00 82.81      C2   H  
ATOM   4697  HE2 LYS A 328     -15.830 -38.448 -23.772  1.00 82.81      C2   H  
ATOM   4698  HE3 LYS A 328     -14.223 -38.249 -23.123  1.00 82.81      C2   H  
ATOM   4699  HZ1 LYS A 328     -15.577 -39.853 -21.862  1.00 82.81      C2   H  
ATOM   4700  HZ2 LYS A 328     -15.289 -38.601 -20.898  1.00 82.81      C2   H  
ATOM   4701  HZ3 LYS A 328     -16.783 -38.791 -21.557  1.00 82.81      C2   H  
ATOM   4702  N   GLU A 329     -19.731 -34.550 -20.692  1.00 86.06      C2   N  
ATOM   4703  CA  GLU A 329     -20.468 -35.054 -19.510  1.00 86.06      C2   C  
ATOM   4704  C   GLU A 329     -21.968 -35.295 -19.741  1.00 86.06      C2   C  
ATOM   4705  O   GLU A 329     -22.478 -36.362 -19.402  1.00 86.06      C2   O  
ATOM   4706  CB  GLU A 329     -20.272 -34.084 -18.337  1.00 86.06      C2   C  
ATOM   4707  CG  GLU A 329     -20.549 -34.706 -16.961  1.00 86.06      C2   C  
ATOM   4708  CD  GLU A 329     -20.428 -33.710 -15.767  1.00 86.06      C2   C  
ATOM   4709  OE1 GLU A 329     -21.236 -33.907 -14.811  1.00 86.06      C2   O  
ATOM   4710  OE2 GLU A 329     -19.603 -32.794 -15.842  1.00 86.06      C2   O  
ATOM   4711  H   GLU A 329     -19.338 -33.639 -20.503  1.00 86.06      C2   H  
ATOM   4712  HA  GLU A 329     -20.049 -36.010 -19.197  1.00 86.06      C2   H  
ATOM   4713  HB2 GLU A 329     -19.278 -33.639 -18.310  1.00 86.06      C2   H  
ATOM   4714  HB3 GLU A 329     -20.822 -33.154 -18.485  1.00 86.06      C2   H  
ATOM   4715  HG2 GLU A 329     -21.550 -35.136 -16.921  1.00 86.06      C2   H  
ATOM   4716  HG3 GLU A 329     -19.841 -35.517 -16.796  1.00 86.06      C2   H  
ATOM   4717  N   LEU A 330     -22.551 -34.279 -20.442  1.00 83.56      C2   N  
ATOM   4718  CA  LEU A 330     -23.912 -34.222 -21.050  1.00 83.56      C2   C  
ATOM   4719  C   LEU A 330     -24.067 -35.321 -22.110  1.00 83.56      C2   C  
ATOM   4720  O   LEU A 330     -25.003 -36.157 -22.083  1.00 83.56      C2   O  
ATOM   4721  CB  LEU A 330     -24.326 -32.861 -21.517  1.00 83.56      C2   C  
ATOM   4722  CG  LEU A 330     -24.401 -31.813 -20.407  1.00 83.56      C2   C  
ATOM   4723  CD1 LEU A 330     -24.916 -30.430 -20.863  1.00 83.56      C2   C  
ATOM   4724  CD2 LEU A 330     -25.264 -32.245 -19.213  1.00 83.56      C2   C  
ATOM   4725  H   LEU A 330     -22.040 -33.410 -20.498  1.00 83.56      C2   H  
ATOM   4726  HA  LEU A 330     -24.566 -34.462 -20.211  1.00 83.56      C2   H  
ATOM   4727  HB2 LEU A 330     -23.647 -32.368 -22.213  1.00 83.56      C2   H  
ATOM   4728  HB3 LEU A 330     -25.306 -32.838 -21.993  1.00 83.56      C2   H  
ATOM   4729  HG  LEU A 330     -23.413 -31.665 -19.972  1.00 83.56      C2   H  
ATOM   4730 HD11 LEU A 330     -24.876 -30.314 -21.946  1.00 83.56      C2   H  
ATOM   4731 HD12 LEU A 330     -25.871 -30.213 -20.385  1.00 83.56      C2   H  
ATOM   4732 HD13 LEU A 330     -24.255 -29.667 -20.453  1.00 83.56      C2   H  
ATOM   4733 HD21 LEU A 330     -24.661 -32.910 -18.595  1.00 83.56      C2   H  
ATOM   4734 HD22 LEU A 330     -25.585 -31.462 -18.526  1.00 83.56      C2   H  
ATOM   4735 HD23 LEU A 330     -26.227 -32.638 -19.538  1.00 83.56      C2   H  
ATOM   4736  N   LYS A 331     -23.085 -35.464 -23.048  1.00 81.69      C2   N  
ATOM   4737  CA  LYS A 331     -23.120 -36.542 -24.023  1.00 81.69      C2   C  
ATOM   4738  C   LYS A 331     -23.123 -37.917 -23.463  1.00 81.69      C2   C  
ATOM   4739  O   LYS A 331     -23.863 -38.785 -23.929  1.00 81.69      C2   O  
ATOM   4740  CB  LYS A 331     -21.975 -36.410 -25.028  1.00 81.69      C2   C  
ATOM   4741  CG  LYS A 331     -22.238 -35.264 -26.011  1.00 81.69      C2   C  
ATOM   4742  CD  LYS A 331     -21.201 -34.999 -27.104  1.00 81.69      C2   C  
ATOM   4743  CE  LYS A 331     -21.131 -35.835 -28.382  1.00 81.69      C2   C  
ATOM   4744  NZ  LYS A 331     -20.586 -37.179 -28.279  1.00 81.69      C2   N  
ATOM   4745  H   LYS A 331     -22.264 -34.875 -23.070  1.00 81.69      C2   H  
ATOM   4746  HA  LYS A 331     -23.994 -36.413 -24.661  1.00 81.69      C2   H  
ATOM   4747  HB2 LYS A 331     -21.015 -36.208 -24.554  1.00 81.69      C2   H  
ATOM   4748  HB3 LYS A 331     -21.885 -37.336 -25.596  1.00 81.69      C2   H  
ATOM   4749  HG2 LYS A 331     -23.240 -35.256 -26.441  1.00 81.69      C2   H  
ATOM   4750  HG3 LYS A 331     -22.205 -34.399 -25.349  1.00 81.69      C2   H  
ATOM   4751  HD2 LYS A 331     -21.302 -33.939 -27.336  1.00 81.69      C2   H  
ATOM   4752  HD3 LYS A 331     -20.191 -35.070 -26.700  1.00 81.69      C2   H  
ATOM   4753  HE2 LYS A 331     -22.045 -35.888 -28.973  1.00 81.69      C2   H  
ATOM   4754  HE3 LYS A 331     -20.508 -35.285 -29.088  1.00 81.69      C2   H  
ATOM   4755  HZ1 LYS A 331     -21.207 -37.840 -27.835  1.00 81.69      C2   H  
ATOM   4756  HZ2 LYS A 331     -20.430 -37.621 -29.174  1.00 81.69      C2   H  
ATOM   4757  HZ3 LYS A 331     -19.706 -37.204 -27.784  1.00 81.69      C2   H  
ATOM   4758  N   GLN A 332     -22.362 -38.162 -22.407  1.00 81.56      C2   N  
ATOM   4759  CA  GLN A 332     -22.208 -39.561 -21.955  1.00 81.56      C2   C  
ATOM   4760  C   GLN A 332     -23.369 -39.884 -20.942  1.00 81.56      C2   C  
ATOM   4761  O   GLN A 332     -23.541 -41.001 -20.446  1.00 81.56      C2   O  
ATOM   4762  CB  GLN A 332     -20.784 -39.770 -21.323  1.00 81.56      C2   C  
ATOM   4763  CG  GLN A 332     -20.567 -38.847 -20.110  1.00 81.56      C2   C  
ATOM   4764  CD  GLN A 332     -19.176 -38.855 -19.487  1.00 81.56      C2   C  
ATOM   4765  NE2 GLN A 332     -19.003 -38.522 -18.214  1.00 81.56      C2   N  
ATOM   4766  OE1 GLN A 332     -18.271 -38.984 -20.218  1.00 81.56      C2   O  
ATOM   4767  H   GLN A 332     -21.645 -37.474 -22.228  1.00 81.56      C2   H  
ATOM   4768  HA  GLN A 332     -22.339 -40.239 -22.799  1.00 81.56      C2   H  
ATOM   4769  HB2 GLN A 332     -20.619 -40.810 -21.043  1.00 81.56      C2   H  
ATOM   4770  HB3 GLN A 332     -19.978 -39.514 -22.011  1.00 81.56      C2   H  
ATOM   4771  HG2 GLN A 332     -20.694 -37.790 -20.343  1.00 81.56      C2   H  
ATOM   4772  HG3 GLN A 332     -21.281 -39.282 -19.411  1.00 81.56      C2   H  
ATOM   4773 HE21 GLN A 332     -19.857 -38.490 -17.676  1.00 81.56      C2   H  
ATOM   4774 HE22 GLN A 332     -18.077 -38.340 -17.855  1.00 81.56      C2   H  
ATOM   4775  N   LYS A 333     -24.106 -38.828 -20.549  1.00 82.19      C2   N  
ATOM   4776  CA  LYS A 333     -25.246 -39.065 -19.658  1.00 82.19      C2   C  
ATOM   4777  C   LYS A 333     -26.584 -39.226 -20.434  1.00 82.19      C2   C  
ATOM   4778  O   LYS A 333     -27.371 -40.023 -20.000  1.00 82.19      C2   O  
ATOM   4779  CB  LYS A 333     -25.319 -37.792 -18.729  1.00 82.19      C2   C  
ATOM   4780  CG  LYS A 333     -26.255 -37.889 -17.511  1.00 82.19      C2   C  
ATOM   4781  CD  LYS A 333     -25.698 -38.974 -16.543  1.00 82.19      C2   C  
ATOM   4782  CE  LYS A 333     -26.421 -39.199 -15.190  1.00 82.19      C2   C  
ATOM   4783  NZ  LYS A 333     -26.373 -37.979 -14.427  1.00 82.19      C2   N  
ATOM   4784  H   LYS A 333     -24.028 -37.947 -21.036  1.00 82.19      C2   H  
ATOM   4785  HA  LYS A 333     -25.113 -39.975 -19.073  1.00 82.19      C2   H  
ATOM   4786  HB2 LYS A 333     -24.296 -37.573 -18.422  1.00 82.19      C2   H  
ATOM   4787  HB3 LYS A 333     -25.699 -36.982 -19.351  1.00 82.19      C2   H  
ATOM   4788  HG2 LYS A 333     -26.523 -36.873 -17.221  1.00 82.19      C2   H  
ATOM   4789  HG3 LYS A 333     -27.219 -38.311 -17.795  1.00 82.19      C2   H  
ATOM   4790  HD2 LYS A 333     -25.790 -39.963 -16.991  1.00 82.19      C2   H  
ATOM   4791  HD3 LYS A 333     -24.628 -38.822 -16.399  1.00 82.19      C2   H  
ATOM   4792  HE2 LYS A 333     -27.450 -39.517 -15.356  1.00 82.19      C2   H  
ATOM   4793  HE3 LYS A 333     -25.924 -40.032 -14.692  1.00 82.19      C2   H  
ATOM   4794  HZ1 LYS A 333     -27.051 -37.313 -14.770  1.00 82.19      C2   H  
ATOM   4795  HZ2 LYS A 333     -26.700 -38.079 -13.477  1.00 82.19      C2   H  
ATOM   4796  HZ3 LYS A 333     -25.471 -37.534 -14.340  1.00 82.19      C2   H  
ATOM   4797  N   HIS A 334     -26.743 -38.516 -21.508  1.00 80.50      C2   N  
ATOM   4798  CA  HIS A 334     -27.873 -38.472 -22.437  1.00 80.50      C2   C  
ATOM   4799  C   HIS A 334     -27.407 -38.935 -23.862  1.00 80.50      C2   C  
ATOM   4800  O   HIS A 334     -27.077 -38.079 -24.701  1.00 80.50      C2   O  
ATOM   4801  CB  HIS A 334     -28.424 -37.034 -22.518  1.00 80.50      C2   C  
ATOM   4802  CG  HIS A 334     -28.553 -36.394 -21.179  1.00 80.50      C2   C  
ATOM   4803  CD2 HIS A 334     -27.787 -35.394 -20.564  1.00 80.50      C2   C  
ATOM   4804  ND1 HIS A 334     -29.508 -36.827 -20.244  1.00 80.50      C2   N  
ATOM   4805  CE1 HIS A 334     -29.367 -35.991 -19.269  1.00 80.50      C2   C  
ATOM   4806  NE2 HIS A 334     -28.428 -35.034 -19.396  1.00 80.50      C2   N  
ATOM   4807  H   HIS A 334     -26.009 -37.869 -21.759  1.00 80.50      C2   H  
ATOM   4808  HA  HIS A 334     -28.699 -39.128 -22.164  1.00 80.50      C2   H  
ATOM   4809  HB2 HIS A 334     -27.921 -36.263 -23.102  1.00 80.50      C2   H  
ATOM   4810  HB3 HIS A 334     -29.427 -37.069 -22.945  1.00 80.50      C2   H  
ATOM   4811  HD1 HIS A 334     -30.273 -37.462 -20.418  1.00 80.50      C2   H  
ATOM   4812  HD2 HIS A 334     -27.069 -34.822 -21.133  1.00 80.50      C2   H  
ATOM   4813  HE1 HIS A 334     -30.057 -36.091 -18.444  1.00 80.50      C2   H  
ATOM   4814  N   PRO A 335     -27.284 -40.303 -24.066  1.00 78.19      C2   N  
ATOM   4815  CA  PRO A 335     -26.693 -40.833 -25.331  1.00 78.19      C2   C  
ATOM   4816  C   PRO A 335     -27.539 -40.606 -26.555  1.00 78.19      C2   C  
ATOM   4817  O   PRO A 335     -27.026 -40.379 -27.650  1.00 78.19      C2   O  
ATOM   4818  CB  PRO A 335     -26.423 -42.403 -25.169  1.00 78.19      C2   C  
ATOM   4819  CG  PRO A 335     -27.357 -42.776 -24.038  1.00 78.19      C2   C  
ATOM   4820  CD  PRO A 335     -27.394 -41.515 -23.158  1.00 78.19      C2   C  
ATOM   4821  HA  PRO A 335     -25.675 -40.480 -25.497  1.00 78.19      C2   H  
ATOM   4822  HB2 PRO A 335     -26.779 -42.980 -26.022  1.00 78.19      C2   H  
ATOM   4823  HB3 PRO A 335     -25.399 -42.694 -24.934  1.00 78.19      C2   H  
ATOM   4824  HG2 PRO A 335     -28.345 -43.073 -24.389  1.00 78.19      C2   H  
ATOM   4825  HG3 PRO A 335     -27.081 -43.663 -23.467  1.00 78.19      C2   H  
ATOM   4826  HD2 PRO A 335     -28.282 -41.531 -22.526  1.00 78.19      C2   H  
ATOM   4827  HD3 PRO A 335     -26.568 -41.471 -22.449  1.00 78.19      C2   H  
ATOM   4828  N   GLU A 336     -28.874 -40.678 -26.380  1.00 27.91      C2   N  
ATOM   4829  CA  GLU A 336     -29.984 -40.568 -27.330  1.00 28.04      C2   C  
ATOM   4830  C   GLU A 336     -30.553 -39.128 -27.524  1.00 26.58      C2   C  
ATOM   4831  O   GLU A 336     -31.203 -38.900 -28.552  1.00 27.10      C2   O  
ATOM   4832  CB  GLU A 336     -31.192 -41.388 -26.771  1.00  0.00      C2   C  
ATOM   4833  CG  GLU A 336     -30.944 -42.903 -26.381  1.00  0.00      C2   C  
ATOM   4834  CD  GLU A 336     -32.170 -43.763 -25.893  1.00  0.00      C2   C  
ATOM   4835  OE1 GLU A 336     -32.011 -44.577 -24.957  1.00  0.00      C2   O  
ATOM   4836  OE2 GLU A 336     -33.311 -43.665 -26.458  1.00  0.00      C2   O  
ATOM   4837  H   GLU A 336     -29.142 -40.831 -25.418  1.00 27.91      C2   H  
ATOM   4838  HA  GLU A 336     -29.679 -40.885 -28.327  1.00 28.04      C2   H  
ATOM   4839  HB2 GLU A 336     -31.655 -40.866 -25.933  1.00  0.00      C2   H  
ATOM   4840  HB3 GLU A 336     -31.894 -41.434 -27.603  1.00  0.00      C2   H  
ATOM   4841  HG2 GLU A 336     -30.430 -43.464 -27.161  1.00  0.00      C2   H  
ATOM   4842  HG3 GLU A 336     -30.263 -42.911 -25.530  1.00  0.00      C2   H  
ATOM   4843  N   LYS A 337     -30.255 -38.276 -26.569  1.00 77.56      C2   N  
ATOM   4844  CA  LYS A 337     -30.766 -36.857 -26.567  1.00 77.56      C2   C  
ATOM   4845  C   LYS A 337     -30.123 -36.002 -27.690  1.00 77.56      C2   C  
ATOM   4846  O   LYS A 337     -28.916 -36.150 -27.992  1.00 77.56      C2   O  
ATOM   4847  CB  LYS A 337     -30.466 -36.290 -25.165  1.00 77.56      C2   C  
ATOM   4848  CG  LYS A 337     -31.303 -35.025 -24.985  1.00 77.56      C2   C  
ATOM   4849  CD  LYS A 337     -31.319 -34.523 -23.526  1.00 77.56      C2   C  
ATOM   4850  CE  LYS A 337     -32.620 -33.832 -23.037  1.00 77.56      C2   C  
ATOM   4851  NZ  LYS A 337     -32.532 -33.387 -21.667  1.00 77.56      C2   N  
ATOM   4852  H   LYS A 337     -29.478 -38.518 -25.971  1.00 77.56      C2   H  
ATOM   4853  HA  LYS A 337     -31.846 -36.805 -26.702  1.00 77.56      C2   H  
ATOM   4854  HB2 LYS A 337     -30.908 -36.982 -24.447  1.00 77.56      C2   H  
ATOM   4855  HB3 LYS A 337     -29.399 -36.146 -24.998  1.00 77.56      C2   H  
ATOM   4856  HG2 LYS A 337     -31.135 -34.245 -25.728  1.00 77.56      C2   H  
ATOM   4857  HG3 LYS A 337     -32.332 -35.288 -25.232  1.00 77.56      C2   H  
ATOM   4858  HD2 LYS A 337     -31.102 -35.326 -22.822  1.00 77.56      C2   H  
ATOM   4859  HD3 LYS A 337     -30.555 -33.798 -23.244  1.00 77.56      C2   H  
ATOM   4860  HE2 LYS A 337     -32.911 -33.035 -23.721  1.00 77.56      C2   H  
ATOM   4861  HE3 LYS A 337     -33.474 -34.510 -23.035  1.00 77.56      C2   H  
ATOM   4862  HZ1 LYS A 337     -32.547 -34.197 -21.064  1.00 77.56      C2   H  
ATOM   4863  HZ2 LYS A 337     -31.750 -32.768 -21.505  1.00 77.56      C2   H  
ATOM   4864  HZ3 LYS A 337     -33.424 -32.926 -21.565  1.00 77.56      C2   H  
ATOM   4865  N   GLU A 338     -30.879 -35.077 -28.264  1.00 80.56      C2   N  
ATOM   4866  CA  GLU A 338     -30.345 -34.170 -29.318  1.00 80.56      C2   C  
ATOM   4867  C   GLU A 338     -29.119 -33.366 -28.898  1.00 80.56      C2   C  
ATOM   4868  O   GLU A 338     -29.191 -32.575 -27.937  1.00 80.56      C2   O  
ATOM   4869  CB  GLU A 338     -31.434 -33.172 -29.660  1.00 80.56      C2   C  
ATOM   4870  CG  GLU A 338     -31.143 -32.289 -30.852  1.00 80.56      C2   C  
ATOM   4871  CD  GLU A 338     -32.242 -31.385 -31.460  1.00 80.56      C2   C  
ATOM   4872  OE1 GLU A 338     -33.283 -31.205 -30.823  1.00 80.56      C2   O  
ATOM   4873  OE2 GLU A 338     -32.140 -31.099 -32.695  1.00 80.56      C2   O  
ATOM   4874  H   GLU A 338     -31.861 -34.953 -28.064  1.00 80.56      C2   H  
ATOM   4875  HA  GLU A 338     -30.224 -34.855 -30.157  1.00 80.56      C2   H  
ATOM   4876  HB2 GLU A 338     -32.435 -33.566 -29.836  1.00 80.56      C2   H  
ATOM   4877  HB3 GLU A 338     -31.632 -32.598 -28.755  1.00 80.56      C2   H  
ATOM   4878  HG2 GLU A 338     -30.293 -31.630 -30.677  1.00 80.56      C2   H  
ATOM   4879  HG3 GLU A 338     -30.791 -32.961 -31.635  1.00 80.56      C2   H  
ATOM   4880  N   ILE A 339     -27.962 -33.529 -29.604  1.00 78.44      C2   N  
ATOM   4881  CA  ILE A 339     -26.690 -32.840 -29.369  1.00 78.44      C2   C  
ATOM   4882  C   ILE A 339     -26.771 -31.322 -29.472  1.00 78.44      C2   C  
ATOM   4883  O   ILE A 339     -26.100 -30.675 -28.623  1.00 78.44      C2   O  
ATOM   4884  CB  ILE A 339     -25.616 -33.450 -30.323  1.00 78.44      C2   C  
ATOM   4885  CG1 ILE A 339     -25.941 -33.239 -31.862  1.00 78.44      C2   C  
ATOM   4886  CG2 ILE A 339     -25.240 -34.909 -29.957  1.00 78.44      C2   C  
ATOM   4887  CD1 ILE A 339     -24.749 -33.434 -32.881  1.00 78.44      C2   C  
ATOM   4888  H   ILE A 339     -27.901 -34.305 -30.248  1.00 78.44      C2   H  
ATOM   4889  HA  ILE A 339     -26.455 -33.212 -28.371  1.00 78.44      C2   H  
ATOM   4890  HB  ILE A 339     -24.685 -32.895 -30.212  1.00 78.44      C2   H  
ATOM   4891 HG12 ILE A 339     -26.655 -34.021 -32.117  1.00 78.44      C2   H  
ATOM   4892 HG13 ILE A 339     -26.506 -32.324 -32.039  1.00 78.44      C2   H  
ATOM   4893 HG21 ILE A 339     -26.160 -35.457 -29.755  1.00 78.44      C2   H  
ATOM   4894 HG22 ILE A 339     -24.636 -35.443 -30.690  1.00 78.44      C2   H  
ATOM   4895 HG23 ILE A 339     -24.653 -34.985 -29.041  1.00 78.44      C2   H  
ATOM   4896 HD11 ILE A 339     -23.752 -33.063 -32.642  1.00 78.44      C2   H  
ATOM   4897 HD12 ILE A 339     -24.649 -34.480 -33.174  1.00 78.44      C2   H  
ATOM   4898 HD13 ILE A 339     -25.104 -32.990 -33.811  1.00 78.44      C2   H  
ATOM   4899  N   GLU A 340     -27.678 -30.807 -30.274  1.00 78.50      C2   N  
ATOM   4900  CA  GLU A 340     -27.962 -29.383 -30.420  1.00 78.50      C2   C  
ATOM   4901  C   GLU A 340     -28.605 -28.753 -29.158  1.00 78.50      C2   C  
ATOM   4902  O   GLU A 340     -28.397 -27.564 -28.878  1.00 78.50      C2   O  
ATOM   4903  CB  GLU A 340     -28.675 -29.050 -31.744  1.00 78.50      C2   C  
ATOM   4904  CG  GLU A 340     -28.536 -27.575 -32.165  1.00 78.50      C2   C  
ATOM   4905  CD  GLU A 340     -29.567 -27.163 -33.168  1.00 78.50      C2   C  
ATOM   4906  OE1 GLU A 340     -29.895 -25.973 -33.260  1.00 78.50      C2   O  
ATOM   4907  OE2 GLU A 340     -29.962 -28.037 -33.959  1.00 78.50      C2   O  
ATOM   4908  H   GLU A 340     -28.034 -31.480 -30.937  1.00 78.50      C2   H  
ATOM   4909  HA  GLU A 340     -27.009 -28.858 -30.482  1.00 78.50      C2   H  
ATOM   4910  HB2 GLU A 340     -28.406 -29.788 -32.500  1.00 78.50      C2   H  
ATOM   4911  HB3 GLU A 340     -29.725 -29.218 -31.503  1.00 78.50      C2   H  
ATOM   4912  HG2 GLU A 340     -28.682 -26.879 -31.339  1.00 78.50      C2   H  
ATOM   4913  HG3 GLU A 340     -27.553 -27.344 -32.574  1.00 78.50      C2   H  
ATOM   4914  N   GLN A 341     -29.219 -29.586 -28.289  1.00 80.06      C2   N  
ATOM   4915  CA  GLN A 341     -29.679 -29.174 -26.979  1.00 80.06      C2   C  
ATOM   4916  C   GLN A 341     -28.537 -29.264 -25.932  1.00 80.06      C2   C  
ATOM   4917  O   GLN A 341     -28.290 -28.315 -25.202  1.00 80.06      C2   O  
ATOM   4918  CB  GLN A 341     -30.941 -30.059 -26.598  1.00 80.06      C2   C  
ATOM   4919  CG  GLN A 341     -32.097 -29.886 -27.597  1.00 80.06      C2   C  
ATOM   4920  CD  GLN A 341     -33.357 -30.630 -27.251  1.00 80.06      C2   C  
ATOM   4921  NE2 GLN A 341     -34.081 -31.062 -28.232  1.00 80.06      C2   N  
ATOM   4922  OE1 GLN A 341     -33.650 -30.852 -26.096  1.00 80.06      C2   O  
ATOM   4923  H   GLN A 341     -29.251 -30.555 -28.570  1.00 80.06      C2   H  
ATOM   4924  HA  GLN A 341     -29.995 -28.144 -27.149  1.00 80.06      C2   H  
ATOM   4925  HB2 GLN A 341     -30.666 -31.114 -26.594  1.00 80.06      C2   H  
ATOM   4926  HB3 GLN A 341     -31.226 -29.693 -25.612  1.00 80.06      C2   H  
ATOM   4927  HG2 GLN A 341     -32.305 -28.820 -27.504  1.00 80.06      C2   H  
ATOM   4928  HG3 GLN A 341     -31.684 -30.168 -28.565  1.00 80.06      C2   H  
ATOM   4929 HE21 GLN A 341     -33.841 -30.890 -29.198  1.00 80.06      C2   H  
ATOM   4930 HE22 GLN A 341     -34.726 -31.816 -28.043  1.00 80.06      C2   H  
ATOM   4931  N   LEU A 342     -27.759 -30.339 -25.971  1.00 81.31      C2   N  
ATOM   4932  CA  LEU A 342     -26.623 -30.473 -25.103  1.00 81.31      C2   C  
ATOM   4933  C   LEU A 342     -25.551 -29.422 -25.377  1.00 81.31      C2   C  
ATOM   4934  O   LEU A 342     -25.001 -28.874 -24.411  1.00 81.31      C2   O  
ATOM   4935  CB  LEU A 342     -25.956 -31.923 -25.208  1.00 81.31      C2   C  
ATOM   4936  CG  LEU A 342     -26.819 -33.188 -25.287  1.00 81.31      C2   C  
ATOM   4937  CD1 LEU A 342     -25.958 -34.466 -25.551  1.00 81.31      C2   C  
ATOM   4938  CD2 LEU A 342     -27.649 -33.226 -24.018  1.00 81.31      C2   C
[truncated: 24,880,620 more chars]
