# Supplementary material for: Structural dynamics of Na+ and Ca2+ interactions with full-size mammalian NCX
Source: Commun Biol. 2024 Apr 16;7:463. doi: 10.1038/s42003-024-06159-9 (PMC11021524; doi:10.1038/s42003-024-06159-9)
Supplement: Supplementary file 4 — Supplementary Data 2 [file 42003_2024_6159_MOESM4_ESM.zip › NCX14-wCa_replica3-output.pdb]

ATOM      1  N   GLU A  33     -14.580  24.573  61.750  1.00 27.64      C2   N  
ATOM      2  CA  GLU A  33     -14.931  23.455  62.715  1.00 27.64      C2   C  
ATOM      3  C   GLU A  33     -16.010  22.439  62.094  1.00 27.64      C2   C  
ATOM      4  O   GLU A  33     -16.285  21.412  62.712  1.00 27.64      C2   O  
ATOM      5  CB  GLU A  33     -15.386  24.047  64.065  1.00 27.64      C2   C  
ATOM      6  CG  GLU A  33     -14.471  25.166  64.681  1.00 27.64      C2   C  
ATOM      7  CD  GLU A  33     -13.002  24.796  64.926  1.00 27.64      C2   C  
ATOM      8  OE1 GLU A  33     -12.114  25.656  64.540  1.00 27.64      C2   O  
ATOM      9  OE2 GLU A  33     -12.798  23.814  65.661  1.00 27.64      C2   O  
ATOM     10  HA  GLU A  33     -13.998  22.952  62.969  1.00 27.64      C2   H  
ATOM     11  HB2 GLU A  33     -16.420  24.348  63.899  1.00 27.64      C2   H  
ATOM     12  HB3 GLU A  33     -15.497  23.338  64.885  1.00 27.64      C2   H  
ATOM     13  HG2 GLU A  33     -14.412  25.980  63.959  1.00 27.64      C2   H  
ATOM     14  HG3 GLU A  33     -14.914  25.478  65.627  1.00 27.64      C2   H  
ATOM     15  H1  GLU A  33     -13.693  24.952  62.047  1.00 27.64      C2   H  
ATOM     16  H2  GLU A  33     -14.283  23.996  60.976  1.00 27.64      C2   H  
ATOM     17  N   THR A  34     -16.599  22.691  60.903  1.00 25.69      C2   N  
ATOM     18  CA  THR A  34     -17.776  21.990  60.436  1.00 25.69      C2   C  
ATOM     19  C   THR A  34     -17.371  21.154  59.209  1.00 25.69      C2   C  
ATOM     20  O   THR A  34     -18.126  20.302  58.747  1.00 25.69      C2   O  
ATOM     21  CB  THR A  34     -18.820  23.089  60.032  1.00 25.69      C2   C  
ATOM     22  CG2 THR A  34     -20.156  22.500  59.554  1.00 25.69      C2   C  
ATOM     23  OG1 THR A  34     -19.100  23.868  61.167  1.00 25.69      C2   O  
ATOM     24  H   THR A  34     -16.150  23.427  60.376  1.00 25.69      C2   H  
ATOM     25  HA  THR A  34     -18.211  21.391  61.236  1.00 25.69      C2   H  
ATOM     26  HB  THR A  34     -18.380  23.773  59.306  1.00 25.69      C2   H  
ATOM     27  HG1 THR A  34     -18.321  24.343  61.466  1.00 25.69      C2   H  
ATOM     28 HG21 THR A  34     -20.465  21.747  60.279  1.00 25.69      C2   H  
ATOM     29 HG22 THR A  34     -20.828  23.359  59.566  1.00 25.69      C2   H  
ATOM     30 HG23 THR A  34     -20.011  22.096  58.552  1.00 25.69      C2   H  
ATOM     31  N   GLU A  35     -16.139  21.300  58.711  1.00 26.89      C2   N  
ATOM     32  CA  GLU A  35     -15.593  20.553  57.644  1.00 26.89      C2   C  
ATOM     33  C   GLU A  35     -15.496  19.028  57.990  1.00 26.89      C2   C  
ATOM     34  O   GLU A  35     -14.941  18.758  59.073  1.00 26.89      C2   O  
ATOM     35  CB  GLU A  35     -14.149  21.126  57.365  1.00 26.89      C2   C  
ATOM     36  CG  GLU A  35     -13.826  22.637  57.237  1.00 26.89      C2   C  
ATOM     37  CD  GLU A  35     -13.830  23.333  58.614  1.00 26.89      C2   C  
ATOM     38  OE1 GLU A  35     -12.924  23.175  59.392  1.00 26.89      C2   O  
ATOM     39  OE2 GLU A  35     -14.832  24.044  58.812  1.00 26.89      C2   O  
ATOM     40  H   GLU A  35     -15.593  22.114  58.955  1.00 26.89      C2   H  
ATOM     41  HA  GLU A  35     -16.232  20.681  56.771  1.00 26.89      C2   H  
ATOM     42  HB2 GLU A  35     -13.509  20.767  58.171  1.00 26.89      C2   H  
ATOM     43  HB3 GLU A  35     -13.786  20.802  56.390  1.00 26.89      C2   H  
ATOM     44  HG2 GLU A  35     -12.809  22.793  56.879  1.00 26.89      C2   H  
ATOM     45  HG3 GLU A  35     -14.469  23.172  56.538  1.00 26.89      C2   H  
ATOM     46  N   MET A  36     -16.007  18.024  57.225  1.00 24.88      C2   N  
ATOM     47  CA  MET A  36     -15.697  16.586  57.267  1.00 24.88      C2   C  
ATOM     48  C   MET A  36     -14.446  16.232  56.456  1.00 24.88      C2   C  
ATOM     49  O   MET A  36     -14.080  16.967  55.528  1.00 24.88      C2   O  
ATOM     50  CB  MET A  36     -16.931  15.724  56.936  1.00 24.88      C2   C  
ATOM     51  CG  MET A  36     -18.252  16.306  57.540  1.00 24.88      C2   C  
ATOM     52  SD  MET A  36     -19.766  15.338  57.487  1.00 24.88      C2   S  
ATOM     53  CE  MET A  36     -19.855  15.365  55.692  1.00 24.88      C2   C  
ATOM     54  H   MET A  36     -16.499  18.345  56.404  1.00 24.88      C2   H  
ATOM     55  HA  MET A  36     -15.524  16.324  58.311  1.00 24.88      C2   H  
ATOM     56  HB2 MET A  36     -17.000  15.503  55.871  1.00 24.88      C2   H  
ATOM     57  HB3 MET A  36     -16.805  14.749  57.406  1.00 24.88      C2   H  
ATOM     58  HG2 MET A  36     -18.228  16.434  58.622  1.00 24.88      C2   H  
ATOM     59  HG3 MET A  36     -18.324  17.360  57.273  1.00 24.88      C2   H  
ATOM     60  HE1 MET A  36     -20.875  15.187  55.352  1.00 24.88      C2   H  
ATOM     61  HE2 MET A  36     -19.556  16.355  55.350  1.00 24.88      C2   H  
ATOM     62  HE3 MET A  36     -19.210  14.623  55.220  1.00 24.88      C2   H  
ATOM     63  N   GLU A  37     -13.733  15.191  56.807  1.00 24.92      C2   N  
ATOM     64  CA  GLU A  37     -12.470  14.679  56.291  1.00 24.92      C2   C  
ATOM     65  C   GLU A  37     -12.626  14.135  54.820  1.00 24.92      C2   C  
ATOM     66  O   GLU A  37     -13.635  13.584  54.501  1.00 24.92      C2   O  
ATOM     67  CB  GLU A  37     -11.983  13.578  57.307  1.00 24.92      C2   C  
ATOM     68  CG  GLU A  37     -11.776  13.926  58.782  1.00 24.92      C2   C  
ATOM     69  CD  GLU A  37     -13.069  13.941  59.660  1.00 24.92      C2   C  
ATOM     70  OE1 GLU A  37     -12.927  13.729  60.877  1.00 24.92      C2   O  
ATOM     71  OE2 GLU A  37     -14.220  14.128  59.216  1.00 24.92      C2   O  
ATOM     72  H   GLU A  37     -14.065  14.789  57.673  1.00 24.92      C2   H  
ATOM     73  HA  GLU A  37     -11.761  15.506  56.265  1.00 24.92      C2   H  
ATOM     74  HB2 GLU A  37     -12.595  12.677  57.315  1.00 24.92      C2   H  
ATOM     75  HB3 GLU A  37     -11.011  13.220  56.967  1.00 24.92      C2   H  
ATOM     76  HG2 GLU A  37     -11.205  13.069  59.142  1.00 24.92      C2   H  
ATOM     77  HG3 GLU A  37     -11.213  14.848  58.927  1.00 24.92      C2   H  
ATOM     78  N   GLY A  38     -11.619  14.371  53.955  1.00 24.67      C2   N  
ATOM     79  CA  GLY A  38     -11.440  13.740  52.700  1.00 24.67      C2   C  
ATOM     80  C   GLY A  38     -11.107  12.272  52.952  1.00 24.67      C2   C  
ATOM     81  O   GLY A  38     -10.307  11.927  53.766  1.00 24.67      C2   O  
ATOM     82  H   GLY A  38     -10.938  15.056  54.251  1.00 24.67      C2   H  
ATOM     83  HA2 GLY A  38     -12.371  13.809  52.138  1.00 24.67      C2   H  
ATOM     84  HA3 GLY A  38     -10.617  14.189  52.143  1.00 24.67      C2   H  
ATOM     85  N   GLU A  39     -11.749  11.340  52.194  1.00 26.14      C2   N  
ATOM     86  CA  GLU A  39     -11.620   9.895  52.206  1.00 26.14      C2   C  
ATOM     87  C   GLU A  39     -12.216   9.386  50.834  1.00 26.14      C2   C  
ATOM     88  O   GLU A  39     -13.422   9.131  50.790  1.00 26.14      C2   O  
ATOM     89  CB  GLU A  39     -12.381   9.344  53.408  1.00 26.14      C2   C  
ATOM     90  CG  GLU A  39     -11.928   9.582  54.899  1.00 26.14      C2   C  
ATOM     91  CD  GLU A  39     -12.873   8.840  55.811  1.00 26.14      C2   C  
ATOM     92  OE1 GLU A  39     -13.791   9.488  56.401  1.00 26.14      C2   O  
ATOM     93  OE2 GLU A  39     -12.847   7.567  55.830  1.00 26.14      C2   O  
ATOM     94  H   GLU A  39     -12.344  11.746  51.486  1.00 26.14      C2   H  
ATOM     95  HA  GLU A  39     -10.591   9.540  52.262  1.00 26.14      C2   H  
ATOM     96  HB2 GLU A  39     -13.363   9.817  53.393  1.00 26.14      C2   H  
ATOM     97  HB3 GLU A  39     -12.527   8.278  53.231  1.00 26.14      C2   H  
ATOM     98  HG2 GLU A  39     -10.882   9.289  54.994  1.00 26.14      C2   H  
ATOM     99  HG3 GLU A  39     -12.138  10.608  55.202  1.00 26.14      C2   H  
ATOM    100  N   GLY A  40     -11.378   9.223  49.813  1.00 27.39      C2   N  
ATOM    101  CA  GLY A  40     -11.613   8.385  48.614  1.00 27.39      C2   C  
ATOM    102  C   GLY A  40     -11.184   6.998  48.846  1.00 27.39      C2   C  
ATOM    103  O   GLY A  40     -11.491   6.476  49.921  1.00 27.39      C2   O  
ATOM    104  H   GLY A  40     -10.450   9.491  50.106  1.00 27.39      C2   H  
ATOM    105  HA2 GLY A  40     -12.697   8.285  48.561  1.00 27.39      C2   H  
ATOM    106  HA3 GLY A  40     -11.290   8.917  47.719  1.00 27.39      C2   H  
ATOM    107  N   ASN A  41     -10.558   6.494  47.803  1.00 30.06      C2   N  
ATOM    108  CA  ASN A  41      -9.839   5.212  47.820  1.00 30.06      C2   C  
ATOM    109  C   ASN A  41      -8.505   5.526  48.568  1.00 30.06      C2   C  
ATOM    110  O   ASN A  41      -8.462   5.310  49.797  1.00 30.06      C2   O  
ATOM    111  CB  ASN A  41      -9.581   4.527  46.477  1.00 30.06      C2   C  
ATOM    112  CG  ASN A  41     -10.878   4.141  45.746  1.00 30.06      C2   C  
ATOM    113  ND2 ASN A  41     -10.876   4.029  44.459  1.00 30.06      C2   N  
ATOM    114  OD1 ASN A  41     -11.874   3.916  46.447  1.00 30.06      C2   O  
ATOM    115  H   ASN A  41     -10.250   7.126  47.078  1.00 30.06      C2   H  
ATOM    116  HA  ASN A  41     -10.353   4.479  48.442  1.00 30.06      C2   H  
ATOM    117  HB2 ASN A  41      -8.970   5.189  45.864  1.00 30.06      C2   H  
ATOM    118  HB3 ASN A  41      -9.043   3.592  46.638  1.00 30.06      C2   H  
ATOM    119 HD21 ASN A  41     -11.604   3.518  43.979  1.00 30.06      C2   H  
ATOM    120 HD22 ASN A  41     -10.108   4.423  43.934  1.00 30.06      C2   H  
ATOM    121  N   GLU A  42      -7.452   5.949  47.886  1.00 34.31      C2   N  
ATOM    122  CA  GLU A  42      -6.127   5.995  48.411  1.00 34.31      C2   C  
ATOM    123  C   GLU A  42      -5.866   7.014  49.533  1.00 34.31      C2   C  
ATOM    124  O   GLU A  42      -5.113   6.830  50.461  1.00 34.31      C2   O  
ATOM    125  CB  GLU A  42      -5.114   6.161  47.236  1.00 34.31      C2   C  
ATOM    126  CG  GLU A  42      -5.146   7.515  46.496  1.00 34.31      C2   C  
ATOM    127  CD  GLU A  42      -6.150   7.673  45.348  1.00 34.31      C2   C  
ATOM    128  OE1 GLU A  42      -7.207   7.071  45.435  1.00 34.31      C2   O  
ATOM    129  OE2 GLU A  42      -5.850   8.303  44.323  1.00 34.31      C2   O  
ATOM    130  H   GLU A  42      -7.517   6.033  46.882  1.00 34.31      C2   H  
ATOM    131  HA  GLU A  42      -5.951   4.999  48.819  1.00 34.31      C2   H  
ATOM    132  HB2 GLU A  42      -4.138   5.795  47.557  1.00 34.31      C2   H  
ATOM    133  HB3 GLU A  42      -5.266   5.373  46.498  1.00 34.31      C2   H  
ATOM    134  HG2 GLU A  42      -5.243   8.389  47.141  1.00 34.31      C2   H  
ATOM    135  HG3 GLU A  42      -4.151   7.494  46.053  1.00 34.31      C2   H  
ATOM    136  N   THR A  43      -6.520   8.171  49.430  1.00 39.28      C2   N  
ATOM    137  CA  THR A  43      -6.586   9.187  50.489  1.00 39.28      C2   C  
ATOM    138  C   THR A  43      -7.486   8.748  51.663  1.00 39.28      C2   C  
ATOM    139  O   THR A  43      -8.637   8.340  51.446  1.00 39.28      C2   O  
ATOM    140  CB  THR A  43      -7.127  10.544  49.848  1.00 39.28      C2   C  
ATOM    141  CG2 THR A  43      -6.212  11.180  48.870  1.00 39.28      C2   C  
ATOM    142  OG1 THR A  43      -8.448  10.563  49.345  1.00 39.28      C2   O  
ATOM    143  H   THR A  43      -7.191   8.305  48.687  1.00 39.28      C2   H  
ATOM    144  HA  THR A  43      -5.596   9.403  50.890  1.00 39.28      C2   H  
ATOM    145  HB  THR A  43      -7.164  11.280  50.650  1.00 39.28      C2   H  
ATOM    146  HG1 THR A  43      -8.353  10.029  48.553  1.00 39.28      C2   H  
ATOM    147 HG21 THR A  43      -6.391  12.251  48.778  1.00 39.28      C2   H  
ATOM    148 HG22 THR A  43      -5.165  11.011  49.120  1.00 39.28      C2   H  
ATOM    149 HG23 THR A  43      -6.345  10.908  47.822  1.00 39.28      C2   H  
ATOM    150  N   GLY A  44      -7.035   9.030  52.907  1.00 38.41      C2   N  
ATOM    151  CA  GLY A  44      -7.809   8.886  54.167  1.00 38.41      C2   C  
ATOM    152  C   GLY A  44      -7.416  10.019  55.102  1.00 38.41      C2   C  
ATOM    153  O   GLY A  44      -6.198  10.266  55.176  1.00 38.41      C2   O  
ATOM    154  H   GLY A  44      -6.056   9.262  52.989  1.00 38.41      C2   H  
ATOM    155  HA2 GLY A  44      -8.868   8.755  53.945  1.00 38.41      C2   H  
ATOM    156  HA3 GLY A  44      -7.465   7.975  54.658  1.00 38.41      C2   H  
ATOM    157  N   GLU A  45      -8.334  10.554  55.877  1.00 43.75      C2   N  
ATOM    158  CA  GLU A  45      -8.256  11.415  57.023  1.00 43.75      C2   C  
ATOM    159  C   GLU A  45      -7.723  12.826  56.629  1.00 43.75      C2   C  
ATOM    160  O   GLU A  45      -7.018  13.488  57.406  1.00 43.75      C2   O  
ATOM    161  CB  GLU A  45      -7.385  10.811  58.223  1.00 43.75      C2   C  
ATOM    162  CG  GLU A  45      -8.182   9.977  59.163  1.00 43.75      C2   C  
ATOM    163  CD  GLU A  45      -7.490   9.373  60.319  1.00 43.75      C2   C  
ATOM    164  OE1 GLU A  45      -6.244   9.246  60.257  1.00 43.75      C2   O  
ATOM    165  OE2 GLU A  45      -8.235   8.932  61.221  1.00 43.75      C2   O  
ATOM    166  H   GLU A  45      -9.289  10.310  55.657  1.00 43.75      C2   H  
ATOM    167  HA  GLU A  45      -9.291  11.591  57.315  1.00 43.75      C2   H  
ATOM    168  HB2 GLU A  45      -6.524  10.253  57.856  1.00 43.75      C2   H  
ATOM    169  HB3 GLU A  45      -6.853  11.623  58.718  1.00 43.75      C2   H  
ATOM    170  HG2 GLU A  45      -9.074  10.542  59.434  1.00 43.75      C2   H  
ATOM    171  HG3 GLU A  45      -8.577   9.193  58.516  1.00 43.75      C2   H  
ATOM    172  N   CYS A  46      -8.044  13.379  55.499  1.00 48.97      C2   N  
ATOM    173  CA  CYS A  46      -7.450  14.626  55.042  1.00 48.97      C2   C  
ATOM    174  C   CYS A  46      -8.215  15.765  55.698  1.00 48.97      C2   C  
ATOM    175  O   CYS A  46      -9.402  15.907  55.350  1.00 48.97      C2   O  
ATOM    176  CB  CYS A  46      -7.375  14.818  53.513  1.00 48.97      C2   C  
ATOM    177  SG  CYS A  46      -6.535  13.496  52.605  1.00 48.97      C2   S  
ATOM    178  H   CYS A  46      -8.594  12.892  54.807  1.00 48.97      C2   H  
ATOM    179  HA  CYS A  46      -6.425  14.622  55.412  1.00 48.97      C2   H  
ATOM    180  HB2 CYS A  46      -8.312  15.086  53.025  1.00 48.97      C2   H  
ATOM    181  HB3 CYS A  46      -6.762  15.711  53.391  1.00 48.97      C2   H  
ATOM    182  HG  CYS A  46      -5.241  13.762  52.805  1.00 48.97      C2   H  
ATOM    183  N   THR A  47      -7.612  16.530  56.628  1.00 47.34      C2   N  
ATOM    184  CA  THR A  47      -8.337  17.607  57.306  1.00 47.34      C2   C  
ATOM    185  C   THR A  47      -8.278  18.932  56.513  1.00 47.34      C2   C  
ATOM    186  O   THR A  47      -7.257  19.678  56.391  1.00 47.34      C2   O  
ATOM    187  CB  THR A  47      -7.789  17.998  58.759  1.00 47.34      C2   C  
ATOM    188  CG2 THR A  47      -8.722  18.809  59.606  1.00 47.34      C2   C  
ATOM    189  OG1 THR A  47      -7.369  16.769  59.420  1.00 47.34      C2   O  
ATOM    190  H   THR A  47      -6.641  16.404  56.876  1.00 47.34      C2   H  
ATOM    191  HA  THR A  47      -9.349  17.212  57.392  1.00 47.34      C2   H  
ATOM    192  HB  THR A  47      -6.953  18.684  58.620  1.00 47.34      C2   H  
ATOM    193  HG1 THR A  47      -6.684  16.363  58.885  1.00 47.34      C2   H  
ATOM    194 HG21 THR A  47      -8.264  19.294  60.468  1.00 47.34      C2   H  
ATOM    195 HG22 THR A  47      -9.123  19.609  58.984  1.00 47.34      C2   H  
ATOM    196 HG23 THR A  47      -9.637  18.287  59.885  1.00 47.34      C2   H  
ATOM    197  N   GLY A  48      -9.377  19.310  55.858  1.00 31.02      C2   N  
ATOM    198  CA  GLY A  48     -10.697  18.686  55.669  1.00 32.28      C2   C  
ATOM    199  C   GLY A  48     -10.875  18.752  54.110  1.00 31.44      C2   C  
ATOM    200  O   GLY A  48      -9.985  19.232  53.376  1.00 32.07      C2   O  
ATOM    201  H   GLY A  48      -9.227  20.195  55.394  1.00 31.02      C2   H  
ATOM    202  HA2 GLY A  48     -10.995  17.732  56.106  1.00 32.28      C2   H  
ATOM    203  HA3 GLY A  48     -11.420  19.360  56.128  1.00 32.28      C2   H  
ATOM    204  N   SER A  49     -12.046  18.297  53.661  1.00 31.02      C2   N  
ATOM    205  CA  SER A  49     -12.352  18.164  52.225  1.00 30.54      C2   C  
ATOM    206  C   SER A  49     -12.477  19.559  51.579  1.00 30.29      C2   C  
ATOM    207  O   SER A  49     -12.929  20.501  52.309  1.00 30.82      C2   O  
ATOM    208  CB  SER A  49     -13.645  17.323  52.140  1.00  0.00      C2   C  
ATOM    209  OG  SER A  49     -14.766  17.774  52.967  1.00  0.00      C2   O  
ATOM    210  H   SER A  49     -12.802  17.962  54.240  1.00 31.02      C2   H  
ATOM    211  HA  SER A  49     -11.546  17.607  51.748  1.00 30.54      C2   H  
ATOM    212  HB2 SER A  49     -14.055  17.190  51.138  1.00  0.00      C2   H  
ATOM    213  HB3 SER A  49     -13.271  16.410  52.604  1.00  0.00      C2   H  
ATOM    214  HG  SER A  49     -14.658  17.409  53.849  1.00  0.00      C2   H  
ATOM    215  N   TYR A  50     -12.022  19.685  50.307  1.00 27.98      C2   N  
ATOM    216  CA  TYR A  50     -12.200  20.934  49.443  1.00 27.56      C2   C  
ATOM    217  C   TYR A  50     -11.012  21.942  49.653  1.00 27.51      C2   C  
ATOM    218  O   TYR A  50     -11.025  23.017  49.000  1.00 28.08      C2   O  
ATOM    219  CB  TYR A  50     -13.495  21.645  49.561  1.00  0.00      C2   C  
ATOM    220  CG  TYR A  50     -14.742  20.828  49.178  1.00  0.00      C2   C  
ATOM    221  CD1 TYR A  50     -15.060  20.562  47.829  1.00  0.00      C2   C  
ATOM    222  CD2 TYR A  50     -15.477  20.260  50.206  1.00  0.00      C2   C  
ATOM    223  CE1 TYR A  50     -16.164  19.757  47.490  1.00  0.00      C2   C  
ATOM    224  CE2 TYR A  50     -16.548  19.361  49.889  1.00  0.00      C2   C  
ATOM    225  CZ  TYR A  50     -16.927  19.127  48.520  1.00  0.00      C2   C  
ATOM    226  OH  TYR A  50     -18.059  18.424  48.274  1.00  0.00      C2   O  
ATOM    227  H   TYR A  50     -11.413  18.945  49.989  1.00 27.98      C2   H  
ATOM    228  HA  TYR A  50     -12.131  20.619  48.402  1.00 27.56      C2   H  
ATOM    229  HB2 TYR A  50     -13.699  22.091  50.534  1.00  0.00      C2   H  
ATOM    230  HB3 TYR A  50     -13.476  22.591  49.020  1.00  0.00      C2   H  
ATOM    231  HD1 TYR A  50     -14.546  20.965  46.969  1.00  0.00      C2   H  
ATOM    232  HD2 TYR A  50     -15.222  20.462  51.236  1.00  0.00      C2   H  
ATOM    233  HE1 TYR A  50     -16.469  19.605  46.465  1.00  0.00      C2   H  
ATOM    234  HE2 TYR A  50     -17.039  18.937  50.752  1.00  0.00      C2   H  
ATOM    235  HH  TYR A  50     -18.169  18.509  47.324  1.00  0.00      C2   H  
ATOM    236  N   TYR A  51     -10.009  21.600  50.505  1.00101.14      C2   N  
ATOM    237  CA  TYR A  51      -8.799  22.341  50.689  1.00101.14      C2   C  
ATOM    238  C   TYR A  51      -7.885  22.160  49.439  1.00101.14      C2   C  
ATOM    239  O   TYR A  51      -7.629  21.016  49.083  1.00101.14      C2   O  
ATOM    240  CB  TYR A  51      -8.033  21.840  51.972  1.00101.14      C2   C  
ATOM    241  CG  TYR A  51      -8.460  22.362  53.287  1.00101.14      C2   C  
ATOM    242  CD1 TYR A  51      -7.484  22.446  54.284  1.00101.14      C2   C  
ATOM    243  CD2 TYR A  51      -9.820  22.725  53.639  1.00101.14      C2   C  
ATOM    244  CE1 TYR A  51      -7.858  22.744  55.595  1.00101.14      C2   C  
ATOM    245  CE2 TYR A  51     -10.203  22.932  54.973  1.00101.14      C2   C  
ATOM    246  CZ  TYR A  51      -9.220  22.930  55.947  1.00101.14      C2   C  
ATOM    247  OH  TYR A  51      -9.506  23.298  57.190  1.00101.14      C2   O  
ATOM    248  H   TYR A  51      -9.998  20.720  51.001  1.00101.14      C2   H  
ATOM    249  HA  TYR A  51      -9.008  23.409  50.749  1.00101.14      C2   H  
ATOM    250  HB2 TYR A  51      -8.060  20.750  51.983  1.00101.14      C2   H  
ATOM    251  HB3 TYR A  51      -6.997  22.148  51.831  1.00101.14      C2   H  
ATOM    252  HD1 TYR A  51      -6.424  22.382  54.084  1.00101.14      C2   H  
ATOM    253  HD2 TYR A  51     -10.515  22.464  52.854  1.00101.14      C2   H  
ATOM    254  HE1 TYR A  51      -7.074  22.934  56.314  1.00101.14      C2   H  
ATOM    255  HE2 TYR A  51     -11.218  23.085  55.307  1.00101.14      C2   H  
ATOM    256  HH  TYR A  51      -8.725  23.349  57.746  1.00101.14      C2   H  
ATOM    257  N   CYS A  52      -7.347  23.287  48.869  1.00 90.94      C2   N  
ATOM    258  CA  CYS A  52      -6.271  23.202  47.833  1.00 90.94      C2   C  
ATOM    259  C   CYS A  52      -4.955  22.725  48.476  1.00 90.94      C2   C  
ATOM    260  O   CYS A  52      -4.800  22.947  49.695  1.00 90.94      C2   O  
ATOM    261  CB  CYS A  52      -6.127  24.609  47.096  1.00 90.94      C2   C  
ATOM    262  SG  CYS A  52      -7.612  24.971  46.122  1.00 90.94      C2   S  
ATOM    263  H   CYS A  52      -7.469  24.200  49.284  1.00 90.94      C2   H  
ATOM    264  HA  CYS A  52      -6.404  22.404  47.102  1.00 90.94      C2   H  
ATOM    265  HB2 CYS A  52      -6.107  25.468  47.766  1.00 90.94      C2   H  
ATOM    266  HB3 CYS A  52      -5.154  24.701  46.613  1.00 90.94      C2   H  
ATOM    267  HG  CYS A  52      -7.198  23.964  45.348  1.00 90.94      C2   H  
ATOM    268  N   LYS A  53      -3.976  22.207  47.722  1.00 84.45      C2   N  
ATOM    269  CA  LYS A  53      -2.549  22.006  47.984  1.00 84.45      C2   C  
ATOM    270  C   LYS A  53      -1.800  23.228  47.599  1.00 84.45      C2   C  
ATOM    271  O   LYS A  53      -2.362  24.032  46.753  1.00 84.45      C2   O  
ATOM    272  CB  LYS A  53      -2.157  20.628  47.373  1.00 84.45      C2   C  
ATOM    273  CG  LYS A  53      -1.578  20.689  45.927  1.00 84.45      C2   C  
ATOM    274  CD  LYS A  53      -1.555  19.277  45.354  1.00 84.45      C2   C  
ATOM    275  CE  LYS A  53      -0.963  19.147  43.892  1.00 84.45      C2   C  
ATOM    276  NZ  LYS A  53      -1.469  17.960  43.200  1.00 84.45      C2   N  
ATOM    277  H   LYS A  53      -4.121  22.143  46.725  1.00 84.45      C2   H  
ATOM    278  HA  LYS A  53      -2.498  21.973  49.072  1.00 84.45      C2   H  
ATOM    279  HB2 LYS A  53      -1.338  20.163  47.921  1.00 84.45      C2   H  
ATOM    280  HB3 LYS A  53      -3.029  19.981  47.465  1.00 84.45      C2   H  
ATOM    281  HG2 LYS A  53      -2.182  21.403  45.365  1.00 84.45      C2   H  
ATOM    282  HG3 LYS A  53      -0.561  21.080  45.882  1.00 84.45      C2   H  
ATOM    283  HD2 LYS A  53      -1.060  18.559  46.007  1.00 84.45      C2   H  
ATOM    284  HD3 LYS A  53      -2.616  19.026  45.343  1.00 84.45      C2   H  
ATOM    285  HE2 LYS A  53      -1.073  20.054  43.297  1.00 84.45      C2   H  
ATOM    286  HE3 LYS A  53       0.127  19.178  43.880  1.00 84.45      C2   H  
ATOM    287  HZ1 LYS A  53      -2.475  17.947  43.108  1.00 84.45      C2   H  
ATOM    288  HZ2 LYS A  53      -1.038  18.010  42.288  1.00 84.45      C2   H  
ATOM    289  HZ3 LYS A  53      -1.278  17.078  43.653  1.00 84.45      C2   H  
ATOM    290  N   LYS A  54      -0.602  23.366  48.053  1.00 84.18      C2   N  
ATOM    291  CA  LYS A  54       0.373  24.397  47.675  1.00 84.18      C2   C  
ATOM    292  C   LYS A  54       0.648  24.284  46.185  1.00 84.18      C2   C  
ATOM    293  O   LYS A  54       0.596  23.190  45.640  1.00 84.18      C2   O  
ATOM    294  CB  LYS A  54       1.676  24.226  48.525  1.00 84.18      C2   C  
ATOM    295  CG  LYS A  54       1.537  24.416  50.075  1.00 84.18      C2   C  
ATOM    296  CD  LYS A  54       2.766  25.219  50.584  1.00 84.18      C2   C  
ATOM    297  CE  LYS A  54       2.858  25.332  52.141  1.00 84.18      C2   C  
ATOM    298  NZ  LYS A  54       2.027  26.439  52.764  1.00 84.18      C2   N  
ATOM    299  H   LYS A  54      -0.405  22.573  48.646  1.00 84.18      C2   H  
ATOM    300  HA  LYS A  54       0.005  25.389  47.939  1.00 84.18      C2   H  
ATOM    301  HB2 LYS A  54       1.933  23.174  48.399  1.00 84.18      C2   H  
ATOM    302  HB3 LYS A  54       2.501  24.813  48.121  1.00 84.18      C2   H  
ATOM    303  HG2 LYS A  54       0.613  24.973  50.230  1.00 84.18      C2   H  
ATOM    304  HG3 LYS A  54       1.414  23.429  50.520  1.00 84.18      C2   H  
ATOM    305  HD2 LYS A  54       3.687  24.685  50.350  1.00 84.18      C2   H  
ATOM    306  HD3 LYS A  54       2.837  26.188  50.090  1.00 84.18      C2   H  
ATOM    307  HE2 LYS A  54       2.637  24.313  52.458  1.00 84.18      C2   H  
ATOM    308  HE3 LYS A  54       3.893  25.483  52.447  1.00 84.18      C2   H  
ATOM    309  HZ1 LYS A  54       2.440  27.331  52.531  1.00 84.18      C2   H  
ATOM    310  HZ2 LYS A  54       1.057  26.362  52.493  1.00 84.18      C2   H  
ATOM    311  HZ3 LYS A  54       1.995  26.236  53.753  1.00 84.18      C2   H  
ATOM    312  N   GLY A  55       0.719  25.419  45.452  1.00 72.64      C2   N  
ATOM    313  CA  GLY A  55       1.021  25.403  43.984  1.00 72.64      C2   C  
ATOM    314  C   GLY A  55       2.560  25.571  43.737  1.00 72.64      C2   C  
ATOM    315  O   GLY A  55       3.316  25.962  44.668  1.00 72.64      C2   O  
ATOM    316  H   GLY A  55       0.492  26.293  45.905  1.00 72.64      C2   H  
ATOM    317  HA2 GLY A  55       0.753  24.390  43.681  1.00 72.64      C2   H  
ATOM    318  HA3 GLY A  55       0.488  26.165  43.415  1.00 72.64      C2   H  
ATOM    319  N   VAL A  56       2.941  25.401  42.473  1.00 67.04      C2   N  
ATOM    320  CA  VAL A  56       4.356  25.609  41.988  1.00 67.04      C2   C  
ATOM    321  C   VAL A  56       4.603  27.087  41.856  1.00 67.04      C2   C  
ATOM    322  O   VAL A  56       5.639  27.543  42.279  1.00 67.04      C2   O  
ATOM    323  CB  VAL A  56       4.541  24.837  40.638  1.00 67.04      C2   C  
ATOM    324  CG1 VAL A  56       5.881  25.087  39.904  1.00 67.04      C2   C  
ATOM    325  CG2 VAL A  56       4.206  23.339  40.672  1.00 67.04      C2   C  
ATOM    326  H   VAL A  56       2.249  25.183  41.770  1.00 67.04      C2   H  
ATOM    327  HA  VAL A  56       5.080  25.228  42.708  1.00 67.04      C2   H  
ATOM    328  HB  VAL A  56       3.730  25.242  40.033  1.00 67.04      C2   H  
ATOM    329 HG11 VAL A  56       6.640  25.119  40.686  1.00 67.04      C2   H  
ATOM    330 HG12 VAL A  56       6.186  24.189  39.367  1.00 67.04      C2   H  
ATOM    331 HG13 VAL A  56       5.963  25.912  39.196  1.00 67.04      C2   H  
ATOM    332 HG21 VAL A  56       3.947  23.038  39.657  1.00 67.04      C2   H  
ATOM    333 HG22 VAL A  56       5.084  22.720  40.855  1.00 67.04      C2   H  
ATOM    334 HG23 VAL A  56       3.447  23.099  41.417  1.00 67.04      C2   H  
ATOM    335  N   ILE A  57       3.646  27.737  41.279  1.00 65.53      C2   N  
ATOM    336  CA  ILE A  57       3.666  29.063  40.728  1.00 65.53      C2   C  
ATOM    337  C   ILE A  57       2.337  29.794  41.071  1.00 65.53      C2   C  
ATOM    338  O   ILE A  57       2.359  30.993  41.208  1.00 65.53      C2   O  
ATOM    339  CB  ILE A  57       3.837  28.979  39.140  1.00 65.53      C2   C  
ATOM    340  CG1 ILE A  57       4.628  30.145  38.544  1.00 65.53      C2   C  
ATOM    341  CG2 ILE A  57       2.593  28.466  38.455  1.00 65.53      C2   C  
ATOM    342  CD1 ILE A  57       4.871  29.937  37.060  1.00 65.53      C2   C  
ATOM    343  H   ILE A  57       2.835  27.172  41.072  1.00 65.53      C2   H  
ATOM    344  HA  ILE A  57       4.499  29.648  41.116  1.00 65.53      C2   H  
ATOM    345  HB  ILE A  57       4.565  28.191  38.946  1.00 65.53      C2   H  
ATOM    346 HG12 ILE A  57       3.965  30.999  38.686  1.00 65.53      C2   H  
ATOM    347 HG13 ILE A  57       5.619  30.399  38.920  1.00 65.53      C2   H  
ATOM    348 HG21 ILE A  57       2.783  28.148  37.430  1.00 65.53      C2   H  
ATOM    349 HG22 ILE A  57       2.287  27.523  38.909  1.00 65.53      C2   H  
ATOM    350 HG23 ILE A  57       1.779  29.189  38.408  1.00 65.53      C2   H  
ATOM    351 HD11 ILE A  57       4.172  29.446  36.382  1.00 65.53      C2   H  
ATOM    352 HD12 ILE A  57       4.829  30.887  36.528  1.00 65.53      C2   H  
ATOM    353 HD13 ILE A  57       5.810  29.426  36.844  1.00 65.53      C2   H  
ATOM    354  N   LEU A  58       1.315  29.007  41.376  1.00 69.62      C2   N  
ATOM    355  CA  LEU A  58       0.066  29.656  41.698  1.00 69.62      C2   C  
ATOM    356  C   LEU A  58       0.022  29.790  43.246  1.00 69.62      C2   C  
ATOM    357  O   LEU A  58       0.323  28.822  43.943  1.00 69.62      C2   O  
ATOM    358  CB  LEU A  58      -1.085  28.797  41.084  1.00 69.62      C2   C  
ATOM    359  CG  LEU A  58      -2.560  29.364  41.185  1.00 69.62      C2   C  
ATOM    360  CD1 LEU A  58      -2.848  30.544  40.210  1.00 69.62      C2   C  
ATOM    361  CD2 LEU A  58      -3.667  28.270  41.184  1.00 69.62      C2   C  
ATOM    362  H   LEU A  58       1.336  28.019  41.168  1.00 69.62      C2   H  
ATOM    363  HA  LEU A  58      -0.077  30.631  41.232  1.00 69.62      C2   H  
ATOM    364  HB2 LEU A  58      -0.940  28.493  40.047  1.00 69.62      C2   H  
ATOM    365  HB3 LEU A  58      -1.171  27.818  41.555  1.00 69.62      C2   H  
ATOM    366  HG  LEU A  58      -2.571  29.868  42.151  1.00 69.62      C2   H  
ATOM    367 HD11 LEU A  58      -3.606  30.329  39.457  1.00 69.62      C2   H  
ATOM    368 HD12 LEU A  58      -3.111  31.519  40.619  1.00 69.62      C2   H  
ATOM    369 HD13 LEU A  58      -1.972  30.810  39.619  1.00 69.62      C2   H  
ATOM    370 HD21 LEU A  58      -3.554  27.543  40.380  1.00 69.62      C2   H  
ATOM    371 HD22 LEU A  58      -3.716  27.675  42.097  1.00 69.62      C2   H  
ATOM    372 HD23 LEU A  58      -4.662  28.714  41.225  1.00 69.62      C2   H  
ATOM    373  N   PRO A  59      -0.416  30.974  43.815  1.00 79.88      C2   N  
ATOM    374  CA  PRO A  59      -0.820  31.105  45.223  1.00 79.88      C2   C  
ATOM    375  C   PRO A  59      -2.203  30.404  45.519  1.00 79.88      C2   C  
ATOM    376  O   PRO A  59      -3.057  30.356  44.656  1.00 79.88      C2   O  
ATOM    377  CB  PRO A  59      -0.848  32.592  45.459  1.00 79.88      C2   C  
ATOM    378  CG  PRO A  59      -1.185  33.257  44.099  1.00 79.88      C2   C  
ATOM    379  CD  PRO A  59      -0.537  32.308  43.116  1.00 79.88      C2   C  
ATOM    380  HA  PRO A  59      -0.035  30.709  45.868  1.00 79.88      C2   H  
ATOM    381  HB2 PRO A  59      -1.480  33.006  46.245  1.00 79.88      C2   H  
ATOM    382  HB3 PRO A  59       0.137  32.993  45.700  1.00 79.88      C2   H  
ATOM    383  HG2 PRO A  59      -2.258  33.349  43.930  1.00 79.88      C2   H  
ATOM    384  HG3 PRO A  59      -0.836  34.283  43.984  1.00 79.88      C2   H  
ATOM    385  HD2 PRO A  59      -1.103  32.171  42.194  1.00 79.88      C2   H  
ATOM    386  HD3 PRO A  59       0.450  32.664  42.821  1.00 79.88      C2   H  
ATOM    387  N   ILE A  60      -2.435  30.158  46.806  1.00 88.35      C2   N  
ATOM    388  CA  ILE A  60      -3.715  29.746  47.278  1.00 88.35      C2   C  
ATOM    389  C   ILE A  60      -4.673  30.990  47.517  1.00 88.35      C2   C  
ATOM    390  O   ILE A  60      -4.300  31.986  48.109  1.00 88.35      C2   O  
ATOM    391  CB  ILE A  60      -3.726  28.828  48.501  1.00 88.35      C2   C  
ATOM    392  CG1 ILE A  60      -2.981  27.449  48.157  1.00 88.35      C2   C  
ATOM    393  CG2 ILE A  60      -5.176  28.441  49.021  1.00 88.35      C2   C  
ATOM    394  CD1 ILE A  60      -2.575  26.571  49.392  1.00 88.35      C2   C  
ATOM    395  H   ILE A  60      -1.625  30.144  47.409  1.00 88.35      C2   H  
ATOM    396  HA  ILE A  60      -4.171  29.128  46.505  1.00 88.35      C2   H  
ATOM    397  HB  ILE A  60      -3.237  29.384  49.301  1.00 88.35      C2   H  
ATOM    398 HG12 ILE A  60      -3.534  26.858  47.427  1.00 88.35      C2   H  
ATOM    399 HG13 ILE A  60      -2.047  27.521  47.600  1.00 88.35      C2   H  
ATOM    400 HG21 ILE A  60      -5.028  27.833  49.913  1.00 88.35      C2   H  
ATOM    401 HG22 ILE A  60      -5.700  29.327  49.380  1.00 88.35      C2   H  
ATOM    402 HG23 ILE A  60      -5.766  27.955  48.243  1.00 88.35      C2   H  
ATOM    403 HD11 ILE A  60      -2.823  27.208  50.241  1.00 88.35      C2   H  
ATOM    404 HD12 ILE A  60      -3.108  25.620  49.409  1.00 88.35      C2   H  
ATOM    405 HD13 ILE A  60      -1.516  26.327  49.479  1.00 88.35      C2   H  
ATOM    406  N   TRP A  61      -5.881  30.860  47.017  1.00 94.64      C2   N  
ATOM    407  CA  TRP A  61      -6.999  31.736  47.258  1.00 94.64      C2   C  
ATOM    408  C   TRP A  61      -7.553  31.388  48.715  1.00 94.64      C2   C  
ATOM    409  O   TRP A  61      -8.258  30.377  48.860  1.00 94.64      C2   O  
ATOM    410  CB  TRP A  61      -8.016  31.626  46.092  1.00 94.64      C2   C  
ATOM    411  CG  TRP A  61      -9.009  32.716  45.807  1.00 94.64      C2   C  
ATOM    412  CD1 TRP A  61      -9.526  33.600  46.725  1.00 94.64      C2   C  
ATOM    413  CD2 TRP A  61      -9.764  32.882  44.579  1.00 94.64      C2   C  
ATOM    414  CE2 TRP A  61     -10.756  33.885  44.829  1.00 94.64      C2   C  
ATOM    415  CE3 TRP A  61      -9.765  32.228  43.300  1.00 94.64      C2   C  
ATOM    416  NE1 TRP A  61     -10.568  34.271  46.133  1.00 94.64      C2   N  
ATOM    417  CZ2 TRP A  61     -11.513  34.411  43.718  1.00 94.64      C2   C  
ATOM    418  CZ3 TRP A  61     -10.482  32.814  42.236  1.00 94.64      C2   C  
ATOM    419  CH2 TRP A  61     -11.321  33.960  42.441  1.00 94.64      C2   C  
ATOM    420  H   TRP A  61      -6.036  29.923  46.674  1.00 94.64      C2   H  
ATOM    421  HA  TRP A  61      -6.633  32.760  47.183  1.00 94.64      C2   H  
ATOM    422  HB2 TRP A  61      -7.496  31.544  45.138  1.00 94.64      C2   H  
ATOM    423  HB3 TRP A  61      -8.494  30.653  46.207  1.00 94.64      C2   H  
ATOM    424  HD1 TRP A  61      -9.369  33.678  47.790  1.00 94.64      C2   H  
ATOM    425  HE1 TRP A  61     -11.234  34.893  46.568  1.00 94.64      C2   H  
ATOM    426  HE3 TRP A  61      -9.118  31.400  43.051  1.00 94.64      C2   H  
ATOM    427  HZ2 TRP A  61     -12.274  35.137  43.963  1.00 94.64      C2   H  
ATOM    428  HZ3 TRP A  61     -10.281  32.371  41.272  1.00 94.64      C2   H  
ATOM    429  HH2 TRP A  61     -11.953  34.495  41.746  1.00 94.64      C2   H  
ATOM    430  N   GLU A  62      -7.122  32.125  49.702  1.00 99.52      C2   N  
ATOM    431  CA  GLU A  62      -7.621  32.132  51.063  1.00 99.52      C2   C  
ATOM    432  C   GLU A  62      -9.022  32.858  51.095  1.00 99.52      C2   C  
ATOM    433  O   GLU A  62      -9.271  33.844  50.341  1.00 99.52      C2   O  
ATOM    434  CB  GLU A  62      -6.599  32.688  52.012  1.00 99.52      C2   C  
ATOM    435  CG  GLU A  62      -5.261  31.949  52.095  1.00 99.52      C2   C  
ATOM    436  CD  GLU A  62      -4.240  32.652  52.944  1.00 99.52      C2   C  
ATOM    437  OE1 GLU A  62      -3.817  33.795  52.639  1.00 99.52      C2   O  
ATOM    438  OE2 GLU A  62      -3.906  32.048  53.988  1.00 99.52      C2   O  
ATOM    439  H   GLU A  62      -6.431  32.828  49.484  1.00 99.52      C2   H  
ATOM    440  HA  GLU A  62      -7.700  31.079  51.331  1.00 99.52      C2   H  
ATOM    441  HB2 GLU A  62      -6.376  33.753  51.953  1.00 99.52      C2   H  
ATOM    442  HB3 GLU A  62      -7.045  32.574  53.000  1.00 99.52      C2   H  
ATOM    443  HG2 GLU A  62      -5.377  30.947  52.510  1.00 99.52      C2   H  
ATOM    444  HG3 GLU A  62      -4.905  31.896  51.066  1.00 99.52      C2   H  
ATOM    445  N   PRO A  63      -9.960  32.433  51.953  1.00101.76      C2   N  
ATOM    446  CA  PRO A  63      -9.835  31.350  52.906  1.00101.76      C2   C  
ATOM    447  C   PRO A  63     -10.044  29.978  52.223  1.00101.76      C2   C  
ATOM    448  O   PRO A  63     -10.743  29.967  51.237  1.00101.76      C2   O  
ATOM    449  CB  PRO A  63     -10.855  31.643  53.929  1.00101.76      C2   C  
ATOM    450  CG  PRO A  63     -11.989  32.438  53.286  1.00101.76      C2   C  
ATOM    451  CD  PRO A  63     -11.229  33.136  52.126  1.00101.76      C2   C  
ATOM    452  HA  PRO A  63      -8.841  31.359  53.354  1.00101.76      C2   H  
ATOM    453  HB2 PRO A  63     -11.243  30.766  54.447  1.00101.76      C2   H  
ATOM    454  HB3 PRO A  63     -10.488  32.397  54.625  1.00101.76      C2   H  
ATOM    455  HG2 PRO A  63     -12.597  31.745  52.705  1.00101.76      C2   H  
ATOM    456  HG3 PRO A  63     -12.646  33.031  53.922  1.00101.76      C2   H  
ATOM    457  HD2 PRO A  63     -11.859  33.235  51.242  1.00101.76      C2   H  
ATOM    458  HD3 PRO A  63     -10.996  34.169  52.385  1.00101.76      C2   H  
ATOM    459  N   GLN A  64      -9.416  28.921  52.739  1.00103.05      C2   N  
ATOM    460  CA  GLN A  64      -9.635  27.571  52.380  1.00103.05      C2   C  
ATOM    461  C   GLN A  64     -11.132  27.124  52.614  1.00103.05      C2   C  
ATOM    462  O   GLN A  64     -11.630  27.351  53.753  1.00103.05      C2   O  
ATOM    463  CB  GLN A  64      -8.692  26.658  53.227  1.00103.05      C2   C  
ATOM    464  CG  GLN A  64      -7.261  26.593  52.762  1.00103.05      C2   C  
ATOM    465  CD  GLN A  64      -7.036  25.881  51.405  1.00103.05      C2   C  
ATOM    466  NE2 GLN A  64      -5.806  25.462  51.104  1.00103.05      C2   N  
ATOM    467  OE1 GLN A  64      -7.920  25.746  50.566  1.00103.05      C2   O  
ATOM    468  H   GLN A  64      -8.685  29.017  53.428  1.00103.05      C2   H  
ATOM    469  HA  GLN A  64      -9.440  27.463  51.314  1.00103.05      C2   H  
ATOM    470  HB2 GLN A  64      -8.806  26.894  54.285  1.00103.05      C2   H  
ATOM    471  HB3 GLN A  64      -9.051  25.632  53.142  1.00103.05      C2   H  
ATOM    472  HG2 GLN A  64      -6.692  27.522  52.757  1.00103.05      C2   H  
ATOM    473  HG3 GLN A  64      -6.778  26.066  53.585  1.00103.05      C2   H  
ATOM    474 HE21 GLN A  64      -5.111  25.502  51.835  1.00103.05      C2   H  
ATOM    475 HE22 GLN A  64      -5.562  24.961  50.261  1.00103.05      C2   H  
ATOM    476  N   ASP A  65     -11.817  26.771  51.535  1.00105.74      C2   N  
ATOM    477  CA  ASP A  65     -13.179  26.285  51.642  1.00105.74      C2   C  
ATOM    478  C   ASP A  65     -14.154  27.453  51.960  1.00105.74      C2   C  
ATOM    479  O   ASP A  65     -14.518  27.622  53.109  1.00105.74      C2   O  
ATOM    480  CB  ASP A  65     -13.301  24.990  52.522  1.00105.74      C2   C  
ATOM    481  CG  ASP A  65     -14.733  24.460  52.795  1.00105.74      C2   C  
ATOM    482  OD1 ASP A  65     -14.887  23.694  53.753  1.00105.74      C2   O  
ATOM    483  OD2 ASP A  65     -15.463  24.513  51.821  1.00105.74      C2   O  
ATOM    484  H   ASP A  65     -11.309  26.467  50.717  1.00105.74      C2   H  
ATOM    485  HA  ASP A  65     -13.377  25.998  50.609  1.00105.74      C2   H  
ATOM    486  HB2 ASP A  65     -12.894  24.145  51.967  1.00105.74      C2   H  
ATOM    487  HB3 ASP A  65     -12.732  25.243  53.417  1.00105.74      C2   H  
ATOM    488  N   PRO A  66     -14.419  28.289  50.982  1.00105.76      C2   N  
ATOM    489  CA  PRO A  66     -15.620  29.163  50.918  1.00105.76      C2   C  
ATOM    490  C   PRO A  66     -16.972  28.498  50.691  1.00105.76      C2   C  
ATOM    491  O   PRO A  66     -17.010  27.280  50.509  1.00105.76      C2   O  
ATOM    492  CB  PRO A  66     -15.243  30.192  49.889  1.00105.76      C2   C  
ATOM    493  CG  PRO A  66     -14.561  29.340  48.778  1.00105.76      C2   C  
ATOM    494  CD  PRO A  66     -13.845  28.390  49.629  1.00105.76      C2   C  
ATOM    495  HA  PRO A  66     -15.680  29.683  51.875  1.00105.76      C2   H  
ATOM    496  HB2 PRO A  66     -16.100  30.757  49.522  1.00105.76      C2   H  
ATOM    497  HB3 PRO A  66     -14.596  30.935  50.355  1.00105.76      C2   H  
ATOM    498  HG2 PRO A  66     -15.237  28.839  48.085  1.00105.76      C2   H  
ATOM    499  HG3 PRO A  66     -13.828  29.859  48.160  1.00105.76      C2   H  
ATOM    500  HD2 PRO A  66     -13.819  27.451  49.075  1.00105.76      C2   H  
ATOM    501  HD3 PRO A  66     -12.768  28.557  49.618  1.00105.76      C2   H  
ATOM    502  N   SER A  67     -18.035  29.300  50.541  1.00108.01      C2   N  
ATOM    503  CA  SER A  67     -19.399  28.816  50.312  1.00108.01      C2   C  
ATOM    504  C   SER A  67     -19.623  28.190  48.896  1.00108.01      C2   C  
ATOM    505  O   SER A  67     -18.796  28.354  47.990  1.00108.01      C2   O  
ATOM    506  CB  SER A  67     -20.414  29.867  50.721  1.00108.01      C2   C  
ATOM    507  OG  SER A  67     -20.478  30.910  49.698  1.00108.01      C2   O  
ATOM    508  H   SER A  67     -17.941  30.242  50.893  1.00108.01      C2   H  
ATOM    509  HA  SER A  67     -19.568  28.049  51.068  1.00108.01      C2   H  
ATOM    510  HB2 SER A  67     -21.441  29.501  50.702  1.00108.01      C2   H  
ATOM    511  HB3 SER A  67     -20.264  30.260  51.726  1.00108.01      C2   H  
ATOM    512  HG  SER A  67     -19.827  31.594  49.871  1.00108.01      C2   H  
ATOM    513  N   PHE A  68     -20.735  27.450  48.808  1.00107.33      C2   N  
ATOM    514  CA  PHE A  68     -21.205  26.753  47.614  1.00107.33      C2   C  
ATOM    515  C   PHE A  68     -21.231  27.577  46.287  1.00107.33      C2   C  
ATOM    516  O   PHE A  68     -20.789  27.065  45.238  1.00107.33      C2   O  
ATOM    517  CB  PHE A  68     -22.527  26.041  47.908  1.00107.33      C2   C  
ATOM    518  CG  PHE A  68     -23.172  25.134  46.841  1.00107.33      C2   C  
ATOM    519  CD1 PHE A  68     -24.168  25.607  45.959  1.00107.33      C2   C  
ATOM    520  CD2 PHE A  68     -22.636  23.831  46.673  1.00107.33      C2   C  
ATOM    521  CE1 PHE A  68     -24.573  24.835  44.881  1.00107.33      C2   C  
ATOM    522  CE2 PHE A  68     -23.084  23.074  45.563  1.00107.33      C2   C  
ATOM    523  CZ  PHE A  68     -24.103  23.531  44.714  1.00107.33      C2   C  
ATOM    524  H   PHE A  68     -21.296  27.286  49.631  1.00107.33      C2   H  
ATOM    525  HA  PHE A  68     -20.631  25.831  47.523  1.00107.33      C2   H  
ATOM    526  HB2 PHE A  68     -22.390  25.475  48.829  1.00107.33      C2   H  
ATOM    527  HB3 PHE A  68     -23.327  26.721  48.201  1.00107.33      C2   H  
ATOM    528  HD1 PHE A  68     -24.392  26.649  46.137  1.00107.33      C2   H  
ATOM    529  HD2 PHE A  68     -21.967  23.448  47.429  1.00107.33      C2   H  
ATOM    530  HE1 PHE A  68     -25.343  25.151  44.194  1.00107.33      C2   H  
ATOM    531  HE2 PHE A  68     -22.671  22.081  45.465  1.00107.33      C2   H  
ATOM    532  HZ  PHE A  68     -24.485  22.952  43.886  1.00107.33      C2   H  
ATOM    533  N   GLY A  69     -21.889  28.763  46.263  1.00102.61      C2   N  
ATOM    534  CA  GLY A  69     -21.881  29.668  45.112  1.00102.61      C2   C  
ATOM    535  C   GLY A  69     -20.438  30.257  44.803  1.00102.61      C2   C  
ATOM    536  O   GLY A  69     -20.098  30.537  43.661  1.00102.61      C2   O  
ATOM    537  H   GLY A  69     -22.375  29.137  47.065  1.00102.61      C2   H  
ATOM    538  HA2 GLY A  69     -22.205  29.066  44.263  1.00102.61      C2   H  
ATOM    539  HA3 GLY A  69     -22.644  30.431  45.262  1.00102.61      C2   H  
ATOM    540  N   ASP A  70     -19.667  30.544  45.891  1.00103.77      C2   N  
ATOM    541  CA  ASP A  70     -18.249  30.918  45.907  1.00103.77      C2   C  
ATOM    542  C   ASP A  70     -17.450  29.807  45.167  1.00103.77      C2   C  
ATOM    543  O   ASP A  70     -16.587  30.119  44.351  1.00103.77      C2   O  
ATOM    544  CB  ASP A  70     -17.656  31.442  47.253  1.00103.77      C2   C  
ATOM    545  CG  ASP A  70     -18.284  32.729  47.843  1.00103.77      C2   C  
ATOM    546  OD1 ASP A  70     -18.565  33.694  47.114  1.00103.77      C2   O  
ATOM    547  OD2 ASP A  70     -18.446  32.750  49.076  1.00103.77      C2   O  
ATOM    548  H   ASP A  70     -19.943  30.060  46.733  1.00103.77      C2   H  
ATOM    549  HA  ASP A  70     -18.253  31.869  45.374  1.00103.77      C2   H  
ATOM    550  HB2 ASP A  70     -17.757  30.513  47.814  1.00103.77      C2   H  
ATOM    551  HB3 ASP A  70     -16.610  31.732  47.154  1.00103.77      C2   H  
ATOM    552  N   LYS A  71     -17.773  28.504  45.485  1.00 97.54      C2   N  
ATOM    553  CA  LYS A  71     -17.060  27.394  44.834  1.00 97.54      C2   C  
ATOM    554  C   LYS A  71     -17.292  27.355  43.323  1.00 97.54      C2   C  
ATOM    555  O   LYS A  71     -16.331  27.261  42.635  1.00 97.54      C2   O  
ATOM    556  CB  LYS A  71     -17.401  26.064  45.505  1.00 97.54      C2   C  
ATOM    557  CG  LYS A  71     -16.689  25.853  46.839  1.00 97.54      C2   C  
ATOM    558  CD  LYS A  71     -16.876  24.349  47.293  1.00 97.54      C2   C  
ATOM    559  CE  LYS A  71     -16.234  24.067  48.665  1.00 97.54      C2   C  
ATOM    560  NZ  LYS A  71     -16.904  24.707  49.785  1.00 97.54      C2   N  
ATOM    561  H   LYS A  71     -18.269  28.266  46.332  1.00 97.54      C2   H  
ATOM    562  HA  LYS A  71     -16.001  27.570  45.022  1.00 97.54      C2   H  
ATOM    563  HB2 LYS A  71     -18.477  25.897  45.538  1.00 97.54      C2   H  
ATOM    564  HB3 LYS A  71     -16.997  25.341  44.796  1.00 97.54      C2   H  
ATOM    565  HG2 LYS A  71     -15.639  26.060  46.629  1.00 97.54      C2   H  
ATOM    566  HG3 LYS A  71     -17.055  26.525  47.615  1.00 97.54      C2   H  
ATOM    567  HD2 LYS A  71     -17.901  23.982  47.345  1.00 97.54      C2   H  
ATOM    568  HD3 LYS A  71     -16.483  23.644  46.560  1.00 97.54      C2   H  
ATOM    569  HE2 LYS A  71     -16.375  22.995  48.805  1.00 97.54      C2   H  
ATOM    570  HE3 LYS A  71     -15.190  24.377  48.621  1.00 97.54      C2   H  
ATOM    571  HZ1 LYS A  71     -16.349  24.470  50.596  1.00 97.54      C2   H  
ATOM    572  HZ2 LYS A  71     -16.923  25.714  49.710  1.00 97.54      C2   H  
ATOM    573  HZ3 LYS A  71     -17.812  24.295  49.945  1.00 97.54      C2   H  
ATOM    574  N   ILE A  72     -18.482  27.792  42.996  1.00 94.79      C2   N  
ATOM    575  CA  ILE A  72     -18.975  27.971  41.604  1.00 94.79      C2   C  
ATOM    576  C   ILE A  72     -18.290  29.202  40.856  1.00 94.79      C2   C  
ATOM    577  O   ILE A  72     -17.957  29.195  39.694  1.00 94.79      C2   O  
ATOM    578  CB  ILE A  72     -20.508  28.089  41.483  1.00 94.79      C2   C  
ATOM    579  CG1 ILE A  72     -21.120  26.672  41.763  1.00 94.79      C2   C  
ATOM    580  CG2 ILE A  72     -21.052  28.770  40.190  1.00 94.79      C2   C  
ATOM    581  CD1 ILE A  72     -22.675  26.530  41.918  1.00 94.79      C2   C  
ATOM    582  H   ILE A  72     -19.206  28.005  43.668  1.00 94.79      C2   H  
ATOM    583  HA  ILE A  72     -18.598  27.064  41.131  1.00 94.79      C2   H  
ATOM    584  HB  ILE A  72     -20.790  28.813  42.248  1.00 94.79      C2   H  
ATOM    585 HG12 ILE A  72     -20.804  26.038  40.934  1.00 94.79      C2   H  
ATOM    586 HG13 ILE A  72     -20.751  26.254  42.699  1.00 94.79      C2   H  
ATOM    587 HG21 ILE A  72     -21.033  28.184  39.271  1.00 94.79      C2   H  
ATOM    588 HG22 ILE A  72     -22.110  28.968  40.363  1.00 94.79      C2   H  
ATOM    589 HG23 ILE A  72     -20.568  29.726  39.989  1.00 94.79      C2   H  
ATOM    590 HD11 ILE A  72     -23.174  27.358  41.413  1.00 94.79      C2   H  
ATOM    591 HD12 ILE A  72     -23.007  25.636  41.390  1.00 94.79      C2   H  
ATOM    592 HD13 ILE A  72     -23.014  26.413  42.947  1.00 94.79      C2   H  
ATOM    593  N   ALA A  73     -18.112  30.280  41.594  1.00 91.97      C2   N  
ATOM    594  CA  ALA A  73     -17.375  31.460  41.195  1.00 91.97      C2   C  
ATOM    595  C   ALA A  73     -15.930  31.175  40.890  1.00 91.97      C2   C  
ATOM    596  O   ALA A  73     -15.478  31.320  39.732  1.00 91.97      C2   O  
ATOM    597  CB  ALA A  73     -17.489  32.687  42.094  1.00 91.97      C2   C  
ATOM    598  H   ALA A  73     -18.716  30.340  42.402  1.00 91.97      C2   H  
ATOM    599  HA  ALA A  73     -17.680  31.756  40.192  1.00 91.97      C2   H  
ATOM    600  HB1 ALA A  73     -18.378  32.623  42.720  1.00 91.97      C2   H  
ATOM    601  HB2 ALA A  73     -16.616  32.889  42.714  1.00 91.97      C2   H  
ATOM    602  HB3 ALA A  73     -17.389  33.498  41.372  1.00 91.97      C2   H  
ATOM    603  N   ARG A  74     -15.152  30.766  41.909  1.00 91.51      C2   N  
ATOM    604  CA  ARG A  74     -13.773  30.333  41.839  1.00 91.51      C2   C  
ATOM    605  C   ARG A  74     -13.526  29.262  40.765  1.00 91.51      C2   C  
ATOM    606  O   ARG A  74     -12.542  29.358  39.980  1.00 91.51      C2   O  
ATOM    607  CB  ARG A  74     -13.245  29.788  43.263  1.00 91.51      C2   C  
ATOM    608  CG  ARG A  74     -13.173  30.835  44.362  1.00 91.51      C2   C  
ATOM    609  CD  ARG A  74     -12.267  30.258  45.438  1.00 91.51      C2   C  
ATOM    610  NE  ARG A  74     -12.177  31.041  46.709  1.00 91.51      C2   N  
ATOM    611  CZ  ARG A  74     -11.440  30.652  47.762  1.00 91.51      C2   C  
ATOM    612  NH1 ARG A  74     -10.737  29.574  47.827  1.00 91.51      C2   N  
ATOM    613  NH2 ARG A  74     -11.519  31.297  48.909  1.00 91.51      C2   N  
ATOM    614  H   ARG A  74     -15.681  30.687  42.766  1.00 91.51      C2   H  
ATOM    615  HA  ARG A  74     -13.161  31.219  41.670  1.00 91.51      C2   H  
ATOM    616  HB2 ARG A  74     -13.921  28.984  43.554  1.00 91.51      C2   H  
ATOM    617  HB3 ARG A  74     -12.301  29.314  42.993  1.00 91.51      C2   H  
ATOM    618  HG2 ARG A  74     -12.659  31.676  43.897  1.00 91.51      C2   H  
ATOM    619  HG3 ARG A  74     -14.175  31.131  44.676  1.00 91.51      C2   H  
ATOM    620  HD2 ARG A  74     -12.586  29.232  45.623  1.00 91.51      C2   H  
ATOM    621  HD3 ARG A  74     -11.271  30.167  45.004  1.00 91.51      C2   H  
ATOM    622  HE  ARG A  74     -12.739  31.873  46.605  1.00 91.51      C2   H  
ATOM    623 HH11 ARG A  74     -10.635  28.957  47.034  1.00 91.51      C2   H  
ATOM    624 HH12 ARG A  74     -10.054  29.449  48.560  1.00 91.51      C2   H  
ATOM    625 HH21 ARG A  74     -12.023  32.172  48.940  1.00 91.51      C2   H  
ATOM    626 HH22 ARG A  74     -11.302  30.783  49.751  1.00 91.51      C2   H  
ATOM    627  N   ALA A  75     -14.377  28.194  40.725  1.00 84.68      C2   N  
ATOM    628  CA  ALA A  75     -14.340  27.078  39.734  1.00 84.68      C2   C  
ATOM    629  C   ALA A  75     -14.236  27.591  38.302  1.00 84.68      C2   C  
ATOM    630  O   ALA A  75     -13.368  27.125  37.530  1.00 84.68      C2   O  
ATOM    631  CB  ALA A  75     -15.601  26.189  39.931  1.00 84.68      C2   C  
ATOM    632  H   ALA A  75     -15.204  28.171  41.305  1.00 84.68      C2   H  
ATOM    633  HA  ALA A  75     -13.545  26.391  40.024  1.00 84.68      C2   H  
ATOM    634  HB1 ALA A  75     -15.807  25.595  39.041  1.00 84.68      C2   H  
ATOM    635  HB2 ALA A  75     -15.430  25.568  40.811  1.00 84.68      C2   H  
ATOM    636  HB3 ALA A  75     -16.487  26.772  40.184  1.00 84.68      C2   H  
ATOM    637  N   THR A  76     -15.164  28.497  37.986  1.00 83.60      C2   N  
ATOM    638  CA  THR A  76     -15.346  29.125  36.646  1.00 83.60      C2   C  
ATOM    639  C   THR A  76     -14.018  29.994  36.273  1.00 83.60      C2   C  
ATOM    640  O   THR A  76     -13.469  29.844  35.192  1.00 83.60      C2   O  
ATOM    641  CB  THR A  76     -16.508  30.078  36.586  1.00 83.60      C2   C  
ATOM    642  CG2 THR A  76     -16.756  30.751  35.241  1.00 83.60      C2   C  
ATOM    643  OG1 THR A  76     -17.605  29.430  37.109  1.00 83.60      C2   O  
ATOM    644  H   THR A  76     -15.784  28.814  38.718  1.00 83.60      C2   H  
ATOM    645  HA  THR A  76     -15.421  28.255  35.993  1.00 83.60      C2   H  
ATOM    646  HB  THR A  76     -16.433  30.824  37.377  1.00 83.60      C2   H  
ATOM    647  HG1 THR A  76     -17.548  29.201  38.040  1.00 83.60      C2   H  
ATOM    648 HG21 THR A  76     -15.987  31.438  34.887  1.00 83.60      C2   H  
ATOM    649 HG22 THR A  76     -16.946  29.931  34.548  1.00 83.60      C2   H  
ATOM    650 HG23 THR A  76     -17.644  31.371  35.365  1.00 83.60      C2   H  
ATOM    651  N   VAL A  77     -13.458  30.744  37.245  1.00 80.81      C2   N  
ATOM    652  CA  VAL A  77     -12.274  31.607  37.156  1.00 80.81      C2   C  
ATOM    653  C   VAL A  77     -10.991  30.743  36.983  1.00 80.81      C2   C  
ATOM    654  O   VAL A  77     -10.273  31.025  36.069  1.00 80.81      C2   O  
ATOM    655  CB  VAL A  77     -12.100  32.550  38.434  1.00 80.81      C2   C  
ATOM    656  CG1 VAL A  77     -10.841  33.414  38.546  1.00 80.81      C2   C  
ATOM    657  CG2 VAL A  77     -13.242  33.580  38.408  1.00 80.81      C2   C  
ATOM    658  H   VAL A  77     -13.968  30.730  38.116  1.00 80.81      C2   H  
ATOM    659  HA  VAL A  77     -12.415  32.227  36.271  1.00 80.81      C2   H  
ATOM    660  HB  VAL A  77     -12.195  31.939  39.332  1.00 80.81      C2   H  
ATOM    661 HG11 VAL A  77     -10.847  34.082  37.684  1.00 80.81      C2   H  
ATOM    662 HG12 VAL A  77     -10.926  34.079  39.406  1.00 80.81      C2   H  
ATOM    663 HG13 VAL A  77      -9.967  32.778  38.689  1.00 80.81      C2   H  
ATOM    664 HG21 VAL A  77     -13.254  34.101  39.366  1.00 80.81      C2   H  
ATOM    665 HG22 VAL A  77     -13.117  34.307  37.605  1.00 80.81      C2   H  
ATOM    666 HG23 VAL A  77     -14.260  33.200  38.322  1.00 80.81      C2   H  
ATOM    667  N   TYR A  78     -10.855  29.581  37.731  1.00 76.64      C2   N  
ATOM    668  CA  TYR A  78      -9.820  28.618  37.471  1.00 76.64      C2   C  
ATOM    669  C   TYR A  78      -9.976  27.938  36.132  1.00 76.64      C2   C  
ATOM    670  O   TYR A  78      -8.919  27.715  35.472  1.00 76.64      C2   O  
ATOM    671  CB  TYR A  78      -9.747  27.402  38.492  1.00 76.64      C2   C  
ATOM    672  CG  TYR A  78      -9.355  27.777  39.965  1.00 76.64      C2   C  
ATOM    673  CD1 TYR A  78      -8.098  28.376  40.258  1.00 76.64      C2   C  
ATOM    674  CD2 TYR A  78     -10.340  27.645  40.969  1.00 76.64      C2   C  
ATOM    675  CE1 TYR A  78      -7.819  28.707  41.583  1.00 76.64      C2   C  
ATOM    676  CE2 TYR A  78      -9.980  27.912  42.256  1.00 76.64      C2   C  
ATOM    677  CZ  TYR A  78      -8.745  28.417  42.582  1.00 76.64      C2   C  
ATOM    678  OH  TYR A  78      -8.364  28.513  43.945  1.00 76.64      C2   O  
ATOM    679  H   TYR A  78     -11.558  29.384  38.429  1.00 76.64      C2   H  
ATOM    680  HA  TYR A  78      -8.840  29.095  37.455  1.00 76.64      C2   H  
ATOM    681  HB2 TYR A  78     -10.760  27.022  38.626  1.00 76.64      C2   H  
ATOM    682  HB3 TYR A  78      -9.106  26.615  38.096  1.00 76.64      C2   H  
ATOM    683  HD1 TYR A  78      -7.372  28.527  39.473  1.00 76.64      C2   H  
ATOM    684  HD2 TYR A  78     -11.364  27.347  40.795  1.00 76.64      C2   H  
ATOM    685  HE1 TYR A  78      -6.838  29.117  41.775  1.00 76.64      C2   H  
ATOM    686  HE2 TYR A  78     -10.673  27.672  43.049  1.00 76.64      C2   H  
ATOM    687  HH  TYR A  78      -7.519  28.956  44.052  1.00 76.64      C2   H  
ATOM    688  N   PHE A  79     -11.197  27.636  35.739  1.00 70.36      C2   N  
ATOM    689  CA  PHE A  79     -11.468  27.002  34.435  1.00 70.36      C2   C  
ATOM    690  C   PHE A  79     -11.127  27.946  33.302  1.00 70.36      C2   C  
ATOM    691  O   PHE A  79     -10.377  27.499  32.423  1.00 70.36      C2   O  
ATOM    692  CB  PHE A  79     -12.851  26.408  34.135  1.00 70.36      C2   C  
ATOM    693  CG  PHE A  79     -13.181  25.610  32.908  1.00 70.36      C2   C  
ATOM    694  CD1 PHE A  79     -13.737  26.216  31.750  1.00 70.36      C2   C  
ATOM    695  CD2 PHE A  79     -13.070  24.161  32.962  1.00 70.36      C2   C  
ATOM    696  CE1 PHE A  79     -13.970  25.455  30.624  1.00 70.36      C2   C  
ATOM    697  CE2 PHE A  79     -13.418  23.454  31.811  1.00 70.36      C2   C  
ATOM    698  CZ  PHE A  79     -13.828  24.083  30.630  1.00 70.36      C2   C  
ATOM    699  H   PHE A  79     -11.980  27.782  36.360  1.00 70.36      C2   H  
ATOM    700  HA  PHE A  79     -10.795  26.155  34.306  1.00 70.36      C2   H  
ATOM    701  HB2 PHE A  79     -13.188  25.811  34.983  1.00 70.36      C2   H  
ATOM    702  HB3 PHE A  79     -13.467  27.288  33.948  1.00 70.36      C2   H  
ATOM    703  HD1 PHE A  79     -13.789  27.294  31.730  1.00 70.36      C2   H  
ATOM    704  HD2 PHE A  79     -12.798  23.604  33.847  1.00 70.36      C2   H  
ATOM    705  HE1 PHE A  79     -14.350  25.922  29.727  1.00 70.36      C2   H  
ATOM    706  HE2 PHE A  79     -13.258  22.386  31.832  1.00 70.36      C2   H  
ATOM    707  HZ  PHE A  79     -14.002  23.457  29.768  1.00 70.36      C2   H  
ATOM    708  N   VAL A  80     -11.584  29.185  33.297  1.00 67.75      C2   N  
ATOM    709  CA  VAL A  80     -11.317  30.182  32.293  1.00 67.75      C2   C  
ATOM    710  C   VAL A  80      -9.827  30.477  32.252  1.00 67.75      C2   C  
ATOM    711  O   VAL A  80      -9.303  30.505  31.143  1.00 67.75      C2   O  
ATOM    712  CB  VAL A  80     -12.229  31.461  32.524  1.00 67.75      C2   C  
ATOM    713  CG1 VAL A  80     -11.893  32.594  31.567  1.00 67.75      C2   C  
ATOM    714  CG2 VAL A  80     -13.721  31.062  32.262  1.00 67.75      C2   C  
ATOM    715  H   VAL A  80     -12.341  29.396  33.932  1.00 67.75      C2   H  
ATOM    716  HA  VAL A  80     -11.602  29.748  31.335  1.00 67.75      C2   H  
ATOM    717  HB  VAL A  80     -12.007  31.916  33.490  1.00 67.75      C2   H  
ATOM    718 HG11 VAL A  80     -10.824  32.791  31.483  1.00 67.75      C2   H  
ATOM    719 HG12 VAL A  80     -12.171  32.396  30.531  1.00 67.75      C2   H  
ATOM    720 HG13 VAL A  80     -12.316  33.536  31.914  1.00 67.75      C2   H  
ATOM    721 HG21 VAL A  80     -14.165  30.361  32.969  1.00 67.75      C2   H  
ATOM    722 HG22 VAL A  80     -14.278  31.994  32.351  1.00 67.75      C2   H  
ATOM    723 HG23 VAL A  80     -13.974  30.704  31.264  1.00 67.75      C2   H  
ATOM    724  N   ALA A  81      -9.127  30.627  33.412  1.00 64.41      C2   N  
ATOM    725  CA  ALA A  81      -7.687  30.977  33.359  1.00 64.41      C2   C  
ATOM    726  C   ALA A  81      -6.822  29.771  32.962  1.00 64.41      C2   C  
ATOM    727  O   ALA A  81      -5.749  29.938  32.352  1.00 64.41      C2   O  
ATOM    728  CB  ALA A  81      -7.196  31.347  34.716  1.00 64.41      C2   C  
ATOM    729  H   ALA A  81      -9.534  30.527  34.331  1.00 64.41      C2   H  
ATOM    730  HA  ALA A  81      -7.623  31.806  32.655  1.00 64.41      C2   H  
ATOM    731  HB1 ALA A  81      -7.449  32.391  34.902  1.00 64.41      C2   H  
ATOM    732  HB2 ALA A  81      -7.536  30.648  35.480  1.00 64.41      C2   H  
ATOM    733  HB3 ALA A  81      -6.108  31.363  34.775  1.00 64.41      C2   H  
ATOM    734  N   MET A  82      -7.336  28.530  33.155  1.00 61.11      C2   N  
ATOM    735  CA  MET A  82      -6.635  27.321  32.726  1.00 61.11      C2   C  
ATOM    736  C   MET A  82      -6.861  27.225  31.217  1.00 61.11      C2   C  
ATOM    737  O   MET A  82      -5.896  26.903  30.528  1.00 61.11      C2   O  
ATOM    738  CB  MET A  82      -7.211  26.086  33.483  1.00 61.11      C2   C  
ATOM    739  CG  MET A  82      -6.604  24.735  32.994  1.00 61.11      C2   C  
ATOM    740  SD  MET A  82      -6.774  23.423  34.188  1.00 61.11      C2   S  
ATOM    741  CE  MET A  82      -8.566  23.326  33.952  1.00 61.11      C2   C  
ATOM    742  H   MET A  82      -8.282  28.486  33.505  1.00 61.11      C2   H  
ATOM    743  HA  MET A  82      -5.564  27.237  32.915  1.00 61.11      C2   H  
ATOM    744  HB2 MET A  82      -7.169  26.288  34.554  1.00 61.11      C2   H  
ATOM    745  HB3 MET A  82      -8.297  26.145  33.407  1.00 61.11      C2   H  
ATOM    746  HG2 MET A  82      -6.898  24.526  31.965  1.00 61.11      C2   H  
ATOM    747  HG3 MET A  82      -5.515  24.761  32.958  1.00 61.11      C2   H  
ATOM    748  HE1 MET A  82      -8.867  23.265  32.906  1.00 61.11      C2   H  
ATOM    749  HE2 MET A  82      -9.016  22.468  34.451  1.00 61.11      C2   H  
ATOM    750  HE3 MET A  82      -9.064  24.203  34.365  1.00 61.11      C2   H  
ATOM    751  N   VAL A  83      -8.064  27.478  30.704  1.00 58.35      C2   N  
ATOM    752  CA  VAL A  83      -8.243  27.446  29.207  1.00 58.35      C2   C  
ATOM    753  C   VAL A  83      -7.334  28.452  28.441  1.00 58.35      C2   C  
ATOM    754  O   VAL A  83      -6.780  28.080  27.346  1.00 58.35      C2   O  
ATOM    755  CB  VAL A  83      -9.728  27.658  28.823  1.00 58.35      C2   C  
ATOM    756  CG1 VAL A  83     -10.175  28.265  27.485  1.00 58.35      C2   C  
ATOM    757  CG2 VAL A  83     -10.422  26.287  29.130  1.00 58.35      C2   C  
ATOM    758  H   VAL A  83      -8.824  27.604  31.358  1.00 58.35      C2   H  
ATOM    759  HA  VAL A  83      -7.854  26.531  28.759  1.00 58.35      C2   H  
ATOM    760  HB  VAL A  83      -9.998  28.448  29.524  1.00 58.35      C2   H  
ATOM    761 HG11 VAL A  83      -9.626  27.874  26.629  1.00 58.35      C2   H  
ATOM    762 HG12 VAL A  83     -11.224  28.047  27.286  1.00 58.35      C2   H  
ATOM    763 HG13 VAL A  83      -9.914  29.322  27.425  1.00 58.35      C2   H  
ATOM    764 HG21 VAL A  83     -11.489  26.468  29.264  1.00 58.35      C2   H  
ATOM    765 HG22 VAL A  83     -10.393  25.687  28.220  1.00 58.35      C2   H  
ATOM    766 HG23 VAL A  83     -10.013  25.689  29.944  1.00 58.35      C2   H  
ATOM    767  N   TYR A  84      -7.077  29.625  28.983  1.00 61.92      C2   N  
ATOM    768  CA  TYR A  84      -6.087  30.588  28.463  1.00 61.92      C2   C  
ATOM    769  C   TYR A  84      -4.666  30.009  28.454  1.00 61.92      C2   C  
ATOM    770  O   TYR A  84      -3.906  30.226  27.512  1.00 61.92      C2   O  
ATOM    771  CB  TYR A  84      -6.222  31.893  29.262  1.00 61.92      C2   C  
ATOM    772  CG  TYR A  84      -5.888  33.208  28.518  1.00 61.92      C2   C  
ATOM    773  CD1 TYR A  84      -4.915  34.123  29.023  1.00 61.92      C2   C  
ATOM    774  CD2 TYR A  84      -6.549  33.533  27.337  1.00 61.92      C2   C  
ATOM    775  CE1 TYR A  84      -4.597  35.279  28.310  1.00 61.92      C2   C  
ATOM    776  CE2 TYR A  84      -6.259  34.698  26.624  1.00 61.92      C2   C  
ATOM    777  CZ  TYR A  84      -5.264  35.524  27.113  1.00 61.92      C2   C  
ATOM    778  OH  TYR A  84      -4.903  36.690  26.480  1.00 61.92      C2   O  
ATOM    779  H   TYR A  84      -7.501  29.723  29.895  1.00 61.92      C2   H  
ATOM    780  HA  TYR A  84      -6.275  30.774  27.406  1.00 61.92      C2   H  
ATOM    781  HB2 TYR A  84      -7.227  32.051  29.652  1.00 61.92      C2   H  
ATOM    782  HB3 TYR A  84      -5.540  31.800  30.107  1.00 61.92      C2   H  
ATOM    783  HD1 TYR A  84      -4.396  33.907  29.945  1.00 61.92      C2   H  
ATOM    784  HD2 TYR A  84      -7.420  33.038  26.932  1.00 61.92      C2   H  
ATOM    785  HE1 TYR A  84      -3.808  35.962  28.586  1.00 61.92      C2   H  
ATOM    786  HE2 TYR A  84      -6.764  34.868  25.685  1.00 61.92      C2   H  
ATOM    787  HH  TYR A  84      -5.446  36.738  25.690  1.00 61.92      C2   H  
ATOM    788  N   MET A  85      -4.341  29.110  29.384  1.00 56.15      C2   N  
ATOM    789  CA  MET A  85      -3.022  28.546  29.433  1.00 56.15      C2   C  
ATOM    790  C   MET A  85      -2.870  27.351  28.557  1.00 56.15      C2   C  
ATOM    791  O   MET A  85      -1.758  26.987  28.094  1.00 56.15      C2   O  
ATOM    792  CB  MET A  85      -2.436  28.237  30.854  1.00 56.15      C2   C  
ATOM    793  CG  MET A  85      -2.381  29.444  31.821  1.00 56.15      C2   C  
ATOM    794  SD  MET A  85      -0.714  30.078  31.771  1.00 56.15      C2   S  
ATOM    795  CE  MET A  85      -0.855  31.532  32.873  1.00 56.15      C2   C  
ATOM    796  H   MET A  85      -5.043  28.670  29.962  1.00 56.15      C2   H  
ATOM    797  HA  MET A  85      -2.270  29.258  29.092  1.00 56.15      C2   H  
ATOM    798  HB2 MET A  85      -3.083  27.482  31.300  1.00 56.15      C2   H  
ATOM    799  HB3 MET A  85      -1.418  27.896  30.667  1.00 56.15      C2   H  
ATOM    800  HG2 MET A  85      -3.121  30.190  31.532  1.00 56.15      C2   H  
ATOM    801  HG3 MET A  85      -2.463  29.075  32.843  1.00 56.15      C2   H  
ATOM    802  HE1 MET A  85      -1.132  31.396  33.919  1.00 56.15      C2   H  
ATOM    803  HE2 MET A  85       0.083  32.081  32.949  1.00 56.15      C2   H  
ATOM    804  HE3 MET A  85      -1.687  32.085  32.437  1.00 56.15      C2   H  
ATOM    805  N   PHE A  86      -4.015  26.669  28.290  1.00 51.11      C2   N  
ATOM    806  CA  PHE A  86      -4.111  25.628  27.243  1.00 51.11      C2   C  
ATOM    807  C   PHE A  86      -3.754  26.239  25.875  1.00 51.11      C2   C  
ATOM    808  O   PHE A  86      -3.127  25.539  25.077  1.00 51.11      C2   O  
ATOM    809  CB  PHE A  86      -5.428  24.921  27.285  1.00 51.11      C2   C  
ATOM    810  CG  PHE A  86      -5.925  24.003  28.394  1.00 51.11      C2   C  
ATOM    811  CD1 PHE A  86      -5.057  23.437  29.387  1.00 51.11      C2   C  
ATOM    812  CD2 PHE A  86      -7.351  23.712  28.443  1.00 51.11      C2   C  
ATOM    813  CE1 PHE A  86      -5.566  22.585  30.329  1.00 51.11      C2   C  
ATOM    814  CE2 PHE A  86      -7.844  22.972  29.485  1.00 51.11      C2   C  
ATOM    815  CZ  PHE A  86      -6.966  22.372  30.381  1.00 51.11      C2   C  
ATOM    816  H   PHE A  86      -4.891  27.092  28.561  1.00 51.11      C2   H  
ATOM    817  HA  PHE A  86      -3.225  24.992  27.243  1.00 51.11      C2   H  
ATOM    818  HB2 PHE A  86      -6.192  25.685  27.139  1.00 51.11      C2   H  
ATOM    819  HB3 PHE A  86      -5.683  24.413  26.355  1.00 51.11      C2   H  
ATOM    820  HD1 PHE A  86      -4.022  23.741  29.449  1.00 51.11      C2   H  
ATOM    821  HD2 PHE A  86      -8.040  24.079  27.697  1.00 51.11      C2   H  
ATOM    822  HE1 PHE A  86      -4.953  22.241  31.150  1.00 51.11      C2   H  
ATOM    823  HE2 PHE A  86      -8.904  22.845  29.653  1.00 51.11      C2   H  
ATOM    824  HZ  PHE A  86      -7.364  21.843  31.234  1.00 51.11      C2   H  
ATOM    825  N   LEU A  87      -4.228  27.464  25.599  1.00 52.62      C2   N  
ATOM    826  CA  LEU A  87      -4.108  28.213  24.349  1.00 52.62      C2   C  
ATOM    827  C   LEU A  87      -2.698  28.851  24.287  1.00 52.62      C2   C  
ATOM    828  O   LEU A  87      -2.092  28.824  23.223  1.00 52.62      C2   O  
ATOM    829  CB  LEU A  87      -5.222  29.382  24.391  1.00 52.62      C2   C  
ATOM    830  CG  LEU A  87      -5.218  30.411  23.299  1.00 52.62      C2   C  
ATOM    831  CD1 LEU A  87      -5.454  29.698  21.915  1.00 52.62      C2   C  
ATOM    832  CD2 LEU A  87      -6.204  31.496  23.628  1.00 52.62      C2   C  
ATOM    833  H   LEU A  87      -4.604  27.910  26.423  1.00 52.62      C2   H  
ATOM    834  HA  LEU A  87      -4.248  27.430  23.605  1.00 52.62      C2   H  
ATOM    835  HB2 LEU A  87      -6.225  28.963  24.470  1.00 52.62      C2   H  
ATOM    836  HB3 LEU A  87      -5.113  29.989  25.289  1.00 52.62      C2   H  
ATOM    837  HG  LEU A  87      -4.175  30.728  23.266  1.00 52.62      C2   H  
ATOM    838 HD11 LEU A  87      -4.714  28.908  21.786  1.00 52.62      C2   H  
ATOM    839 HD12 LEU A  87      -6.359  29.094  21.964  1.00 52.62      C2   H  
ATOM    840 HD13 LEU A  87      -5.340  30.352  21.050  1.00 52.62      C2   H  
ATOM    841 HD21 LEU A  87      -6.822  31.448  24.525  1.00 52.62      C2   H  
ATOM    842 HD22 LEU A  87      -5.703  32.461  23.701  1.00 52.62      C2   H  
ATOM    843 HD23 LEU A  87      -6.881  31.602  22.780  1.00 52.62      C2   H  
ATOM    844  N   GLY A  88      -2.211  29.361  25.437  1.00 51.63      C2   N  
ATOM    845  CA  GLY A  88      -0.849  29.797  25.491  1.00 51.63      C2   C  
ATOM    846  C   GLY A  88       0.159  28.692  25.203  1.00 51.63      C2   C  
ATOM    847  O   GLY A  88       0.903  28.841  24.288  1.00 51.63      C2   O  
ATOM    848  H   GLY A  88      -2.818  29.391  26.244  1.00 51.63      C2   H  
ATOM    849  HA2 GLY A  88      -0.772  30.747  24.962  1.00 51.63      C2   H  
ATOM    850  HA3 GLY A  88      -0.553  29.997  26.521  1.00 51.63      C2   H  
ATOM    851  N   VAL A  89       0.005  27.577  25.950  1.00 49.76      C2   N  
ATOM    852  CA  VAL A  89       0.893  26.411  25.778  1.00 49.76      C2   C  
ATOM    853  C   VAL A  89       0.836  25.738  24.395  1.00 49.76      C2   C  
ATOM    854  O   VAL A  89       1.835  25.155  23.941  1.00 49.76      C2   O  
ATOM    855  CB  VAL A  89       0.780  25.389  26.910  1.00 49.76      C2   C  
ATOM    856  CG1 VAL A  89      -0.305  24.399  26.828  1.00 49.76      C2   C  
ATOM    857  CG2 VAL A  89       2.093  24.669  27.278  1.00 49.76      C2   C  
ATOM    858  H   VAL A  89      -0.783  27.515  26.579  1.00 49.76      C2   H  
ATOM    859  HA  VAL A  89       1.872  26.861  25.945  1.00 49.76      C2   H  
ATOM    860  HB  VAL A  89       0.630  26.029  27.779  1.00 49.76      C2   H  
ATOM    861 HG11 VAL A  89      -0.082  23.852  25.912  1.00 49.76      C2   H  
ATOM    862 HG12 VAL A  89      -0.356  23.621  27.589  1.00 49.76      C2   H  
ATOM    863 HG13 VAL A  89      -1.311  24.819  26.855  1.00 49.76      C2   H  
ATOM    864 HG21 VAL A  89       1.835  24.091  28.165  1.00 49.76      C2   H  
ATOM    865 HG22 VAL A  89       2.338  23.982  26.468  1.00 49.76      C2   H  
ATOM    866 HG23 VAL A  89       2.953  25.264  27.584  1.00 49.76      C2   H  
ATOM    867  N   SER A  90      -0.366  25.778  23.685  1.00 48.78      C2   N  
ATOM    868  CA  SER A  90      -0.559  25.208  22.356  1.00 48.78      C2   C  
ATOM    869  C   SER A  90       0.145  26.102  21.225  1.00 48.78      C2   C  
ATOM    870  O   SER A  90       0.880  25.586  20.443  1.00 48.78      C2   O  
ATOM    871  CB  SER A  90      -2.062  25.070  22.219  1.00 48.78      C2   C  
ATOM    872  OG  SER A  90      -2.517  24.532  21.033  1.00 48.78      C2   O  
ATOM    873  H   SER A  90      -1.132  26.018  24.299  1.00 48.78      C2   H  
ATOM    874  HA  SER A  90      -0.221  24.172  22.322  1.00 48.78      C2   H  
ATOM    875  HB2 SER A  90      -2.485  24.478  23.031  1.00 48.78      C2   H  
ATOM    876  HB3 SER A  90      -2.381  26.112  22.246  1.00 48.78      C2   H  
ATOM    877  HG  SER A  90      -2.834  25.308  20.565  1.00 48.78      C2   H  
ATOM    878  N   ILE A  91       0.051  27.440  21.391  1.00 48.66      C2   N  
ATOM    879  CA  ILE A  91       0.751  28.435  20.431  1.00 48.66      C2   C  
ATOM    880  C   ILE A  91       2.290  28.287  20.426  1.00 48.66      C2   C  
ATOM    881  O   ILE A  91       2.955  28.327  19.338  1.00 48.66      C2   O  
ATOM    882  CB  ILE A  91       0.285  29.887  20.789  1.00 48.66      C2   C  
ATOM    883  CG1 ILE A  91      -1.273  29.995  20.399  1.00 48.66      C2   C  
ATOM    884  CG2 ILE A  91       1.039  30.875  19.935  1.00 48.66      C2   C  
ATOM    885  CD1 ILE A  91      -2.049  31.198  20.920  1.00 48.66      C2   C  
ATOM    886  H   ILE A  91      -0.306  27.801  22.264  1.00 48.66      C2   H  
ATOM    887  HA  ILE A  91       0.364  28.165  19.449  1.00 48.66      C2   H  
ATOM    888  HB  ILE A  91       0.383  29.962  21.872  1.00 48.66      C2   H  
ATOM    889 HG12 ILE A  91      -1.295  30.083  19.313  1.00 48.66      C2   H  
ATOM    890 HG13 ILE A  91      -1.882  29.112  20.590  1.00 48.66      C2   H  
ATOM    891 HG21 ILE A  91       2.034  30.895  20.379  1.00 48.66      C2   H  
ATOM    892 HG22 ILE A  91       1.058  30.601  18.880  1.00 48.66      C2   H  
ATOM    893 HG23 ILE A  91       0.597  31.838  20.190  1.00 48.66      C2   H  
ATOM    894 HD11 ILE A  91      -1.654  32.147  20.558  1.00 48.66      C2   H  
ATOM    895 HD12 ILE A  91      -3.106  31.073  20.686  1.00 48.66      C2   H  
ATOM    896 HD13 ILE A  91      -2.097  31.223  22.009  1.00 48.66      C2   H  
ATOM    897  N   ILE A  92       2.816  28.148  21.636  1.00 48.50      C2   N  
ATOM    898  CA  ILE A  92       4.294  28.005  21.791  1.00 48.50      C2   C  
ATOM    899  C   ILE A  92       4.751  26.521  21.683  1.00 48.50      C2   C  
ATOM    900  O   ILE A  92       5.924  26.322  21.599  1.00 48.50      C2   O  
ATOM    901  CB  ILE A  92       4.836  28.560  23.108  1.00 48.50      C2   C  
ATOM    902  CG1 ILE A  92       6.257  29.068  23.138  1.00 48.50      C2   C  
ATOM    903  CG2 ILE A  92       4.493  27.773  24.338  1.00 48.50      C2   C  
ATOM    904  CD1 ILE A  92       6.439  30.353  22.208  1.00 48.50      C2   C  
ATOM    905  H   ILE A  92       2.180  28.329  22.400  1.00 48.50      C2   H  
ATOM    906  HA  ILE A  92       4.774  28.569  20.992  1.00 48.50      C2   H  
ATOM    907  HB  ILE A  92       4.268  29.481  23.244  1.00 48.50      C2   H  
ATOM    908 HG12 ILE A  92       6.528  29.368  24.151  1.00 48.50      C2   H  
ATOM    909 HG13 ILE A  92       6.840  28.241  22.734  1.00 48.50      C2   H  
ATOM    910 HG21 ILE A  92       3.446  27.489  24.230  1.00 48.50      C2   H  
ATOM    911 HG22 ILE A  92       5.023  26.833  24.495  1.00 48.50      C2   H  
ATOM    912 HG23 ILE A  92       4.631  28.341  25.258  1.00 48.50      C2   H  
ATOM    913 HD11 ILE A  92       6.339  31.281  22.772  1.00 48.50      C2   H  
ATOM    914 HD12 ILE A  92       7.440  30.349  21.777  1.00 48.50      C2   H  
ATOM    915 HD13 ILE A  92       5.605  30.429  21.511  1.00 48.50      C2   H  
ATOM    916  N   ALA A  93       3.795  25.550  21.600  1.00 46.90      C2   N  
ATOM    917  CA  ALA A  93       4.076  24.148  21.259  1.00 46.90      C2   C  
ATOM    918  C   ALA A  93       4.530  24.031  19.823  1.00 46.90      C2   C  
ATOM    919  O   ALA A  93       5.518  23.413  19.483  1.00 46.90      C2   O  
ATOM    920  CB  ALA A  93       2.910  23.230  21.593  1.00 46.90      C2   C  
ATOM    921  H   ALA A  93       2.795  25.680  21.531  1.00 46.90      C2   H  
ATOM    922  HA  ALA A  93       4.981  23.914  21.821  1.00 46.90      C2   H  
ATOM    923  HB1 ALA A  93       2.801  22.960  22.643  1.00 46.90      C2   H  
ATOM    924  HB2 ALA A  93       1.928  23.618  21.322  1.00 46.90      C2   H  
ATOM    925  HB3 ALA A  93       3.018  22.252  21.124  1.00 46.90      C2   H  
ATOM    926  N   ASP A  94       3.735  24.630  18.976  1.00 51.03      C2   N  
ATOM    927  CA  ASP A  94       3.868  24.841  17.508  1.00 51.03      C2   C  
ATOM    928  C   ASP A  94       5.198  25.424  17.153  1.00 51.03      C2   C  
ATOM    929  O   ASP A  94       5.924  24.825  16.390  1.00 51.03      C2   O  
ATOM    930  CB  ASP A  94       2.619  25.649  16.989  1.00 51.03      C2   C  
ATOM    931  CG  ASP A  94       2.632  26.201  15.567  1.00 51.03      C2   C  
ATOM    932  OD1 ASP A  94       3.082  25.420  14.663  1.00 51.03      C2   O  
ATOM    933  OD2 ASP A  94       2.208  27.324  15.327  1.00 51.03      C2   O  
ATOM    934  H   ASP A  94       2.919  25.076  19.371  1.00 51.03      C2   H  
ATOM    935  HA  ASP A  94       3.915  23.919  16.928  1.00 51.03      C2   H  
ATOM    936  HB2 ASP A  94       1.675  25.115  17.097  1.00 51.03      C2   H  
ATOM    937  HB3 ASP A  94       2.585  26.616  17.492  1.00 51.03      C2   H  
ATOM    938  N   ARG A  95       5.578  26.438  17.954  1.00 51.71      C2   N  
ATOM    939  CA  ARG A  95       6.802  27.130  17.777  1.00 51.71      C2   C  
ATOM    940  C   ARG A  95       8.032  26.232  18.056  1.00 51.71      C2   C  
ATOM    941  O   ARG A  95       9.007  26.248  17.345  1.00 51.71      C2   O  
ATOM    942  CB  ARG A  95       6.668  28.479  18.460  1.00 51.71      C2   C  
ATOM    943  CG  ARG A  95       7.919  29.434  18.321  1.00 51.71      C2   C  
ATOM    944  CD  ARG A  95       8.184  30.064  16.947  1.00 51.71      C2   C  
ATOM    945  NE  ARG A  95       6.958  30.284  16.215  1.00 51.71      C2   N  
ATOM    946  CZ  ARG A  95       6.158  31.324  16.129  1.00 51.71      C2   C  
ATOM    947  NH1 ARG A  95       6.444  32.477  16.738  1.00 51.71      C2   N  
ATOM    948  NH2 ARG A  95       5.050  31.230  15.325  1.00 51.71      C2   N  
ATOM    949  H   ARG A  95       4.925  26.900  18.571  1.00 51.71      C2   H  
ATOM    950  HA  ARG A  95       6.862  27.268  16.698  1.00 51.71      C2   H  
ATOM    951  HB2 ARG A  95       5.729  28.942  18.156  1.00 51.71      C2   H  
ATOM    952  HB3 ARG A  95       6.579  28.181  19.505  1.00 51.71      C2   H  
ATOM    953  HG2 ARG A  95       7.940  30.214  19.083  1.00 51.71      C2   H  
ATOM    954  HG3 ARG A  95       8.827  28.932  18.654  1.00 51.71      C2   H  
ATOM    955  HD2 ARG A  95       8.842  30.921  17.090  1.00 51.71      C2   H  
ATOM    956  HD3 ARG A  95       8.705  29.297  16.374  1.00 51.71      C2   H  
ATOM    957  HE  ARG A  95       6.927  29.657  15.423  1.00 51.71      C2   H  
ATOM    958 HH11 ARG A  95       7.002  32.315  17.564  1.00 51.71      C2   H  
ATOM    959 HH12 ARG A  95       6.008  33.373  16.574  1.00 51.71      C2   H  
ATOM    960 HH21 ARG A  95       4.858  30.312  14.951  1.00 51.71      C2   H  
ATOM    961 HH22 ARG A  95       4.288  31.891  15.367  1.00 51.71      C2   H  
ATOM    962  N   PHE A  96       7.826  25.339  19.016  1.00 44.22      C2   N  
ATOM    963  CA  PHE A  96       8.799  24.423  19.483  1.00 44.22      C2   C  
ATOM    964  C   PHE A  96       9.065  23.340  18.375  1.00 44.22      C2   C  
ATOM    965  O   PHE A  96      10.164  23.085  17.913  1.00 44.22      C2   O  
ATOM    966  CB  PHE A  96       8.486  23.772  20.910  1.00 44.22      C2   C  
ATOM    967  CG  PHE A  96       9.516  22.791  21.532  1.00 44.22      C2   C  
ATOM    968  CD1 PHE A  96       9.177  21.408  21.887  1.00 44.22      C2   C  
ATOM    969  CD2 PHE A  96      10.809  23.274  21.721  1.00 44.22      C2   C  
ATOM    970  CE1 PHE A  96      10.204  20.639  22.435  1.00 44.22      C2   C  
ATOM    971  CE2 PHE A  96      11.840  22.484  22.213  1.00 44.22      C2   C  
ATOM    972  CZ  PHE A  96      11.507  21.137  22.480  1.00 44.22      C2   C  
ATOM    973  H   PHE A  96       7.016  25.338  19.619  1.00 44.22      C2   H  
ATOM    974  HA  PHE A  96       9.762  24.900  19.664  1.00 44.22      C2   H  
ATOM    975  HB2 PHE A  96       8.393  24.631  21.576  1.00 44.22      C2   H  
ATOM    976  HB3 PHE A  96       7.522  23.265  20.910  1.00 44.22      C2   H  
ATOM    977  HD1 PHE A  96       8.174  21.018  21.798  1.00 44.22      C2   H  
ATOM    978  HD2 PHE A  96      11.074  24.293  21.482  1.00 44.22      C2   H  
ATOM    979  HE1 PHE A  96       9.974  19.613  22.682  1.00 44.22      C2   H  
ATOM    980  HE2 PHE A  96      12.847  22.855  22.334  1.00 44.22      C2   H  
ATOM    981  HZ  PHE A  96      12.321  20.495  22.782  1.00 44.22      C2   H  
ATOM    982  N   MET A  97       7.988  22.646  17.946  1.00 46.57      C2   N  
ATOM    983  CA  MET A  97       7.959  21.779  16.752  1.00 46.57      C2   C  
ATOM    984  C   MET A  97       8.639  22.369  15.448  1.00 46.57      C2   C  
ATOM    985  O   MET A  97       9.387  21.688  14.738  1.00 46.57      C2   O  
ATOM    986  CB  MET A  97       6.501  21.408  16.381  1.00 46.57      C2   C  
ATOM    987  CG  MET A  97       5.947  20.218  17.253  1.00 46.57      C2   C  
ATOM    988  SD  MET A  97       4.200  19.835  16.800  1.00 46.57      C2   S  
ATOM    989  CE  MET A  97       3.201  20.781  18.068  1.00 46.57      C2   C  
ATOM    990  H   MET A  97       7.104  22.914  18.355  1.00 46.57      C2   H  
ATOM    991  HA  MET A  97       8.459  20.821  16.900  1.00 46.57      C2   H  
ATOM    992  HB2 MET A  97       5.749  22.148  16.653  1.00 46.57      C2   H  
ATOM    993  HB3 MET A  97       6.362  21.219  15.316  1.00 46.57      C2   H  
ATOM    994  HG2 MET A  97       6.558  19.319  17.166  1.00 46.57      C2   H  
ATOM    995  HG3 MET A  97       5.943  20.514  18.302  1.00 46.57      C2   H  
ATOM    996  HE1 MET A  97       3.387  21.851  17.978  1.00 46.57      C2   H  
ATOM    997  HE2 MET A  97       2.120  20.772  17.928  1.00 46.57      C2   H  
ATOM    998  HE3 MET A  97       3.328  20.420  19.088  1.00 46.57      C2   H  
ATOM    999  N   SER A  98       8.298  23.642  15.126  1.00 48.28      C2   N  
ATOM   1000  CA  SER A  98       8.688  24.397  13.905  1.00 48.28      C2   C  
ATOM   1001  C   SER A  98      10.266  24.649  13.969  1.00 48.28      C2   C  
ATOM   1002  O   SER A  98      11.011  24.359  13.022  1.00 48.28      C2   O  
ATOM   1003  CB  SER A  98       7.864  25.657  13.749  1.00 48.28      C2   C  
ATOM   1004  OG  SER A  98       6.608  25.136  13.254  1.00 48.28      C2   O  
ATOM   1005  H   SER A  98       7.521  24.027  15.644  1.00 48.28      C2   H  
ATOM   1006  HA  SER A  98       8.671  23.729  13.044  1.00 48.28      C2   H  
ATOM   1007  HB2 SER A  98       7.814  26.118  14.735  1.00 48.28      C2   H  
ATOM   1008  HB3 SER A  98       8.313  26.348  13.036  1.00 48.28      C2   H  
ATOM   1009  HG  SER A  98       6.070  24.883  14.007  1.00 48.28      C2   H  
ATOM   1010  N   SER A  99      10.719  25.046  15.173  1.00 47.82      C2   N  
ATOM   1011  CA  SER A  99      12.205  25.100  15.467  1.00 47.82      C2   C  
ATOM   1012  C   SER A  99      12.856  23.657  15.350  1.00 47.82      C2   C  
ATOM   1013  O   SER A  99      13.958  23.592  14.820  1.00 47.82      C2   O  
ATOM   1014  CB  SER A  99      12.480  25.851  16.852  1.00 47.82      C2   C  
ATOM   1015  OG  SER A  99      12.041  25.353  18.077  1.00 47.82      C2   O  
ATOM   1016  H   SER A  99      10.070  25.228  15.925  1.00 47.82      C2   H  
ATOM   1017  HA  SER A  99      12.680  25.706  14.696  1.00 47.82      C2   H  
ATOM   1018  HB2 SER A  99      13.569  25.904  16.825  1.00 47.82      C2   H  
ATOM   1019  HB3 SER A  99      12.063  26.857  16.814  1.00 47.82      C2   H  
ATOM   1020  HG  SER A  99      11.208  24.884  17.989  1.00 47.82      C2   H  
ATOM   1021  N   ILE A 100      12.183  22.555  15.863  1.00 46.17      C2   N  
ATOM   1022  CA  ILE A 100      12.688  21.174  15.716  1.00 46.17      C2   C  
ATOM   1023  C   ILE A 100      12.813  20.875  14.244  1.00 46.17      C2   C  
ATOM   1024  O   ILE A 100      13.818  20.276  13.861  1.00 46.17      C2   O  
ATOM   1025  CB  ILE A 100      11.859  20.020  16.448  1.00 46.17      C2   C  
ATOM   1026  CG1 ILE A 100      12.166  20.169  17.948  1.00 46.17      C2   C  
ATOM   1027  CG2 ILE A 100      12.059  18.565  15.867  1.00 46.17      C2   C  
ATOM   1028  CD1 ILE A 100      11.207  19.346  18.862  1.00 46.17      C2   C  
ATOM   1029  H   ILE A 100      11.211  22.495  16.130  1.00 46.17      C2   H  
ATOM   1030  HA  ILE A 100      13.709  21.184  16.100  1.00 46.17      C2   H  
ATOM   1031  HB  ILE A 100      10.805  20.254  16.296  1.00 46.17      C2   H  
ATOM   1032 HG12 ILE A 100      13.224  19.931  18.054  1.00 46.17      C2   H  
ATOM   1033 HG13 ILE A 100      12.013  21.207  18.244  1.00 46.17      C2   H  
ATOM   1034 HG21 ILE A 100      11.965  18.495  14.783  1.00 46.17      C2   H  
ATOM   1035 HG22 ILE A 100      13.066  18.214  16.095  1.00 46.17      C2   H  
ATOM   1036 HG23 ILE A 100      11.253  17.970  16.298  1.00 46.17      C2   H  
ATOM   1037 HD11 ILE A 100      10.170  19.682  18.837  1.00 46.17      C2   H  
ATOM   1038 HD12 ILE A 100      11.133  18.279  18.651  1.00 46.17      C2   H  
ATOM   1039 HD13 ILE A 100      11.462  19.421  19.919  1.00 46.17      C2   H  
ATOM   1040  N   GLU A 101      11.812  21.404  13.454  1.00 48.22      C2   N  
ATOM   1041  CA  GLU A 101      11.772  21.223  11.993  1.00 48.22      C2   C  
ATOM   1042  C   GLU A 101      12.947  21.886  11.286  1.00 48.22      C2   C  
ATOM   1043  O   GLU A 101      13.459  21.388  10.337  1.00 48.22      C2   O  
ATOM   1044  CB  GLU A 101      10.314  21.660  11.437  1.00 48.22      C2   C  
ATOM   1045  CG  GLU A 101      10.055  21.472   9.987  1.00 48.22      C2   C  
ATOM   1046  CD  GLU A 101       8.614  21.800   9.587  1.00 48.22      C2   C  
ATOM   1047  OE1 GLU A 101       7.717  21.004   9.926  1.00 48.22      C2   O  
ATOM   1048  OE2 GLU A 101       8.329  23.003   9.193  1.00 48.22      C2   O  
ATOM   1049  H   GLU A 101      10.960  21.758  13.865  1.00 48.22      C2   H  
ATOM   1050  HA  GLU A 101      11.800  20.144  11.843  1.00 48.22      C2   H  
ATOM   1051  HB2 GLU A 101       9.510  21.114  11.931  1.00 48.22      C2   H  
ATOM   1052  HB3 GLU A 101      10.067  22.683  11.723  1.00 48.22      C2   H  
ATOM   1053  HG2 GLU A 101      10.724  22.056   9.355  1.00 48.22      C2   H  
ATOM   1054  HG3 GLU A 101      10.252  20.453   9.654  1.00 48.22      C2   H  
ATOM   1055  N   VAL A 102      13.380  23.089  11.743  1.00 49.32      C2   N  
ATOM   1056  CA  VAL A 102      14.521  23.751  11.155  1.00 49.32      C2   C  
ATOM   1057  C   VAL A 102      15.780  23.034  11.621  1.00 49.32      C2   C  
ATOM   1058  O   VAL A 102      16.698  23.097  10.792  1.00 49.32      C2   O  
ATOM   1059  CB  VAL A 102      14.549  25.198  11.747  1.00 49.32      C2   C  
ATOM   1060  CG1 VAL A 102      15.758  26.017  11.488  1.00 49.32      C2   C  
ATOM   1061  CG2 VAL A 102      13.257  26.009  11.363  1.00 49.32      C2   C  
ATOM   1062  H   VAL A 102      13.022  23.482  12.602  1.00 49.32      C2   H  
ATOM   1063  HA  VAL A 102      14.517  23.840  10.069  1.00 49.32      C2   H  
ATOM   1064  HB  VAL A 102      14.572  25.009  12.821  1.00 49.32      C2   H  
ATOM   1065 HG11 VAL A 102      15.939  26.238  10.436  1.00 49.32      C2   H  
ATOM   1066 HG12 VAL A 102      15.553  27.005  11.900  1.00 49.32      C2   H  
ATOM   1067 HG13 VAL A 102      16.667  25.618  11.938  1.00 49.32      C2   H  
ATOM   1068 HG21 VAL A 102      13.180  26.882  12.012  1.00 49.32      C2   H  
ATOM   1069 HG22 VAL A 102      13.319  26.338  10.325  1.00 49.32      C2   H  
ATOM   1070 HG23 VAL A 102      12.354  25.402  11.431  1.00 49.32      C2   H  
ATOM   1071  N   ILE A 103      15.833  22.422  12.786  1.00 49.82      C2   N  
ATOM   1072  CA  ILE A 103      17.017  21.660  13.287  1.00 49.82      C2   C  
ATOM   1073  C   ILE A 103      17.185  20.271  12.570  1.00 49.82      C2   C  
ATOM   1074  O   ILE A 103      18.245  20.021  12.076  1.00 49.82      C2   O  
ATOM   1075  CB  ILE A 103      17.004  21.494  14.869  1.00 49.82      C2   C  
ATOM   1076  CG1 ILE A 103      17.210  22.810  15.665  1.00 49.82      C2   C  
ATOM   1077  CG2 ILE A 103      17.727  20.176  15.424  1.00 49.82      C2   C  
ATOM   1078  CD1 ILE A 103      16.442  22.994  16.960  1.00 49.82      C2   C  
ATOM   1079  H   ILE A 103      15.156  22.683  13.488  1.00 49.82      C2   H  
ATOM   1080  HA  ILE A 103      17.918  22.220  13.034  1.00 49.82      C2   H  
ATOM   1081  HB  ILE A 103      15.960  21.301  15.114  1.00 49.82      C2   H  
ATOM   1082 HG12 ILE A 103      18.265  23.028  15.829  1.00 49.82      C2   H  
ATOM   1083 HG13 ILE A 103      16.901  23.643  15.033  1.00 49.82      C2   H  
ATOM   1084 HG21 ILE A 103      18.649  20.009  14.866  1.00 49.82      C2   H  
ATOM   1085 HG22 ILE A 103      17.983  20.245  16.482  1.00 49.82      C2   H  
ATOM   1086 HG23 ILE A 103      17.110  19.293  15.259  1.00 49.82      C2   H  
ATOM   1087 HD11 ILE A 103      17.051  23.587  17.643  1.00 49.82      C2   H  
ATOM   1088 HD12 ILE A 103      15.624  23.688  16.768  1.00 49.82      C2   H  
ATOM   1089 HD13 ILE A 103      15.987  22.091  17.365  1.00 49.82      C2   H  
ATOM   1090  N   THR A 104      16.059  19.556  12.436  1.00 49.06      C2   N  
ATOM   1091  CA  THR A 104      15.932  18.211  11.857  1.00 49.06      C2   C  
ATOM   1092  C   THR A 104      16.159  18.249  10.262  1.00 49.06      C2   C  
ATOM   1093  O   THR A 104      16.809  17.364   9.690  1.00 49.06      C2   O  
ATOM   1094  CB  THR A 104      14.689  17.391  12.402  1.00 49.06      C2   C  
ATOM   1095  CG2 THR A 104      14.829  16.997  13.894  1.00 49.06      C2   C  
ATOM   1096  OG1 THR A 104      13.473  18.149  12.369  1.00 49.06      C2   O  
ATOM   1097  H   THR A 104      15.197  20.008  12.703  1.00 49.06      C2   H  
ATOM   1098  HA  THR A 104      16.832  17.642  12.091  1.00 49.06      C2   H  
ATOM   1099  HB  THR A 104      14.519  16.554  11.725  1.00 49.06      C2   H  
ATOM   1100  HG1 THR A 104      13.451  18.799  13.076  1.00 49.06      C2   H  
ATOM   1101 HG21 THR A 104      13.924  16.605  14.358  1.00 49.06      C2   H  
ATOM   1102 HG22 THR A 104      15.578  16.256  14.174  1.00 49.06      C2   H  
ATOM   1103 HG23 THR A 104      14.984  17.902  14.480  1.00 49.06      C2   H  
ATOM   1104  N   SER A 105      15.673  19.299   9.547  1.00 52.39      C2   N  
ATOM   1105  CA  SER A 105      15.898  19.470   8.139  1.00 52.39      C2   C  
ATOM   1106  C   SER A 105      17.369  19.740   7.772  1.00 52.39      C2   C  
ATOM   1107  O   SER A 105      18.148  20.414   8.432  1.00 52.39      C2   O  
ATOM   1108  CB  SER A 105      14.890  20.576   7.501  1.00 52.39      C2   C  
ATOM   1109  OG  SER A 105      14.989  21.786   8.187  1.00 52.39      C2   O  
ATOM   1110  H   SER A 105      15.111  20.054   9.916  1.00 52.39      C2   H  
ATOM   1111  HA  SER A 105      15.624  18.563   7.600  1.00 52.39      C2   H  
ATOM   1112  HB2 SER A 105      15.195  20.822   6.484  1.00 52.39      C2   H  
ATOM   1113  HB3 SER A 105      13.844  20.275   7.553  1.00 52.39      C2   H  
ATOM   1114  HG  SER A 105      14.368  21.795   8.919  1.00 52.39      C2   H  
ATOM   1115  N   GLN A 106      17.682  19.177   6.647  1.00 59.97      C2   N  
ATOM   1116  CA  GLN A 106      18.830  19.609   5.847  1.00 59.97      C2   C  
ATOM   1117  C   GLN A 106      18.684  21.009   5.263  1.00 59.97      C2   C  
ATOM   1118  O   GLN A 106      17.634  21.217   4.661  1.00 59.97      C2   O  
ATOM   1119  CB  GLN A 106      19.147  18.602   4.754  1.00 59.97      C2   C  
ATOM   1120  CG  GLN A 106      20.280  18.875   3.817  1.00 59.97      C2   C  
ATOM   1121  CD  GLN A 106      20.268  17.788   2.718  1.00 59.97      C2   C  
ATOM   1122  NE2 GLN A 106      21.228  16.892   2.731  1.00 59.97      C2   N  
ATOM   1123  OE1 GLN A 106      19.325  17.783   1.858  1.00 59.97      C2   O  
ATOM   1124  H   GLN A 106      16.992  18.670   6.112  1.00 59.97      C2   H  
ATOM   1125  HA  GLN A 106      19.659  19.647   6.554  1.00 59.97      C2   H  
ATOM   1126  HB2 GLN A 106      19.130  17.658   5.299  1.00 59.97      C2   H  
ATOM   1127  HB3 GLN A 106      18.297  18.602   4.071  1.00 59.97      C2   H  
ATOM   1128  HG2 GLN A 106      20.097  19.841   3.348  1.00 59.97      C2   H  
ATOM   1129  HG3 GLN A 106      21.223  18.894   4.364  1.00 59.97      C2   H  
ATOM   1130 HE21 GLN A 106      22.085  17.138   3.205  1.00 59.97      C2   H  
ATOM   1131 HE22 GLN A 106      21.095  16.005   2.268  1.00 59.97      C2   H  
ATOM   1132  N   GLU A 107      19.733  21.831   5.322  1.00 64.69      C2   N  
ATOM   1133  CA  GLU A 107      19.768  23.066   4.594  1.00 64.69      C2   C  
ATOM   1134  C   GLU A 107      20.442  22.785   3.200  1.00 64.69      C2   C  
ATOM   1135  O   GLU A 107      21.663  22.955   3.010  1.00 64.69      C2   O  
ATOM   1136  CB  GLU A 107      20.465  24.106   5.412  1.00 64.69      C2   C  
ATOM   1137  CG  GLU A 107      19.846  24.401   6.781  1.00 64.69      C2   C  
ATOM   1138  CD  GLU A 107      20.518  25.565   7.469  1.00 64.69      C2   C  
ATOM   1139  OE1 GLU A 107      19.809  26.383   8.124  1.00 64.69      C2   O  
ATOM   1140  OE2 GLU A 107      21.770  25.647   7.377  1.00 64.69      C2   O  
ATOM   1141  H   GLU A 107      20.597  21.540   5.758  1.00 64.69      C2   H  
ATOM   1142  HA  GLU A 107      18.784  23.482   4.380  1.00 64.69      C2   H  
ATOM   1143  HB2 GLU A 107      21.504  23.822   5.578  1.00 64.69      C2   H  
ATOM   1144  HB3 GLU A 107      20.504  25.030   4.835  1.00 64.69      C2   H  
ATOM   1145  HG2 GLU A 107      18.801  24.672   6.629  1.00 64.69      C2   H  
ATOM   1146  HG3 GLU A 107      19.918  23.619   7.537  1.00 64.69      C2   H  
ATOM   1147  N   LYS A 108      19.683  22.465   2.172  1.00 68.82      C2   N  
ATOM   1148  CA  LYS A 108      20.154  22.201   0.792  1.00 68.82      C2   C  
ATOM   1149  C   LYS A 108      20.124  23.633   0.184  1.00 68.82      C2   C  
ATOM   1150  O   LYS A 108      19.176  24.423   0.416  1.00 68.82      C2   O  
ATOM   1151  CB  LYS A 108      19.311  21.167   0.075  1.00 68.82      C2   C  
ATOM   1152  CG  LYS A 108      19.469  21.050  -1.467  1.00 68.82      C2   C  
ATOM   1153  CD  LYS A 108      20.840  20.735  -2.023  1.00 68.82      C2   C  
ATOM   1154  CE  LYS A 108      20.946  20.969  -3.534  1.00 68.82      C2   C  
ATOM   1155  NZ  LYS A 108      22.240  20.586  -4.056  1.00 68.82      C2   N  
ATOM   1156  H   LYS A 108      18.718  22.754   2.243  1.00 68.82      C2   H  
ATOM   1157  HA  LYS A 108      21.179  21.846   0.897  1.00 68.82      C2   H  
ATOM   1158  HB2 LYS A 108      19.667  20.263   0.571  1.00 68.82      C2   H  
ATOM   1159  HB3 LYS A 108      18.260  21.295   0.331  1.00 68.82      C2   H  
ATOM   1160  HG2 LYS A 108      18.789  20.240  -1.730  1.00 68.82      C2   H  
ATOM   1161  HG3 LYS A 108      19.089  21.961  -1.930  1.00 68.82      C2   H  
ATOM   1162  HD2 LYS A 108      21.630  21.308  -1.537  1.00 68.82      C2   H  
ATOM   1163  HD3 LYS A 108      21.050  19.707  -1.728  1.00 68.82      C2   H  
ATOM   1164  HE2 LYS A 108      20.138  20.399  -3.993  1.00 68.82      C2   H  
ATOM   1165  HE3 LYS A 108      20.969  22.018  -3.831  1.00 68.82      C2   H  
ATOM   1166  HZ1 LYS A 108      22.161  20.596  -5.063  1.00 68.82      C2   H  
ATOM   1167  HZ2 LYS A 108      23.004  21.179  -3.766  1.00 68.82      C2   H  
ATOM   1168  HZ3 LYS A 108      22.509  19.702  -3.649  1.00 68.82      C2   H  
ATOM   1169  N   GLU A 109      21.098  23.922  -0.671  1.00 78.13      C2   N  
ATOM   1170  CA  GLU A 109      21.257  25.165  -1.354  1.00 78.13      C2   C  
ATOM   1171  C   GLU A 109      21.180  24.876  -2.940  1.00 78.13      C2   C  
ATOM   1172  O   GLU A 109      22.127  24.296  -3.490  1.00 78.13      C2   O  
ATOM   1173  CB  GLU A 109      22.516  25.955  -0.949  1.00 78.13      C2   C  
ATOM   1174  CG  GLU A 109      23.056  25.804   0.506  1.00 78.13      C2   C  
ATOM   1175  CD  GLU A 109      24.326  26.575   0.771  1.00 78.13      C2   C  
ATOM   1176  OE1 GLU A 109      25.195  26.746  -0.137  1.00 78.13      C2   O  
ATOM   1177  OE2 GLU A 109      24.477  27.050   1.932  1.00 78.13      C2   O  
ATOM   1178  H   GLU A 109      21.792  23.222  -0.889  1.00 78.13      C2   H  
ATOM   1179  HA  GLU A 109      20.375  25.775  -1.160  1.00 78.13      C2   H  
ATOM   1180  HB2 GLU A 109      23.370  25.852  -1.618  1.00 78.13      C2   H  
ATOM   1181  HB3 GLU A 109      22.162  26.978  -1.074  1.00 78.13      C2   H  
ATOM   1182  HG2 GLU A 109      22.364  26.100   1.295  1.00 78.13      C2   H  
ATOM   1183  HG3 GLU A 109      23.231  24.733   0.608  1.00 78.13      C2   H  
ATOM   1184  N   ILE A 110      20.052  25.251  -3.500  1.00 76.75      C2   N  
ATOM   1185  CA  ILE A 110      19.697  25.178  -4.944  1.00 76.75      C2   C  
ATOM   1186  C   ILE A 110      19.975  26.482  -5.637  1.00 76.75      C2   C  
ATOM   1187  O   ILE A 110      19.657  27.578  -5.079  1.00 76.75      C2   O  
ATOM   1188  CB  ILE A 110      18.204  24.783  -5.169  1.00 76.75      C2   C  
ATOM   1189  CG1 ILE A 110      17.162  25.605  -4.313  1.00 76.75      C2   C  
ATOM   1190  CG2 ILE A 110      18.052  23.215  -4.982  1.00 76.75      C2   C  
ATOM   1191  CD1 ILE A 110      15.767  25.167  -4.735  1.00 76.75      C2   C  
ATOM   1192  H   ILE A 110      19.528  25.825  -2.855  1.00 76.75      C2   H  
ATOM   1193  HA  ILE A 110      20.194  24.309  -5.375  1.00 76.75      C2   H  
ATOM   1194  HB  ILE A 110      17.931  24.947  -6.212  1.00 76.75      C2   H  
ATOM   1195 HG12 ILE A 110      17.320  25.291  -3.282  1.00 76.75      C2   H  
ATOM   1196 HG13 ILE A 110      17.268  26.688  -4.387  1.00 76.75      C2   H  
ATOM   1197 HG21 ILE A 110      17.008  22.915  -5.079  1.00 76.75      C2   H  
ATOM   1198 HG22 ILE A 110      18.670  22.758  -5.755  1.00 76.75      C2   H  
ATOM   1199 HG23 ILE A 110      18.401  22.947  -3.985  1.00 76.75      C2   H  
ATOM   1200 HD11 ILE A 110      14.965  25.831  -4.411  1.00 76.75      C2   H  
ATOM   1201 HD12 ILE A 110      15.765  24.756  -5.744  1.00 76.75      C2   H  
ATOM   1202 HD13 ILE A 110      15.540  24.259  -4.175  1.00 76.75      C2   H  
ATOM   1203  N   THR A 111      20.402  26.389  -6.856  1.00 84.13      C2   N  
ATOM   1204  CA  THR A 111      20.645  27.488  -7.819  1.00 84.13      C2   C  
ATOM   1205  C   THR A 111      19.376  27.624  -8.681  1.00 84.13      C2   C  
ATOM   1206  O   THR A 111      19.199  26.881  -9.651  1.00 84.13      C2   O  
ATOM   1207  CB  THR A 111      21.877  27.072  -8.669  1.00 84.13      C2   C  
ATOM   1208  CG2 THR A 111      23.256  27.044  -7.859  1.00 84.13      C2   C  
ATOM   1209  OG1 THR A 111      21.845  25.720  -9.314  1.00 84.13      C2   O  
ATOM   1210  H   THR A 111      20.502  25.472  -7.269  1.00 84.13      C2   H  
ATOM   1211  HA  THR A 111      20.871  28.502  -7.489  1.00 84.13      C2   H  
ATOM   1212  HB  THR A 111      21.976  27.879  -9.394  1.00 84.13      C2   H  
ATOM   1213  HG1 THR A 111      20.962  25.749  -9.690  1.00 84.13      C2   H  
ATOM   1214 HG21 THR A 111      23.070  26.465  -6.954  1.00 84.13      C2   H  
ATOM   1215 HG22 THR A 111      24.049  26.614  -8.471  1.00 84.13      C2   H  
ATOM   1216 HG23 THR A 111      23.562  28.013  -7.466  1.00 84.13      C2   H  
ATOM   1217  N   ILE A 112      18.482  28.509  -8.195  1.00 85.92      C2   N  
ATOM   1218  CA  ILE A 112      17.205  28.743  -8.850  1.00 85.92      C2   C  
ATOM   1219  C   ILE A 112      17.187  30.156  -9.408  1.00 85.92      C2   C  
ATOM   1220  O   ILE A 112      18.014  30.979  -8.987  1.00 85.92      C2   O  
ATOM   1221  CB  ILE A 112      16.007  28.680  -7.821  1.00 85.92      C2   C  
ATOM   1222  CG1 ILE A 112      16.179  29.560  -6.596  1.00 85.92      C2   C  
ATOM   1223  CG2 ILE A 112      15.999  27.212  -7.372  1.00 85.92      C2   C  
ATOM   1224  CD1 ILE A 112      15.707  31.000  -6.754  1.00 85.92      C2   C  
ATOM   1225  H   ILE A 112      18.490  28.947  -7.285  1.00 85.92      C2   H  
ATOM   1226  HA  ILE A 112      17.037  28.019  -9.647  1.00 85.92      C2   H  
ATOM   1227  HB  ILE A 112      15.037  28.936  -8.246  1.00 85.92      C2   H  
ATOM   1228 HG12 ILE A 112      15.640  29.033  -5.810  1.00 85.92      C2   H  
ATOM   1229 HG13 ILE A 112      17.244  29.567  -6.363  1.00 85.92      C2   H  
ATOM   1230 HG21 ILE A 112      16.871  26.979  -6.762  1.00 85.92      C2   H  
ATOM   1231 HG22 ILE A 112      15.106  27.052  -6.769  1.00 85.92      C2   H  
ATOM   1232 HG23 ILE A 112      15.962  26.459  -8.159  1.00 85.92      C2   H  
ATOM   1233 HD11 ILE A 112      16.586  31.641  -6.684  1.00 85.92      C2   H  
ATOM   1234 HD12 ILE A 112      15.054  31.221  -7.598  1.00 85.92      C2   H  
ATOM   1235 HD13 ILE A 112      15.222  31.262  -5.814  1.00 85.92      C2   H  
ATOM   1236  N   LYS A 113      16.196  30.391 -10.270  1.00100.97      C2   N  
ATOM   1237  CA  LYS A 113      15.910  31.727 -10.827  1.00100.97      C2   C  
ATOM   1238  C   LYS A 113      14.871  32.409 -10.015  1.00100.97      C2   C  
ATOM   1239  O   LYS A 113      13.824  31.881  -9.852  1.00100.97      C2   O  
ATOM   1240  CB  LYS A 113      15.469  31.689 -12.228  1.00100.97      C2   C  
ATOM   1241  CG  LYS A 113      16.704  31.681 -13.210  1.00100.97      C2   C  
ATOM   1242  CD  LYS A 113      16.341  31.358 -14.605  1.00100.97      C2   C  
ATOM   1243  CE  LYS A 113      17.607  31.290 -15.535  1.00100.97      C2   C  
ATOM   1244  NZ  LYS A 113      17.212  30.841 -16.921  1.00100.97      C2   N  
ATOM   1245  H   LYS A 113      15.477  29.696 -10.415  1.00100.97      C2   H  
ATOM   1246  HA  LYS A 113      16.787  32.374 -10.846  1.00100.97      C2   H  
ATOM   1247  HB2 LYS A 113      14.712  30.916 -12.357  1.00100.97      C2   H  
ATOM   1248  HB3 LYS A 113      14.936  32.588 -12.538  1.00100.97      C2   H  
ATOM   1249  HG2 LYS A 113      17.180  32.658 -13.126  1.00100.97      C2   H  
ATOM   1250  HG3 LYS A 113      17.389  30.960 -12.762  1.00100.97      C2   H  
ATOM   1251  HD2 LYS A 113      15.635  30.528 -14.574  1.00100.97      C2   H  
ATOM   1252  HD3 LYS A 113      15.671  32.063 -15.096  1.00100.97      C2   H  
ATOM   1253  HE2 LYS A 113      17.923  32.332 -15.593  1.00100.97      C2   H  
ATOM   1254  HE3 LYS A 113      18.344  30.604 -15.118  1.00100.97      C2   H  
ATOM   1255  HZ1 LYS A 113      16.431  31.355 -17.304  1.00100.97      C2   H  
ATOM   1256  HZ2 LYS A 113      17.965  30.935 -17.587  1.00100.97      C2   H  
ATOM   1257  HZ3 LYS A 113      16.976  29.861 -16.845  1.00100.97      C2   H  
ATOM   1258  N   LYS A 114      15.220  33.575  -9.443  1.00111.80      C2   N  
ATOM   1259  CA  LYS A 114      14.362  34.467  -8.699  1.00111.80      C2   C  
ATOM   1260  C   LYS A 114      13.247  35.116  -9.526  1.00111.80      C2   C  
ATOM   1261  O   LYS A 114      13.383  34.979 -10.742  1.00111.80      C2   O  
ATOM   1262  CB  LYS A 114      15.321  35.525  -7.956  1.00111.80      C2   C  
ATOM   1263  CG  LYS A 114      16.208  34.933  -6.787  1.00111.80      C2   C  
ATOM   1264  CD  LYS A 114      16.947  35.909  -5.992  1.00111.80      C2   C  
ATOM   1265  CE  LYS A 114      17.658  36.901  -6.910  1.00111.80      C2   C  
ATOM   1266  NZ  LYS A 114      18.515  37.906  -6.300  1.00111.80      C2   N  
ATOM   1267  H   LYS A 114      16.172  33.880  -9.587  1.00111.80      C2   H  
ATOM   1268  HA  LYS A 114      13.906  33.754  -8.012  1.00111.80      C2   H  
ATOM   1269  HB2 LYS A 114      15.929  36.011  -8.720  1.00111.80      C2   H  
ATOM   1270  HB3 LYS A 114      14.812  36.343  -7.447  1.00111.80      C2   H  
ATOM   1271  HG2 LYS A 114      15.589  34.314  -6.137  1.00111.80      C2   H  
ATOM   1272  HG3 LYS A 114      16.893  34.262  -7.304  1.00111.80      C2   H  
ATOM   1273  HD2 LYS A 114      16.243  36.339  -5.280  1.00111.80      C2   H  
ATOM   1274  HD3 LYS A 114      17.676  35.404  -5.358  1.00111.80      C2   H  
ATOM   1275  HE2 LYS A 114      18.371  36.401  -7.565  1.00111.80      C2   H  
ATOM   1276  HE3 LYS A 114      16.943  37.530  -7.439  1.00111.80      C2   H  
ATOM   1277  HZ1 LYS A 114      18.950  38.416  -7.056  1.00111.80      C2   H  
ATOM   1278  HZ2 LYS A 114      17.888  38.589  -5.901  1.00111.80      C2   H  
ATOM   1279  HZ3 LYS A 114      19.283  37.665  -5.690  1.00111.80      C2   H  
ATOM   1280  N   PRO A 115      12.247  35.785  -8.891  1.00117.40      C2   N  
ATOM   1281  CA  PRO A 115      11.216  36.471  -9.634  1.00117.40      C2   C  
ATOM   1282  C   PRO A 115      11.753  37.333 -10.808  1.00117.40      C2   C  
ATOM   1283  O   PRO A 115      11.168  37.430 -11.894  1.00117.40      C2   O  
ATOM   1284  CB  PRO A 115      10.505  37.260  -8.607  1.00117.40      C2   C  
ATOM   1285  CG  PRO A 115      10.504  36.293  -7.451  1.00117.40      C2   C  
ATOM   1286  CD  PRO A 115      11.918  35.856  -7.483  1.00117.40      C2   C  
ATOM   1287  HA  PRO A 115      10.595  35.730 -10.137  1.00117.40      C2   H  
ATOM   1288  HB2 PRO A 115      11.020  38.191  -8.371  1.00117.40      C2   H  
ATOM   1289  HB3 PRO A 115       9.545  37.669  -8.921  1.00117.40      C2   H  
ATOM   1290  HG2 PRO A 115      10.153  36.814  -6.560  1.00117.40      C2   H  
ATOM   1291  HG3 PRO A 115       9.943  35.426  -7.799  1.00117.40      C2   H  
ATOM   1292  HD2 PRO A 115      12.518  36.561  -6.908  1.00117.40      C2   H  
ATOM   1293  HD3 PRO A 115      12.021  34.917  -6.940  1.00117.40      C2   H  
ATOM   1294  N   ASN A 116      12.852  38.086 -10.525  1.00118.17      C2   N  
ATOM   1295  CA  ASN A 116      13.568  38.934 -11.475  1.00118.17      C2   C  
ATOM   1296  C   ASN A 116      14.393  38.270 -12.613  1.00118.17      C2   C  
ATOM   1297  O   ASN A 116      14.960  38.927 -13.544  1.00118.17      C2   O  
ATOM   1298  CB  ASN A 116      14.383  39.991 -10.731  1.00118.17      C2   C  
ATOM   1299  CG  ASN A 116      15.617  39.398 -10.014  1.00118.17      C2   C  
ATOM   1300  ND2 ASN A 116      16.805  39.929 -10.099  1.00118.17      C2   N  
ATOM   1301  OD1 ASN A 116      15.463  38.384  -9.392  1.00118.17      C2   O  
ATOM   1302  H   ASN A 116      13.386  37.829  -9.708  1.00118.17      C2   H  
ATOM   1303  HA  ASN A 116      12.818  39.510 -12.017  1.00118.17      C2   H  
ATOM   1304  HB2 ASN A 116      14.717  40.653 -11.529  1.00118.17      C2   H  
ATOM   1305  HB3 ASN A 116      13.813  40.594 -10.024  1.00118.17      C2   H  
ATOM   1306 HD21 ASN A 116      17.020  40.615 -10.808  1.00118.17      C2   H  
ATOM   1307 HD22 ASN A 116      17.505  39.387  -9.613  1.00118.17      C2   H  
ATOM   1308  N   GLY A 117      14.506  36.939 -12.507  1.00118.49      C2   N  
ATOM   1309  CA  GLY A 117      15.143  36.115 -13.544  1.00118.49      C2   C  
ATOM   1310  C   GLY A 117      16.638  35.908 -13.325  1.00118.49      C2   C  
ATOM   1311  O   GLY A 117      17.379  35.355 -14.121  1.00118.49      C2   O  
ATOM   1312  H   GLY A 117      14.048  36.388 -11.795  1.00118.49      C2   H  
ATOM   1313  HA2 GLY A 117      14.624  35.189 -13.792  1.00118.49      C2   H  
ATOM   1314  HA3 GLY A 117      15.023  36.590 -14.518  1.00118.49      C2   H  
ATOM   1315  N   GLU A 118      17.104  36.204 -12.104  1.00116.62      C2   N  
ATOM   1316  CA  GLU A 118      18.499  36.102 -11.677  1.00116.62      C2   C  
ATOM   1317  C   GLU A 118      18.670  34.682 -11.007  1.00116.62      C2   C  
ATOM   1318  O   GLU A 118      17.869  34.434 -10.091  1.00116.62      C2   O  
ATOM   1319  CB  GLU A 118      18.762  37.223 -10.731  1.00116.62      C2   C  
ATOM   1320  CG  GLU A 118      20.057  37.198  -9.975  1.00116.62      C2   C  
ATOM   1321  CD  GLU A 118      20.189  38.579  -9.129  1.00116.62      C2   C  
ATOM   1322  OE1 GLU A 118      21.282  39.203  -9.135  1.00116.62      C2   O  
ATOM   1323  OE2 GLU A 118      19.207  38.936  -8.495  1.00116.62      C2   O  
ATOM   1324  H   GLU A 118      16.461  36.538 -11.401  1.00116.62      C2   H  
ATOM   1325  HA  GLU A 118      19.176  36.088 -12.531  1.00116.62      C2   H  
ATOM   1326  HB2 GLU A 118      18.602  38.137 -11.303  1.00116.62      C2   H  
ATOM   1327  HB3 GLU A 118      18.014  37.210  -9.938  1.00116.62      C2   H  
ATOM   1328  HG2 GLU A 118      20.184  36.323  -9.338  1.00116.62      C2   H  
ATOM   1329  HG3 GLU A 118      20.829  37.309 -10.736  1.00116.62      C2   H  
ATOM   1330  N   THR A 119      19.684  33.911 -11.453  1.00105.57      C2   N  
ATOM   1331  CA  THR A 119      20.080  32.693 -10.787  1.00105.57      C2   C  
ATOM   1332  C   THR A 119      20.859  33.068  -9.574  1.00105.57      C2   C  
ATOM   1333  O   THR A 119      21.831  33.826  -9.633  1.00105.57      C2   O  
ATOM   1334  CB  THR A 119      20.978  31.756 -11.758  1.00105.57      C2   C  
ATOM   1335  CG2 THR A 119      21.222  30.451 -11.134  1.00105.57      C2   C  
ATOM   1336  OG1 THR A 119      20.361  31.526 -13.005  1.00105.57      C2   O  
ATOM   1337  H   THR A 119      20.288  34.233 -12.195  1.00105.57      C2   H  
ATOM   1338  HA  THR A 119      19.158  32.175 -10.521  1.00105.57      C2   H  
ATOM   1339  HB  THR A 119      21.957  32.207 -11.920  1.00105.57      C2   H  
ATOM   1340  HG1 THR A 119      20.243  32.377 -13.433  1.00105.57      C2   H  
ATOM   1341 HG21 THR A 119      21.830  29.778 -11.739  1.00105.57      C2   H  
ATOM   1342 HG22 THR A 119      21.789  30.583 -10.213  1.00105.57      C2   H  
ATOM   1343 HG23 THR A 119      20.322  29.891 -10.882  1.00105.57      C2   H  
ATOM   1344  N   THR A 120      20.418  32.570  -8.426  1.00 91.36      C2   N  
ATOM   1345  CA  THR A 120      21.072  32.670  -7.161  1.00 91.36      C2   C  
ATOM   1346  C   THR A 120      21.043  31.370  -6.348  1.00 91.36      C2   C  
ATOM   1347  O   THR A 120      20.044  30.730  -6.444  1.00 91.36      C2   O  
ATOM   1348  CB  THR A 120      20.286  33.758  -6.327  1.00 91.36      C2   C  
ATOM   1349  CG2 THR A 120      20.595  34.064  -4.845  1.00 91.36      C2   C  
ATOM   1350  OG1 THR A 120      20.283  35.041  -7.049  1.00 91.36      C2   O  
ATOM   1351  H   THR A 120      19.592  31.997  -8.330  1.00 91.36      C2   H  
ATOM   1352  HA  THR A 120      22.117  32.916  -7.349  1.00 91.36      C2   H  
ATOM   1353  HB  THR A 120      19.263  33.387  -6.384  1.00 91.36      C2   H  
ATOM   1354  HG1 THR A 120      20.188  34.918  -7.996  1.00 91.36      C2   H  
ATOM   1355 HG21 THR A 120      19.845  34.723  -4.408  1.00 91.36      C2   H  
ATOM   1356 HG22 THR A 120      20.747  33.138  -4.291  1.00 91.36      C2   H  
ATOM   1357 HG23 THR A 120      21.531  34.621  -4.852  1.00 91.36      C2   H  
ATOM   1358  N   LYS A 121      22.122  31.127  -5.612  1.00 84.17      C2   N  
ATOM   1359  CA  LYS A 121      22.225  30.035  -4.614  1.00 84.17      C2   C  
ATOM   1360  C   LYS A 121      21.208  30.403  -3.474  1.00 84.17      C2   C  
ATOM   1361  O   LYS A 121      21.521  31.287  -2.676  1.00 84.17      C2   O  
ATOM   1362  CB  LYS A 121      23.651  29.896  -4.043  1.00 84.17      C2   C  
ATOM   1363  CG  LYS A 121      23.964  28.794  -3.024  1.00 84.17      C2   C  
ATOM   1364  CD  LYS A 121      25.455  28.540  -2.783  1.00 84.17      C2   C  
ATOM   1365  CE  LYS A 121      26.100  29.520  -1.829  1.00 84.17      C2   C  
ATOM   1366  NZ  LYS A 121      25.596  29.336  -0.510  1.00 84.17      C2   N  
ATOM   1367  H   LYS A 121      22.887  31.776  -5.728  1.00 84.17      C2   H  
ATOM   1368  HA  LYS A 121      21.981  29.088  -5.095  1.00 84.17      C2   H  
ATOM   1369  HB2 LYS A 121      24.183  29.597  -4.946  1.00 84.17      C2   H  
ATOM   1370  HB3 LYS A 121      24.087  30.840  -3.715  1.00 84.17      C2   H  
ATOM   1371  HG2 LYS A 121      23.434  29.008  -2.095  1.00 84.17      C2   H  
ATOM   1372  HG3 LYS A 121      23.601  27.871  -3.476  1.00 84.17      C2   H  
ATOM   1373  HD2 LYS A 121      25.733  27.516  -2.533  1.00 84.17      C2   H  
ATOM   1374  HD3 LYS A 121      25.886  28.769  -3.758  1.00 84.17      C2   H  
ATOM   1375  HE2 LYS A 121      27.125  29.152  -1.765  1.00 84.17      C2   H  
ATOM   1376  HE3 LYS A 121      26.090  30.585  -2.060  1.00 84.17      C2   H  
ATOM   1377  HZ1 LYS A 121      25.332  28.388  -0.280  1.00 84.17      C2   H  
ATOM   1378  HZ2 LYS A 121      26.243  29.716   0.166  1.00 84.17      C2   H  
ATOM   1379  HZ3 LYS A 121      24.793  29.927  -0.345  1.00 84.17      C2   H  
ATOM   1380  N   THR A 122      20.063  29.681  -3.372  1.00 78.52      C2   N  
ATOM   1381  CA  THR A 122      18.934  30.013  -2.499  1.00 78.52      C2   C  
ATOM   1382  C   THR A 122      18.662  28.824  -1.515  1.00 78.52      C2   C  
ATOM   1383  O   THR A 122      18.322  27.668  -1.893  1.00 78.52      C2   O  
ATOM   1384  CB  THR A 122      17.676  30.207  -3.367  1.00 78.52      C2   C  
ATOM   1385  CG2 THR A 122      16.295  30.360  -2.758  1.00 78.52      C2   C  
ATOM   1386  OG1 THR A 122      18.001  31.326  -4.210  1.00 78.52      C2   O  
ATOM   1387  H   THR A 122      19.881  28.869  -3.944  1.00 78.52      C2   H  
ATOM   1388  HA  THR A 122      19.072  30.949  -1.959  1.00 78.52      C2   H  
ATOM   1389  HB  THR A 122      17.582  29.343  -4.024  1.00 78.52      C2   H  
ATOM   1390  HG1 THR A 122      18.581  31.020  -4.911  1.00 78.52      C2   H  
ATOM   1391 HG21 THR A 122      15.458  30.535  -3.435  1.00 78.52      C2   H  
ATOM   1392 HG22 THR A 122      16.141  29.409  -2.248  1.00 78.52      C2   H  
ATOM   1393 HG23 THR A 122      16.195  31.144  -2.007  1.00 78.52      C2   H  
ATOM   1394  N   THR A 123      18.914  29.076  -0.244  1.00 72.16      C2   N  
ATOM   1395  CA  THR A 123      18.688  28.160   0.884  1.00 72.16      C2   C  
ATOM   1396  C   THR A 123      17.168  27.730   0.987  1.00 72.16      C2   C  
ATOM   1397  O   THR A 123      16.350  28.605   1.352  1.00 72.16      C2   O  
ATOM   1398  CB  THR A 123      19.180  28.712   2.287  1.00 72.16      C2   C  
ATOM   1399  CG2 THR A 123      19.191  27.655   3.415  1.00 72.16      C2   C  
ATOM   1400  OG1 THR A 123      20.426  29.370   2.162  1.00 72.16      C2   O  
ATOM   1401  H   THR A 123      19.384  29.895   0.114  1.00 72.16      C2   H  
ATOM   1402  HA  THR A 123      19.357  27.321   0.692  1.00 72.16      C2   H  
ATOM   1403  HB  THR A 123      18.531  29.517   2.631  1.00 72.16      C2   H  
ATOM   1404  HG1 THR A 123      21.180  28.799   2.326  1.00 72.16      C2   H  
ATOM   1405 HG21 THR A 123      19.787  26.772   3.182  1.00 72.16      C2   H  
ATOM   1406 HG22 THR A 123      19.502  28.025   4.392  1.00 72.16      C2   H  
ATOM   1407 HG23 THR A 123      18.226  27.264   3.736  1.00 72.16      C2   H  
ATOM   1408  N   VAL A 124      16.980  26.455   0.840  1.00 64.23      C2   N  
ATOM   1409  CA  VAL A 124      15.700  25.852   1.216  1.00 64.23      C2   C  
ATOM   1410  C   VAL A 124      16.006  24.973   2.471  1.00 64.23      C2   C  
ATOM   1411  O   VAL A 124      17.189  24.734   2.734  1.00 64.23      C2   O  
ATOM   1412  CB  VAL A 124      15.042  25.136  -0.047  1.00 64.23      C2   C  
ATOM   1413  CG1 VAL A 124      14.781  26.076  -1.226  1.00 64.23      C2   C  
ATOM   1414  CG2 VAL A 124      15.926  23.986  -0.519  1.00 64.23      C2   C  
ATOM   1415  H   VAL A 124      17.735  25.790   0.756  1.00 64.23      C2   H  
ATOM   1416  HA  VAL A 124      15.088  26.658   1.622  1.00 64.23      C2   H  
ATOM   1417  HB  VAL A 124      14.154  24.560   0.212  1.00 64.23      C2   H  
ATOM   1418 HG11 VAL A 124      14.156  26.914  -0.917  1.00 64.23      C2   H  
ATOM   1419 HG12 VAL A 124      15.697  26.366  -1.741  1.00 64.23      C2   H  
ATOM   1420 HG13 VAL A 124      14.297  25.562  -2.056  1.00 64.23      C2   H  
ATOM   1421 HG21 VAL A 124      16.346  23.236   0.151  1.00 64.23      C2   H  
ATOM   1422 HG22 VAL A 124      15.525  23.493  -1.405  1.00 64.23      C2   H  
ATOM   1423 HG23 VAL A 124      16.785  24.503  -0.945  1.00 64.23      C2   H  
ATOM   1424  N   ARG A 125      14.954  24.513   3.172  1.00 56.82      C2   N  
ATOM   1425  CA  ARG A 125      14.965  23.539   4.192  1.00 56.82      C2   C  
ATOM   1426  C   ARG A 125      14.209  22.288   3.687  1.00 56.82      C2   C  
ATOM   1427  O   ARG A 125      13.088  22.401   3.286  1.00 56.82      C2   O  
ATOM   1428  CB  ARG A 125      14.399  24.063   5.502  1.00 56.82      C2   C  
ATOM   1429  CG  ARG A 125      14.990  25.370   5.956  1.00 56.82      C2   C  
ATOM   1430  CD  ARG A 125      14.479  25.968   7.340  1.00 56.82      C2   C  
ATOM   1431  NE  ARG A 125      15.162  27.206   7.717  1.00 56.82      C2   N  
ATOM   1432  CZ  ARG A 125      16.481  27.356   7.986  1.00 56.82      C2   C  
ATOM   1433  NH1 ARG A 125      17.231  26.249   7.999  1.00 56.82      C2   N  
ATOM   1434  NH2 ARG A 125      17.098  28.519   8.157  1.00 56.82      C2   N  
ATOM   1435  H   ARG A 125      14.028  24.869   2.978  1.00 56.82      C2   H  
ATOM   1436  HA  ARG A 125      16.011  23.293   4.376  1.00 56.82      C2   H  
ATOM   1437  HB2 ARG A 125      13.318  24.016   5.368  1.00 56.82      C2   H  
ATOM   1438  HB3 ARG A 125      14.431  23.278   6.257  1.00 56.82      C2   H  
ATOM   1439  HG2 ARG A 125      16.069  25.365   5.805  1.00 56.82      C2   H  
ATOM   1440  HG3 ARG A 125      14.709  26.068   5.168  1.00 56.82      C2   H  
ATOM   1441  HD2 ARG A 125      13.513  26.468   7.261  1.00 56.82      C2   H  
ATOM   1442  HD3 ARG A 125      14.279  25.166   8.050  1.00 56.82      C2   H  
ATOM   1443  HE  ARG A 125      14.590  28.029   7.837  1.00 56.82      C2   H  
ATOM   1444 HH11 ARG A 125      16.827  25.325   7.961  1.00 56.82      C2   H  
ATOM   1445 HH12 ARG A 125      18.240  26.304   7.981  1.00 56.82      C2   H  
ATOM   1446 HH21 ARG A 125      16.447  29.290   8.109  1.00 56.82      C2   H  
ATOM   1447 HH22 ARG A 125      18.077  28.651   8.367  1.00 56.82      C2   H  
ATOM   1448  N   ILE A 126      14.931  21.197   3.632  1.00 54.17      C2   N  
ATOM   1449  CA  ILE A 126      14.486  19.906   3.186  1.00 54.17      C2   C  
ATOM   1450  C   ILE A 126      14.327  19.063   4.529  1.00 54.17      C2   C  
ATOM   1451  O   ILE A 126      15.270  18.505   5.101  1.00 54.17      C2   O  
ATOM   1452  CB  ILE A 126      15.536  19.246   2.249  1.00 54.17      C2   C  
ATOM   1453  CG1 ILE A 126      15.869  20.216   1.113  1.00 54.17      C2   C  
ATOM   1454  CG2 ILE A 126      15.022  17.805   1.776  1.00 54.17      C2   C  
ATOM   1455  CD1 ILE A 126      14.754  20.652   0.116  1.00 54.17      C2   C  
ATOM   1456  H   ILE A 126      15.892  21.185   3.943  1.00 54.17      C2   H  
ATOM   1457  HA  ILE A 126      13.511  20.025   2.712  1.00 54.17      C2   H  
ATOM   1458  HB  ILE A 126      16.483  19.061   2.756  1.00 54.17      C2   H  
ATOM   1459 HG12 ILE A 126      16.268  21.143   1.527  1.00 54.17      C2   H  
ATOM   1460 HG13 ILE A 126      16.634  19.719   0.517  1.00 54.17      C2   H  
ATOM   1461 HG21 ILE A 126      14.046  17.853   1.293  1.00 54.17      C2   H  
ATOM   1462 HG22 ILE A 126      15.797  17.395   1.129  1.00 54.17      C2   H  
ATOM   1463 HG23 ILE A 126      14.928  17.129   2.626  1.00 54.17      C2   H  
ATOM   1464 HD11 ILE A 126      14.132  21.457   0.508  1.00 54.17      C2   H  
ATOM   1465 HD12 ILE A 126      15.083  20.987  -0.868  1.00 54.17      C2   H  
ATOM   1466 HD13 ILE A 126      14.239  19.759  -0.238  1.00 54.17      C2   H  
ATOM   1467  N   TRP A 127      13.076  18.961   5.019  1.00 47.82      C2   N  
ATOM   1468  CA  TRP A 127      12.507  18.026   5.963  1.00 47.82      C2   C  
ATOM   1469  C   TRP A 127      12.311  16.734   5.183  1.00 47.82      C2   C  
ATOM   1470  O   TRP A 127      11.878  16.780   4.064  1.00 47.82      C2   O  
ATOM   1471  CB  TRP A 127      11.201  18.482   6.673  1.00 47.82      C2   C  
ATOM   1472  CG  TRP A 127      11.104  17.989   8.059  1.00 47.82      C2   C  
ATOM   1473  CD1 TRP A 127      11.867  18.341   9.102  1.00 47.82      C2   C  
ATOM   1474  CD2 TRP A 127      10.343  16.890   8.534  1.00 47.82      C2   C  
ATOM   1475  CE2 TRP A 127      10.588  16.619   9.887  1.00 47.82      C2   C  
ATOM   1476  CE3 TRP A 127       9.385  16.073   7.894  1.00 47.82      C2   C  
ATOM   1477  NE1 TRP A 127      11.602  17.507  10.221  1.00 47.82      C2   N  
ATOM   1478  CZ2 TRP A 127       9.964  15.618  10.613  1.00 47.82      C2   C  
ATOM   1479  CZ3 TRP A 127       8.703  15.116   8.634  1.00 47.82      C2   C  
ATOM   1480  CH2 TRP A 127       8.982  14.903   9.960  1.00 47.82      C2   C  
ATOM   1481  H   TRP A 127      12.336  19.438   4.525  1.00 47.82      C2   H  
ATOM   1482  HA  TRP A 127      13.296  17.884   6.702  1.00 47.82      C2   H  
ATOM   1483  HB2 TRP A 127      11.304  19.559   6.804  1.00 47.82      C2   H  
ATOM   1484  HB3 TRP A 127      10.307  18.292   6.078  1.00 47.82      C2   H  
ATOM   1485  HD1 TRP A 127      12.558  19.164   9.001  1.00 47.82      C2   H  
ATOM   1486  HE1 TRP A 127      12.104  17.525  11.097  1.00 47.82      C2   H  
ATOM   1487  HE3 TRP A 127       9.087  16.288   6.878  1.00 47.82      C2   H  
ATOM   1488  HZ2 TRP A 127      10.211  15.549  11.662  1.00 47.82      C2   H  
ATOM   1489  HZ3 TRP A 127       8.028  14.453   8.113  1.00 47.82      C2   H  
ATOM   1490  HH2 TRP A 127       8.296  14.249  10.479  1.00 47.82      C2   H  
ATOM   1491  N   ASN A 128      12.634  15.641   5.862  1.00 50.81      C2   N  
ATOM   1492  CA  ASN A 128      12.457  14.235   5.366  1.00 50.81      C2   C  
ATOM   1493  C   ASN A 128      11.549  13.524   6.322  1.00 50.81      C2   C  
ATOM   1494  O   ASN A 128      11.896  13.401   7.526  1.00 50.81      C2   O  
ATOM   1495  CB  ASN A 128      13.786  13.493   5.162  1.00 50.81      C2   C  
ATOM   1496  CG  ASN A 128      14.714  14.086   4.153  1.00 50.81      C2   C  
ATOM   1497  ND2 ASN A 128      15.484  15.030   4.586  1.00 50.81      C2   N  
ATOM   1498  OD1 ASN A 128      14.876  13.593   3.079  1.00 50.81      C2   O  
ATOM   1499  H   ASN A 128      13.031  15.744   6.785  1.00 50.81      C2   H  
ATOM   1500  HA  ASN A 128      11.915  14.247   4.420  1.00 50.81      C2   H  
ATOM   1501  HB2 ASN A 128      14.364  13.433   6.084  1.00 50.81      C2   H  
ATOM   1502  HB3 ASN A 128      13.623  12.424   5.025  1.00 50.81      C2   H  
ATOM   1503 HD21 ASN A 128      15.452  15.393   5.528  1.00 50.81      C2   H  
ATOM   1504 HD22 ASN A 128      16.348  15.158   4.078  1.00 50.81      C2   H  
ATOM   1505  N   GLU A 129      10.445  12.937   5.817  1.00 51.44      C2   N  
ATOM   1506  CA  GLU A 129       9.472  12.149   6.539  1.00 51.44      C2   C  
ATOM   1507  C   GLU A 129       9.946  10.634   6.740  1.00 51.44      C2   C  
ATOM   1508  O   GLU A 129       9.576   9.823   5.906  1.00 51.44      C2   O  
ATOM   1509  CB  GLU A 129       8.130  12.279   5.816  1.00 51.44      C2   C  
ATOM   1510  CG  GLU A 129       6.836  11.509   6.347  1.00 51.44      C2   C  
ATOM   1511  CD  GLU A 129       5.663  11.353   5.391  1.00 51.44      C2   C  
ATOM   1512  OE1 GLU A 129       5.400  10.211   4.845  1.00 51.44      C2   O  
ATOM   1513  OE2 GLU A 129       5.184  12.406   4.949  1.00 51.44      C2   O  
ATOM   1514  H   GLU A 129      10.209  13.146   4.857  1.00 51.44      C2   H  
ATOM   1515  HA  GLU A 129       9.357  12.476   7.573  1.00 51.44      C2   H  
ATOM   1516  HB2 GLU A 129       7.732  13.276   5.629  1.00 51.44      C2   H  
ATOM   1517  HB3 GLU A 129       8.334  11.885   4.820  1.00 51.44      C2   H  
ATOM   1518  HG2 GLU A 129       7.018  10.492   6.694  1.00 51.44      C2   H  
ATOM   1519  HG3 GLU A 129       6.271  11.946   7.171  1.00 51.44      C2   H  
ATOM   1520  N   THR A 130      10.818  10.392   7.708  1.00 52.66      C2   N  
ATOM   1521  CA  THR A 130      11.384   9.113   8.077  1.00 52.66      C2   C  
ATOM   1522  C   THR A 130      10.742   8.838   9.441  1.00 52.66      C2   C  
ATOM   1523  O   THR A 130      10.389   9.750  10.198  1.00 52.66      C2   O  
ATOM   1524  CB  THR A 130      12.953   9.325   8.050  1.00 52.66      C2   C  
ATOM   1525  CG2 THR A 130      13.710  10.304   7.124  1.00 52.66      C2   C  
ATOM   1526  OG1 THR A 130      13.499   9.403   9.353  1.00 52.66      C2   O  
ATOM   1527  H   THR A 130      11.137  11.236   8.162  1.00 52.66      C2   H  
ATOM   1528  HA  THR A 130      11.118   8.368   7.328  1.00 52.66      C2   H  
ATOM   1529  HB  THR A 130      13.301   8.423   7.546  1.00 52.66      C2   H  
ATOM   1530  HG1 THR A 130      13.593   8.512   9.698  1.00 52.66      C2   H  
ATOM   1531 HG21 THR A 130      13.617  11.365   7.356  1.00 52.66      C2   H  
ATOM   1532 HG22 THR A 130      14.769  10.198   7.357  1.00 52.66      C2   H  
ATOM   1533 HG23 THR A 130      13.290  10.108   6.137  1.00 52.66      C2   H  
ATOM   1534  N   VAL A 131      10.769   7.577   9.815  1.00 53.69      C2   N  
ATOM   1535  CA  VAL A 131      10.226   7.022  11.041  1.00 53.69      C2   C  
ATOM   1536  C   VAL A 131      10.817   7.611  12.294  1.00 53.69      C2   C  
ATOM   1537  O   VAL A 131      10.047   7.975  13.201  1.00 53.69      C2   O  
ATOM   1538  CB  VAL A 131      10.390   5.455  11.002  1.00 53.69      C2   C  
ATOM   1539  CG1 VAL A 131      10.031   4.741  12.332  1.00 53.69      C2   C  
ATOM   1540  CG2 VAL A 131       9.658   4.781   9.796  1.00 53.69      C2   C  
ATOM   1541  H   VAL A 131      11.114   6.924   9.126  1.00 53.69      C2   H  
ATOM   1542  HA  VAL A 131       9.137   7.043  11.072  1.00 53.69      C2   H  
ATOM   1543  HB  VAL A 131      11.473   5.341  10.983  1.00 53.69      C2   H  
ATOM   1544 HG11 VAL A 131      10.582   5.277  13.105  1.00 53.69      C2   H  
ATOM   1545 HG12 VAL A 131       8.984   4.781  12.634  1.00 53.69      C2   H  
ATOM   1546 HG13 VAL A 131      10.508   3.763  12.380  1.00 53.69      C2   H  
ATOM   1547 HG21 VAL A 131       8.643   5.177   9.824  1.00 53.69      C2   H  
ATOM   1548 HG22 VAL A 131      10.224   4.988   8.888  1.00 53.69      C2   H  
ATOM   1549 HG23 VAL A 131       9.669   3.697   9.906  1.00 53.69      C2   H  
ATOM   1550  N   SER A 132      12.113   7.864  12.273  1.00 53.88      C2   N  
ATOM   1551  CA  SER A 132      12.782   8.522  13.360  1.00 53.88      C2   C  
ATOM   1552  C   SER A 132      12.648  10.083  13.302  1.00 53.88      C2   C  
ATOM   1553  O   SER A 132      12.435  10.585  14.406  1.00 53.88      C2   O  
ATOM   1554  CB  SER A 132      14.285   8.099  13.306  1.00 53.88      C2   C  
ATOM   1555  OG  SER A 132      14.839   8.589  12.053  1.00 53.88      C2   O  
ATOM   1556  H   SER A 132      12.715   7.595  11.507  1.00 53.88      C2   H  
ATOM   1557  HA  SER A 132      12.285   8.276  14.298  1.00 53.88      C2   H  
ATOM   1558  HB2 SER A 132      14.891   8.413  14.156  1.00 53.88      C2   H  
ATOM   1559  HB3 SER A 132      14.418   7.018  13.274  1.00 53.88      C2   H  
ATOM   1560  HG  SER A 132      14.562   7.971  11.373  1.00 53.88      C2   H  
ATOM   1561  N   ASN A 133      12.668  10.759  12.134  1.00 49.78      C2   N  
ATOM   1562  CA  ASN A 133      12.363  12.182  12.008  1.00 49.78      C2   C  
ATOM   1563  C   ASN A 133      10.967  12.455  12.569  1.00 49.78      C2   C  
ATOM   1564  O   ASN A 133      10.808  13.457  13.253  1.00 49.78      C2   O  
ATOM   1565  CB  ASN A 133      12.457  12.752  10.560  1.00 49.78      C2   C  
ATOM   1566  CG  ASN A 133      13.943  13.092  10.204  1.00 49.78      C2   C  
ATOM   1567  ND2 ASN A 133      14.716  12.112   9.755  1.00 49.78      C2   N  
ATOM   1568  OD1 ASN A 133      14.366  14.236  10.383  1.00 49.78      C2   O  
ATOM   1569  H   ASN A 133      12.931  10.287  11.281  1.00 49.78      C2   H  
ATOM   1570  HA  ASN A 133      13.181  12.604  12.592  1.00 49.78      C2   H  
ATOM   1571  HB2 ASN A 133      12.028  12.105   9.795  1.00 49.78      C2   H  
ATOM   1572  HB3 ASN A 133      11.966  13.726  10.570  1.00 49.78      C2   H  
ATOM   1573 HD21 ASN A 133      14.304  11.190   9.725  1.00 49.78      C2   H  
ATOM   1574 HD22 ASN A 133      15.699  12.260   9.575  1.00 49.78      C2   H  
ATOM   1575  N   LEU A 134       9.953  11.634  12.212  1.00 45.23      C2   N  
ATOM   1576  CA  LEU A 134       8.596  11.638  12.862  1.00 45.23      C2   C  
ATOM   1577  C   LEU A 134       8.589  11.369  14.357  1.00 45.23      C2   C  
ATOM   1578  O   LEU A 134       7.821  12.045  15.061  1.00 45.23      C2   O  
ATOM   1579  CB  LEU A 134       7.758  10.536  12.121  1.00 45.23      C2   C  
ATOM   1580  CG  LEU A 134       7.326  10.930  10.743  1.00 45.23      C2   C  
ATOM   1581  CD1 LEU A 134       6.926   9.682   9.832  1.00 45.23      C2   C  
ATOM   1582  CD2 LEU A 134       6.058  11.789  10.822  1.00 45.23      C2   C  
ATOM   1583  H   LEU A 134      10.181  10.849  11.618  1.00 45.23      C2   H  
ATOM   1584  HA  LEU A 134       8.300  12.676  12.710  1.00 45.23      C2   H  
ATOM   1585  HB2 LEU A 134       8.401   9.661  12.026  1.00 45.23      C2   H  
ATOM   1586  HB3 LEU A 134       6.888  10.248  12.711  1.00 45.23      C2   H  
ATOM   1587  HG  LEU A 134       8.096  11.441  10.165  1.00 45.23      C2   H  
ATOM   1588 HD11 LEU A 134       5.846   9.563   9.920  1.00 45.23      C2   H  
ATOM   1589 HD12 LEU A 134       7.168   9.928   8.798  1.00 45.23      C2   H  
ATOM   1590 HD13 LEU A 134       7.453   8.778  10.136  1.00 45.23      C2   H  
ATOM   1591 HD21 LEU A 134       6.325  12.840  10.931  1.00 45.23      C2   H  
ATOM   1592 HD22 LEU A 134       5.476  11.687   9.906  1.00 45.23      C2   H  
ATOM   1593 HD23 LEU A 134       5.477  11.497  11.696  1.00 45.23      C2   H  
ATOM   1594  N   THR A 135       9.518  10.577  14.862  1.00 44.85      C2   N  
ATOM   1595  CA  THR A 135       9.570  10.352  16.277  1.00 44.85      C2   C  
ATOM   1596  C   THR A 135       9.995  11.653  17.085  1.00 44.85      C2   C  
ATOM   1597  O   THR A 135       9.473  11.952  18.103  1.00 44.85      C2   O  
ATOM   1598  CB  THR A 135      10.547   9.158  16.634  1.00 44.85      C2   C  
ATOM   1599  CG2 THR A 135      10.736   8.809  18.112  1.00 44.85      C2   C  
ATOM   1600  OG1 THR A 135      10.076   7.988  15.992  1.00 44.85      C2   O  
ATOM   1601  H   THR A 135      10.172  10.045  14.306  1.00 44.85      C2   H  
ATOM   1602  HA  THR A 135       8.621   9.988  16.671  1.00 44.85      C2   H  
ATOM   1603  HB  THR A 135      11.493   9.478  16.197  1.00 44.85      C2   H  
ATOM   1604  HG1 THR A 135       9.969   8.126  15.048  1.00 44.85      C2   H  
ATOM   1605 HG21 THR A 135      11.435   8.021  18.391  1.00 44.85      C2   H  
ATOM   1606 HG22 THR A 135      11.081   9.647  18.718  1.00 44.85      C2   H  
ATOM   1607 HG23 THR A 135       9.772   8.525  18.533  1.00 44.85      C2   H  
ATOM   1608  N   LEU A 136      10.894  12.386  16.477  1.00 44.83      C2   N  
ATOM   1609  CA  LEU A 136      11.227  13.750  16.988  1.00 44.83      C2   C  
ATOM   1610  C   LEU A 136      10.080  14.797  17.025  1.00 44.83      C2   C  
ATOM   1611  O   LEU A 136      10.033  15.667  17.900  1.00 44.83      C2   O  
ATOM   1612  CB  LEU A 136      12.522  14.335  16.331  1.00 44.83      C2   C  
ATOM   1613  CG  LEU A 136      13.749  13.479  16.638  1.00 44.83      C2   C  
ATOM   1614  CD1 LEU A 136      14.995  13.794  15.809  1.00 44.83      C2   C  
ATOM   1615  CD2 LEU A 136      14.087  13.512  18.197  1.00 44.83      C2   C  
ATOM   1616  H   LEU A 136      11.324  12.036  15.633  1.00 44.83      C2   H  
ATOM   1617  HA  LEU A 136      11.486  13.598  18.036  1.00 44.83      C2   H  
ATOM   1618  HB2 LEU A 136      12.444  14.361  15.244  1.00 44.83      C2   H  
ATOM   1619  HB3 LEU A 136      12.628  15.325  16.775  1.00 44.83      C2   H  
ATOM   1620  HG  LEU A 136      13.584  12.412  16.489  1.00 44.83      C2   H  
ATOM   1621 HD11 LEU A 136      14.815  14.455  14.961  1.00 44.83      C2   H  
ATOM   1622 HD12 LEU A 136      15.779  14.352  16.320  1.00 44.83      C2   H  
ATOM   1623 HD13 LEU A 136      15.405  12.811  15.579  1.00 44.83      C2   H  
ATOM   1624 HD21 LEU A 136      13.918  12.558  18.697  1.00 44.83      C2   H  
ATOM   1625 HD22 LEU A 136      15.072  13.924  18.416  1.00 44.83      C2   H  
ATOM   1626 HD23 LEU A 136      13.424  14.103  18.830  1.00 44.83      C2   H  
ATOM   1627  N   MET A 137       9.176  14.621  16.009  1.00 43.06      C2   N  
ATOM   1628  CA  MET A 137       7.978  15.524  15.917  1.00 43.06      C2   C  
ATOM   1629  C   MET A 137       6.856  15.154  16.853  1.00 43.06      C2   C  
ATOM   1630  O   MET A 137       6.189  16.014  17.334  1.00 43.06      C2   O  
ATOM   1631  CB  MET A 137       7.398  15.446  14.447  1.00 43.06      C2   C  
ATOM   1632  CG  MET A 137       6.641  16.754  14.075  1.00 43.06      C2   C  
ATOM   1633  SD  MET A 137       7.487  18.365  14.008  1.00 43.06      C2   S  
ATOM   1634  CE  MET A 137       8.769  18.003  12.780  1.00 43.06      C2   C  
ATOM   1635  H   MET A 137       9.354  13.928  15.296  1.00 43.06      C2   H  
ATOM   1636  HA  MET A 137       8.352  16.524  16.136  1.00 43.06      C2   H  
ATOM   1637  HB2 MET A 137       8.228  15.266  13.764  1.00 43.06      C2   H  
ATOM   1638  HB3 MET A 137       6.748  14.577  14.350  1.00 43.06      C2   H  
ATOM   1639  HG2 MET A 137       6.312  16.522  13.062  1.00 43.06      C2   H  
ATOM   1640  HG3 MET A 137       5.717  16.910  14.631  1.00 43.06      C2   H  
ATOM   1641  HE1 MET A 137       8.240  17.802  11.849  1.00 43.06      C2   H  
ATOM   1642  HE2 MET A 137       9.479  18.819  12.640  1.00 43.06      C2   H  
ATOM   1643  HE3 MET A 137       9.387  17.171  13.117  1.00 43.06      C2   H  
ATOM   1644  N   ALA A 138       6.847  13.854  17.178  1.00 40.84      C2   N  
ATOM   1645  CA  ALA A 138       5.956  13.290  18.173  1.00 40.84      C2   C  
ATOM   1646  C   ALA A 138       6.384  13.679  19.606  1.00 40.84      C2   C  
ATOM   1647  O   ALA A 138       5.539  14.255  20.331  1.00 40.84      C2   O  
ATOM   1648  CB  ALA A 138       6.030  11.803  17.949  1.00 40.84      C2   C  
ATOM   1649  H   ALA A 138       7.499  13.205  16.760  1.00 40.84      C2   H  
ATOM   1650  HA  ALA A 138       4.946  13.605  17.913  1.00 40.84      C2   H  
ATOM   1651  HB1 ALA A 138       7.036  11.382  17.937  1.00 40.84      C2   H  
ATOM   1652  HB2 ALA A 138       5.387  11.124  18.509  1.00 40.84      C2   H  
ATOM   1653  HB3 ALA A 138       5.690  11.560  16.942  1.00 40.84      C2   H  
ATOM   1654  N   LEU A 139       7.688  13.692  19.861  1.00 40.87      C2   N  
ATOM   1655  CA  LEU A 139       8.346  14.181  21.122  1.00 40.87      C2   C  
ATOM   1656  C   LEU A 139       8.165  15.709  21.198  1.00 40.87      C2   C  
ATOM   1657  O   LEU A 139       8.245  16.187  22.366  1.00 40.87      C2   O  
ATOM   1658  CB  LEU A 139       9.862  13.798  21.081  1.00 40.87      C2   C  
ATOM   1659  CG  LEU A 139      10.864  14.269  22.186  1.00 40.87      C2   C  
ATOM   1660  CD1 LEU A 139      12.011  13.268  22.270  1.00 40.87      C2   C  
ATOM   1661  CD2 LEU A 139      11.374  15.714  21.907  1.00 40.87      C2   C  
ATOM   1662  H   LEU A 139       8.296  13.338  19.136  1.00 40.87      C2   H  
ATOM   1663  HA  LEU A 139       7.859  13.688  21.963  1.00 40.87      C2   H  
ATOM   1664  HB2 LEU A 139       9.887  12.715  20.968  1.00 40.87      C2   H  
ATOM   1665  HB3 LEU A 139      10.242  14.202  20.143  1.00 40.87      C2   H  
ATOM   1666  HG  LEU A 139      10.349  14.208  23.145  1.00 40.87      C2   H  
ATOM   1667 HD11 LEU A 139      11.804  12.226  22.510  1.00 40.87      C2   H  
ATOM   1668 HD12 LEU A 139      12.626  13.280  21.370  1.00 40.87      C2   H  
ATOM   1669 HD13 LEU A 139      12.670  13.497  23.107  1.00 40.87      C2   H  
ATOM   1670 HD21 LEU A 139      12.440  15.674  21.681  1.00 40.87      C2   H  
ATOM   1671 HD22 LEU A 139      11.004  16.114  20.963  1.00 40.87      C2   H  
ATOM   1672 HD23 LEU A 139      11.261  16.362  22.776  1.00 40.87      C2   H  
ATOM   1673  N   GLY A 140       7.992  16.503  20.114  1.00 40.18      C2   N  
ATOM   1674  CA  GLY A 140       7.853  18.017  20.127  1.00 40.18      C2   C  
ATOM   1675  C   GLY A 140       6.429  18.383  20.642  1.00 40.18      C2   C  
ATOM   1676  O   GLY A 140       6.264  19.388  21.277  1.00 40.18      C2   O  
ATOM   1677  H   GLY A 140       8.147  16.065  19.217  1.00 40.18      C2   H  
ATOM   1678  HA2 GLY A 140       8.684  18.403  20.717  1.00 40.18      C2   H  
ATOM   1679  HA3 GLY A 140       8.000  18.354  19.101  1.00 40.18      C2   H  
ATOM   1680  N   SER A 141       5.395  17.621  20.228  1.00 41.99      C2   N  
ATOM   1681  CA  SER A 141       3.974  17.890  20.576  1.00 41.99      C2   C  
ATOM   1682  C   SER A 141       3.579  17.397  21.980  1.00 41.99      C2   C  
ATOM   1683  O   SER A 141       2.885  18.067  22.741  1.00 41.99      C2   O  
ATOM   1684  CB  SER A 141       3.109  17.197  19.504  1.00 41.99      C2   C  
ATOM   1685  OG  SER A 141       3.447  15.853  19.072  1.00 41.99      C2   O  
ATOM   1686  H   SER A 141       5.583  16.743  19.764  1.00 41.99      C2   H  
ATOM   1687  HA  SER A 141       3.689  18.932  20.720  1.00 41.99      C2   H  
ATOM   1688  HB2 SER A 141       2.052  17.287  19.753  1.00 41.99      C2   H  
ATOM   1689  HB3 SER A 141       3.283  17.769  18.593  1.00 41.99      C2   H  
ATOM   1690  HG  SER A 141       3.064  15.204  19.667  1.00 41.99      C2   H  
ATOM   1691  N   SER A 142       4.040  16.198  22.406  1.00 41.38      C2   N  
ATOM   1692  CA  SER A 142       3.840  15.702  23.758  1.00 41.38      C2   C  
ATOM   1693  C   SER A 142       4.732  16.311  24.842  1.00 41.38      C2   C  
ATOM   1694  O   SER A 142       4.624  15.901  25.980  1.00 41.38      C2   O  
ATOM   1695  CB  SER A 142       4.034  14.178  23.768  1.00 41.38      C2   C  
ATOM   1696  OG  SER A 142       3.408  13.535  22.687  1.00 41.38      C2   O  
ATOM   1697  H   SER A 142       4.595  15.623  21.788  1.00 41.38      C2   H  
ATOM   1698  HA  SER A 142       2.801  15.896  24.024  1.00 41.38      C2   H  
ATOM   1699  HB2 SER A 142       5.063  13.827  23.848  1.00 41.38      C2   H  
ATOM   1700  HB3 SER A 142       3.625  13.784  24.698  1.00 41.38      C2   H  
ATOM   1701  HG  SER A 142       3.993  13.433  21.933  1.00 41.38      C2   H  
ATOM   1702  N   ALA A 143       5.477  17.342  24.468  1.00 40.48      C2   N  
ATOM   1703  CA  ALA A 143       6.391  18.115  25.299  1.00 40.48      C2   C  
ATOM   1704  C   ALA A 143       5.833  18.720  26.621  1.00 40.48      C2   C  
ATOM   1705  O   ALA A 143       6.518  18.720  27.649  1.00 40.48      C2   O  
ATOM   1706  CB  ALA A 143       7.238  19.176  24.576  1.00 40.48      C2   C  
ATOM   1707  H   ALA A 143       5.509  17.497  23.471  1.00 40.48      C2   H  
ATOM   1708  HA  ALA A 143       7.062  17.323  25.634  1.00 40.48      C2   H  
ATOM   1709  HB1 ALA A 143       8.015  18.703  23.975  1.00 40.48      C2   H  
ATOM   1710  HB2 ALA A 143       6.628  19.889  24.022  1.00 40.48      C2   H  
ATOM   1711  HB3 ALA A 143       7.804  19.709  25.340  1.00 40.48      C2   H  
ATOM   1712  N   PRO A 144       4.561  19.162  26.747  1.00 39.35      C2   N  
ATOM   1713  CA  PRO A 144       3.890  19.564  27.989  1.00 39.35      C2   C  
ATOM   1714  C   PRO A 144       3.766  18.433  29.009  1.00 39.35      C2   C  
ATOM   1715  O   PRO A 144       4.080  18.558  30.189  1.00 39.35      C2   O  
ATOM   1716  CB  PRO A 144       2.523  20.080  27.552  1.00 39.35      C2   C  
ATOM   1717  CG  PRO A 144       2.792  20.607  26.197  1.00 39.35      C2   C  
ATOM   1718  CD  PRO A 144       3.570  19.432  25.679  1.00 39.35      C2   C  
ATOM   1719  HA  PRO A 144       4.580  20.311  28.380  1.00 39.35      C2   H  
ATOM   1720  HB2 PRO A 144       1.660  19.415  27.559  1.00 39.35      C2   H  
ATOM   1721  HB3 PRO A 144       2.310  20.925  28.207  1.00 39.35      C2   H  
ATOM   1722  HG2 PRO A 144       1.901  20.995  25.703  1.00 39.35      C2   H  
ATOM   1723  HG3 PRO A 144       3.518  21.416  26.109  1.00 39.35      C2   H  
ATOM   1724  HD2 PRO A 144       2.963  18.531  25.767  1.00 39.35      C2   H  
ATOM   1725  HD3 PRO A 144       4.003  19.636  24.700  1.00 39.35      C2   H  
ATOM   1726  N   GLH A 145       3.158  17.312  28.514  1.00 39.23      C2   N  
ATOM   1727  CA  GLH A 145       2.965  16.089  29.285  1.00 39.23      C2   C  
ATOM   1728  C   GLH A 145       4.279  15.456  29.901  1.00 39.23      C2   C  
ATOM   1729  O   GLH A 145       4.367  15.061  31.048  1.00 39.23      C2   O  
ATOM   1730  CB  GLH A 145       2.400  15.111  28.347  1.00 39.23      C2   C  
ATOM   1731  CG  GLH A 145       0.904  15.226  28.009  1.00 39.23      C2   C  
ATOM   1732  CD  GLH A 145       0.566  16.416  27.148  1.00 39.23      C2   C  
ATOM   1733  OE1 GLH A 145      -0.036  17.419  27.621  1.00 39.23      C2   O  
ATOM   1734  OE2 GLH A 145       0.914  16.283  25.837  1.00 39.23      C2   O  
ATOM   1735  H   GLH A 145       3.120  17.191  27.512  1.00 39.23      C2   H  
ATOM   1736  HA  GLH A 145       2.282  16.269  30.116  1.00 39.23      C2   H  
ATOM   1737  HB2 GLH A 145       2.997  15.057  27.436  1.00 39.23      C2   H  
ATOM   1738  HB3 GLH A 145       2.534  14.175  28.889  1.00 39.23      C2   H  
ATOM   1739  HG2 GLH A 145       0.424  14.279  27.762  1.00 39.23      C2   H  
ATOM   1740  HG3 GLH A 145       0.406  15.296  28.976  1.00 39.23      C2   H  
ATOM   1741  HE2 GLH A 145       0.633  17.041  25.319  1.00 39.23      C2   H  
ATOM   1742  N   ILE A 146       5.318  15.421  29.100  1.00 40.47      C2   N  
ATOM   1743  CA  ILE A 146       6.707  15.005  29.487  1.00 40.47      C2   C  
ATOM   1744  C   ILE A 146       7.172  15.860  30.661  1.00 40.47      C2   C  
ATOM   1745  O   ILE A 146       7.503  15.271  31.683  1.00 40.47      C2   O  
ATOM   1746  CB  ILE A 146       7.641  15.259  28.224  1.00 40.47      C2   C  
ATOM   1747  CG1 ILE A 146       7.363  14.150  27.152  1.00 40.47      C2   C  
ATOM   1748  CG2 ILE A 146       9.225  15.321  28.554  1.00 40.47      C2   C  
ATOM   1749  CD1 ILE A 146       8.233  14.306  25.869  1.00 40.47      C2   C  
ATOM   1750  H   ILE A 146       5.163  15.786  28.171  1.00 40.47      C2   H  
ATOM   1751  HA  ILE A 146       6.617  13.952  29.754  1.00 40.47      C2   H  
ATOM   1752  HB  ILE A 146       7.458  16.275  27.875  1.00 40.47      C2   H  
ATOM   1753 HG12 ILE A 146       7.412  13.179  27.646  1.00 40.47      C2   H  
ATOM   1754 HG13 ILE A 146       6.335  14.239  26.799  1.00 40.47      C2   H  
ATOM   1755 HG21 ILE A 146       9.381  16.326  28.946  1.00 40.47      C2   H  
ATOM   1756 HG22 ILE A 146       9.562  14.728  29.404  1.00 40.47      C2   H  
ATOM   1757 HG23 ILE A 146       9.859  15.125  27.690  1.00 40.47      C2   H  
ATOM   1758 HD11 ILE A 146       9.113  13.667  25.798  1.00 40.47      C2   H  
ATOM   1759 HD12 ILE A 146       7.698  13.916  25.002  1.00 40.47      C2   H  
ATOM   1760 HD13 ILE A 146       8.298  15.364  25.617  1.00 40.47      C2   H  
ATOM   1761  N   LEU A 147       7.187  17.181  30.508  1.00 40.65      C2   N  
ATOM   1762  CA  LEU A 147       7.727  18.097  31.498  1.00 40.65      C2   C  
ATOM   1763  C   LEU A 147       6.797  18.241  32.769  1.00 40.65      C2   C  
ATOM   1764  O   LEU A 147       7.301  18.411  33.906  1.00 40.65      C2   O  
ATOM   1765  CB  LEU A 147       7.951  19.504  30.890  1.00 40.65      C2   C  
ATOM   1766  CG  LEU A 147       9.136  19.636  29.903  1.00 40.65      C2   C  
ATOM   1767  CD1 LEU A 147       9.167  21.069  29.406  1.00 40.65      C2   C  
ATOM   1768  CD2 LEU A 147      10.464  19.108  30.399  1.00 40.65      C2   C  
ATOM   1769  H   LEU A 147       6.905  17.528  29.603  1.00 40.65      C2   H  
ATOM   1770  HA  LEU A 147       8.697  17.685  31.777  1.00 40.65      C2   H  
ATOM   1771  HB2 LEU A 147       6.995  19.741  30.424  1.00 40.65      C2   H  
ATOM   1772  HB3 LEU A 147       8.111  20.200  31.714  1.00 40.65      C2   H  
ATOM   1773  HG  LEU A 147       8.889  18.971  29.075  1.00 40.65      C2   H  
ATOM   1774 HD11 LEU A 147       9.332  21.129  28.331  1.00 40.65      C2   H  
ATOM   1775 HD12 LEU A 147       8.285  21.677  29.608  1.00 40.65      C2   H  
ATOM   1776 HD13 LEU A 147       9.909  21.752  29.820  1.00 40.65      C2   H  
ATOM   1777 HD21 LEU A 147      10.633  18.154  29.900  1.00 40.65      C2   H  
ATOM   1778 HD22 LEU A 147      11.325  19.698  30.085  1.00 40.65      C2   H  
ATOM   1779 HD23 LEU A 147      10.640  19.094  31.475  1.00 40.65      C2   H  
ATOM   1780  N   LEU A 148       5.496  17.907  32.630  1.00 41.40      C2   N  
ATOM   1781  CA  LEU A 148       4.566  18.047  33.769  1.00 41.40      C2   C  
ATOM   1782  C   LEU A 148       4.878  17.111  34.940  1.00 41.40      C2   C  
ATOM   1783  O   LEU A 148       5.005  17.519  36.104  1.00 41.40      C2   O  
ATOM   1784  CB  LEU A 148       3.056  17.872  33.304  1.00 41.40      C2   C  
ATOM   1785  CG  LEU A 148       1.984  18.121  34.392  1.00 41.40      C2   C  
ATOM   1786  CD1 LEU A 148       2.078  19.577  34.865  1.00 41.40      C2   C  
ATOM   1787  CD2 LEU A 148       0.677  17.861  33.714  1.00 41.40      C2   C  
ATOM   1788  H   LEU A 148       5.084  18.004  31.713  1.00 41.40      C2   H  
ATOM   1789  HA  LEU A 148       4.745  19.047  34.163  1.00 41.40      C2   H  
ATOM   1790  HB2 LEU A 148       2.763  18.600  32.548  1.00 41.40      C2   H  
ATOM   1791  HB3 LEU A 148       3.009  16.952  32.721  1.00 41.40      C2   H  
ATOM   1792  HG  LEU A 148       2.155  17.481  35.257  1.00 41.40      C2   H  
ATOM   1793 HD11 LEU A 148       2.949  19.658  35.516  1.00 41.40      C2   H  
ATOM   1794 HD12 LEU A 148       2.343  20.262  34.060  1.00 41.40      C2   H  
ATOM   1795 HD13 LEU A 148       1.198  20.001  35.348  1.00 41.40      C2   H  
ATOM   1796 HD21 LEU A 148      -0.192  17.825  34.372  1.00 41.40      C2   H  
ATOM   1797 HD22 LEU A 148       0.342  18.732  33.150  1.00 41.40      C2   H  
ATOM   1798 HD23 LEU A 148       0.688  17.006  33.037  1.00 41.40      C2   H  
ATOM   1799  N   SER A 149       5.127  15.813  34.616  1.00 44.39      C2   N  
ATOM   1800  CA  SER A 149       5.484  14.720  35.480  1.00 44.39      C2   C  
ATOM   1801  C   SER A 149       6.846  15.087  36.257  1.00 44.39      C2   C  
ATOM   1802  O   SER A 149       6.889  14.811  37.474  1.00 44.39      C2   O  
ATOM   1803  CB  SER A 149       5.615  13.453  34.662  1.00 44.39      C2   C  
ATOM   1804  OG  SER A 149       5.655  12.296  35.370  1.00 44.39      C2   O  
ATOM   1805  H   SER A 149       5.002  15.611  33.635  1.00 44.39      C2   H  
ATOM   1806  HA  SER A 149       4.645  14.684  36.175  1.00 44.39      C2   H  
ATOM   1807  HB2 SER A 149       4.762  13.473  33.984  1.00 44.39      C2   H  
ATOM   1808  HB3 SER A 149       6.466  13.515  33.984  1.00 44.39      C2   H  
ATOM   1809  HG  SER A 149       6.191  11.724  34.816  1.00 44.39      C2   H  
ATOM   1810  N   VAL A 150       7.793  15.761  35.642  1.00 45.59      C2   N  
ATOM   1811  CA  VAL A 150       8.950  16.157  36.328  1.00 45.59      C2   C  
ATOM   1812  C   VAL A 150       8.732  17.480  37.172  1.00 45.59      C2   C  
ATOM   1813  O   VAL A 150       9.179  17.506  38.294  1.00 45.59      C2   O  
ATOM   1814  CB  VAL A 150      10.069  16.411  35.254  1.00 45.59      C2   C  
ATOM   1815  CG1 VAL A 150      11.423  16.721  35.832  1.00 45.59      C2   C  
ATOM   1816  CG2 VAL A 150      10.212  15.271  34.174  1.00 45.59      C2   C  
ATOM   1817  H   VAL A 150       7.644  15.925  34.657  1.00 45.59      C2   H  
ATOM   1818  HA  VAL A 150       9.335  15.330  36.926  1.00 45.59      C2   H  
ATOM   1819  HB  VAL A 150       9.686  17.269  34.702  1.00 45.59      C2   H  
ATOM   1820 HG11 VAL A 150      12.264  17.029  35.211  1.00 45.59      C2   H  
ATOM   1821 HG12 VAL A 150      11.384  17.678  36.353  1.00 45.59      C2   H  
ATOM   1822 HG13 VAL A 150      11.840  15.994  36.529  1.00 45.59      C2   H  
ATOM   1823 HG21 VAL A 150       9.293  14.952  33.683  1.00 45.59      C2   H  
ATOM   1824 HG22 VAL A 150      10.923  15.631  33.431  1.00 45.59      C2   H  
ATOM   1825 HG23 VAL A 150      10.594  14.347  34.608  1.00 45.59      C2   H  
ATOM   1826  N   ILE A 151       7.984  18.482  36.651  1.00 46.77      C2   N  
ATOM   1827  CA  ILE A 151       7.727  19.802  37.350  1.00 46.77      C2   C  
ATOM   1828  C   ILE A 151       7.047  19.533  38.705  1.00 46.77      C2   C  
ATOM   1829  O   ILE A 151       7.483  20.020  39.772  1.00 46.77      C2   O  
ATOM   1830  CB  ILE A 151       6.905  20.797  36.497  1.00 46.77      C2   C  
ATOM   1831  CG1 ILE A 151       7.712  21.420  35.320  1.00 46.77      C2   C  
ATOM   1832  CG2 ILE A 151       6.098  21.890  37.243  1.00 46.77      C2   C  
ATOM   1833  CD1 ILE A 151       6.929  21.848  34.114  1.00 46.77      C2   C  
ATOM   1834  H   ILE A 151       7.706  18.436  35.681  1.00 46.77      C2   H  
ATOM   1835  HA  ILE A 151       8.725  20.132  37.640  1.00 46.77      C2   H  
ATOM   1836  HB  ILE A 151       6.179  20.136  36.025  1.00 46.77      C2   H  
ATOM   1837 HG12 ILE A 151       8.204  22.278  35.778  1.00 46.77      C2   H  
ATOM   1838 HG13 ILE A 151       8.506  20.746  34.999  1.00 46.77      C2   H  
ATOM   1839 HG21 ILE A 151       6.787  22.531  37.792  1.00 46.77      C2   H  
ATOM   1840 HG22 ILE A 151       5.604  22.518  36.503  1.00 46.77      C2   H  
ATOM   1841 HG23 ILE A 151       5.338  21.525  37.935  1.00 46.77      C2   H  
ATOM   1842 HD11 ILE A 151       7.632  21.994  33.294  1.00 46.77      C2   H  
ATOM   1843 HD12 ILE A 151       6.255  21.016  33.909  1.00 46.77      C2   H  
ATOM   1844 HD13 ILE A 151       6.315  22.738  34.254  1.00 46.77      C2   H  
ATOM   1845  N   GLU A 152       6.079  18.598  38.548  1.00 53.18      C2   N  
ATOM   1846  CA  GLU A 152       5.238  18.246  39.725  1.00 53.18      C2   C  
ATOM   1847  C   GLU A 152       6.048  17.596  40.840  1.00 53.18      C2   C  
ATOM   1848  O   GLU A 152       6.098  18.016  42.013  1.00 53.18      C2   O  
ATOM   1849  CB  GLU A 152       4.247  17.151  39.278  1.00 53.18      C2   C  
ATOM   1850  CG  GLU A 152       3.377  16.528  40.344  1.00 53.18      C2   C  
ATOM   1851  CD  GLU A 152       2.310  15.535  39.834  1.00 53.18      C2   C  
ATOM   1852  OE1 GLU A 152       2.498  14.911  38.750  1.00 53.18      C2   O  
ATOM   1853  OE2 GLU A 152       1.293  15.337  40.490  1.00 53.18      C2   O  
ATOM   1854  H   GLU A 152       5.821  18.273  37.628  1.00 53.18      C2   H  
ATOM   1855  HA  GLU A 152       4.688  19.066  40.188  1.00 53.18      C2   H  
ATOM   1856  HB2 GLU A 152       3.573  17.521  38.506  1.00 53.18      C2   H  
ATOM   1857  HB3 GLU A 152       4.832  16.334  38.856  1.00 53.18      C2   H  
ATOM   1858  HG2 GLU A 152       3.938  15.959  41.085  1.00 53.18      C2   H  
ATOM   1859  HG3 GLU A 152       2.850  17.296  40.910  1.00 53.18      C2   H  
ATOM   1860  N   VAL A 153       6.930  16.676  40.451  1.00 52.73      C2   N  
ATOM   1861  CA  VAL A 153       7.725  16.008  41.443  1.00 52.73      C2   C  
ATOM   1862  C   VAL A 153       8.804  16.890  42.104  1.00 52.73      C2   C  
ATOM   1863  O   VAL A 153       9.009  16.826  43.288  1.00 52.73      C2   O  
ATOM   1864  CB  VAL A 153       8.396  14.791  40.697  1.00 52.73      C2   C  
ATOM   1865  CG1 VAL A 153       9.816  14.369  41.185  1.00 52.73      C2   C  
ATOM   1866  CG2 VAL A 153       7.425  13.570  40.723  1.00 52.73      C2   C  
ATOM   1867  H   VAL A 153       6.969  16.360  39.493  1.00 52.73      C2   H  
ATOM   1868  HA  VAL A 153       7.120  15.594  42.250  1.00 52.73      C2   H  
ATOM   1869  HB  VAL A 153       8.568  15.122  39.673  1.00 52.73      C2   H  
ATOM   1870 HG11 VAL A 153      10.617  15.106  41.251  1.00 52.73      C2   H  
ATOM   1871 HG12 VAL A 153       9.726  14.008  42.210  1.00 52.73      C2   H  
ATOM   1872 HG13 VAL A 153      10.057  13.579  40.474  1.00 52.73      C2   H  
ATOM   1873 HG21 VAL A 153       7.487  12.990  41.644  1.00 52.73      C2   H  
ATOM   1874 HG22 VAL A 153       6.414  13.832  40.411  1.00 52.73      C2   H  
ATOM   1875 HG23 VAL A 153       7.771  12.833  39.997  1.00 52.73      C2   H  
ATOM   1876  N   CYS A 154       9.400  17.845  41.292  1.00 54.42      C2   N  
ATOM   1877  CA  CYS A 154      10.313  18.893  41.862  1.00 54.42      C2   C  
ATOM   1878  C   CYS A 154       9.611  19.849  42.833  1.00 54.42      C2   C  
ATOM   1879  O   CYS A 154      10.237  20.195  43.820  1.00 54.42      C2   O  
ATOM   1880  CB  CYS A 154      10.967  19.722  40.747  1.00 54.42      C2   C  
ATOM   1881  SG  CYS A 154      11.827  18.666  39.616  1.00 54.42      C2   S  
ATOM   1882  H   CYS A 154       9.285  17.729  40.295  1.00 54.42      C2   H  
ATOM   1883  HA  CYS A 154      11.109  18.380  42.402  1.00 54.42      C2   H  
ATOM   1884  HB2 CYS A 154      10.287  20.408  40.242  1.00 54.42      C2   H  
ATOM   1885  HB3 CYS A 154      11.687  20.422  41.171  1.00 54.42      C2   H  
ATOM   1886  HG  CYS A 154      10.670  18.291  39.064  1.00 54.42      C2   H  
ATOM   1887  N   GLY A 155       8.332  20.141  42.524  1.00 57.99      C2   N  
ATOM   1888  CA  GLY A 155       7.448  21.043  43.338  1.00 57.99      C2   C  
ATOM   1889  C   GLY A 155       6.995  20.332  44.621  1.00 57.99      C2   C  
ATOM   1890  O   GLY A 155       7.029  20.978  45.648  1.00 57.99      C2   O  
ATOM   1891  H   GLY A 155       7.956  19.720  41.687  1.00 57.99      C2   H  
ATOM   1892  HA2 GLY A 155       7.954  21.994  43.506  1.00 57.99      C2   H  
ATOM   1893  HA3 GLY A 155       6.606  21.410  42.750  1.00 57.99      C2   H  
ATOM   1894  N   HIS A 156       6.736  18.953  44.503  1.00 63.13      C2   N  
ATOM   1895  CA  HIS A 156       6.585  18.057  45.622  1.00 63.13      C2   C  
ATOM   1896  C   HIS A 156       7.872  17.713  46.335  1.00 63.13      C2   C  
ATOM   1897  O   HIS A 156       7.875  16.873  47.267  1.00 63.13      C2   O  
ATOM   1898  CB  HIS A 156       5.904  16.784  45.019  1.00 63.13      C2   C  
ATOM   1899  CG  HIS A 156       4.898  16.131  45.969  1.00 63.13      C2   C  
ATOM   1900  CD2 HIS A 156       4.434  16.497  47.208  1.00 63.13      C2   C  
ATOM   1901  ND1 HIS A 156       4.391  14.866  45.691  1.00 63.13      C2   N  
ATOM   1902  CE1 HIS A 156       3.691  14.481  46.735  1.00 63.13      C2   C  
ATOM   1903  NE2 HIS A 156       3.675  15.445  47.640  1.00 63.13      C2   N  
ATOM   1904  H   HIS A 156       6.679  18.579  43.566  1.00 63.13      C2   H  
ATOM   1905  HA  HIS A 156       5.915  18.577  46.308  1.00 63.13      C2   H  
ATOM   1906  HB2 HIS A 156       5.394  17.121  44.116  1.00 63.13      C2   H  
ATOM   1907  HB3 HIS A 156       6.522  15.989  44.601  1.00 63.13      C2   H  
ATOM   1908  HD1 HIS A 156       4.507  14.275  44.879  1.00 63.13      C2   H  
ATOM   1909  HD2 HIS A 156       4.601  17.383  47.802  1.00 63.13      C2   H  
ATOM   1910  HE1 HIS A 156       3.248  13.497  46.754  1.00 63.13      C2   H  
ATOM   1911  N   ASN A 157       8.971  18.412  46.051  1.00 65.47      C2   N  
ATOM   1912  CA  ASN A 157      10.252  18.409  46.708  1.00 65.47      C2   C  
ATOM   1913  C   ASN A 157      10.941  17.075  46.573  1.00 65.47      C2   C  
ATOM   1914  O   ASN A 157      11.638  16.666  47.482  1.00 65.47      C2   O  
ATOM   1915  CB  ASN A 157      10.146  18.962  48.185  1.00 65.47      C2   C  
ATOM   1916  CG  ASN A 157      10.041  20.543  48.262  1.00 65.47      C2   C  
ATOM   1917  ND2 ASN A 157       9.502  21.091  49.322  1.00 65.47      C2   N  
ATOM   1918  OD1 ASN A 157      10.403  21.228  47.372  1.00 65.47      C2   O  
ATOM   1919  H   ASN A 157       8.770  19.112  45.351  1.00 65.47      C2   H  
ATOM   1920  HA  ASN A 157      10.856  19.087  46.105  1.00 65.47      C2   H  
ATOM   1921  HB2 ASN A 157       9.308  18.515  48.720  1.00 65.47      C2   H  
ATOM   1922  HB3 ASN A 157      11.020  18.734  48.795  1.00 65.47      C2   H  
ATOM   1923 HD21 ASN A 157       9.251  20.413  50.027  1.00 65.47      C2   H  
ATOM   1924 HD22 ASN A 157       9.211  22.058  49.365  1.00 65.47      C2   H  
ATOM   1925  N   PHE A 158      10.752  16.368  45.452  1.00 63.47      C2   N  
ATOM   1926  CA  PHE A 158      11.205  15.015  45.062  1.00 63.47      C2   C  
ATOM   1927  C   PHE A 158      10.355  13.868  45.559  1.00 63.47      C2   C  
ATOM   1928  O   PHE A 158      10.707  12.700  45.431  1.00 63.47      C2   O  
ATOM   1929  CB  PHE A 158      12.776  14.878  45.277  1.00 63.47      C2   C  
ATOM   1930  CG  PHE A 158      13.661  15.942  44.582  1.00 63.47      C2   C  
ATOM   1931  CD1 PHE A 158      14.102  17.103  45.265  1.00 63.47      C2   C  
ATOM   1932  CD2 PHE A 158      13.735  15.942  43.196  1.00 63.47      C2   C  
ATOM   1933  CE1 PHE A 158      14.756  18.058  44.562  1.00 63.47      C2   C  
ATOM   1934  CE2 PHE A 158      14.340  17.059  42.502  1.00 63.47      C2   C  
ATOM   1935  CZ  PHE A 158      14.942  18.055  43.230  1.00 63.47      C2   C  
ATOM   1936  H   PHE A 158      10.218  16.886  44.769  1.00 63.47      C2   H  
ATOM   1937  HA  PHE A 158      10.978  14.978  43.996  1.00 63.47      C2   H  
ATOM   1938  HB2 PHE A 158      13.080  14.899  46.324  1.00 63.47      C2   H  
ATOM   1939  HB3 PHE A 158      13.133  13.895  44.971  1.00 63.47      C2   H  
ATOM   1940  HD1 PHE A 158      14.068  17.292  46.328  1.00 63.47      C2   H  
ATOM   1941  HD2 PHE A 158      13.154  15.165  42.723  1.00 63.47      C2   H  
ATOM   1942  HE1 PHE A 158      15.232  18.796  45.190  1.00 63.47      C2   H  
ATOM   1943  HE2 PHE A 158      14.454  17.141  41.431  1.00 63.47      C2   H  
ATOM   1944  HZ  PHE A 158      15.683  18.775  42.915  1.00 63.47      C2   H  
ATOM   1945  N   THR A 159       9.213  14.185  46.168  1.00 64.61      C2   N  
ATOM   1946  CA  THR A 159       8.180  13.161  46.500  1.00 64.61      C2   C  
ATOM   1947  C   THR A 159       7.294  12.860  45.233  1.00 64.61      C2   C  
ATOM   1948  O   THR A 159       7.197  13.745  44.383  1.00 64.61      C2   O  
ATOM   1949  CB  THR A 159       7.244  13.759  47.631  1.00 64.61      C2   C  
ATOM   1950  CG2 THR A 159       6.302  12.742  48.261  1.00 64.61      C2   C  
ATOM   1951  OG1 THR A 159       8.020  14.255  48.730  1.00 64.61      C2   O  
ATOM   1952  H   THR A 159       8.845  15.112  46.013  1.00 64.61      C2   H  
ATOM   1953  HA  THR A 159       8.640  12.188  46.675  1.00 64.61      C2   H  
ATOM   1954  HB  THR A 159       6.693  14.515  47.072  1.00 64.61      C2   H  
ATOM   1955  HG1 THR A 159       8.221  15.147  48.437  1.00 64.61      C2   H  
ATOM   1956 HG21 THR A 159       6.820  11.813  48.498  1.00 64.61      C2   H  
ATOM   1957 HG22 THR A 159       5.746  13.180  49.090  1.00 64.61      C2   H  
ATOM   1958 HG23 THR A 159       5.556  12.439  47.526  1.00 64.61      C2   H  
ATOM   1959  N   ALA A 160       6.842  11.585  45.060  1.00 64.73      C2   N  
ATOM   1960  CA  ALA A 160       6.043  11.054  43.958  1.00 64.73      C2   C  
ATOM   1961  C   ALA A 160       4.748  11.852  43.654  1.00 64.73      C2   C  
ATOM   1962  O   ALA A 160       4.074  12.255  44.605  1.00 64.73      C2   O  
ATOM   1963  CB  ALA A 160       5.680   9.570  44.254  1.00 64.73      C2   C  
ATOM   1964  H   ALA A 160       7.175  10.873  45.695  1.00 64.73      C2   H  
ATOM   1965  HA  ALA A 160       6.666  10.917  43.074  1.00 64.73      C2   H  
ATOM   1966  HB1 ALA A 160       6.534   8.917  44.076  1.00 64.73      C2   H  
ATOM   1967  HB2 ALA A 160       5.180   9.472  45.218  1.00 64.73      C2   H  
ATOM   1968  HB3 ALA A 160       4.834   9.286  43.627  1.00 64.73      C2   H  
ATOM   1969  N   GLY A 161       4.479  12.037  42.370  1.00 60.73      C2   N  
ATOM   1970  CA  GLY A 161       3.466  12.919  41.818  1.00 60.73      C2   C  
ATOM   1971  C   GLY A 161       2.304  12.027  41.319  1.00 60.73      C2   C  
ATOM   1972  O   GLY A 161       2.401  10.826  41.268  1.00 60.73      C2   O  
ATOM   1973  H   GLY A 161       5.124  11.671  41.684  1.00 60.73      C2   H  
ATOM   1974  HA2 GLY A 161       3.092  13.569  42.610  1.00 60.73      C2   H  
ATOM   1975  HA3 GLY A 161       3.809  13.632  41.068  1.00 60.73      C2   H  
ATOM   1976  N   ASP A 162       1.180  12.644  41.036  1.00 58.99      C2   N  
ATOM   1977  CA  ASP A 162      -0.061  11.932  40.670  1.00 58.99      C2   C  
ATOM   1978  C   ASP A 162      -0.629  12.525  39.422  1.00 58.99      C2   C  
ATOM   1979  O   ASP A 162      -1.188  11.803  38.584  1.00 58.99      C2   O  
ATOM   1980  CB  ASP A 162      -1.153  11.944  41.778  1.00 58.99      C2   C  
ATOM   1981  CG  ASP A 162      -0.897  11.044  43.055  1.00 58.99      C2   C  
ATOM   1982  OD1 ASP A 162      -1.322  11.353  44.176  1.00 58.99      C2   O  
ATOM   1983  OD2 ASP A 162      -0.310   9.940  42.964  1.00 58.99      C2   O  
ATOM   1984  H   ASP A 162       1.164  13.652  40.971  1.00 58.99      C2   H  
ATOM   1985  HA  ASP A 162       0.197  10.886  40.504  1.00 58.99      C2   H  
ATOM   1986  HB2 ASP A 162      -1.143  12.947  42.205  1.00 58.99      C2   H  
ATOM   1987  HB3 ASP A 162      -2.170  11.664  41.503  1.00 58.99      C2   H  
ATOM   1988  N   LEU A 163      -0.741  13.877  39.418  1.00 51.86      C2   N  
ATOM   1989  CA  LEU A 163      -1.475  14.646  38.380  1.00 51.86      C2   C  
ATOM   1990  C   LEU A 163      -0.892  14.401  36.958  1.00 51.86      C2   C  
ATOM   1991  O   LEU A 163      -1.607  14.146  35.994  1.00 51.86      C2   O  
ATOM   1992  CB  LEU A 163      -1.679  16.043  38.882  1.00 51.86      C2   C  
ATOM   1993  CG  LEU A 163      -2.374  17.041  38.025  1.00 51.86      C2   C  
ATOM   1994  CD1 LEU A 163      -2.569  18.325  38.927  1.00 51.86      C2   C  
ATOM   1995  CD2 LEU A 163      -1.595  17.414  36.699  1.00 51.86      C2   C  
ATOM   1996  H   LEU A 163      -0.047  14.292  40.024  1.00 51.86      C2   H  
ATOM   1997  HA  LEU A 163      -2.472  14.207  38.349  1.00 51.86      C2   H  
ATOM   1998  HB2 LEU A 163      -2.190  15.934  39.838  1.00 51.86      C2   H  
ATOM   1999  HB3 LEU A 163      -0.739  16.470  39.231  1.00 51.86      C2   H  
ATOM   2000  HG  LEU A 163      -3.408  16.791  37.784  1.00 51.86      C2   H  
ATOM   2001 HD11 LEU A 163      -3.128  17.962  39.789  1.00 51.86      C2   H  
ATOM   2002 HD12 LEU A 163      -1.654  18.884  39.127  1.00 51.86      C2   H  
ATOM   2003 HD13 LEU A 163      -3.166  19.042  38.362  1.00 51.86      C2   H  
ATOM   2004 HD21 LEU A 163      -1.662  18.500  36.633  1.00 51.86      C2   H  
ATOM   2005 HD22 LEU A 163      -0.552  17.110  36.617  1.00 51.86      C2   H  
ATOM   2006 HD23 LEU A 163      -1.980  17.017  35.759  1.00 51.86      C2   H  
ATOM   2007  N   GLY A 164       0.442  14.458  36.810  1.00 50.21      C2   N  
ATOM   2008  CA  GLY A 164       1.262  14.368  35.646  1.00 50.21      C2   C  
ATOM   2009  C   GLY A 164       1.101  13.045  34.882  1.00 50.21      C2   C  
ATOM   2010  O   GLY A 164       0.456  13.128  33.809  1.00 50.21      C2   O  
ATOM   2011  H   GLY A 164       1.005  14.616  37.633  1.00 50.21      C2   H  
ATOM   2012  HA2 GLY A 164       0.877  15.174  35.021  1.00 50.21      C2   H  
ATOM   2013  HA3 GLY A 164       2.288  14.648  35.887  1.00 50.21      C2   H  
ATOM   2014  N   PRO A 165       1.506  11.813  35.362  1.00 48.46      C2   N  
ATOM   2015  CA  PRO A 165       1.186  10.425  34.838  1.00 48.46      C2   C  
ATOM   2016  C   PRO A 165      -0.296  10.254  34.499  1.00 48.46      C2   C  
ATOM   2017  O   PRO A 165      -0.507   9.833  33.348  1.00 48.46      C2   O  
ATOM   2018  CB  PRO A 165       1.724   9.428  35.891  1.00 48.46      C2   C  
ATOM   2019  CG  PRO A 165       2.849  10.248  36.549  1.00 48.46      C2   C  
ATOM   2020  CD  PRO A 165       2.316  11.649  36.576  1.00 48.46      C2   C  
ATOM   2021  HA  PRO A 165       1.800  10.423  33.937  1.00 48.46      C2   H  
ATOM   2022  HB2 PRO A 165       0.883   9.193  36.543  1.00 48.46      C2   H  
ATOM   2023  HB3 PRO A 165       2.098   8.556  35.354  1.00 48.46      C2   H  
ATOM   2024  HG2 PRO A 165       3.227   9.926  37.519  1.00 48.46      C2   H  
ATOM   2025  HG3 PRO A 165       3.725  10.284  35.901  1.00 48.46      C2   H  
ATOM   2026  HD2 PRO A 165       1.847  11.756  37.554  1.00 48.46      C2   H  
ATOM   2027  HD3 PRO A 165       3.180  12.312  36.527  1.00 48.46      C2   H  
ATOM   2028  N   SER A 166      -1.244  10.723  35.367  1.00 47.48      C2   N  
ATOM   2029  CA  SER A 166      -2.653  10.767  35.024  1.00 47.48      C2   C  
ATOM   2030  C   SER A 166      -3.064  11.465  33.731  1.00 47.48      C2   C  
ATOM   2031  O   SER A 166      -3.836  10.904  32.917  1.00 47.48      C2   O  
ATOM   2032  CB  SER A 166      -3.411  11.323  36.231  1.00 47.48      C2   C  
ATOM   2033  OG  SER A 166      -3.237  10.574  37.418  1.00 47.48      C2   O  
ATOM   2034  H   SER A 166      -0.961  11.113  36.254  1.00 47.48      C2   H  
ATOM   2035  HA  SER A 166      -2.834   9.708  34.839  1.00 47.48      C2   H  
ATOM   2036  HB2 SER A 166      -3.078  12.355  36.346  1.00 47.48      C2   H  
ATOM   2037  HB3 SER A 166      -4.410  11.594  35.891  1.00 47.48      C2   H  
ATOM   2038  HG  SER A 166      -2.418  10.813  37.857  1.00 47.48      C2   H  
ATOM   2039  N   THR A 167      -2.484  12.611  33.429  1.00 44.80      C2   N  
ATOM   2040  CA  THR A 167      -2.595  13.321  32.142  1.00 44.80      C2   C  
ATOM   2041  C   THR A 167      -1.972  12.397  30.992  1.00 44.80      C2   C  
ATOM   2042  O   THR A 167      -2.527  12.348  29.929  1.00 44.80      C2   O  
ATOM   2043  CB  THR A 167      -1.834  14.690  32.058  1.00 44.80      C2   C  
ATOM   2044  CG2 THR A 167      -2.173  15.453  30.738  1.00 44.80      C2   C  
ATOM   2045  OG1 THR A 167      -2.292  15.442  33.193  1.00 44.80      C2   O  
ATOM   2046  H   THR A 167      -1.690  12.792  34.027  1.00 44.80      C2   H  
ATOM   2047  HA  THR A 167      -3.668  13.441  31.991  1.00 44.80      C2   H  
ATOM   2048  HB  THR A 167      -0.758  14.515  32.091  1.00 44.80      C2   H  
ATOM   2049  HG1 THR A 167      -2.046  15.015  34.017  1.00 44.80      C2   H  
ATOM   2050 HG21 THR A 167      -2.027  14.838  29.850  1.00 44.80      C2   H  
ATOM   2051 HG22 THR A 167      -3.200  15.788  30.593  1.00 44.80      C2   H  
ATOM   2052 HG23 THR A 167      -1.583  16.363  30.633  1.00 44.80      C2   H  
ATOM   2053  N   ILE A 168      -0.762  11.820  31.189  1.00 43.14      C2   N  
ATOM   2054  CA  ILE A 168      -0.068  11.018  30.131  1.00 43.14      C2   C  
ATOM   2055  C   ILE A 168      -0.910   9.854  29.523  1.00 43.14      C2   C  
ATOM   2056  O   ILE A 168      -1.012   9.756  28.326  1.00 43.14      C2   O  
ATOM   2057  CB  ILE A 168       1.292  10.511  30.747  1.00 43.14      C2   C  
ATOM   2058  CG1 ILE A 168       2.479  11.515  30.585  1.00 43.14      C2   C  
ATOM   2059  CG2 ILE A 168       1.692   8.990  30.545  1.00 43.14      C2   C  
ATOM   2060  CD1 ILE A 168       3.509  11.533  31.807  1.00 43.14      C2   C  
ATOM   2061  H   ILE A 168      -0.372  11.894  32.118  1.00 43.14      C2   H  
ATOM   2062  HA  ILE A 168       0.180  11.786  29.399  1.00 43.14      C2   H  
ATOM   2063  HB  ILE A 168       1.064  10.463  31.812  1.00 43.14      C2   H  
ATOM   2064 HG12 ILE A 168       2.911  11.329  29.601  1.00 43.14      C2   H  
ATOM   2065 HG13 ILE A 168       2.070  12.525  30.610  1.00 43.14      C2   H  
ATOM   2066 HG21 ILE A 168       2.683   8.862  30.981  1.00 43.14      C2   H  
ATOM   2067 HG22 ILE A 168       0.946   8.322  30.974  1.00 43.14      C2   H  
ATOM   2068 HG23 ILE A 168       1.831   8.673  29.512  1.00 43.14      C2   H  
ATOM   2069 HD11 ILE A 168       4.149  12.402  31.659  1.00 43.14      C2   H  
ATOM   2070 HD12 ILE A 168       2.782  11.604  32.616  1.00 43.14      C2   H  
ATOM   2071 HD13 ILE A 168       4.154  10.678  32.010  1.00 43.14      C2   H  
ATOM   2072  N   VAL A 169      -1.627   9.026  30.380  1.00 44.03      C2   N  
ATOM   2073  CA  VAL A 169      -2.529   7.962  29.883  1.00 44.03      C2   C  
ATOM   2074  C   VAL A 169      -3.788   8.587  29.295  1.00 44.03      C2   C  
ATOM   2075  O   VAL A 169      -4.265   8.019  28.321  1.00 44.03      C2   O  
ATOM   2076  CB  VAL A 169      -2.795   6.862  31.034  1.00 44.03      C2   C  
ATOM   2077  CG1 VAL A 169      -3.240   7.466  32.375  1.00 44.03      C2   C  
ATOM   2078  CG2 VAL A 169      -3.736   5.740  30.616  1.00 44.03      C2   C  
ATOM   2079  H   VAL A 169      -1.595   9.116  31.385  1.00 44.03      C2   H  
ATOM   2080  HA  VAL A 169      -2.087   7.466  29.018  1.00 44.03      C2   H  
ATOM   2081  HB  VAL A 169      -1.873   6.323  31.251  1.00 44.03      C2   H  
ATOM   2082 HG11 VAL A 169      -2.530   8.201  32.754  1.00 44.03      C2   H  
ATOM   2083 HG12 VAL A 169      -4.269   7.796  32.238  1.00 44.03      C2   H  
ATOM   2084 HG13 VAL A 169      -3.224   6.733  33.182  1.00 44.03      C2   H  
ATOM   2085 HG21 VAL A 169      -3.297   5.022  29.923  1.00 44.03      C2   H  
ATOM   2086 HG22 VAL A 169      -3.921   4.996  31.392  1.00 44.03      C2   H  
ATOM   2087 HG23 VAL A 169      -4.718   6.049  30.260  1.00 44.03      C2   H  
ATOM   2088  N   GLY A 170      -4.317   9.722  29.776  1.00 43.22      C2   N  
ATOM   2089  CA  GLY A 170      -5.334  10.553  29.106  1.00 43.22      C2   C  
ATOM   2090  C   GLY A 170      -4.978  10.909  27.688  1.00 43.22      C2   C  
ATOM   2091  O   GLY A 170      -5.799  10.700  26.821  1.00 43.22      C2   O  
ATOM   2092  H   GLY A 170      -3.985  10.138  30.634  1.00 43.22      C2   H  
ATOM   2093  HA2 GLY A 170      -6.144   9.827  29.051  1.00 43.22      C2   H  
ATOM   2094  HA3 GLY A 170      -5.578  11.395  29.754  1.00 43.22      C2   H  
ATOM   2095  N   SER A 171      -3.794  11.564  27.553  1.00 43.76      C2   N  
ATOM   2096  CA  SER A 171      -3.215  12.092  26.348  1.00 43.76      C2   C  
ATOM   2097  C   SER A 171      -2.971  11.057  25.298  1.00 43.76      C2   C  
ATOM   2098  O   SER A 171      -3.321  11.343  24.156  1.00 43.76      C2   O  
ATOM   2099  CB  SER A 171      -1.910  12.719  26.762  1.00 43.76      C2   C  
ATOM   2100  OG  SER A 171      -1.153  13.231  25.648  1.00 43.76      C2   O  
ATOM   2101  H   SER A 171      -3.206  11.754  28.352  1.00 43.76      C2   H  
ATOM   2102  HA  SER A 171      -3.829  12.905  25.960  1.00 43.76      C2   H  
ATOM   2103  HB2 SER A 171      -1.967  13.434  27.583  1.00 43.76      C2   H  
ATOM   2104  HB3 SER A 171      -1.174  12.005  27.133  1.00 43.76      C2   H  
ATOM   2105  HG  SER A 171      -1.700  13.835  25.141  1.00 43.76      C2   H  
ATOM   2106  N   ALA A 172      -2.387   9.909  25.675  1.00 44.65      C2   N  
ATOM   2107  CA  ALA A 172      -2.306   8.618  24.949  1.00 44.65      C2   C  
ATOM   2108  C   ALA A 172      -3.700   8.149  24.487  1.00 44.65      C2   C  
ATOM   2109  O   ALA A 172      -3.926   8.045  23.259  1.00 44.65      C2   O  
ATOM   2110  CB  ALA A 172      -1.682   7.608  25.894  1.00 44.65      C2   C  
ATOM   2111  H   ALA A 172      -2.257   9.847  26.674  1.00 44.65      C2   H  
ATOM   2112  HA  ALA A 172      -1.805   8.818  24.002  1.00 44.65      C2   H  
ATOM   2113  HB1 ALA A 172      -2.169   7.596  26.869  1.00 44.65      C2   H  
ATOM   2114  HB2 ALA A 172      -1.831   6.567  25.607  1.00 44.65      C2   H  
ATOM   2115  HB3 ALA A 172      -0.627   7.804  26.089  1.00 44.65      C2   H  
ATOM   2116  N   ALA A 173      -4.646   7.948  25.341  1.00 46.67      C2   N  
ATOM   2117  CA  ALA A 173      -6.037   7.613  25.044  1.00 46.67      C2   C  
ATOM   2118  C   ALA A 173      -6.677   8.567  24.094  1.00 46.67      C2   C  
ATOM   2119  O   ALA A 173      -7.174   8.120  23.091  1.00 46.67      C2   O  
ATOM   2120  CB  ALA A 173      -6.879   7.628  26.338  1.00 46.67      C2   C  
ATOM   2121  H   ALA A 173      -4.416   8.018  26.322  1.00 46.67      C2   H  
ATOM   2122  HA  ALA A 173      -5.909   6.634  24.581  1.00 46.67      C2   H  
ATOM   2123  HB1 ALA A 173      -7.942   7.778  26.151  1.00 46.67      C2   H  
ATOM   2124  HB2 ALA A 173      -6.770   6.684  26.872  1.00 46.67      C2   H  
ATOM   2125  HB3 ALA A 173      -6.698   8.382  27.104  1.00 46.67      C2   H  
ATOM   2126  N   PHE A 174      -6.532   9.861  24.240  1.00 44.59      C2   N  
ATOM   2127  CA  PHE A 174      -6.886  10.968  23.319  1.00 44.59      C2   C  
ATOM   2128  C   PHE A 174      -6.382  10.835  21.859  1.00 44.59      C2   C  
ATOM   2129  O   PHE A 174      -7.109  11.029  20.963  1.00 44.59      C2   O  
ATOM   2130  CB  PHE A 174      -6.490  12.310  24.003  1.00 44.59      C2   C  
ATOM   2131  CG  PHE A 174      -6.539  13.529  23.139  1.00 44.59      C2   C  
ATOM   2132  CD1 PHE A 174      -7.695  14.384  23.030  1.00 44.59      C2   C  
ATOM   2133  CD2 PHE A 174      -5.397  13.842  22.399  1.00 44.59      C2   C  
ATOM   2134  CE1 PHE A 174      -7.586  15.631  22.319  1.00 44.59      C2   C  
ATOM   2135  CE2 PHE A 174      -5.323  15.046  21.656  1.00 44.59      C2   C  
ATOM   2136  CZ  PHE A 174      -6.418  15.963  21.664  1.00 44.59      C2   C  
ATOM   2137  H   PHE A 174      -6.008  10.085  25.074  1.00 44.59      C2   H  
ATOM   2138  HA  PHE A 174      -7.972  10.873  23.286  1.00 44.59      C2   H  
ATOM   2139  HB2 PHE A 174      -7.152  12.411  24.863  1.00 44.59      C2   H  
ATOM   2140  HB3 PHE A 174      -5.521  12.293  24.501  1.00 44.59      C2   H  
ATOM   2141  HD1 PHE A 174      -8.509  14.064  23.664  1.00 44.59      C2   H  
ATOM   2142  HD2 PHE A 174      -4.511  13.224  22.401  1.00 44.59      C2   H  
ATOM   2143  HE1 PHE A 174      -8.433  16.301  22.339  1.00 44.59      C2   H  
ATOM   2144  HE2 PHE A 174      -4.455  15.272  21.054  1.00 44.59      C2   H  
ATOM   2145  HZ  PHE A 174      -6.287  16.904  21.149  1.00 44.59      C2   H  
ATOM   2146  N   ASN A 175      -5.107  10.432  21.688  1.00 44.84      C2   N  
ATOM   2147  CA  ASN A 175      -4.420  10.233  20.431  1.00 44.84      C2   C  
ATOM   2148  C   ASN A 175      -4.892   8.942  19.762  1.00 44.84      C2   C  
ATOM   2149  O   ASN A 175      -5.261   8.966  18.575  1.00 44.84      C2   O  
ATOM   2150  CB  ASN A 175      -2.941  10.221  20.641  1.00 44.84      C2   C  
ATOM   2151  CG  ASN A 175      -2.213  11.542  20.582  1.00 44.84      C2   C  
ATOM   2152  ND2 ASN A 175      -2.169  12.244  21.689  1.00 44.84      C2   N  
ATOM   2153  OD1 ASN A 175      -1.725  11.992  19.577  1.00 44.84      C2   O  
ATOM   2154  H   ASN A 175      -4.481  10.420  22.481  1.00 44.84      C2   H  
ATOM   2155  HA  ASN A 175      -4.742  11.086  19.833  1.00 44.84      C2   H  
ATOM   2156  HB2 ASN A 175      -2.655   9.633  21.513  1.00 44.84      C2   H  
ATOM   2157  HB3 ASN A 175      -2.497   9.657  19.821  1.00 44.84      C2   H  
ATOM   2158 HD21 ASN A 175      -2.613  11.811  22.486  1.00 44.84      C2   H  
ATOM   2159 HD22 ASN A 175      -1.719  13.148  21.661  1.00 44.84      C2   H  
ATOM   2160  N   MET A 176      -5.187   7.884  20.568  1.00 48.87      C2   N  
ATOM   2161  CA  MET A 176      -5.470   6.477  19.991  1.00 48.87      C2   C  
ATOM   2162  C   MET A 176      -6.990   6.380  19.590  1.00 48.87      C2   C  
ATOM   2163  O   MET A 176      -7.312   5.742  18.535  1.00 48.87      C2   O  
ATOM   2164  CB  MET A 176      -5.078   5.415  21.015  1.00 48.87      C2   C  
ATOM   2165  CG  MET A 176      -5.424   3.931  20.722  1.00 48.87      C2   C  
ATOM   2166  SD  MET A 176      -4.143   2.713  20.212  1.00 48.87      C2   S  
ATOM   2167  CE  MET A 176      -3.801   3.510  18.658  1.00 48.87      C2   C  
ATOM   2168  H   MET A 176      -5.131   8.028  21.566  1.00 48.87      C2   H  
ATOM   2169  HA  MET A 176      -4.843   6.307  19.115  1.00 48.87      C2   H  
ATOM   2170  HB2 MET A 176      -4.027   5.599  21.235  1.00 48.87      C2   H  
ATOM   2171  HB3 MET A 176      -5.576   5.731  21.932  1.00 48.87      C2   H  
ATOM   2172  HG2 MET A 176      -6.007   3.504  21.539  1.00 48.87      C2   H  
ATOM   2173  HG3 MET A 176      -6.108   3.815  19.881  1.00 48.87      C2   H  
ATOM   2174  HE1 MET A 176      -4.662   3.736  18.029  1.00 48.87      C2   H  
ATOM   2175  HE2 MET A 176      -3.096   4.303  18.906  1.00 48.87      C2   H  
ATOM   2176  HE3 MET A 176      -3.180   2.777  18.142  1.00 48.87      C2   H  
ATOM   2177  N   PHE A 177      -7.856   7.165  20.287  1.00 51.57      C2   N  
ATOM   2178  CA  PHE A 177      -9.281   7.230  20.076  1.00 51.57      C2   C  
ATOM   2179  C   PHE A 177      -9.642   8.447  19.154  1.00 51.57      C2   C  
ATOM   2180  O   PHE A 177     -10.247   8.306  18.058  1.00 51.57      C2   O  
ATOM   2181  CB  PHE A 177      -9.929   7.299  21.401  1.00 51.57      C2   C  
ATOM   2182  CG  PHE A 177      -9.646   6.129  22.424  1.00 51.57      C2   C  
ATOM   2183  CD1 PHE A 177      -9.692   6.429  23.796  1.00 51.57      C2   C  
ATOM   2184  CD2 PHE A 177      -9.487   4.739  22.134  1.00 51.57      C2   C  
ATOM   2185  CE1 PHE A 177      -9.391   5.487  24.777  1.00 51.57      C2   C  
ATOM   2186  CE2 PHE A 177      -9.055   3.836  23.080  1.00 51.57      C2   C  
ATOM   2187  CZ  PHE A 177      -9.114   4.191  24.401  1.00 51.57      C2   C  
ATOM   2188  H   PHE A 177      -7.523   7.802  20.995  1.00 51.57      C2   H  
ATOM   2189  HA  PHE A 177      -9.624   6.261  19.711  1.00 51.57      C2   H  
ATOM   2190  HB2 PHE A 177      -9.574   8.227  21.851  1.00 51.57      C2   H  
ATOM   2191  HB3 PHE A 177     -10.997   7.418  21.220  1.00 51.57      C2   H  
ATOM   2192  HD1 PHE A 177      -9.733   7.455  24.131  1.00 51.57      C2   H  
ATOM   2193  HD2 PHE A 177      -9.604   4.211  21.199  1.00 51.57      C2   H  
ATOM   2194  HE1 PHE A 177      -9.305   5.820  25.801  1.00 51.57      C2   H  
ATOM   2195  HE2 PHE A 177      -8.739   2.825  22.867  1.00 51.57      C2   H  
ATOM   2196  HZ  PHE A 177      -8.824   3.480  25.160  1.00 51.57      C2   H  
ATOM   2197  N   ILE A 178      -9.238   9.638  19.644  1.00 49.81      C2   N  
ATOM   2198  CA  ILE A 178      -9.856  10.861  19.084  1.00 49.81      C2   C  
ATOM   2199  C   ILE A 178      -9.027  11.383  17.857  1.00 49.81      C2   C  
ATOM   2200  O   ILE A 178      -9.584  11.683  16.732  1.00 49.81      C2   O  
ATOM   2201  CB  ILE A 178     -10.101  11.906  20.210  1.00 49.81      C2   C  
ATOM   2202  CG1 ILE A 178     -11.360  11.523  20.919  1.00 49.81      C2   C  
ATOM   2203  CG2 ILE A 178     -10.343  13.420  19.736  1.00 49.81      C2   C  
ATOM   2204  CD1 ILE A 178     -11.557  12.062  22.400  1.00 49.81      C2   C  
ATOM   2205  H   ILE A 178      -8.773   9.837  20.518  1.00 49.81      C2   H  
ATOM   2206  HA  ILE A 178     -10.833  10.717  18.624  1.00 49.81      C2   H  
ATOM   2207  HB  ILE A 178      -9.340  11.753  20.976  1.00 49.81      C2   H  
ATOM   2208 HG12 ILE A 178     -12.303  11.582  20.375  1.00 49.81      C2   H  
ATOM   2209 HG13 ILE A 178     -11.380  10.437  21.011  1.00 49.81      C2   H  
ATOM   2210 HG21 ILE A 178      -9.457  13.874  19.293  1.00 49.81      C2   H  
ATOM   2211 HG22 ILE A 178     -11.034  13.473  18.894  1.00 49.81      C2   H  
ATOM   2212 HG23 ILE A 178     -10.656  14.032  20.581  1.00 49.81      C2   H  
ATOM   2213 HD11 ILE A 178     -10.667  12.537  22.813  1.00 49.81      C2   H  
ATOM   2214 HD12 ILE A 178     -12.427  12.710  22.294  1.00 49.81      C2   H  
ATOM   2215 HD13 ILE A 178     -11.802  11.232  23.063  1.00 49.81      C2   H  
ATOM   2216  N   ILE A 179      -7.704  11.424  18.058  1.00 50.39      C2   N  
ATOM   2217  CA  ILE A 179      -6.871  11.943  16.988  1.00 50.39      C2   C  
ATOM   2218  C   ILE A 179      -6.940  11.012  15.779  1.00 50.39      C2   C  
ATOM   2219  O   ILE A 179      -7.061  11.377  14.582  1.00 50.39      C2   O  
ATOM   2220  CB  ILE A 179      -5.428  12.334  17.328  1.00 50.39      C2   C  
ATOM   2221  CG1 ILE A 179      -5.527  13.353  18.548  1.00 50.39      C2   C  
ATOM   2222  CG2 ILE A 179      -4.520  12.867  16.196  1.00 50.39      C2   C  
ATOM   2223  CD1 ILE A 179      -5.802  14.814  18.203  1.00 50.39      C2   C  
ATOM   2224  H   ILE A 179      -7.132  11.215  18.864  1.00 50.39      C2   H  
ATOM   2225  HA  ILE A 179      -7.346  12.875  16.678  1.00 50.39      C2   H  
ATOM   2226  HB  ILE A 179      -5.009  11.406  17.716  1.00 50.39      C2   H  
ATOM   2227 HG12 ILE A 179      -6.058  12.929  19.400  1.00 50.39      C2   H  
ATOM   2228 HG13 ILE A 179      -4.493  13.331  18.892  1.00 50.39      C2   H  
ATOM   2229 HG21 ILE A 179      -4.838  13.727  15.608  1.00 50.39      C2   H  
ATOM   2230 HG22 ILE A 179      -3.529  13.073  16.601  1.00 50.39      C2   H  
ATOM   2231 HG23 ILE A 179      -4.295  12.057  15.502  1.00 50.39      C2   H  
ATOM   2232 HD11 ILE A 179      -4.852  15.279  18.465  1.00 50.39      C2   H  
ATOM   2233 HD12 ILE A 179      -6.120  14.939  17.168  1.00 50.39      C2   H  
ATOM   2234 HD13 ILE A 179      -6.599  15.257  18.800  1.00 50.39      C2   H  
ATOM   2235  N   ILE A 180      -6.911   9.708  16.034  1.00 55.10      C2   N  
ATOM   2236  CA  ILE A 180      -7.339   8.689  15.096  1.00 55.10      C2   C  
ATOM   2237  C   ILE A 180      -8.663   8.894  14.366  1.00 55.10      C2   C  
ATOM   2238  O   ILE A 180      -8.697   8.733  13.177  1.00 55.10      C2   O  
ATOM   2239  CB  ILE A 180      -7.340   7.296  15.712  1.00 55.10      C2   C  
ATOM   2240  CG1 ILE A 180      -5.931   6.797  15.952  1.00 55.10      C2   C  
ATOM   2241  CG2 ILE A 180      -8.225   6.258  14.974  1.00 55.10      C2   C  
ATOM   2242  CD1 ILE A 180      -5.193   6.594  14.555  1.00 55.10      C2   C  
ATOM   2243  H   ILE A 180      -6.754   9.492  17.008  1.00 55.10      C2   H  
ATOM   2244  HA  ILE A 180      -6.527   8.748  14.370  1.00 55.10      C2   H  
ATOM   2245  HB  ILE A 180      -7.791   7.346  16.702  1.00 55.10      C2   H  
ATOM   2246 HG12 ILE A 180      -5.331   7.517  16.509  1.00 55.10      C2   H  
ATOM   2247 HG13 ILE A 180      -5.946   5.813  16.421  1.00 55.10      C2   H  
ATOM   2248 HG21 ILE A 180      -9.294   6.411  15.117  1.00 55.10      C2   H  
ATOM   2249 HG22 ILE A 180      -8.022   6.190  13.905  1.00 55.10      C2   H  
ATOM   2250 HG23 ILE A 180      -7.950   5.264  15.325  1.00 55.10      C2   H  
ATOM   2251 HD11 ILE A 180      -4.754   7.533  14.217  1.00 55.10      C2   H  
ATOM   2252 HD12 ILE A 180      -4.412   5.846  14.686  1.00 55.10      C2   H  
ATOM   2253 HD13 ILE A 180      -5.812   6.302  13.707  1.00 55.10      C2   H  
ATOM   2254  N   ALA A 181      -9.773   9.261  15.080  1.00 59.02      C2   N  
ATOM   2255  CA  ALA A 181     -11.054   9.721  14.465  1.00 59.02      C2   C  
ATOM   2256  C   ALA A 181     -11.015  10.916  13.588  1.00 59.02      C2   C  
ATOM   2257  O   ALA A 181     -11.369  10.920  12.396  1.00 59.02      C2   O  
ATOM   2258  CB  ALA A 181     -12.120   9.941  15.586  1.00 59.02      C2   C  
ATOM   2259  H   ALA A 181      -9.639   9.397  16.072  1.00 59.02      C2   H  
ATOM   2260  HA  ALA A 181     -11.467   8.944  13.820  1.00 59.02      C2   H  
ATOM   2261  HB1 ALA A 181     -13.014  10.524  15.361  1.00 59.02      C2   H  
ATOM   2262  HB2 ALA A 181     -12.606   9.013  15.887  1.00 59.02      C2   H  
ATOM   2263  HB3 ALA A 181     -11.677  10.345  16.497  1.00 59.02      C2   H  
ATOM   2264  N   LEU A 182     -10.301  11.946  14.070  1.00 61.40      C2   N  
ATOM   2265  CA  LEU A 182      -9.910  13.243  13.376  1.00 61.40      C2   C  
ATOM   2266  C   LEU A 182      -9.264  12.858  12.028  1.00 61.40      C2   C  
ATOM   2267  O   LEU A 182      -9.854  13.244  11.030  1.00 61.40      C2   O  
ATOM   2268  CB  LEU A 182      -9.153  14.229  14.312  1.00 61.40      C2   C  
ATOM   2269  CG  LEU A 182      -8.417  15.434  13.736  1.00 61.40      C2   C  
ATOM   2270  CD1 LEU A 182      -7.030  15.187  12.976  1.00 61.40      C2   C  
ATOM   2271  CD2 LEU A 182      -9.385  16.373  13.008  1.00 61.40      C2   C  
ATOM   2272  H   LEU A 182      -9.931  11.762  14.991  1.00 61.40      C2   H  
ATOM   2273  HA  LEU A 182     -10.856  13.705  13.095  1.00 61.40      C2   H  
ATOM   2274  HB2 LEU A 182      -9.892  14.592  15.026  1.00 61.40      C2   H  
ATOM   2275  HB3 LEU A 182      -8.547  13.684  15.036  1.00 61.40      C2   H  
ATOM   2276  HG  LEU A 182      -8.050  16.052  14.555  1.00 61.40      C2   H  
ATOM   2277 HD11 LEU A 182      -7.024  15.212  11.886  1.00 61.40      C2   H  
ATOM   2278 HD12 LEU A 182      -6.324  15.982  13.218  1.00 61.40      C2   H  
ATOM   2279 HD13 LEU A 182      -6.512  14.305  13.352  1.00 61.40      C2   H  
ATOM   2280 HD21 LEU A 182      -9.011  16.730  12.048  1.00 61.40      C2   H  
ATOM   2281 HD22 LEU A 182     -10.378  15.940  12.885  1.00 61.40      C2   H  
ATOM   2282 HD23 LEU A 182      -9.676  17.159  13.706  1.00 61.40      C2   H  
ATOM   2283  N   CYS A 183      -8.170  12.024  12.110  1.00 65.51      C2   N  
ATOM   2284  CA  CYS A 183      -7.348  11.464  11.038  1.00 65.51      C2   C  
ATOM   2285  C   CYS A 183      -8.164  10.683   9.960  1.00 65.51      C2   C  
ATOM   2286  O   CYS A 183      -7.965  10.857   8.752  1.00 65.51      C2   O  
ATOM   2287  CB  CYS A 183      -6.131  10.680  11.510  1.00 65.51      C2   C  
ATOM   2288  SG  CYS A 183      -4.838  11.896  11.950  1.00 65.51      C2   S  
ATOM   2289  H   CYS A 183      -8.006  11.704  13.054  1.00 65.51      C2   H  
ATOM   2290  HA  CYS A 183      -6.990  12.360  10.531  1.00 65.51      C2   H  
ATOM   2291  HB2 CYS A 183      -6.347  10.095  12.404  1.00 65.51      C2   H  
ATOM   2292  HB3 CYS A 183      -5.722   9.980  10.782  1.00 65.51      C2   H  
ATOM   2293  HG  CYS A 183      -3.822  11.030  11.989  1.00 65.51      C2   H  
ATOM   2294  N   VAL A 184      -9.112   9.838  10.485  1.00 68.36      C2   N  
ATOM   2295  CA  VAL A 184     -10.134   9.135   9.616  1.00 68.36      C2   C  
ATOM   2296  C   VAL A 184     -11.065  10.111   8.874  1.00 68.36      C2   C  
ATOM   2297  O   VAL A 184     -11.208   9.913   7.703  1.00 68.36      C2   O  
ATOM   2298  CB  VAL A 184     -11.067   8.069  10.276  1.00 68.36      C2   C  
ATOM   2299  CG1 VAL A 184     -11.973   7.424   9.218  1.00 68.36      C2   C  
ATOM   2300  CG2 VAL A 184     -10.279   6.923  10.935  1.00 68.36      C2   C  
ATOM   2301  H   VAL A 184      -9.126   9.703  11.486  1.00 68.36      C2   H  
ATOM   2302  HA  VAL A 184      -9.500   8.528   8.970  1.00 68.36      C2   H  
ATOM   2303  HB  VAL A 184     -11.607   8.516  11.111  1.00 68.36      C2   H  
ATOM   2304 HG11 VAL A 184     -12.761   8.052   8.802  1.00 68.36      C2   H  
ATOM   2305 HG12 VAL A 184     -11.440   6.928   8.407  1.00 68.36      C2   H  
ATOM   2306 HG13 VAL A 184     -12.466   6.553   9.650  1.00 68.36      C2   H  
ATOM   2307 HG21 VAL A 184     -10.974   6.328  11.527  1.00 68.36      C2   H  
ATOM   2308 HG22 VAL A 184      -9.919   6.260  10.149  1.00 68.36      C2   H  
ATOM   2309 HG23 VAL A 184      -9.443   7.303  11.522  1.00 68.36      C2   H  
ATOM   2310  N   TYR A 185     -11.574  11.098   9.633  1.00 71.68      C2   N  
ATOM   2311  CA  TYR A 185     -12.712  11.937   9.184  1.00 71.68      C2   C  
ATOM   2312  C   TYR A 185     -12.124  13.091   8.200  1.00 71.68      C2   C  
ATOM   2313  O   TYR A 185     -12.738  13.319   7.232  1.00 71.68      C2   O  
ATOM   2314  CB  TYR A 185     -13.480  12.504  10.393  1.00 71.68      C2   C  
ATOM   2315  CG  TYR A 185     -14.855  13.269   9.961  1.00 71.68      C2   C  
ATOM   2316  CD1 TYR A 185     -16.144  12.520  10.038  1.00 71.68      C2   C  
ATOM   2317  CD2 TYR A 185     -14.839  14.524   9.338  1.00 71.68      C2   C  
ATOM   2318  CE1 TYR A 185     -17.352  13.043   9.506  1.00 71.68      C2   C  
ATOM   2319  CE2 TYR A 185     -16.045  14.976   8.757  1.00 71.68      C2   C  
ATOM   2320  CZ  TYR A 185     -17.243  14.278   8.822  1.00 71.68      C2   C  
ATOM   2321  OH  TYR A 185     -18.305  14.796   8.090  1.00 71.68      C2   O  
ATOM   2322  H   TYR A 185     -11.356  11.061  10.619  1.00 71.68      C2   H  
ATOM   2323  HA  TYR A 185     -13.295  11.302   8.517  1.00 71.68      C2   H  
ATOM   2324  HB2 TYR A 185     -13.652  11.707  11.117  1.00 71.68      C2   H  
ATOM   2325  HB3 TYR A 185     -12.834  13.216  10.905  1.00 71.68      C2   H  
ATOM   2326  HD1 TYR A 185     -16.196  11.531  10.468  1.00 71.68      C2   H  
ATOM   2327  HD2 TYR A 185     -13.936  15.112   9.271  1.00 71.68      C2   H  
ATOM   2328  HE1 TYR A 185     -18.279  12.504   9.379  1.00 71.68      C2   H  
ATOM   2329  HE2 TYR A 185     -15.950  15.965   8.333  1.00 71.68      C2   H  
ATOM   2330  HH  TYR A 185     -18.080  15.639   7.689  1.00 71.68      C2   H  
ATOM   2331  N   VAL A 186     -11.002  13.687   8.514  1.00 70.39      C2   N  
ATOM   2332  CA  VAL A 186     -10.324  14.835   7.831  1.00 70.39      C2   C  
ATOM   2333  C   VAL A 186     -10.035  14.567   6.326  1.00 70.39      C2   C  
ATOM   2334  O   VAL A 186      -9.774  15.435   5.518  1.00 70.39      C2   O  
ATOM   2335  CB  VAL A 186      -9.013  15.203   8.521  1.00 70.39      C2   C  
ATOM   2336  CG1 VAL A 186      -7.751  14.256   8.346  1.00 70.39      C2   C  
ATOM   2337  CG2 VAL A 186      -8.636  16.656   8.267  1.00 70.39      C2   C  
ATOM   2338  H   VAL A 186     -10.552  13.513   9.401  1.00 70.39      C2   H  
ATOM   2339  HA  VAL A 186     -10.957  15.714   7.953  1.00 70.39      C2   H  
ATOM   2340  HB  VAL A 186      -9.219  15.224   9.591  1.00 70.39      C2   H  
ATOM   2341 HG11 VAL A 186      -6.912  14.478   9.005  1.00 70.39      C2   H  
ATOM   2342 HG12 VAL A 186      -8.186  13.290   8.603  1.00 70.39      C2   H  
ATOM   2343 HG13 VAL A 186      -7.562  14.326   7.274  1.00 70.39      C2   H  
ATOM   2344 HG21 VAL A 186      -7.677  16.777   8.772  1.00 70.39      C2   H  
ATOM   2345 HG22 VAL A 186      -8.615  16.907   7.207  1.00 70.39      C2   H  
ATOM   2346 HG23 VAL A 186      -9.480  17.095   8.798  1.00 70.39      C2   H  
ATOM   2347  N   VAL A 187      -9.977  13.270   5.948  1.00 77.03      C2   N  
ATOM   2348  CA  VAL A 187      -9.519  12.859   4.586  1.00 77.03      C2   C  
ATOM   2349  C   VAL A 187     -10.737  12.884   3.645  1.00 77.03      C2   C  
ATOM   2350  O   VAL A 187     -11.801  12.364   4.004  1.00 77.03      C2   O  
ATOM   2351  CB  VAL A 187      -8.973  11.427   4.641  1.00 77.03      C2   C  
ATOM   2352  CG1 VAL A 187      -8.865  10.711   3.295  1.00 77.03      C2   C  
ATOM   2353  CG2 VAL A 187      -7.686  11.272   5.479  1.00 77.03      C2   C  
ATOM   2354  H   VAL A 187      -9.878  12.521   6.619  1.00 77.03      C2   H  
ATOM   2355  HA  VAL A 187      -8.773  13.590   4.275  1.00 77.03      C2   H  
ATOM   2356  HB  VAL A 187      -9.712  10.819   5.162  1.00 77.03      C2   H  
ATOM   2357 HG11 VAL A 187      -8.442   9.712   3.402  1.00 77.03      C2   H  
ATOM   2358 HG12 VAL A 187      -9.784  10.684   2.709  1.00 77.03      C2   H  
ATOM   2359 HG13 VAL A 187      -8.169  11.197   2.611  1.00 77.03      C2   H  
ATOM   2360 HG21 VAL A 187      -6.943  10.742   4.883  1.00 77.03      C2   H  
ATOM   2361 HG22 VAL A 187      -7.183  12.221   5.663  1.00 77.03      C2   H  
ATOM   2362 HG23 VAL A 187      -7.876  10.847   6.465  1.00 77.03      C2   H  
ATOM   2363  N   PRO A 188     -10.571  13.511   2.460  1.00 84.55      C2   N  
ATOM   2364  CA  PRO A 188     -11.555  13.515   1.350  1.00 84.55      C2   C  
ATOM   2365  C   PRO A 188     -12.286  12.141   1.148  1.00 84.55      C2   C  
ATOM   2366  O   PRO A 188     -11.637  11.099   0.988  1.00 84.55      C2   O  
ATOM   2367  CB  PRO A 188     -10.775  14.013   0.184  1.00 84.55      C2   C  
ATOM   2368  CG  PRO A 188      -9.643  14.843   0.685  1.00 84.55      C2   C  
ATOM   2369  CD  PRO A 188      -9.294  14.183   1.990  1.00 84.55      C2   C  
ATOM   2370  HA  PRO A 188     -12.183  14.344   1.679  1.00 84.55      C2   H  
ATOM   2371  HB2 PRO A 188     -10.387  13.197  -0.427  1.00 84.55      C2   H  
ATOM   2372  HB3 PRO A 188     -11.326  14.596  -0.555  1.00 84.55      C2   H  
ATOM   2373  HG2 PRO A 188      -8.823  14.957  -0.025  1.00 84.55      C2   H  
ATOM   2374  HG3 PRO A 188     -10.124  15.814   0.807  1.00 84.55      C2   H  
ATOM   2375  HD2 PRO A 188      -8.504  13.442   1.862  1.00 84.55      C2   H  
ATOM   2376  HD3 PRO A 188      -9.032  14.984   2.681  1.00 84.55      C2   H  
ATOM   2377  N   ASP A 189     -13.642  12.214   1.119  1.00 90.73      C2   N  
ATOM   2378  CA  ASP A 189     -14.508  11.027   1.060  1.00 90.73      C2   C  
ATOM   2379  C   ASP A 189     -14.284  10.037  -0.080  1.00 90.73      C2   C  
ATOM   2380  O   ASP A 189     -14.363   8.848   0.135  1.00 90.73      C2   O  
ATOM   2381  CB  ASP A 189     -16.028  11.261   1.138  1.00 90.73      C2   C  
ATOM   2382  CG  ASP A 189     -16.551  12.515   1.900  1.00 90.73      C2   C  
ATOM   2383  OD1 ASP A 189     -16.971  13.512   1.254  1.00 90.73      C2   O  
ATOM   2384  OD2 ASP A 189     -16.662  12.557   3.117  1.00 90.73      C2   O  
ATOM   2385  H   ASP A 189     -14.166  13.072   1.214  1.00 90.73      C2   H  
ATOM   2386  HA  ASP A 189     -14.076  10.442   1.871  1.00 90.73      C2   H  
ATOM   2387  HB2 ASP A 189     -16.422  11.326   0.124  1.00 90.73      C2   H  
ATOM   2388  HB3 ASP A 189     -16.584  10.474   1.647  1.00 90.73      C2   H  
ATOM   2389  N   GLY A 190     -14.026  10.577  -1.263  1.00 89.90      C2   N  
ATOM   2390  CA  GLY A 190     -13.637   9.863  -2.477  1.00 89.90      C2   C  
ATOM   2391  C   GLY A 190     -12.114   9.516  -2.434  1.00 89.90      C2   C  
ATOM   2392  O   GLY A 190     -11.682   9.079  -3.553  1.00 89.90      C2   O  
ATOM   2393  H   GLY A 190     -13.993  11.586  -1.294  1.00 89.90      C2   H  
ATOM   2394  HA2 GLY A 190     -14.295   8.996  -2.552  1.00 89.90      C2   H  
ATOM   2395  HA3 GLY A 190     -13.749  10.648  -3.225  1.00 89.90      C2   H  
ATOM   2396  N   GLU A 191     -11.341   9.538  -1.308  1.00 86.93      C2   N  
ATOM   2397  CA  GLU A 191     -10.056   8.873  -1.147  1.00 86.93      C2   C  
ATOM   2398  C   GLU A 191      -9.972   7.952   0.064  1.00 86.93      C2   C  
ATOM   2399  O   GLU A 191     -10.772   8.150   0.982  1.00 86.93      C2   O  
ATOM   2400  CB  GLU A 191      -8.964   9.918  -1.230  1.00 86.93      C2   C  
ATOM   2401  CG  GLU A 191      -9.123  10.817  -2.493  1.00 86.93      C2   C  
ATOM   2402  CD  GLU A 191      -8.056  11.878  -2.515  1.00 86.93      C2   C  
ATOM   2403  OE1 GLU A 191      -6.959  11.460  -2.278  1.00 86.93      C2   O  
ATOM   2404  OE2 GLU A 191      -8.448  13.019  -2.555  1.00 86.93      C2   O  
ATOM   2405  H   GLU A 191     -11.659   9.999  -0.467  1.00 86.93      C2   H  
ATOM   2406  HA  GLU A 191      -9.925   8.144  -1.946  1.00 86.93      C2   H  
ATOM   2407  HB2 GLU A 191      -9.090  10.639  -0.422  1.00 86.93      C2   H  
ATOM   2408  HB3 GLU A 191      -7.935   9.585  -1.098  1.00 86.93      C2   H  
ATOM   2409  HG2 GLU A 191      -9.150  10.190  -3.384  1.00 86.93      C2   H  
ATOM   2410  HG3 GLU A 191     -10.086  11.324  -2.570  1.00 86.93      C2   H  
ATOM   2411  N   THR A 192      -9.000   7.039   0.180  1.00 80.78      C2   N  
ATOM   2412  CA  THR A 192      -8.739   6.148   1.330  1.00 80.78      C2   C  
ATOM   2413  C   THR A 192      -7.238   5.983   1.311  1.00 80.78      C2   C  
ATOM   2414  O   THR A 192      -6.654   5.384   0.387  1.00 80.78      C2   O  
ATOM   2415  CB  THR A 192      -9.542   4.774   1.179  1.00 80.78      C2   C  
ATOM   2416  CG2 THR A 192     -10.968   4.940   1.743  1.00 80.78      C2   C  
ATOM   2417  OG1 THR A 192      -9.704   4.430  -0.200  1.00 80.78      C2   O  
ATOM   2418  H   THR A 192      -8.364   7.146  -0.598  1.00 80.78      C2   H  
ATOM   2419  HA  THR A 192      -9.106   6.650   2.225  1.00 80.78      C2   H  
ATOM   2420  HB  THR A 192      -8.976   4.089   1.810  1.00 80.78      C2   H  
ATOM   2421  HG1 THR A 192      -8.899   4.563  -0.706  1.00 80.78      C2   H  
ATOM   2422 HG21 THR A 192     -11.749   5.408   1.144  1.00 80.78      C2   H  
ATOM   2423 HG22 THR A 192     -11.306   3.930   1.976  1.00 80.78      C2   H  
ATOM   2424 HG23 THR A 192     -11.080   5.523   2.657  1.00 80.78      C2   H  
ATOM   2425  N   ARG A 193      -6.655   6.459   2.429  1.00 73.54      C2   N  
ATOM   2426  CA  ARG A 193      -5.211   6.317   2.719  1.00 73.54      C2   C  
ATOM   2427  C   ARG A 193      -4.851   4.919   3.245  1.00 73.54      C2   C  
ATOM   2428  O   ARG A 193      -5.273   4.552   4.410  1.00 73.54      C2   O  
ATOM   2429  CB  ARG A 193      -4.846   7.332   3.814  1.00 73.54      C2   C  
ATOM   2430  CG  ARG A 193      -5.153   8.795   3.528  1.00 73.54      C2   C  
ATOM   2431  CD  ARG A 193      -4.451   9.407   2.244  1.00 73.54      C2   C  
ATOM   2432  NE  ARG A 193      -4.811  10.809   2.072  1.00 73.54      C2   N  
ATOM   2433  CZ  ARG A 193      -5.321  11.428   0.953  1.00 73.54      C2   C  
ATOM   2434  NH1 ARG A 193      -5.573  10.712  -0.172  1.00 73.54      C2   N  
ATOM   2435  NH2 ARG A 193      -5.678  12.748   0.949  1.00 73.54      C2   N  
ATOM   2436  H   ARG A 193      -7.138   7.128   3.012  1.00 73.54      C2   H  
ATOM   2437  HA  ARG A 193      -4.681   6.402   1.771  1.00 73.54      C2   H  
ATOM   2438  HB2 ARG A 193      -5.288   7.106   4.785  1.00 73.54      C2   H  
ATOM   2439  HB3 ARG A 193      -3.778   7.169   3.962  1.00 73.54      C2   H  
ATOM   2440  HG2 ARG A 193      -6.237   8.910   3.525  1.00 73.54      C2   H  
ATOM   2441  HG3 ARG A 193      -4.970   9.433   4.392  1.00 73.54      C2   H  
ATOM   2442  HD2 ARG A 193      -3.402   9.156   2.400  1.00 73.54      C2   H  
ATOM   2443  HD3 ARG A 193      -4.854   8.806   1.429  1.00 73.54      C2   H  
ATOM   2444  HE  ARG A 193      -4.471  11.408   2.811  1.00 73.54      C2   H  
ATOM   2445 HH11 ARG A 193      -5.164   9.804  -0.342  1.00 73.54      C2   H  
ATOM   2446 HH12 ARG A 193      -6.214  10.965  -0.911  1.00 73.54      C2   H  
ATOM   2447 HH21 ARG A 193      -5.247  13.366   1.622  1.00 73.54      C2   H  
ATOM   2448 HH22 ARG A 193      -6.140  13.172   0.158  1.00 73.54      C2   H  
ATOM   2449  N   LYS A 194      -4.256   4.012   2.424  1.00 74.24      C2   N  
ATOM   2450  CA  LYS A 194      -3.742   2.697   2.845  1.00 74.24      C2   C  
ATOM   2451  C   LYS A 194      -2.497   2.954   3.738  1.00 74.24      C2   C  
ATOM   2452  O   LYS A 194      -1.949   4.059   3.751  1.00 74.24      C2   O  
ATOM   2453  CB  LYS A 194      -3.371   1.833   1.623  1.00 74.24      C2   C  
ATOM   2454  CG  LYS A 194      -4.562   1.313   0.827  1.00 74.24      C2   C  
ATOM   2455  CD  LYS A 194      -4.094   0.296  -0.257  1.00 74.24      C2   C  
ATOM   2456  CE  LYS A 194      -5.277   0.006  -1.181  1.00 74.24      C2   C  
ATOM   2457  NZ  LYS A 194      -4.850  -0.848  -2.371  1.00 74.24      C2   N  
ATOM   2458  H   LYS A 194      -3.854   4.413   1.589  1.00 74.24      C2   H  
ATOM   2459  HA  LYS A 194      -4.488   2.287   3.525  1.00 74.24      C2   H  
ATOM   2460  HB2 LYS A 194      -2.610   2.370   1.057  1.00 74.24      C2   H  
ATOM   2461  HB3 LYS A 194      -2.955   0.875   1.936  1.00 74.24      C2   H  
ATOM   2462  HG2 LYS A 194      -5.258   0.874   1.542  1.00 74.24      C2   H  
ATOM   2463  HG3 LYS A 194      -5.035   2.149   0.311  1.00 74.24      C2   H  
ATOM   2464  HD2 LYS A 194      -3.273   0.752  -0.811  1.00 74.24      C2   H  
ATOM   2465  HD3 LYS A 194      -3.615  -0.572   0.196  1.00 74.24      C2   H  
ATOM   2466  HE2 LYS A 194      -5.982  -0.556  -0.569  1.00 74.24      C2   H  
ATOM   2467  HE3 LYS A 194      -5.686   0.948  -1.547  1.00 74.24      C2   H  
ATOM   2468  HZ1 LYS A 194      -5.718  -0.966  -2.873  1.00 74.24      C2   H  
ATOM   2469  HZ2 LYS A 194      -4.342  -0.383  -3.110  1.00 74.24      C2   H  
ATOM   2470  HZ3 LYS A 194      -4.423  -1.715  -2.080  1.00 74.24      C2   H  
ATOM   2471  N   ILE A 195      -2.021   2.016   4.500  1.00 71.84      C2   N  
ATOM   2472  CA  ILE A 195      -0.739   2.017   5.233  1.00 71.84      C2   C  
ATOM   2473  C   ILE A 195       0.292   1.210   4.450  1.00 71.84      C2   C  
ATOM   2474  O   ILE A 195      -0.082   0.128   3.979  1.00 71.84      C2   O  
ATOM   2475  CB  ILE A 195      -0.943   1.497   6.700  1.00 71.84      C2   C  
ATOM   2476  CG1 ILE A 195       0.174   1.612   7.665  1.00 71.84      C2   C  
ATOM   2477  CG2 ILE A 195      -1.414   0.044   6.720  1.00 71.84      C2   C  
ATOM   2478  CD1 ILE A 195      -0.132   1.267   9.116  1.00 71.84      C2   C  
ATOM   2479  H   ILE A 195      -2.392   1.115   4.233  1.00 71.84      C2   H  
ATOM   2480  HA  ILE A 195      -0.351   3.035   5.236  1.00 71.84      C2   H  
ATOM   2481  HB  ILE A 195      -1.731   2.162   7.052  1.00 71.84      C2   H  
ATOM   2482 HG12 ILE A 195       0.984   0.917   7.442  1.00 71.84      C2   H  
ATOM   2483 HG13 ILE A 195       0.490   2.610   7.361  1.00 71.84      C2   H  
ATOM   2484 HG21 ILE A 195      -2.137  -0.290   5.976  1.00 71.84      C2   H  
ATOM   2485 HG22 ILE A 195      -0.542  -0.589   6.555  1.00 71.84      C2   H  
ATOM   2486 HG23 ILE A 195      -1.912  -0.223   7.652  1.00 71.84      C2   H  
ATOM   2487 HD11 ILE A 195       0.479   1.956   9.699  1.00 71.84      C2   H  
ATOM   2488 HD12 ILE A 195      -1.185   1.313   9.394  1.00 71.84      C2   H  
ATOM   2489 HD13 ILE A 195       0.164   0.258   9.403  1.00 71.84      C2   H  
ATOM   2490  N   LYS A 196       1.539   1.647   4.431  1.00 75.31      C2   N  
ATOM   2491  CA  LYS A 196       2.571   1.139   3.536  1.00 75.31      C2   C  
ATOM   2492  C   LYS A 196       3.484   0.116   4.253  1.00 75.31      C2   C  
ATOM   2493  O   LYS A 196       4.147  -0.668   3.659  1.00 75.31      C2   O  
ATOM   2494  CB  LYS A 196       3.265   2.263   2.897  1.00 75.31      C2   C  
ATOM   2495  CG  LYS A 196       4.118   1.959   1.671  1.00 75.31      C2   C  
ATOM   2496  CD  LYS A 196       3.878   2.817   0.403  1.00 75.31      C2   C  
ATOM   2497  CE  LYS A 196       4.719   2.383  -0.847  1.00 75.31      C2   C  
ATOM   2498  NZ  LYS A 196       6.021   1.827  -0.588  1.00 75.31      C2   N  
ATOM   2499  H   LYS A 196       1.865   2.421   4.992  1.00 75.31      C2   H  
ATOM   2500  HA  LYS A 196       2.105   0.552   2.744  1.00 75.31      C2   H  
ATOM   2501  HB2 LYS A 196       2.621   3.047   2.501  1.00 75.31      C2   H  
ATOM   2502  HB3 LYS A 196       3.837   2.732   3.698  1.00 75.31      C2   H  
ATOM   2503  HG2 LYS A 196       5.183   2.060   1.881  1.00 75.31      C2   H  
ATOM   2504  HG3 LYS A 196       4.028   0.908   1.396  1.00 75.31      C2   H  
ATOM   2505  HD2 LYS A 196       2.840   2.715   0.084  1.00 75.31      C2   H  
ATOM   2506  HD3 LYS A 196       4.188   3.826   0.673  1.00 75.31      C2   H  
ATOM   2507  HE2 LYS A 196       4.138   1.773  -1.538  1.00 75.31      C2   H  
ATOM   2508  HE3 LYS A 196       4.790   3.281  -1.462  1.00 75.31      C2   H  
ATOM   2509  HZ1 LYS A 196       5.854   0.918  -0.180  1.00 75.31      C2   H  
ATOM   2510  HZ2 LYS A 196       6.580   1.615  -1.402  1.00 75.31      C2   H  
ATOM   2511  HZ3 LYS A 196       6.564   2.275   0.136  1.00 75.31      C2   H  
ATOM   2512  N   HIP A 197       3.562   0.177   5.642  1.00 72.87      C2   N  
ATOM   2513  CA  HIP A 197       4.617  -0.473   6.442  1.00 72.87      C2   C  
ATOM   2514  C   HIP A 197       3.952  -1.079   7.700  1.00 72.87      C2   C  
ATOM   2515  O   HIP A 197       4.057  -0.474   8.756  1.00 72.87      C2   O  
ATOM   2516  CB  HIP A 197       5.653   0.586   6.817  1.00 72.87      C2   C  
ATOM   2517  CG  HIP A 197       6.286   1.254   5.681  1.00 72.87      C2   C  
ATOM   2518  CD2 HIP A 197       6.198   2.556   5.217  1.00 72.87      C2   C  
ATOM   2519  ND1 HIP A 197       6.889   0.586   4.668  1.00 72.87      C2   N  
ATOM   2520  CE1 HIP A 197       7.297   1.434   3.694  1.00 72.87      C2   C  
ATOM   2521  NE2 HIP A 197       6.940   2.632   4.011  1.00 72.87      C2   N  
ATOM   2522  H   HIP A 197       2.960   0.906   5.997  1.00 72.87      C2   H  
ATOM   2523  HA  HIP A 197       5.132  -1.210   5.826  1.00 72.87      C2   H  
ATOM   2524  HB2 HIP A 197       5.092   1.300   7.419  1.00 72.87      C2   H  
ATOM   2525  HB3 HIP A 197       6.453   0.041   7.319  1.00 72.87      C2   H  
ATOM   2526  HD1 HIP A 197       6.917  -0.421   4.589  1.00 72.87      C2   H  
ATOM   2527  HD2 HIP A 197       5.689   3.444   5.562  1.00 72.87      C2   H  
ATOM   2528  HE1 HIP A 197       7.674   1.234   2.702  1.00 72.87      C2   H  
ATOM   2529  HE2 HIP A 197       6.920   3.453   3.423  1.00 72.87      C2   H  
ATOM   2530  N   LEU A 198       3.247  -2.135   7.562  1.00 70.15      C2   N  
ATOM   2531  CA  LEU A 198       2.389  -2.686   8.650  1.00 70.15      C2   C  
ATOM   2532  C   LEU A 198       3.259  -3.376   9.741  1.00 70.15      C2   C  
ATOM   2533  O   LEU A 198       3.045  -3.219  10.983  1.00 70.15      C2   O  
ATOM   2534  CB  LEU A 198       1.267  -3.574   8.042  1.00 70.15      C2   C  
ATOM   2535  CG  LEU A 198       0.141  -4.076   9.024  1.00 70.15      C2   C  
ATOM   2536  CD1 LEU A 198      -0.841  -2.928   9.308  1.00 70.15      C2   C  
ATOM   2537  CD2 LEU A 198      -0.568  -5.305   8.417  1.00 70.15      C2   C  
ATOM   2538  H   LEU A 198       3.348  -2.729   6.751  1.00 70.15      C2   H  
ATOM   2539  HA  LEU A 198       1.885  -1.950   9.276  1.00 70.15      C2   H  
ATOM   2540  HB2 LEU A 198       0.810  -2.963   7.264  1.00 70.15      C2   H  
ATOM   2541  HB3 LEU A 198       1.811  -4.384   7.555  1.00 70.15      C2   H  
ATOM   2542  HG  LEU A 198       0.548  -4.301  10.010  1.00 70.15      C2   H  
ATOM   2543 HD11 LEU A 198      -1.849  -3.005   8.900  1.00 70.15      C2   H  
ATOM   2544 HD12 LEU A 198      -0.953  -2.624  10.349  1.00 70.15      C2   H  
ATOM   2545 HD13 LEU A 198      -0.517  -1.979   8.880  1.00 70.15      C2   H  
ATOM   2546 HD21 LEU A 198      -1.487  -5.067   7.882  1.00 70.15      C2   H  
ATOM   2547 HD22 LEU A 198       0.077  -5.883   7.755  1.00 70.15      C2   H  
ATOM   2548 HD23 LEU A 198      -0.927  -5.913   9.247  1.00 70.15      C2   H  
ATOM   2549  N   ARG A 199       4.330  -4.168   9.313  1.00 71.80      C2   N  
ATOM   2550  CA  ARG A 199       5.232  -4.843  10.194  1.00 71.80      C2   C  
ATOM   2551  C   ARG A 199       5.981  -3.876  11.085  1.00 71.80      C2   C  
ATOM   2552  O   ARG A 199       6.252  -4.181  12.221  1.00 71.80      C2   O  
ATOM   2553  CB  ARG A 199       6.206  -5.700   9.372  1.00 71.80      C2   C  
ATOM   2554  CG  ARG A 199       5.485  -6.829   8.596  1.00 71.80      C2   C  
ATOM   2555  CD  ARG A 199       6.558  -7.649   7.804  1.00 71.80      C2   C  
ATOM   2556  NE  ARG A 199       5.960  -8.712   6.965  1.00 71.80      C2   N  
ATOM   2557  CZ  ARG A 199       6.522  -9.841   6.540  1.00 71.80      C2   C  
ATOM   2558  NH1 ARG A 199       7.833 -10.021   6.744  1.00 71.80      C2   N  
ATOM   2559  NH2 ARG A 199       5.913 -10.683   5.672  1.00 71.80      C2   N  
ATOM   2560  H   ARG A 199       4.618  -4.157   8.345  1.00 71.80      C2   H  
ATOM   2561  HA  ARG A 199       4.485  -5.417  10.742  1.00 71.80      C2   H  
ATOM   2562  HB2 ARG A 199       6.704  -5.064   8.640  1.00 71.80      C2   H  
ATOM   2563  HB3 ARG A 199       7.050  -6.124   9.916  1.00 71.80      C2   H  
ATOM   2564  HG2 ARG A 199       4.847  -7.466   9.207  1.00 71.80      C2   H  
ATOM   2565  HG3 ARG A 199       4.783  -6.374   7.897  1.00 71.80      C2   H  
ATOM   2566  HD2 ARG A 199       7.406  -7.198   7.289  1.00 71.80      C2   H  
ATOM   2567  HD3 ARG A 199       6.974  -8.306   8.568  1.00 71.80      C2   H  
ATOM   2568  HE  ARG A 199       4.982  -8.561   6.767  1.00 71.80      C2   H  
ATOM   2569 HH11 ARG A 199       8.361  -9.367   7.303  1.00 71.80      C2   H  
ATOM   2570 HH12 ARG A 199       8.353 -10.739   6.260  1.00 71.80      C2   H  
ATOM   2571 HH21 ARG A 199       4.938 -10.496   5.482  1.00 71.80      C2   H  
ATOM   2572 HH22 ARG A 199       6.291 -11.496   5.206  1.00 71.80      C2   H  
ATOM   2573  N   VAL A 200       6.468  -2.724  10.523  1.00 67.42      C2   N  
ATOM   2574  CA  VAL A 200       7.211  -1.738  11.327  1.00 67.42      C2   C  
ATOM   2575  C   VAL A 200       6.352  -1.149  12.459  1.00 67.42      C2   C  
ATOM   2576  O   VAL A 200       6.759  -1.302  13.623  1.00 67.42      C2   O  
ATOM   2577  CB  VAL A 200       7.840  -0.607  10.381  1.00 67.42      C2   C  
ATOM   2578  CG1 VAL A 200       8.321   0.672  11.159  1.00 67.42      C2   C  
ATOM   2579  CG2 VAL A 200       8.966  -1.175   9.537  1.00 67.42      C2   C  
ATOM   2580  H   VAL A 200       6.147  -2.604   9.573  1.00 67.42      C2   H  
ATOM   2581  HA  VAL A 200       8.075  -2.222  11.783  1.00 67.42      C2   H  
ATOM   2582  HB  VAL A 200       7.036  -0.286   9.720  1.00 67.42      C2   H  
ATOM   2583 HG11 VAL A 200       9.133   0.463  11.857  1.00 67.42      C2   H  
ATOM   2584 HG12 VAL A 200       8.883   1.316  10.483  1.00 67.42      C2   H  
ATOM   2585 HG13 VAL A 200       7.522   1.151  11.724  1.00 67.42      C2   H  
ATOM   2586 HG21 VAL A 200       9.277  -0.411   8.825  1.00 67.42      C2   H  
ATOM   2587 HG22 VAL A 200       9.861  -1.330  10.139  1.00 67.42      C2   H  
ATOM   2588 HG23 VAL A 200       8.687  -2.054   8.955  1.00 67.42      C2   H  
ATOM   2589  N   PHE A 201       5.132  -0.702  12.057  1.00 64.12      C2   N  
ATOM   2590  CA  PHE A 201       4.090  -0.268  12.968  1.00 64.12      C2   C  
ATOM   2591  C   PHE A 201       3.658  -1.284  14.054  1.00 64.12      C2   C  
ATOM   2592  O   PHE A 201       3.341  -0.803  15.129  1.00 64.12      C2   O  
ATOM   2593  CB  PHE A 201       2.956   0.313  12.084  1.00 64.12      C2   C  
ATOM   2594  CG  PHE A 201       1.616   0.567  12.751  1.00 64.12      C2   C  
ATOM   2595  CD1 PHE A 201       1.530   1.446  13.899  1.00 64.12      C2   C  
ATOM   2596  CD2 PHE A 201       0.467  -0.095  12.287  1.00 64.12      C2   C  
ATOM   2597  CE1 PHE A 201       0.325   1.584  14.584  1.00 64.12      C2   C  
ATOM   2598  CE2 PHE A 201      -0.701   0.065  12.978  1.00 64.12      C2   C  
ATOM   2599  CZ  PHE A 201      -0.798   0.909  14.086  1.00 64.12      C2   C  
ATOM   2600  H   PHE A 201       4.873  -0.803  11.086  1.00 64.12      C2   H  
ATOM   2601  HA  PHE A 201       4.488   0.548  13.571  1.00 64.12      C2   H  
ATOM   2602  HB2 PHE A 201       3.269   1.288  11.709  1.00 64.12      C2   H  
ATOM   2603  HB3 PHE A 201       2.787  -0.296  11.195  1.00 64.12      C2   H  
ATOM   2604  HD1 PHE A 201       2.457   1.919  14.188  1.00 64.12      C2   H  
ATOM   2605  HD2 PHE A 201       0.573  -0.732  11.421  1.00 64.12      C2   H  
ATOM   2606  HE1 PHE A 201       0.413   2.093  15.533  1.00 64.12      C2   H  
ATOM   2607  HE2 PHE A 201      -1.544  -0.540  12.678  1.00 64.12      C2   H  
ATOM   2608  HZ  PHE A 201      -1.729   0.944  14.631  1.00 64.12      C2   H  
ATOM   2609  N   PHE A 202       3.630  -2.574  13.711  1.00 65.03      C2   N  
ATOM   2610  CA  PHE A 202       3.202  -3.728  14.611  1.00 65.03      C2   C  
ATOM   2611  C   PHE A 202       4.056  -3.783  15.856  1.00 65.03      C2   C  
ATOM   2612  O   PHE A 202       3.421  -3.685  16.925  1.00 65.03      C2   O  
ATOM   2613  CB  PHE A 202       3.155  -5.043  13.844  1.00 65.03      C2   C  
ATOM   2614  CG  PHE A 202       3.031  -6.273  14.682  1.00 65.03      C2   C  
ATOM   2615  CD1 PHE A 202       1.816  -6.494  15.351  1.00 65.03      C2   C  
ATOM   2616  CD2 PHE A 202       4.230  -7.041  15.036  1.00 65.03      C2   C  
ATOM   2617  CE1 PHE A 202       1.746  -7.507  16.293  1.00 65.03      C2   C  
ATOM   2618  CE2 PHE A 202       4.131  -8.065  15.957  1.00 65.03      C2   C  
ATOM   2619  CZ  PHE A 202       2.910  -8.247  16.653  1.00 65.03      C2   C  
ATOM   2620  H   PHE A 202       3.715  -2.838  12.740  1.00 65.03      C2   H  
ATOM   2621  HA  PHE A 202       2.229  -3.475  15.031  1.00 65.03      C2   H  
ATOM   2622  HB2 PHE A 202       2.258  -4.830  13.262  1.00 65.03      C2   H  
ATOM   2623  HB3 PHE A 202       3.949  -5.162  13.107  1.00 65.03      C2   H  
ATOM   2624  HD1 PHE A 202       0.916  -5.949  15.105  1.00 65.03      C2   H  
ATOM   2625  HD2 PHE A 202       5.182  -6.814  14.579  1.00 65.03      C2   H  
ATOM   2626  HE1 PHE A 202       0.864  -7.794  16.847  1.00 65.03      C2   H  
ATOM   2627  HE2 PHE A 202       5.044  -8.565  16.242  1.00 65.03      C2   H  
ATOM   2628  HZ  PHE A 202       2.901  -9.030  17.396  1.00 65.03      C2   H  
ATOM   2629  N   VAL A 203       5.323  -3.808  15.582  1.00 61.32      C2   N  
ATOM   2630  CA  VAL A 203       6.391  -3.926  16.534  1.00 61.32      C2   C  
ATOM   2631  C   VAL A 203       6.442  -2.632  17.389  1.00 61.32      C2   C  
ATOM   2632  O   VAL A 203       6.401  -2.761  18.565  1.00 61.32      C2   O  
ATOM   2633  CB  VAL A 203       7.815  -4.086  15.886  1.00 61.32      C2   C  
ATOM   2634  CG1 VAL A 203       9.016  -3.905  16.747  1.00 61.32      C2   C  
ATOM   2635  CG2 VAL A 203       7.875  -5.479  15.205  1.00 61.32      C2   C  
ATOM   2636  H   VAL A 203       5.517  -3.892  14.595  1.00 61.32      C2   H  
ATOM   2637  HA  VAL A 203       6.083  -4.842  17.040  1.00 61.32      C2   H  
ATOM   2638  HB  VAL A 203       7.971  -3.447  15.017  1.00 61.32      C2   H  
ATOM   2639 HG11 VAL A 203       9.989  -4.185  16.346  1.00 61.32      C2   H  
ATOM   2640 HG12 VAL A 203       9.120  -2.936  17.236  1.00 61.32      C2   H  
ATOM   2641 HG13 VAL A 203       8.983  -4.618  17.570  1.00 61.32      C2   H  
ATOM   2642 HG21 VAL A 203       7.307  -5.482  14.275  1.00 61.32      C2   H  
ATOM   2643 HG22 VAL A 203       8.905  -5.784  15.020  1.00 61.32      C2   H  
ATOM   2644 HG23 VAL A 203       7.428  -6.234  15.851  1.00 61.32      C2   H  
ATOM   2645  N   THR A 204       6.364  -1.422  16.757  1.00 57.83      C2   N  
ATOM   2646  CA  THR A 204       6.262  -0.182  17.513  1.00 57.83      C2   C  
ATOM   2647  C   THR A 204       5.010  -0.026  18.362  1.00 57.83      C2   C  
ATOM   2648  O   THR A 204       5.031   0.463  19.484  1.00 57.83      C2   O  
ATOM   2649  CB  THR A 204       6.527   1.113  16.770  1.00 57.83      C2   C  
ATOM   2650  CG2 THR A 204       7.953   1.156  16.290  1.00 57.83      C2   C  
ATOM   2651  OG1 THR A 204       5.762   1.135  15.567  1.00 57.83      C2   O  
ATOM   2652  H   THR A 204       6.435  -1.332  15.753  1.00 57.83      C2   H  
ATOM   2653  HA  THR A 204       7.007  -0.084  18.302  1.00 57.83      C2   H  
ATOM   2654  HB  THR A 204       6.304   1.958  17.422  1.00 57.83      C2   H  
ATOM   2655  HG1 THR A 204       4.815   0.991  15.629  1.00 57.83      C2   H  
ATOM   2656 HG21 THR A 204       8.289   0.278  15.739  1.00 57.83      C2   H  
ATOM   2657 HG22 THR A 204       8.161   2.009  15.643  1.00 57.83      C2   H  
ATOM   2658 HG23 THR A 204       8.604   1.240  17.161  1.00 57.83      C2   H  
ATOM   2659  N   ALA A 205       3.885  -0.526  17.824  1.00 55.14      C2   N  
ATOM   2660  CA  ALA A 205       2.573  -0.461  18.481  1.00 55.14      C2   C  
ATOM   2661  C   ALA A 205       2.499  -1.335  19.736  1.00 55.14      C2   C  
ATOM   2662  O   ALA A 205       1.725  -1.059  20.629  1.00 55.14      C2   O  
ATOM   2663  CB  ALA A 205       1.484  -0.820  17.561  1.00 55.14      C2   C  
ATOM   2664  H   ALA A 205       3.802  -0.889  16.885  1.00 55.14      C2   H  
ATOM   2665  HA  ALA A 205       2.409   0.566  18.807  1.00 55.14      C2   H  
ATOM   2666  HB1 ALA A 205       1.534  -1.754  17.000  1.00 55.14      C2   H  
ATOM   2667  HB2 ALA A 205       0.521  -0.824  18.072  1.00 55.14      C2   H  
ATOM   2668  HB3 ALA A 205       1.336  -0.128  16.732  1.00 55.14      C2   H  
ATOM   2669  N   ALA A 206       3.158  -2.518  19.580  1.00 55.81      C2   N  
ATOM   2670  CA  ALA A 206       3.319  -3.510  20.674  1.00 55.81      C2   C  
ATOM   2671  C   ALA A 206       4.031  -2.970  21.876  1.00 55.81      C2   C  
ATOM   2672  O   ALA A 206       3.385  -2.940  22.927  1.00 55.81      C2   O  
ATOM   2673  CB  ALA A 206       3.975  -4.825  20.019  1.00 55.81      C2   C  
ATOM   2674  H   ALA A 206       3.552  -2.784  18.689  1.00 55.81      C2   H  
ATOM   2675  HA  ALA A 206       2.320  -3.885  20.898  1.00 55.81      C2   H  
ATOM   2676  HB1 ALA A 206       3.394  -5.283  19.218  1.00 55.81      C2   H  
ATOM   2677  HB2 ALA A 206       4.965  -4.557  19.651  1.00 55.81      C2   H  
ATOM   2678  HB3 ALA A 206       4.206  -5.614  20.735  1.00 55.81      C2   H  
ATOM   2679  N   TRP A 207       5.283  -2.411  21.645  1.00 56.18      C2   N  
ATOM   2680  CA  TRP A 207       6.124  -1.758  22.582  1.00 56.18      C2   C  
ATOM   2681  C   TRP A 207       5.448  -0.539  23.229  1.00 56.18      C2   C  
ATOM   2682  O   TRP A 207       5.599  -0.260  24.463  1.00 56.18      C2   O  
ATOM   2683  CB  TRP A 207       7.469  -1.342  21.916  1.00 56.18      C2   C  
ATOM   2684  CG  TRP A 207       8.406  -2.347  21.396  1.00 56.18      C2   C  
ATOM   2685  CD1 TRP A 207       8.323  -3.718  21.609  1.00 56.18      C2   C  
ATOM   2686  CD2 TRP A 207       9.680  -2.128  20.705  1.00 56.18      C2   C  
ATOM   2687  CE2 TRP A 207      10.256  -3.414  20.468  1.00 56.18      C2   C  
ATOM   2688  CE3 TRP A 207      10.377  -0.962  20.280  1.00 56.18      C2   C  
ATOM   2689  NE1 TRP A 207       9.346  -4.313  20.958  1.00 56.18      C2   N  
ATOM   2690  CZ2 TRP A 207      11.500  -3.550  19.832  1.00 56.18      C2   C  
ATOM   2691  CZ3 TRP A 207      11.558  -1.103  19.688  1.00 56.18      C2   C  
ATOM   2692  CH2 TRP A 207      12.078  -2.367  19.384  1.00 56.18      C2   C  
ATOM   2693  H   TRP A 207       5.750  -2.457  20.751  1.00 56.18      C2   H  
ATOM   2694  HA  TRP A 207       6.538  -2.441  23.323  1.00 56.18      C2   H  
ATOM   2695  HB2 TRP A 207       7.207  -0.597  21.165  1.00 56.18      C2   H  
ATOM   2696  HB3 TRP A 207       8.129  -0.830  22.617  1.00 56.18      C2   H  
ATOM   2697  HD1 TRP A 207       7.548  -4.240  22.151  1.00 56.18      C2   H  
ATOM   2698  HE1 TRP A 207       9.469  -5.314  20.918  1.00 56.18      C2   H  
ATOM   2699  HE3 TRP A 207       9.933   0.009  20.442  1.00 56.18      C2   H  
ATOM   2700  HZ2 TRP A 207      12.035  -4.477  19.690  1.00 56.18      C2   H  
ATOM   2701  HZ3 TRP A 207      11.913  -0.205  19.204  1.00 56.18      C2   H  
ATOM   2702  HH2 TRP A 207      13.044  -2.380  18.902  1.00 56.18      C2   H  
ATOM   2703  N   SER A 208       4.675   0.218  22.397  1.00 52.87      C2   N  
ATOM   2704  CA  SER A 208       3.879   1.438  22.790  1.00 52.87      C2   C  
ATOM   2705  C   SER A 208       2.648   1.025  23.679  1.00 52.87      C2   C  
ATOM   2706  O   SER A 208       2.474   1.671  24.716  1.00 52.87      C2   O  
ATOM   2707  CB  SER A 208       3.485   2.116  21.476  1.00 52.87      C2   C  
ATOM   2708  OG  SER A 208       2.971   3.429  21.613  1.00 52.87      C2   O  
ATOM   2709  H   SER A 208       4.644   0.054  21.401  1.00 52.87      C2   H  
ATOM   2710  HA  SER A 208       4.596   1.939  23.440  1.00 52.87      C2   H  
ATOM   2711  HB2 SER A 208       4.310   2.294  20.786  1.00 52.87      C2   H  
ATOM   2712  HB3 SER A 208       2.776   1.542  20.879  1.00 52.87      C2   H  
ATOM   2713  HG  SER A 208       3.472   3.941  20.975  1.00 52.87      C2   H  
ATOM   2714  N   ILE A 209       1.982  -0.095  23.423  1.00 53.12      C2   N  
ATOM   2715  CA  ILE A 209       0.957  -0.732  24.293  1.00 53.12      C2   C  
ATOM   2716  C   ILE A 209       1.654  -1.381  25.533  1.00 53.12      C2   C  
ATOM   2717  O   ILE A 209       1.104  -1.291  26.636  1.00 53.12      C2   O  
ATOM   2718  CB  ILE A 209      -0.085  -1.661  23.635  1.00 53.12      C2   C  
ATOM   2719  CG1 ILE A 209      -1.088  -0.738  22.761  1.00 53.12      C2   C  
ATOM   2720  CG2 ILE A 209      -0.942  -2.434  24.605  1.00 53.12      C2   C  
ATOM   2721  CD1 ILE A 209      -1.815  -1.598  21.764  1.00 53.12      C2   C  
ATOM   2722  H   ILE A 209       2.063  -0.555  22.527  1.00 53.12      C2   H  
ATOM   2723  HA  ILE A 209       0.361  -0.009  24.850  1.00 53.12      C2   H  
ATOM   2724  HB  ILE A 209       0.330  -2.360  22.909  1.00 53.12      C2   H  
ATOM   2725 HG12 ILE A 209      -1.884  -0.302  23.364  1.00 53.12      C2   H  
ATOM   2726 HG13 ILE A 209      -0.586   0.131  22.336  1.00 53.12      C2   H  
ATOM   2727 HG21 ILE A 209      -0.353  -3.155  25.172  1.00 53.12      C2   H  
ATOM   2728 HG22 ILE A 209      -1.425  -1.748  25.301  1.00 53.12      C2   H  
ATOM   2729 HG23 ILE A 209      -1.719  -3.046  24.147  1.00 53.12      C2   H  
ATOM   2730 HD11 ILE A 209      -1.240  -2.190  21.051  1.00 53.12      C2   H  
ATOM   2731 HD12 ILE A 209      -2.582  -2.216  22.230  1.00 53.12      C2   H  
ATOM   2732 HD13 ILE A 209      -2.485  -0.986  21.159  1.00 53.12      C2   H  
ATOM   2733  N   PHE A 210       2.825  -1.941  25.361  1.00 54.49      C2   N  
ATOM   2734  CA  PHE A 210       3.636  -2.396  26.444  1.00 54.49      C2   C  
ATOM   2735  C   PHE A 210       3.872  -1.365  27.602  1.00 54.49      C2   C  
ATOM   2736  O   PHE A 210       3.901  -1.673  28.753  1.00 54.49      C2   O  
ATOM   2737  CB  PHE A 210       4.942  -3.116  25.902  1.00 54.49      C2   C  
ATOM   2738  CG  PHE A 210       6.038  -3.284  26.921  1.00 54.49      C2   C  
ATOM   2739  CD1 PHE A 210       5.962  -4.224  28.014  1.00 54.49      C2   C  
ATOM   2740  CD2 PHE A 210       7.100  -2.326  26.965  1.00 54.49      C2   C  
ATOM   2741  CE1 PHE A 210       6.925  -4.275  28.953  1.00 54.49      C2   C  
ATOM   2742  CE2 PHE A 210       8.014  -2.298  28.030  1.00 54.49      C2   C  
ATOM   2743  CZ  PHE A 210       7.996  -3.399  28.907  1.00 54.49      C2   C  
ATOM   2744  H   PHE A 210       3.186  -2.149  24.441  1.00 54.49      C2   H  
ATOM   2745  HA  PHE A 210       3.130  -3.162  27.032  1.00 54.49      C2   H  
ATOM   2746  HB2 PHE A 210       4.676  -4.154  25.701  1.00 54.49      C2   H  
ATOM   2747  HB3 PHE A 210       5.367  -2.452  25.150  1.00 54.49      C2   H  
ATOM   2748  HD1 PHE A 210       5.236  -5.024  28.013  1.00 54.49      C2   H  
ATOM   2749  HD2 PHE A 210       7.080  -1.503  26.266  1.00 54.49      C2   H  
ATOM   2750  HE1 PHE A 210       6.804  -5.064  29.680  1.00 54.49      C2   H  
ATOM   2751  HE2 PHE A 210       8.809  -1.573  28.127  1.00 54.49      C2   H  
ATOM   2752  HZ  PHE A 210       8.748  -3.523  29.673  1.00 54.49      C2   H  
ATOM   2753  N   ALA A 211       4.008  -0.113  27.189  1.00 50.23      C2   N  
ATOM   2754  CA  ALA A 211       4.242   0.977  28.112  1.00 50.23      C2   C  
ATOM   2755  C   ALA A 211       3.203   1.123  29.222  1.00 50.23      C2   C  
ATOM   2756  O   ALA A 211       3.545   1.267  30.423  1.00 50.23      C2   O  
ATOM   2757  CB  ALA A 211       4.317   2.307  27.319  1.00 50.23      C2   C  
ATOM   2758  H   ALA A 211       4.007   0.039  26.190  1.00 50.23      C2   H  
ATOM   2759  HA  ALA A 211       5.232   0.687  28.462  1.00 50.23      C2   H  
ATOM   2760  HB1 ALA A 211       4.941   3.038  27.833  1.00 50.23      C2   H  
ATOM   2761  HB2 ALA A 211       4.661   2.205  26.290  1.00 50.23      C2   H  
ATOM   2762  HB3 ALA A 211       3.346   2.786  27.195  1.00 50.23      C2   H  
ATOM   2763  N   TYR A 212       1.932   1.112  28.776  1.00 49.41      C2   N  
ATOM   2764  CA  TYR A 212       0.770   1.246  29.692  1.00 49.41      C2   C  
ATOM   2765  C   TYR A 212       0.525   0.045  30.619  1.00 49.41      C2   C  
ATOM   2766  O   TYR A 212       0.166   0.219  31.789  1.00 49.41      C2   O  
ATOM   2767  CB  TYR A 212      -0.514   1.597  28.888  1.00 49.41      C2   C  
ATOM   2768  CG  TYR A 212      -0.245   2.895  28.249  1.00 49.41      C2   C  
ATOM   2769  CD1 TYR A 212       0.455   3.023  27.021  1.00 49.41      C2   C  
ATOM   2770  CD2 TYR A 212      -0.627   4.077  28.979  1.00 49.41      C2   C  
ATOM   2771  CE1 TYR A 212       0.994   4.247  26.653  1.00 49.41      C2   C  
ATOM   2772  CE2 TYR A 212      -0.059   5.284  28.591  1.00 49.41      C2   C  
ATOM   2773  CZ  TYR A 212       0.755   5.398  27.413  1.00 49.41      C2   C  
ATOM   2774  OH  TYR A 212       1.376   6.561  27.028  1.00 49.41      C2   O  
ATOM   2775  H   TYR A 212       1.688   0.952  27.809  1.00 49.41      C2   H  
ATOM   2776  HA  TYR A 212       0.962   2.089  30.356  1.00 49.41      C2   H  
ATOM   2777  HB2 TYR A 212      -0.708   0.854  28.115  1.00 49.41      C2   H  
ATOM   2778  HB3 TYR A 212      -1.434   1.622  29.472  1.00 49.41      C2   H  
ATOM   2779  HD1 TYR A 212       0.673   2.220  26.332  1.00 49.41      C2   H  
ATOM   2780  HD2 TYR A 212      -1.149   4.036  29.924  1.00 49.41      C2   H  
ATOM   2781  HE1 TYR A 212       1.651   4.367  25.804  1.00 49.41      C2   H  
ATOM   2782  HE2 TYR A 212      -0.309   6.217  29.072  1.00 49.41      C2   H  
ATOM   2783  HH  TYR A 212       2.028   6.505  26.326  1.00 49.41      C2   H  
ATOM   2784  N   THR A 213       0.945  -1.115  30.059  1.00 53.64      C2   N  
ATOM   2785  CA  THR A 213       1.038  -2.435  30.670  1.00 53.64      C2   C  
ATOM   2786  C   THR A 213       2.181  -2.618  31.698  1.00 53.64      C2   C  
ATOM   2787  O   THR A 213       1.965  -3.216  32.788  1.00 53.64      C2   O  
ATOM   2788  CB  THR A 213       1.118  -3.584  29.697  1.00 53.64      C2   C  
ATOM   2789  CG2 THR A 213       1.138  -5.015  30.330  1.00 53.64      C2   C  
ATOM   2790  OG1 THR A 213      -0.070  -3.476  28.909  1.00 53.64      C2   O  
ATOM   2791  H   THR A 213       1.265  -1.124  29.101  1.00 53.64      C2   H  
ATOM   2792  HA  THR A 213       0.157  -2.589  31.293  1.00 53.64      C2   H  
ATOM   2793  HB  THR A 213       1.966  -3.493  29.018  1.00 53.64      C2   H  
ATOM   2794  HG1 THR A 213      -0.037  -2.615  28.486  1.00 53.64      C2   H  
ATOM   2795 HG21 THR A 213       0.296  -5.176  31.003  1.00 53.64      C2   H  
ATOM   2796 HG22 THR A 213       0.999  -5.746  29.533  1.00 53.64      C2   H  
ATOM   2797 HG23 THR A 213       2.011  -5.261  30.933  1.00 53.64      C2   H  
ATOM   2798  N   TRP A 214       3.295  -1.877  31.429  1.00 54.89      C2   N  
ATOM   2799  CA  TRP A 214       4.457  -1.850  32.264  1.00 54.89      C2   C  
ATOM   2800  C   TRP A 214       4.326  -1.184  33.611  1.00 54.89      C2   C  
ATOM   2801  O   TRP A 214       4.699  -1.808  34.578  1.00 54.89      C2   O  
ATOM   2802  CB  TRP A 214       5.685  -1.264  31.479  1.00 54.89      C2   C  
ATOM   2803  CG  TRP A 214       7.006  -1.237  32.191  1.00 54.89      C2   C  
ATOM   2804  CD1 TRP A 214       7.669  -0.084  32.604  1.00 54.89      C2   C  
ATOM   2805  CD2 TRP A 214       7.737  -2.318  32.890  1.00 54.89      C2   C  
ATOM   2806  CE2 TRP A 214       8.893  -1.752  33.510  1.00 54.89      C2   C  
ATOM   2807  CE3 TRP A 214       7.537  -3.686  33.015  1.00 54.89      C2   C  
ATOM   2808  NE1 TRP A 214       8.837  -0.443  33.285  1.00 54.89      C2   N  
ATOM   2809  CZ2 TRP A 214       9.787  -2.523  34.208  1.00 54.89      C2   C  
ATOM   2810  CZ3 TRP A 214       8.382  -4.441  33.815  1.00 54.89      C2   C  
ATOM   2811  CH2 TRP A 214       9.487  -3.920  34.432  1.00 54.89      C2   C  
ATOM   2812  H   TRP A 214       3.385  -1.531  30.485  1.00 54.89      C2   H  
ATOM   2813  HA  TRP A 214       4.731  -2.862  32.564  1.00 54.89      C2   H  
ATOM   2814  HB2 TRP A 214       5.784  -1.888  30.591  1.00 54.89      C2   H  
ATOM   2815  HB3 TRP A 214       5.444  -0.227  31.246  1.00 54.89      C2   H  
ATOM   2816  HD1 TRP A 214       7.411   0.957  32.477  1.00 54.89      C2   H  
ATOM   2817  HE1 TRP A 214       9.481   0.258  33.621  1.00 54.89      C2   H  
ATOM   2818  HE3 TRP A 214       6.704  -4.160  32.518  1.00 54.89      C2   H  
ATOM   2819  HZ2 TRP A 214      10.693  -2.135  34.650  1.00 54.89      C2   H  
ATOM   2820  HZ3 TRP A 214       8.186  -5.503  33.805  1.00 54.89      C2   H  
ATOM   2821  HH2 TRP A 214      10.203  -4.545  34.946  1.00 54.89      C2   H  
ATOM   2822  N   LEU A 215       3.553  -0.073  33.645  1.00 55.43      C2   N  
ATOM   2823  CA  LEU A 215       3.046   0.693  34.771  1.00 55.43      C2   C  
ATOM   2824  C   LEU A 215       2.249  -0.233  35.703  1.00 55.43      C2   C  
ATOM   2825  O   LEU A 215       2.426  -0.232  36.929  1.00 55.43      C2   O  
ATOM   2826  CB  LEU A 215       2.112   1.895  34.343  1.00 55.43      C2   C  
ATOM   2827  CG  LEU A 215       2.932   3.076  33.769  1.00 55.43      C2   C  
ATOM   2828  CD1 LEU A 215       2.150   3.642  32.544  1.00 55.43      C2   C  
ATOM   2829  CD2 LEU A 215       3.277   4.201  34.803  1.00 55.43      C2   C  
ATOM   2830  H   LEU A 215       3.315   0.319  32.745  1.00 55.43      C2   H  
ATOM   2831  HA  LEU A 215       3.816   1.111  35.419  1.00 55.43      C2   H  
ATOM   2832  HB2 LEU A 215       1.431   1.466  33.608  1.00 55.43      C2   H  
ATOM   2833  HB3 LEU A 215       1.479   2.287  35.139  1.00 55.43      C2   H  
ATOM   2834  HG  LEU A 215       3.876   2.688  33.384  1.00 55.43      C2   H  
ATOM   2835 HD11 LEU A 215       2.567   3.477  31.551  1.00 55.43      C2   H  
ATOM   2836 HD12 LEU A 215       1.163   3.185  32.465  1.00 55.43      C2   H  
ATOM   2837 HD13 LEU A 215       1.834   4.681  32.457  1.00 55.43      C2   H  
ATOM   2838 HD21 LEU A 215       4.070   3.772  35.415  1.00 55.43      C2   H  
ATOM   2839 HD22 LEU A 215       3.736   5.125  34.451  1.00 55.43      C2   H  
ATOM   2840 HD23 LEU A 215       2.404   4.398  35.426  1.00 55.43      C2   H  
ATOM   2841  N   TYR A 216       1.349  -0.962  35.122  1.00 59.09      C2   N  
ATOM   2842  CA  TYR A 216       0.492  -2.009  35.806  1.00 59.09      C2   C  
ATOM   2843  C   TYR A 216       1.271  -3.070  36.602  1.00 59.09      C2   C  
ATOM   2844  O   TYR A 216       0.796  -3.380  37.677  1.00 59.09      C2   O  
ATOM   2845  CB  TYR A 216      -0.564  -2.476  34.853  1.00 59.09      C2   C  
ATOM   2846  CG  TYR A 216      -1.472  -3.628  35.338  1.00 59.09      C2   C  
ATOM   2847  CD1 TYR A 216      -2.052  -3.595  36.596  1.00 59.09      C2   C  
ATOM   2848  CD2 TYR A 216      -1.637  -4.793  34.587  1.00 59.09      C2   C  
ATOM   2849  CE1 TYR A 216      -2.882  -4.602  37.082  1.00 59.09      C2   C  
ATOM   2850  CE2 TYR A 216      -2.369  -5.905  35.054  1.00 59.09      C2   C  
ATOM   2851  CZ  TYR A 216      -2.994  -5.754  36.280  1.00 59.09      C2   C  
ATOM   2852  OH  TYR A 216      -3.741  -6.808  36.763  1.00 59.09      C2   O  
ATOM   2853  H   TYR A 216       1.133  -0.771  34.154  1.00 59.09      C2   H  
ATOM   2854  HA  TYR A 216      -0.014  -1.431  36.580  1.00 59.09      C2   H  
ATOM   2855  HB2 TYR A 216      -1.253  -1.696  34.531  1.00 59.09      C2   H  
ATOM   2856  HB3 TYR A 216      -0.017  -2.900  34.010  1.00 59.09      C2   H  
ATOM   2857  HD1 TYR A 216      -1.807  -2.758  37.233  1.00 59.09      C2   H  
ATOM   2858  HD2 TYR A 216      -1.135  -4.861  33.634  1.00 59.09      C2   H  
ATOM   2859  HE1 TYR A 216      -3.408  -4.405  38.005  1.00 59.09      C2   H  
ATOM   2860  HE2 TYR A 216      -2.511  -6.794  34.457  1.00 59.09      C2   H  
ATOM   2861  HH  TYR A 216      -3.955  -6.636  37.683  1.00 59.09      C2   H  
ATOM   2862  N   ILE A 217       2.435  -3.483  36.019  1.00 59.51      C2   N  
ATOM   2863  CA  ILE A 217       3.310  -4.464  36.575  1.00 59.51      C2   C  
ATOM   2864  C   ILE A 217       4.113  -3.920  37.695  1.00 59.51      C2   C  
ATOM   2865  O   ILE A 217       4.106  -4.505  38.778  1.00 59.51      C2   O  
ATOM   2866  CB  ILE A 217       4.186  -5.115  35.435  1.00 59.51      C2   C  
ATOM   2867  CG1 ILE A 217       3.367  -6.109  34.555  1.00 59.51      C2   C  
ATOM   2868  CG2 ILE A 217       5.569  -5.721  35.791  1.00 59.51      C2   C  
ATOM   2869  CD1 ILE A 217       4.109  -6.565  33.256  1.00 59.51      C2   C  
ATOM   2870  H   ILE A 217       2.783  -3.143  35.134  1.00 59.51      C2   H  
ATOM   2871  HA  ILE A 217       2.679  -5.272  36.945  1.00 59.51      C2   H  
ATOM   2872  HB  ILE A 217       4.443  -4.266  34.802  1.00 59.51      C2   H  
ATOM   2873 HG12 ILE A 217       3.387  -7.023  35.149  1.00 59.51      C2   H  
ATOM   2874 HG13 ILE A 217       2.430  -5.595  34.339  1.00 59.51      C2   H  
ATOM   2875 HG21 ILE A 217       6.145  -5.645  34.869  1.00 59.51      C2   H  
ATOM   2876 HG22 ILE A 217       6.124  -5.235  36.594  1.00 59.51      C2   H  
ATOM   2877 HG23 ILE A 217       5.415  -6.756  36.095  1.00 59.51      C2   H  
ATOM   2878 HD11 ILE A 217       4.499  -5.737  32.665  1.00 59.51      C2   H  
ATOM   2879 HD12 ILE A 217       4.918  -7.223  33.572  1.00 59.51      C2   H  
ATOM   2880 HD13 ILE A 217       3.423  -7.149  32.642  1.00 59.51      C2   H  
ATOM   2881  N   ILE A 218       4.851  -2.788  37.502  1.00 57.87      C2   N  
ATOM   2882  CA  ILE A 218       5.701  -2.181  38.562  1.00 57.87      C2   C  
ATOM   2883  C   ILE A 218       4.908  -1.417  39.639  1.00 57.87      C2   C  
ATOM   2884  O   ILE A 218       5.553  -1.125  40.660  1.00 57.87      C2   O  
ATOM   2885  CB  ILE A 218       6.776  -1.198  38.012  1.00 57.87      C2   C  
ATOM   2886  CG1 ILE A 218       6.237  -0.045  37.063  1.00 57.87      C2   C  
ATOM   2887  CG2 ILE A 218       7.946  -1.992  37.334  1.00 57.87      C2   C  
ATOM   2888  CD1 ILE A 218       7.291   0.885  36.497  1.00 57.87      C2   C  
ATOM   2889  H   ILE A 218       4.745  -2.199  36.688  1.00 57.87      C2   H  
ATOM   2890  HA  ILE A 218       6.294  -3.026  38.912  1.00 57.87      C2   H  
ATOM   2891  HB  ILE A 218       7.225  -0.555  38.768  1.00 57.87      C2   H  
ATOM   2892 HG12 ILE A 218       5.853  -0.444  36.124  1.00 57.87      C2   H  
ATOM   2893 HG13 ILE A 218       5.426   0.566  37.460  1.00 57.87      C2   H  
ATOM   2894 HG21 ILE A 218       8.304  -2.848  37.905  1.00 57.87      C2   H  
ATOM   2895 HG22 ILE A 218       7.683  -2.291  36.319  1.00 57.87      C2   H  
ATOM   2896 HG23 ILE A 218       8.844  -1.380  37.247  1.00 57.87      C2   H  
ATOM   2897 HD11 ILE A 218       7.724   0.390  35.628  1.00 57.87      C2   H  
ATOM   2898 HD12 ILE A 218       6.799   1.834  36.286  1.00 57.87      C2   H  
ATOM   2899 HD13 ILE A 218       8.053   1.031  37.263  1.00 57.87      C2   H  
ATOM   2900  N   LEU A 219       3.636  -1.026  39.454  1.00 62.01      C2   N  
ATOM   2901  CA  LEU A 219       2.816  -0.375  40.427  1.00 62.01      C2   C  
ATOM   2902  C   LEU A 219       2.048  -1.390  41.267  1.00 62.01      C2   C  
ATOM   2903  O   LEU A 219       1.325  -0.953  42.198  1.00 62.01      C2   O  
ATOM   2904  CB  LEU A 219       2.051   0.834  39.777  1.00 62.01      C2   C  
ATOM   2905  CG  LEU A 219       2.914   2.034  39.268  1.00 62.01      C2   C  
ATOM   2906  CD1 LEU A 219       2.086   3.061  38.482  1.00 62.01      C2   C  
ATOM   2907  CD2 LEU A 219       3.673   2.759  40.374  1.00 62.01      C2   C  
ATOM   2908  H   LEU A 219       3.256  -1.263  38.548  1.00 62.01      C2   H  
ATOM   2909  HA  LEU A 219       3.418   0.027  41.242  1.00 62.01      C2   H  
ATOM   2910  HB2 LEU A 219       1.328   0.599  38.996  1.00 62.01      C2   H  
ATOM   2911  HB3 LEU A 219       1.441   1.331  40.531  1.00 62.01      C2   H  
ATOM   2912  HG  LEU A 219       3.669   1.548  38.650  1.00 62.01      C2   H  
ATOM   2913 HD11 LEU A 219       1.989   4.019  38.991  1.00 62.01      C2   H  
ATOM   2914 HD12 LEU A 219       2.583   3.220  37.525  1.00 62.01      C2   H  
ATOM   2915 HD13 LEU A 219       1.138   2.621  38.173  1.00 62.01      C2   H  
ATOM   2916 HD21 LEU A 219       4.606   2.295  40.693  1.00 62.01      C2   H  
ATOM   2917 HD22 LEU A 219       3.756   3.801  40.066  1.00 62.01      C2   H  
ATOM   2918 HD23 LEU A 219       3.077   2.785  41.286  1.00 62.01      C2   H  
ATOM   2919  N   SER A 220       2.079  -2.663  40.853  1.00 63.56      C2   N  
ATOM   2920  CA  SER A 220       1.300  -3.703  41.622  1.00 63.56      C2   C  
ATOM   2921  C   SER A 220       1.939  -5.075  41.558  1.00 63.56      C2   C  
ATOM   2922  O   SER A 220       2.540  -5.436  42.532  1.00 63.56      C2   O  
ATOM   2923  CB  SER A 220      -0.262  -3.598  41.423  1.00 63.56      C2   C  
ATOM   2924  OG  SER A 220      -0.738  -3.930  40.095  1.00 63.56      C2   O  
ATOM   2925  H   SER A 220       2.766  -2.995  40.191  1.00 63.56      C2   H  
ATOM   2926  HA  SER A 220       1.427  -3.464  42.678  1.00 63.56      C2   H  
ATOM   2927  HB2 SER A 220      -0.656  -4.295  42.163  1.00 63.56      C2   H  
ATOM   2928  HB3 SER A 220      -0.751  -2.669  41.717  1.00 63.56      C2   H  
ATOM   2929  HG  SER A 220      -0.438  -3.288  39.447  1.00 63.56      C2   H  
ATOM   2930  N   VAL A 221       1.817  -5.789  40.399  1.00 62.64      C2   N  
ATOM   2931  CA  VAL A 221       1.924  -7.237  40.169  1.00 62.64      C2   C  
ATOM   2932  C   VAL A 221       3.304  -7.877  40.524  1.00 62.64      C2   C  
ATOM   2933  O   VAL A 221       3.376  -9.096  40.831  1.00 62.64      C2   O  
ATOM   2934  CB  VAL A 221       1.698  -7.556  38.614  1.00 62.64      C2   C  
ATOM   2935  CG1 VAL A 221       1.854  -8.975  38.259  1.00 62.64      C2   C  
ATOM   2936  CG2 VAL A 221       0.355  -7.052  38.089  1.00 62.64      C2   C  
ATOM   2937  H   VAL A 221       1.241  -5.321  39.713  1.00 62.64      C2   H  
ATOM   2938  HA  VAL A 221       1.153  -7.740  40.753  1.00 62.64      C2   H  
ATOM   2939  HB  VAL A 221       2.497  -7.098  38.031  1.00 62.64      C2   H  
ATOM   2940 HG11 VAL A 221       1.780  -9.167  37.189  1.00 62.64      C2   H  
ATOM   2941 HG12 VAL A 221       2.878  -9.291  38.460  1.00 62.64      C2   H  
ATOM   2942 HG13 VAL A 221       1.226  -9.640  38.852  1.00 62.64      C2   H  
ATOM   2943 HG21 VAL A 221       0.262  -5.978  38.254  1.00 62.64      C2   H  
ATOM   2944 HG22 VAL A 221       0.112  -7.300  37.056  1.00 62.64      C2   H  
ATOM   2945 HG23 VAL A 221      -0.438  -7.470  38.709  1.00 62.64      C2   H  
ATOM   2946  N   ILE A 222       4.381  -7.069  40.603  1.00 61.98      C2   N  
ATOM   2947  CA  ILE A 222       5.688  -7.566  41.135  1.00 61.98      C2   C  
ATOM   2948  C   ILE A 222       6.356  -6.656  42.174  1.00 61.98      C2   C  
ATOM   2949  O   ILE A 222       7.471  -6.966  42.700  1.00 61.98      C2   O  
ATOM   2950  CB  ILE A 222       6.659  -7.702  39.935  1.00 61.98      C2   C  
ATOM   2951  CG1 ILE A 222       7.039  -6.400  39.230  1.00 61.98      C2   C  
ATOM   2952  CG2 ILE A 222       6.145  -8.837  38.971  1.00 61.98      C2   C  
ATOM   2953  CD1 ILE A 222       8.328  -6.467  38.391  1.00 61.98      C2   C  
ATOM   2954  H   ILE A 222       4.336  -6.171  40.144  1.00 61.98      C2   H  
ATOM   2955  HA  ILE A 222       5.552  -8.495  41.688  1.00 61.98      C2   H  
ATOM   2956  HB  ILE A 222       7.592  -8.100  40.335  1.00 61.98      C2   H  
ATOM   2957 HG12 ILE A 222       6.183  -6.052  38.651  1.00 61.98      C2   H  
ATOM   2958 HG13 ILE A 222       7.023  -5.581  39.949  1.00 61.98      C2   H  
ATOM   2959 HG21 ILE A 222       6.911  -9.083  38.236  1.00 61.98      C2   H  
ATOM   2960 HG22 ILE A 222       5.790  -9.739  39.470  1.00 61.98      C2   H  
ATOM   2961 HG23 ILE A 222       5.208  -8.507  38.523  1.00 61.98      C2   H  
ATOM   2962 HD11 ILE A 222       8.324  -5.591  37.743  1.00 61.98      C2   H  
ATOM   2963 HD12 ILE A 222       9.210  -6.433  39.030  1.00 61.98      C2   H  
ATOM   2964 HD13 ILE A 222       8.394  -7.288  37.678  1.00 61.98      C2   H  
ATOM   2965  N   SER A 223       5.792  -5.445  42.448  1.00 64.44      C2   N  
ATOM   2966  CA  SER A 223       6.270  -4.434  43.385  1.00 64.44      C2   C  
ATOM   2967  C   SER A 223       5.024  -3.539  43.776  1.00 64.44      C2   C  
ATOM   2968  O   SER A 223       4.243  -3.290  42.936  1.00 64.44      C2   O  
ATOM   2969  CB  SER A 223       7.253  -3.594  42.592  1.00 64.44      C2   C  
ATOM   2970  OG  SER A 223       7.780  -2.552  43.434  1.00 64.44      C2   O  
ATOM   2971  H   SER A 223       4.859  -5.316  42.083  1.00 64.44      C2   H  
ATOM   2972  HA  SER A 223       6.704  -4.748  44.335  1.00 64.44      C2   H  
ATOM   2973  HB2 SER A 223       8.089  -4.271  42.418  1.00 64.44      C2   H  
ATOM   2974  HB3 SER A 223       6.907  -3.177  41.646  1.00 64.44      C2   H  
ATOM   2975  HG  SER A 223       8.561  -2.228  42.981  1.00 64.44      C2   H  
ATOM   2976  N   PRO A 224       4.866  -3.091  45.030  1.00 68.38      C2   N  
ATOM   2977  CA  PRO A 224       3.849  -2.071  45.353  1.00 68.38      C2   C  
ATOM   2978  C   PRO A 224       4.217  -0.595  44.987  1.00 68.38      C2   C  
ATOM   2979  O   PRO A 224       3.918   0.309  45.803  1.00 68.38      C2   O  
ATOM   2980  CB  PRO A 224       3.689  -2.275  46.847  1.00 68.38      C2   C  
ATOM   2981  CG  PRO A 224       5.093  -2.510  47.323  1.00 68.38      C2   C  
ATOM   2982  CD  PRO A 224       5.567  -3.411  46.233  1.00 68.38      C2   C  
ATOM   2983  HA  PRO A 224       2.906  -2.329  44.871  1.00 68.38      C2   H  
ATOM   2984  HB2 PRO A 224       3.335  -1.347  47.294  1.00 68.38      C2   H  
ATOM   2985  HB3 PRO A 224       3.033  -3.089  47.155  1.00 68.38      C2   H  
ATOM   2986  HG2 PRO A 224       5.729  -1.639  47.477  1.00 68.38      C2   H  
ATOM   2987  HG3 PRO A 224       5.180  -3.101  48.234  1.00 68.38      C2   H  
ATOM   2988  HD2 PRO A 224       6.630  -3.283  46.028  1.00 68.38      C2   H  
ATOM   2989  HD3 PRO A 224       5.415  -4.455  46.508  1.00 68.38      C2   H  
ATOM   2990  N   GLY A 225       4.702  -0.343  43.784  1.00 67.18      C2   N  
ATOM   2991  CA  GLY A 225       4.879   1.003  43.381  1.00 67.18      C2   C  
ATOM   2992  C   GLY A 225       6.190   1.654  43.958  1.00 67.18      C2   C  
ATOM   2993  O   GLY A 225       6.346   2.835  43.719  1.00 67.18      C2   O  
ATOM   2994  H   GLY A 225       4.993  -1.059  43.133  1.00 67.18      C2   H  
ATOM   2995  HA2 GLY A 225       5.141   0.738  42.357  1.00 67.18      C2   H  
ATOM   2996  HA3 GLY A 225       3.933   1.544  43.349  1.00 67.18      C2   H  
ATOM   2997  N   VAL A 226       7.035   0.900  44.713  1.00 64.37      C2   N  
ATOM   2998  CA  VAL A 226       8.373   1.292  45.030  1.00 64.37      C2   C  
ATOM   2999  C   VAL A 226       9.197   1.318  43.734  1.00 64.37      C2   C  
ATOM   3000  O   VAL A 226       8.995   0.438  42.917  1.00 64.37      C2   O  
ATOM   3001  CB  VAL A 226       9.040   0.357  46.081  1.00 64.37      C2   C  
ATOM   3002  CG1 VAL A 226      10.489   0.736  46.574  1.00 64.37      C2   C  
ATOM   3003  CG2 VAL A 226       8.209   0.212  47.346  1.00 64.37      C2   C  
ATOM   3004  H   VAL A 226       6.726  -0.017  45.005  1.00 64.37      C2   H  
ATOM   3005  HA  VAL A 226       8.405   2.231  45.582  1.00 64.37      C2   H  
ATOM   3006  HB  VAL A 226       9.093  -0.667  45.713  1.00 64.37      C2   H  
ATOM   3007 HG11 VAL A 226      11.158   0.722  45.714  1.00 64.37      C2   H  
ATOM   3008 HG12 VAL A 226      10.576   1.611  47.218  1.00 64.37      C2   H  
ATOM   3009 HG13 VAL A 226      10.899  -0.119  47.112  1.00 64.37      C2   H  
ATOM   3010 HG21 VAL A 226       7.162  -0.063  47.214  1.00 64.37      C2   H  
ATOM   3011 HG22 VAL A 226       8.494  -0.673  47.915  1.00 64.37      C2   H  
ATOM   3012 HG23 VAL A 226       8.274   1.067  48.019  1.00 64.37      C2   H  
ATOM   3013  N   VAL A 227      10.114   2.280  43.585  1.00 59.77      C2   N  
ATOM   3014  CA  VAL A 227      10.758   2.477  42.263  1.00 59.77      C2   C  
ATOM   3015  C   VAL A 227      12.240   2.824  42.584  1.00 59.77      C2   C  
ATOM   3016  O   VAL A 227      12.518   3.859  43.182  1.00 59.77      C2   O  
ATOM   3017  CB  VAL A 227      10.014   3.681  41.533  1.00 59.77      C2   C  
ATOM   3018  CG1 VAL A 227      10.858   4.149  40.336  1.00 59.77      C2   C  
ATOM   3019  CG2 VAL A 227       8.571   3.377  41.150  1.00 59.77      C2   C  
ATOM   3020  H   VAL A 227      10.358   2.912  44.334  1.00 59.77      C2   H  
ATOM   3021  HA  VAL A 227      10.739   1.592  41.627  1.00 59.77      C2   H  
ATOM   3022  HB  VAL A 227      10.034   4.500  42.251  1.00 59.77      C2   H  
ATOM   3023 HG11 VAL A 227      10.401   5.019  39.864  1.00 59.77      C2   H  
ATOM   3024 HG12 VAL A 227      11.846   4.483  40.655  1.00 59.77      C2   H  
ATOM   3025 HG13 VAL A 227      10.954   3.400  39.550  1.00 59.77      C2   H  
ATOM   3026 HG21 VAL A 227       7.963   3.519  42.044  1.00 59.77      C2   H  
ATOM   3027 HG22 VAL A 227       8.133   4.094  40.455  1.00 59.77      C2   H  
ATOM   3028 HG23 VAL A 227       8.482   2.368  40.747  1.00 59.77      C2   H  
ATOM   3029  N   GLU A 228      13.187   1.904  42.241  1.00 65.11      C2   N  
ATOM   3030  CA  GLU A 228      14.645   2.249  42.266  1.00 65.11      C2   C  
ATOM   3031  C   GLU A 228      15.201   2.939  40.999  1.00 65.11      C2   C  
ATOM   3032  O   GLU A 228      14.592   2.888  39.920  1.00 65.11      C2   O  
ATOM   3033  CB  GLU A 228      15.503   1.006  42.773  1.00 65.11      C2   C  
ATOM   3034  CG  GLU A 228      15.532   0.766  44.336  1.00 65.11      C2   C  
ATOM   3035  CD  GLU A 228      16.527  -0.335  44.742  1.00 65.11      C2   C  
ATOM   3036  OE1 GLU A 228      16.852  -1.185  43.835  1.00 65.11      C2   O  
ATOM   3037  OE2 GLU A 228      16.849  -0.453  45.951  1.00 65.11      C2   O  
ATOM   3038  H   GLU A 228      12.926   1.027  41.814  1.00 65.11      C2   H  
ATOM   3039  HA  GLU A 228      14.933   2.973  43.029  1.00 65.11      C2   H  
ATOM   3040  HB2 GLU A 228      15.123   0.189  42.160  1.00 65.11      C2   H  
ATOM   3041  HB3 GLU A 228      16.518   1.188  42.420  1.00 65.11      C2   H  
ATOM   3042  HG2 GLU A 228      15.588   1.657  44.961  1.00 65.11      C2   H  
ATOM   3043  HG3 GLU A 228      14.542   0.428  44.642  1.00 65.11      C2   H  
ATOM   3044  N   VAL A 229      16.405   3.507  41.143  1.00 61.57      C2   N  
ATOM   3045  CA  VAL A 229      16.999   4.328  40.074  1.00 61.57      C2   C  
ATOM   3046  C   VAL A 229      17.298   3.556  38.771  1.00 61.57      C2   C  
ATOM   3047  O   VAL A 229      17.193   4.142  37.732  1.00 61.57      C2   O  
ATOM   3048  CB  VAL A 229      18.336   4.996  40.626  1.00 61.57      C2   C  
ATOM   3049  CG1 VAL A 229      19.635   4.196  40.806  1.00 61.57      C2   C  
ATOM   3050  CG2 VAL A 229      18.660   6.191  39.713  1.00 61.57      C2   C  
ATOM   3051  H   VAL A 229      16.878   3.411  42.030  1.00 61.57      C2   H  
ATOM   3052  HA  VAL A 229      16.242   5.081  39.855  1.00 61.57      C2   H  
ATOM   3053  HB  VAL A 229      18.065   5.348  41.621  1.00 61.57      C2   H  
ATOM   3054 HG11 VAL A 229      20.437   4.754  41.288  1.00 61.57      C2   H  
ATOM   3055 HG12 VAL A 229      19.353   3.475  41.573  1.00 61.57      C2   H  
ATOM   3056 HG13 VAL A 229      19.996   3.626  39.950  1.00 61.57      C2   H  
ATOM   3057 HG21 VAL A 229      18.967   5.816  38.737  1.00 61.57      C2   H  
ATOM   3058 HG22 VAL A 229      17.804   6.840  39.525  1.00 61.57      C2   H  
ATOM   3059 HG23 VAL A 229      19.446   6.772  40.195  1.00 61.57      C2   H  
ATOM   3060  N   TRP A 230      17.687   2.304  38.909  1.00 62.15      C2   N  
ATOM   3061  CA  TRP A 230      17.785   1.394  37.724  1.00 62.15      C2   C  
ATOM   3062  C   TRP A 230      16.482   0.995  37.083  1.00 62.15      C2   C  
ATOM   3063  O   TRP A 230      16.356   1.055  35.844  1.00 62.15      C2   O  
ATOM   3064  CB  TRP A 230      18.761   0.329  38.220  1.00 62.15      C2   C  
ATOM   3065  CG  TRP A 230      18.095  -0.570  39.186  1.00 62.15      C2   C  
ATOM   3066  CD1 TRP A 230      18.266  -0.554  40.514  1.00 62.15      C2   C  
ATOM   3067  CD2 TRP A 230      17.261  -1.787  38.928  1.00 62.15      C2   C  
ATOM   3068  CE2 TRP A 230      16.937  -2.384  40.163  1.00 62.15      C2   C  
ATOM   3069  CE3 TRP A 230      16.691  -2.356  37.750  1.00 62.15      C2   C  
ATOM   3070  NE1 TRP A 230      17.535  -1.546  41.101  1.00 62.15      C2   N  
ATOM   3071  CZ2 TRP A 230      15.998  -3.427  40.239  1.00 62.15      C2   C  
ATOM   3072  CZ3 TRP A 230      15.785  -3.416  37.839  1.00 62.15      C2   C  
ATOM   3073  CH2 TRP A 230      15.377  -3.977  39.077  1.00 62.15      C2   C  
ATOM   3074  H   TRP A 230      17.821   1.868  39.811  1.00 62.15      C2   H  
ATOM   3075  HA  TRP A 230      18.265   1.983  36.943  1.00 62.15      C2   H  
ATOM   3076  HB2 TRP A 230      19.163  -0.198  37.355  1.00 62.15      C2   H  
ATOM   3077  HB3 TRP A 230      19.709   0.699  38.610  1.00 62.15      C2   H  
ATOM   3078  HD1 TRP A 230      18.802   0.240  41.014  1.00 62.15      C2   H  
ATOM   3079  HE1 TRP A 230      17.400  -1.550  42.102  1.00 62.15      C2   H  
ATOM   3080  HE3 TRP A 230      16.900  -1.832  36.830  1.00 62.15      C2   H  
ATOM   3081  HZ2 TRP A 230      15.666  -3.624  41.248  1.00 62.15      C2   H  
ATOM   3082  HZ3 TRP A 230      15.419  -3.904  36.948  1.00 62.15      C2   H  
ATOM   3083  HH2 TRP A 230      14.671  -4.787  39.184  1.00 62.15      C2   H  
ATOM   3084  N   GLU A 231      15.348   0.953  37.776  1.00 61.56      C2   N  
ATOM   3085  CA  GLU A 231      13.984   0.848  37.217  1.00 61.56      C2   C  
ATOM   3086  C   GLU A 231      13.503   2.090  36.542  1.00 61.56      C2   C  
ATOM   3087  O   GLU A 231      12.839   1.988  35.506  1.00 61.56      C2   O  
ATOM   3088  CB  GLU A 231      13.003   0.304  38.307  1.00 61.56      C2   C  
ATOM   3089  CG  GLU A 231      13.435  -0.927  39.055  1.00 61.56      C2   C  
ATOM   3090  CD  GLU A 231      12.645  -1.337  40.211  1.00 61.56      C2   C  
ATOM   3091  OE1 GLU A 231      12.588  -0.623  41.246  1.00 61.56      C2   O  
ATOM   3092  OE2 GLU A 231      11.939  -2.408  40.090  1.00 61.56      C2   O  
ATOM   3093  H   GLU A 231      15.385   1.335  38.710  1.00 61.56      C2   H  
ATOM   3094  HA  GLU A 231      14.068   0.095  36.433  1.00 61.56      C2   H  
ATOM   3095  HB2 GLU A 231      12.928   1.199  38.925  1.00 61.56      C2   H  
ATOM   3096  HB3 GLU A 231      12.053   0.175  37.788  1.00 61.56      C2   H  
ATOM   3097  HG2 GLU A 231      13.586  -1.783  38.397  1.00 61.56      C2   H  
ATOM   3098  HG3 GLU A 231      14.425  -0.648  39.415  1.00 61.56      C2   H  
ATOM   3099  N   GLY A 232      13.811   3.302  37.050  1.00 59.51      C2   N  
ATOM   3100  CA  GLY A 232      13.508   4.595  36.377  1.00 59.51      C2   C  
ATOM   3101  C   GLY A 232      14.393   4.659  35.053  1.00 59.51      C2   C  
ATOM   3102  O   GLY A 232      13.811   4.966  33.984  1.00 59.51      C2   O  
ATOM   3103  H   GLY A 232      14.189   3.411  37.980  1.00 59.51      C2   H  
ATOM   3104  HA2 GLY A 232      12.438   4.728  36.215  1.00 59.51      C2   H  
ATOM   3105  HA3 GLY A 232      13.652   5.399  37.099  1.00 59.51      C2   H  
ATOM   3106  N   LEU A 233      15.725   4.370  35.128  1.00 61.27      C2   N  
ATOM   3107  CA  LEU A 233      16.541   4.293  33.900  1.00 61.27      C2   C  
ATOM   3108  C   LEU A 233      16.070   3.295  32.796  1.00 61.27      C2   C  
ATOM   3109  O   LEU A 233      16.035   3.695  31.639  1.00 61.27      C2   O  
ATOM   3110  CB  LEU A 233      18.104   4.064  34.301  1.00 61.27      C2   C  
ATOM   3111  CG  LEU A 233      18.866   5.246  34.937  1.00 61.27      C2   C  
ATOM   3112  CD1 LEU A 233      20.181   4.820  35.588  1.00 61.27      C2   C  
ATOM   3113  CD2 LEU A 233      18.975   6.456  33.992  1.00 61.27      C2   C  
ATOM   3114  H   LEU A 233      16.136   4.100  36.010  1.00 61.27      C2   H  
ATOM   3115  HA  LEU A 233      16.471   5.286  33.456  1.00 61.27      C2   H  
ATOM   3116  HB2 LEU A 233      18.092   3.283  35.061  1.00 61.27      C2   H  
ATOM   3117  HB3 LEU A 233      18.726   3.801  33.445  1.00 61.27      C2   H  
ATOM   3118  HG  LEU A 233      18.243   5.450  35.808  1.00 61.27      C2   H  
ATOM   3119 HD11 LEU A 233      20.109   3.922  36.202  1.00 61.27      C2   H  
ATOM   3120 HD12 LEU A 233      20.943   4.740  34.813  1.00 61.27      C2   H  
ATOM   3121 HD13 LEU A 233      20.473   5.679  36.193  1.00 61.27      C2   H  
ATOM   3122 HD21 LEU A 233      19.052   7.373  34.575  1.00 61.27      C2   H  
ATOM   3123 HD22 LEU A 233      19.854   6.485  33.349  1.00 61.27      C2   H  
ATOM   3124 HD23 LEU A 233      18.052   6.550  33.419  1.00 61.27      C2   H  
ATOM   3125  N   LEU A 234      15.554   2.127  33.250  1.00 60.05      C2   N  
ATOM   3126  CA  LEU A 234      15.044   1.025  32.398  1.00 60.05      C2   C  
ATOM   3127  C   LEU A 234      13.770   1.589  31.718  1.00 60.05      C2   C  
ATOM   3128  O   LEU A 234      13.630   1.371  30.513  1.00 60.05      C2   O  
ATOM   3129  CB  LEU A 234      14.834  -0.301  33.199  1.00 60.05      C2   C  
ATOM   3130  CG  LEU A 234      14.075  -1.484  32.573  1.00 60.05      C2   C  
ATOM   3131  CD1 LEU A 234      14.699  -2.037  31.360  1.00 60.05      C2   C  
ATOM   3132  CD2 LEU A 234      13.715  -2.610  33.539  1.00 60.05      C2   C  
ATOM   3133  H   LEU A 234      15.524   2.003  34.252  1.00 60.05      C2   H  
ATOM   3134  HA  LEU A 234      15.749   0.829  31.590  1.00 60.05      C2   H  
ATOM   3135  HB2 LEU A 234      15.832  -0.588  33.533  1.00 60.05      C2   H  
ATOM   3136  HB3 LEU A 234      14.336  -0.035  34.132  1.00 60.05      C2   H  
ATOM   3137  HG  LEU A 234      13.071  -1.157  32.301  1.00 60.05      C2   H  
ATOM   3138 HD11 LEU A 234      15.721  -2.346  31.578  1.00 60.05      C2   H  
ATOM   3139 HD12 LEU A 234      14.142  -2.876  30.941  1.00 60.05      C2   H  
ATOM   3140 HD13 LEU A 234      14.796  -1.359  30.513  1.00 60.05      C2   H  
ATOM   3141 HD21 LEU A 234      13.938  -2.277  34.553  1.00 60.05      C2   H  
ATOM   3142 HD22 LEU A 234      12.691  -2.980  33.580  1.00 60.05      C2   H  
ATOM   3143 HD23 LEU A 234      14.343  -3.475  33.323  1.00 60.05      C2   H  
ATOM   3144  N   THR A 235      12.954   2.312  32.507  1.00 57.30      C2   N  
ATOM   3145  CA  THR A 235      11.710   2.897  31.960  1.00 57.30      C2   C  
ATOM   3146  C   THR A 235      11.896   4.099  31.069  1.00 57.30      C2   C  
ATOM   3147  O   THR A 235      11.011   4.368  30.262  1.00 57.30      C2   O  
ATOM   3148  CB  THR A 235      10.607   3.230  33.078  1.00 57.30      C2   C  
ATOM   3149  CG2 THR A 235       9.285   3.777  32.610  1.00 57.30      C2   C  
ATOM   3150  OG1 THR A 235      10.512   2.099  33.923  1.00 57.30      C2   O  
ATOM   3151  H   THR A 235      13.158   2.169  33.486  1.00 57.30      C2   H  
ATOM   3152  HA  THR A 235      11.333   2.141  31.271  1.00 57.30      C2   H  
ATOM   3153  HB  THR A 235      10.885   4.019  33.777  1.00 57.30      C2   H  
ATOM   3154  HG1 THR A 235      11.293   1.917  34.451  1.00 57.30      C2   H  
ATOM   3155 HG21 THR A 235       8.601   4.023  33.422  1.00 57.30      C2   H  
ATOM   3156 HG22 THR A 235       9.305   4.752  32.124  1.00 57.30      C2   H  
ATOM   3157 HG23 THR A 235       8.863   2.996  31.977  1.00 57.30      C2   H  
ATOM   3158  N   PHE A 236      13.064   4.737  31.123  1.00 57.07      C2   N  
ATOM   3159  CA  PHE A 236      13.622   5.572  30.090  1.00 57.07      C2   C  
ATOM   3160  C   PHE A 236      14.028   4.747  28.824  1.00 57.07      C2   C  
ATOM   3161  O   PHE A 236      13.600   5.085  27.710  1.00 57.07      C2   O  
ATOM   3162  CB  PHE A 236      14.677   6.530  30.615  1.00 57.07      C2   C  
ATOM   3163  CG  PHE A 236      15.647   7.150  29.588  1.00 57.07      C2   C  
ATOM   3164  CD1 PHE A 236      16.885   6.516  29.339  1.00 57.07      C2   C  
ATOM   3165  CD2 PHE A 236      15.281   8.272  28.849  1.00 57.07      C2   C  
ATOM   3166  CE1 PHE A 236      17.748   6.983  28.360  1.00 57.07      C2   C  
ATOM   3167  CE2 PHE A 236      16.175   8.711  27.835  1.00 57.07      C2   C  
ATOM   3168  CZ  PHE A 236      17.383   8.110  27.610  1.00 57.07      C2   C  
ATOM   3169  H   PHE A 236      13.719   4.592  31.878  1.00 57.07      C2   H  
ATOM   3170  HA  PHE A 236      12.715   6.051  29.720  1.00 57.07      C2   H  
ATOM   3171  HB2 PHE A 236      14.222   7.374  31.135  1.00 57.07      C2   H  
ATOM   3172  HB3 PHE A 236      15.282   6.165  31.446  1.00 57.07      C2   H  
ATOM   3173  HD1 PHE A 236      17.286   5.677  29.888  1.00 57.07      C2   H  
ATOM   3174  HD2 PHE A 236      14.313   8.719  29.025  1.00 57.07      C2   H  
ATOM   3175  HE1 PHE A 236      18.709   6.534  28.157  1.00 57.07      C2   H  
ATOM   3176  HE2 PHE A 236      16.052   9.613  27.253  1.00 57.07      C2   H  
ATOM   3177  HZ  PHE A 236      18.037   8.442  26.817  1.00 57.07      C2   H  
ATOM   3178  N   PHE A 237      14.839   3.740  29.147  1.00 61.13      C2   N  
ATOM   3179  CA  PHE A 237      15.704   3.073  28.139  1.00 61.13      C2   C  
ATOM   3180  C   PHE A 237      15.059   2.482  26.911  1.00 61.13      C2   C  
ATOM   3181  O   PHE A 237      15.761   2.226  25.933  1.00 61.13      C2   O  
ATOM   3182  CB  PHE A 237      16.579   2.151  28.959  1.00 61.13      C2   C  
ATOM   3183  CG  PHE A 237      17.521   1.154  28.250  1.00 61.13      C2   C  
ATOM   3184  CD1 PHE A 237      17.312  -0.246  28.303  1.00 61.13      C2   C  
ATOM   3185  CD2 PHE A 237      18.668   1.690  27.593  1.00 61.13      C2   C  
ATOM   3186  CE1 PHE A 237      18.177  -1.106  27.604  1.00 61.13      C2   C  
ATOM   3187  CE2 PHE A 237      19.524   0.774  26.930  1.00 61.13      C2   C  
ATOM   3188  CZ  PHE A 237      19.326  -0.572  26.960  1.00 61.13      C2   C  
ATOM   3189  H   PHE A 237      15.090   3.547  30.106  1.00 61.13      C2   H  
ATOM   3190  HA  PHE A 237      16.214   3.981  27.819  1.00 61.13      C2   H  
ATOM   3191  HB2 PHE A 237      17.168   2.819  29.588  1.00 61.13      C2   H  
ATOM   3192  HB3 PHE A 237      15.877   1.619  29.600  1.00 61.13      C2   H  
ATOM   3193  HD1 PHE A 237      16.417  -0.585  28.805  1.00 61.13      C2   H  
ATOM   3194  HD2 PHE A 237      18.673   2.764  27.477  1.00 61.13      C2   H  
ATOM   3195  HE1 PHE A 237      17.970  -2.164  27.551  1.00 61.13      C2   H  
ATOM   3196  HE2 PHE A 237      20.441   1.087  26.453  1.00 61.13      C2   H  
ATOM   3197  HZ  PHE A 237      19.950  -1.274  26.427  1.00 61.13      C2   H  
ATOM   3198  N   PHE A 238      13.749   2.195  26.934  1.00 57.24      C2   N  
ATOM   3199  CA  PHE A 238      12.980   1.712  25.801  1.00 57.24      C2   C  
ATOM   3200  C   PHE A 238      12.905   2.871  24.786  1.00 57.24      C2   C  
ATOM   3201  O   PHE A 238      12.985   2.591  23.563  1.00 57.24      C2   O  
ATOM   3202  CB  PHE A 238      11.600   1.242  26.260  1.00 57.24      C2   C  
ATOM   3203  CG  PHE A 238      11.552   0.292  27.467  1.00 57.24      C2   C  
ATOM   3204  CD1 PHE A 238      10.763   0.645  28.566  1.00 57.24      C2   C  
ATOM   3205  CD2 PHE A 238      12.255  -0.918  27.566  1.00 57.24      C2   C  
ATOM   3206  CE1 PHE A 238      10.702  -0.135  29.739  1.00 57.24      C2   C  
ATOM   3207  CE2 PHE A 238      12.231  -1.682  28.701  1.00 57.24      C2   C  
ATOM   3208  CZ  PHE A 238      11.486  -1.287  29.827  1.00 57.24      C2   C  
ATOM   3209  H   PHE A 238      13.260   2.268  27.815  1.00 57.24      C2   H  
ATOM   3210  HA  PHE A 238      13.449   0.871  25.290  1.00 57.24      C2   H  
ATOM   3211  HB2 PHE A 238      11.009   2.118  26.524  1.00 57.24      C2   H  
ATOM   3212  HB3 PHE A 238      11.357   0.770  25.308  1.00 57.24      C2   H  
ATOM   3213  HD1 PHE A 238      10.234   1.586  28.604  1.00 57.24      C2   H  
ATOM   3214  HD2 PHE A 238      12.909  -1.325  26.809  1.00 57.24      C2   H  
ATOM   3215  HE1 PHE A 238      10.067   0.305  30.494  1.00 57.24      C2   H  
ATOM   3216  HE2 PHE A 238      12.703  -2.642  28.842  1.00 57.24      C2   H  
ATOM   3217  HZ  PHE A 238      11.348  -2.051  30.578  1.00 57.24      C2   H  
ATOM   3218  N   PHE A 239      12.837   4.214  25.164  1.00 56.13      C2   N  
ATOM   3219  CA  PHE A 239      13.049   5.322  24.263  1.00 56.13      C2   C  
ATOM   3220  C   PHE A 239      14.308   5.198  23.361  1.00 56.13      C2   C  
ATOM   3221  O   PHE A 239      14.123   4.996  22.150  1.00 56.13      C2   O  
ATOM   3222  CB  PHE A 239      12.916   6.727  24.863  1.00 56.13      C2   C  
ATOM   3223  CG  PHE A 239      13.011   7.803  23.763  1.00 56.13      C2   C  
ATOM   3224  CD1 PHE A 239      11.982   7.943  22.840  1.00 56.13      C2   C  
ATOM   3225  CD2 PHE A 239      14.138   8.694  23.685  1.00 56.13      C2   C  
ATOM   3226  CE1 PHE A 239      11.969   8.996  21.883  1.00 56.13      C2   C  
ATOM   3227  CE2 PHE A 239      14.196   9.633  22.627  1.00 56.13      C2   C  
ATOM   3228  CZ  PHE A 239      13.120   9.795  21.701  1.00 56.13      C2   C  
ATOM   3229  H   PHE A 239      13.058   4.480  26.113  1.00 56.13      C2   H  
ATOM   3230  HA  PHE A 239      12.201   5.198  23.590  1.00 56.13      C2   H  
ATOM   3231  HB2 PHE A 239      11.939   6.851  25.330  1.00 56.13      C2   H  
ATOM   3232  HB3 PHE A 239      13.666   6.848  25.644  1.00 56.13      C2   H  
ATOM   3233  HD1 PHE A 239      11.170   7.231  22.848  1.00 56.13      C2   H  
ATOM   3234  HD2 PHE A 239      14.817   8.610  24.520  1.00 56.13      C2   H  
ATOM   3235  HE1 PHE A 239      11.135   9.231  21.238  1.00 56.13      C2   H  
ATOM   3236  HE2 PHE A 239      14.943  10.412  22.598  1.00 56.13      C2   H  
ATOM   3237  HZ  PHE A 239      13.086  10.575  20.954  1.00 56.13      C2   H  
ATOM   3238  N   PRO A 240      15.544   5.070  23.858  1.00 60.84      C2   N  
ATOM   3239  CA  PRO A 240      16.616   4.473  23.135  1.00 60.84      C2   C  
ATOM   3240  C   PRO A 240      16.442   3.226  22.217  1.00 60.84      C2   C  
ATOM   3241  O   PRO A 240      16.850   3.268  21.072  1.00 60.84      C2   O  
ATOM   3242  CB  PRO A 240      17.779   4.300  24.120  1.00 60.84      C2   C  
ATOM   3243  CG  PRO A 240      17.521   5.379  25.193  1.00 60.84      C2   C  
ATOM   3244  CD  PRO A 240      16.018   5.648  25.136  1.00 60.84      C2   C  
ATOM   3245  HA  PRO A 240      16.925   5.253  22.439  1.00 60.84      C2   H  
ATOM   3246  HB2 PRO A 240      17.828   3.268  24.467  1.00 60.84      C2   H  
ATOM   3247  HB3 PRO A 240      18.788   4.465  23.742  1.00 60.84      C2   H  
ATOM   3248  HG2 PRO A 240      17.889   5.030  26.158  1.00 60.84      C2   H  
ATOM   3249  HG3 PRO A 240      18.247   6.148  24.927  1.00 60.84      C2   H  
ATOM   3250  HD2 PRO A 240      15.608   5.015  25.922  1.00 60.84      C2   H  
ATOM   3251  HD3 PRO A 240      15.755   6.691  25.310  1.00 60.84      C2   H  
ATOM   3252  N   ILE A 241      15.800   2.114  22.664  1.00 61.05      C2   N  
ATOM   3253  CA  ILE A 241      15.590   0.959  21.782  1.00 61.05      C2   C  
ATOM   3254  C   ILE A 241      14.557   1.210  20.658  1.00 61.05      C2   C  
ATOM   3255  O   ILE A 241      14.678   0.590  19.606  1.00 61.05      C2   O  
ATOM   3256  CB  ILE A 241      15.342  -0.427  22.526  1.00 61.05      C2   C  
ATOM   3257  CG1 ILE A 241      16.361  -0.597  23.727  1.00 61.05      C2   C  
ATOM   3258  CG2 ILE A 241      15.433  -1.575  21.502  1.00 61.05      C2   C  
ATOM   3259  CD1 ILE A 241      15.994  -1.592  24.766  1.00 61.05      C2   C  
ATOM   3260  H   ILE A 241      15.508   1.929  23.613  1.00 61.05      C2   H  
ATOM   3261  HA  ILE A 241      16.551   0.834  21.282  1.00 61.05      C2   H  
ATOM   3262  HB  ILE A 241      14.370  -0.374  23.017  1.00 61.05      C2   H  
ATOM   3263 HG12 ILE A 241      17.295  -0.921  23.268  1.00 61.05      C2   H  
ATOM   3264 HG13 ILE A 241      16.621   0.302  24.287  1.00 61.05      C2   H  
ATOM   3265 HG21 ILE A 241      16.339  -1.585  20.896  1.00 61.05      C2   H  
ATOM   3266 HG22 ILE A 241      15.395  -2.579  21.923  1.00 61.05      C2   H  
ATOM   3267 HG23 ILE A 241      14.598  -1.548  20.802  1.00 61.05      C2   H  
ATOM   3268 HD11 ILE A 241      15.211  -2.227  24.350  1.00 61.05      C2   H  
ATOM   3269 HD12 ILE A 241      16.814  -2.254  25.042  1.00 61.05      C2   H  
ATOM   3270 HD13 ILE A 241      15.660  -1.184  25.721  1.00 61.05      C2   H  
ATOM   3271  N   CYS A 242      13.676   2.172  20.970  1.00 62.46      C2   N  
ATOM   3272  CA  CYS A 242      12.652   2.628  20.041  1.00 62.46      C2   C  
ATOM   3273  C   CYS A 242      13.337   3.557  19.032  1.00 62.46      C2   C  
ATOM   3274  O   CYS A 242      13.057   3.453  17.885  1.00 62.46      C2   O  
ATOM   3275  CB  CYS A 242      11.472   3.451  20.705  1.00 62.46      C2   C  
ATOM   3276  SG  CYS A 242      10.431   2.350  21.760  1.00 62.46      C2   S  
ATOM   3277  H   CYS A 242      13.688   2.583  21.893  1.00 62.46      C2   H  
ATOM   3278  HA  CYS A 242      12.180   1.775  19.554  1.00 62.46      C2   H  
ATOM   3279  HB2 CYS A 242      11.770   4.330  21.276  1.00 62.46      C2   H  
ATOM   3280  HB3 CYS A 242      10.872   3.848  19.887  1.00 62.46      C2   H  
ATOM   3281  HG  CYS A 242      11.421   1.882  22.526  1.00 62.46      C2   H  
ATOM   3282  N   VAL A 243      14.172   4.477  19.504  1.00 62.57      C2   N  
ATOM   3283  CA  VAL A 243      15.135   5.282  18.693  1.00 62.57      C2   C  
ATOM   3284  C   VAL A 243      16.061   4.476  17.766  1.00 62.57      C2   C  
ATOM   3285  O   VAL A 243      16.103   4.793  16.634  1.00 62.57      C2   O  
ATOM   3286  CB  VAL A 243      16.054   6.181  19.613  1.00 62.57      C2   C  
ATOM   3287  CG1 VAL A 243      17.477   6.563  19.145  1.00 62.57      C2   C  
ATOM   3288  CG2 VAL A 243      15.314   7.442  20.026  1.00 62.57      C2   C  
ATOM   3289  H   VAL A 243      14.282   4.533  20.507  1.00 62.57      C2   H  
ATOM   3290  HA  VAL A 243      14.532   5.938  18.065  1.00 62.57      C2   H  
ATOM   3291  HB  VAL A 243      16.242   5.613  20.524  1.00 62.57      C2   H  
ATOM   3292 HG11 VAL A 243      18.249   5.804  19.016  1.00 62.57      C2   H  
ATOM   3293 HG12 VAL A 243      17.326   7.176  18.256  1.00 62.57      C2   H  
ATOM   3294 HG13 VAL A 243      18.010   7.190  19.860  1.00 62.57      C2   H  
ATOM   3295 HG21 VAL A 243      14.986   8.099  19.220  1.00 62.57      C2   H  
ATOM   3296 HG22 VAL A 243      14.460   7.122  20.623  1.00 62.57      C2   H  
ATOM   3297 HG23 VAL A 243      15.948   8.144  20.568  1.00 62.57      C2   H  
ATOM   3298  N   VAL A 244      16.627   3.402  18.265  1.00 64.23      C2   N  
ATOM   3299  CA  VAL A 244      17.366   2.332  17.536  1.00 64.23      C2   C  
ATOM   3300  C   VAL A 244      16.546   1.711  16.436  1.00 64.23      C2   C  
ATOM   3301  O   VAL A 244      17.083   1.527  15.330  1.00 64.23      C2   O  
ATOM   3302  CB  VAL A 244      17.931   1.286  18.556  1.00 64.23      C2   C  
ATOM   3303  CG1 VAL A 244      18.337  -0.025  17.911  1.00 64.23      C2   C  
ATOM   3304  CG2 VAL A 244      19.189   1.800  19.223  1.00 64.23      C2   C  
ATOM   3305  H   VAL A 244      16.516   3.313  19.265  1.00 64.23      C2   H  
ATOM   3306  HA  VAL A 244      18.184   2.756  16.955  1.00 64.23      C2   H  
ATOM   3307  HB  VAL A 244      17.177   1.143  19.330  1.00 64.23      C2   H  
ATOM   3308 HG11 VAL A 244      18.808  -0.611  18.700  1.00 64.23      C2   H  
ATOM   3309 HG12 VAL A 244      17.461  -0.591  17.594  1.00 64.23      C2   H  
ATOM   3310 HG13 VAL A 244      19.030   0.164  17.091  1.00 64.23      C2   H  
ATOM   3311 HG21 VAL A 244      20.003   1.993  18.523  1.00 64.23      C2   H  
ATOM   3312 HG22 VAL A 244      19.080   2.642  19.906  1.00 64.23      C2   H  
ATOM   3313 HG23 VAL A 244      19.648   0.986  19.785  1.00 64.23      C2   H  
ATOM   3314  N   PHE A 245      15.296   1.262  16.717  1.00 67.26      C2   N  
ATOM   3315  CA  PHE A 245      14.426   0.652  15.777  1.00 67.26      C2   C  
ATOM   3316  C   PHE A 245      14.004   1.567  14.606  1.00 67.26      C2   C  
ATOM   3317  O   PHE A 245      14.009   1.104  13.493  1.00 67.26      C2   O  
ATOM   3318  CB  PHE A 245      13.187   0.069  16.460  1.00 67.26      C2   C  
ATOM   3319  CG  PHE A 245      12.342  -0.848  15.580  1.00 67.26      C2   C  
ATOM   3320  CD1 PHE A 245      12.753  -2.146  15.230  1.00 67.26      C2   C  
ATOM   3321  CD2 PHE A 245      11.149  -0.325  15.060  1.00 67.26      C2   C  
ATOM   3322  CE1 PHE A 245      11.956  -2.929  14.435  1.00 67.26      C2   C  
ATOM   3323  CE2 PHE A 245      10.315  -1.162  14.291  1.00 67.26      C2   C  
ATOM   3324  CZ  PHE A 245      10.706  -2.407  13.990  1.00 67.26      C2   C  
ATOM   3325  H   PHE A 245      15.041   1.328  17.692  1.00 67.26      C2   H  
ATOM   3326  HA  PHE A 245      14.919  -0.273  15.480  1.00 67.26      C2   H  
ATOM   3327  HB2 PHE A 245      13.481  -0.569  17.293  1.00 67.26      C2   H  
ATOM   3328  HB3 PHE A 245      12.652   0.918  16.886  1.00 67.26      C2   H  
ATOM   3329  HD1 PHE A 245      13.631  -2.607  15.659  1.00 67.26      C2   H  
ATOM   3330  HD2 PHE A 245      10.820   0.688  15.235  1.00 67.26      C2   H  
ATOM   3331  HE1 PHE A 245      12.277  -3.889  14.056  1.00 67.26      C2   H  
ATOM   3332  HE2 PHE A 245       9.387  -0.757  13.915  1.00 67.26      C2   H  
ATOM   3333  HZ  PHE A 245      10.178  -2.932  13.209  1.00 67.26      C2   H  
ATOM   3334  N   ALA A 246      13.520   2.741  14.988  1.00 66.53      C2   N  
ATOM   3335  CA  ALA A 246      13.368   3.934  14.037  1.00 66.53      C2   C  
ATOM   3336  C   ALA A 246      14.626   4.070  13.102  1.00 66.53      C2   C  
ATOM   3337  O   ALA A 246      14.412   4.103  11.856  1.00 66.53      C2   O  
ATOM   3338  CB  ALA A 246      13.016   5.215  14.831  1.00 66.53      C2   C  
ATOM   3339  H   ALA A 246      13.487   2.933  15.979  1.00 66.53      C2   H  
ATOM   3340  HA  ALA A 246      12.510   3.609  13.448  1.00 66.53      C2   H  
ATOM   3341  HB1 ALA A 246      12.289   4.917  15.585  1.00 66.53      C2   H  
ATOM   3342  HB2 ALA A 246      13.899   5.740  15.197  1.00 66.53      C2   H  
ATOM   3343  HB3 ALA A 246      12.457   5.659  14.007  1.00 66.53      C2   H  
ATOM   3344  N   TRP A 247      15.781   4.213  13.648  1.00 72.48      C2   N  
ATOM   3345  CA  TRP A 247      17.087   4.261  12.888  1.00 72.48      C2   C  
ATOM   3346  C   TRP A 247      17.321   3.065  12.033  1.00 72.48      C2   C  
ATOM   3347  O   TRP A 247      17.743   3.249  10.886  1.00 72.48      C2   O  
ATOM   3348  CB  TRP A 247      18.247   4.491  13.873  1.00 72.48      C2   C  
ATOM   3349  CG  TRP A 247      19.685   4.232  13.420  1.00 72.48      C2   C  
ATOM   3350  CD1 TRP A 247      20.330   4.915  12.442  1.00 72.48      C2   C  
ATOM   3351  CD2 TRP A 247      20.741   3.471  14.110  1.00 72.48      C2   C  
ATOM   3352  CE2 TRP A 247      21.952   3.619  13.425  1.00 72.48      C2   C  
ATOM   3353  CE3 TRP A 247      20.725   2.550  15.211  1.00 72.48      C2   C  
ATOM   3354  NE1 TRP A 247      21.667   4.542  12.440  1.00 72.48      C2   N  
ATOM   3355  CZ2 TRP A 247      23.116   2.909  13.835  1.00 72.48      C2   C  
ATOM   3356  CZ3 TRP A 247      21.857   1.773  15.528  1.00 72.48      C2   C  
ATOM   3357  CH2 TRP A 247      23.075   1.969  14.892  1.00 72.48      C2   C  
ATOM   3358  H   TRP A 247      15.823   4.234  14.657  1.00 72.48      C2   H  
ATOM   3359  HA  TRP A 247      17.104   5.129  12.229  1.00 72.48      C2   H  
ATOM   3360  HB2 TRP A 247      18.098   5.447  14.376  1.00 72.48      C2   H  
ATOM   3361  HB3 TRP A 247      18.247   3.769  14.689  1.00 72.48      C2   H  
ATOM   3362  HD1 TRP A 247      19.967   5.777  11.901  1.00 72.48      C2   H  
ATOM   3363  HE1 TRP A 247      22.249   4.851  11.674  1.00 72.48      C2   H  
ATOM   3364  HE3 TRP A 247      19.802   2.363  15.741  1.00 72.48      C2   H  
ATOM   3365  HZ2 TRP A 247      24.038   3.048  13.289  1.00 72.48      C2   H  
ATOM   3366  HZ3 TRP A 247      21.760   1.055  16.329  1.00 72.48      C2   H  
ATOM   3367  HH2 TRP A 247      23.974   1.448  15.187  1.00 72.48      C2   H  
ATOM   3368  N   VAL A 248      17.084   1.865  12.514  1.00 72.13      C2   N  
ATOM   3369  CA  VAL A 248      17.153   0.660  11.769  1.00 72.13      C2   C  
ATOM   3370  C   VAL A 248      16.049   0.659  10.771  1.00 72.13      C2   C  
ATOM   3371  O   VAL A 248      16.353   0.187   9.711  1.00 72.13      C2   O  
ATOM   3372  CB  VAL A 248      17.144  -0.615  12.599  1.00 72.13      C2   C  
ATOM   3373  CG1 VAL A 248      16.792  -1.933  11.822  1.00 72.13      C2   C  
ATOM   3374  CG2 VAL A 248      18.602  -0.833  13.300  1.00 72.13      C2   C  
ATOM   3375  H   VAL A 248      16.739   1.800  13.461  1.00 72.13      C2   H  
ATOM   3376  HA  VAL A 248      18.074   0.656  11.188  1.00 72.13      C2   H  
ATOM   3377  HB  VAL A 248      16.583  -0.581  13.534  1.00 72.13      C2   H  
ATOM   3378 HG11 VAL A 248      17.473  -2.209  11.016  1.00 72.13      C2   H  
ATOM   3379 HG12 VAL A 248      16.735  -2.713  12.581  1.00 72.13      C2   H  
ATOM   3380 HG13 VAL A 248      15.743  -1.819  11.550  1.00 72.13      C2   H  
ATOM   3381 HG21 VAL A 248      18.708  -1.806  13.780  1.00 72.13      C2   H  
ATOM   3382 HG22 VAL A 248      19.392  -0.679  12.565  1.00 72.13      C2   H  
ATOM   3383 HG23 VAL A 248      18.537  -0.047  14.052  1.00 72.13      C2   H  
ATOM   3384  N   ALA A 249      14.768   0.968  11.009  1.00 71.84      C2   N  
ATOM   3385  CA  ALA A 249      13.738   1.231  10.005  1.00 71.84      C2   C  
ATOM   3386  C   ALA A 249      14.319   2.131   8.820  1.00 71.84      C2   C  
ATOM   3387  O   ALA A 249      14.381   1.681   7.634  1.00 71.84      C2   O  
ATOM   3388  CB  ALA A 249      12.388   1.842  10.559  1.00 71.84      C2   C  
ATOM   3389  H   ALA A 249      14.573   1.215  11.969  1.00 71.84      C2   H  
ATOM   3390  HA  ALA A 249      13.518   0.211   9.690  1.00 71.84      C2   H  
ATOM   3391  HB1 ALA A 249      11.556   1.191  10.290  1.00 71.84      C2   H  
ATOM   3392  HB2 ALA A 249      12.381   1.808  11.649  1.00 71.84      C2   H  
ATOM   3393  HB3 ALA A 249      12.174   2.853  10.211  1.00 71.84      C2   H  
ATOM   3394  N   ASP A 250      14.684   3.345   9.199  1.00 69.09      C2   N  
ATOM   3395  CA  ASP A 250      15.139   4.340   8.226  1.00 69.09      C2   C  
ATOM   3396  C   ASP A 250      16.304   3.890   7.299  1.00 69.09      C2   C  
ATOM   3397  O   ASP A 250      16.270   4.096   6.064  1.00 69.09      C2   O  
ATOM   3398  CB  ASP A 250      15.331   5.712   8.989  1.00 69.09      C2   C  
ATOM   3399  CG  ASP A 250      13.949   6.231   9.327  1.00 69.09      C2   C  
ATOM   3400  OD1 ASP A 250      12.950   6.017   8.623  1.00 69.09      C2   O  
ATOM   3401  OD2 ASP A 250      13.913   7.012  10.266  1.00 69.09      C2   O  
ATOM   3402  H   ASP A 250      14.625   3.693  10.145  1.00 69.09      C2   H  
ATOM   3403  HA  ASP A 250      14.306   4.478   7.537  1.00 69.09      C2   H  
ATOM   3404  HB2 ASP A 250      15.942   5.705   9.892  1.00 69.09      C2   H  
ATOM   3405  HB3 ASP A 250      15.834   6.419   8.329  1.00 69.09      C2   H  
ATOM   3406  N   ARG A 251      17.340   3.466   7.970  1.00 74.73      C2   N  
ATOM   3407  CA  ARG A 251      18.651   3.447   7.274  1.00 74.73      C2   C  
ATOM   3408  C   ARG A 251      19.019   2.043   6.845  1.00 74.73      C2   C  
ATOM   3409  O   ARG A 251      19.908   1.967   6.055  1.00 74.73      C2   O  
ATOM   3410  CB  ARG A 251      19.726   4.071   8.185  1.00 74.73      C2   C  
ATOM   3411  CG  ARG A 251      19.319   5.377   8.803  1.00 74.73      C2   C  
ATOM   3412  CD  ARG A 251      19.158   6.563   7.892  1.00 74.73      C2   C  
ATOM   3413  NE  ARG A 251      18.576   7.670   8.580  1.00 74.73      C2   N  
ATOM   3414  CZ  ARG A 251      18.140   8.841   8.088  1.00 74.73      C2   C  
ATOM   3415  NH1 ARG A 251      18.193   9.115   6.791  1.00 74.73      C2   N  
ATOM   3416  NH2 ARG A 251      17.688   9.830   8.854  1.00 74.73      C2   N  
ATOM   3417  H   ARG A 251      17.354   3.370   8.975  1.00 74.73      C2   H  
ATOM   3418  HA  ARG A 251      18.583   4.128   6.425  1.00 74.73      C2   H  
ATOM   3419  HB2 ARG A 251      19.884   3.335   8.973  1.00 74.73      C2   H  
ATOM   3420  HB3 ARG A 251      20.606   4.151   7.547  1.00 74.73      C2   H  
ATOM   3421  HG2 ARG A 251      18.445   5.255   9.444  1.00 74.73      C2   H  
ATOM   3422  HG3 ARG A 251      20.178   5.650   9.416  1.00 74.73      C2   H  
ATOM   3423  HD2 ARG A 251      20.040   7.051   7.477  1.00 74.73      C2   H  
ATOM   3424  HD3 ARG A 251      18.646   6.279   6.973  1.00 74.73      C2   H  
ATOM   3425  HE  ARG A 251      18.364   7.508   9.554  1.00 74.73      C2   H  
ATOM   3426 HH11 ARG A 251      18.574   8.451   6.133  1.00 74.73      C2   H  
ATOM   3427 HH12 ARG A 251      17.904   9.984   6.365  1.00 74.73      C2   H  
ATOM   3428 HH21 ARG A 251      17.631   9.753   9.859  1.00 74.73      C2   H  
ATOM   3429 HH22 ARG A 251      17.380  10.694   8.432  1.00 74.73      C2   H  
ATOM   3430  N   ARG A 252      18.263   1.052   7.234  1.00 76.59      C2   N  
ATOM   3431  CA  ARG A 252      18.544  -0.398   7.121  1.00 76.59      C2   C  
ATOM   3432  C   ARG A 252      17.314  -1.321   6.733  1.00 76.59      C2   C  
ATOM   3433  O   ARG A 252      17.530  -2.319   6.082  1.00 76.59      C2   O  
ATOM   3434  CB  ARG A 252      19.166  -0.776   8.439  1.00 76.59      C2   C  
ATOM   3435  CG  ARG A 252      19.899  -2.154   8.496  1.00 76.59      C2   C  
ATOM   3436  CD  ARG A 252      20.861  -2.418   9.707  1.00 76.59      C2   C  
ATOM   3437  NE  ARG A 252      21.983  -1.498   9.762  1.00 76.59      C2   N  
ATOM   3438  CZ  ARG A 252      23.108  -1.676   9.023  1.00 76.59      C2   C  
ATOM   3439  NH1 ARG A 252      23.319  -2.724   8.267  1.00 76.59      C2   N  
ATOM   3440  NH2 ARG A 252      24.041  -0.810   9.161  1.00 76.59      C2   N  
ATOM   3441  H   ARG A 252      17.513   1.323   7.854  1.00 76.59      C2   H  
ATOM   3442  HA  ARG A 252      19.381  -0.560   6.441  1.00 76.59      C2   H  
ATOM   3443  HB2 ARG A 252      19.867   0.039   8.622  1.00 76.59      C2   H  
ATOM   3444  HB3 ARG A 252      18.457  -0.760   9.267  1.00 76.59      C2   H  
ATOM   3445  HG2 ARG A 252      19.241  -2.995   8.277  1.00 76.59      C2   H  
ATOM   3446  HG3 ARG A 252      20.592  -2.028   7.664  1.00 76.59      C2   H  
ATOM   3447  HD2 ARG A 252      20.303  -2.196  10.617  1.00 76.59      C2   H  
ATOM   3448  HD3 ARG A 252      21.157  -3.467   9.723  1.00 76.59      C2   H  
ATOM   3449  HE  ARG A 252      21.834  -0.653  10.295  1.00 76.59      C2   H  
ATOM   3450 HH11 ARG A 252      22.693  -3.512   8.178  1.00 76.59      C2   H  
ATOM   3451 HH12 ARG A 252      24.084  -2.736   7.608  1.00 76.59      C2   H  
ATOM   3452 HH21 ARG A 252      23.810  -0.151   9.890  1.00 76.59      C2   H  
ATOM   3453 HH22 ARG A 252      24.898  -0.711   8.637  1.00 76.59      C2   H  
ATOM   3454  N   LEU A 253      16.065  -0.991   7.132  1.00 77.42      C2   N  
ATOM   3455  CA  LEU A 253      14.960  -1.966   6.964  1.00 77.42      C2   C  
ATOM   3456  C   LEU A 253      13.868  -1.545   5.980  1.00 77.42      C2   C  
ATOM   3457  O   LEU A 253      13.356  -2.310   5.153  1.00 77.42      C2   O  
ATOM   3458  CB  LEU A 253      14.554  -2.459   8.389  1.00 77.42      C2   C  
ATOM   3459  CG  LEU A 253      13.232  -3.250   8.580  1.00 77.42      C2   C  
ATOM   3460  CD1 LEU A 253      13.217  -4.795   8.280  1.00 77.42      C2   C  
ATOM   3461  CD2 LEU A 253      12.728  -2.978  10.035  1.00 77.42      C2   C  
ATOM   3462  H   LEU A 253      15.935  -0.181   7.722  1.00 77.42      C2   H  
ATOM   3463  HA  LEU A 253      15.258  -2.890   6.469  1.00 77.42      C2   H  
ATOM   3464  HB2 LEU A 253      15.307  -3.145   8.777  1.00 77.42      C2   H  
ATOM   3465  HB3 LEU A 253      14.455  -1.589   9.037  1.00 77.42      C2   H  
ATOM   3466  HG  LEU A 253      12.383  -2.809   8.059  1.00 77.42      C2   H  
ATOM   3467 HD11 LEU A 253      14.198  -5.023   7.863  1.00 77.42      C2   H  
ATOM   3468 HD12 LEU A 253      13.054  -5.472   9.118  1.00 77.42      C2   H  
ATOM   3469 HD13 LEU A 253      12.448  -5.121   7.580  1.00 77.42      C2   H  
ATOM   3470 HD21 LEU A 253      11.847  -2.346   9.923  1.00 77.42      C2   H  
ATOM   3471 HD22 LEU A 253      12.509  -3.930  10.519  1.00 77.42      C2   H  
ATOM   3472 HD23 LEU A 253      13.360  -2.322  10.634  1.00 77.42      C2   H  
ATOM   3473  N   LEU A 254      13.512  -0.235   6.040  1.00 73.27      C2   N  
ATOM   3474  CA  LEU A 254      12.752   0.505   4.951  1.00 73.27      C2   C  
ATOM   3475  C   LEU A 254      13.777   1.169   3.987  1.00 73.27      C2   C  
ATOM   3476  O   LEU A 254      13.505   1.279   2.797  1.00 73.27      C2   O  
ATOM   3477  CB  LEU A 254      11.677   1.566   5.471  1.00 73.27      C2   C  
ATOM   3478  CG  LEU A 254      10.781   1.094   6.651  1.00 73.27      C2   C  
ATOM   3479  CD1 LEU A 254       9.867   2.205   7.180  1.00 73.27      C2   C  
ATOM   3480  CD2 LEU A 254       9.890  -0.131   6.276  1.00 73.27      C2   C  
ATOM   3481  H   LEU A 254      14.057   0.391   6.615  1.00 73.27      C2   H  
ATOM   3482  HA  LEU A 254      12.197  -0.296   4.463  1.00 73.27      C2   H  
ATOM   3483  HB2 LEU A 254      12.164   2.509   5.720  1.00 73.27      C2   H  
ATOM   3484  HB3 LEU A 254      11.008   1.760   4.633  1.00 73.27      C2   H  
ATOM   3485  HG  LEU A 254      11.357   0.730   7.502  1.00 73.27      C2   H  
ATOM   3486 HD11 LEU A 254       9.752   2.097   8.259  1.00 73.27      C2   H  
ATOM   3487 HD12 LEU A 254      10.296   3.206   7.218  1.00 73.27      C2   H  
ATOM   3488 HD13 LEU A 254       8.979   2.103   6.556  1.00 73.27      C2   H  
ATOM   3489 HD21 LEU A 254       9.967  -0.423   5.229  1.00 73.27      C2   H  
ATOM   3490 HD22 LEU A 254      10.254  -0.954   6.891  1.00 73.27      C2   H  
ATOM   3491 HD23 LEU A 254       8.873   0.037   6.632  1.00 73.27      C2   H  
ATOM   3492  N   PHE A 255      14.995   1.469   4.458  1.00 70.60      C2   N  
ATOM   3493  CA  PHE A 255      16.216   1.981   3.732  1.00 70.60      C2   C  
ATOM   3494  C   PHE A 255      15.804   3.189   2.806  1.00 70.60      C2   C  
ATOM   3495  O   PHE A 255      15.661   3.103   1.567  1.00 70.60      C2   O  
ATOM   3496  CB  PHE A 255      16.748   0.835   2.863  1.00 70.60      C2   C  
ATOM   3497  CG  PHE A 255      18.197   0.776   2.524  1.00 70.60      C2   C  
ATOM   3498  CD1 PHE A 255      19.048  -0.103   3.230  1.00 70.60      C2   C  
ATOM   3499  CD2 PHE A 255      18.715   1.674   1.574  1.00 70.60      C2   C  
ATOM   3500  CE1 PHE A 255      20.419   0.017   3.022  1.00 70.60      C2   C  
ATOM   3501  CE2 PHE A 255      20.109   1.735   1.466  1.00 70.60      C2   C  
ATOM   3502  CZ  PHE A 255      20.909   0.863   2.165  1.00 70.60      C2   C  
ATOM   3503  H   PHE A 255      15.016   1.434   5.467  1.00 70.60      C2   H  
ATOM   3504  HA  PHE A 255      16.935   2.275   4.497  1.00 70.60      C2   H  
ATOM   3505  HB2 PHE A 255      16.526  -0.044   3.468  1.00 70.60      C2   H  
ATOM   3506  HB3 PHE A 255      16.137   0.662   1.977  1.00 70.60      C2   H  
ATOM   3507  HD1 PHE A 255      18.602  -0.808   3.916  1.00 70.60      C2   H  
ATOM   3508  HD2 PHE A 255      17.998   2.343   1.121  1.00 70.60      C2   H  
ATOM   3509  HE1 PHE A 255      21.061  -0.601   3.631  1.00 70.60      C2   H  
ATOM   3510  HE2 PHE A 255      20.562   2.471   0.819  1.00 70.60      C2   H  
ATOM   3511  HZ  PHE A 255      21.971   0.823   1.975  1.00 70.60      C2   H  
ATOM   3512  N   TYR A 256      15.551   4.333   3.419  1.00 61.91      C2   N  
ATOM   3513  CA  TYR A 256      15.030   5.570   2.915  1.00 61.91      C2   C  
ATOM   3514  C   TYR A 256      15.806   6.064   1.619  1.00 61.91      C2   C  
ATOM   3515  O   TYR A 256      15.090   6.666   0.826  1.00 61.91      C2   O  
ATOM   3516  CB  TYR A 256      15.086   6.638   4.041  1.00 61.91      C2   C  
ATOM   3517  CG  TYR A 256      14.201   7.816   3.788  1.00 61.91      C2   C  
ATOM   3518  CD1 TYR A 256      12.758   7.646   3.748  1.00 61.91      C2   C  
ATOM   3519  CD2 TYR A 256      14.734   9.098   3.607  1.00 61.91      C2   C  
ATOM   3520  CE1 TYR A 256      11.913   8.725   3.641  1.00 61.91      C2   C  
ATOM   3521  CE2 TYR A 256      13.843  10.121   3.295  1.00 61.91      C2   C  
ATOM   3522  CZ  TYR A 256      12.445   9.998   3.450  1.00 61.91      C2   C  
ATOM   3523  OH  TYR A 256      11.762  11.127   3.321  1.00 61.91      C2   O  
ATOM   3524  H   TYR A 256      15.675   4.297   4.421  1.00 61.91      C2   H  
ATOM   3525  HA  TYR A 256      14.015   5.410   2.552  1.00 61.91      C2   H  
ATOM   3526  HB2 TYR A 256      14.830   6.281   5.038  1.00 61.91      C2   H  
ATOM   3527  HB3 TYR A 256      16.120   6.914   4.244  1.00 61.91      C2   H  
ATOM   3528  HD1 TYR A 256      12.312   6.679   3.928  1.00 61.91      C2   H  
ATOM   3529  HD2 TYR A 256      15.792   9.295   3.700  1.00 61.91      C2   H  
ATOM   3530  HE1 TYR A 256      10.833   8.717   3.657  1.00 61.91      C2   H  
ATOM   3531  HE2 TYR A 256      14.263  11.091   3.073  1.00 61.91      C2   H  
ATOM   3532  HH  TYR A 256      10.816  10.966   3.285  1.00 61.91      C2   H  
ATOM   3533  N   LYS A 257      17.087   5.688   1.345  1.00 63.51      C2   N  
ATOM   3534  CA  LYS A 257      17.833   5.910   0.126  1.00 63.51      C2   C  
ATOM   3535  C   LYS A 257      17.083   5.264  -1.099  1.00 63.51      C2   C  
ATOM   3536  O   LYS A 257      17.124   5.852  -2.211  1.00 63.51      C2   O  
ATOM   3537  CB  LYS A 257      19.339   5.561   0.298  1.00 63.51      C2   C  
ATOM   3538  CG  LYS A 257      20.245   6.010  -0.844  1.00 63.51      C2   C  
ATOM   3539  CD  LYS A 257      21.742   5.646  -0.637  1.00 63.51      C2   C  
ATOM   3540  CE  LYS A 257      22.669   6.369  -1.669  1.00 63.51      C2   C  
ATOM   3541  NZ  LYS A 257      22.530   7.814  -1.464  1.00 63.51      C2   N  
ATOM   3542  H   LYS A 257      17.528   5.208   2.117  1.00 63.51      C2   H  
ATOM   3543  HA  LYS A 257      17.834   6.998   0.061  1.00 63.51      C2   H  
ATOM   3544  HB2 LYS A 257      19.678   6.059   1.206  1.00 63.51      C2   H  
ATOM   3545  HB3 LYS A 257      19.470   4.484   0.409  1.00 63.51      C2   H  
ATOM   3546  HG2 LYS A 257      19.875   5.611  -1.789  1.00 63.51      C2   H  
ATOM   3547  HG3 LYS A 257      20.027   7.077  -0.890  1.00 63.51      C2   H  
ATOM   3548  HD2 LYS A 257      22.056   5.811   0.394  1.00 63.51      C2   H  
ATOM   3549  HD3 LYS A 257      21.786   4.566  -0.774  1.00 63.51      C2   H  
ATOM   3550  HE2 LYS A 257      23.661   5.954  -1.490  1.00 63.51      C2   H  
ATOM   3551  HE3 LYS A 257      22.410   6.158  -2.707  1.00 63.51      C2   H  
ATOM   3552  HZ1 LYS A 257      22.486   8.054  -0.484  1.00 63.51      C2   H  
ATOM   3553  HZ2 LYS A 257      23.348   8.286  -1.822  1.00 63.51      C2   H  
ATOM   3554  HZ3 LYS A 257      21.757   8.094  -2.051  1.00 63.51      C2   H  
ATOM   3555  N   TYR A 258      16.406   4.134  -1.026  1.00 62.97      C2   N  
ATOM   3556  CA  TYR A 258      15.742   3.544  -2.188  1.00 62.97      C2   C  
ATOM   3557  C   TYR A 258      14.462   4.213  -2.498  1.00 62.97      C2   C  
ATOM   3558  O   TYR A 258      13.963   4.275  -3.606  1.00 62.97      C2   O  
ATOM   3559  CB  TYR A 258      15.467   2.059  -1.998  1.00 62.97      C2   C  
ATOM   3560  CG  TYR A 258      16.682   1.110  -1.709  1.00 62.97      C2   C  
ATOM   3561  CD1 TYR A 258      18.027   1.575  -1.878  1.00 62.97      C2   C  
ATOM   3562  CD2 TYR A 258      16.543  -0.250  -1.420  1.00 62.97      C2   C  
ATOM   3563  CE1 TYR A 258      19.111   0.681  -1.796  1.00 62.97      C2   C  
ATOM   3564  CE2 TYR A 258      17.603  -1.193  -1.310  1.00 62.97      C2   C  
ATOM   3565  CZ  TYR A 258      18.890  -0.686  -1.549  1.00 62.97      C2   C  
ATOM   3566  OH  TYR A 258      19.929  -1.573  -1.422  1.00 62.97      C2   O  
ATOM   3567  H   TYR A 258      16.371   3.633  -0.149  1.00 62.97      C2   H  
ATOM   3568  HA  TYR A 258      16.361   3.625  -3.082  1.00 62.97      C2   H  
ATOM   3569  HB2 TYR A 258      14.749   1.871  -1.200  1.00 62.97      C2   H  
ATOM   3570  HB3 TYR A 258      15.057   1.604  -2.900  1.00 62.97      C2   H  
ATOM   3571  HD1 TYR A 258      18.217   2.594  -2.181  1.00 62.97      C2   H  
ATOM   3572  HD2 TYR A 258      15.547  -0.637  -1.261  1.00 62.97      C2   H  
ATOM   3573  HE1 TYR A 258      20.090   1.040  -2.077  1.00 62.97      C2   H  
ATOM   3574  HE2 TYR A 258      17.375  -2.224  -1.086  1.00 62.97      C2   H  
ATOM   3575  HH  TYR A 258      20.680  -1.287  -0.897  1.00 62.97      C2   H  
ATOM   3576  N   VAL A 259      13.836   4.615  -1.436  1.00 59.44      C2   N  
ATOM   3577  CA  VAL A 259      12.406   4.999  -1.365  1.00 59.44      C2   C  
ATOM   3578  C   VAL A 259      12.222   6.257  -2.271  1.00 59.44      C2   C  
ATOM   3579  O   VAL A 259      13.041   7.158  -2.336  1.00 59.44      C2   O  
ATOM   3580  CB  VAL A 259      12.026   5.255   0.142  1.00 59.44      C2   C  
ATOM   3581  CG1 VAL A 259      10.671   5.976   0.355  1.00 59.44      C2   C  
ATOM   3582  CG2 VAL A 259      12.147   3.933   0.906  1.00 59.44      C2   C  
ATOM   3583  H   VAL A 259      14.394   4.603  -0.595  1.00 59.44      C2   H  
ATOM   3584  HA  VAL A 259      11.853   4.135  -1.734  1.00 59.44      C2   H  
ATOM   3585  HB  VAL A 259      12.681   5.999   0.596  1.00 59.44      C2   H  
ATOM   3586 HG11 VAL A 259       9.856   5.253   0.322  1.00 59.44      C2   H  
ATOM   3587 HG12 VAL A 259      10.671   6.351   1.378  1.00 59.44      C2   H  
ATOM   3588 HG13 VAL A 259      10.428   6.839  -0.265  1.00 59.44      C2   H  
ATOM   3589 HG21 VAL A 259      13.194   3.722   1.122  1.00 59.44      C2   H  
ATOM   3590 HG22 VAL A 259      11.715   4.107   1.892  1.00 59.44      C2   H  
ATOM   3591 HG23 VAL A 259      11.524   3.123   0.528  1.00 59.44      C2   H  
ATOM   3592  N   TYR A 260      11.127   6.167  -3.059  1.00 58.34      C2   N  
ATOM   3593  CA  TYR A 260      10.717   7.196  -3.993  1.00 58.34      C2   C  
ATOM   3594  C   TYR A 260      10.423   8.507  -3.276  1.00 58.34      C2   C  
ATOM   3595  O   TYR A 260       9.552   8.598  -2.463  1.00 58.34      C2   O  
ATOM   3596  CB  TYR A 260       9.551   6.648  -4.876  1.00 58.34      C2   C  
ATOM   3597  CG  TYR A 260       9.168   7.625  -5.890  1.00 58.34      C2   C  
ATOM   3598  CD1 TYR A 260       9.759   7.631  -7.219  1.00 58.34      C2   C  
ATOM   3599  CD2 TYR A 260       8.137   8.558  -5.618  1.00 58.34      C2   C  
ATOM   3600  CE1 TYR A 260       9.355   8.538  -8.226  1.00 58.34      C2   C  
ATOM   3601  CE2 TYR A 260       7.810   9.510  -6.593  1.00 58.34      C2   C  
ATOM   3602  CZ  TYR A 260       8.439   9.534  -7.850  1.00 58.34      C2   C  
ATOM   3603  OH  TYR A 260       8.242  10.623  -8.651  1.00 58.34      C2   O  
ATOM   3604  H   TYR A 260      10.492   5.388  -2.958  1.00 58.34      C2   H  
ATOM   3605  HA  TYR A 260      11.589   7.410  -4.610  1.00 58.34      C2   H  
ATOM   3606  HB2 TYR A 260       9.956   5.750  -5.344  1.00 58.34      C2   H  
ATOM   3607  HB3 TYR A 260       8.749   6.315  -4.218  1.00 58.34      C2   H  
ATOM   3608  HD1 TYR A 260      10.582   6.988  -7.493  1.00 58.34      C2   H  
ATOM   3609  HD2 TYR A 260       7.594   8.675  -4.692  1.00 58.34      C2   H  
ATOM   3610  HE1 TYR A 260       9.856   8.507  -9.182  1.00 58.34      C2   H  
ATOM   3611  HE2 TYR A 260       7.145  10.333  -6.378  1.00 58.34      C2   H  
ATOM   3612  HH  TYR A 260       7.531  11.190  -8.344  1.00 58.34      C2   H  
ATOM   3613  N   LYS A 261      11.160   9.581  -3.689  1.00 55.03      C2   N  
ATOM   3614  CA  LYS A 261      10.849  10.960  -3.159  1.00 55.03      C2   C  
ATOM   3615  C   LYS A 261       9.752  11.575  -3.950  1.00 55.03      C2   C  
ATOM   3616  O   LYS A 261      10.017  11.792  -5.118  1.00 55.03      C2   O  
ATOM   3617  CB  LYS A 261      12.056  11.860  -2.868  1.00 55.03      C2   C  
ATOM   3618  CG  LYS A 261      13.298  11.235  -2.304  1.00 55.03      C2   C  
ATOM   3619  CD  LYS A 261      13.072  10.347  -1.071  1.00 55.03      C2   C  
ATOM   3620  CE  LYS A 261      14.263   9.855  -0.390  1.00 55.03      C2   C  
ATOM   3621  NZ  LYS A 261      14.872   8.801  -1.149  1.00 55.03      C2   N  
ATOM   3622  H   LYS A 261      11.865   9.435  -4.398  1.00 55.03      C2   H  
ATOM   3623  HA  LYS A 261      10.412  10.741  -2.184  1.00 55.03      C2   H  
ATOM   3624  HB2 LYS A 261      12.268  12.309  -3.838  1.00 55.03      C2   H  
ATOM   3625  HB3 LYS A 261      11.665  12.663  -2.244  1.00 55.03      C2   H  
ATOM   3626  HG2 LYS A 261      13.888  10.845  -3.134  1.00 55.03      C2   H  
ATOM   3627  HG3 LYS A 261      13.865  12.111  -1.990  1.00 55.03      C2   H  
ATOM   3628  HD2 LYS A 261      12.410  10.751  -0.304  1.00 55.03      C2   H  
ATOM   3629  HD3 LYS A 261      12.420   9.565  -1.460  1.00 55.03      C2   H  
ATOM   3630  HE2 LYS A 261      14.952  10.660  -0.134  1.00 55.03      C2   H  
ATOM   3631  HE3 LYS A 261      13.887   9.403   0.528  1.00 55.03      C2   H  
ATOM   3632  HZ1 LYS A 261      15.419   8.220  -0.531  1.00 55.03      C2   H  
ATOM   3633  HZ2 LYS A 261      14.109   8.276  -1.553  1.00 55.03      C2   H  
ATOM   3634  HZ3 LYS A 261      15.462   9.209  -1.860  1.00 55.03      C2   H  
ATOM   3635  N   ARG A 262       8.611  11.852  -3.375  1.00 55.91      C2   N  
ATOM   3636  CA  ARG A 262       7.688  12.988  -3.648  1.00 55.91      C2   C  
ATOM   3637  C   ARG A 262       7.995  14.121  -2.662  1.00 55.91      C2   C  
ATOM   3638  O   ARG A 262       8.676  13.912  -1.684  1.00 55.91      C2   O  
ATOM   3639  CB  ARG A 262       6.207  12.635  -3.391  1.00 55.91      C2   C  
ATOM   3640  CG  ARG A 262       5.806  11.483  -4.274  1.00 55.91      C2   C  
ATOM   3641  CD  ARG A 262       4.301  11.301  -4.163  1.00 55.91      C2   C  
ATOM   3642  NE  ARG A 262       3.696  12.368  -4.979  1.00 55.91      C2   N  
ATOM   3643  CZ  ARG A 262       2.416  12.446  -5.304  1.00 55.91      C2   C  
ATOM   3644  NH1 ARG A 262       1.513  11.545  -4.915  1.00 55.91      C2   N  
ATOM   3645  NH2 ARG A 262       2.113  13.511  -5.984  1.00 55.91      C2   N  
ATOM   3646  H   ARG A 262       8.462  11.452  -2.459  1.00 55.91      C2   H  
ATOM   3647  HA  ARG A 262       7.892  13.401  -4.636  1.00 55.91      C2   H  
ATOM   3648  HB2 ARG A 262       6.025  12.406  -2.341  1.00 55.91      C2   H  
ATOM   3649  HB3 ARG A 262       5.539  13.475  -3.578  1.00 55.91      C2   H  
ATOM   3650  HG2 ARG A 262       6.012  11.782  -5.302  1.00 55.91      C2   H  
ATOM   3651  HG3 ARG A 262       6.336  10.560  -4.039  1.00 55.91      C2   H  
ATOM   3652  HD2 ARG A 262       4.027  10.291  -4.468  1.00 55.91      C2   H  
ATOM   3653  HD3 ARG A 262       3.891  11.372  -3.156  1.00 55.91      C2   H  
ATOM   3654  HE  ARG A 262       4.252  13.061  -5.459  1.00 55.91      C2   H  
ATOM   3655 HH11 ARG A 262       1.779  10.633  -4.572  1.00 55.91      C2   H  
ATOM   3656 HH12 ARG A 262       0.520  11.665  -5.057  1.00 55.91      C2   H  
ATOM   3657 HH21 ARG A 262       2.750  14.290  -6.067  1.00 55.91      C2   H  
ATOM   3658 HH22 ARG A 262       1.191  13.762  -6.313  1.00 55.91      C2   H  
ATOM   3659  N   TYR A 263       7.548  15.279  -3.045  1.00 53.62      C2   N  
ATOM   3660  CA  TYR A 263       7.780  16.584  -2.479  1.00 53.62      C2   C  
ATOM   3661  C   TYR A 263       6.492  17.335  -2.197  1.00 53.62      C2   C  
ATOM   3662  O   TYR A 263       5.584  17.215  -3.035  1.00 53.62      C2   O  
ATOM   3663  CB  TYR A 263       8.654  17.354  -3.488  1.00 53.62      C2   C  
ATOM   3664  CG  TYR A 263      10.014  16.646  -3.724  1.00 53.62      C2   C  
ATOM   3665  CD1 TYR A 263      10.228  15.998  -4.918  1.00 53.62      C2   C  
ATOM   3666  CD2 TYR A 263      11.050  16.704  -2.779  1.00 53.62      C2   C  
ATOM   3667  CE1 TYR A 263      11.414  15.352  -5.200  1.00 53.62      C2   C  
ATOM   3668  CE2 TYR A 263      12.256  15.999  -2.987  1.00 53.62      C2   C  
ATOM   3669  CZ  TYR A 263      12.467  15.425  -4.212  1.00 53.62      C2   C  
ATOM   3670  OH  TYR A 263      13.608  14.771  -4.527  1.00 53.62      C2   O  
ATOM   3671  H   TYR A 263       6.900  15.318  -3.819  1.00 53.62      C2   H  
ATOM   3672  HA  TYR A 263       8.424  16.489  -1.605  1.00 53.62      C2   H  
ATOM   3673  HB2 TYR A 263       8.006  17.528  -4.347  1.00 53.62      C2   H  
ATOM   3674  HB3 TYR A 263       8.885  18.358  -3.131  1.00 53.62      C2   H  
ATOM   3675  HD1 TYR A 263       9.442  15.926  -5.655  1.00 53.62      C2   H  
ATOM   3676  HD2 TYR A 263      10.803  17.309  -1.919  1.00 53.62      C2   H  
ATOM   3677  HE1 TYR A 263      11.492  14.939  -6.195  1.00 53.62      C2   H  
ATOM   3678  HE2 TYR A 263      12.992  16.023  -2.197  1.00 53.62      C2   H  
ATOM   3679  HH  TYR A 263      14.278  14.828  -3.842  1.00 53.62      C2   H  
ATOM   3680  N   ARG A 264       6.471  18.193  -1.158  1.00 52.02      C2   N  
ATOM   3681  CA  ARG A 264       5.475  19.209  -0.952  1.00 52.02      C2   C  
ATOM   3682  C   ARG A 264       6.068  20.333  -0.092  1.00 52.02      C2   C  
ATOM   3683  O   ARG A 264       7.184  20.170   0.505  1.00 52.02      C2   O  
ATOM   3684  CB  ARG A 264       4.098  18.617  -0.476  1.00 52.02      C2   C  
ATOM   3685  CG  ARG A 264       4.236  18.118   0.994  1.00 52.02      C2   C  
ATOM   3686  CD  ARG A 264       3.083  17.197   1.455  1.00 52.02      C2   C  
ATOM   3687  NE  ARG A 264       3.270  16.728   2.885  1.00 52.02      C2   N  
ATOM   3688  CZ  ARG A 264       3.021  17.402   4.023  1.00 52.02      C2   C  
ATOM   3689  NH1 ARG A 264       2.671  18.678   4.077  1.00 52.02      C2   N  
ATOM   3690  NH2 ARG A 264       3.219  16.736   5.195  1.00 52.02      C2   N  
ATOM   3691  H   ARG A 264       7.252  18.320  -0.531  1.00 52.02      C2   H  
ATOM   3692  HA  ARG A 264       5.481  19.683  -1.933  1.00 52.02      C2   H  
ATOM   3693  HB2 ARG A 264       3.400  19.448  -0.373  1.00 52.02      C2   H  
ATOM   3694  HB3 ARG A 264       3.666  17.870  -1.142  1.00 52.02      C2   H  
ATOM   3695  HG2 ARG A 264       5.144  17.515   1.024  1.00 52.02      C2   H  
ATOM   3696  HG3 ARG A 264       4.513  18.886   1.717  1.00 52.02      C2   H  
ATOM   3697  HD2 ARG A 264       2.134  17.704   1.281  1.00 52.02      C2   H  
ATOM   3698  HD3 ARG A 264       3.094  16.344   0.776  1.00 52.02      C2   H  
ATOM   3699  HE  ARG A 264       3.542  15.757   2.953  1.00 52.02      C2   H  
ATOM   3700 HH11 ARG A 264       2.735  19.281   3.269  1.00 52.02      C2   H  
ATOM   3701 HH12 ARG A 264       2.532  19.131   4.969  1.00 52.02      C2   H  
ATOM   3702 HH21 ARG A 264       3.024  17.099   6.117  1.00 52.02      C2   H  
ATOM   3703 HH22 ARG A 264       3.628  15.815   5.128  1.00 52.02      C2   H  
ATOM   3704  N   ALA A 265       5.579  21.593  -0.205  1.00 51.72      C2   N  
ATOM   3705  CA  ALA A 265       6.142  22.735   0.476  1.00 51.72      C2   C  
ATOM   3706  C   ALA A 265       5.469  22.856   1.874  1.00 51.72      C2   C  
ATOM   3707  O   ALA A 265       4.386  22.319   2.078  1.00 51.72      C2   O  
ATOM   3708  CB  ALA A 265       5.853  23.989  -0.354  1.00 51.72      C2   C  
ATOM   3709  H   ALA A 265       4.622  21.562  -0.528  1.00 51.72      C2   H  
ATOM   3710  HA  ALA A 265       7.225  22.617   0.510  1.00 51.72      C2   H  
ATOM   3711  HB1 ALA A 265       6.522  24.787  -0.030  1.00 51.72      C2   H  
ATOM   3712  HB2 ALA A 265       6.076  23.761  -1.396  1.00 51.72      C2   H  
ATOM   3713  HB3 ALA A 265       4.785  24.167  -0.232  1.00 51.72      C2   H  
ATOM   3714  N   GLY A 266       6.082  23.448   2.867  1.00 54.37      C2   N  
ATOM   3715  CA  GLY A 266       5.674  23.616   4.233  1.00 54.37      C2   C  
ATOM   3716  C   GLY A 266       5.129  25.010   4.456  1.00 54.37      C2   C  
ATOM   3717  O   GLY A 266       5.053  25.844   3.507  1.00 54.37      C2   O  
ATOM   3718  H   GLY A 266       6.996  23.760   2.571  1.00 54.37      C2   H  
ATOM   3719  HA2 GLY A 266       4.940  22.857   4.502  1.00 54.37      C2   H  
ATOM   3720  HA3 GLY A 266       6.512  23.461   4.912  1.00 54.37      C2   H  
ATOM   3721  N   LYS A 267       4.808  25.341   5.732  1.00 55.51      C2   N  
ATOM   3722  CA  LYS A 267       4.501  26.646   6.182  1.00 55.51      C2   C  
ATOM   3723  C   LYS A 267       5.688  27.519   6.636  1.00 55.51      C2   C  
ATOM   3724  O   LYS A 267       5.407  28.680   6.756  1.00 55.51      C2   O  
ATOM   3725  CB  LYS A 267       3.483  26.394   7.344  1.00 55.51      C2   C  
ATOM   3726  CG  LYS A 267       3.981  26.093   8.736  1.00 55.51      C2   C  
ATOM   3727  CD  LYS A 267       2.833  26.148   9.842  1.00 55.51      C2   C  
ATOM   3728  CE  LYS A 267       3.403  25.803  11.283  1.00 55.51      C2   C  
ATOM   3729  NZ  LYS A 267       2.442  26.254  12.298  1.00 55.51      C2   N  
ATOM   3730  H   LYS A 267       4.845  24.661   6.477  1.00 55.51      C2   H  
ATOM   3731  HA  LYS A 267       4.075  27.167   5.324  1.00 55.51      C2   H  
ATOM   3732  HB2 LYS A 267       2.970  27.344   7.492  1.00 55.51      C2   H  
ATOM   3733  HB3 LYS A 267       2.710  25.714   6.987  1.00 55.51      C2   H  
ATOM   3734  HG2 LYS A 267       4.470  25.122   8.816  1.00 55.51      C2   H  
ATOM   3735  HG3 LYS A 267       4.728  26.820   9.054  1.00 55.51      C2   H  
ATOM   3736  HD2 LYS A 267       2.345  27.120   9.761  1.00 55.51      C2   H  
ATOM   3737  HD3 LYS A 267       2.081  25.422   9.534  1.00 55.51      C2   H  
ATOM   3738  HE2 LYS A 267       3.707  24.756  11.297  1.00 55.51      C2   H  
ATOM   3739  HE3 LYS A 267       4.336  26.328  11.490  1.00 55.51      C2   H  
ATOM   3740  HZ1 LYS A 267       1.518  25.849  12.344  1.00 55.51      C2   H  
ATOM   3741  HZ2 LYS A 267       2.763  26.003  13.222  1.00 55.51      C2   H  
ATOM   3742  HZ3 LYS A 267       2.155  27.222  12.266  1.00 55.51      C2   H  
ATOM   3743  N   GLN A 268       6.904  27.038   6.745  1.00 54.59      C2   N  
ATOM   3744  CA  GLN A 268       8.049  27.963   7.071  1.00 54.59      C2   C  
ATOM   3745  C   GLN A 268       8.705  28.350   5.779  1.00 54.59      C2   C  
ATOM   3746  O   GLN A 268       8.712  27.657   4.778  1.00 54.59      C2   O  
ATOM   3747  CB  GLN A 268       9.016  27.336   8.015  1.00 54.59      C2   C  
ATOM   3748  CG  GLN A 268       8.350  26.539   9.211  1.00 54.59      C2   C  
ATOM   3749  CD  GLN A 268       9.370  26.330  10.350  1.00 54.59      C2   C  
ATOM   3750  NE2 GLN A 268       9.611  25.049  10.631  1.00 54.59      C2   N  
ATOM   3751  OE1 GLN A 268       9.860  27.238  10.973  1.00 54.59      C2   O  
ATOM   3752  H   GLN A 268       7.109  26.060   6.599  1.00 54.59      C2   H  
ATOM   3753  HA  GLN A 268       7.715  28.942   7.413  1.00 54.59      C2   H  
ATOM   3754  HB2 GLN A 268       9.706  26.623   7.564  1.00 54.59      C2   H  
ATOM   3755  HB3 GLN A 268       9.629  28.139   8.425  1.00 54.59      C2   H  
ATOM   3756  HG2 GLN A 268       7.554  27.199   9.556  1.00 54.59      C2   H  
ATOM   3757  HG3 GLN A 268       7.927  25.577   8.923  1.00 54.59      C2   H  
ATOM   3758 HE21 GLN A 268       9.191  24.372  10.010  1.00 54.59      C2   H  
ATOM   3759 HE22 GLN A 268      10.429  24.777  11.157  1.00 54.59      C2   H  
ATOM   3760  N   ARG A 269       9.565  29.409   5.916  1.00 63.46      C2   N  
ATOM   3761  CA  ARG A 269      10.386  30.006   4.839  1.00 63.46      C2   C  
ATOM   3762  C   ARG A 269      11.337  28.993   4.205  1.00 63.46      C2   C  
ATOM   3763  O   ARG A 269      12.320  28.573   4.740  1.00 63.46      C2   O  
ATOM   3764  CB  ARG A 269      11.087  31.202   5.402  1.00 63.46      C2   C  
ATOM   3765  CG  ARG A 269      12.053  31.754   4.346  1.00 63.46      C2   C  
ATOM   3766  CD  ARG A 269      12.732  33.111   4.717  1.00 63.46      C2   C  
ATOM   3767  NE  ARG A 269      11.713  34.209   4.804  1.00 63.46      C2   N  
ATOM   3768  CZ  ARG A 269      11.351  34.974   5.851  1.00 63.46      C2   C  
ATOM   3769  NH1 ARG A 269      11.803  34.625   7.091  1.00 63.46      C2   N  
ATOM   3770  NH2 ARG A 269      10.388  35.898   5.650  1.00 63.46      C2   N  
ATOM   3771  H   ARG A 269       9.500  30.141   6.610  1.00 63.46      C2   H  
ATOM   3772  HA  ARG A 269       9.693  30.407   4.098  1.00 63.46      C2   H  
ATOM   3773  HB2 ARG A 269      10.280  31.871   5.701  1.00 63.46      C2   H  
ATOM   3774  HB3 ARG A 269      11.590  30.932   6.330  1.00 63.46      C2   H  
ATOM   3775  HG2 ARG A 269      12.879  31.119   4.025  1.00 63.46      C2   H  
ATOM   3776  HG3 ARG A 269      11.529  31.974   3.416  1.00 63.46      C2   H  
ATOM   3777  HD2 ARG A 269      13.498  32.957   5.477  1.00 63.46      C2   H  
ATOM   3778  HD3 ARG A 269      13.379  33.356   3.876  1.00 63.46      C2   H  
ATOM   3779  HE  ARG A 269      11.191  34.287   3.943  1.00 63.46      C2   H  
ATOM   3780 HH11 ARG A 269      12.514  33.921   7.228  1.00 63.46      C2   H  
ATOM   3781 HH12 ARG A 269      11.405  35.049   7.917  1.00 63.46      C2   H  
ATOM   3782 HH21 ARG A 269       9.951  36.112   4.765  1.00 63.46      C2   H  
ATOM   3783 HH22 ARG A 269      10.067  36.442   6.439  1.00 63.46      C2   H  
ATOM   3784  N   GLY A 270      10.967  28.688   2.923  1.00 56.70      C2   N  
ATOM   3785  CA  GLY A 270      11.812  27.787   2.156  1.00 56.70      C2   C  
ATOM   3786  C   GLY A 270      11.689  26.294   2.617  1.00 56.70      C2   C  
ATOM   3787  O   GLY A 270      12.564  25.515   2.266  1.00 56.70      C2   O  
ATOM   3788  H   GLY A 270      10.095  29.042   2.558  1.00 56.70      C2   H  
ATOM   3789  HA2 GLY A 270      11.632  27.947   1.093  1.00 56.70      C2   H  
ATOM   3790  HA3 GLY A 270      12.882  27.977   2.242  1.00 56.70      C2   H  
ATOM   3791  N   MET A 271      10.578  25.917   3.251  1.00 51.40      C2   N  
ATOM   3792  CA  MET A 271      10.434  24.520   3.749  1.00 51.40      C2   C  
ATOM   3793  C   MET A 271       9.874  23.572   2.621  1.00 51.40      C2   C  
ATOM   3794  O   MET A 271       8.837  23.758   2.027  1.00 51.40      C2   O  
ATOM   3795  CB  MET A 271       9.522  24.476   5.062  1.00 51.40      C2   C  
ATOM   3796  CG  MET A 271       9.339  23.101   5.666  1.00 51.40      C2   C  
ATOM   3797  SD  MET A 271      10.950  22.433   6.276  1.00 51.40      C2   S  
ATOM   3798  CE  MET A 271      11.379  23.776   7.523  1.00 51.40      C2   C  
ATOM   3799  H   MET A 271       9.937  26.670   3.459  1.00 51.40      C2   H  
ATOM   3800  HA  MET A 271      11.389  24.128   4.101  1.00 51.40      C2   H  
ATOM   3801  HB2 MET A 271       9.943  25.256   5.696  1.00 51.40      C2   H  
ATOM   3802  HB3 MET A 271       8.623  25.020   4.771  1.00 51.40      C2   H  
ATOM   3803  HG2 MET A 271       8.717  23.136   6.560  1.00 51.40      C2   H  
ATOM   3804  HG3 MET A 271       8.865  22.428   4.950  1.00 51.40      C2   H  
ATOM   3805  HE1 MET A 271      11.569  24.724   7.018  1.00 51.40      C2   H  
ATOM   3806  HE2 MET A 271      10.517  24.101   8.105  1.00 51.40      C2   H  
ATOM   3807  HE3 MET A 271      12.239  23.526   8.144  1.00 51.40      C2   H  
ATOM   3808  N   ILE A 272      10.630  22.509   2.286  1.00 49.33      C2   N  
ATOM   3809  CA  ILE A 272      10.189  21.377   1.569  1.00 49.33      C2   C  
ATOM   3810  C   ILE A 272      10.035  20.209   2.579  1.00 49.33      C2   C  
ATOM   3811  O   ILE A 272      10.822  20.058   3.512  1.00 49.33      C2   O  
ATOM   3812  CB  ILE A 272      11.237  20.919   0.474  1.00 49.33      C2   C  
ATOM   3813  CG1 ILE A 272      11.258  22.007  -0.620  1.00 49.33      C2   C  
ATOM   3814  CG2 ILE A 272      10.850  19.589  -0.280  1.00 49.33      C2   C  
ATOM   3815  CD1 ILE A 272      11.901  21.734  -1.957  1.00 49.33      C2   C  
ATOM   3816  H   ILE A 272      11.503  22.425   2.788  1.00 49.33      C2   H  
ATOM   3817  HA  ILE A 272       9.244  21.445   1.030  1.00 49.33      C2   H  
ATOM   3818  HB  ILE A 272      12.163  20.860   1.046  1.00 49.33      C2   H  
ATOM   3819 HG12 ILE A 272      10.270  22.408  -0.847  1.00 49.33      C2   H  
ATOM   3820 HG13 ILE A 272      11.766  22.836  -0.128  1.00 49.33      C2   H  
ATOM   3821 HG21 ILE A 272       9.810  19.687  -0.592  1.00 49.33      C2   H  
ATOM   3822 HG22 ILE A 272      11.449  19.243  -1.122  1.00 49.33      C2   H  
ATOM   3823 HG23 ILE A 272      10.883  18.731   0.391  1.00 49.33      C2   H  
ATOM   3824 HD11 ILE A 272      11.308  21.080  -2.595  1.00 49.33      C2   H  
ATOM   3825 HD12 ILE A 272      12.032  22.669  -2.502  1.00 49.33      C2   H  
ATOM   3826 HD13 ILE A 272      12.873  21.252  -1.856  1.00 49.33      C2   H  
ATOM   3827  N   ILE A 273       8.926  19.463   2.408  1.00 49.78      C2   N  
ATOM   3828  CA  ILE A 273       8.714  18.199   3.106  1.00 49.78      C2   C  
ATOM   3829  C   ILE A 273       8.978  17.107   2.009  1.00 49.78      C2   C  
ATOM   3830  O   ILE A 273       8.297  17.130   0.961  1.00 49.78      C2   O  
ATOM   3831  CB  ILE A 273       7.196  18.056   3.527  1.00 49.78      C2   C  
ATOM   3832  CG1 ILE A 273       6.590  19.381   3.985  1.00 49.78      C2   C  
ATOM   3833  CG2 ILE A 273       6.847  16.887   4.484  1.00 49.78      C2   C  
ATOM   3834  CD1 ILE A 273       7.164  20.090   5.239  1.00 49.78      C2   C  
ATOM   3835  H   ILE A 273       8.234  19.771   1.740  1.00 49.78      C2   H  
ATOM   3836  HA  ILE A 273       9.351  18.052   3.978  1.00 49.78      C2   H  
ATOM   3837  HB  ILE A 273       6.581  17.767   2.675  1.00 49.78      C2   H  
ATOM   3838 HG12 ILE A 273       6.580  20.029   3.108  1.00 49.78      C2   H  
ATOM   3839 HG13 ILE A 273       5.524  19.201   4.126  1.00 49.78      C2   H  
ATOM   3840 HG21 ILE A 273       5.807  16.643   4.697  1.00 49.78      C2   H  
ATOM   3841 HG22 ILE A 273       7.241  16.064   3.889  1.00 49.78      C2   H  
ATOM   3842 HG23 ILE A 273       7.502  16.990   5.349  1.00 49.78      C2   H  
ATOM   3843 HD11 ILE A 273       8.236  20.197   5.076  1.00 49.78      C2   H  
ATOM   3844 HD12 ILE A 273       6.675  21.055   5.370  1.00 49.78      C2   H  
ATOM   3845 HD13 ILE A 273       7.048  19.534   6.169  1.00 49.78      C2   H  
ATOM   3846  N   GLH A 274       9.866  16.152   2.205  1.00 54.80      C2   N  
ATOM   3847  CA  GLH A 274      10.256  15.045   1.324  1.00 54.80      C2   C  
ATOM   3848  C   GLH A 274       9.674  13.760   1.891  1.00 54.80      C2   C  
ATOM   3849  O   GLH A 274       9.586  13.648   3.150  1.00 54.80      C2   O  
ATOM   3850  CB  GLH A 274      11.780  15.015   1.251  1.00 54.80      C2   C  
ATOM   3851  CG  GLH A 274      12.345  13.994   0.169  1.00 54.80      C2   C  
ATOM   3852  CD  GLH A 274      13.832  14.144  -0.070  1.00 54.80      C2   C  
ATOM   3853  OE1 GLH A 274      14.359  15.222  -0.422  1.00 54.80      C2   O  
ATOM   3854  OE2 GLH A 274      14.666  13.074   0.317  1.00 54.80      C2   O  
ATOM   3855  H   GLH A 274      10.480  16.130   3.007  1.00 54.80      C2   H  
ATOM   3856  HA  GLH A 274       9.834  15.328   0.359  1.00 54.80      C2   H  
ATOM   3857  HB2 GLH A 274      12.109  16.036   1.053  1.00 54.80      C2   H  
ATOM   3858  HB3 GLH A 274      12.272  14.688   2.166  1.00 54.80      C2   H  
ATOM   3859  HG2 GLH A 274      12.199  12.973   0.521  1.00 54.80      C2   H  
ATOM   3860  HG3 GLH A 274      11.774  14.141  -0.748  1.00 54.80      C2   H  
ATOM   3861  HE2 GLH A 274      15.534  13.323  -0.011  1.00 54.80      C2   H  
ATOM   3862  N   HIS A 275       9.012  12.941   1.117  1.00 54.98      C2   N  
ATOM   3863  CA  HIS A 275       8.189  11.824   1.635  1.00 54.98      C2   C  
ATOM   3864  C   HIS A 275       7.924  10.788   0.586  1.00 54.98      C2   C  
ATOM   3865  O   HIS A 275       8.219  10.921  -0.622  1.00 54.98      C2   O  
ATOM   3866  CB  HIS A 275       6.881  12.431   2.205  1.00 54.98      C2   C  
ATOM   3867  CG  HIS A 275       5.876  13.109   1.282  1.00 54.98      C2   C  
ATOM   3868  CD2 HIS A 275       5.910  14.270   0.501  1.00 54.98      C2   C  
ATOM   3869  ND1 HIS A 275       4.554  12.665   1.049  1.00 54.98      C2   N  
ATOM   3870  CE1 HIS A 275       3.901  13.442   0.167  1.00 54.98      C2   C  
ATOM   3871  NE2 HIS A 275       4.616  14.512  -0.165  1.00 54.98      C2   N  
ATOM   3872  H   HIS A 275       8.975  13.093   0.119  1.00 54.98      C2   H  
ATOM   3873  HA  HIS A 275       8.807  11.368   2.408  1.00 54.98      C2   H  
ATOM   3874  HB2 HIS A 275       6.288  11.588   2.559  1.00 54.98      C2   H  
ATOM   3875  HB3 HIS A 275       7.035  13.054   3.087  1.00 54.98      C2   H  
ATOM   3876  HD1 HIS A 275       4.032  11.976   1.573  1.00 54.98      C2   H  
ATOM   3877  HD2 HIS A 275       6.681  15.016   0.377  1.00 54.98      C2   H  
ATOM   3878  HE1 HIS A 275       2.906  13.245  -0.204  1.00 54.98      C2   H  
ATOM   3879  N   GLU A 276       7.526   9.568   1.078  1.00 63.15      C2   N  
ATOM   3880  CA  GLU A 276       7.212   8.355   0.363  1.00 63.15      C2   C  
ATOM   3881  C   GLU A 276       6.113   8.498  -0.632  1.00 63.15      C2   C  
ATOM   3882  O   GLU A 276       5.059   9.136  -0.315  1.00 63.15      C2   O  
ATOM   3883  CB  GLU A 276       7.073   7.228   1.400  1.00 63.15      C2   C  
ATOM   3884  CG  GLU A 276       6.847   5.864   0.691  1.00 63.15      C2   C  
ATOM   3885  CD  GLU A 276       7.012   4.613   1.562  1.00 63.15      C2   C  
ATOM   3886  OE1 GLU A 276       7.253   3.480   1.038  1.00 63.15      C2   O  
ATOM   3887  OE2 GLU A 276       6.799   4.815   2.777  1.00 63.15      C2   O  
ATOM   3888  H   GLU A 276       7.415   9.626   2.081  1.00 63.15      C2   H  
ATOM   3889  HA  GLU A 276       8.132   8.147  -0.183  1.00 63.15      C2   H  
ATOM   3890  HB2 GLU A 276       8.050   7.257   1.883  1.00 63.15      C2   H  
ATOM   3891  HB3 GLU A 276       6.273   7.333   2.133  1.00 63.15      C2   H  
ATOM   3892  HG2 GLU A 276       5.800   5.957   0.404  1.00 63.15      C2   H  
ATOM   3893  HG3 GLU A 276       7.456   5.890  -0.213  1.00 63.15      C2   H  
ATOM   3894  N   GLY A 277       6.329   7.948  -1.815  1.00 63.97      C2   N  
ATOM   3895  CA  GLY A 277       5.351   7.865  -2.872  1.00 63.97      C2   C  
ATOM   3896  C   GLY A 277       5.434   6.510  -3.586  1.00 63.97      C2   C  
ATOM   3897  O   GLY A 277       6.332   5.729  -3.180  1.00 63.97      C2   O  
ATOM   3898  H   GLY A 277       7.022   7.213  -1.848  1.00 63.97      C2   H  
ATOM   3899  HA2 GLY A 277       4.308   8.084  -2.643  1.00 63.97      C2   H  
ATOM   3900  HA3 GLY A 277       5.543   8.706  -3.538  1.00 63.97      C2   H  
ATOM   3901  N   ASP A 278       4.548   6.126  -4.571  1.00 69.65      C2   N  
ATOM   3902  CA  ASP A 278       4.638   4.868  -5.298  1.00 69.65      C2   C  
ATOM   3903  C   ASP A 278       5.813   4.914  -6.299  1.00 69.65      C2   C  
ATOM   3904  O   ASP A 278       5.992   6.025  -6.756  1.00 69.65      C2   O  
ATOM   3905  CB  ASP A 278       3.322   4.603  -6.072  1.00 69.65      C2   C  
ATOM   3906  CG  ASP A 278       2.883   5.700  -7.107  1.00 69.65      C2   C  
ATOM   3907  OD1 ASP A 278       2.726   6.855  -6.691  1.00 69.65      C2   O  
ATOM   3908  OD2 ASP A 278       2.411   5.330  -8.198  1.00 69.65      C2   O  
ATOM   3909  H   ASP A 278       3.793   6.724  -4.877  1.00 69.65      C2   H  
ATOM   3910  HA  ASP A 278       4.906   4.124  -4.549  1.00 69.65      C2   H  
ATOM   3911  HB2 ASP A 278       3.347   3.615  -6.531  1.00 69.65      C2   H  
ATOM   3912  HB3 ASP A 278       2.462   4.505  -5.409  1.00 69.65      C2   H  
ATOM   3913  N   ARG A 279       6.569   3.794  -6.633  1.00 64.96      C2   N  
ATOM   3914  CA  ARG A 279       7.643   3.831  -7.619  1.00 64.96      C2   C  
ATOM   3915  C   ARG A 279       6.950   3.674  -9.019  1.00 64.96      C2   C  
ATOM   3916  O   ARG A 279       6.148   2.731  -9.162  1.00 64.96      C2   O  
ATOM   3917  CB  ARG A 279       8.561   2.609  -7.362  1.00 64.96      C2   C  
ATOM   3918  CG  ARG A 279       9.901   2.613  -8.186  1.00 64.96      C2   C  
ATOM   3919  CD  ARG A 279      10.758   1.335  -8.076  1.00 64.96      C2   C  
ATOM   3920  NE  ARG A 279      11.050   1.136  -6.625  1.00 64.96      C2   N  
ATOM   3921  CZ  ARG A 279      10.337   0.357  -5.781  1.00 64.96      C2   C  
ATOM   3922  NH1 ARG A 279       9.487  -0.535  -6.189  1.00 64.96      C2   N  
ATOM   3923  NH2 ARG A 279      10.513   0.565  -4.534  1.00 64.96      C2   N  
ATOM   3924  H   ARG A 279       6.423   2.895  -6.196  1.00 64.96      C2   H  
ATOM   3925  HA  ARG A 279       8.143   4.765  -7.362  1.00 64.96      C2   H  
ATOM   3926  HB2 ARG A 279       8.869   2.698  -6.320  1.00 64.96      C2   H  
ATOM   3927  HB3 ARG A 279       7.937   1.718  -7.434  1.00 64.96      C2   H  
ATOM   3928  HG2 ARG A 279       9.777   2.730  -9.263  1.00 64.96      C2   H  
ATOM   3929  HG3 ARG A 279      10.478   3.503  -7.933  1.00 64.96      C2   H  
ATOM   3930  HD2 ARG A 279      10.276   0.447  -8.486  1.00 64.96      C2   H  
ATOM   3931  HD3 ARG A 279      11.707   1.485  -8.591  1.00 64.96      C2   H  
ATOM   3932  HE  ARG A 279      11.713   1.784  -6.224  1.00 64.96      C2   H  
ATOM   3933 HH11 ARG A 279       8.909  -1.092  -5.575  1.00 64.96      C2   H  
ATOM   3934 HH12 ARG A 279       9.637  -0.977  -7.085  1.00 64.96      C2   H  
ATOM   3935 HH21 ARG A 279      10.981   1.394  -4.195  1.00 64.96      C2   H  
ATOM   3936 HH22 ARG A 279       9.955   0.036  -3.880  1.00 64.96      C2   H  
ATOM   3937  N   PRO A 280       7.253   4.586 -10.007  1.00 70.10      C2   N  
ATOM   3938  CA  PRO A 280       6.565   4.679 -11.297  1.00 70.10      C2   C  
ATOM   3939  C   PRO A 280       6.658   3.359 -12.116  1.00 70.10      C2   C  
ATOM   3940  O   PRO A 280       7.668   2.676 -12.090  1.00 70.10      C2   O  
ATOM   3941  CB  PRO A 280       7.149   5.918 -11.986  1.00 70.10      C2   C  
ATOM   3942  CG  PRO A 280       8.442   6.287 -11.223  1.00 70.10      C2   C  
ATOM   3943  CD  PRO A 280       8.144   5.759  -9.833  1.00 70.10      C2   C  
ATOM   3944  HA  PRO A 280       5.545   4.892 -10.979  1.00 70.10      C2   H  
ATOM   3945  HB2 PRO A 280       7.477   5.834 -13.022  1.00 70.10      C2   H  
ATOM   3946  HB3 PRO A 280       6.447   6.752 -11.960  1.00 70.10      C2   H  
ATOM   3947  HG2 PRO A 280       9.237   5.656 -11.622  1.00 70.10      C2   H  
ATOM   3948  HG3 PRO A 280       8.723   7.338 -11.282  1.00 70.10      C2   H  
ATOM   3949  HD2 PRO A 280       9.046   5.495  -9.282  1.00 70.10      C2   H  
ATOM   3950  HD3 PRO A 280       7.600   6.456  -9.195  1.00 70.10      C2   H  
ATOM   3951  N   SER A 281       5.572   3.085 -12.846  1.00 27.91      C2   N  
ATOM   3952  CA  SER A 281       5.496   1.885 -13.673  1.00 28.04      C2   C  
ATOM   3953  C   SER A 281       5.575   0.576 -12.892  1.00 26.58      C2   C  
ATOM   3954  O   SER A 281       6.313  -0.345 -13.205  1.00 27.10      C2   O  
ATOM   3955  CB  SER A 281       6.496   1.876 -14.868  1.00  0.00      C2   C  
ATOM   3956  OG  SER A 281       6.087   0.979 -15.875  1.00  0.00      C2   O  
ATOM   3957  H   SER A 281       4.745   3.648 -12.711  1.00 27.91      C2   H  
ATOM   3958  HA  SER A 281       4.469   1.898 -14.039  1.00 28.04      C2   H  
ATOM   3959  HB2 SER A 281       6.735   2.832 -15.335  1.00  0.00      C2   H  
ATOM   3960  HB3 SER A 281       7.492   1.664 -14.479  1.00  0.00      C2   H  
ATOM   3961  HG  SER A 281       6.792   0.494 -16.309  1.00  0.00      C2   H  
ATOM   3962  N   SER A 282       4.789   0.569 -11.801  1.00 25.98      C2   N  
ATOM   3963  CA  SER A 282       4.927  -0.322 -10.652  1.00 25.98      C2   C  
ATOM   3964  C   SER A 282       4.768  -1.786 -11.091  1.00 25.98      C2   C  
ATOM   3965  O   SER A 282       3.850  -2.148 -11.768  1.00 25.98      C2   O  
ATOM   3966  CB  SER A 282       3.985  -0.072  -9.422  1.00 25.98      C2   C  
ATOM   3967  OG  SER A 282       4.395  -0.670  -8.168  1.00 25.98      C2   O  
ATOM   3968  H   SER A 282       4.004   1.190 -11.663  1.00 25.98      C2   H  
ATOM   3969  HA  SER A 282       5.914  -0.143 -10.227  1.00 25.98      C2   H  
ATOM   3970  HB2 SER A 282       4.001   1.011  -9.293  1.00 25.98      C2   H  
ATOM   3971  HB3 SER A 282       2.951  -0.247  -9.718  1.00 25.98      C2   H  
ATOM   3972  HG  SER A 282       3.874  -0.240  -7.484  1.00 25.98      C2   H  
ATOM   3973  N   LYS A 283       5.736  -2.648 -10.647  1.00 27.45      C2   N  
ATOM   3974  CA  LYS A 283       5.713  -4.084 -10.951  1.00 27.45      C2   C  
ATOM   3975  C   LYS A 283       5.150  -4.864  -9.789  1.00 27.45      C2   C  
ATOM   3976  O   LYS A 283       5.894  -5.500  -9.019  1.00 27.45      C2   O  
ATOM   3977  CB  LYS A 283       7.133  -4.480 -11.409  1.00  0.00      C2   C  
ATOM   3978  CG  LYS A 283       7.757  -3.667 -12.584  1.00  0.00      C2   C  
ATOM   3979  CD  LYS A 283       7.049  -3.814 -13.958  1.00  0.00      C2   C  
ATOM   3980  CE  LYS A 283       7.678  -2.869 -14.954  1.00  0.00      C2   C  
ATOM   3981  NZ  LYS A 283       7.009  -2.956 -16.318  1.00  0.00      C2   N  
ATOM   3982  H   LYS A 283       6.553  -2.315 -10.155  1.00 27.45      C2   H  
ATOM   3983  HA  LYS A 283       5.124  -4.352 -11.828  1.00 27.45      C2   H  
ATOM   3984  HB2 LYS A 283       7.850  -4.416 -10.591  1.00  0.00      C2   H  
ATOM   3985  HB3 LYS A 283       7.071  -5.546 -11.624  1.00  0.00      C2   H  
ATOM   3986  HG2 LYS A 283       7.796  -2.625 -12.265  1.00  0.00      C2   H  
ATOM   3987  HG3 LYS A 283       8.809  -3.953 -12.603  1.00  0.00      C2   H  
ATOM   3988  HD2 LYS A 283       7.208  -4.848 -14.264  1.00  0.00      C2   H  
ATOM   3989  HD3 LYS A 283       5.977  -3.617 -13.955  1.00  0.00      C2   H  
ATOM   3990  HE2 LYS A 283       7.600  -1.857 -14.559  1.00  0.00      C2   H  
ATOM   3991  HE3 LYS A 283       8.732  -3.094 -15.113  1.00  0.00      C2   H  
ATOM   3992  HZ1 LYS A 283       7.402  -2.311 -16.988  1.00  0.00      C2   H  
ATOM   3993  HZ2 LYS A 283       7.046  -3.899 -16.679  1.00  0.00      C2   H  
ATOM   3994  HZ3 LYS A 283       6.047  -2.675 -16.196  1.00  0.00      C2   H  
ATOM   3995  N   THR A 284       3.872  -4.635  -9.487  1.00 23.66      C2   N  
ATOM   3996  CA  THR A 284       3.179  -5.168  -8.306  1.00 23.66      C2   C  
ATOM   3997  C   THR A 284       1.783  -4.489  -8.252  1.00 23.66      C2   C  
ATOM   3998  O   THR A 284       1.713  -3.384  -8.797  1.00 23.66      C2   O  
ATOM   3999  CB  THR A 284       3.878  -5.076  -6.892  1.00  0.00      C2   C  
ATOM   4000  CG2 THR A 284       4.255  -3.666  -6.534  1.00  0.00      C2   C  
ATOM   4001  OG1 THR A 284       3.224  -5.519  -5.692  1.00  0.00      C2   O  
ATOM   4002  H   THR A 284       3.422  -3.791  -9.813  1.00 23.66      C2   H  
ATOM   4003  HA  THR A 284       3.116  -6.216  -8.600  1.00 23.66      C2   H  
ATOM   4004  HB  THR A 284       4.699  -5.787  -6.802  1.00  0.00      C2   H  
ATOM   4005  HG1 THR A 284       2.620  -6.243  -5.874  1.00  0.00      C2   H  
ATOM   4006 HG21 THR A 284       4.754  -3.549  -5.572  1.00  0.00      C2   H  
ATOM   4007 HG22 THR A 284       4.980  -3.335  -7.278  1.00  0.00      C2   H  
ATOM   4008 HG23 THR A 284       3.388  -3.023  -6.379  1.00  0.00      C2   H  
ATOM   4009  N   GLU A 285       0.723  -5.065  -7.645  1.00 25.84      C2   N  
ATOM   4010  CA  GLU A 285      -0.509  -4.322  -7.341  1.00 25.84      C2   C  
ATOM   4011  C   GLU A 285      -0.321  -3.295  -6.213  1.00 25.84      C2   C  
ATOM   4012  O   GLU A 285      -1.181  -2.456  -6.104  1.00 25.84      C2   O  
ATOM   4013  CB  GLU A 285      -1.547  -5.476  -7.056  1.00  0.00      C2   C  
ATOM   4014  CG  GLU A 285      -2.948  -5.037  -6.483  1.00  0.00      C2   C  
ATOM   4015  CD  GLU A 285      -3.801  -6.138  -5.960  1.00  0.00      C2   C  
ATOM   4016  OE1 GLU A 285      -3.459  -7.345  -6.090  1.00  0.00      C2   O  
ATOM   4017  OE2 GLU A 285      -4.849  -5.856  -5.375  1.00  0.00      C2   O  
ATOM   4018  H   GLU A 285       0.867  -5.888  -7.078  1.00 25.84      C2   H  
ATOM   4019  HA  GLU A 285      -0.827  -3.807  -8.247  1.00 25.84      C2   H  
ATOM   4020  HB2 GLU A 285      -1.839  -5.949  -7.993  1.00  0.00      C2   H  
ATOM   4021  HB3 GLU A 285      -1.107  -6.326  -6.536  1.00  0.00      C2   H  
ATOM   4022  HG2 GLU A 285      -2.847  -4.408  -5.599  1.00  0.00      C2   H  
ATOM   4023  HG3 GLU A 285      -3.489  -4.484  -7.252  1.00  0.00      C2   H  
ATOM   4024  N   ILE A 286       0.702  -3.352  -5.332  1.00 22.73      C2   N  
ATOM   4025  CA  ILE A 286       1.074  -2.350  -4.291  1.00 22.73      C2   C  
ATOM   4026  C   ILE A 286       2.233  -2.900  -3.464  1.00 22.73      C2   C  
ATOM   4027  O   ILE A 286       2.128  -4.117  -3.164  1.00 22.73      C2   O  
ATOM   4028  CB  ILE A 286      -0.117  -1.861  -3.312  1.00  0.00      C2   C  
ATOM   4029  CG1 ILE A 286       0.284  -0.660  -2.395  1.00  0.00      C2   C  
ATOM   4030  CG2 ILE A 286      -0.919  -2.900  -2.447  1.00  0.00      C2   C  
ATOM   4031  CD1 ILE A 286      -0.936   0.013  -1.654  1.00  0.00      C2   C  
ATOM   4032  H   ILE A 286       1.414  -4.062  -5.434  1.00 22.73      C2   H  
ATOM   4033  HA  ILE A 286       1.298  -1.397  -4.771  1.00 22.73      C2   H  
ATOM   4034  HB  ILE A 286      -0.880  -1.468  -3.985  1.00  0.00      C2   H  
ATOM   4035 HG12 ILE A 286       0.964  -1.063  -1.644  1.00  0.00      C2   H  
ATOM   4036 HG13 ILE A 286       0.800   0.107  -2.973  1.00  0.00      C2   H  
ATOM   4037 HG21 ILE A 286      -0.163  -3.383  -1.829  1.00  0.00      C2   H  
ATOM   4038 HG22 ILE A 286      -1.748  -2.505  -1.859  1.00  0.00      C2   H  
ATOM   4039 HG23 ILE A 286      -1.287  -3.753  -3.018  1.00  0.00      C2   H  
ATOM   4040 HD11 ILE A 286      -1.861  -0.456  -1.990  1.00  0.00      C2   H  
ATOM   4041 HD12 ILE A 286      -0.749  -0.253  -0.614  1.00  0.00      C2   H  
ATOM   4042 HD13 ILE A 286      -1.004   1.101  -1.682  1.00  0.00      C2   H  
ATOM   4043  N   GLU A 287       3.300  -2.120  -3.297  1.00 31.64      C2   N  
ATOM   4044  CA  GLU A 287       4.506  -2.568  -2.511  1.00 31.64      C2   C  
ATOM   4045  C   GLU A 287       4.229  -2.092  -1.063  1.00 31.64      C2   C  
ATOM   4046  O   GLU A 287       4.275  -0.868  -0.902  1.00 31.64      C2   O  
ATOM   4047  CB  GLU A 287       5.774  -1.959  -3.158  1.00  0.00      C2   C  
ATOM   4048  CG  GLU A 287       7.074  -2.354  -2.562  1.00  0.00      C2   C  
ATOM   4049  CD  GLU A 287       8.233  -1.765  -3.356  1.00  0.00      C2   C  
ATOM   4050  OE1 GLU A 287       8.701  -2.417  -4.311  1.00  0.00      C2   O  
ATOM   4051  OE2 GLU A 287       8.790  -0.768  -2.841  1.00  0.00      C2   O  
ATOM   4052  H   GLU A 287       3.271  -1.201  -3.715  1.00 31.64      C2   H  
ATOM   4053  HA  GLU A 287       4.555  -3.650  -2.384  1.00 31.64      C2   H  
ATOM   4054  HB2 GLU A 287       5.867  -2.391  -4.154  1.00  0.00      C2   H  
ATOM   4055  HB3 GLU A 287       5.745  -0.880  -3.315  1.00  0.00      C2   H  
ATOM   4056  HG2 GLU A 287       7.129  -2.120  -1.499  1.00  0.00      C2   H  
ATOM   4057  HG3 GLU A 287       7.156  -3.427  -2.733  1.00  0.00      C2   H  
ATOM   4058  N   MET A 288       3.976  -3.045  -0.203  1.00 26.19      C2   N  
ATOM   4059  CA  MET A 288       3.577  -2.778   1.207  1.00 26.19      C2   C  
ATOM   4060  C   MET A 288       3.835  -4.093   2.001  1.00 26.19      C2   C  
ATOM   4061  O   MET A 288       3.106  -5.108   1.878  1.00 26.19      C2   O  
ATOM   4062  CB  MET A 288       2.176  -2.231   1.328  1.00  0.00      C2   C  
ATOM   4063  CG  MET A 288       1.077  -3.178   0.819  1.00  0.00      C2   C  
ATOM   4064  SD  MET A 288      -0.532  -2.406   0.866  1.00  0.00      C2   S  
ATOM   4065  CE  MET A 288      -1.606  -3.925   0.751  1.00  0.00      C2   C  
ATOM   4066  H   MET A 288       4.205  -4.015  -0.367  1.00 26.19      C2   H  
ATOM   4067  HA  MET A 288       4.286  -2.010   1.517  1.00 26.19      C2   H  
ATOM   4068  HB2 MET A 288       1.965  -1.814   2.313  1.00  0.00      C2   H  
ATOM   4069  HB3 MET A 288       2.148  -1.338   0.704  1.00  0.00      C2   H  
ATOM   4070  HG2 MET A 288       1.400  -3.521  -0.164  1.00  0.00      C2   H  
ATOM   4071  HG3 MET A 288       1.049  -3.939   1.599  1.00  0.00      C2   H  
ATOM   4072  HE1 MET A 288      -1.351  -4.762   1.400  1.00  0.00      C2   H  
ATOM   4073  HE2 MET A 288      -2.679  -3.768   0.862  1.00  0.00      C2   H  
ATOM   4074  HE3 MET A 288      -1.596  -4.439  -0.211  1.00  0.00      C2   H  
ATOM   4075  N   ASP A 289       4.924  -3.996   2.779  1.00 25.44      C2   N  
ATOM   4076  CA  ASP A 289       5.535  -5.096   3.536  1.00 25.44      C2   C  
ATOM   4077  C   ASP A 289       6.085  -6.205   2.698  1.00 25.44      C2   C  
ATOM   4078  O   ASP A 289       5.929  -7.350   3.043  1.00 25.44      C2   O  
ATOM   4079  CB  ASP A 289       4.866  -5.477   4.813  1.00  0.00      C2   C  
ATOM   4080  CG  ASP A 289       4.459  -4.364   5.691  1.00  0.00      C2   C  
ATOM   4081  OD1 ASP A 289       3.367  -3.797   5.463  1.00  0.00      C2   O  
ATOM   4082  OD2 ASP A 289       5.176  -4.042   6.673  1.00  0.00      C2   O  
ATOM   4083  H   ASP A 289       5.456  -3.141   2.864  1.00 25.44      C2   H  
ATOM   4084  HA  ASP A 289       6.470  -4.671   3.902  1.00 25.44      C2   H  
ATOM   4085  HB2 ASP A 289       4.028  -6.111   4.522  1.00  0.00      C2   H  
ATOM   4086  HB3 ASP A 289       5.545  -6.136   5.354  1.00  0.00      C2   H  
ATOM   4087  N   GLY A 290       6.593  -5.812   1.477  1.00 10.84      C2   N  
ATOM   4088  CA  GLY A 290       6.908  -6.562   0.313  1.00 10.86      C2   C  
ATOM   4089  C   GLY A 290       5.928  -6.269  -0.756  1.00 11.95      C2   C  
ATOM   4090  O   GLY A 290       4.947  -5.629  -0.555  1.00 11.05      C2   O  
ATOM   4091  H   GLY A 290       6.574  -4.832   1.234  1.00 10.84      C2   H  
ATOM   4092  HA2 GLY A 290       7.864  -6.337  -0.158  1.00 10.86      C2   H  
ATOM   4093  HA3 GLY A 290       6.970  -7.649   0.366  1.00 10.86      C2   H  
ATOM   4094  N   LYS A 291       6.229  -6.715  -2.005  1.00 12.97      C2   N  
ATOM   4095  CA  LYS A 291       5.350  -6.551  -3.135  1.00 13.63      C2   C  
ATOM   4096  C   LYS A 291       4.082  -7.465  -2.979  1.00 13.95      C2   C  
ATOM   4097  O   LYS A 291       4.339  -8.569  -2.570  1.00 13.09      C2   O  
ATOM   4098  CB  LYS A 291       6.181  -6.871  -4.345  1.00  0.00      C2   C  
ATOM   4099  CG  LYS A 291       7.192  -5.779  -4.717  1.00  0.00      C2   C  
ATOM   4100  CD  LYS A 291       7.912  -6.022  -6.056  1.00  0.00      C2   C  
ATOM   4101  CE  LYS A 291       8.558  -4.737  -6.645  1.00  0.00      C2   C  
ATOM   4102  NZ  LYS A 291       9.685  -4.156  -5.859  1.00  0.00      C2   N  
ATOM   4103  H   LYS A 291       6.937  -7.435  -2.041  1.00 12.97      C2   H  
ATOM   4104  HA  LYS A 291       5.078  -5.497  -3.191  1.00 13.63      C2   H  
ATOM   4105  HB2 LYS A 291       6.648  -7.825  -4.100  1.00  0.00      C2   H  
ATOM   4106  HB3 LYS A 291       5.602  -6.915  -5.267  1.00  0.00      C2   H  
ATOM   4107  HG2 LYS A 291       6.660  -4.829  -4.684  1.00  0.00      C2   H  
ATOM   4108  HG3 LYS A 291       7.892  -5.595  -3.902  1.00  0.00      C2   H  
ATOM   4109  HD2 LYS A 291       8.792  -6.659  -5.974  1.00  0.00      C2   H  
ATOM   4110  HD3 LYS A 291       7.249  -6.515  -6.767  1.00  0.00      C2   H  
ATOM   4111  HE2 LYS A 291       9.012  -5.192  -7.526  1.00  0.00      C2   H  
ATOM   4112  HE3 LYS A 291       7.868  -3.953  -6.956  1.00  0.00      C2   H  
ATOM   4113  HZ1 LYS A 291       9.357  -3.537  -5.132  1.00  0.00      C2   H  
ATOM   4114  HZ2 LYS A 291      10.241  -4.894  -5.450  1.00  0.00      C2   H  
ATOM   4115  HZ3 LYS A 291      10.302  -3.696  -6.513  1.00  0.00      C2   H  
ATOM   4116  N   VAL A 292       2.853  -6.933  -3.293  1.00 13.61      C2   N  
ATOM   4117  CA  VAL A 292       1.619  -7.672  -3.414  1.00 15.42      C2   C  
ATOM   4118  C   VAL A 292       1.666  -8.364  -4.808  1.00 16.13      C2   C  
ATOM   4119  O   VAL A 292       1.449  -7.814  -5.871  1.00 16.57      C2   O  
ATOM   4120  CB  VAL A 292       0.307  -6.935  -3.164  1.00  0.00      C2   C  
ATOM   4121  CG1 VAL A 292      -0.956  -7.657  -3.671  1.00  0.00      C2   C  
ATOM   4122  CG2 VAL A 292       0.225  -6.491  -1.705  1.00  0.00      C2   C  
ATOM   4123  H   VAL A 292       2.894  -6.037  -3.757  1.00 13.61      C2   H  
ATOM   4124  HA  VAL A 292       1.697  -8.384  -2.591  1.00 15.42      C2   H  
ATOM   4125  HB  VAL A 292       0.259  -6.002  -3.725  1.00  0.00      C2   H  
ATOM   4126 HG11 VAL A 292      -1.879  -7.092  -3.546  1.00  0.00      C2   H  
ATOM   4127 HG12 VAL A 292      -0.802  -8.057  -4.673  1.00  0.00      C2   H  
ATOM   4128 HG13 VAL A 292      -0.970  -8.560  -3.060  1.00  0.00      C2   H  
ATOM   4129 HG21 VAL A 292       0.372  -7.284  -0.971  1.00  0.00      C2   H  
ATOM   4130 HG22 VAL A 292       0.943  -5.676  -1.619  1.00  0.00      C2   H  
ATOM   4131 HG23 VAL A 292      -0.788  -6.102  -1.599  1.00  0.00      C2   H  
ATOM   4132  N   VAL A 293       2.106  -9.618  -4.647  1.00 16.81      C2   N  
ATOM   4133  CA  VAL A 293       2.185 -10.588  -5.762  1.00 18.07      C2   C  
ATOM   4134  C   VAL A 293       1.680 -11.949  -5.268  1.00 19.28      C2   C  
ATOM   4135  O   VAL A 293       1.850 -12.272  -4.081  1.00 18.73      C2   O  
ATOM   4136  CB  VAL A 293       3.639 -10.664  -6.278  1.00  0.00      C2   C  
ATOM   4137  CG1 VAL A 293       4.119  -9.368  -6.891  1.00  0.00      C2   C  
ATOM   4138  CG2 VAL A 293       4.644 -11.208  -5.248  1.00  0.00      C2   C  
ATOM   4139  H   VAL A 293       2.389 -10.064  -3.786  1.00 16.81      C2   H  
ATOM   4140  HA  VAL A 293       1.639 -10.260  -6.647  1.00 18.07      C2   H  
ATOM   4141  HB  VAL A 293       3.686 -11.382  -7.097  1.00  0.00      C2   H  
ATOM   4142 HG11 VAL A 293       5.072  -9.570  -7.380  1.00  0.00      C2   H  
ATOM   4143 HG12 VAL A 293       3.622  -8.931  -7.757  1.00  0.00      C2   H  
ATOM   4144 HG13 VAL A 293       4.146  -8.639  -6.081  1.00  0.00      C2   H  
ATOM   4145 HG21 VAL A 293       4.458 -12.212  -4.868  1.00  0.00      C2   H  
ATOM   4146 HG22 VAL A 293       5.585 -11.253  -5.796  1.00  0.00      C2   H  
ATOM   4147 HG23 VAL A 293       4.630 -10.556  -4.375  1.00  0.00      C2   H  
ATOM   4148  N   ASN A 294       1.098 -12.745  -6.183  1.00 19.79      C2   N  
ATOM   4149  CA  ASN A 294       0.959 -14.187  -5.951  1.00 19.71      C2   C  
ATOM   4150  C   ASN A 294       2.251 -14.842  -6.494  1.00 18.82      C2   C  
ATOM   4151  O   ASN A 294       2.839 -14.344  -7.493  1.00 18.97      C2   O  
ATOM   4152  CB  ASN A 294      -0.294 -14.832  -6.669  1.00  0.00      C2   C  
ATOM   4153  CG  ASN A 294      -1.624 -14.395  -6.177  1.00  0.00      C2   C  
ATOM   4154  ND2 ASN A 294      -2.080 -13.178  -6.478  1.00  0.00      C2   N  
ATOM   4155  OD1 ASN A 294      -2.325 -15.243  -5.637  1.00  0.00      C2   O  
ATOM   4156  H   ASN A 294       0.870 -12.414  -7.109  1.00 19.79      C2   H  
ATOM   4157  HA  ASN A 294       0.922 -14.452  -4.895  1.00 19.71      C2   H  
ATOM   4158  HB2 ASN A 294      -0.244 -14.680  -7.747  1.00  0.00      C2   H  
ATOM   4159  HB3 ASN A 294      -0.193 -15.903  -6.492  1.00  0.00      C2   H  
ATOM   4160 HD21 ASN A 294      -1.481 -12.607  -7.057  1.00  0.00      C2   H  
ATOM   4161 HD22 ASN A 294      -2.919 -12.838  -6.030  1.00  0.00      C2   H  
ATOM   4162  N   SER A 295       2.729 -15.930  -5.868  1.00 17.68      C2   N  
ATOM   4163  CA  SER A 295       3.910 -16.614  -6.275  1.00 17.27      C2   C  
ATOM   4164  C   SER A 295       3.832 -17.193  -7.692  1.00 17.35      C2   C  
ATOM   4165  O   SER A 295       4.834 -17.244  -8.433  1.00 16.46      C2   O  
ATOM   4166  CB  SER A 295       4.487 -17.449  -5.177  1.00  0.00      C2   C  
ATOM   4167  OG  SER A 295       3.718 -18.465  -4.786  1.00  0.00      C2   O  
ATOM   4168  H   SER A 295       2.238 -16.442  -5.150  1.00 17.68      C2   H  
ATOM   4169  HA  SER A 295       4.625 -15.795  -6.354  1.00 17.27      C2   H  
ATOM   4170  HB2 SER A 295       5.385 -17.890  -5.609  1.00  0.00      C2   H  
ATOM   4171  HB3 SER A 295       4.874 -16.843  -4.358  1.00  0.00      C2   H  
ATOM   4172  HG  SER A 295       3.875 -18.502  -3.839  1.00  0.00      C2   H  
ATOM   4173  N   HIS A 296       2.662 -17.663  -8.154  1.00 16.77      C2   N  
ATOM   4174  CA  HIS A 296       2.537 -18.254  -9.455  1.00 18.31      C2   C  
ATOM   4175  C   HIS A 296       2.566 -17.232 -10.619  1.00 19.35      C2   C  
ATOM   4176  O   HIS A 296       2.801 -17.630 -11.778  1.00 20.14      C2   O  
ATOM   4177  CB  HIS A 296       1.235 -19.071  -9.384  1.00  0.00      C2   C  
ATOM   4178  CG  HIS A 296      -0.031 -18.319  -9.161  1.00  0.00      C2   C  
ATOM   4179  CD2 HIS A 296      -0.881 -17.755 -10.041  1.00  0.00      C2   C  
ATOM   4180  ND1 HIS A 296      -0.715 -18.183  -7.963  1.00  0.00      C2   N  
ATOM   4181  CE1 HIS A 296      -1.843 -17.551  -8.195  1.00  0.00      C2   C  
ATOM   4182  NE2 HIS A 296      -2.033 -17.269  -9.503  1.00  0.00      C2   N  
ATOM   4183  H   HIS A 296       1.868 -17.530  -7.544  1.00 16.77      C2   H  
ATOM   4184  HA  HIS A 296       3.332 -18.936  -9.756  1.00 18.31      C2   H  
ATOM   4185  HB2 HIS A 296       1.198 -19.552 -10.362  1.00  0.00      C2   H  
ATOM   4186  HB3 HIS A 296       1.337 -19.910  -8.697  1.00  0.00      C2   H  
ATOM   4187  HD2 HIS A 296      -0.887 -17.761 -11.121  1.00  0.00      C2   H  
ATOM   4188  HE1 HIS A 296      -2.589 -17.282  -7.461  1.00  0.00      C2   H  
ATOM   4189  N   VAL A 297       2.299 -15.965 -10.330  1.00 19.87      C2   N  
ATOM   4190  CA  VAL A 297       2.212 -14.827 -11.283  1.00 20.84      C2   C  
ATOM   4191  C   VAL A 297       2.135 -13.547 -10.452  1.00 21.07      C2   C  
ATOM   4192  O   VAL A 297       1.225 -13.375  -9.602  1.00 20.98      C2   O  
ATOM   4193  CB  VAL A 297       1.012 -14.962 -12.266  1.00  0.00      C2   C  
ATOM   4194  CG1 VAL A 297      -0.395 -14.686 -11.814  1.00  0.00      C2   C  
ATOM   4195  CG2 VAL A 297       1.270 -14.174 -13.500  1.00  0.00      C2   C  
ATOM   4196  H   VAL A 297       2.171 -15.614  -9.392  1.00 19.87      C2   H  
ATOM   4197  HA  VAL A 297       3.137 -14.700 -11.846  1.00 20.84      C2   H  
ATOM   4198  HB  VAL A 297       0.986 -16.027 -12.497  1.00  0.00      C2   H  
ATOM   4199 HG11 VAL A 297      -0.640 -13.627 -11.730  1.00  0.00      C2   H  
ATOM   4200 HG12 VAL A 297      -1.109 -15.161 -12.487  1.00  0.00      C2   H  
ATOM   4201 HG13 VAL A 297      -0.432 -15.166 -10.835  1.00  0.00      C2   H  
ATOM   4202 HG21 VAL A 297       2.091 -14.551 -14.111  1.00  0.00      C2   H  
ATOM   4203 HG22 VAL A 297       0.357 -14.168 -14.094  1.00  0.00      C2   H  
ATOM   4204 HG23 VAL A 297       1.421 -13.095 -13.466  1.00  0.00      C2   H  
ATOM   4205  N   ASP A 298       2.966 -12.512 -10.804  1.00 20.39      C2   N  
ATOM   4206  CA  ASP A 298       2.894 -11.115 -10.306  1.00 21.04      C2   C  
ATOM   4207  C   ASP A 298       1.500 -10.460 -10.617  1.00 21.54      C2   C  
ATOM   4208  O   ASP A 298       1.074 -10.469 -11.780  1.00 20.68      C2   O  
ATOM   4209  CB  ASP A 298       4.007 -10.145 -10.670  1.00  0.00      C2   C  
ATOM   4210  CG  ASP A 298       5.449 -10.528 -10.343  1.00  0.00      C2   C  
ATOM   4211  OD1 ASP A 298       5.754 -11.720 -10.036  1.00  0.00      C2   O  
ATOM   4212  OD2 ASP A 298       6.252  -9.624 -10.439  1.00  0.00      C2   O  
ATOM   4213  H   ASP A 298       3.599 -12.686 -11.572  1.00 20.39      C2   H  
ATOM   4214  HA  ASP A 298       2.864 -11.185  -9.218  1.00 21.04      C2   H  
ATOM   4215  HB2 ASP A 298       3.982  -9.826 -11.712  1.00  0.00      C2   H  
ATOM   4216  HB3 ASP A 298       3.795  -9.240 -10.099  1.00  0.00      C2   H  
ATOM   4217  N   ASN A 299       1.003  -9.800  -9.575  1.00 22.34      C2   N  
ATOM   4218  CA  ASN A 299      -0.245  -9.065  -9.714  1.00 22.21      C2   C  
ATOM   4219  C   ASN A 299      -0.016  -7.824 -10.495  1.00 21.74      C2   C  
ATOM   4220  O   ASN A 299       1.103  -7.329 -10.436  1.00 22.03      C2   O  
ATOM   4221  CB  ASN A 299      -0.934  -8.789  -8.367  1.00  0.00      C2   C  
ATOM   4222  CG  ASN A 299      -1.139  -9.989  -7.418  1.00  0.00      C2   C  
ATOM   4223  ND2 ASN A 299      -1.769  -9.686  -6.333  1.00  0.00      C2   N  
ATOM   4224  OD1 ASN A 299      -0.796 -11.120  -7.640  1.00  0.00      C2   O  
ATOM   4225  H   ASN A 299       1.597  -9.620  -8.778  1.00 22.34      C2   H  
ATOM   4226  HA  ASN A 299      -0.970  -9.677 -10.251  1.00 22.21      C2   H  
ATOM   4227  HB2 ASN A 299      -0.300  -8.154  -7.747  1.00  0.00      C2   H  
ATOM   4228  HB3 ASN A 299      -1.880  -8.249  -8.409  1.00  0.00      C2   H  
ATOM   4229 HD21 ASN A 299      -2.034 -10.475  -5.761  1.00  0.00      C2   H  
ATOM   4230 HD22 ASN A 299      -2.175  -8.765  -6.252  1.00  0.00      C2   H  
ATOM   4231  N   PHE A 300      -1.014  -7.322 -11.206  1.00 20.52      C2   N  
ATOM   4232  CA  PHE A 300      -1.017  -6.228 -12.146  1.00 20.19      C2   C  
ATOM   4233  C   PHE A 300      -0.085  -6.427 -13.372  1.00 18.61      C2   C  
ATOM   4234  O   PHE A 300       0.080  -5.511 -14.176  1.00 17.48      C2   O  
ATOM   4235  CB  PHE A 300      -0.872  -4.861 -11.389  1.00  0.00      C2   C  
ATOM   4236  CG  PHE A 300      -2.127  -4.217 -10.881  1.00  0.00      C2   C  
ATOM   4237  CD1 PHE A 300      -2.150  -2.805 -10.623  1.00  0.00      C2   C  
ATOM   4238  CD2 PHE A 300      -3.263  -4.966 -10.387  1.00  0.00      C2   C  
ATOM   4239  CE1 PHE A 300      -3.298  -2.253 -10.072  1.00  0.00      C2   C  
ATOM   4240  CE2 PHE A 300      -4.354  -4.334  -9.872  1.00  0.00      C2   C  
ATOM   4241  CZ  PHE A 300      -4.424  -2.988  -9.752  1.00  0.00      C2   C  
ATOM   4242  H   PHE A 300      -1.766  -7.975 -11.373  1.00 20.52      C2   H  
ATOM   4243  HA  PHE A 300      -1.999  -6.166 -12.615  1.00 20.19      C2   H  
ATOM   4244  HB2 PHE A 300      -0.313  -5.002 -10.463  1.00  0.00      C2   H  
ATOM   4245  HB3 PHE A 300      -0.441  -4.041 -11.962  1.00  0.00      C2   H  
ATOM   4246  HD1 PHE A 300      -1.282  -2.221 -10.892  1.00  0.00      C2   H  
ATOM   4247  HD2 PHE A 300      -3.304  -6.043 -10.452  1.00  0.00      C2   H  
ATOM   4248  HE1 PHE A 300      -3.321  -1.222  -9.749  1.00  0.00      C2   H  
ATOM   4249  HE2 PHE A 300      -5.257  -4.856  -9.592  1.00  0.00      C2   H  
ATOM   4250  HZ  PHE A 300      -5.347  -2.496  -9.484  1.00  0.00      C2   H  
ATOM   4251  N   LEU A 301       0.439  -7.648 -13.607  1.00 17.72      C2   N  
ATOM   4252  CA  LEU A 301       1.228  -8.123 -14.779  1.00 17.56      C2   C  
ATOM   4253  C   LEU A 301       0.631  -9.538 -15.173  1.00 17.85      C2   C  
ATOM   4254  O   LEU A 301       1.382 -10.343 -15.832  1.00 18.10      C2   O  
ATOM   4255  CB  LEU A 301       2.751  -8.313 -14.428  1.00  0.00      C2   C  
ATOM   4256  CG  LEU A 301       3.539  -7.054 -13.931  1.00  0.00      C2   C  
ATOM   4257  CD1 LEU A 301       4.971  -7.469 -13.589  1.00  0.00      C2   C  
ATOM   4258  CD2 LEU A 301       3.624  -5.816 -14.920  1.00  0.00      C2   C  
ATOM   4259  H   LEU A 301       0.248  -8.340 -12.896  1.00 17.72      C2   H  
ATOM   4260  HA  LEU A 301       1.193  -7.421 -15.612  1.00 17.56      C2   H  
ATOM   4261  HB2 LEU A 301       2.838  -9.170 -13.761  1.00  0.00      C2   H  
ATOM   4262  HB3 LEU A 301       3.159  -8.639 -15.385  1.00  0.00      C2   H  
ATOM   4263  HG  LEU A 301       3.168  -6.684 -12.975  1.00  0.00      C2   H  
ATOM   4264 HD11 LEU A 301       5.464  -6.631 -13.095  1.00  0.00      C2   H  
ATOM   4265 HD12 LEU A 301       4.962  -8.256 -12.834  1.00  0.00      C2   H  
ATOM   4266 HD13 LEU A 301       5.565  -7.766 -14.453  1.00  0.00      C2   H  
ATOM   4267 HD21 LEU A 301       3.145  -6.184 -15.828  1.00  0.00      C2   H  
ATOM   4268 HD22 LEU A 301       2.943  -5.048 -14.555  1.00  0.00      C2   H  
ATOM   4269 HD23 LEU A 301       4.651  -5.468 -15.031  1.00  0.00      C2   H  
ATOM   4270  N   ASP A 302      -0.533  -9.942 -14.681  1.00 17.87      C2   N  
ATOM   4271  CA  ASP A 302      -0.988 -11.360 -14.609  1.00 17.93      C2   C  
ATOM   4272  C   ASP A 302      -1.329 -11.887 -16.034  1.00 17.89      C2   C  
ATOM   4273  O   ASP A 302      -2.022 -11.208 -16.812  1.00 17.04      C2   O  
ATOM   4274  CB  ASP A 302      -2.156 -11.565 -13.677  1.00  0.00      C2   C  
ATOM   4275  CG  ASP A 302      -2.445 -10.574 -12.610  1.00  0.00      C2   C  
ATOM   4276  OD1 ASP A 302      -2.917 -11.048 -11.519  1.00  0.00      C2   O  
ATOM   4277  OD2 ASP A 302      -2.424  -9.358 -12.965  1.00  0.00      C2   O  
ATOM   4278  H   ASP A 302      -1.144  -9.278 -14.227  1.00 17.87      C2   H  
ATOM   4279  HA  ASP A 302      -0.192 -12.006 -14.237  1.00 17.93      C2   H  
ATOM   4280  HB2 ASP A 302      -3.064 -11.620 -14.278  1.00  0.00      C2   H  
ATOM   4281  HB3 ASP A 302      -2.039 -12.572 -13.275  1.00  0.00      C2   H  
ATOM   4282  N   GLY A 303      -0.719 -13.044 -16.376  1.00 17.86      C2   N  
ATOM   4283  CA  GLY A 303      -0.815 -13.600 -17.723  1.00 17.35      C2   C  
ATOM   4284  C   GLY A 303       0.300 -14.660 -17.780  1.00 17.22      C2   C  
ATOM   4285  O   GLY A 303       1.376 -14.423 -17.186  1.00 16.63      C2   O  
ATOM   4286  H   GLY A 303      -0.201 -13.591 -15.703  1.00 17.86      C2   H  
ATOM   4287  HA2 GLY A 303      -1.774 -14.103 -17.852  1.00 17.35      C2   H  
ATOM   4288  HA3 GLY A 303      -0.566 -12.878 -18.501  1.00 17.35      C2   H  
ATOM   4289  N   ALA A 304       0.062 -15.721 -18.502  1.00 16.09      C2   N  
ATOM   4290  CA  ALA A 304       0.962 -16.865 -18.822  1.00 15.81      C2   C  
ATOM   4291  C   ALA A 304       2.106 -16.365 -19.835  1.00 15.10      C2   C  
ATOM   4292  O   ALA A 304       2.182 -15.184 -20.082  1.00 15.07      C2   O  
ATOM   4293  CB  ALA A 304       0.084 -17.957 -19.509  1.00  0.00      C2   C  
ATOM   4294  H   ALA A 304      -0.828 -15.664 -18.977  1.00 16.09      C2   H  
ATOM   4295  HA  ALA A 304       1.438 -17.182 -17.894  1.00 15.81      C2   H  
ATOM   4296  HB1 ALA A 304      -0.842 -18.242 -19.010  1.00  0.00      C2   H  
ATOM   4297  HB2 ALA A 304      -0.279 -17.652 -20.490  1.00  0.00      C2   H  
ATOM   4298  HB3 ALA A 304       0.583 -18.905 -19.713  1.00  0.00      C2   H  
ATOM   4299  N   LEU A 305       2.911 -17.343 -20.287  1.00 14.46      C2   N  
ATOM   4300  CA  LEU A 305       4.043 -17.262 -21.172  1.00 13.80      C2   C  
ATOM   4301  C   LEU A 305       3.538 -16.685 -22.470  1.00 13.77      C2   C  
ATOM   4302  O   LEU A 305       2.495 -17.184 -22.997  1.00 13.28      C2   O  
ATOM   4303  CB  LEU A 305       4.625 -18.603 -21.393  1.00  0.00      C2   C  
ATOM   4304  CG  LEU A 305       5.698 -18.713 -22.510  1.00  0.00      C2   C  
ATOM   4305  CD1 LEU A 305       6.780 -17.664 -22.577  1.00  0.00      C2   C  
ATOM   4306  CD2 LEU A 305       6.144 -20.198 -22.712  1.00  0.00      C2   C  
ATOM   4307  H   LEU A 305       2.986 -18.256 -19.860  1.00 14.46      C2   H  
ATOM   4308  HA  LEU A 305       4.836 -16.686 -20.696  1.00 13.80      C2   H  
ATOM   4309  HB2 LEU A 305       4.939 -19.028 -20.440  1.00  0.00      C2   H  
ATOM   4310  HB3 LEU A 305       3.817 -19.277 -21.676  1.00  0.00      C2   H  
ATOM   4311  HG  LEU A 305       5.155 -18.513 -23.433  1.00  0.00      C2   H  
ATOM   4312 HD11 LEU A 305       6.695 -16.988 -21.727  1.00  0.00      C2   H  
ATOM   4313 HD12 LEU A 305       7.823 -17.982 -22.600  1.00  0.00      C2   H  
ATOM   4314 HD13 LEU A 305       6.665 -17.002 -23.435  1.00  0.00      C2   H  
ATOM   4315 HD21 LEU A 305       5.709 -20.497 -23.665  1.00  0.00      C2   H  
ATOM   4316 HD22 LEU A 305       7.232 -20.212 -22.645  1.00  0.00      C2   H  
ATOM   4317 HD23 LEU A 305       5.704 -20.808 -21.923  1.00  0.00      C2   H  
ATOM   4318  N   VAL A 306       4.178 -15.592 -22.937  1.00 14.07      C2   N  
ATOM   4319  CA  VAL A 306       3.703 -14.812 -24.081  1.00 14.29      C2   C  
ATOM   4320  C   VAL A 306       4.114 -15.428 -25.426  1.00 13.78      C2   C  
ATOM   4321  O   VAL A 306       5.307 -15.684 -25.523  1.00 14.07      C2   O  
ATOM   4322  CB  VAL A 306       4.108 -13.301 -24.038  1.00  0.00      C2   C  
ATOM   4323  CG1 VAL A 306       3.963 -12.450 -25.327  1.00  0.00      C2   C  
ATOM   4324  CG2 VAL A 306       3.640 -12.565 -22.792  1.00  0.00      C2   C  
ATOM   4325  H   VAL A 306       4.933 -15.129 -22.452  1.00 14.07      C2   H  
ATOM   4326  HA  VAL A 306       2.613 -14.813 -24.110  1.00 14.29      C2   H  
ATOM   4327  HB  VAL A 306       5.198 -13.313 -23.998  1.00  0.00      C2   H  
ATOM   4328 HG11 VAL A 306       4.456 -12.974 -26.146  1.00  0.00      C2   H  
ATOM   4329 HG12 VAL A 306       2.922 -12.185 -25.508  1.00  0.00      C2   H  
ATOM   4330 HG13 VAL A 306       4.530 -11.520 -25.291  1.00  0.00      C2   H  
ATOM   4331 HG21 VAL A 306       2.608 -12.254 -22.955  1.00  0.00      C2   H  
ATOM   4332 HG22 VAL A 306       3.654 -13.291 -21.979  1.00  0.00      C2   H  
ATOM   4333 HG23 VAL A 306       4.280 -11.736 -22.494  1.00  0.00      C2   H  
ATOM   4334  N   LEU A 307       3.163 -15.774 -26.284  1.00 12.77      C2   N  
ATOM   4335  CA  LEU A 307       3.389 -16.515 -27.508  1.00 12.21      C2   C  
ATOM   4336  C   LEU A 307       2.695 -15.725 -28.696  1.00 12.65      C2   C  
ATOM   4337  O   LEU A 307       3.042 -15.772 -29.893  1.00 12.37      C2   O  
ATOM   4338  CB  LEU A 307       2.697 -17.953 -27.482  1.00  0.00      C2   C  
ATOM   4339  CG  LEU A 307       3.055 -18.918 -26.283  1.00  0.00      C2   C  
ATOM   4340  CD1 LEU A 307       2.047 -19.956 -25.932  1.00  0.00      C2   C  
ATOM   4341  CD2 LEU A 307       4.402 -19.682 -26.532  1.00  0.00      C2   C  
ATOM   4342  H   LEU A 307       2.171 -15.662 -26.128  1.00 12.77      C2   H  
ATOM   4343  HA  LEU A 307       4.445 -16.603 -27.764  1.00 12.21      C2   H  
ATOM   4344  HB2 LEU A 307       1.620 -17.812 -27.393  1.00  0.00      C2   H  
ATOM   4345  HB3 LEU A 307       2.921 -18.546 -28.368  1.00  0.00      C2   H  
ATOM   4346  HG  LEU A 307       3.376 -18.265 -25.471  1.00  0.00      C2   H  
ATOM   4347 HD11 LEU A 307       1.665 -19.819 -24.920  1.00  0.00      C2   H  
ATOM   4348 HD12 LEU A 307       1.154 -19.704 -26.504  1.00  0.00      C2   H  
ATOM   4349 HD13 LEU A 307       2.417 -20.974 -26.049  1.00  0.00      C2   H  
ATOM   4350 HD21 LEU A 307       4.408 -20.768 -26.434  1.00  0.00      C2   H  
ATOM   4351 HD22 LEU A 307       4.688 -19.590 -27.580  1.00  0.00      C2   H  
ATOM   4352 HD23 LEU A 307       5.170 -19.335 -25.841  1.00  0.00      C2   H  
ATOM   4353  N   GLU A 308       1.604 -14.958 -28.370  1.00 11.38      C2   N  
ATOM   4354  CA  GLU A 308       0.882 -13.982 -29.151  1.00 11.47      C2   C  
ATOM   4355  C   GLU A 308       0.165 -14.529 -30.396  1.00 11.10      C2   C  
ATOM   4356  O   GLU A 308       0.227 -15.765 -30.591  1.00 11.50      C2   O  
ATOM   4357  CB  GLU A 308       1.844 -12.780 -29.355  1.00  0.00      C2   C  
ATOM   4358  CG  GLU A 308       1.391 -11.540 -30.119  1.00  0.00      C2   C  
ATOM   4359  CD  GLU A 308       0.081 -10.914 -29.634  1.00  0.00      C2   C  
ATOM   4360  OE1 GLU A 308      -0.967 -11.128 -30.298  1.00  0.00      C2   O  
ATOM   4361  OE2 GLU A 308       0.184 -10.380 -28.499  1.00  0.00      C2   O  
ATOM   4362  H   GLU A 308       1.192 -15.159 -27.471  1.00 11.38      C2   H  
ATOM   4363  HA  GLU A 308       0.152 -13.641 -28.418  1.00 11.47      C2   H  
ATOM   4364  HB2 GLU A 308       1.955 -12.361 -28.355  1.00  0.00      C2   H  
ATOM   4365  HB3 GLU A 308       2.869 -12.970 -29.673  1.00  0.00      C2   H  
ATOM   4366  HG2 GLU A 308       2.194 -10.810 -30.225  1.00  0.00      C2   H  
ATOM   4367  HG3 GLU A 308       1.221 -11.865 -31.145  1.00  0.00      C2   H  
ATOM   4368  N   VAL A 309      -0.651 -13.755 -31.128  1.00 41.72      C2   N  
ATOM   4369  CA  VAL A 309      -1.401 -14.039 -32.367  1.00 41.72      C2   C  
ATOM   4370  C   VAL A 309      -2.399 -15.225 -32.261  1.00 41.72      C2   C  
ATOM   4371  O   VAL A 309      -3.625 -15.024 -32.236  1.00 41.72      C2   O  
ATOM   4372  CB  VAL A 309      -0.491 -14.220 -33.651  1.00 41.72      C2   C  
ATOM   4373  CG1 VAL A 309      -1.170 -14.637 -35.004  1.00 41.72      C2   C  
ATOM   4374  CG2 VAL A 309       0.384 -12.987 -33.854  1.00 41.72      C2   C  
ATOM   4375  H   VAL A 309      -0.594 -12.767 -30.927  1.00 41.72      C2   H  
ATOM   4376  HA  VAL A 309      -2.078 -13.187 -32.432  1.00 41.72      C2   H  
ATOM   4377  HB  VAL A 309       0.279 -14.991 -33.600  1.00 41.72      C2   H  
ATOM   4378 HG11 VAL A 309      -0.545 -14.395 -35.864  1.00 41.72      C2   H  
ATOM   4379 HG12 VAL A 309      -1.298 -15.719 -35.023  1.00 41.72      C2   H  
ATOM   4380 HG13 VAL A 309      -2.164 -14.202 -35.107  1.00 41.72      C2   H  
ATOM   4381 HG21 VAL A 309       1.083 -13.062 -33.020  1.00 41.72      C2   H  
ATOM   4382 HG22 VAL A 309       0.922 -13.035 -34.801  1.00 41.72      C2   H  
ATOM   4383 HG23 VAL A 309      -0.231 -12.087 -33.839  1.00 41.72      C2   H  
ATOM   4384  N   ASP A 310      -1.850 -16.437 -32.212  1.00 42.28      C2   N  
ATOM   4385  CA  ASP A 310      -2.530 -17.730 -32.089  1.00 42.28      C2   C  
ATOM   4386  C   ASP A 310      -2.850 -18.053 -30.588  1.00 42.28      C2   C  
ATOM   4387  O   ASP A 310      -3.786 -18.861 -30.456  1.00 42.28      C2   O  
ATOM   4388  CB  ASP A 310      -1.880 -18.879 -32.739  1.00 42.28      C2   C  
ATOM   4389  CG  ASP A 310      -1.724 -18.797 -34.241  1.00 42.28      C2   C  
ATOM   4390  OD1 ASP A 310      -2.790 -18.599 -34.887  1.00 42.28      C2   O  
ATOM   4391  OD2 ASP A 310      -0.656 -18.893 -34.791  1.00 42.28      C2   O  
ATOM   4392  H   ASP A 310      -0.864 -16.475 -31.996  1.00 42.28      C2   H  
ATOM   4393  HA  ASP A 310      -3.503 -17.709 -32.581  1.00 42.28      C2   H  
ATOM   4394  HB2 ASP A 310      -0.887 -18.921 -32.290  1.00 42.28      C2   H  
ATOM   4395  HB3 ASP A 310      -2.348 -19.861 -32.671  1.00 42.28      C2   H  
ATOM   4396  N   GLU A 311      -2.074 -17.521 -29.637  1.00 45.66      C2   N  
ATOM   4397  CA  GLU A 311      -2.106 -17.870 -28.220  1.00 45.66      C2   C  
ATOM   4398  C   GLU A 311      -3.419 -18.106 -27.536  1.00 45.66      C2   C  
ATOM   4399  O   GLU A 311      -3.547 -19.103 -26.787  1.00 45.66      C2   O  
ATOM   4400  CB  GLU A 311      -1.376 -16.794 -27.468  1.00 45.66      C2   C  
ATOM   4401  CG  GLU A 311      -0.941 -17.099 -26.063  1.00 45.66      C2   C  
ATOM   4402  CD  GLU A 311      -0.322 -15.988 -25.266  1.00 45.66      C2   C  
ATOM   4403  OE1 GLU A 311      -0.891 -15.724 -24.155  1.00 45.66      C2   O  
ATOM   4404  OE2 GLU A 311       0.638 -15.353 -25.799  1.00 45.66      C2   O  
ATOM   4405  H   GLU A 311      -1.256 -17.025 -29.960  1.00 45.66      C2   H  
ATOM   4406  HA  GLU A 311      -1.499 -18.765 -28.086  1.00 45.66      C2   H  
ATOM   4407  HB2 GLU A 311      -0.515 -16.540 -28.086  1.00 45.66      C2   H  
ATOM   4408  HB3 GLU A 311      -1.957 -15.874 -27.409  1.00 45.66      C2   H  
ATOM   4409  HG2 GLU A 311      -1.877 -17.308 -25.543  1.00 45.66      C2   H  
ATOM   4410  HG3 GLU A 311      -0.386 -18.032 -25.975  1.00 45.66      C2   H  
ATOM   4411  N   ARG A 312      -4.349 -17.166 -27.868  1.00 46.91      C2   N  
ATOM   4412  CA  ARG A 312      -5.589 -17.049 -27.067  1.00 46.91      C2   C  
ATOM   4413  C   ARG A 312      -6.720 -17.945 -27.648  1.00 46.91      C2   C  
ATOM   4414  O   ARG A 312      -7.709 -18.320 -26.968  1.00 46.91      C2   O  
ATOM   4415  CB  ARG A 312      -6.028 -15.618 -26.626  1.00 46.91      C2   C  
ATOM   4416  CG  ARG A 312      -4.870 -14.754 -26.111  1.00 46.91      C2   C  
ATOM   4417  CD  ARG A 312      -4.102 -13.933 -27.122  1.00 46.91      C2   C  
ATOM   4418  NE  ARG A 312      -2.867 -13.177 -26.550  1.00 46.91      C2   N  
ATOM   4419  CZ  ARG A 312      -2.233 -12.176 -27.194  1.00 46.91      C2   C  
ATOM   4420  NH1 ARG A 312      -2.665 -11.803 -28.401  1.00 46.91      C2   N  
ATOM   4421  NH2 ARG A 312      -1.280 -11.613 -26.573  1.00 46.91      C2   N  
ATOM   4422  H   ARG A 312      -4.155 -16.479 -28.583  1.00 46.91      C2   H  
ATOM   4423  HA  ARG A 312      -5.381 -17.512 -26.102  1.00 46.91      C2   H  
ATOM   4424  HB2 ARG A 312      -6.499 -15.043 -27.424  1.00 46.91      C2   H  
ATOM   4425  HB3 ARG A 312      -6.769 -15.729 -25.834  1.00 46.91      C2   H  
ATOM   4426  HG2 ARG A 312      -5.351 -14.030 -25.454  1.00 46.91      C2   H  
ATOM   4427  HG3 ARG A 312      -4.270 -15.351 -25.424  1.00 46.91      C2   H  
ATOM   4428  HD2 ARG A 312      -3.852 -14.466 -28.039  1.00 46.91      C2   H  
ATOM   4429  HD3 ARG A 312      -4.761 -13.128 -27.448  1.00 46.91      C2   H  
ATOM   4430  HE  ARG A 312      -2.628 -13.343 -25.582  1.00 46.91      C2   H  
ATOM   4431 HH11 ARG A 312      -3.389 -12.324 -28.875  1.00 46.91      C2   H  
ATOM   4432 HH12 ARG A 312      -2.006 -11.484 -29.097  1.00 46.91      C2   H  
ATOM   4433 HH21 ARG A 312      -0.893 -11.938 -25.699  1.00 46.91      C2   H  
ATOM   4434 HH22 ARG A 312      -0.663 -11.086 -27.174  1.00 46.91      C2   H  
ATOM   4435  N   ASP A 313      -6.510 -18.392 -28.879  1.00 51.78      C2   N  
ATOM   4436  CA  ASP A 313      -7.362 -19.322 -29.649  1.00 51.78      C2   C  
ATOM   4437  C   ASP A 313      -7.679 -20.730 -29.071  1.00 51.78      C2   C  
ATOM   4438  O   ASP A 313      -8.794 -21.162 -29.309  1.00 51.78      C2   O  
ATOM   4439  CB  ASP A 313      -6.829 -19.502 -31.108  1.00 51.78      C2   C  
ATOM   4440  CG  ASP A 313      -6.778 -18.259 -31.970  1.00 51.78      C2   C  
ATOM   4441  OD1 ASP A 313      -6.531 -18.326 -33.176  1.00 51.78      C2   O  
ATOM   4442  OD2 ASP A 313      -7.335 -17.194 -31.524  1.00 51.78      C2   O  
ATOM   4443  H   ASP A 313      -5.646 -18.147 -29.342  1.00 51.78      C2   H  
ATOM   4444  HA  ASP A 313      -8.291 -18.762 -29.752  1.00 51.78      C2   H  
ATOM   4445  HB2 ASP A 313      -5.815 -19.901 -31.128  1.00 51.78      C2   H  
ATOM   4446  HB3 ASP A 313      -7.492 -20.131 -31.702  1.00 51.78      C2   H  
ATOM   4447  N   GLN A 314      -6.732 -21.124 -28.227  1.00 54.59      C2   N  
ATOM   4448  CA  GLN A 314      -6.795 -22.253 -27.317  1.00 54.59      C2   C  
ATOM   4449  C   GLN A 314      -7.900 -22.022 -26.354  1.00 54.59      C2   C  
ATOM   4450  O   GLN A 314      -8.730 -22.892 -26.072  1.00 54.59      C2   O  
ATOM   4451  CB  GLN A 314      -5.434 -22.311 -26.605  1.00 54.59      C2   C  
ATOM   4452  CG  GLN A 314      -4.261 -22.748 -27.535  1.00 54.59      C2   C  
ATOM   4453  CD  GLN A 314      -4.249 -24.158 -28.181  1.00 54.59      C2   C  
ATOM   4454  NE2 GLN A 314      -3.175 -24.453 -28.882  1.00 54.59      C2   N  
ATOM   4455  OE1 GLN A 314      -5.194 -24.956 -28.126  1.00 54.59      C2   O  
ATOM   4456  H   GLN A 314      -6.047 -20.403 -28.051  1.00 54.59      C2   H  
ATOM   4457  HA  GLN A 314      -7.015 -23.180 -27.846  1.00 54.59      C2   H  
ATOM   4458  HB2 GLN A 314      -5.225 -21.370 -26.095  1.00 54.59      C2   H  
ATOM   4459  HB3 GLN A 314      -5.478 -23.085 -25.839  1.00 54.59      C2   H  
ATOM   4460  HG2 GLN A 314      -4.292 -22.058 -28.378  1.00 54.59      C2   H  
ATOM   4461  HG3 GLN A 314      -3.381 -22.589 -26.912  1.00 54.59      C2   H  
ATOM   4462 HE21 GLN A 314      -2.452 -23.750 -28.935  1.00 54.59      C2   H  
ATOM   4463 HE22 GLN A 314      -3.096 -25.368 -29.302  1.00 54.59      C2   H  
ATOM   4464  N   ASP A 315      -7.960 -20.803 -25.762  1.00 64.12      C2   N  
ATOM   4465  CA  ASP A 315      -9.052 -20.386 -24.833  1.00 64.12      C2   C  
ATOM   4466  C   ASP A 315     -10.444 -20.425 -25.515  1.00 64.12      C2   C  
ATOM   4467  O   ASP A 315     -11.419 -20.784 -24.875  1.00 64.12      C2   O  
ATOM   4468  CB  ASP A 315      -8.964 -18.960 -24.182  1.00 64.12      C2   C  
ATOM   4469  CG  ASP A 315      -7.658 -18.456 -23.696  1.00 64.12      C2   C  
ATOM   4470  OD1 ASP A 315      -7.573 -17.393 -23.021  1.00 64.12      C2   O  
ATOM   4471  OD2 ASP A 315      -6.664 -19.129 -23.908  1.00 64.12      C2   O  
ATOM   4472  H   ASP A 315      -7.302 -20.046 -25.879  1.00 64.12      C2   H  
ATOM   4473  HA  ASP A 315      -9.174 -21.202 -24.121  1.00 64.12      C2   H  
ATOM   4474  HB2 ASP A 315      -9.289 -18.245 -24.938  1.00 64.12      C2   H  
ATOM   4475  HB3 ASP A 315      -9.736 -18.999 -23.413  1.00 64.12      C2   H  
ATOM   4476  N   ASP A 316     -10.500 -20.139 -26.781  1.00 66.00      C2   N  
ATOM   4477  CA  ASP A 316     -11.785 -20.062 -27.513  1.00 66.00      C2   C  
ATOM   4478  C   ASP A 316     -12.227 -21.472 -27.852  1.00 66.00      C2   C  
ATOM   4479  O   ASP A 316     -13.425 -21.757 -27.944  1.00 66.00      C2   O  
ATOM   4480  CB  ASP A 316     -11.684 -19.202 -28.795  1.00 66.00      C2   C  
ATOM   4481  CG  ASP A 316     -11.469 -17.698 -28.588  1.00 66.00      C2   C  
ATOM   4482  OD1 ASP A 316     -11.853 -17.275 -27.426  1.00 66.00      C2   O  
ATOM   4483  OD2 ASP A 316     -11.201 -16.932 -29.539  1.00 66.00      C2   O  
ATOM   4484  H   ASP A 316      -9.686 -19.791 -27.267  1.00 66.00      C2   H  
ATOM   4485  HA  ASP A 316     -12.546 -19.583 -26.897  1.00 66.00      C2   H  
ATOM   4486  HB2 ASP A 316     -10.938 -19.533 -29.517  1.00 66.00      C2   H  
ATOM   4487  HB3 ASP A 316     -12.603 -19.335 -29.367  1.00 66.00      C2   H  
ATOM   4488  N   GLU A 317     -11.213 -22.360 -28.114  1.00 69.69      C2   N  
ATOM   4489  CA  GLU A 317     -11.492 -23.707 -28.434  1.00 69.69      C2   C  
ATOM   4490  C   GLU A 317     -11.952 -24.467 -27.150  1.00 69.69      C2   C  
ATOM   4491  O   GLU A 317     -12.962 -25.179 -27.221  1.00 69.69      C2   O  
ATOM   4492  CB  GLU A 317     -10.254 -24.219 -29.179  1.00 69.69      C2   C  
ATOM   4493  CG  GLU A 317     -10.234 -25.709 -29.610  1.00 69.69      C2   C  
ATOM   4494  CD  GLU A 317     -11.125 -26.004 -30.795  1.00 69.69      C2   C  
ATOM   4495  OE1 GLU A 317     -10.593 -26.771 -31.542  1.00 69.69      C2   O  
ATOM   4496  OE2 GLU A 317     -12.275 -25.529 -30.940  1.00 69.69      C2   O  
ATOM   4497  H   GLU A 317     -10.295 -21.957 -28.237  1.00 69.69      C2   H  
ATOM   4498  HA  GLU A 317     -12.267 -23.765 -29.199  1.00 69.69      C2   H  
ATOM   4499  HB2 GLU A 317     -10.071 -23.661 -30.098  1.00 69.69      C2   H  
ATOM   4500  HB3 GLU A 317      -9.397 -23.986 -28.547  1.00 69.69      C2   H  
ATOM   4501  HG2 GLU A 317      -9.278 -25.960 -30.068  1.00 69.69      C2   H  
ATOM   4502  HG3 GLU A 317     -10.338 -26.280 -28.688  1.00 69.69      C2   H  
ATOM   4503  N   GLU A 318     -11.312 -24.102 -25.969  1.00 72.81      C2   N  
ATOM   4504  CA  GLU A 318     -11.624 -24.576 -24.582  1.00 72.81      C2   C  
ATOM   4505  C   GLU A 318     -13.064 -24.169 -24.254  1.00 72.81      C2   C  
ATOM   4506  O   GLU A 318     -13.749 -25.009 -23.695  1.00 72.81      C2   O  
ATOM   4507  CB  GLU A 318     -10.567 -24.107 -23.578  1.00 72.81      C2   C  
ATOM   4508  CG  GLU A 318     -10.994 -24.232 -22.139  1.00 72.81      C2   C  
ATOM   4509  CD  GLU A 318      -9.889 -23.953 -21.155  1.00 72.81      C2   C  
ATOM   4510  OE1 GLU A 318      -9.928 -22.821 -20.696  1.00 72.81      C2   O  
ATOM   4511  OE2 GLU A 318      -8.997 -24.806 -20.955  1.00 72.81      C2   O  
ATOM   4512  H   GLU A 318     -10.550 -23.442 -26.028  1.00 72.81      C2   H  
ATOM   4513  HA  GLU A 318     -11.600 -25.662 -24.501  1.00 72.81      C2   H  
ATOM   4514  HB2 GLU A 318      -9.602 -24.531 -23.857  1.00 72.81      C2   H  
ATOM   4515  HB3 GLU A 318     -10.516 -23.021 -23.659  1.00 72.81      C2   H  
ATOM   4516  HG2 GLU A 318     -11.928 -23.704 -21.942  1.00 72.81      C2   H  
ATOM   4517  HG3 GLU A 318     -11.354 -25.250 -21.989  1.00 72.81      C2   H  
ATOM   4518  N   ALA A 319     -13.481 -22.912 -24.561  1.00 73.00      C2   N  
ATOM   4519  CA  ALA A 319     -14.802 -22.469 -24.271  1.00 73.00      C2   C  
ATOM   4520  C   ALA A 319     -15.825 -23.206 -25.206  1.00 73.00      C2   C  
ATOM   4521  O   ALA A 319     -16.850 -23.491 -24.645  1.00 73.00      C2   O  
ATOM   4522  CB  ALA A 319     -14.864 -20.932 -24.445  1.00 73.00      C2   C  
ATOM   4523  H   ALA A 319     -12.825 -22.270 -24.984  1.00 73.00      C2   H  
ATOM   4524  HA  ALA A 319     -15.099 -22.617 -23.233  1.00 73.00      C2   H  
ATOM   4525  HB1 ALA A 319     -14.180 -20.557 -23.684  1.00 73.00      C2   H  
ATOM   4526  HB2 ALA A 319     -14.286 -20.567 -25.294  1.00 73.00      C2   H  
ATOM   4527  HB3 ALA A 319     -15.861 -20.516 -24.299  1.00 73.00      C2   H  
ATOM   4528  N   ARG A 320     -15.506 -23.464 -26.462  1.00 77.69      C2   N  
ATOM   4529  CA  ARG A 320     -16.390 -24.321 -27.327  1.00 77.69      C2   C  
ATOM   4530  C   ARG A 320     -16.511 -25.730 -26.812  1.00 77.69      C2   C  
ATOM   4531  O   ARG A 320     -17.593 -26.281 -26.854  1.00 77.69      C2   O  
ATOM   4532  CB  ARG A 320     -15.760 -24.376 -28.746  1.00 77.69      C2   C  
ATOM   4533  CG  ARG A 320     -16.141 -23.166 -29.646  1.00 77.69      C2   C  
ATOM   4534  CD  ARG A 320     -15.844 -23.260 -31.155  1.00 77.69      C2   C  
ATOM   4535  NE  ARG A 320     -14.478 -23.542 -31.514  1.00 77.69      C2   N  
ATOM   4536  CZ  ARG A 320     -13.470 -22.690 -31.719  1.00 77.69      C2   C  
ATOM   4537  NH1 ARG A 320     -13.750 -21.391 -31.789  1.00 77.69      C2   N  
ATOM   4538  NH2 ARG A 320     -12.275 -23.112 -31.872  1.00 77.69      C2   N  
ATOM   4539  H   ARG A 320     -14.638 -23.128 -26.854  1.00 77.69      C2   H  
ATOM   4540  HA  ARG A 320     -17.327 -23.800 -27.130  1.00 77.69      C2   H  
ATOM   4541  HB2 ARG A 320     -14.672 -24.430 -28.718  1.00 77.69      C2   H  
ATOM   4542  HB3 ARG A 320     -15.994 -25.332 -29.214  1.00 77.69      C2   H  
ATOM   4543  HG2 ARG A 320     -17.142 -22.773 -29.468  1.00 77.69      C2   H  
ATOM   4544  HG3 ARG A 320     -15.471 -22.402 -29.252  1.00 77.69      C2   H  
ATOM   4545  HD2 ARG A 320     -16.335 -24.135 -31.580  1.00 77.69      C2   H  
ATOM   4546  HD3 ARG A 320     -16.313 -22.439 -31.697  1.00 77.69      C2   H  
ATOM   4547  HE  ARG A 320     -14.253 -24.526 -31.468  1.00 77.69      C2   H  
ATOM   4548 HH11 ARG A 320     -14.673 -21.064 -31.542  1.00 77.69      C2   H  
ATOM   4549 HH12 ARG A 320     -12.948 -20.794 -31.933  1.00 77.69      C2   H  
ATOM   4550 HH21 ARG A 320     -12.170 -24.081 -31.606  1.00 77.69      C2   H  
ATOM   4551 HH22 ARG A 320     -11.463 -22.529 -32.017  1.00 77.69      C2   H  
ATOM   4552  N   ARG A 321     -15.403 -26.278 -26.260  1.00 78.12      C2   N  
ATOM   4553  CA  ARG A 321     -15.555 -27.543 -25.546  1.00 78.12      C2   C  
ATOM   4554  C   ARG A 321     -16.401 -27.426 -24.236  1.00 78.12      C2   C  
ATOM   4555  O   ARG A 321     -17.407 -28.087 -24.044  1.00 78.12      C2   O  
ATOM   4556  CB  ARG A 321     -14.179 -28.174 -25.390  1.00 78.12      C2   C  
ATOM   4557  CG  ARG A 321     -14.181 -29.575 -24.727  1.00 78.12      C2   C  
ATOM   4558  CD  ARG A 321     -12.733 -30.077 -24.618  1.00 78.12      C2   C  
ATOM   4559  NE  ARG A 321     -11.732 -29.261 -23.971  1.00 78.12      C2   N  
ATOM   4560  CZ  ARG A 321     -10.737 -28.554 -24.461  1.00 78.12      C2   C  
ATOM   4561  NH1 ARG A 321     -10.434 -28.396 -25.799  1.00 78.12      C2   N  
ATOM   4562  NH2 ARG A 321     -10.022 -27.741 -23.645  1.00 78.12      C2   N  
ATOM   4563  H   ARG A 321     -14.516 -25.817 -26.116  1.00 78.12      C2   H  
ATOM   4564  HA  ARG A 321     -16.081 -28.233 -26.206  1.00 78.12      C2   H  
ATOM   4565  HB2 ARG A 321     -13.769 -28.277 -26.394  1.00 78.12      C2   H  
ATOM   4566  HB3 ARG A 321     -13.479 -27.503 -24.892  1.00 78.12      C2   H  
ATOM   4567  HG2 ARG A 321     -14.712 -29.638 -23.777  1.00 78.12      C2   H  
ATOM   4568  HG3 ARG A 321     -14.720 -30.272 -25.369  1.00 78.12      C2   H  
ATOM   4569  HD2 ARG A 321     -12.743 -30.953 -23.969  1.00 78.12      C2   H  
ATOM   4570  HD3 ARG A 321     -12.464 -30.668 -25.493  1.00 78.12      C2   H  
ATOM   4571  HE  ARG A 321     -11.827 -29.152 -22.971  1.00 78.12      C2   H  
ATOM   4572 HH11 ARG A 321     -11.128 -28.701 -26.466  1.00 78.12      C2   H  
ATOM   4573 HH12 ARG A 321      -9.749 -27.735 -26.136  1.00 78.12      C2   H  
ATOM   4574 HH21 ARG A 321     -10.141 -27.684 -22.643  1.00 78.12      C2   H  
ATOM   4575 HH22 ARG A 321      -9.247 -27.147 -23.900  1.00 78.12      C2   H  
ATOM   4576  N   GLU A 322     -15.958 -26.544 -23.386  1.00 81.81      C2   N  
ATOM   4577  CA  GLU A 322     -16.439 -26.396 -22.016  1.00 81.81      C2   C  
ATOM   4578  C   GLU A 322     -17.923 -25.903 -21.934  1.00 81.81      C2   C  
ATOM   4579  O   GLU A 322     -18.585 -26.300 -21.002  1.00 81.81      C2   O  
ATOM   4580  CB  GLU A 322     -15.505 -25.496 -21.157  1.00 81.81      C2   C  
ATOM   4581  CG  GLU A 322     -14.068 -25.980 -20.852  1.00 81.81      C2   C  
ATOM   4582  CD  GLU A 322     -14.153 -26.948 -19.701  1.00 81.81      C2   C  
ATOM   4583  OE1 GLU A 322     -14.372 -28.120 -19.907  1.00 81.81      C2   O  
ATOM   4584  OE2 GLU A 322     -14.082 -26.315 -18.578  1.00 81.81      C2   O  
ATOM   4585  H   GLU A 322     -15.121 -26.034 -23.629  1.00 81.81      C2   H  
ATOM   4586  HA  GLU A 322     -16.471 -27.389 -21.566  1.00 81.81      C2   H  
ATOM   4587  HB2 GLU A 322     -15.466 -24.500 -21.599  1.00 81.81      C2   H  
ATOM   4588  HB3 GLU A 322     -16.103 -25.322 -20.262  1.00 81.81      C2   H  
ATOM   4589  HG2 GLU A 322     -13.685 -26.315 -21.816  1.00 81.81      C2   H  
ATOM   4590  HG3 GLU A 322     -13.415 -25.157 -20.562  1.00 81.81      C2   H  
ATOM   4591  N   MET A 323     -18.361 -25.045 -22.940  1.00 79.56      C2   N  
ATOM   4592  CA  MET A 323     -19.791 -24.717 -23.163  1.00 79.56      C2   C  
ATOM   4593  C   MET A 323     -20.640 -25.987 -23.273  1.00 79.56      C2   C  
ATOM   4594  O   MET A 323     -21.556 -26.228 -22.579  1.00 79.56      C2   O  
ATOM   4595  CB  MET A 323     -20.063 -23.799 -24.399  1.00 79.56      C2   C  
ATOM   4596  CG  MET A 323     -21.450 -23.282 -24.651  1.00 79.56      C2   C  
ATOM   4597  SD  MET A 323     -22.756 -24.431 -25.164  1.00 79.56      C2   S  
ATOM   4598  CE  MET A 323     -22.131 -25.076 -26.698  1.00 79.56      C2   C  
ATOM   4599  H   MET A 323     -17.694 -24.648 -23.587  1.00 79.56      C2   H  
ATOM   4600  HA  MET A 323     -20.166 -24.089 -22.355  1.00 79.56      C2   H  
ATOM   4601  HB2 MET A 323     -19.364 -22.964 -24.452  1.00 79.56      C2   H  
ATOM   4602  HB3 MET A 323     -19.843 -24.382 -25.294  1.00 79.56      C2   H  
ATOM   4603  HG2 MET A 323     -21.814 -22.778 -23.755  1.00 79.56      C2   H  
ATOM   4604  HG3 MET A 323     -21.409 -22.534 -25.443  1.00 79.56      C2   H  
ATOM   4605  HE1 MET A 323     -22.827 -25.565 -27.379  1.00 79.56      C2   H  
ATOM   4606  HE2 MET A 323     -21.767 -24.250 -27.309  1.00 79.56      C2   H  
ATOM   4607  HE3 MET A 323     -21.324 -25.765 -26.449  1.00 79.56      C2   H  
ATOM   4608  N   ALA A 324     -20.136 -26.871 -24.163  1.00 81.31      C2   N  
ATOM   4609  CA  ALA A 324     -20.768 -28.174 -24.391  1.00 81.31      C2   C  
ATOM   4610  C   ALA A 324     -20.821 -29.093 -23.154  1.00 81.31      C2   C  
ATOM   4611  O   ALA A 324     -21.918 -29.596 -22.826  1.00 81.31      C2   O  
ATOM   4612  CB  ALA A 324     -20.211 -28.819 -25.654  1.00 81.31      C2   C  
ATOM   4613  H   ALA A 324     -19.232 -26.836 -24.612  1.00 81.31      C2   H  
ATOM   4614  HA  ALA A 324     -21.771 -27.859 -24.678  1.00 81.31      C2   H  
ATOM   4615  HB1 ALA A 324     -20.642 -28.398 -26.562  1.00 81.31      C2   H  
ATOM   4616  HB2 ALA A 324     -19.130 -28.683 -25.686  1.00 81.31      C2   H  
ATOM   4617  HB3 ALA A 324     -20.339 -29.902 -25.651  1.00 81.31      C2   H  
ATOM   4618  N   ARG A 325     -19.725 -29.094 -22.412  1.00 83.88      C2   N  
ATOM   4619  CA  ARG A 325     -19.731 -29.761 -21.024  1.00 83.88      C2   C  
ATOM   4620  C   ARG A 325     -20.763 -29.163 -19.987  1.00 83.88      C2   C  
ATOM   4621  O   ARG A 325     -21.072 -29.794 -18.975  1.00 83.88      C2   O  
ATOM   4622  CB  ARG A 325     -18.280 -29.730 -20.416  1.00 83.88      C2   C  
ATOM   4623  CG  ARG A 325     -17.966 -30.613 -19.224  1.00 83.88      C2   C  
ATOM   4624  CD  ARG A 325     -16.518 -30.356 -18.773  1.00 83.88      C2   C  
ATOM   4625  NE  ARG A 325     -16.333 -28.933 -18.339  1.00 83.88      C2   N  
ATOM   4626  CZ  ARG A 325     -16.758 -28.323 -17.224  1.00 83.88      C2   C  
ATOM   4627  NH1 ARG A 325     -17.589 -28.840 -16.369  1.00 83.88      C2   N  
ATOM   4628  NH2 ARG A 325     -16.324 -27.094 -17.119  1.00 83.88      C2   N  
ATOM   4629  H   ARG A 325     -18.877 -28.660 -22.748  1.00 83.88      C2   H  
ATOM   4630  HA  ARG A 325     -20.016 -30.811 -21.091  1.00 83.88      C2   H  
ATOM   4631  HB2 ARG A 325     -17.503 -29.922 -21.156  1.00 83.88      C2   H  
ATOM   4632  HB3 ARG A 325     -18.203 -28.684 -20.122  1.00 83.88      C2   H  
ATOM   4633  HG2 ARG A 325     -18.696 -30.339 -18.462  1.00 83.88      C2   H  
ATOM   4634  HG3 ARG A 325     -18.198 -31.675 -19.308  1.00 83.88      C2   H  
ATOM   4635  HD2 ARG A 325     -16.189 -31.141 -18.093  1.00 83.88      C2   H  
ATOM   4636  HD3 ARG A 325     -15.912 -30.490 -19.669  1.00 83.88      C2   H  
ATOM   4637  HE  ARG A 325     -15.606 -28.499 -18.889  1.00 83.88      C2   H  
ATOM   4638 HH11 ARG A 325     -17.727 -29.836 -16.268  1.00 83.88      C2   H  
ATOM   4639 HH12 ARG A 325     -17.795 -28.250 -15.575  1.00 83.88      C2   H  
ATOM   4640 HH21 ARG A 325     -15.480 -26.820 -17.602  1.00 83.88      C2   H  
ATOM   4641 HH22 ARG A 325     -16.492 -26.481 -16.334  1.00 83.88      C2   H  
ATOM   4642  N   ILE A 326     -21.063 -27.866 -20.107  1.00 84.25      C2   N  
ATOM   4643  CA  ILE A 326     -21.890 -27.089 -19.111  1.00 84.25      C2   C  
ATOM   4644  C   ILE A 326     -23.382 -27.082 -19.466  1.00 84.25      C2   C  
ATOM   4645  O   ILE A 326     -24.236 -27.546 -18.728  1.00 84.25      C2   O  
ATOM   4646  CB  ILE A 326     -21.340 -25.643 -18.730  1.00 84.25      C2   C  
ATOM   4647  CG1 ILE A 326     -20.025 -25.768 -17.846  1.00 84.25      C2   C  
ATOM   4648  CG2 ILE A 326     -22.355 -24.646 -18.166  1.00 84.25      C2   C  
ATOM   4649  CD1 ILE A 326     -19.145 -24.541 -17.829  1.00 84.25      C2   C  
ATOM   4650  H   ILE A 326     -20.762 -27.314 -20.896  1.00 84.25      C2   H  
ATOM   4651  HA  ILE A 326     -21.852 -27.581 -18.139  1.00 84.25      C2   H  
ATOM   4652  HB  ILE A 326     -20.992 -25.121 -19.622  1.00 84.25      C2   H  
ATOM   4653 HG12 ILE A 326     -20.291 -25.916 -16.799  1.00 84.25      C2   H  
ATOM   4654 HG13 ILE A 326     -19.465 -26.632 -18.204  1.00 84.25      C2   H  
ATOM   4655 HG21 ILE A 326     -23.127 -25.019 -17.493  1.00 84.25      C2   H  
ATOM   4656 HG22 ILE A 326     -21.834 -23.883 -17.587  1.00 84.25      C2   H  
ATOM   4657 HG23 ILE A 326     -22.896 -24.067 -18.915  1.00 84.25      C2   H  
ATOM   4658 HD11 ILE A 326     -19.019 -24.165 -18.844  1.00 84.25      C2   H  
ATOM   4659 HD12 ILE A 326     -19.630 -23.768 -17.232  1.00 84.25      C2   H  
ATOM   4660 HD13 ILE A 326     -18.144 -24.884 -17.569  1.00 84.25      C2   H  
ATOM   4661  N   LEU A 327     -23.608 -26.676 -20.715  1.00 82.31      C2   N  
ATOM   4662  CA  LEU A 327     -24.888 -26.708 -21.411  1.00 82.31      C2   C  
ATOM   4663  C   LEU A 327     -25.713 -27.972 -21.177  1.00 82.31      C2   C  
ATOM   4664  O   LEU A 327     -26.935 -27.921 -20.930  1.00 82.31      C2   O  
ATOM   4665  CB  LEU A 327     -24.640 -26.343 -22.864  1.00 82.31      C2   C  
ATOM   4666  CG  LEU A 327     -25.956 -26.294 -23.789  1.00 82.31      C2   C  
ATOM   4667  CD1 LEU A 327     -26.964 -25.115 -23.352  1.00 82.31      C2   C  
ATOM   4668  CD2 LEU A 327     -25.691 -26.300 -25.317  1.00 82.31      C2   C  
ATOM   4669  H   LEU A 327     -22.919 -26.249 -21.318  1.00 82.31      C2   H  
ATOM   4670  HA  LEU A 327     -25.488 -25.943 -20.917  1.00 82.31      C2   H  
ATOM   4671  HB2 LEU A 327     -24.148 -25.371 -22.907  1.00 82.31      C2   H  
ATOM   4672  HB3 LEU A 327     -23.906 -26.989 -23.347  1.00 82.31      C2   H  
ATOM   4673  HG  LEU A 327     -26.430 -27.269 -23.676  1.00 82.31      C2   H  
ATOM   4674 HD11 LEU A 327     -26.838 -24.174 -23.888  1.00 82.31      C2   H  
ATOM   4675 HD12 LEU A 327     -27.987 -25.459 -23.507  1.00 82.31      C2   H  
ATOM   4676 HD13 LEU A 327     -26.889 -24.903 -22.285  1.00 82.31      C2   H  
ATOM   4677 HD21 LEU A 327     -26.050 -25.430 -25.867  1.00 82.31      C2   H  
ATOM   4678 HD22 LEU A 327     -24.630 -26.311 -25.565  1.00 82.31      C2   H  
ATOM   4679 HD23 LEU A 327     -26.081 -27.215 -25.763  1.00 82.31      C2   H  
ATOM   4680  N   LYS A 328     -25.061 -29.162 -21.181  1.00 82.81      C2   N  
ATOM   4681  CA  LYS A 328     -25.652 -30.483 -21.254  1.00 82.81      C2   C  
ATOM   4682  C   LYS A 328     -26.382 -30.879 -19.952  1.00 82.81      C2   C  
ATOM   4683  O   LYS A 328     -27.179 -31.793 -19.952  1.00 82.81      C2   O  
ATOM   4684  CB  LYS A 328     -24.541 -31.513 -21.471  1.00 82.81      C2   C  
ATOM   4685  CG  LYS A 328     -23.491 -31.757 -20.430  1.00 82.81      C2   C  
ATOM   4686  CD  LYS A 328     -22.199 -32.523 -20.899  1.00 82.81      C2   C  
ATOM   4687  CE  LYS A 328     -22.166 -34.033 -21.082  1.00 82.81      C2   C  
ATOM   4688  NZ  LYS A 328     -22.377 -34.769 -19.802  1.00 82.81      C2   N  
ATOM   4689  H   LYS A 328     -24.056 -29.127 -21.279  1.00 82.81      C2   H  
ATOM   4690  HA  LYS A 328     -26.384 -30.607 -22.052  1.00 82.81      C2   H  
ATOM   4691  HB2 LYS A 328     -24.968 -32.515 -21.514  1.00 82.81      C2   H  
ATOM   4692  HB3 LYS A 328     -24.095 -31.420 -22.461  1.00 82.81      C2   H  
ATOM   4693  HG2 LYS A 328     -23.158 -30.815 -19.994  1.00 82.81      C2   H  
ATOM   4694  HG3 LYS A 328     -23.912 -32.341 -19.612  1.00 82.81      C2   H  
ATOM   4695  HD2 LYS A 328     -21.826 -32.008 -21.784  1.00 82.81      C2   H  
ATOM   4696  HD3 LYS A 328     -21.371 -32.285 -20.232  1.00 82.81      C2   H  
ATOM   4697  HE2 LYS A 328     -22.946 -34.305 -21.793  1.00 82.81      C2   H  
ATOM   4698  HE3 LYS A 328     -21.307 -34.459 -21.601  1.00 82.81      C2   H  
ATOM   4699  HZ1 LYS A 328     -21.605 -34.661 -19.159  1.00 82.81      C2   H  
ATOM   4700  HZ2 LYS A 328     -23.241 -34.490 -19.359  1.00 82.81      C2   H  
ATOM   4701  HZ3 LYS A 328     -22.510 -35.748 -20.011  1.00 82.81      C2   H  
ATOM   4702  N   GLU A 329     -26.189 -30.125 -18.885  1.00 86.06      C2   N  
ATOM   4703  CA  GLU A 329     -26.994 -30.152 -17.666  1.00 86.06      C2   C  
ATOM   4704  C   GLU A 329     -27.779 -28.840 -17.425  1.00 86.06      C2   C  
ATOM   4705  O   GLU A 329     -28.774 -28.893 -16.723  1.00 86.06      C2   O  
ATOM   4706  CB  GLU A 329     -25.983 -30.383 -16.501  1.00 86.06      C2   C  
ATOM   4707  CG  GLU A 329     -25.172 -31.744 -16.536  1.00 86.06      C2   C  
ATOM   4708  CD  GLU A 329     -24.229 -32.035 -15.325  1.00 86.06      C2   C  
ATOM   4709  OE1 GLU A 329     -23.094 -31.576 -15.376  1.00 86.06      C2   O  
ATOM   4710  OE2 GLU A 329     -24.686 -32.699 -14.427  1.00 86.06      C2   O  
ATOM   4711  H   GLU A 329     -25.490 -29.398 -18.939  1.00 86.06      C2   H  
ATOM   4712  HA  GLU A 329     -27.711 -30.969 -17.581  1.00 86.06      C2   H  
ATOM   4713  HB2 GLU A 329     -25.260 -29.569 -16.470  1.00 86.06      C2   H  
ATOM   4714  HB3 GLU A 329     -26.299 -30.180 -15.478  1.00 86.06      C2   H  
ATOM   4715  HG2 GLU A 329     -25.804 -32.630 -16.599  1.00 86.06      C2   H  
ATOM   4716  HG3 GLU A 329     -24.694 -31.949 -17.494  1.00 86.06      C2   H  
ATOM   4717  N   LEU A 330     -27.378 -27.760 -18.050  1.00 83.56      C2   N  
ATOM   4718  CA  LEU A 330     -28.036 -26.412 -18.059  1.00 83.56      C2   C  
ATOM   4719  C   LEU A 330     -29.479 -26.367 -18.590  1.00 83.56      C2   C  
ATOM   4720  O   LEU A 330     -30.393 -25.926 -17.931  1.00 83.56      C2   O  
ATOM   4721  CB  LEU A 330     -27.106 -25.412 -18.787  1.00 83.56      C2   C  
ATOM   4722  CG  LEU A 330     -27.277 -23.937 -18.350  1.00 83.56      C2   C  
ATOM   4723  CD1 LEU A 330     -26.808 -23.741 -16.853  1.00 83.56      C2   C  
ATOM   4724  CD2 LEU A 330     -26.365 -23.134 -19.163  1.00 83.56      C2   C  
ATOM   4725  H   LEU A 330     -26.571 -27.845 -18.651  1.00 83.56      C2   H  
ATOM   4726  HA  LEU A 330     -28.166 -26.012 -17.053  1.00 83.56      C2   H  
ATOM   4727  HB2 LEU A 330     -26.075 -25.739 -18.654  1.00 83.56      C2   H  
ATOM   4728  HB3 LEU A 330     -27.297 -25.446 -19.859  1.00 83.56      C2   H  
ATOM   4729  HG  LEU A 330     -28.283 -23.520 -18.296  1.00 83.56      C2   H  
ATOM   4730 HD11 LEU A 330     -26.305 -24.648 -16.516  1.00 83.56      C2   H  
ATOM   4731 HD12 LEU A 330     -26.191 -22.852 -16.721  1.00 83.56      C2   H  
ATOM   4732 HD13 LEU A 330     -27.706 -23.537 -16.270  1.00 83.56      C2   H  
ATOM   4733 HD21 LEU A 330     -26.360 -22.076 -18.901  1.00 83.56      C2   H  
ATOM   4734 HD22 LEU A 330     -25.336 -23.466 -19.023  1.00 83.56      C2   H  
ATOM   4735 HD23 LEU A 330     -26.571 -23.119 -20.233  1.00 83.56      C2   H  
ATOM   4736  N   LYS A 331     -29.585 -27.000 -19.783  1.00 81.69      C2   N  
ATOM   4737  CA  LYS A 331     -30.851 -27.229 -20.450  1.00 81.69      C2   C  
ATOM   4738  C   LYS A 331     -31.914 -28.025 -19.568  1.00 81.69      C2   C  
ATOM   4739  O   LYS A 331     -33.113 -27.737 -19.763  1.00 81.69      C2   O  
ATOM   4740  CB  LYS A 331     -30.548 -27.909 -21.819  1.00 81.69      C2   C  
ATOM   4741  CG  LYS A 331     -30.071 -29.371 -21.706  1.00 81.69      C2   C  
ATOM   4742  CD  LYS A 331     -29.645 -29.886 -23.092  1.00 81.69      C2   C  
ATOM   4743  CE  LYS A 331     -29.511 -31.436 -23.222  1.00 81.69      C2   C  
ATOM   4744  NZ  LYS A 331     -29.287 -31.882 -24.569  1.00 81.69      C2   N  
ATOM   4745  H   LYS A 331     -28.726 -27.373 -20.160  1.00 81.69      C2   H  
ATOM   4746  HA  LYS A 331     -31.305 -26.240 -20.525  1.00 81.69      C2   H  
ATOM   4747  HB2 LYS A 331     -31.395 -27.820 -22.499  1.00 81.69      C2   H  
ATOM   4748  HB3 LYS A 331     -29.795 -27.287 -22.301  1.00 81.69      C2   H  
ATOM   4749  HG2 LYS A 331     -29.145 -29.559 -21.162  1.00 81.69      C2   H  
ATOM   4750  HG3 LYS A 331     -30.789 -30.008 -21.189  1.00 81.69      C2   H  
ATOM   4751  HD2 LYS A 331     -30.217 -29.487 -23.930  1.00 81.69      C2   H  
ATOM   4752  HD3 LYS A 331     -28.646 -29.459 -23.182  1.00 81.69      C2   H  
ATOM   4753  HE2 LYS A 331     -28.658 -31.749 -22.619  1.00 81.69      C2   H  
ATOM   4754  HE3 LYS A 331     -30.498 -31.830 -22.978  1.00 81.69      C2   H  
ATOM   4755  HZ1 LYS A 331     -29.369 -32.881 -24.693  1.00 81.69      C2   H  
ATOM   4756  HZ2 LYS A 331     -29.945 -31.456 -25.206  1.00 81.69      C2   H  
ATOM   4757  HZ3 LYS A 331     -28.396 -31.597 -24.949  1.00 81.69      C2   H  
ATOM   4758  N   GLN A 332     -31.528 -28.829 -18.513  1.00 81.56      C2   N  
ATOM   4759  CA  GLN A 332     -32.340 -29.555 -17.640  1.00 81.56      C2   C  
ATOM   4760  C   GLN A 332     -32.575 -28.687 -16.418  1.00 81.56      C2   C  
ATOM   4761  O   GLN A 332     -33.689 -28.614 -15.870  1.00 81.56      C2   O  
ATOM   4762  CB  GLN A 332     -31.518 -30.805 -17.312  1.00 81.56      C2   C  
ATOM   4763  CG  GLN A 332     -30.881 -31.453 -18.591  1.00 81.56      C2   C  
ATOM   4764  CD  GLN A 332     -30.423 -32.854 -18.227  1.00 81.56      C2   C  
ATOM   4765  NE2 GLN A 332     -30.846 -33.851 -19.000  1.00 81.56      C2   N  
ATOM   4766  OE1 GLN A 332     -29.710 -32.985 -17.233  1.00 81.56      C2   O  
ATOM   4767  H   GLN A 332     -30.571 -28.734 -18.202  1.00 81.56      C2   H  
ATOM   4768  HA  GLN A 332     -33.191 -29.751 -18.292  1.00 81.56      C2   H  
ATOM   4769  HB2 GLN A 332     -30.731 -30.542 -16.606  1.00 81.56      C2   H  
ATOM   4770  HB3 GLN A 332     -32.295 -31.403 -16.835  1.00 81.56      C2   H  
ATOM   4771  HG2 GLN A 332     -31.690 -31.508 -19.319  1.00 81.56      C2   H  
ATOM   4772  HG3 GLN A 332     -30.017 -31.026 -19.101  1.00 81.56      C2   H  
ATOM   4773 HE21 GLN A 332     -31.311 -33.745 -19.890  1.00 81.56      C2   H  
ATOM   4774 HE22 GLN A 332     -30.475 -34.750 -18.728  1.00 81.56      C2   H  
ATOM   4775  N   LYS A 333     -31.486 -28.051 -15.958  1.00 82.19      C2   N  
ATOM   4776  CA  LYS A 333     -31.539 -27.008 -14.920  1.00 82.19      C2   C  
ATOM   4777  C   LYS A 333     -32.515 -25.904 -15.221  1.00 82.19      C2   C  
ATOM   4778  O   LYS A 333     -33.306 -25.565 -14.342  1.00 82.19      C2   O  
ATOM   4779  CB  LYS A 333     -30.099 -26.483 -14.534  1.00 82.19      C2   C  
ATOM   4780  CG  LYS A 333     -30.029 -26.089 -13.032  1.00 82.19      C2   C  
ATOM   4781  CD  LYS A 333     -28.693 -25.636 -12.420  1.00 82.19      C2   C  
ATOM   4782  CE  LYS A 333     -27.601 -26.659 -12.384  1.00 82.19      C2   C  
ATOM   4783  NZ  LYS A 333     -27.748 -27.699 -11.315  1.00 82.19      C2   N  
ATOM   4784  H   LYS A 333     -30.586 -28.357 -16.299  1.00 82.19      C2   H  
ATOM   4785  HA  LYS A 333     -31.840 -27.469 -13.979  1.00 82.19      C2   H  
ATOM   4786  HB2 LYS A 333     -29.359 -27.220 -14.845  1.00 82.19      C2   H  
ATOM   4787  HB3 LYS A 333     -29.940 -25.685 -15.259  1.00 82.19      C2   H  
ATOM   4788  HG2 LYS A 333     -30.675 -25.226 -12.870  1.00 82.19      C2   H  
ATOM   4789  HG3 LYS A 333     -30.365 -26.909 -12.398  1.00 82.19      C2   H  
ATOM   4790  HD2 LYS A 333     -28.373 -24.831 -13.082  1.00 82.19      C2   H  
ATOM   4791  HD3 LYS A 333     -28.930 -25.338 -11.399  1.00 82.19      C2   H  
ATOM   4792  HE2 LYS A 333     -27.382 -27.078 -13.367  1.00 82.19      C2   H  
ATOM   4793  HE3 LYS A 333     -26.676 -26.304 -11.930  1.00 82.19      C2   H  
ATOM   4794  HZ1 LYS A 333     -27.076 -28.428 -11.507  1.00 82.19      C2   H  
ATOM   4795  HZ2 LYS A 333     -27.471 -27.232 -10.463  1.00 82.19      C2   H  
ATOM   4796  HZ3 LYS A 333     -28.610 -28.202 -11.164  1.00 82.19      C2   H  
ATOM   4797  N   HIS A 334     -32.477 -25.358 -16.462  1.00 80.50      C2   N  
ATOM   4798  CA  HIS A 334     -33.205 -24.141 -16.824  1.00 80.50      C2   C  
ATOM   4799  C   HIS A 334     -33.892 -24.430 -18.216  1.00 80.50      C2   C  
ATOM   4800  O   HIS A 334     -33.286 -24.193 -19.258  1.00 80.50      C2   O  
ATOM   4801  CB  HIS A 334     -32.190 -22.873 -17.003  1.00 80.50      C2   C  
ATOM   4802  CG  HIS A 334     -31.422 -22.536 -15.713  1.00 80.50      C2   C  
ATOM   4803  CD2 HIS A 334     -30.117 -22.147 -15.486  1.00 80.50      C2   C  
ATOM   4804  ND1 HIS A 334     -31.978 -22.657 -14.469  1.00 80.50      C2   N  
ATOM   4805  CE1 HIS A 334     -31.024 -22.283 -13.600  1.00 80.50      C2   C  
ATOM   4806  NE2 HIS A 334     -29.908 -21.944 -14.160  1.00 80.50      C2   N  
ATOM   4807  H   HIS A 334     -31.639 -25.608 -16.967  1.00 80.50      C2   H  
ATOM   4808  HA  HIS A 334     -33.987 -23.954 -16.088  1.00 80.50      C2   H  
ATOM   4809  HB2 HIS A 334     -31.416 -23.129 -17.727  1.00 80.50      C2   H  
ATOM   4810  HB3 HIS A 334     -32.706 -21.958 -17.290  1.00 80.50      C2   H  
ATOM   4811  HD1 HIS A 334     -32.867 -23.023 -14.159  1.00 80.50      C2   H  
ATOM   4812  HD2 HIS A 334     -29.385 -21.911 -16.245  1.00 80.50      C2   H  
ATOM   4813  HE1 HIS A 334     -31.191 -22.135 -12.543  1.00 80.50      C2   H  
ATOM   4814  N   PRO A 335     -35.062 -25.102 -18.330  1.00 78.19      C2   N  
ATOM   4815  CA  PRO A 335     -35.656 -25.431 -19.710  1.00 78.19      C2   C  
ATOM   4816  C   PRO A 335     -36.309 -24.319 -20.573  1.00 78.19      C2   C  
ATOM   4817  O   PRO A 335     -36.625 -24.526 -21.735  1.00 78.19      C2   O  
ATOM   4818  CB  PRO A 335     -36.796 -26.413 -19.275  1.00 78.19      C2   C  
ATOM   4819  CG  PRO A 335     -37.101 -26.168 -17.813  1.00 78.19      C2   C  
ATOM   4820  CD  PRO A 335     -35.862 -25.656 -17.187  1.00 78.19      C2   C  
ATOM   4821  HA  PRO A 335     -34.939 -25.996 -20.306  1.00 78.19      C2   H  
ATOM   4822  HB2 PRO A 335     -37.724 -26.330 -19.841  1.00 78.19      C2   H  
ATOM   4823  HB3 PRO A 335     -36.527 -27.436 -19.537  1.00 78.19      C2   H  
ATOM   4824  HG2 PRO A 335     -37.883 -25.427 -17.647  1.00 78.19      C2   H  
ATOM   4825  HG3 PRO A 335     -37.476 -27.107 -17.404  1.00 78.19      C2   H  
ATOM   4826  HD2 PRO A 335     -35.890 -24.787 -16.530  1.00 78.19      C2   H  
ATOM   4827  HD3 PRO A 335     -35.239 -26.469 -16.813  1.00 78.19      C2   H  
ATOM   4828  N   GLU A 336     -36.653 -23.241 -19.857  1.00 27.91      C2   N  
ATOM   4829  CA  GLU A 336     -37.552 -22.114 -20.253  1.00 28.04      C2   C  
ATOM   4830  C   GLU A 336     -36.737 -21.009 -20.905  1.00 26.58      C2   C  
ATOM   4831  O   GLU A 336     -37.328 -20.255 -21.652  1.00 27.10      C2   O  
ATOM   4832  CB  GLU A 336     -38.476 -21.520 -19.158  1.00  0.00      C2   C  
ATOM   4833  CG  GLU A 336     -39.369 -22.567 -18.427  1.00  0.00      C2   C  
ATOM   4834  CD  GLU A 336     -40.270 -21.981 -17.354  1.00  0.00      C2   C  
ATOM   4835  OE1 GLU A 336     -40.469 -22.661 -16.316  1.00  0.00      C2   O  
ATOM   4836  OE2 GLU A 336     -40.849 -20.928 -17.591  1.00  0.00      C2   O  
ATOM   4837  H   GLU A 336     -36.473 -23.139 -18.868  1.00 27.91      C2   H  
ATOM   4838  HA  GLU A 336     -38.116 -22.565 -21.070  1.00 28.04      C2   H  
ATOM   4839  HB2 GLU A 336     -37.768 -21.198 -18.393  1.00  0.00      C2   H  
ATOM   4840  HB3 GLU A 336     -39.097 -20.715 -19.551  1.00  0.00      C2   H  
ATOM   4841  HG2 GLU A 336     -40.143 -22.987 -19.070  1.00  0.00      C2   H  
ATOM   4842  HG3 GLU A 336     -38.781 -23.421 -18.091  1.00  0.00      C2   H  
ATOM   4843  N   LYS A 337     -35.409 -20.967 -20.681  1.00 77.56      C2   N  
ATOM   4844  CA  LYS A 337     -34.506 -20.246 -21.522  1.00 77.56      C2   C  
ATOM   4845  C   LYS A 337     -34.416 -20.931 -22.937  1.00 77.56      C2   C  
ATOM   4846  O   LYS A 337     -34.173 -22.125 -22.963  1.00 77.56      C2   O  
ATOM   4847  CB  LYS A 337     -33.155 -20.075 -20.910  1.00 77.56      C2   C  
ATOM   4848  CG  LYS A 337     -32.980 -18.937 -19.860  1.00 77.56      C2   C  
ATOM   4849  CD  LYS A 337     -33.652 -19.239 -18.494  1.00 77.56      C2   C  
ATOM   4850  CE  LYS A 337     -33.246 -18.275 -17.382  1.00 77.56      C2   C  
ATOM   4851  NZ  LYS A 337     -34.284 -17.244 -17.391  1.00 77.56      C2   N  
ATOM   4852  H   LYS A 337     -35.003 -21.751 -20.190  1.00 77.56      C2   H  
ATOM   4853  HA  LYS A 337     -34.881 -19.245 -21.735  1.00 77.56      C2   H  
ATOM   4854  HB2 LYS A 337     -32.772 -21.048 -20.602  1.00 77.56      C2   H  
ATOM   4855  HB3 LYS A 337     -32.472 -19.875 -21.735  1.00 77.56      C2   H  
ATOM   4856  HG2 LYS A 337     -31.908 -18.763 -19.770  1.00 77.56      C2   H  
ATOM   4857  HG3 LYS A 337     -33.330 -17.973 -20.229  1.00 77.56      C2   H  
ATOM   4858  HD2 LYS A 337     -34.733 -19.250 -18.631  1.00 77.56      C2   H  
ATOM   4859  HD3 LYS A 337     -33.488 -20.255 -18.136  1.00 77.56      C2   H  
ATOM   4860  HE2 LYS A 337     -33.255 -18.789 -16.422  1.00 77.56      C2   H  
ATOM   4861  HE3 LYS A 337     -32.263 -17.834 -17.551  1.00 77.56      C2   H  
ATOM   4862  HZ1 LYS A 337     -34.643 -16.793 -18.220  1.00 77.56      C2   H  
ATOM   4863  HZ2 LYS A 337     -35.106 -17.628 -16.947  1.00 77.56      C2   H  
ATOM   4864  HZ3 LYS A 337     -33.968 -16.517 -16.765  1.00 77.56      C2   H  
ATOM   4865  N   GLU A 338     -34.460 -20.096 -23.987  1.00 80.56      C2   N  
ATOM   4866  CA  GLU A 338     -34.269 -20.511 -25.392  1.00 80.56      C2   C  
ATOM   4867  C   GLU A 338     -32.774 -20.734 -25.651  1.00 80.56      C2   C  
ATOM   4868  O   GLU A 338     -31.921 -20.347 -24.864  1.00 80.56      C2   O  
ATOM   4869  CB  GLU A 338     -34.774 -19.350 -26.355  1.00 80.56      C2   C  
ATOM   4870  CG  GLU A 338     -36.230 -19.009 -26.102  1.00 80.56      C2   C  
ATOM   4871  CD  GLU A 338     -36.725 -17.888 -27.031  1.00 80.56      C2   C  
ATOM   4872  OE1 GLU A 338     -37.141 -16.862 -26.478  1.00 80.56      C2   O  
ATOM   4873  OE2 GLU A 338     -36.662 -18.037 -28.277  1.00 80.56      C2   O  
ATOM   4874  H   GLU A 338     -34.439 -19.091 -23.888  1.00 80.56      C2   H  
ATOM   4875  HA  GLU A 338     -34.789 -21.443 -25.610  1.00 80.56      C2   H  
ATOM   4876  HB2 GLU A 338     -34.109 -18.526 -26.097  1.00 80.56      C2   H  
ATOM   4877  HB3 GLU A 338     -34.633 -19.603 -27.405  1.00 80.56      C2   H  
ATOM   4878  HG2 GLU A 338     -36.874 -19.872 -26.270  1.00 80.56      C2   H  
ATOM   4879  HG3 GLU A 338     -36.270 -18.603 -25.091  1.00 80.56      C2   H  
ATOM   4880  N   ILE A 339     -32.466 -21.432 -26.727  1.00 78.44      C2   N  
ATOM   4881  CA  ILE A 339     -31.073 -21.866 -27.025  1.00 78.44      C2   C  
ATOM   4882  C   ILE A 339     -29.961 -20.796 -27.103  1.00 78.44      C2   C  
ATOM   4883  O   ILE A 339     -28.863 -20.978 -26.634  1.00 78.44      C2   O  
ATOM   4884  CB  ILE A 339     -31.101 -22.499 -28.434  1.00 78.44      C2   C  
ATOM   4885  CG1 ILE A 339     -32.305 -23.567 -28.616  1.00 78.44      C2   C  
ATOM   4886  CG2 ILE A 339     -29.749 -23.231 -28.738  1.00 78.44      C2   C  
ATOM   4887  CD1 ILE A 339     -33.480 -23.130 -29.450  1.00 78.44      C2   C  
ATOM   4888  H   ILE A 339     -33.161 -21.420 -27.460  1.00 78.44      C2   H  
ATOM   4889  HA  ILE A 339     -30.794 -22.548 -26.223  1.00 78.44      C2   H  
ATOM   4890  HB  ILE A 339     -31.274 -21.788 -29.242  1.00 78.44      C2   H  
ATOM   4891 HG12 ILE A 339     -31.891 -24.438 -29.126  1.00 78.44      C2   H  
ATOM   4892 HG13 ILE A 339     -32.489 -23.868 -27.585  1.00 78.44      C2   H  
ATOM   4893 HG21 ILE A 339     -28.823 -22.673 -28.603  1.00 78.44      C2   H  
ATOM   4894 HG22 ILE A 339     -29.685 -24.068 -28.043  1.00 78.44      C2   H  
ATOM   4895 HG23 ILE A 339     -29.784 -23.571 -29.773  1.00 78.44      C2   H  
ATOM   4896 HD11 ILE A 339     -33.183 -22.612 -30.362  1.00 78.44      C2   H  
ATOM   4897 HD12 ILE A 339     -33.987 -24.093 -29.507  1.00 78.44      C2   H  
ATOM   4898 HD13 ILE A 339     -34.225 -22.539 -28.916  1.00 78.44      C2   H  
ATOM   4899  N   GLU A 340     -30.409 -19.654 -27.681  1.00 78.50      C2   N  
ATOM   4900  CA  GLU A 340     -29.563 -18.448 -27.792  1.00 78.50      C2   C  
ATOM   4901  C   GLU A 340     -29.244 -17.894 -26.373  1.00 78.50      C2   C  
ATOM   4902  O   GLU A 340     -28.256 -17.169 -26.233  1.00 78.50      C2   O  
ATOM   4903  CB  GLU A 340     -30.209 -17.483 -28.765  1.00 78.50      C2   C  
ATOM   4904  CG  GLU A 340     -29.270 -16.304 -29.060  1.00 78.50      C2   C  
ATOM   4905  CD  GLU A 340     -29.879 -15.314 -30.065  1.00 78.50      C2   C  
ATOM   4906  OE1 GLU A 340     -29.212 -14.336 -30.452  1.00 78.50      C2   O  
ATOM   4907  OE2 GLU A 340     -30.865 -15.768 -30.701  1.00 78.50      C2   O  
ATOM   4908  H   GLU A 340     -31.402 -19.578 -27.848  1.00 78.50      C2   H  
ATOM   4909  HA  GLU A 340     -28.556 -18.651 -28.157  1.00 78.50      C2   H  
ATOM   4910  HB2 GLU A 340     -30.416 -18.084 -29.650  1.00 78.50      C2   H  
ATOM   4911  HB3 GLU A 340     -31.087 -17.006 -28.330  1.00 78.50      C2   H  
ATOM   4912  HG2 GLU A 340     -28.982 -15.804 -28.135  1.00 78.50      C2   H  
ATOM   4913  HG3 GLU A 340     -28.376 -16.534 -29.640  1.00 78.50      C2   H  
ATOM   4914  N   GLN A 341     -30.017 -18.280 -25.333  1.00 80.06      C2   N  
ATOM   4915  CA  GLN A 341     -29.987 -17.794 -24.006  1.00 80.06      C2   C  
ATOM   4916  C   GLN A 341     -29.247 -18.843 -23.172  1.00 80.06      C2   C  
ATOM   4917  O   GLN A 341     -28.253 -18.517 -22.500  1.00 80.06      C2   O  
ATOM   4918  CB  GLN A 341     -31.352 -17.468 -23.410  1.00 80.06      C2   C  
ATOM   4919  CG  GLN A 341     -32.153 -16.474 -24.092  1.00 80.06      C2   C  
ATOM   4920  CD  GLN A 341     -33.600 -16.480 -23.913  1.00 80.06      C2   C  
ATOM   4921  NE2 GLN A 341     -34.279 -15.508 -24.519  1.00 80.06      C2   N  
ATOM   4922  OE1 GLN A 341     -34.077 -17.386 -23.317  1.00 80.06      C2   O  
ATOM   4923  H   GLN A 341     -30.760 -18.944 -25.494  1.00 80.06      C2   H  
ATOM   4924  HA  GLN A 341     -29.460 -16.847 -23.891  1.00 80.06      C2   H  
ATOM   4925  HB2 GLN A 341     -31.865 -18.429 -23.369  1.00 80.06      C2   H  
ATOM   4926  HB3 GLN A 341     -31.425 -17.209 -22.353  1.00 80.06      C2   H  
ATOM   4927  HG2 GLN A 341     -31.764 -15.521 -23.733  1.00 80.06      C2   H  
ATOM   4928  HG3 GLN A 341     -31.929 -16.568 -25.155  1.00 80.06      C2   H  
ATOM   4929 HE21 GLN A 341     -33.726 -14.876 -25.079  1.00 80.06      C2   H  
ATOM   4930 HE22 GLN A 341     -35.234 -15.245 -24.323  1.00 80.06      C2   H  
ATOM   4931  N   LEU A 342     -29.532 -20.139 -23.436  1.00 81.31      C2   N  
ATOM   4932  CA  LEU A 342     -28.797 -21.272 -22.890  1.00 81.31      C2   C  
ATOM   4933  C   LEU A 342     -27.301 -21.345 -23.288  1.00 81.31      C2   C  
ATOM   4934  O   LEU A 342     -26.470 -21.591 -22.463  1.00 81.31      C2   O  
ATOM   4935  CB  LEU A 342     -29.509 -22.637 -23.009  1.00 81.31      C2   C  
ATOM   4936  CG  LEU A 342     -30.779 -22.736 -22.097  1.00 81.31      C2   C  
ATOM   4937  CD1 LEU A 342     -31.444 -24.069 -22.521  1.00 81.31      C2   C  
ATOM   4938  CD2 LEU A 342     -30.514 -22.742 -20.590  1.00 81.31      C2   C
[truncated: 24,904,441 more chars]
