# Supplementary material for: Structural dynamics of Na+ and Ca2+ interactions with full-size mammalian NCX
Source: Commun Biol. 2024 Apr 16;7:463. doi: 10.1038/s42003-024-06159-9 (PMC11021524; doi:10.1038/s42003-024-06159-9)
Supplement: Supplementary file 4 — Supplementary Data 2 [file 42003_2024_6159_MOESM4_ESM.zip › NCX14-wCa_input.pdb]

ATOM      1  N   GLU A  33     -26.786   2.137  29.879  1.00 27.64      C2   N  
ATOM      2  CA  GLU A  33     -26.507   1.594  31.209  1.00 27.64      C2   C  
ATOM      3  C   GLU A  33     -26.833   2.624  32.301  1.00 27.64      C2   C  
ATOM      4  O   GLU A  33     -26.465   3.795  32.194  1.00 27.64      C2   O  
ATOM      5  CB  GLU A  33     -25.042   1.122  31.311  1.00 27.64      C2   C  
ATOM      6  CG  GLU A  33     -24.748  -0.113  30.435  1.00 27.64      C2   C  
ATOM      7  CD  GLU A  33     -23.332  -0.663  30.625  1.00 27.64      C2   C  
ATOM      8  OE1 GLU A  33     -23.218  -1.901  30.761  1.00 27.64      C2   O  
ATOM      9  OE2 GLU A  33     -22.386   0.155  30.614  1.00 27.64      C2   O  
ATOM     10  HA  GLU A  33     -27.158   0.731  31.354  1.00 27.64      C2   H  
ATOM     11  HB2 GLU A  33     -24.372   1.941  31.042  1.00 27.64      C2   H  
ATOM     12  HB3 GLU A  33     -24.813   0.876  32.350  1.00 27.64      C2   H  
ATOM     13  HG2 GLU A  33     -25.464  -0.904  30.662  1.00 27.64      C2   H  
ATOM     14  HG3 GLU A  33     -24.876   0.130  29.380  1.00 27.64      C2   H  
ATOM     15  H1  GLU A  33     -26.547   1.478  29.153  1.00 27.64      C2   H  
ATOM     16  H2  GLU A  33     -27.765   2.352  29.764  1.00 27.64      C2   H  
ATOM     17  N   THR A  34     -27.541   2.168  33.346  1.00 25.69      C2   N  
ATOM     18  CA  THR A  34     -28.011   2.953  34.493  1.00 25.69      C2   C  
ATOM     19  C   THR A  34     -26.838   3.305  35.435  1.00 25.69      C2   C  
ATOM     20  O   THR A  34     -25.816   2.617  35.459  1.00 25.69      C2   O  
ATOM     21  CB  THR A  34     -29.079   2.098  35.233  1.00 25.69      C2   C  
ATOM     22  CG2 THR A  34     -29.672   2.730  36.508  1.00 25.69      C2   C  
ATOM     23  OG1 THR A  34     -30.174   1.897  34.359  1.00 25.69      C2   O  
ATOM     24  H   THR A  34     -27.802   1.193  33.342  1.00 25.69      C2   H  
ATOM     25  HA  THR A  34     -28.463   3.879  34.131  1.00 25.69      C2   H  
ATOM     26  HB  THR A  34     -28.663   1.121  35.486  1.00 25.69      C2   H  
ATOM     27  HG1 THR A  34     -30.810   1.349  34.792  1.00 25.69      C2   H  
ATOM     28 HG21 THR A  34     -30.490   2.126  36.901  1.00 25.69      C2   H  
ATOM     29 HG22 THR A  34     -28.933   2.806  37.305  1.00 25.69      C2   H  
ATOM     30 HG23 THR A  34     -30.062   3.729  36.313  1.00 25.69      C2   H  
ATOM     31  N   GLU A  35     -27.016   4.387  36.214  1.00 26.89      C2   N  
ATOM     32  CA  GLU A  35     -26.087   4.951  37.197  1.00 26.89      C2   C  
ATOM     33  C   GLU A  35     -25.615   3.935  38.251  1.00 26.89      C2   C  
ATOM     34  O   GLU A  35     -26.415   3.151  38.765  1.00 26.89      C2   O  
ATOM     35  CB  GLU A  35     -26.766   6.142  37.906  1.00 26.89      C2   C  
ATOM     36  CG  GLU A  35     -27.230   7.274  36.968  1.00 26.89      C2   C  
ATOM     37  CD  GLU A  35     -27.963   8.380  37.728  1.00 26.89      C2   C  
ATOM     38  OE1 GLU A  35     -27.500   9.538  37.640  1.00 26.89      C2   O  
ATOM     39  OE2 GLU A  35     -28.980   8.051  38.378  1.00 26.89      C2   O  
ATOM     40  H   GLU A  35     -27.894   4.877  36.120  1.00 26.89      C2   H  
ATOM     41  HA  GLU A  35     -25.217   5.317  36.647  1.00 26.89      C2   H  
ATOM     42  HB2 GLU A  35     -27.622   5.772  38.475  1.00 26.89      C2   H  
ATOM     43  HB3 GLU A  35     -26.079   6.562  38.643  1.00 26.89      C2   H  
ATOM     44  HG2 GLU A  35     -26.373   7.696  36.441  1.00 26.89      C2   H  
ATOM     45  HG3 GLU A  35     -27.910   6.895  36.205  1.00 26.89      C2   H  
ATOM     46  N   MET A  36     -24.317   3.988  38.587  1.00 24.88      C2   N  
ATOM     47  CA  MET A  36     -23.669   3.199  39.631  1.00 24.88      C2   C  
ATOM     48  C   MET A  36     -22.649   4.077  40.361  1.00 24.88      C2   C  
ATOM     49  O   MET A  36     -21.675   4.522  39.753  1.00 24.88      C2   O  
ATOM     50  CB  MET A  36     -23.038   1.913  39.053  1.00 24.88      C2   C  
ATOM     51  CG  MET A  36     -24.047   0.792  38.757  1.00 24.88      C2   C  
ATOM     52  SD  MET A  36     -23.303  -0.774  38.222  1.00 24.88      C2   S  
ATOM     53  CE  MET A  36     -22.608  -1.369  39.788  1.00 24.88      C2   C  
ATOM     54  H   MET A  36     -23.735   4.665  38.115  1.00 24.88      C2   H  
ATOM     55  HA  MET A  36     -24.417   2.905  40.371  1.00 24.88      C2   H  
ATOM     56  HB2 MET A  36     -22.468   2.145  38.152  1.00 24.88      C2   H  
ATOM     57  HB3 MET A  36     -22.313   1.532  39.772  1.00 24.88      C2   H  
ATOM     58  HG2 MET A  36     -24.668   0.597  39.632  1.00 24.88      C2   H  
ATOM     59  HG3 MET A  36     -24.722   1.114  37.964  1.00 24.88      C2   H  
ATOM     60  HE1 MET A  36     -22.172  -2.358  39.650  1.00 24.88      C2   H  
ATOM     61  HE2 MET A  36     -21.826  -0.700  40.147  1.00 24.88      C2   H  
ATOM     62  HE3 MET A  36     -23.385  -1.439  40.549  1.00 24.88      C2   H  
ATOM     63  N   GLU A  37     -22.861   4.295  41.669  1.00 24.92      C2   N  
ATOM     64  CA  GLU A  37     -21.965   5.031  42.560  1.00 24.92      C2   C  
ATOM     65  C   GLU A  37     -21.030   4.019  43.250  1.00 24.92      C2   C  
ATOM     66  O   GLU A  37     -21.165   3.727  44.439  1.00 24.92      C2   O  
ATOM     67  CB  GLU A  37     -22.822   5.781  43.606  1.00 24.92      C2   C  
ATOM     68  CG  GLU A  37     -23.656   6.923  42.993  1.00 24.92      C2   C  
ATOM     69  CD  GLU A  37     -24.405   7.725  44.058  1.00 24.92      C2   C  
ATOM     70  OE1 GLU A  37     -24.135   8.942  44.152  1.00 24.92      C2   O  
ATOM     71  OE2 GLU A  37     -25.238   7.108  44.757  1.00 24.92      C2   O  
ATOM     72  H   GLU A  37     -23.688   3.898  42.089  1.00 24.92      C2   H  
ATOM     73  HA  GLU A  37     -21.358   5.752  42.009  1.00 24.92      C2   H  
ATOM     74  HB2 GLU A  37     -23.481   5.083  44.128  1.00 24.92      C2   H  
ATOM     75  HB3 GLU A  37     -22.167   6.209  44.368  1.00 24.92      C2   H  
ATOM     76  HG2 GLU A  37     -23.008   7.596  42.429  1.00 24.92      C2   H  
ATOM     77  HG3 GLU A  37     -24.385   6.528  42.286  1.00 24.92      C2   H  
ATOM     78  N   GLY A  38     -20.082   3.470  42.472  1.00 24.67      C2   N  
ATOM     79  CA  GLY A  38     -19.061   2.531  42.923  1.00 24.67      C2   C  
ATOM     80  C   GLY A  38     -17.751   3.255  43.235  1.00 24.67      C2   C  
ATOM     81  O   GLY A  38     -17.301   4.087  42.445  1.00 24.67      C2   O  
ATOM     82  H   GLY A  38     -20.041   3.760  41.505  1.00 24.67      C2   H  
ATOM     83  HA2 GLY A  38     -19.402   1.956  43.786  1.00 24.67      C2   H  
ATOM     84  HA3 GLY A  38     -18.878   1.813  42.124  1.00 24.67      C2   H  
ATOM     85  N   GLU A  39     -17.129   2.915  44.375  1.00 26.14      C2   N  
ATOM     86  CA  GLU A  39     -15.874   3.494  44.853  1.00 26.14      C2   C  
ATOM     87  C   GLU A  39     -14.695   2.661  44.311  1.00 26.14      C2   C  
ATOM     88  O   GLU A  39     -14.120   1.829  45.015  1.00 26.14      C2   O  
ATOM     89  CB  GLU A  39     -15.889   3.477  46.399  1.00 26.14      C2   C  
ATOM     90  CG  GLU A  39     -16.924   4.453  46.994  1.00 26.14      C2   C  
ATOM     91  CD  GLU A  39     -16.857   4.519  48.520  1.00 26.14      C2   C  
ATOM     92  OE1 GLU A  39     -16.666   5.642  49.035  1.00 26.14      C2   O  
ATOM     93  OE2 GLU A  39     -17.005   3.447  49.147  1.00 26.14      C2   O  
ATOM     94  H   GLU A  39     -17.562   2.221  44.967  1.00 26.14      C2   H  
ATOM     95  HA  GLU A  39     -15.763   4.524  44.510  1.00 26.14      C2   H  
ATOM     96  HB2 GLU A  39     -16.081   2.466  46.765  1.00 26.14      C2   H  
ATOM     97  HB3 GLU A  39     -14.901   3.754  46.773  1.00 26.14      C2   H  
ATOM     98  HG2 GLU A  39     -16.767   5.453  46.587  1.00 26.14      C2   H  
ATOM     99  HG3 GLU A  39     -17.934   4.158  46.710  1.00 26.14      C2   H  
ATOM    100  N   GLY A  40     -14.349   2.907  43.038  1.00 27.39      C2   N  
ATOM    101  CA  GLY A  40     -13.185   2.372  42.339  1.00 27.39      C2   C  
ATOM    102  C   GLY A  40     -12.362   3.535  41.784  1.00 27.39      C2   C  
ATOM    103  O   GLY A  40     -12.908   4.397  41.095  1.00 27.39      C2   O  
ATOM    104  H   GLY A  40     -14.899   3.587  42.531  1.00 27.39      C2   H  
ATOM    105  HA2 GLY A  40     -12.570   1.743  42.986  1.00 27.39      C2   H  
ATOM    106  HA3 GLY A  40     -13.523   1.749  41.511  1.00 27.39      C2   H  
ATOM    107  N   ASN A  41     -11.052   3.553  42.080  1.00 30.06      C2   N  
ATOM    108  CA  ASN A  41     -10.134   4.663  41.802  1.00 30.06      C2   C  
ATOM    109  C   ASN A  41      -9.145   4.293  40.674  1.00 30.06      C2   C  
ATOM    110  O   ASN A  41      -7.984   4.701  40.703  1.00 30.06      C2   O  
ATOM    111  CB  ASN A  41      -9.429   5.022  43.138  1.00 30.06      C2   C  
ATOM    112  CG  ASN A  41      -8.862   6.446  43.183  1.00 30.06      C2   C  
ATOM    113  ND2 ASN A  41      -9.738   7.454  43.208  1.00 30.06      C2   N  
ATOM    114  OD1 ASN A  41      -7.650   6.635  43.237  1.00 30.06      C2   O  
ATOM    115  H   ASN A  41     -10.682   2.787  42.624  1.00 30.06      C2   H  
ATOM    116  HA  ASN A  41     -10.701   5.529  41.455  1.00 30.06      C2   H  
ATOM    117  HB2 ASN A  41     -10.137   4.943  43.964  1.00 30.06      C2   H  
ATOM    118  HB3 ASN A  41      -8.636   4.306  43.360  1.00 30.06      C2   H  
ATOM    119 HD21 ASN A  41      -9.398   8.404  43.255  1.00 30.06      C2   H  
ATOM    120 HD22 ASN A  41     -10.729   7.267  43.183  1.00 30.06      C2   H  
ATOM    121  N   GLU A  42      -9.615   3.533  39.669  1.00 34.31      C2   N  
ATOM    122  CA  GLU A  42      -8.854   3.075  38.499  1.00 34.31      C2   C  
ATOM    123  C   GLU A  42      -9.616   3.269  37.173  1.00 34.31      C2   C  
ATOM    124  O   GLU A  42      -9.144   2.822  36.129  1.00 34.31      C2   O  
ATOM    125  CB  GLU A  42      -8.332   1.634  38.708  1.00 34.31      C2   C  
ATOM    126  CG  GLU A  42      -7.392   1.469  39.922  1.00 34.31      C2   C  
ATOM    127  CD  GLU A  42      -6.669   0.120  39.955  1.00 34.31      C2   C  
ATOM    128  OE1 GLU A  42      -5.520   0.109  40.450  1.00 34.31      C2   O  
ATOM    129  OE2 GLU A  42      -7.273  -0.879  39.505  1.00 34.31      C2   O  
ATOM    130  H   GLU A  42     -10.576   3.228  39.732  1.00 34.31      C2   H  
ATOM    131  HA  GLU A  42      -7.977   3.715  38.387  1.00 34.31      C2   H  
ATOM    132  HB2 GLU A  42      -9.181   0.955  38.814  1.00 34.31      C2   H  
ATOM    133  HB3 GLU A  42      -7.802   1.311  37.811  1.00 34.31      C2   H  
ATOM    134  HG2 GLU A  42      -6.640   2.258  39.910  1.00 34.31      C2   H  
ATOM    135  HG3 GLU A  42      -7.948   1.579  40.853  1.00 34.31      C2   H  
ATOM    136  N   THR A  43     -10.770   3.958  37.200  1.00 39.28      C2   N  
ATOM    137  CA  THR A  43     -11.638   4.255  36.054  1.00 39.28      C2   C  
ATOM    138  C   THR A  43     -11.343   5.669  35.492  1.00 39.28      C2   C  
ATOM    139  O   THR A  43     -12.262   6.414  35.149  1.00 39.28      C2   O  
ATOM    140  CB  THR A  43     -13.115   4.119  36.524  1.00 39.28      C2   C  
ATOM    141  CG2 THR A  43     -13.471   2.713  37.033  1.00 39.28      C2   C  
ATOM    142  OG1 THR A  43     -13.441   5.063  37.530  1.00 39.28      C2   O  
ATOM    143  H   THR A  43     -11.085   4.312  38.092  1.00 39.28      C2   H  
ATOM    144  HA  THR A  43     -11.462   3.537  35.250  1.00 39.28      C2   H  
ATOM    145  HB  THR A  43     -13.769   4.324  35.675  1.00 39.28      C2   H  
ATOM    146  HG1 THR A  43     -13.353   5.930  37.162  1.00 39.28      C2   H  
ATOM    147 HG21 THR A  43     -14.534   2.641  37.266  1.00 39.28      C2   H  
ATOM    148 HG22 THR A  43     -13.247   1.957  36.281  1.00 39.28      C2   H  
ATOM    149 HG23 THR A  43     -12.920   2.457  37.939  1.00 39.28      C2   H  
ATOM    150  N   GLY A  44     -10.056   6.049  35.424  1.00 38.41      C2   N  
ATOM    151  CA  GLY A  44      -9.600   7.396  35.097  1.00 38.41      C2   C  
ATOM    152  C   GLY A  44      -9.504   7.688  33.596  1.00 38.41      C2   C  
ATOM    153  O   GLY A  44      -9.039   6.852  32.821  1.00 38.41      C2   O  
ATOM    154  H   GLY A  44      -9.350   5.376  35.684  1.00 38.41      C2   H  
ATOM    155  HA2 GLY A  44     -10.237   8.134  35.590  1.00 38.41      C2   H  
ATOM    156  HA3 GLY A  44      -8.605   7.523  35.525  1.00 38.41      C2   H  
ATOM    157  N   GLU A  45      -9.902   8.914  33.219  1.00 43.75      C2   N  
ATOM    158  CA  GLU A  45      -9.589   9.601  31.960  1.00 43.75      C2   C  
ATOM    159  C   GLU A  45     -10.491   9.260  30.761  1.00 43.75      C2   C  
ATOM    160  O   GLU A  45     -10.134   9.559  29.622  1.00 43.75      C2   O  
ATOM    161  CB  GLU A  45      -8.072   9.687  31.661  1.00 43.75      C2   C  
ATOM    162  CG  GLU A  45      -7.249  10.228  32.852  1.00 43.75      C2   C  
ATOM    163  CD  GLU A  45      -5.879  10.779  32.451  1.00 43.75      C2   C  
ATOM    164  OE1 GLU A  45      -5.471  11.781  33.077  1.00 43.75      C2   O  
ATOM    165  OE2 GLU A  45      -5.258  10.190  31.539  1.00 43.75      C2   O  
ATOM    166  H   GLU A  45     -10.297   9.500  33.940  1.00 43.75      C2   H  
ATOM    167  HA  GLU A  45      -9.883  10.630  32.175  1.00 43.75      C2   H  
ATOM    168  HB2 GLU A  45      -7.689   8.708  31.370  1.00 43.75      C2   H  
ATOM    169  HB3 GLU A  45      -7.919  10.334  30.796  1.00 43.75      C2   H  
ATOM    170  HG2 GLU A  45      -7.799  11.033  33.340  1.00 43.75      C2   H  
ATOM    171  HG3 GLU A  45      -7.103   9.451  33.603  1.00 43.75      C2   H  
ATOM    172  N   CYS A  46     -11.685   8.696  31.014  1.00 48.97      C2   N  
ATOM    173  CA  CYS A  46     -12.760   8.552  30.022  1.00 48.97      C2   C  
ATOM    174  C   CYS A  46     -13.454   9.907  29.761  1.00 48.97      C2   C  
ATOM    175  O   CYS A  46     -13.896  10.168  28.643  1.00 48.97      C2   O  
ATOM    176  CB  CYS A  46     -13.808   7.556  30.558  1.00 48.97      C2   C  
ATOM    177  SG  CYS A  46     -13.151   5.866  30.479  1.00 48.97      C2   S  
ATOM    178  H   CYS A  46     -11.894   8.437  31.967  1.00 48.97      C2   H  
ATOM    179  HA  CYS A  46     -12.353   8.187  29.077  1.00 48.97      C2   H  
ATOM    180  HB2 CYS A  46     -14.095   7.789  31.584  1.00 48.97      C2   H  
ATOM    181  HB3 CYS A  46     -14.716   7.584  29.954  1.00 48.97      C2   H  
ATOM    182  HG  CYS A  46     -14.235   5.269  30.982  1.00 48.97      C2   H  
ATOM    183  N   THR A  47     -13.496  10.772  30.788  1.00 47.34      C2   N  
ATOM    184  CA  THR A  47     -13.884  12.182  30.754  1.00 47.34      C2   C  
ATOM    185  C   THR A  47     -12.610  13.059  30.631  1.00 47.34      C2   C  
ATOM    186  O   THR A  47     -11.500  12.566  30.834  1.00 47.34      C2   O  
ATOM    187  CB  THR A  47     -14.624  12.495  32.085  1.00 47.34      C2   C  
ATOM    188  CG2 THR A  47     -15.929  11.699  32.255  1.00 47.34      C2   C  
ATOM    189  OG1 THR A  47     -13.802  12.274  33.219  1.00 47.34      C2   O  
ATOM    190  H   THR A  47     -13.107  10.458  31.665  1.00 47.34      C2   H  
ATOM    191  HA  THR A  47     -14.541  12.361  29.902  1.00 47.34      C2   H  
ATOM    192  HB  THR A  47     -14.893  13.551  32.102  1.00 47.34      C2   H  
ATOM    193  HG1 THR A  47     -13.050  12.845  33.167  1.00 47.34      C2   H  
ATOM    194 HG21 THR A  47     -16.458  12.006  33.158  1.00 47.34      C2   H  
ATOM    195 HG22 THR A  47     -16.598  11.861  31.410  1.00 47.34      C2   H  
ATOM    196 HG23 THR A  47     -15.744  10.627  32.332  1.00 47.34      C2   H  
ATOM    197  N   GLY A  48     -12.702  14.365  30.329  1.00 31.02      C2   N  
ATOM    198  CA  GLY A  48     -13.890  15.173  30.070  1.00 32.28      C2   C  
ATOM    199  C   GLY A  48     -13.683  16.086  28.859  1.00 31.44      C2   C  
ATOM    200  O   GLY A  48     -13.004  15.714  27.902  1.00 32.07      C2   O  
ATOM    201  H   GLY A  48     -11.825  14.859  30.254  1.00 31.02      C2   H  
ATOM    202  HA2 GLY A  48     -14.776  14.569  29.880  1.00 32.28      C2   H  
ATOM    203  HA3 GLY A  48     -14.096  15.774  30.957  1.00 32.28      C2   H  
ATOM    204  N   SER A  49     -14.312  17.272  28.898  1.00 31.02      C2   N  
ATOM    205  CA  SER A  49     -14.304  18.281  27.838  1.00 30.54      C2   C  
ATOM    206  C   SER A  49     -14.497  19.693  28.435  1.00 30.29      C2   C  
ATOM    207  O   SER A  49     -14.384  19.872  29.648  1.00 30.82      C2   O  
ATOM    208  CB  SER A  49     -15.311  17.859  26.738  1.00  0.00      C2   C  
ATOM    209  OG  SER A  49     -15.199  18.640  25.566  1.00  0.00      C2   O  
ATOM    210  H   SER A  49     -14.834  17.509  29.730  1.00 31.02      C2   H  
ATOM    211  HA  SER A  49     -13.305  18.289  27.397  1.00 30.54      C2   H  
ATOM    212  HB2 SER A  49     -15.148  16.821  26.447  1.00  0.00      C2   H  
ATOM    213  HB3 SER A  49     -16.334  17.925  27.110  1.00  0.00      C2   H  
ATOM    214  HG  SER A  49     -15.767  18.270  24.907  1.00  0.00      C2   H  
ATOM    215  N   TYR A  50     -14.774  20.684  27.570  1.00 27.98      C2   N  
ATOM    216  CA  TYR A  50     -15.090  22.101  27.816  1.00 27.56      C2   C  
ATOM    217  C   TYR A  50     -13.873  23.033  27.730  1.00 27.51      C2   C  
ATOM    218  O   TYR A  50     -13.993  24.142  27.208  1.00 28.08      C2   O  
ATOM    219  CB  TYR A  50     -15.921  22.388  29.096  1.00  0.00      C2   C  
ATOM    220  CG  TYR A  50     -17.253  21.685  29.321  1.00  0.00      C2   C  
ATOM    221  CD1 TYR A  50     -17.932  20.987  28.297  1.00  0.00      C2   C  
ATOM    222  CD2 TYR A  50     -17.831  21.760  30.606  1.00  0.00      C2   C  
ATOM    223  CE1 TYR A  50     -19.163  20.359  28.566  1.00  0.00      C2   C  
ATOM    224  CE2 TYR A  50     -19.065  21.138  30.873  1.00  0.00      C2   C  
ATOM    225  CZ  TYR A  50     -19.731  20.433  29.853  1.00  0.00      C2   C  
ATOM    226  OH  TYR A  50     -20.924  19.826  30.117  1.00  0.00      C2   O  
ATOM    227  H   TYR A  50     -14.824  20.401  26.600  1.00 27.98      C2   H  
ATOM    228  HA  TYR A  50     -15.718  22.384  26.969  1.00 27.56      C2   H  
ATOM    229  HB2 TYR A  50     -15.300  22.221  29.977  1.00  0.00      C2   H  
ATOM    230  HB3 TYR A  50     -16.146  23.453  29.117  1.00  0.00      C2   H  
ATOM    231  HD1 TYR A  50     -17.519  20.925  27.301  1.00  0.00      C2   H  
ATOM    232  HD2 TYR A  50     -17.331  22.303  31.394  1.00  0.00      C2   H  
ATOM    233  HE1 TYR A  50     -19.672  19.824  27.777  1.00  0.00      C2   H  
ATOM    234  HE2 TYR A  50     -19.499  21.205  31.860  1.00  0.00      C2   H  
ATOM    235  HH  TYR A  50     -21.297  19.394  29.364  1.00  0.00      C2   H  
ATOM    236  N   TYR A  51     -12.725  22.604  28.280  1.00101.14      C2   N  
ATOM    237  CA  TYR A  51     -11.532  23.431  28.462  1.00101.14      C2   C  
ATOM    238  C   TYR A  51     -10.654  23.459  27.201  1.00101.14      C2   C  
ATOM    239  O   TYR A  51     -10.514  22.460  26.494  1.00101.14      C2   O  
ATOM    240  CB  TYR A  51     -10.719  22.898  29.667  1.00101.14      C2   C  
ATOM    241  CG  TYR A  51     -10.173  21.480  29.577  1.00101.14      C2   C  
ATOM    242  CD1 TYR A  51     -10.968  20.388  29.985  1.00101.14      C2   C  
ATOM    243  CD2 TYR A  51      -8.863  21.248  29.106  1.00101.14      C2   C  
ATOM    244  CE1 TYR A  51     -10.464  19.075  29.913  1.00101.14      C2   C  
ATOM    245  CE2 TYR A  51      -8.357  19.937  29.037  1.00101.14      C2   C  
ATOM    246  CZ  TYR A  51      -9.156  18.849  29.440  1.00101.14      C2   C  
ATOM    247  OH  TYR A  51      -8.659  17.580  29.376  1.00101.14      C2   O  
ATOM    248  H   TYR A  51     -12.702  21.672  28.668  1.00101.14      C2   H  
ATOM    249  HA  TYR A  51     -11.851  24.449  28.696  1.00101.14      C2   H  
ATOM    250  HB2 TYR A  51      -9.882  23.573  29.856  1.00101.14      C2   H  
ATOM    251  HB3 TYR A  51     -11.336  22.964  30.564  1.00101.14      C2   H  
ATOM    252  HD1 TYR A  51     -11.966  20.556  30.362  1.00101.14      C2   H  
ATOM    253  HD2 TYR A  51      -8.245  22.077  28.792  1.00101.14      C2   H  
ATOM    254  HE1 TYR A  51     -11.083  18.246  30.225  1.00101.14      C2   H  
ATOM    255  HE2 TYR A  51      -7.354  19.766  28.673  1.00101.14      C2   H  
ATOM    256  HH  TYR A  51      -9.266  16.924  29.683  1.00101.14      C2   H  
ATOM    257  N   CYS A  52     -10.059  24.632  26.948  1.00 90.94      C2   N  
ATOM    258  CA  CYS A  52      -9.163  24.921  25.835  1.00 90.94      C2   C  
ATOM    259  C   CYS A  52      -7.714  24.919  26.339  1.00 90.94      C2   C  
ATOM    260  O   CYS A  52      -7.398  25.600  27.316  1.00 90.94      C2   O  
ATOM    261  CB  CYS A  52      -9.467  26.346  25.325  1.00 90.94      C2   C  
ATOM    262  SG  CYS A  52     -11.141  26.469  24.630  1.00 90.94      C2   S  
ATOM    263  H   CYS A  52     -10.213  25.385  27.607  1.00 90.94      C2   H  
ATOM    264  HA  CYS A  52      -9.276  24.193  25.033  1.00 90.94      C2   H  
ATOM    265  HB2 CYS A  52      -9.382  27.069  26.136  1.00 90.94      C2   H  
ATOM    266  HB3 CYS A  52      -8.756  26.641  24.551  1.00 90.94      C2   H  
ATOM    267  HG  CYS A  52     -10.983  25.514  23.708  1.00 90.94      C2   H  
ATOM    268  N   LYS A  53      -6.827  24.201  25.630  1.00 84.45      C2   N  
ATOM    269  CA  LYS A  53      -5.374  24.318  25.767  1.00 84.45      C2   C  
ATOM    270  C   LYS A  53      -4.874  25.428  24.827  1.00 84.45      C2   C  
ATOM    271  O   LYS A  53      -5.445  25.644  23.756  1.00 84.45      C2   O  
ATOM    272  CB  LYS A  53      -4.696  22.970  25.411  1.00 84.45      C2   C  
ATOM    273  CG  LYS A  53      -4.911  22.417  23.985  1.00 84.45      C2   C  
ATOM    274  CD  LYS A  53      -4.184  21.075  23.779  1.00 84.45      C2   C  
ATOM    275  CE  LYS A  53      -4.379  20.458  22.384  1.00 84.45      C2   C  
ATOM    276  NZ  LYS A  53      -5.758  19.978  22.186  1.00 84.45      C2   N  
ATOM    277  H   LYS A  53      -7.167  23.667  24.844  1.00 84.45      C2   H  
ATOM    278  HA  LYS A  53      -5.113  24.576  26.796  1.00 84.45      C2   H  
ATOM    279  HB2 LYS A  53      -3.623  23.068  25.586  1.00 84.45      C2   H  
ATOM    280  HB3 LYS A  53      -5.036  22.222  26.129  1.00 84.45      C2   H  
ATOM    281  HG2 LYS A  53      -5.977  22.292  23.798  1.00 84.45      C2   H  
ATOM    282  HG3 LYS A  53      -4.547  23.127  23.241  1.00 84.45      C2   H  
ATOM    283  HD2 LYS A  53      -3.116  21.231  23.939  1.00 84.45      C2   H  
ATOM    284  HD3 LYS A  53      -4.500  20.360  24.540  1.00 84.45      C2   H  
ATOM    285  HE2 LYS A  53      -4.123  21.173  21.601  1.00 84.45      C2   H  
ATOM    286  HE3 LYS A  53      -3.708  19.607  22.265  1.00 84.45      C2   H  
ATOM    287  HZ1 LYS A  53      -5.830  19.447  21.325  1.00 84.45      C2   H  
ATOM    288  HZ2 LYS A  53      -6.025  19.374  22.949  1.00 84.45      C2   H  
ATOM    289  HZ3 LYS A  53      -6.390  20.763  22.134  1.00 84.45      C2   H  
ATOM    290  N   LYS A  54      -3.806  26.131  25.234  1.00 84.18      C2   N  
ATOM    291  CA  LYS A  54      -3.171  27.201  24.463  1.00 84.18      C2   C  
ATOM    292  C   LYS A  54      -2.442  26.653  23.224  1.00 84.18      C2   C  
ATOM    293  O   LYS A  54      -1.849  25.574  23.267  1.00 84.18      C2   O  
ATOM    294  CB  LYS A  54      -2.200  27.995  25.369  1.00 84.18      C2   C  
ATOM    295  CG  LYS A  54      -1.084  27.170  26.048  1.00 84.18      C2   C  
ATOM    296  CD  LYS A  54      -0.107  28.017  26.885  1.00 84.18      C2   C  
ATOM    297  CE  LYS A  54       0.801  28.950  26.063  1.00 84.18      C2   C  
ATOM    298  NZ  LYS A  54       1.683  28.203  25.149  1.00 84.18      C2   N  
ATOM    299  H   LYS A  54      -3.389  25.894  26.122  1.00 84.18      C2   H  
ATOM    300  HA  LYS A  54      -3.951  27.882  24.118  1.00 84.18      C2   H  
ATOM    301  HB2 LYS A  54      -1.757  28.791  24.771  1.00 84.18      C2   H  
ATOM    302  HB3 LYS A  54      -2.779  28.503  26.141  1.00 84.18      C2   H  
ATOM    303  HG2 LYS A  54      -1.541  26.431  26.706  1.00 84.18      C2   H  
ATOM    304  HG3 LYS A  54      -0.522  26.598  25.310  1.00 84.18      C2   H  
ATOM    305  HD2 LYS A  54      -0.673  28.609  27.605  1.00 84.18      C2   H  
ATOM    306  HD3 LYS A  54       0.519  27.349  27.478  1.00 84.18      C2   H  
ATOM    307  HE2 LYS A  54       0.214  29.667  25.489  1.00 84.18      C2   H  
ATOM    308  HE3 LYS A  54       1.428  29.534  26.738  1.00 84.18      C2   H  
ATOM    309  HZ1 LYS A  54       1.122  27.692  24.480  1.00 84.18      C2   H  
ATOM    310  HZ2 LYS A  54       2.280  28.848  24.652  1.00 84.18      C2   H  
ATOM    311  HZ3 LYS A  54       2.251  27.555  25.676  1.00 84.18      C2   H  
ATOM    312  N   GLY A  55      -2.502  27.417  22.125  1.00 72.64      C2   N  
ATOM    313  CA  GLY A  55      -1.910  27.081  20.836  1.00 72.64      C2   C  
ATOM    314  C   GLY A  55      -0.425  27.443  20.733  1.00 72.64      C2   C  
ATOM    315  O   GLY A  55       0.194  27.906  21.694  1.00 72.64      C2   O  
ATOM    316  H   GLY A  55      -2.982  28.305  22.179  1.00 72.64      C2   H  
ATOM    317  HA2 GLY A  55      -2.044  26.020  20.617  1.00 72.64      C2   H  
ATOM    318  HA3 GLY A  55      -2.458  27.630  20.070  1.00 72.64      C2   H  
ATOM    319  N   VAL A  56       0.131  27.232  19.531  1.00 67.04      C2   N  
ATOM    320  CA  VAL A  56       1.505  27.558  19.144  1.00 67.04      C2   C  
ATOM    321  C   VAL A  56       1.631  29.073  18.879  1.00 67.04      C2   C  
ATOM    322  O   VAL A  56       2.651  29.662  19.239  1.00 67.04      C2   O  
ATOM    323  CB  VAL A  56       1.874  26.759  17.856  1.00 67.04      C2   C  
ATOM    324  CG1 VAL A  56       3.319  27.008  17.379  1.00 67.04      C2   C  
ATOM    325  CG2 VAL A  56       1.660  25.244  18.033  1.00 67.04      C2   C  
ATOM    326  H   VAL A  56      -0.467  26.861  18.799  1.00 67.04      C2   H  
ATOM    327  HA  VAL A  56       2.182  27.277  19.952  1.00 67.04      C2   H  
ATOM    328  HB  VAL A  56       1.209  27.079  17.050  1.00 67.04      C2   H  
ATOM    329 HG11 VAL A  56       3.547  26.409  16.496  1.00 67.04      C2   H  
ATOM    330 HG12 VAL A  56       3.491  28.048  17.103  1.00 67.04      C2   H  
ATOM    331 HG13 VAL A  56       4.041  26.742  18.153  1.00 67.04      C2   H  
ATOM    332 HG21 VAL A  56       1.972  24.692  17.145  1.00 67.04      C2   H  
ATOM    333 HG22 VAL A  56       2.227  24.857  18.881  1.00 67.04      C2   H  
ATOM    334 HG23 VAL A  56       0.610  25.007  18.196  1.00 67.04      C2   H  
ATOM    335  N   ILE A  57       0.599  29.694  18.277  1.00 65.53      C2   N  
ATOM    336  CA  ILE A  57       0.535  31.118  17.942  1.00 65.53      C2   C  
ATOM    337  C   ILE A  57      -0.680  31.759  18.632  1.00 65.53      C2   C  
ATOM    338  O   ILE A  57      -0.531  32.796  19.280  1.00 65.53      C2   O  
ATOM    339  CB  ILE A  57       0.520  31.339  16.397  1.00 65.53      C2   C  
ATOM    340  CG1 ILE A  57       1.711  30.651  15.682  1.00 65.53      C2   C  
ATOM    341  CG2 ILE A  57       0.482  32.846  16.053  1.00 65.53      C2   C  
ATOM    342  CD1 ILE A  57       1.615  30.642  14.148  1.00 65.53      C2   C  
ATOM    343  H   ILE A  57      -0.196  29.131  17.999  1.00 65.53      C2   H  
ATOM    344  HA  ILE A  57       1.418  31.626  18.336  1.00 65.53      C2   H  
ATOM    345  HB  ILE A  57      -0.392  30.887  16.003  1.00 65.53      C2   H  
ATOM    346 HG12 ILE A  57       2.647  31.118  15.990  1.00 65.53      C2   H  
ATOM    347 HG13 ILE A  57       1.780  29.608  15.990  1.00 65.53      C2   H  
ATOM    348 HG21 ILE A  57       0.503  33.027  14.982  1.00 65.53      C2   H  
ATOM    349 HG22 ILE A  57      -0.423  33.329  16.422  1.00 65.53      C2   H  
ATOM    350 HG23 ILE A  57       1.336  33.368  16.486  1.00 65.53      C2   H  
ATOM    351 HD11 ILE A  57       2.452  30.090  13.722  1.00 65.53      C2   H  
ATOM    352 HD12 ILE A  57       0.695  30.165  13.810  1.00 65.53      C2   H  
ATOM    353 HD13 ILE A  57       1.652  31.643  13.722  1.00 65.53      C2   H  
ATOM    354  N   LEU A  58      -1.878  31.167  18.478  1.00 69.62      C2   N  
ATOM    355  CA  LEU A  58      -3.137  31.748  18.942  1.00 69.62      C2   C  
ATOM    356  C   LEU A  58      -3.343  31.494  20.451  1.00 69.62      C2   C  
ATOM    357  O   LEU A  58      -3.080  30.383  20.917  1.00 69.62      C2   O  
ATOM    358  CB  LEU A  58      -4.325  31.100  18.192  1.00 69.62      C2   C  
ATOM    359  CG  LEU A  58      -4.335  31.283  16.657  1.00 69.62      C2   C  
ATOM    360  CD1 LEU A  58      -5.594  30.645  16.049  1.00 69.62      C2   C  
ATOM    361  CD2 LEU A  58      -4.242  32.757  16.227  1.00 69.62      C2   C  
ATOM    362  H   LEU A  58      -1.927  30.305  17.944  1.00 69.62      C2   H  
ATOM    363  HA  LEU A  58      -3.111  32.813  18.720  1.00 69.62      C2   H  
ATOM    364  HB2 LEU A  58      -4.352  30.034  18.416  1.00 69.62      C2   H  
ATOM    365  HB3 LEU A  58      -5.256  31.506  18.591  1.00 69.62      C2   H  
ATOM    366  HG  LEU A  58      -3.472  30.761  16.242  1.00 69.62      C2   H  
ATOM    367 HD11 LEU A  58      -5.570  30.709  14.962  1.00 69.62      C2   H  
ATOM    368 HD12 LEU A  58      -5.685  29.593  16.317  1.00 69.62      C2   H  
ATOM    369 HD13 LEU A  58      -6.498  31.148  16.391  1.00 69.62      C2   H  
ATOM    370 HD21 LEU A  58      -4.351  32.858  15.147  1.00 69.62      C2   H  
ATOM    371 HD22 LEU A  58      -5.022  33.357  16.695  1.00 69.62      C2   H  
ATOM    372 HD23 LEU A  58      -3.277  33.192  16.489  1.00 69.62      C2   H  
ATOM    373  N   PRO A  59      -3.847  32.490  21.217  1.00 79.88      C2   N  
ATOM    374  CA  PRO A  59      -4.186  32.336  22.639  1.00 79.88      C2   C  
ATOM    375  C   PRO A  59      -5.565  31.670  22.824  1.00 79.88      C2   C  
ATOM    376  O   PRO A  59      -6.314  31.475  21.864  1.00 79.88      C2   O  
ATOM    377  CB  PRO A  59      -4.215  33.780  23.165  1.00 79.88      C2   C  
ATOM    378  CG  PRO A  59      -4.692  34.599  21.977  1.00 79.88      C2   C  
ATOM    379  CD  PRO A  59      -4.096  33.867  20.774  1.00 79.88      C2   C  
ATOM    380  HA  PRO A  59      -3.429  31.754  23.168  1.00 79.88      C2   H  
ATOM    381  HB2 PRO A  59      -4.842  33.923  24.047  1.00 79.88      C2   H  
ATOM    382  HB3 PRO A  59      -3.204  34.087  23.435  1.00 79.88      C2   H  
ATOM    383  HG2 PRO A  59      -5.781  34.571  21.925  1.00 79.88      C2   H  
ATOM    384  HG3 PRO A  59      -4.387  35.645  22.030  1.00 79.88      C2   H  
ATOM    385  HD2 PRO A  59      -4.775  33.904  19.921  1.00 79.88      C2   H  
ATOM    386  HD3 PRO A  59      -3.150  34.328  20.486  1.00 79.88      C2   H  
ATOM    387  N   ILE A  60      -5.905  31.356  24.084  1.00 88.35      C2   N  
ATOM    388  CA  ILE A  60      -7.225  30.875  24.494  1.00 88.35      C2   C  
ATOM    389  C   ILE A  60      -8.190  32.076  24.527  1.00 88.35      C2   C  
ATOM    390  O   ILE A  60      -7.855  33.131  25.068  1.00 88.35      C2   O  
ATOM    391  CB  ILE A  60      -7.130  30.229  25.909  1.00 88.35      C2   C  
ATOM    392  CG1 ILE A  60      -6.196  28.995  25.914  1.00 88.35      C2   C  
ATOM    393  CG2 ILE A  60      -8.523  29.851  26.461  1.00 88.35      C2   C  
ATOM    394  CD1 ILE A  60      -5.758  28.540  27.315  1.00 88.35      C2   C  
ATOM    395  H   ILE A  60      -5.245  31.556  24.820  1.00 88.35      C2   H  
ATOM    396  HA  ILE A  60      -7.583  30.130  23.779  1.00 88.35      C2   H  
ATOM    397  HB  ILE A  60      -6.701  30.967  26.590  1.00 88.35      C2   H  
ATOM    398 HG12 ILE A  60      -6.667  28.165  25.386  1.00 88.35      C2   H  
ATOM    399 HG13 ILE A  60      -5.286  29.221  25.363  1.00 88.35      C2   H  
ATOM    400 HG21 ILE A  60      -8.453  29.254  27.364  1.00 88.35      C2   H  
ATOM    401 HG22 ILE A  60      -9.113  30.729  26.724  1.00 88.35      C2   H  
ATOM    402 HG23 ILE A  60      -9.094  29.282  25.729  1.00 88.35      C2   H  
ATOM    403 HD11 ILE A  60      -5.055  27.710  27.249  1.00 88.35      C2   H  
ATOM    404 HD12 ILE A  60      -5.262  29.348  27.854  1.00 88.35      C2   H  
ATOM    405 HD13 ILE A  60      -6.596  28.199  27.920  1.00 88.35      C2   H  
ATOM    406  N   TRP A  61      -9.398  31.887  23.973  1.00 94.64      C2   N  
ATOM    407  CA  TRP A  61     -10.494  32.850  24.027  1.00 94.64      C2   C  
ATOM    408  C   TRP A  61     -11.235  32.622  25.356  1.00 94.64      C2   C  
ATOM    409  O   TRP A  61     -11.894  31.599  25.548  1.00 94.64      C2   O  
ATOM    410  CB  TRP A  61     -11.422  32.583  22.820  1.00 94.64      C2   C  
ATOM    411  CG  TRP A  61     -12.364  33.675  22.396  1.00 94.64      C2   C  
ATOM    412  CD1 TRP A  61     -12.821  34.700  23.155  1.00 94.64      C2   C  
ATOM    413  CD2 TRP A  61     -12.948  33.876  21.072  1.00 94.64      C2   C  
ATOM    414  CE2 TRP A  61     -13.767  35.046  21.106  1.00 94.64      C2   C  
ATOM    415  CE3 TRP A  61     -12.869  33.187  19.838  1.00 94.64      C2   C  
ATOM    416  NE1 TRP A  61     -13.652  35.503  22.402  1.00 94.64      C2   N  
ATOM    417  CZ2 TRP A  61     -14.474  35.502  19.979  1.00 94.64      C2   C  
ATOM    418  CZ3 TRP A  61     -13.572  33.633  18.701  1.00 94.64      C2   C  
ATOM    419  CH2 TRP A  61     -14.376  34.787  18.770  1.00 94.64      C2   C  
ATOM    420  H   TRP A  61      -9.597  30.992  23.551  1.00 94.64      C2   H  
ATOM    421  HA  TRP A  61     -10.099  33.867  23.964  1.00 94.64      C2   H  
ATOM    422  HB2 TRP A  61     -10.786  32.417  21.950  1.00 94.64      C2   H  
ATOM    423  HB3 TRP A  61     -11.989  31.658  22.939  1.00 94.64      C2   H  
ATOM    424  HD1 TRP A  61     -12.571  34.862  24.193  1.00 94.64      C2   H  
ATOM    425  HE1 TRP A  61     -14.090  36.334  22.773  1.00 94.64      C2   H  
ATOM    426  HE3 TRP A  61     -12.264  32.298  19.768  1.00 94.64      C2   H  
ATOM    427  HZ2 TRP A  61     -15.086  36.389  20.039  1.00 94.64      C2   H  
ATOM    428  HZ3 TRP A  61     -13.497  33.082  17.775  1.00 94.64      C2   H  
ATOM    429  HH2 TRP A  61     -14.917  35.123  17.898  1.00 94.64      C2   H  
ATOM    430  N   GLU A  62     -11.066  33.574  26.284  1.00 99.52      C2   N  
ATOM    431  CA  GLU A  62     -11.580  33.530  27.651  1.00 99.52      C2   C  
ATOM    432  C   GLU A  62     -12.844  34.411  27.768  1.00 99.52      C2   C  
ATOM    433  O   GLU A  62     -12.948  35.410  27.052  1.00 99.52      C2   O  
ATOM    434  CB  GLU A  62     -10.484  34.083  28.584  1.00 99.52      C2   C  
ATOM    435  CG  GLU A  62      -9.260  33.143  28.654  1.00 99.52      C2   C  
ATOM    436  CD  GLU A  62      -8.145  33.615  29.591  1.00 99.52      C2   C  
ATOM    437  OE1 GLU A  62      -8.249  34.744  30.120  1.00 99.52      C2   O  
ATOM    438  OE2 GLU A  62      -7.194  32.822  29.757  1.00 99.52      C2   O  
ATOM    439  H   GLU A  62     -10.496  34.372  26.043  1.00 99.52      C2   H  
ATOM    440  HA  GLU A  62     -11.788  32.497  27.925  1.00 99.52      C2   H  
ATOM    441  HB2 GLU A  62     -10.175  35.076  28.254  1.00 99.52      C2   H  
ATOM    442  HB3 GLU A  62     -10.886  34.209  29.591  1.00 99.52      C2   H  
ATOM    443  HG2 GLU A  62      -9.576  32.151  28.977  1.00 99.52      C2   H  
ATOM    444  HG3 GLU A  62      -8.820  33.022  27.665  1.00 99.52      C2   H  
ATOM    445  N   PRO A  63     -13.810  34.075  28.655  1.00101.76      C2   N  
ATOM    446  CA  PRO A  63     -13.805  32.925  29.574  1.00101.76      C2   C  
ATOM    447  C   PRO A  63     -14.170  31.613  28.857  1.00101.76      C2   C  
ATOM    448  O   PRO A  63     -14.956  31.611  27.909  1.00101.76      C2   O  
ATOM    449  CB  PRO A  63     -14.868  33.278  30.625  1.00101.76      C2   C  
ATOM    450  CG  PRO A  63     -15.867  34.149  29.879  1.00101.76      C2   C  
ATOM    451  CD  PRO A  63     -15.015  34.888  28.846  1.00101.76      C2   C  
ATOM    452  HA  PRO A  63     -12.834  32.821  30.062  1.00101.76      C2   H  
ATOM    453  HB2 PRO A  63     -15.336  32.408  31.087  1.00101.76      C2   H  
ATOM    454  HB3 PRO A  63     -14.407  33.860  31.424  1.00101.76      C2   H  
ATOM    455  HG2 PRO A  63     -16.594  33.515  29.371  1.00101.76      C2   H  
ATOM    456  HG3 PRO A  63     -16.417  34.824  30.535  1.00101.76      C2   H  
ATOM    457  HD2 PRO A  63     -15.561  35.032  27.912  1.00101.76      C2   H  
ATOM    458  HD3 PRO A  63     -14.727  35.870  29.224  1.00101.76      C2   H  
ATOM    459  N   GLN A  64     -13.581  30.501  29.324  1.00103.05      C2   N  
ATOM    460  CA  GLN A  64     -13.779  29.153  28.792  1.00103.05      C2   C  
ATOM    461  C   GLN A  64     -15.101  28.586  29.332  1.00103.05      C2   C  
ATOM    462  O   GLN A  64     -15.375  28.680  30.529  1.00103.05      C2   O  
ATOM    463  CB  GLN A  64     -12.629  28.250  29.282  1.00103.05      C2   C  
ATOM    464  CG  GLN A  64     -11.245  28.668  28.747  1.00103.05      C2   C  
ATOM    465  CD  GLN A  64     -10.132  27.767  29.285  1.00103.05      C2   C  
ATOM    466  NE2 GLN A  64      -9.065  28.364  29.819  1.00103.05      C2   N  
ATOM    467  OE1 GLN A  64     -10.230  26.545  29.221  1.00103.05      C2   O  
ATOM    468  H   GLN A  64     -12.967  30.588  30.121  1.00103.05      C2   H  
ATOM    469  HA  GLN A  64     -13.790  29.177  27.700  1.00103.05      C2   H  
ATOM    470  HB2 GLN A  64     -12.605  28.237  30.374  1.00103.05      C2   H  
ATOM    471  HB3 GLN A  64     -12.829  27.221  28.973  1.00103.05      C2   H  
ATOM    472  HG2 GLN A  64     -11.235  28.615  27.657  1.00103.05      C2   H  
ATOM    473  HG3 GLN A  64     -11.030  29.705  29.009  1.00103.05      C2   H  
ATOM    474 HE21 GLN A  64      -9.010  29.371  29.860  1.00103.05      C2   H  
ATOM    475 HE22 GLN A  64      -8.312  27.798  30.184  1.00103.05      C2   H  
ATOM    476  N   ASP A  65     -15.920  28.034  28.423  1.00105.74      C2   N  
ATOM    477  CA  ASP A  65     -17.270  27.510  28.648  1.00105.74      C2   C  
ATOM    478  C   ASP A  65     -18.285  28.643  28.958  1.00105.74      C2   C  
ATOM    479  O   ASP A  65     -18.876  28.634  30.038  1.00105.74      C2   O  
ATOM    480  CB  ASP A  65     -17.244  26.338  29.670  1.00105.74      C2   C  
ATOM    481  CG  ASP A  65     -18.486  25.442  29.630  1.00105.74      C2   C  
ATOM    482  OD1 ASP A  65     -18.804  24.959  28.522  1.00105.74      C2   O  
ATOM    483  OD2 ASP A  65     -19.092  25.246  30.704  1.00105.74      C2   O  
ATOM    484  H   ASP A  65     -15.587  27.998  27.470  1.00105.74      C2   H  
ATOM    485  HA  ASP A  65     -17.560  27.093  27.683  1.00105.74      C2   H  
ATOM    486  HB2 ASP A  65     -16.383  25.701  29.468  1.00105.74      C2   H  
ATOM    487  HB3 ASP A  65     -17.106  26.709  30.686  1.00105.74      C2   H  
ATOM    488  N   PRO A  66     -18.458  29.653  28.069  1.00105.76      C2   N  
ATOM    489  CA  PRO A  66     -19.217  30.879  28.369  1.00105.76      C2   C  
ATOM    490  C   PRO A  66     -20.747  30.674  28.388  1.00105.76      C2   C  
ATOM    491  O   PRO A  66     -21.371  30.815  29.438  1.00105.76      C2   O  
ATOM    492  CB  PRO A  66     -18.779  31.876  27.282  1.00105.76      C2   C  
ATOM    493  CG  PRO A  66     -18.381  31.008  26.097  1.00105.76      C2   C  
ATOM    494  CD  PRO A  66     -17.864  29.721  26.728  1.00105.76      C2   C  
ATOM    495  HA  PRO A  66     -18.916  31.268  29.344  1.00105.76      C2   H  
ATOM    496  HB2 PRO A  66     -19.540  32.615  27.026  1.00105.76      C2   H  
ATOM    497  HB3 PRO A  66     -17.903  32.426  27.629  1.00105.76      C2   H  
ATOM    498  HG2 PRO A  66     -19.250  30.764  25.492  1.00105.76      C2   H  
ATOM    499  HG3 PRO A  66     -17.655  31.489  25.443  1.00105.76      C2   H  
ATOM    500  HD2 PRO A  66     -18.117  28.850  26.122  1.00105.76      C2   H  
ATOM    501  HD3 PRO A  66     -16.780  29.788  26.799  1.00105.76      C2   H  
ATOM    502  N   SER A  67     -21.337  30.346  27.230  1.00108.01      C2   N  
ATOM    503  CA  SER A  67     -22.761  30.098  27.005  1.00108.01      C2   C  
ATOM    504  C   SER A  67     -22.923  29.236  25.743  1.00108.01      C2   C  
ATOM    505  O   SER A  67     -21.953  29.019  25.015  1.00108.01      C2   O  
ATOM    506  CB  SER A  67     -23.535  31.438  26.967  1.00108.01      C2   C  
ATOM    507  OG  SER A  67     -24.935  31.252  26.876  1.00108.01      C2   O  
ATOM    508  H   SER A  67     -20.746  30.261  26.416  1.00108.01      C2   H  
ATOM    509  HA  SER A  67     -23.132  29.505  27.843  1.00108.01      C2   H  
ATOM    510  HB2 SER A  67     -23.331  32.030  27.860  1.00108.01      C2   H  
ATOM    511  HB3 SER A  67     -23.218  32.031  26.112  1.00108.01      C2   H  
ATOM    512  HG  SER A  67     -25.349  32.102  26.905  1.00108.01      C2   H  
ATOM    513  N   PHE A  68     -24.144  28.751  25.465  1.00107.33      C2   N  
ATOM    514  CA  PHE A  68     -24.470  27.972  24.268  1.00107.33      C2   C  
ATOM    515  C   PHE A  68     -24.404  28.829  22.988  1.00107.33      C2   C  
ATOM    516  O   PHE A  68     -23.861  28.368  21.987  1.00107.33      C2   O  
ATOM    517  CB  PHE A  68     -25.878  27.360  24.421  1.00107.33      C2   C  
ATOM    518  CG  PHE A  68     -26.294  26.459  23.269  1.00107.33      C2   C  
ATOM    519  CD1 PHE A  68     -25.729  25.173  23.141  1.00107.33      C2   C  
ATOM    520  CD2 PHE A  68     -27.212  26.917  22.300  1.00107.33      C2   C  
ATOM    521  CE1 PHE A  68     -26.073  24.353  22.049  1.00107.33      C2   C  
ATOM    522  CE2 PHE A  68     -27.555  26.098  21.207  1.00107.33      C2   C  
ATOM    523  CZ  PHE A  68     -26.985  24.816  21.080  1.00107.33      C2   C  
ATOM    524  H   PHE A  68     -24.902  28.987  26.092  1.00107.33      C2   H  
ATOM    525  HA  PHE A  68     -23.743  27.162  24.178  1.00107.33      C2   H  
ATOM    526  HB2 PHE A  68     -25.918  26.767  25.336  1.00107.33      C2   H  
ATOM    527  HB3 PHE A  68     -26.623  28.148  24.548  1.00107.33      C2   H  
ATOM    528  HD1 PHE A  68     -25.020  24.816  23.875  1.00107.33      C2   H  
ATOM    529  HD2 PHE A  68     -27.644  27.904  22.382  1.00107.33      C2   H  
ATOM    530  HE1 PHE A  68     -25.636  23.371  21.952  1.00107.33      C2   H  
ATOM    531  HE2 PHE A  68     -28.253  26.454  20.463  1.00107.33      C2   H  
ATOM    532  HZ  PHE A  68     -27.247  24.189  20.241  1.00107.33      C2   H  
ATOM    533  N   GLY A  69     -24.914  30.073  23.025  1.00102.61      C2   N  
ATOM    534  CA  GLY A  69     -24.908  30.997  21.889  1.00102.61      C2   C  
ATOM    535  C   GLY A  69     -23.520  31.568  21.567  1.00102.61      C2   C  
ATOM    536  O   GLY A  69     -23.235  31.861  20.406  1.00102.61      C2   O  
ATOM    537  H   GLY A  69     -25.332  30.396  23.886  1.00102.61      C2   H  
ATOM    538  HA2 GLY A  69     -25.311  30.498  21.006  1.00102.61      C2   H  
ATOM    539  HA3 GLY A  69     -25.579  31.826  22.114  1.00102.61      C2   H  
ATOM    540  N   ASP A  70     -22.649  31.672  22.584  1.00103.77      C2   N  
ATOM    541  CA  ASP A  70     -21.254  32.096  22.461  1.00103.77      C2   C  
ATOM    542  C   ASP A  70     -20.341  30.960  21.966  1.00103.77      C2   C  
ATOM    543  O   ASP A  70     -19.304  31.254  21.378  1.00103.77      C2   O  
ATOM    544  CB  ASP A  70     -20.741  32.569  23.840  1.00103.77      C2   C  
ATOM    545  CG  ASP A  70     -21.409  33.840  24.371  1.00103.77      C2   C  
ATOM    546  OD1 ASP A  70     -21.739  34.717  23.543  1.00103.77      C2   O  
ATOM    547  OD2 ASP A  70     -21.557  33.921  25.610  1.00103.77      C2   O  
ATOM    548  H   ASP A  70     -22.968  31.411  23.505  1.00103.77      C2   H  
ATOM    549  HA  ASP A  70     -21.185  32.916  21.745  1.00103.77      C2   H  
ATOM    550  HB2 ASP A  70     -20.912  31.779  24.570  1.00103.77      C2   H  
ATOM    551  HB3 ASP A  70     -19.666  32.753  23.811  1.00103.77      C2   H  
ATOM    552  N   LYS A  71     -20.725  29.680  22.134  1.00 97.54      C2   N  
ATOM    553  CA  LYS A  71     -20.019  28.535  21.549  1.00 97.54      C2   C  
ATOM    554  C   LYS A  71     -20.259  28.445  20.035  1.00 97.54      C2   C  
ATOM    555  O   LYS A  71     -19.327  28.122  19.304  1.00 97.54      C2   O  
ATOM    556  CB  LYS A  71     -20.502  27.221  22.191  1.00 97.54      C2   C  
ATOM    557  CG  LYS A  71     -19.845  26.929  23.544  1.00 97.54      C2   C  
ATOM    558  CD  LYS A  71     -20.420  25.652  24.174  1.00 97.54      C2   C  
ATOM    559  CE  LYS A  71     -19.839  25.347  25.558  1.00 97.54      C2   C  
ATOM    560  NZ  LYS A  71     -20.384  26.250  26.585  1.00 97.54      C2   N  
ATOM    561  H   LYS A  71     -21.585  29.495  22.633  1.00 97.54      C2   H  
ATOM    562  HA  LYS A  71     -18.945  28.644  21.714  1.00 97.54      C2   H  
ATOM    563  HB2 LYS A  71     -21.586  27.229  22.297  1.00 97.54      C2   H  
ATOM    564  HB3 LYS A  71     -20.275  26.378  21.535  1.00 97.54      C2   H  
ATOM    565  HG2 LYS A  71     -18.768  26.826  23.411  1.00 97.54      C2   H  
ATOM    566  HG3 LYS A  71     -19.975  27.775  24.214  1.00 97.54      C2   H  
ATOM    567  HD2 LYS A  71     -21.507  25.717  24.238  1.00 97.54      C2   H  
ATOM    568  HD3 LYS A  71     -20.208  24.811  23.513  1.00 97.54      C2   H  
ATOM    569  HE2 LYS A  71     -20.085  24.325  25.846  1.00 97.54      C2   H  
ATOM    570  HE3 LYS A  71     -18.750  25.418  25.547  1.00 97.54      C2   H  
ATOM    571  HZ1 LYS A  71     -19.965  25.990  27.474  1.00 97.54      C2   H  
ATOM    572  HZ2 LYS A  71     -20.155  27.208  26.364  1.00 97.54      C2   H  
ATOM    573  HZ3 LYS A  71     -21.385  26.140  26.643  1.00 97.54      C2   H  
ATOM    574  N   ILE A  72     -21.477  28.772  19.565  1.00 94.79      C2   N  
ATOM    575  CA  ILE A  72     -21.834  28.855  18.146  1.00 94.79      C2   C  
ATOM    576  C   ILE A  72     -21.117  30.042  17.474  1.00 94.79      C2   C  
ATOM    577  O   ILE A  72     -20.650  29.895  16.346  1.00 94.79      C2   O  
ATOM    578  CB  ILE A  72     -23.383  28.967  17.999  1.00 94.79      C2   C  
ATOM    579  CG1 ILE A  72     -24.135  27.744  18.580  1.00 94.79      C2   C  
ATOM    580  CG2 ILE A  72     -23.861  29.250  16.557  1.00 94.79      C2   C  
ATOM    581  CD1 ILE A  72     -23.881  26.408  17.864  1.00 94.79      C2   C  
ATOM    582  H   ILE A  72     -22.194  29.018  20.234  1.00 94.79      C2   H  
ATOM    583  HA  ILE A  72     -21.491  27.947  17.648  1.00 94.79      C2   H  
ATOM    584  HB  ILE A  72     -23.701  29.824  18.594  1.00 94.79      C2   H  
ATOM    585 HG12 ILE A  72     -23.880  27.614  19.628  1.00 94.79      C2   H  
ATOM    586 HG13 ILE A  72     -25.206  27.947  18.569  1.00 94.79      C2   H  
ATOM    587 HG21 ILE A  72     -24.949  29.221  16.491  1.00 94.79      C2   H  
ATOM    588 HG22 ILE A  72     -23.554  30.238  16.212  1.00 94.79      C2   H  
ATOM    589 HG23 ILE A  72     -23.465  28.518  15.853  1.00 94.79      C2   H  
ATOM    590 HD11 ILE A  72     -24.467  25.613  18.325  1.00 94.79      C2   H  
ATOM    591 HD12 ILE A  72     -24.163  26.452  16.813  1.00 94.79      C2   H  
ATOM    592 HD13 ILE A  72     -22.834  26.112  17.923  1.00 94.79      C2   H  
ATOM    593  N   ALA A  73     -20.990  31.187  18.170  1.00 91.97      C2   N  
ATOM    594  CA  ALA A  73     -20.327  32.397  17.681  1.00 91.97      C2   C  
ATOM    595  C   ALA A  73     -18.807  32.213  17.530  1.00 91.97      C2   C  
ATOM    596  O   ALA A  73     -18.249  32.623  16.514  1.00 91.97      C2   O  
ATOM    597  CB  ALA A  73     -20.603  33.545  18.664  1.00 91.97      C2   C  
ATOM    598  H   ALA A  73     -21.409  31.232  19.089  1.00 91.97      C2   H  
ATOM    599  HA  ALA A  73     -20.749  32.655  16.708  1.00 91.97      C2   H  
ATOM    600  HB1 ALA A  73     -20.170  34.480  18.308  1.00 91.97      C2   H  
ATOM    601  HB2 ALA A  73     -21.675  33.708  18.785  1.00 91.97      C2   H  
ATOM    602  HB3 ALA A  73     -20.186  33.343  19.650  1.00 91.97      C2   H  
ATOM    603  N   ARG A  74     -18.151  31.561  18.507  1.00 91.51      C2   N  
ATOM    604  CA  ARG A  74     -16.718  31.261  18.484  1.00 91.51      C2   C  
ATOM    605  C   ARG A  74     -16.380  30.157  17.472  1.00 91.51      C2   C  
ATOM    606  O   ARG A  74     -15.369  30.271  16.783  1.00 91.51      C2   O  
ATOM    607  CB  ARG A  74     -16.267  30.791  19.880  1.00 91.51      C2   C  
ATOM    608  CG  ARG A  74     -16.192  31.924  20.912  1.00 91.51      C2   C  
ATOM    609  CD  ARG A  74     -15.737  31.409  22.279  1.00 91.51      C2   C  
ATOM    610  NE  ARG A  74     -15.681  32.490  23.269  1.00 91.51      C2   N  
ATOM    611  CZ  ARG A  74     -15.285  32.342  24.543  1.00 91.51      C2   C  
ATOM    612  NH1 ARG A  74     -14.877  31.154  25.009  1.00 91.51      C2   N  
ATOM    613  NH2 ARG A  74     -15.301  33.396  25.367  1.00 91.51      C2   N  
ATOM    614  H   ARG A  74     -18.675  31.259  19.316  1.00 91.51      C2   H  
ATOM    615  HA  ARG A  74     -16.164  32.160  18.207  1.00 91.51      C2   H  
ATOM    616  HB2 ARG A  74     -16.938  30.012  20.243  1.00 91.51      C2   H  
ATOM    617  HB3 ARG A  74     -15.278  30.333  19.814  1.00 91.51      C2   H  
ATOM    618  HG2 ARG A  74     -15.498  32.683  20.562  1.00 91.51      C2   H  
ATOM    619  HG3 ARG A  74     -17.151  32.432  21.001  1.00 91.51      C2   H  
ATOM    620  HD2 ARG A  74     -16.422  30.640  22.638  1.00 91.51      C2   H  
ATOM    621  HD3 ARG A  74     -14.749  30.954  22.197  1.00 91.51      C2   H  
ATOM    622  HE  ARG A  74     -15.964  33.405  22.949  1.00 91.51      C2   H  
ATOM    623 HH11 ARG A  74     -14.834  30.353  24.397  1.00 91.51      C2   H  
ATOM    624 HH12 ARG A  74     -14.588  31.065  25.975  1.00 91.51      C2   H  
ATOM    625 HH21 ARG A  74     -15.590  34.305  25.037  1.00 91.51      C2   H  
ATOM    626 HH22 ARG A  74     -15.028  33.281  26.333  1.00 91.51      C2   H  
ATOM    627  N   ALA A  75     -17.229  29.121  17.351  1.00 84.68      C2   N  
ATOM    628  CA  ALA A  75     -17.043  28.004  16.424  1.00 84.68      C2   C  
ATOM    629  C   ALA A  75     -17.271  28.408  14.962  1.00 84.68      C2   C  
ATOM    630  O   ALA A  75     -16.627  27.837  14.087  1.00 84.68      C2   O  
ATOM    631  CB  ALA A  75     -18.025  26.883  16.781  1.00 84.68      C2   C  
ATOM    632  H   ALA A  75     -18.043  29.090  17.951  1.00 84.68      C2   H  
ATOM    633  HA  ALA A  75     -16.025  27.626  16.530  1.00 84.68      C2   H  
ATOM    634  HB1 ALA A  75     -17.908  26.021  16.122  1.00 84.68      C2   H  
ATOM    635  HB2 ALA A  75     -17.841  26.536  17.795  1.00 84.68      C2   H  
ATOM    636  HB3 ALA A  75     -19.063  27.213  16.719  1.00 84.68      C2   H  
ATOM    637  N   THR A  76     -18.127  29.412  14.692  1.00 83.60      C2   N  
ATOM    638  CA  THR A  76     -18.328  29.990  13.360  1.00 83.60      C2   C  
ATOM    639  C   THR A  76     -17.086  30.802  12.950  1.00 83.60      C2   C  
ATOM    640  O   THR A  76     -16.616  30.643  11.827  1.00 83.60      C2   O  
ATOM    641  CB  THR A  76     -19.598  30.882  13.359  1.00 83.60      C2   C  
ATOM    642  CG2 THR A  76     -19.825  31.682  12.062  1.00 83.60      C2   C  
ATOM    643  OG1 THR A  76     -20.730  30.046  13.493  1.00 83.60      C2   O  
ATOM    644  H   THR A  76     -18.633  29.829  15.461  1.00 83.60      C2   H  
ATOM    645  HA  THR A  76     -18.459  29.183  12.635  1.00 83.60      C2   H  
ATOM    646  HB  THR A  76     -19.579  31.574  14.203  1.00 83.60      C2   H  
ATOM    647  HG1 THR A  76     -20.728  29.680  14.367  1.00 83.60      C2   H  
ATOM    648 HG21 THR A  76     -20.782  32.205  12.089  1.00 83.60      C2   H  
ATOM    649 HG22 THR A  76     -19.056  32.440  11.910  1.00 83.60      C2   H  
ATOM    650 HG23 THR A  76     -19.828  31.030  11.188  1.00 83.60      C2   H  
ATOM    651  N   VAL A  77     -16.532  31.622  13.862  1.00 80.81      C2   N  
ATOM    652  CA  VAL A  77     -15.307  32.406  13.660  1.00 80.81      C2   C  
ATOM    653  C   VAL A  77     -14.076  31.504  13.440  1.00 80.81      C2   C  
ATOM    654  O   VAL A  77     -13.286  31.788  12.541  1.00 80.81      C2   O  
ATOM    655  CB  VAL A  77     -15.127  33.397  14.847  1.00 80.81      C2   C  
ATOM    656  CG1 VAL A  77     -13.732  34.052  14.928  1.00 80.81      C2   C  
ATOM    657  CG2 VAL A  77     -16.193  34.508  14.792  1.00 80.81      C2   C  
ATOM    658  H   VAL A  77     -16.976  31.697  14.767  1.00 80.81      C2   H  
ATOM    659  HA  VAL A  77     -15.435  32.990  12.746  1.00 80.81      C2   H  
ATOM    660  HB  VAL A  77     -15.274  32.846  15.777  1.00 80.81      C2   H  
ATOM    661 HG11 VAL A  77     -13.697  34.805  15.715  1.00 80.81      C2   H  
ATOM    662 HG12 VAL A  77     -12.951  33.326  15.156  1.00 80.81      C2   H  
ATOM    663 HG13 VAL A  77     -13.471  34.545  13.991  1.00 80.81      C2   H  
ATOM    664 HG21 VAL A  77     -16.163  35.126  15.690  1.00 80.81      C2   H  
ATOM    665 HG22 VAL A  77     -16.033  35.162  13.935  1.00 80.81      C2   H  
ATOM    666 HG23 VAL A  77     -17.202  34.107  14.706  1.00 80.81      C2   H  
ATOM    667  N   TYR A  78     -13.933  30.411  14.213  1.00 76.64      C2   N  
ATOM    668  CA  TYR A  78     -12.833  29.452  14.082  1.00 76.64      C2   C  
ATOM    669  C   TYR A  78     -12.953  28.580  12.820  1.00 76.64      C2   C  
ATOM    670  O   TYR A  78     -11.921  28.231  12.252  1.00 76.64      C2   O  
ATOM    671  CB  TYR A  78     -12.785  28.511  15.310  1.00 76.64      C2   C  
ATOM    672  CG  TYR A  78     -12.203  29.070  16.600  1.00 76.64      C2   C  
ATOM    673  CD1 TYR A  78     -10.979  29.773  16.588  1.00 76.64      C2   C  
ATOM    674  CD2 TYR A  78     -12.841  28.819  17.833  1.00 76.64      C2   C  
ATOM    675  CE1 TYR A  78     -10.398  30.218  17.791  1.00 76.64      C2   C  
ATOM    676  CE2 TYR A  78     -12.267  29.274  19.037  1.00 76.64      C2   C  
ATOM    677  CZ  TYR A  78     -11.039  29.963  19.017  1.00 76.64      C2   C  
ATOM    678  OH  TYR A  78     -10.460  30.362  20.186  1.00 76.64      C2   O  
ATOM    679  H   TYR A  78     -14.608  30.248  14.949  1.00 76.64      C2   H  
ATOM    680  HA  TYR A  78     -11.897  30.004  13.995  1.00 76.64      C2   H  
ATOM    681  HB2 TYR A  78     -13.777  28.099  15.502  1.00 76.64      C2   H  
ATOM    682  HB3 TYR A  78     -12.148  27.658  15.078  1.00 76.64      C2   H  
ATOM    683  HD1 TYR A  78     -10.466  29.961  15.660  1.00 76.64      C2   H  
ATOM    684  HD2 TYR A  78     -13.768  28.264  17.866  1.00 76.64      C2   H  
ATOM    685  HE1 TYR A  78      -9.452  30.740  17.767  1.00 76.64      C2   H  
ATOM    686  HE2 TYR A  78     -12.760  29.073  19.976  1.00 76.64      C2   H  
ATOM    687  HH  TYR A  78      -9.607  30.749  20.063  1.00 76.64      C2   H  
ATOM    688  N   PHE A  79     -14.176  28.247  12.365  1.00 70.36      C2   N  
ATOM    689  CA  PHE A  79     -14.405  27.417  11.180  1.00 70.36      C2   C  
ATOM    690  C   PHE A  79     -14.209  28.222   9.887  1.00 70.36      C2   C  
ATOM    691  O   PHE A  79     -13.544  27.732   8.978  1.00 70.36      C2   O  
ATOM    692  CB  PHE A  79     -15.840  26.852  11.205  1.00 70.36      C2   C  
ATOM    693  CG  PHE A  79     -16.122  25.821  10.127  1.00 70.36      C2   C  
ATOM    694  CD1 PHE A  79     -15.589  24.522  10.253  1.00 70.36      C2   C  
ATOM    695  CD2 PHE A  79     -16.891  26.157   8.993  1.00 70.36      C2   C  
ATOM    696  CE1 PHE A  79     -15.815  23.566   9.246  1.00 70.36      C2   C  
ATOM    697  CE2 PHE A  79     -17.119  25.197   7.987  1.00 70.36      C2   C  
ATOM    698  CZ  PHE A  79     -16.579  23.902   8.112  1.00 70.36      C2   C  
ATOM    699  H   PHE A  79     -14.988  28.557  12.882  1.00 70.36      C2   H  
ATOM    700  HA  PHE A  79     -13.699  26.584  11.193  1.00 70.36      C2   H  
ATOM    701  HB2 PHE A  79     -16.008  26.352  12.156  1.00 70.36      C2   H  
ATOM    702  HB3 PHE A  79     -16.578  27.655  11.155  1.00 70.36      C2   H  
ATOM    703  HD1 PHE A  79     -14.999  24.258  11.118  1.00 70.36      C2   H  
ATOM    704  HD2 PHE A  79     -17.297  27.152   8.885  1.00 70.36      C2   H  
ATOM    705  HE1 PHE A  79     -15.395  22.578   9.346  1.00 70.36      C2   H  
ATOM    706  HE2 PHE A  79     -17.703  25.457   7.116  1.00 70.36      C2   H  
ATOM    707  HZ  PHE A  79     -16.751  23.167   7.339  1.00 70.36      C2   H  
ATOM    708  N   VAL A  80     -14.744  29.455   9.813  1.00 67.75      C2   N  
ATOM    709  CA  VAL A  80     -14.577  30.379   8.685  1.00 67.75      C2   C  
ATOM    710  C   VAL A  80     -13.106  30.813   8.534  1.00 67.75      C2   C  
ATOM    711  O   VAL A  80     -12.642  30.960   7.404  1.00 67.75      C2   O  
ATOM    712  CB  VAL A  80     -15.542  31.588   8.853  1.00 67.75      C2   C  
ATOM    713  CG1 VAL A  80     -15.279  32.759   7.882  1.00 67.75      C2   C  
ATOM    714  CG2 VAL A  80     -17.010  31.144   8.702  1.00 67.75      C2   C  
ATOM    715  H   VAL A  80     -15.285  29.790  10.600  1.00 67.75      C2   H  
ATOM    716  HA  VAL A  80     -14.848  29.847   7.770  1.00 67.75      C2   H  
ATOM    717  HB  VAL A  80     -15.413  31.984   9.862  1.00 67.75      C2   H  
ATOM    718 HG11 VAL A  80     -16.034  33.537   7.995  1.00 67.75      C2   H  
ATOM    719 HG12 VAL A  80     -14.314  33.234   8.062  1.00 67.75      C2   H  
ATOM    720 HG13 VAL A  80     -15.301  32.425   6.845  1.00 67.75      C2   H  
ATOM    721 HG21 VAL A  80     -17.693  31.959   8.942  1.00 67.75      C2   H  
ATOM    722 HG22 VAL A  80     -17.219  30.826   7.680  1.00 67.75      C2   H  
ATOM    723 HG23 VAL A  80     -17.261  30.309   9.355  1.00 67.75      C2   H  
ATOM    724  N   ALA A  81     -12.364  30.947   9.650  1.00 64.41      C2   N  
ATOM    725  CA  ALA A  81     -10.924  31.194   9.665  1.00 64.41      C2   C  
ATOM    726  C   ALA A  81     -10.142  29.985   9.132  1.00 64.41      C2   C  
ATOM    727  O   ALA A  81      -9.330  30.163   8.232  1.00 64.41      C2   O  
ATOM    728  CB  ALA A  81     -10.467  31.513  11.097  1.00 64.41      C2   C  
ATOM    729  H   ALA A  81     -12.819  30.822  10.544  1.00 64.41      C2   H  
ATOM    730  HA  ALA A  81     -10.710  32.056   9.031  1.00 64.41      C2   H  
ATOM    731  HB1 ALA A  81      -9.386  31.648  11.149  1.00 64.41      C2   H  
ATOM    732  HB2 ALA A  81     -10.923  32.437  11.454  1.00 64.41      C2   H  
ATOM    733  HB3 ALA A  81     -10.736  30.720  11.795  1.00 64.41      C2   H  
ATOM    734  N   MET A  82     -10.419  28.769   9.639  1.00 61.11      C2   N  
ATOM    735  CA  MET A  82      -9.773  27.505   9.260  1.00 61.11      C2   C  
ATOM    736  C   MET A  82      -9.968  27.152   7.773  1.00 61.11      C2   C  
ATOM    737  O   MET A  82      -9.015  26.719   7.127  1.00 61.11      C2   O  
ATOM    738  CB  MET A  82     -10.327  26.387  10.169  1.00 61.11      C2   C  
ATOM    739  CG  MET A  82      -9.616  25.033  10.028  1.00 61.11      C2   C  
ATOM    740  SD  MET A  82     -10.216  23.730  11.139  1.00 61.11      C2   S  
ATOM    741  CE  MET A  82     -11.887  23.463  10.489  1.00 61.11      C2   C  
ATOM    742  H   MET A  82     -11.116  28.714  10.370  1.00 61.11      C2   H  
ATOM    743  HA  MET A  82      -8.703  27.611   9.445  1.00 61.11      C2   H  
ATOM    744  HB2 MET A  82     -10.224  26.693  11.208  1.00 61.11      C2   H  
ATOM    745  HB3 MET A  82     -11.395  26.268   9.994  1.00 61.11      C2   H  
ATOM    746  HG2 MET A  82      -9.715  24.666   9.011  1.00 61.11      C2   H  
ATOM    747  HG3 MET A  82      -8.549  25.161  10.212  1.00 61.11      C2   H  
ATOM    748  HE1 MET A  82     -12.357  22.622  10.999  1.00 61.11      C2   H  
ATOM    749  HE2 MET A  82     -12.508  24.344  10.646  1.00 61.11      C2   H  
ATOM    750  HE3 MET A  82     -11.853  23.246   9.422  1.00 61.11      C2   H  
ATOM    751  N   VAL A  83     -11.176  27.379   7.227  1.00 58.35      C2   N  
ATOM    752  CA  VAL A  83     -11.519  27.224   5.809  1.00 58.35      C2   C  
ATOM    753  C   VAL A  83     -10.783  28.256   4.932  1.00 58.35      C2   C  
ATOM    754  O   VAL A  83     -10.381  27.919   3.819  1.00 58.35      C2   O  
ATOM    755  CB  VAL A  83     -13.065  27.299   5.649  1.00 58.35      C2   C  
ATOM    756  CG1 VAL A  83     -13.560  27.489   4.199  1.00 58.35      C2   C  
ATOM    757  CG2 VAL A  83     -13.733  26.040   6.237  1.00 58.35      C2   C  
ATOM    758  H   VAL A  83     -11.911  27.716   7.836  1.00 58.35      C2   H  
ATOM    759  HA  VAL A  83     -11.187  26.240   5.482  1.00 58.35      C2   H  
ATOM    760  HB  VAL A  83     -13.422  28.160   6.217  1.00 58.35      C2   H  
ATOM    761 HG11 VAL A  83     -14.648  27.451   4.150  1.00 58.35      C2   H  
ATOM    762 HG12 VAL A  83     -13.263  28.454   3.787  1.00 58.35      C2   H  
ATOM    763 HG13 VAL A  83     -13.172  26.709   3.543  1.00 58.35      C2   H  
ATOM    764 HG21 VAL A  83     -14.818  26.143   6.252  1.00 58.35      C2   H  
ATOM    765 HG22 VAL A  83     -13.493  25.156   5.647  1.00 58.35      C2   H  
ATOM    766 HG23 VAL A  83     -13.414  25.838   7.259  1.00 58.35      C2   H  
ATOM    767  N   TYR A  84     -10.560  29.482   5.439  1.00 61.92      C2   N  
ATOM    768  CA  TYR A  84      -9.809  30.527   4.744  1.00 61.92      C2   C  
ATOM    769  C   TYR A  84      -8.294  30.252   4.755  1.00 61.92      C2   C  
ATOM    770  O   TYR A  84      -7.618  30.633   3.801  1.00 61.92      C2   O  
ATOM    771  CB  TYR A  84     -10.106  31.894   5.396  1.00 61.92      C2   C  
ATOM    772  CG  TYR A  84      -9.824  33.083   4.499  1.00 61.92      C2   C  
ATOM    773  CD1 TYR A  84     -10.646  33.299   3.374  1.00 61.92      C2   C  
ATOM    774  CD2 TYR A  84      -8.767  33.975   4.776  1.00 61.92      C2   C  
ATOM    775  CE1 TYR A  84     -10.406  34.391   2.524  1.00 61.92      C2   C  
ATOM    776  CE2 TYR A  84      -8.529  35.072   3.923  1.00 61.92      C2   C  
ATOM    777  CZ  TYR A  84      -9.344  35.275   2.792  1.00 61.92      C2   C  
ATOM    778  OH  TYR A  84      -9.108  36.322   1.952  1.00 61.92      C2   O  
ATOM    779  H   TYR A  84     -10.913  29.696   6.362  1.00 61.92      C2   H  
ATOM    780  HA  TYR A  84     -10.148  30.546   3.709  1.00 61.92      C2   H  
ATOM    781  HB2 TYR A  84     -11.165  31.956   5.638  1.00 61.92      C2   H  
ATOM    782  HB3 TYR A  84      -9.577  32.006   6.344  1.00 61.92      C2   H  
ATOM    783  HD1 TYR A  84     -11.464  32.627   3.160  1.00 61.92      C2   H  
ATOM    784  HD2 TYR A  84      -8.136  33.820   5.638  1.00 61.92      C2   H  
ATOM    785  HE1 TYR A  84     -11.048  34.544   1.671  1.00 61.92      C2   H  
ATOM    786  HE2 TYR A  84      -7.714  35.749   4.134  1.00 61.92      C2   H  
ATOM    787  HH  TYR A  84      -9.654  36.292   1.179  1.00 61.92      C2   H  
ATOM    788  N   MET A  85      -7.770  29.539   5.771  1.00 56.15      C2   N  
ATOM    789  CA  MET A  85      -6.382  29.077   5.808  1.00 56.15      C2   C  
ATOM    790  C   MET A  85      -6.159  27.876   4.870  1.00 56.15      C2   C  
ATOM    791  O   MET A  85      -5.044  27.727   4.379  1.00 56.15      C2   O  
ATOM    792  CB  MET A  85      -5.960  28.648   7.233  1.00 56.15      C2   C  
ATOM    793  CG  MET A  85      -5.986  29.744   8.315  1.00 56.15      C2   C  
ATOM    794  SD  MET A  85      -5.242  31.343   7.902  1.00 56.15      C2   S  
ATOM    795  CE  MET A  85      -3.502  30.867   7.901  1.00 56.15      C2   C  
ATOM    796  H   MET A  85      -8.376  29.272   6.536  1.00 56.15      C2   H  
ATOM    797  HA  MET A  85      -5.728  29.884   5.471  1.00 56.15      C2   H  
ATOM    798  HB2 MET A  85      -6.571  27.810   7.571  1.00 56.15      C2   H  
ATOM    799  HB3 MET A  85      -4.940  28.267   7.186  1.00 56.15      C2   H  
ATOM    800  HG2 MET A  85      -7.005  29.936   8.622  1.00 56.15      C2   H  
ATOM    801  HG3 MET A  85      -5.487  29.367   9.207  1.00 56.15      C2   H  
ATOM    802  HE1 MET A  85      -2.874  31.713   7.625  1.00 56.15      C2   H  
ATOM    803  HE2 MET A  85      -3.208  30.532   8.891  1.00 56.15      C2   H  
ATOM    804  HE3 MET A  85      -3.340  30.053   7.196  1.00 56.15      C2   H  
ATOM    805  N   PHE A  86      -7.189  27.058   4.569  1.00 51.11      C2   N  
ATOM    806  CA  PHE A  86      -7.106  25.969   3.584  1.00 51.11      C2   C  
ATOM    807  C   PHE A  86      -7.133  26.505   2.142  1.00 51.11      C2   C  
ATOM    808  O   PHE A  86      -6.496  25.909   1.274  1.00 51.11      C2   O  
ATOM    809  CB  PHE A  86      -8.284  24.983   3.751  1.00 51.11      C2   C  
ATOM    810  CG  PHE A  86      -8.337  24.181   5.044  1.00 51.11      C2   C  
ATOM    811  CD1 PHE A  86      -7.160  23.733   5.686  1.00 51.11      C2   C  
ATOM    812  CD2 PHE A  86      -9.592  23.848   5.594  1.00 51.11      C2   C  
ATOM    813  CE1 PHE A  86      -7.243  23.010   6.891  1.00 51.11      C2   C  
ATOM    814  CE2 PHE A  86      -9.674  23.127   6.800  1.00 51.11      C2   C  
ATOM    815  CZ  PHE A  86      -8.498  22.731   7.461  1.00 51.11      C2   C  
ATOM    816  H   PHE A  86      -8.079  27.213   5.022  1.00 51.11      C2   H  
ATOM    817  HA  PHE A  86      -6.165  25.437   3.712  1.00 51.11      C2   H  
ATOM    818  HB2 PHE A  86      -9.227  25.517   3.634  1.00 51.11      C2   H  
ATOM    819  HB3 PHE A  86      -8.259  24.248   2.944  1.00 51.11      C2   H  
ATOM    820  HD1 PHE A  86      -6.185  23.937   5.271  1.00 51.11      C2   H  
ATOM    821  HD2 PHE A  86     -10.502  24.145   5.095  1.00 51.11      C2   H  
ATOM    822  HE1 PHE A  86      -6.343  22.675   7.381  1.00 51.11      C2   H  
ATOM    823  HE2 PHE A  86     -10.638  22.890   7.223  1.00 51.11      C2   H  
ATOM    824  HZ  PHE A  86      -8.562  22.211   8.404  1.00 51.11      C2   H  
ATOM    825  N   LEU A  87      -7.798  27.651   1.896  1.00 52.62      C2   N  
ATOM    826  CA  LEU A  87      -7.720  28.397   0.636  1.00 52.62      C2   C  
ATOM    827  C   LEU A  87      -6.345  29.067   0.475  1.00 52.62      C2   C  
ATOM    828  O   LEU A  87      -5.855  29.168  -0.647  1.00 52.62      C2   O  
ATOM    829  CB  LEU A  87      -8.810  29.492   0.587  1.00 52.62      C2   C  
ATOM    830  CG  LEU A  87     -10.257  28.970   0.453  1.00 52.62      C2   C  
ATOM    831  CD1 LEU A  87     -11.260  30.111   0.678  1.00 52.62      C2   C  
ATOM    832  CD2 LEU A  87     -10.516  28.301  -0.908  1.00 52.62      C2   C  
ATOM    833  H   LEU A  87      -8.319  28.073   2.652  1.00 52.62      C2   H  
ATOM    834  HA  LEU A  87      -7.849  27.707  -0.198  1.00 52.62      C2   H  
ATOM    835  HB2 LEU A  87      -8.735  30.108   1.484  1.00 52.62      C2   H  
ATOM    836  HB3 LEU A  87      -8.616  30.170  -0.246  1.00 52.62      C2   H  
ATOM    837  HG  LEU A  87     -10.432  28.225   1.228  1.00 52.62      C2   H  
ATOM    838 HD11 LEU A  87     -12.287  29.748   0.627  1.00 52.62      C2   H  
ATOM    839 HD12 LEU A  87     -11.129  30.571   1.656  1.00 52.62      C2   H  
ATOM    840 HD13 LEU A  87     -11.141  30.892  -0.072  1.00 52.62      C2   H  
ATOM    841 HD21 LEU A  87     -11.555  27.982  -0.993  1.00 52.62      C2   H  
ATOM    842 HD22 LEU A  87     -10.312  28.985  -1.732  1.00 52.62      C2   H  
ATOM    843 HD23 LEU A  87      -9.900  27.413  -1.048  1.00 52.62      C2   H  
ATOM    844  N   GLY A  88      -5.700  29.458   1.588  1.00 51.63      C2   N  
ATOM    845  CA  GLY A  88      -4.333  29.959   1.624  1.00 51.63      C2   C  
ATOM    846  C   GLY A  88      -3.309  28.864   1.308  1.00 51.63      C2   C  
ATOM    847  O   GLY A  88      -2.494  29.053   0.407  1.00 51.63      C2   O  
ATOM    848  H   GLY A  88      -6.177  29.359   2.473  1.00 51.63      C2   H  
ATOM    849  HA2 GLY A  88      -4.226  30.783   0.918  1.00 51.63      C2   H  
ATOM    850  HA3 GLY A  88      -4.137  30.362   2.617  1.00 51.63      C2   H  
ATOM    851  N   VAL A  89      -3.385  27.719   2.016  1.00 49.76      C2   N  
ATOM    852  CA  VAL A  89      -2.560  26.515   1.841  1.00 49.76      C2   C  
ATOM    853  C   VAL A  89      -2.569  25.989   0.398  1.00 49.76      C2   C  
ATOM    854  O   VAL A  89      -1.503  25.675  -0.123  1.00 49.76      C2   O  
ATOM    855  CB  VAL A  89      -2.939  25.426   2.891  1.00 49.76      C2   C  
ATOM    856  CG1 VAL A  89      -2.496  23.989   2.541  1.00 49.76      C2   C  
ATOM    857  CG2 VAL A  89      -2.369  25.781   4.272  1.00 49.76      C2   C  
ATOM    858  H   VAL A  89      -4.085  27.675   2.746  1.00 49.76      C2   H  
ATOM    859  HA  VAL A  89      -1.532  26.810   2.050  1.00 49.76      C2   H  
ATOM    860  HB  VAL A  89      -4.025  25.400   2.972  1.00 49.76      C2   H  
ATOM    861 HG11 VAL A  89      -2.729  23.297   3.351  1.00 49.76      C2   H  
ATOM    862 HG12 VAL A  89      -3.001  23.604   1.654  1.00 49.76      C2   H  
ATOM    863 HG13 VAL A  89      -1.421  23.943   2.365  1.00 49.76      C2   H  
ATOM    864 HG21 VAL A  89      -2.642  25.028   5.009  1.00 49.76      C2   H  
ATOM    865 HG22 VAL A  89      -1.280  25.836   4.251  1.00 49.76      C2   H  
ATOM    866 HG23 VAL A  89      -2.741  26.739   4.625  1.00 49.76      C2   H  
ATOM    867  N   SER A  90      -3.747  25.913  -0.245  1.00 48.78      C2   N  
ATOM    868  CA  SER A  90      -3.917  25.412  -1.610  1.00 48.78      C2   C  
ATOM    869  C   SER A  90      -3.214  26.260  -2.692  1.00 48.78      C2   C  
ATOM    870  O   SER A  90      -2.816  25.700  -3.711  1.00 48.78      C2   O  
ATOM    871  CB  SER A  90      -5.424  25.248  -1.906  1.00 48.78      C2   C  
ATOM    872  OG  SER A  90      -6.097  26.478  -2.103  1.00 48.78      C2   O  
ATOM    873  H   SER A  90      -4.582  26.179   0.259  1.00 48.78      C2   H  
ATOM    874  HA  SER A  90      -3.470  24.417  -1.637  1.00 48.78      C2   H  
ATOM    875  HB2 SER A  90      -5.550  24.662  -2.816  1.00 48.78      C2   H  
ATOM    876  HB3 SER A  90      -5.916  24.688  -1.111  1.00 48.78      C2   H  
ATOM    877  HG  SER A  90      -6.018  27.002  -1.319  1.00 48.78      C2   H  
ATOM    878  N   ILE A  91      -3.031  27.575  -2.467  1.00 48.66      C2   N  
ATOM    879  CA  ILE A  91      -2.384  28.498  -3.406  1.00 48.66      C2   C  
ATOM    880  C   ILE A  91      -0.852  28.453  -3.227  1.00 48.66      C2   C  
ATOM    881  O   ILE A  91      -0.139  28.415  -4.229  1.00 48.66      C2   O  
ATOM    882  CB  ILE A  91      -2.929  29.946  -3.184  1.00 48.66      C2   C  
ATOM    883  CG1 ILE A  91      -4.445  30.025  -3.500  1.00 48.66      C2   C  
ATOM    884  CG2 ILE A  91      -2.179  31.009  -4.023  1.00 48.66      C2   C  
ATOM    885  CD1 ILE A  91      -5.140  31.283  -2.958  1.00 48.66      C2   C  
ATOM    886  H   ILE A  91      -3.374  27.964  -1.600  1.00 48.66      C2   H  
ATOM    887  HA  ILE A  91      -2.614  28.197  -4.430  1.00 48.66      C2   H  
ATOM    888  HB  ILE A  91      -2.793  30.198  -2.131  1.00 48.66      C2   H  
ATOM    889 HG12 ILE A  91      -4.601  29.957  -4.578  1.00 48.66      C2   H  
ATOM    890 HG13 ILE A  91      -4.962  29.162  -3.083  1.00 48.66      C2   H  
ATOM    891 HG21 ILE A  91      -2.591  32.006  -3.876  1.00 48.66      C2   H  
ATOM    892 HG22 ILE A  91      -1.124  31.078  -3.760  1.00 48.66      C2   H  
ATOM    893 HG23 ILE A  91      -2.239  30.783  -5.088  1.00 48.66      C2   H  
ATOM    894 HD11 ILE A  91      -6.217  31.218  -3.113  1.00 48.66      C2   H  
ATOM    895 HD12 ILE A  91      -4.971  31.395  -1.887  1.00 48.66      C2   H  
ATOM    896 HD13 ILE A  91      -4.795  32.191  -3.451  1.00 48.66      C2   H  
ATOM    897  N   ILE A  92      -0.336  28.446  -1.982  1.00 48.50      C2   N  
ATOM    898  CA  ILE A  92       1.107  28.441  -1.702  1.00 48.50      C2   C  
ATOM    899  C   ILE A  92       1.731  27.036  -1.845  1.00 48.50      C2   C  
ATOM    900  O   ILE A  92       2.926  26.945  -2.114  1.00 48.50      C2   O  
ATOM    901  CB  ILE A  92       1.378  29.043  -0.294  1.00 48.50      C2   C  
ATOM    902  CG1 ILE A  92       2.865  29.342   0.007  1.00 48.50      C2   C  
ATOM    903  CG2 ILE A  92       0.779  28.227   0.863  1.00 48.50      C2   C  
ATOM    904  CD1 ILE A  92       3.555  30.255  -1.015  1.00 48.50      C2   C  
ATOM    905  H   ILE A  92      -0.968  28.479  -1.193  1.00 48.50      C2   H  
ATOM    906  HA  ILE A  92       1.579  29.090  -2.440  1.00 48.50      C2   H  
ATOM    907  HB  ILE A  92       0.872  30.006  -0.288  1.00 48.50      C2   H  
ATOM    908 HG12 ILE A  92       2.919  29.828   0.980  1.00 48.50      C2   H  
ATOM    909 HG13 ILE A  92       3.436  28.419   0.109  1.00 48.50      C2   H  
ATOM    910 HG21 ILE A  92       0.877  28.751   1.814  1.00 48.50      C2   H  
ATOM    911 HG22 ILE A  92      -0.275  28.040   0.699  1.00 48.50      C2   H  
ATOM    912 HG23 ILE A  92       1.263  27.259   0.965  1.00 48.50      C2   H  
ATOM    913 HD11 ILE A  92       4.504  30.622  -0.628  1.00 48.50      C2   H  
ATOM    914 HD12 ILE A  92       3.767  29.720  -1.940  1.00 48.50      C2   H  
ATOM    915 HD13 ILE A  92       2.942  31.122  -1.258  1.00 48.50      C2   H  
ATOM    916  N   ALA A  93       0.937  25.955  -1.731  1.00 46.90      C2   N  
ATOM    917  CA  ALA A  93       1.361  24.579  -1.999  1.00 46.90      C2   C  
ATOM    918  C   ALA A  93       1.332  24.260  -3.503  1.00 46.90      C2   C  
ATOM    919  O   ALA A  93       2.108  23.416  -3.947  1.00 46.90      C2   O  
ATOM    920  CB  ALA A  93       0.408  23.607  -1.293  1.00 46.90      C2   C  
ATOM    921  H   ALA A  93      -0.032  26.097  -1.474  1.00 46.90      C2   H  
ATOM    922  HA  ALA A  93       2.366  24.418  -1.615  1.00 46.90      C2   H  
ATOM    923  HB1 ALA A  93       0.685  22.568  -1.477  1.00 46.90      C2   H  
ATOM    924  HB2 ALA A  93       0.424  23.758  -0.213  1.00 46.90      C2   H  
ATOM    925  HB3 ALA A  93      -0.615  23.748  -1.638  1.00 46.90      C2   H  
ATOM    926  N   ASP A  94       0.492  24.956  -4.292  1.00 51.03      C2   N  
ATOM    927  CA  ASP A  94       0.500  24.920  -5.757  1.00 51.03      C2   C  
ATOM    928  C   ASP A  94       1.718  25.691  -6.313  1.00 51.03      C2   C  
ATOM    929  O   ASP A  94       2.348  25.233  -7.266  1.00 51.03      C2   O  
ATOM    930  CB  ASP A  94      -0.842  25.494  -6.274  1.00 51.03      C2   C  
ATOM    931  CG  ASP A  94      -0.942  25.633  -7.797  1.00 51.03      C2   C  
ATOM    932  OD1 ASP A  94      -1.032  24.574  -8.456  1.00 51.03      C2   O  
ATOM    933  OD2 ASP A  94      -0.927  26.790  -8.270  1.00 51.03      C2   O  
ATOM    934  H   ASP A  94      -0.133  25.619  -3.855  1.00 51.03      C2   H  
ATOM    935  HA  ASP A  94       0.581  23.885  -6.086  1.00 51.03      C2   H  
ATOM    936  HB2 ASP A  94      -1.659  24.849  -5.950  1.00 51.03      C2   H  
ATOM    937  HB3 ASP A  94      -1.033  26.470  -5.828  1.00 51.03      C2   H  
ATOM    938  N   ARG A  95       2.087  26.812  -5.668  1.00 51.71      C2   N  
ATOM    939  CA  ARG A  95       3.291  27.597  -5.946  1.00 51.71      C2   C  
ATOM    940  C   ARG A  95       4.573  26.857  -5.502  1.00 51.71      C2   C  
ATOM    941  O   ARG A  95       5.622  27.044  -6.117  1.00 51.71      C2   O  
ATOM    942  CB  ARG A  95       3.163  28.952  -5.215  1.00 51.71      C2   C  
ATOM    943  CG  ARG A  95       4.297  29.955  -5.501  1.00 51.71      C2   C  
ATOM    944  CD  ARG A  95       4.078  31.327  -4.846  1.00 51.71      C2   C  
ATOM    945  NE  ARG A  95       3.077  32.128  -5.569  1.00 51.71      C2   N  
ATOM    946  CZ  ARG A  95       3.319  33.182  -6.371  1.00 51.71      C2   C  
ATOM    947  NH1 ARG A  95       4.568  33.592  -6.637  1.00 51.71      C2   N  
ATOM    948  NH2 ARG A  95       2.286  33.829  -6.927  1.00 51.71      C2   N  
ATOM    949  H   ARG A  95       1.496  27.134  -4.914  1.00 51.71      C2   H  
ATOM    950  HA  ARG A  95       3.343  27.778  -7.021  1.00 51.71      C2   H  
ATOM    951  HB2 ARG A  95       2.214  29.410  -5.497  1.00 51.71      C2   H  
ATOM    952  HB3 ARG A  95       3.106  28.783  -4.140  1.00 51.71      C2   H  
ATOM    953  HG2 ARG A  95       5.243  29.557  -5.136  1.00 51.71      C2   H  
ATOM    954  HG3 ARG A  95       4.417  30.078  -6.578  1.00 51.71      C2   H  
ATOM    955  HD2 ARG A  95       3.758  31.212  -3.811  1.00 51.71      C2   H  
ATOM    956  HD3 ARG A  95       5.023  31.864  -4.808  1.00 51.71      C2   H  
ATOM    957  HE  ARG A  95       2.117  31.845  -5.433  1.00 51.71      C2   H  
ATOM    958 HH11 ARG A  95       5.354  33.113  -6.224  1.00 51.71      C2   H  
ATOM    959 HH12 ARG A  95       4.745  34.367  -7.262  1.00 51.71      C2   H  
ATOM    960 HH21 ARG A  95       1.339  33.533  -6.745  1.00 51.71      C2   H  
ATOM    961 HH22 ARG A  95       2.447  34.617  -7.537  1.00 51.71      C2   H  
ATOM    962  N   PHE A  96       4.485  25.987  -4.480  1.00 44.22      C2   N  
ATOM    963  CA  PHE A  96       5.581  25.141  -4.008  1.00 44.22      C2   C  
ATOM    964  C   PHE A  96       5.785  23.926  -4.931  1.00 44.22      C2   C  
ATOM    965  O   PHE A  96       6.929  23.536  -5.153  1.00 44.22      C2   O  
ATOM    966  CB  PHE A  96       5.254  24.644  -2.585  1.00 44.22      C2   C  
ATOM    967  CG  PHE A  96       6.351  23.857  -1.890  1.00 44.22      C2   C  
ATOM    968  CD1 PHE A  96       7.651  24.393  -1.779  1.00 44.22      C2   C  
ATOM    969  CD2 PHE A  96       6.073  22.586  -1.346  1.00 44.22      C2   C  
ATOM    970  CE1 PHE A  96       8.667  23.658  -1.146  1.00 44.22      C2   C  
ATOM    971  CE2 PHE A  96       7.092  21.849  -0.714  1.00 44.22      C2   C  
ATOM    972  CZ  PHE A  96       8.393  22.380  -0.626  1.00 44.22      C2   C  
ATOM    973  H   PHE A  96       3.598  25.902  -4.003  1.00 44.22      C2   H  
ATOM    974  HA  PHE A  96       6.494  25.738  -3.987  1.00 44.22      C2   H  
ATOM    975  HB2 PHE A  96       5.028  25.494  -1.946  1.00 44.22      C2   H  
ATOM    976  HB3 PHE A  96       4.351  24.036  -2.609  1.00 44.22      C2   H  
ATOM    977  HD1 PHE A  96       7.881  25.365  -2.185  1.00 44.22      C2   H  
ATOM    978  HD2 PHE A  96       5.079  22.170  -1.415  1.00 44.22      C2   H  
ATOM    979  HE1 PHE A  96       9.658  24.077  -1.056  1.00 44.22      C2   H  
ATOM    980  HE2 PHE A  96       6.880  20.877  -0.296  1.00 44.22      C2   H  
ATOM    981  HZ  PHE A  96       9.177  21.816  -0.142  1.00 44.22      C2   H  
ATOM    982  N   MET A  97       4.710  23.369  -5.518  1.00 46.57      C2   N  
ATOM    983  CA  MET A  97       4.783  22.314  -6.531  1.00 46.57      C2   C  
ATOM    984  C   MET A  97       5.353  22.842  -7.860  1.00 46.57      C2   C  
ATOM    985  O   MET A  97       6.067  22.105  -8.537  1.00 46.57      C2   O  
ATOM    986  CB  MET A  97       3.381  21.717  -6.776  1.00 46.57      C2   C  
ATOM    987  CG  MET A  97       2.999  20.630  -5.759  1.00 46.57      C2   C  
ATOM    988  SD  MET A  97       1.485  19.714  -6.161  1.00 46.57      C2   S  
ATOM    989  CE  MET A  97       0.247  21.034  -6.083  1.00 46.57      C2   C  
ATOM    990  H   MET A  97       3.793  23.722  -5.281  1.00 46.57      C2   H  
ATOM    991  HA  MET A  97       5.452  21.525  -6.182  1.00 46.57      C2   H  
ATOM    992  HB2 MET A  97       2.631  22.507  -6.793  1.00 46.57      C2   H  
ATOM    993  HB3 MET A  97       3.345  21.255  -7.764  1.00 46.57      C2   H  
ATOM    994  HG2 MET A  97       3.801  19.893  -5.697  1.00 46.57      C2   H  
ATOM    995  HG3 MET A  97       2.900  21.055  -4.760  1.00 46.57      C2   H  
ATOM    996  HE1 MET A  97      -0.755  20.616  -6.171  1.00 46.57      C2   H  
ATOM    997  HE2 MET A  97       0.318  21.571  -5.139  1.00 46.57      C2   H  
ATOM    998  HE3 MET A  97       0.390  21.736  -6.904  1.00 46.57      C2   H  
ATOM    999  N   SER A  98       5.099  24.119  -8.204  1.00 48.28      C2   N  
ATOM   1000  CA  SER A  98       5.676  24.789  -9.372  1.00 48.28      C2   C  
ATOM   1001  C   SER A  98       7.179  25.093  -9.178  1.00 48.28      C2   C  
ATOM   1002  O   SER A  98       7.927  25.055 -10.153  1.00 48.28      C2   O  
ATOM   1003  CB  SER A  98       4.858  26.068  -9.686  1.00 48.28      C2   C  
ATOM   1004  OG  SER A  98       5.253  27.224  -8.971  1.00 48.28      C2   O  
ATOM   1005  H   SER A  98       4.478  24.658  -7.617  1.00 48.28      C2   H  
ATOM   1006  HA  SER A  98       5.569  24.113 -10.222  1.00 48.28      C2   H  
ATOM   1007  HB2 SER A  98       4.961  26.306 -10.743  1.00 48.28      C2   H  
ATOM   1008  HB3 SER A  98       3.793  25.895  -9.525  1.00 48.28      C2   H  
ATOM   1009  HG  SER A  98       5.182  27.053  -8.042  1.00 48.28      C2   H  
ATOM   1010  N   SER A  99       7.634  25.340  -7.933  1.00 47.82      C2   N  
ATOM   1011  CA  SER A  99       9.046  25.547  -7.596  1.00 47.82      C2   C  
ATOM   1012  C   SER A  99       9.840  24.226  -7.662  1.00 47.82      C2   C  
ATOM   1013  O   SER A  99      10.966  24.231  -8.154  1.00 47.82      C2   O  
ATOM   1014  CB  SER A  99       9.158  26.222  -6.207  1.00 47.82      C2   C  
ATOM   1015  OG  SER A  99       9.090  25.347  -5.098  1.00 47.82      C2   O  
ATOM   1016  H   SER A  99       6.966  25.364  -7.176  1.00 47.82      C2   H  
ATOM   1017  HA  SER A  99       9.464  26.236  -8.333  1.00 47.82      C2   H  
ATOM   1018  HB2 SER A  99      10.121  26.724  -6.139  1.00 47.82      C2   H  
ATOM   1019  HB3 SER A  99       8.401  26.997  -6.094  1.00 47.82      C2   H  
ATOM   1020  HG  SER A  99       8.273  24.866  -5.130  1.00 47.82      C2   H  
ATOM   1021  N   ILE A 100       9.231  23.100  -7.237  1.00 46.17      C2   N  
ATOM   1022  CA  ILE A 100       9.767  21.737  -7.334  1.00 46.17      C2   C  
ATOM   1023  C   ILE A 100       9.872  21.298  -8.805  1.00 46.17      C2   C  
ATOM   1024  O   ILE A 100      10.874  20.693  -9.183  1.00 46.17      C2   O  
ATOM   1025  CB  ILE A 100       8.873  20.764  -6.502  1.00 46.17      C2   C  
ATOM   1026  CG1 ILE A 100       9.057  21.027  -4.991  1.00 46.17      C2   C  
ATOM   1027  CG2 ILE A 100       9.125  19.265  -6.801  1.00 46.17      C2   C  
ATOM   1028  CD1 ILE A 100       7.943  20.455  -4.105  1.00 46.17      C2   C  
ATOM   1029  H   ILE A 100       8.305  23.191  -6.843  1.00 46.17      C2   H  
ATOM   1030  HA  ILE A 100      10.775  21.731  -6.915  1.00 46.17      C2   H  
ATOM   1031  HB  ILE A 100       7.833  20.970  -6.757  1.00 46.17      C2   H  
ATOM   1032 HG12 ILE A 100      10.017  20.618  -4.676  1.00 46.17      C2   H  
ATOM   1033 HG13 ILE A 100       9.115  22.097  -4.795  1.00 46.17      C2   H  
ATOM   1034 HG21 ILE A 100       8.502  18.621  -6.183  1.00 46.17      C2   H  
ATOM   1035 HG22 ILE A 100       8.887  18.999  -7.831  1.00 46.17      C2   H  
ATOM   1036 HG23 ILE A 100      10.165  18.992  -6.618  1.00 46.17      C2   H  
ATOM   1037 HD11 ILE A 100       8.126  20.703  -3.061  1.00 46.17      C2   H  
ATOM   1038 HD12 ILE A 100       6.970  20.865  -4.375  1.00 46.17      C2   H  
ATOM   1039 HD13 ILE A 100       7.881  19.370  -4.169  1.00 46.17      C2   H  
ATOM   1040  N   GLU A 101       8.863  21.625  -9.629  1.00 48.22      C2   N  
ATOM   1041  CA  GLU A 101       8.802  21.316 -11.057  1.00 48.22      C2   C  
ATOM   1042  C   GLU A 101       9.886  22.049 -11.876  1.00 48.22      C2   C  
ATOM   1043  O   GLU A 101      10.328  21.514 -12.889  1.00 48.22      C2   O  
ATOM   1044  CB  GLU A 101       7.377  21.629 -11.565  1.00 48.22      C2   C  
ATOM   1045  CG  GLU A 101       7.107  21.253 -13.035  1.00 48.22      C2   C  
ATOM   1046  CD  GLU A 101       5.638  21.425 -13.425  1.00 48.22      C2   C  
ATOM   1047  OE1 GLU A 101       5.143  22.568 -13.306  1.00 48.22      C2   O  
ATOM   1048  OE2 GLU A 101       5.038  20.416 -13.854  1.00 48.22      C2   O  
ATOM   1049  H   GLU A 101       8.064  22.102  -9.233  1.00 48.22      C2   H  
ATOM   1050  HA  GLU A 101       8.973  20.243 -11.168  1.00 48.22      C2   H  
ATOM   1051  HB2 GLU A 101       6.661  21.092 -10.940  1.00 48.22      C2   H  
ATOM   1052  HB3 GLU A 101       7.166  22.688 -11.417  1.00 48.22      C2   H  
ATOM   1053  HG2 GLU A 101       7.710  21.858 -13.710  1.00 48.22      C2   H  
ATOM   1054  HG3 GLU A 101       7.395  20.216 -13.205  1.00 48.22      C2   H  
ATOM   1055  N   VAL A 102      10.357  23.227 -11.423  1.00 49.32      C2   N  
ATOM   1056  CA  VAL A 102      11.473  23.965 -12.027  1.00 49.32      C2   C  
ATOM   1057  C   VAL A 102      12.833  23.429 -11.534  1.00 49.32      C2   C  
ATOM   1058  O   VAL A 102      13.756  23.343 -12.341  1.00 49.32      C2   O  
ATOM   1059  CB  VAL A 102      11.309  25.483 -11.737  1.00 49.32      C2   C  
ATOM   1060  CG1 VAL A 102      12.552  26.333 -12.070  1.00 49.32      C2   C  
ATOM   1061  CG2 VAL A 102      10.120  26.033 -12.540  1.00 49.32      C2   C  
ATOM   1062  H   VAL A 102       9.946  23.613 -10.585  1.00 49.32      C2   H  
ATOM   1063  HA  VAL A 102      11.448  23.831 -13.108  1.00 49.32      C2   H  
ATOM   1064  HB  VAL A 102      11.094  25.618 -10.675  1.00 49.32      C2   H  
ATOM   1065 HG11 VAL A 102      12.332  27.394 -11.973  1.00 49.32      C2   H  
ATOM   1066 HG12 VAL A 102      13.386  26.119 -11.403  1.00 49.32      C2   H  
ATOM   1067 HG13 VAL A 102      12.887  26.164 -13.093  1.00 49.32      C2   H  
ATOM   1068 HG21 VAL A 102       9.922  27.077 -12.309  1.00 49.32      C2   H  
ATOM   1069 HG22 VAL A 102      10.304  25.967 -13.612  1.00 49.32      C2   H  
ATOM   1070 HG23 VAL A 102       9.210  25.476 -12.335  1.00 49.32      C2   H  
ATOM   1071  N   ILE A 103      12.958  23.025 -10.255  1.00 49.82      C2   N  
ATOM   1072  CA  ILE A 103      14.163  22.404  -9.679  1.00 49.82      C2   C  
ATOM   1073  C   ILE A 103      14.508  21.058 -10.358  1.00 49.82      C2   C  
ATOM   1074  O   ILE A 103      15.688  20.754 -10.529  1.00 49.82      C2   O  
ATOM   1075  CB  ILE A 103      13.985  22.264  -8.132  1.00 49.82      C2   C  
ATOM   1076  CG1 ILE A 103      14.078  23.645  -7.443  1.00 49.82      C2   C  
ATOM   1077  CG2 ILE A 103      14.977  21.286  -7.458  1.00 49.82      C2   C  
ATOM   1078  CD1 ILE A 103      13.492  23.691  -6.026  1.00 49.82      C2   C  
ATOM   1079  H   ILE A 103      12.162  23.136  -9.641  1.00 49.82      C2   H  
ATOM   1080  HA  ILE A 103      15.006  23.071  -9.868  1.00 49.82      C2   H  
ATOM   1081  HB  ILE A 103      12.985  21.868  -7.953  1.00 49.82      C2   H  
ATOM   1082 HG12 ILE A 103      15.117  23.973  -7.415  1.00 49.82      C2   H  
ATOM   1083 HG13 ILE A 103      13.555  24.391  -8.039  1.00 49.82      C2   H  
ATOM   1084 HG21 ILE A 103      14.826  21.239  -6.381  1.00 49.82      C2   H  
ATOM   1085 HG22 ILE A 103      14.858  20.263  -7.815  1.00 49.82      C2   H  
ATOM   1086 HG23 ILE A 103      16.010  21.587  -7.634  1.00 49.82      C2   H  
ATOM   1087 HD11 ILE A 103      13.561  24.701  -5.624  1.00 49.82      C2   H  
ATOM   1088 HD12 ILE A 103      12.443  23.402  -6.019  1.00 49.82      C2   H  
ATOM   1089 HD13 ILE A 103      14.024  23.038  -5.337  1.00 49.82      C2   H  
ATOM   1090  N   THR A 104      13.489  20.274 -10.751  1.00 49.06      C2   N  
ATOM   1091  CA  THR A 104      13.618  18.918 -11.295  1.00 49.06      C2   C  
ATOM   1092  C   THR A 104      13.386  18.857 -12.824  1.00 49.06      C2   C  
ATOM   1093  O   THR A 104      13.252  17.760 -13.368  1.00 49.06      C2   O  
ATOM   1094  CB  THR A 104      12.675  17.964 -10.509  1.00 49.06      C2   C  
ATOM   1095  CG2 THR A 104      12.978  17.888  -9.004  1.00 49.06      C2   C  
ATOM   1096  OG1 THR A 104      11.312  18.296 -10.678  1.00 49.06      C2   O  
ATOM   1097  H   THR A 104      12.551  20.609 -10.581  1.00 49.06      C2   H  
ATOM   1098  HA  THR A 104      14.636  18.557 -11.140  1.00 49.06      C2   H  
ATOM   1099  HB  THR A 104      12.801  16.956 -10.905  1.00 49.06      C2   H  
ATOM   1100  HG1 THR A 104      11.147  19.117 -10.233  1.00 49.06      C2   H  
ATOM   1101 HG21 THR A 104      12.332  17.158  -8.516  1.00 49.06      C2   H  
ATOM   1102 HG22 THR A 104      14.010  17.586  -8.828  1.00 49.06      C2   H  
ATOM   1103 HG23 THR A 104      12.822  18.846  -8.507  1.00 49.06      C2   H  
ATOM   1104  N   SER A 105      13.387  20.007 -13.525  1.00 52.39      C2   N  
ATOM   1105  CA  SER A 105      13.358  20.105 -14.990  1.00 52.39      C2   C  
ATOM   1106  C   SER A 105      14.743  20.463 -15.550  1.00 52.39      C2   C  
ATOM   1107  O   SER A 105      15.534  21.154 -14.904  1.00 52.39      C2   O  
ATOM   1108  CB  SER A 105      12.340  21.182 -15.424  1.00 52.39      C2   C  
ATOM   1109  OG  SER A 105      12.709  22.488 -15.021  1.00 52.39      C2   O  
ATOM   1110  H   SER A 105      13.532  20.865 -13.013  1.00 52.39      C2   H  
ATOM   1111  HA  SER A 105      13.054  19.152 -15.423  1.00 52.39      C2   H  
ATOM   1112  HB2 SER A 105      12.255  21.191 -16.511  1.00 52.39      C2   H  
ATOM   1113  HB3 SER A 105      11.345  20.943 -15.058  1.00 52.39      C2   H  
ATOM   1114  HG  SER A 105      12.740  22.508 -14.076  1.00 52.39      C2   H  
ATOM   1115  N   GLN A 106      14.993  20.017 -16.790  1.00 59.97      C2   N  
ATOM   1116  CA  GLN A 106      16.149  20.371 -17.606  1.00 59.97      C2   C  
ATOM   1117  C   GLN A 106      15.764  21.575 -18.477  1.00 59.97      C2   C  
ATOM   1118  O   GLN A 106      14.804  21.504 -19.246  1.00 59.97      C2   O  
ATOM   1119  CB  GLN A 106      16.459  19.182 -18.550  1.00 59.97      C2   C  
ATOM   1120  CG  GLN A 106      17.012  17.932 -17.835  1.00 59.97      C2   C  
ATOM   1121  CD  GLN A 106      18.391  18.145 -17.201  1.00 59.97      C2   C  
ATOM   1122  NE2 GLN A 106      18.618  17.552 -16.028  1.00 59.97      C2   N  
ATOM   1123  OE1 GLN A 106      19.241  18.839 -17.756  1.00 59.97      C2   O  
ATOM   1124  H   GLN A 106      14.275  19.469 -17.247  1.00 59.97      C2   H  
ATOM   1125  HA  GLN A 106      17.016  20.614 -16.989  1.00 59.97      C2   H  
ATOM   1126  HB2 GLN A 106      15.557  18.896 -19.095  1.00 59.97      C2   H  
ATOM   1127  HB3 GLN A 106      17.172  19.494 -19.316  1.00 59.97      C2   H  
ATOM   1128  HG2 GLN A 106      16.303  17.590 -17.080  1.00 59.97      C2   H  
ATOM   1129  HG3 GLN A 106      17.103  17.118 -18.555  1.00 59.97      C2   H  
ATOM   1130 HE21 GLN A 106      17.897  16.992 -15.596  1.00 59.97      C2   H  
ATOM   1131 HE22 GLN A 106      19.512  17.672 -15.575  1.00 59.97      C2   H  
ATOM   1132  N   GLU A 107      16.525  22.674 -18.360  1.00 64.69      C2   N  
ATOM   1133  CA  GLU A 107      16.351  23.891 -19.151  1.00 64.69      C2   C  
ATOM   1134  C   GLU A 107      17.057  23.729 -20.508  1.00 64.69      C2   C  
ATOM   1135  O   GLU A 107      18.199  23.271 -20.567  1.00 64.69      C2   O  
ATOM   1136  CB  GLU A 107      16.942  25.075 -18.356  1.00 64.69      C2   C  
ATOM   1137  CG  GLU A 107      16.792  26.447 -19.050  1.00 64.69      C2   C  
ATOM   1138  CD  GLU A 107      16.978  27.616 -18.080  1.00 64.69      C2   C  
ATOM   1139  OE1 GLU A 107      17.941  27.563 -17.285  1.00 64.69      C2   O  
ATOM   1140  OE2 GLU A 107      16.136  28.538 -18.130  1.00 64.69      C2   O  
ATOM   1141  H   GLU A 107      17.304  22.653 -17.717  1.00 64.69      C2   H  
ATOM   1142  HA  GLU A 107      15.290  24.071 -19.316  1.00 64.69      C2   H  
ATOM   1143  HB2 GLU A 107      16.444  25.112 -17.386  1.00 64.69      C2   H  
ATOM   1144  HB3 GLU A 107      17.997  24.894 -18.141  1.00 64.69      C2   H  
ATOM   1145  HG2 GLU A 107      17.506  26.549 -19.868  1.00 64.69      C2   H  
ATOM   1146  HG3 GLU A 107      15.797  26.525 -19.491  1.00 64.69      C2   H  
ATOM   1147  N   LYS A 108      16.350  24.092 -21.588  1.00 68.82      C2   N  
ATOM   1148  CA  LYS A 108      16.755  23.913 -22.978  1.00 68.82      C2   C  
ATOM   1149  C   LYS A 108      16.537  25.223 -23.739  1.00 68.82      C2   C  
ATOM   1150  O   LYS A 108      15.423  25.749 -23.770  1.00 68.82      C2   O  
ATOM   1151  CB  LYS A 108      15.961  22.730 -23.579  1.00 68.82      C2   C  
ATOM   1152  CG  LYS A 108      16.319  22.335 -25.027  1.00 68.82      C2   C  
ATOM   1153  CD  LYS A 108      17.648  21.571 -25.158  1.00 68.82      C2   C  
ATOM   1154  CE  LYS A 108      17.962  21.140 -26.601  1.00 68.82      C2   C  
ATOM   1155  NZ  LYS A 108      18.435  22.265 -27.425  1.00 68.82      C2   N  
ATOM   1156  H   LYS A 108      15.433  24.493 -21.438  1.00 68.82      C2   H  
ATOM   1157  HA  LYS A 108      17.818  23.669 -23.019  1.00 68.82      C2   H  
ATOM   1158  HB2 LYS A 108      16.065  21.854 -22.937  1.00 68.82      C2   H  
ATOM   1159  HB3 LYS A 108      14.902  22.989 -23.553  1.00 68.82      C2   H  
ATOM   1160  HG2 LYS A 108      15.522  21.693 -25.407  1.00 68.82      C2   H  
ATOM   1161  HG3 LYS A 108      16.321  23.213 -25.672  1.00 68.82      C2   H  
ATOM   1162  HD2 LYS A 108      18.472  22.163 -24.759  1.00 68.82      C2   H  
ATOM   1163  HD3 LYS A 108      17.590  20.676 -24.538  1.00 68.82      C2   H  
ATOM   1164  HE2 LYS A 108      18.743  20.379 -26.599  1.00 68.82      C2   H  
ATOM   1165  HE3 LYS A 108      17.087  20.695 -27.074  1.00 68.82      C2   H  
ATOM   1166  HZ1 LYS A 108      19.285  22.642 -27.033  1.00 68.82      C2   H  
ATOM   1167  HZ2 LYS A 108      18.627  21.929 -28.365  1.00 68.82      C2   H  
ATOM   1168  HZ3 LYS A 108      17.734  22.992 -27.464  1.00 68.82      C2   H  
ATOM   1169  N   GLU A 109      17.598  25.703 -24.402  1.00 78.13      C2   N  
ATOM   1170  CA  GLU A 109      17.559  26.797 -25.365  1.00 78.13      C2   C  
ATOM   1171  C   GLU A 109      17.106  26.226 -26.720  1.00 78.13      C2   C  
ATOM   1172  O   GLU A 109      17.656  25.229 -27.194  1.00 78.13      C2   O  
ATOM   1173  CB  GLU A 109      18.981  27.391 -25.472  1.00 78.13      C2   C  
ATOM   1174  CG  GLU A 109      19.146  28.492 -26.543  1.00 78.13      C2   C  
ATOM   1175  CD  GLU A 109      20.511  29.188 -26.517  1.00 78.13      C2   C  
ATOM   1176  OE1 GLU A 109      21.432  28.669 -25.851  1.00 78.13      C2   O  
ATOM   1177  OE2 GLU A 109      20.614  30.236 -27.191  1.00 78.13      C2   O  
ATOM   1178  H   GLU A 109      18.476  25.213 -24.312  1.00 78.13      C2   H  
ATOM   1179  HA  GLU A 109      16.868  27.574 -25.030  1.00 78.13      C2   H  
ATOM   1180  HB2 GLU A 109      19.257  27.796 -24.496  1.00 78.13      C2   H  
ATOM   1181  HB3 GLU A 109      19.696  26.592 -25.677  1.00 78.13      C2   H  
ATOM   1182  HG2 GLU A 109      19.010  28.075 -27.541  1.00 78.13      C2   H  
ATOM   1183  HG3 GLU A 109      18.373  29.250 -26.406  1.00 78.13      C2   H  
ATOM   1184  N   ILE A 110      16.088  26.857 -27.318  1.00 76.75      C2   N  
ATOM   1185  CA  ILE A 110      15.431  26.450 -28.555  1.00 76.75      C2   C  
ATOM   1186  C   ILE A 110      15.631  27.560 -29.593  1.00 76.75      C2   C  
ATOM   1187  O   ILE A 110      15.192  28.693 -29.392  1.00 76.75      C2   O  
ATOM   1188  CB  ILE A 110      13.924  26.177 -28.274  1.00 76.75      C2   C  
ATOM   1189  CG1 ILE A 110      13.688  25.066 -27.224  1.00 76.75      C2   C  
ATOM   1190  CG2 ILE A 110      13.125  25.882 -29.557  1.00 76.75      C2   C  
ATOM   1191  CD1 ILE A 110      14.148  23.661 -27.640  1.00 76.75      C2   C  
ATOM   1192  H   ILE A 110      15.711  27.682 -26.866  1.00 76.75      C2   H  
ATOM   1193  HA  ILE A 110      15.884  25.538 -28.947  1.00 76.75      C2   H  
ATOM   1194  HB  ILE A 110      13.498  27.087 -27.848  1.00 76.75      C2   H  
ATOM   1195 HG12 ILE A 110      14.179  25.335 -26.289  1.00 76.75      C2   H  
ATOM   1196 HG13 ILE A 110      12.624  25.025 -26.988  1.00 76.75      C2   H  
ATOM   1197 HG21 ILE A 110      12.113  25.547 -29.329  1.00 76.75      C2   H  
ATOM   1198 HG22 ILE A 110      13.035  26.764 -30.189  1.00 76.75      C2   H  
ATOM   1199 HG23 ILE A 110      13.617  25.110 -30.144  1.00 76.75      C2   H  
ATOM   1200 HD11 ILE A 110      13.951  22.947 -26.841  1.00 76.75      C2   H  
ATOM   1201 HD12 ILE A 110      13.623  23.308 -28.527  1.00 76.75      C2   H  
ATOM   1202 HD13 ILE A 110      15.217  23.626 -27.846  1.00 76.75      C2   H  
ATOM   1203  N   THR A 111      16.255  27.205 -30.725  1.00 84.13      C2   N  
ATOM   1204  CA  THR A 111      16.373  28.048 -31.911  1.00 84.13      C2   C  
ATOM   1205  C   THR A 111      15.210  27.661 -32.836  1.00 84.13      C2   C  
ATOM   1206  O   THR A 111      15.122  26.516 -33.284  1.00 84.13      C2   O  
ATOM   1207  CB  THR A 111      17.724  27.737 -32.605  1.00 84.13      C2   C  
ATOM   1208  CG2 THR A 111      17.947  28.517 -33.915  1.00 84.13      C2   C  
ATOM   1209  OG1 THR A 111      18.773  28.109 -31.732  1.00 84.13      C2   O  
ATOM   1210  H   THR A 111      16.573  26.250 -30.814  1.00 84.13      C2   H  
ATOM   1211  HA  THR A 111      16.318  29.109 -31.662  1.00 84.13      C2   H  
ATOM   1212  HB  THR A 111      17.818  26.668 -32.806  1.00 84.13      C2   H  
ATOM   1213  HG1 THR A 111      18.706  27.588 -30.946  1.00 84.13      C2   H  
ATOM   1214 HG21 THR A 111      18.940  28.323 -34.322  1.00 84.13      C2   H  
ATOM   1215 HG22 THR A 111      17.227  28.236 -34.684  1.00 84.13      C2   H  
ATOM   1216 HG23 THR A 111      17.859  29.593 -33.756  1.00 84.13      C2   H  
ATOM   1217  N   ILE A 112      14.325  28.629 -33.117  1.00 85.92      C2   N  
ATOM   1218  CA  ILE A 112      13.220  28.498 -34.062  1.00 85.92      C2   C  
ATOM   1219  C   ILE A 112      13.715  29.142 -35.365  1.00 85.92      C2   C  
ATOM   1220  O   ILE A 112      13.839  30.365 -35.457  1.00 85.92      C2   O  
ATOM   1221  CB  ILE A 112      11.962  29.221 -33.494  1.00 85.92      C2   C  
ATOM   1222  CG1 ILE A 112      11.507  28.559 -32.168  1.00 85.92      C2   C  
ATOM   1223  CG2 ILE A 112      10.796  29.284 -34.508  1.00 85.92      C2   C  
ATOM   1224  CD1 ILE A 112      10.391  29.300 -31.421  1.00 85.92      C2   C  
ATOM   1225  H   ILE A 112      14.461  29.542 -32.705  1.00 85.92      C2   H  
ATOM   1226  HA  ILE A 112      12.971  27.451 -34.241  1.00 85.92      C2   H  
ATOM   1227  HB  ILE A 112      12.241  30.247 -33.270  1.00 85.92      C2   H  
ATOM   1228 HG12 ILE A 112      11.197  27.530 -32.355  1.00 85.92      C2   H  
ATOM   1229 HG13 ILE A 112      12.350  28.500 -31.482  1.00 85.92      C2   H  
ATOM   1230 HG21 ILE A 112       9.963  29.870 -34.123  1.00 85.92      C2   H  
ATOM   1231 HG22 ILE A 112      11.086  29.754 -35.447  1.00 85.92      C2   H  
ATOM   1232 HG23 ILE A 112      10.419  28.290 -34.742  1.00 85.92      C2   H  
ATOM   1233 HD11 ILE A 112      10.173  28.806 -30.474  1.00 85.92      C2   H  
ATOM   1234 HD12 ILE A 112      10.676  30.327 -31.198  1.00 85.92      C2   H  
ATOM   1235 HD13 ILE A 112       9.467  29.320 -31.995  1.00 85.92      C2   H  
ATOM   1236  N   LYS A 113      14.006  28.292 -36.362  1.00100.97      C2   N  
ATOM   1237  CA  LYS A 113      14.478  28.679 -37.688  1.00100.97      C2   C  
ATOM   1238  C   LYS A 113      13.323  29.295 -38.496  1.00100.97      C2   C  
ATOM   1239  O   LYS A 113      12.187  28.821 -38.442  1.00100.97      C2   O  
ATOM   1240  CB  LYS A 113      15.019  27.421 -38.404  1.00100.97      C2   C  
ATOM   1241  CG  LYS A 113      15.730  27.720 -39.737  1.00100.97      C2   C  
ATOM   1242  CD  LYS A 113      16.300  26.458 -40.403  1.00100.97      C2   C  
ATOM   1243  CE  LYS A 113      17.022  26.748 -41.728  1.00100.97      C2   C  
ATOM   1244  NZ  LYS A 113      16.086  27.185 -42.780  1.00100.97      C2   N  
ATOM   1245  H   LYS A 113      13.880  27.304 -36.193  1.00100.97      C2   H  
ATOM   1246  HA  LYS A 113      15.285  29.405 -37.572  1.00100.97      C2   H  
ATOM   1247  HB2 LYS A 113      15.726  26.917 -37.743  1.00100.97      C2   H  
ATOM   1248  HB3 LYS A 113      14.209  26.708 -38.571  1.00100.97      C2   H  
ATOM   1249  HG2 LYS A 113      15.036  28.201 -40.426  1.00100.97      C2   H  
ATOM   1250  HG3 LYS A 113      16.536  28.435 -39.563  1.00100.97      C2   H  
ATOM   1251  HD2 LYS A 113      17.004  25.984 -39.717  1.00100.97      C2   H  
ATOM   1252  HD3 LYS A 113      15.504  25.729 -40.566  1.00100.97      C2   H  
ATOM   1253  HE2 LYS A 113      17.789  27.511 -41.588  1.00100.97      C2   H  
ATOM   1254  HE3 LYS A 113      17.529  25.848 -42.075  1.00100.97      C2   H  
ATOM   1255  HZ1 LYS A 113      15.626  28.036 -42.490  1.00100.97      C2   H  
ATOM   1256  HZ2 LYS A 113      16.594  27.353 -43.636  1.00100.97      C2   H  
ATOM   1257  HZ3 LYS A 113      15.394  26.465 -42.935  1.00100.97      C2   H  
ATOM   1258  N   LYS A 114      13.646  30.359 -39.242  1.00111.80      C2   N  
ATOM   1259  CA  LYS A 114      12.743  31.156 -40.065  1.00111.80      C2   C  
ATOM   1260  C   LYS A 114      13.281  31.234 -41.508  1.00111.80      C2   C  
ATOM   1261  O   LYS A 114      14.488  31.077 -41.707  1.00111.80      C2   O  
ATOM   1262  CB  LYS A 114      12.607  32.559 -39.429  1.00111.80      C2   C  
ATOM   1263  CG  LYS A 114      11.830  32.597 -38.099  1.00111.80      C2   C  
ATOM   1264  CD  LYS A 114      10.330  32.294 -38.250  1.00111.80      C2   C  
ATOM   1265  CE  LYS A 114       9.560  32.463 -36.934  1.00111.80      C2   C  
ATOM   1266  NZ  LYS A 114       8.131  32.155 -37.107  1.00111.80      C2   N  
ATOM   1267  H   LYS A 114      14.612  30.653 -39.241  1.00111.80      C2   H  
ATOM   1268  HA  LYS A 114      11.769  30.670 -40.103  1.00111.80      C2   H  
ATOM   1269  HB2 LYS A 114      13.602  32.976 -39.268  1.00111.80      C2   H  
ATOM   1270  HB3 LYS A 114      12.128  33.243 -40.125  1.00111.80      C2   H  
ATOM   1271  HG2 LYS A 114      12.279  31.914 -37.377  1.00111.80      C2   H  
ATOM   1272  HG3 LYS A 114      11.941  33.594 -37.670  1.00111.80      C2   H  
ATOM   1273  HD2 LYS A 114       9.904  32.953 -39.008  1.00111.80      C2   H  
ATOM   1274  HD3 LYS A 114      10.195  31.275 -38.612  1.00111.80      C2   H  
ATOM   1275  HE2 LYS A 114       9.970  31.805 -36.167  1.00111.80      C2   H  
ATOM   1276  HE3 LYS A 114       9.658  33.485 -36.564  1.00111.80      C2   H  
ATOM   1277  HZ1 LYS A 114       8.026  31.200 -37.419  1.00111.80      C2   H  
ATOM   1278  HZ2 LYS A 114       7.650  32.275 -36.227  1.00111.80      C2   H  
ATOM   1279  HZ3 LYS A 114       7.732  32.779 -37.794  1.00111.80      C2   H  
ATOM   1280  N   PRO A 115      12.421  31.502 -42.520  1.00117.40      C2   N  
ATOM   1281  CA  PRO A 115      12.850  31.692 -43.916  1.00117.40      C2   C  
ATOM   1282  C   PRO A 115      13.516  33.063 -44.152  1.00117.40      C2   C  
ATOM   1283  O   PRO A 115      14.385  33.176 -45.015  1.00117.40      C2   O  
ATOM   1284  CB  PRO A 115      11.559  31.550 -44.735  1.00117.40      C2   C  
ATOM   1285  CG  PRO A 115      10.458  32.009 -43.791  1.00117.40      C2   C  
ATOM   1286  CD  PRO A 115      10.964  31.619 -42.401  1.00117.40      C2   C  
ATOM   1287  HA  PRO A 115      13.554  30.910 -44.209  1.00117.40      C2   H  
ATOM   1288  HB2 PRO A 115      11.568  32.111 -45.671  1.00117.40      C2   H  
ATOM   1289  HB3 PRO A 115      11.405  30.500 -44.988  1.00117.40      C2   H  
ATOM   1290  HG2 PRO A 115      10.355  33.094 -43.851  1.00117.40      C2   H  
ATOM   1291  HG3 PRO A 115       9.487  31.572 -44.026  1.00117.40      C2   H  
ATOM   1292  HD2 PRO A 115      10.661  32.355 -41.657  1.00117.40      C2   H  
ATOM   1293  HD3 PRO A 115      10.550  30.652 -42.112  1.00117.40      C2   H  
ATOM   1294  N   ASN A 116      13.144  34.077 -43.352  1.00118.17      C2   N  
ATOM   1295  CA  ASN A 116      13.816  35.371 -43.228  1.00118.17      C2   C  
ATOM   1296  C   ASN A 116      15.012  35.259 -42.260  1.00118.17      C2   C  
ATOM   1297  O   ASN A 116      15.079  34.335 -41.446  1.00118.17      C2   O  
ATOM   1298  CB  ASN A 116      12.814  36.447 -42.723  1.00118.17      C2   C  
ATOM   1299  CG  ASN A 116      12.042  36.101 -41.440  1.00118.17      C2   C  
ATOM   1300  ND2 ASN A 116      12.365  36.772 -40.334  1.00118.17      C2   N  
ATOM   1301  OD1 ASN A 116      11.166  35.239 -41.448  1.00118.17      C2   O  
ATOM   1302  H   ASN A 116      12.407  33.897 -42.685  1.00118.17      C2   H  
ATOM   1303  HA  ASN A 116      14.192  35.678 -44.206  1.00118.17      C2   H  
ATOM   1304  HB2 ASN A 116      13.326  37.402 -42.593  1.00118.17      C2   H  
ATOM   1305  HB3 ASN A 116      12.073  36.624 -43.503  1.00118.17      C2   H  
ATOM   1306 HD21 ASN A 116      13.078  37.485 -40.361  1.00118.17      C2   H  
ATOM   1307 HD22 ASN A 116      11.900  36.554 -39.465  1.00118.17      C2   H  
ATOM   1308  N   GLY A 117      15.959  36.207 -42.360  1.00118.49      C2   N  
ATOM   1309  CA  GLY A 117      17.244  36.195 -41.657  1.00118.49      C2   C  
ATOM   1310  C   GLY A 117      17.185  36.344 -40.128  1.00118.49      C2   C  
ATOM   1311  O   GLY A 117      18.136  35.950 -39.455  1.00118.49      C2   O  
ATOM   1312  H   GLY A 117      15.825  36.937 -43.045  1.00118.49      C2   H  
ATOM   1313  HA2 GLY A 117      17.769  35.270 -41.901  1.00118.49      C2   H  
ATOM   1314  HA3 GLY A 117      17.853  37.008 -42.052  1.00118.49      C2   H  
ATOM   1315  N   GLU A 118      16.076  36.870 -39.581  1.00116.62      C2   N  
ATOM   1316  CA  GLU A 118      15.828  36.978 -38.146  1.00116.62      C2   C  
ATOM   1317  C   GLU A 118      15.137  35.688 -37.677  1.00116.62      C2   C  
ATOM   1318  O   GLU A 118      13.955  35.468 -37.949  1.00116.62      C2   O  
ATOM   1319  CB  GLU A 118      14.880  38.176 -37.891  1.00116.62      C2   C  
ATOM   1320  CG  GLU A 118      15.530  39.559 -38.114  1.00116.62      C2   C  
ATOM   1321  CD  GLU A 118      16.682  39.880 -37.155  1.00116.62      C2   C  
ATOM   1322  OE1 GLU A 118      16.640  39.391 -36.004  1.00116.62      C2   O  
ATOM   1323  OE2 GLU A 118      17.589  40.619 -37.595  1.00116.62      C2   O  
ATOM   1324  H   GLU A 118      15.335  37.160 -40.201  1.00116.62      C2   H  
ATOM   1325  HA  GLU A 118      16.761  37.111 -37.594  1.00116.62      C2   H  
ATOM   1326  HB2 GLU A 118      14.000  38.103 -38.529  1.00116.62      C2   H  
ATOM   1327  HB3 GLU A 118      14.498  38.133 -36.869  1.00116.62      C2   H  
ATOM   1328  HG2 GLU A 118      15.888  39.641 -39.141  1.00116.62      C2   H  
ATOM   1329  HG3 GLU A 118      14.775  40.336 -37.991  1.00116.62      C2   H  
ATOM   1330  N   THR A 119      15.896  34.842 -36.966  1.00105.57      C2   N  
ATOM   1331  CA  THR A 119      15.441  33.604 -36.339  1.00105.57      C2   C  
ATOM   1332  C   THR A 119      15.267  33.882 -34.836  1.00105.57      C2   C  
ATOM   1333  O   THR A 119      16.228  34.225 -34.145  1.00105.57      C2   O  
ATOM   1334  CB  THR A 119      16.492  32.489 -36.604  1.00105.57      C2   C  
ATOM   1335  CG2 THR A 119      16.668  32.174 -38.098  1.00105.57      C2   C  
ATOM   1336  OG1 THR A 119      17.767  32.785 -36.061  1.00105.57      C2   O  
ATOM   1337  H   THR A 119      16.863  35.092 -36.810  1.00105.57      C2   H  
ATOM   1338  HA  THR A 119      14.486  33.283 -36.760  1.00105.57      C2   H  
ATOM   1339  HB  THR A 119      16.149  31.578 -36.112  1.00105.57      C2   H  
ATOM   1340  HG1 THR A 119      17.660  32.990 -35.143  1.00105.57      C2   H  
ATOM   1341 HG21 THR A 119      17.315  31.309 -38.244  1.00105.57      C2   H  
ATOM   1342 HG22 THR A 119      15.711  31.955 -38.567  1.00105.57      C2   H  
ATOM   1343 HG23 THR A 119      17.110  33.013 -38.637  1.00105.57      C2   H  
ATOM   1344  N   THR A 120      14.026  33.758 -34.337  1.00 91.36      C2   N  
ATOM   1345  CA  THR A 120      13.661  34.026 -32.944  1.00 91.36      C2   C  
ATOM   1346  C   THR A 120      14.179  32.908 -32.018  1.00 91.36      C2   C  
ATOM   1347  O   THR A 120      14.083  31.724 -32.343  1.00 91.36      C2   O  
ATOM   1348  CB  THR A 120      12.121  34.211 -32.848  1.00 91.36      C2   C  
ATOM   1349  CG2 THR A 120      11.268  32.984 -33.215  1.00 91.36      C2   C  
ATOM   1350  OG1 THR A 120      11.751  34.620 -31.544  1.00 91.36      C2   O  
ATOM   1351  H   THR A 120      13.287  33.465 -34.959  1.00 91.36      C2   H  
ATOM   1352  HA  THR A 120      14.131  34.968 -32.653  1.00 91.36      C2   H  
ATOM   1353  HB  THR A 120      11.841  35.026 -33.518  1.00 91.36      C2   H  
ATOM   1354  HG1 THR A 120      11.942  33.922 -30.936  1.00 91.36      C2   H  
ATOM   1355 HG21 THR A 120      10.210  33.243 -33.247  1.00 91.36      C2   H  
ATOM   1356 HG22 THR A 120      11.536  32.582 -34.192  1.00 91.36      C2   H  
ATOM   1357 HG23 THR A 120      11.380  32.188 -32.480  1.00 91.36      C2   H  
ATOM   1358  N   LYS A 121      14.738  33.305 -30.865  1.00 84.17      C2   N  
ATOM   1359  CA  LYS A 121      15.237  32.408 -29.829  1.00 84.17      C2   C  
ATOM   1360  C   LYS A 121      14.205  32.348 -28.693  1.00 84.17      C2   C  
ATOM   1361  O   LYS A 121      13.600  33.359 -28.335  1.00 84.17      C2   O  
ATOM   1362  CB  LYS A 121      16.572  32.974 -29.293  1.00 84.17      C2   C  
ATOM   1363  CG  LYS A 121      17.422  31.949 -28.514  1.00 84.17      C2   C  
ATOM   1364  CD  LYS A 121      18.084  30.868 -29.395  1.00 84.17      C2   C  
ATOM   1365  CE  LYS A 121      19.242  31.365 -30.277  1.00 84.17      C2   C  
ATOM   1366  NZ  LYS A 121      20.369  31.864 -29.471  1.00 84.17      C2   N  
ATOM   1367  H   LYS A 121      14.777  34.295 -30.669  1.00 84.17      C2   H  
ATOM   1368  HA  LYS A 121      15.390  31.410 -30.240  1.00 84.17      C2   H  
ATOM   1369  HB2 LYS A 121      17.164  33.368 -30.120  1.00 84.17      C2   H  
ATOM   1370  HB3 LYS A 121      16.378  33.835 -28.652  1.00 84.17      C2   H  
ATOM   1371  HG2 LYS A 121      18.191  32.476 -27.949  1.00 84.17      C2   H  
ATOM   1372  HG3 LYS A 121      16.805  31.460 -27.760  1.00 84.17      C2   H  
ATOM   1373  HD2 LYS A 121      18.453  30.070 -28.755  1.00 84.17      C2   H  
ATOM   1374  HD3 LYS A 121      17.338  30.392 -30.026  1.00 84.17      C2   H  
ATOM   1375  HE2 LYS A 121      19.610  30.542 -30.889  1.00 84.17      C2   H  
ATOM   1376  HE3 LYS A 121      18.913  32.142 -30.967  1.00 84.17      C2   H  
ATOM   1377  HZ1 LYS A 121      20.610  31.172 -28.766  1.00 84.17      C2   H  
ATOM   1378  HZ2 LYS A 121      21.168  32.042 -30.062  1.00 84.17      C2   H  
ATOM   1379  HZ3 LYS A 121      20.097  32.715 -29.001  1.00 84.17      C2   H  
ATOM   1380  N   THR A 122      14.024  31.146 -28.133  1.00 78.52      C2   N  
ATOM   1381  CA  THR A 122      13.120  30.822 -27.031  1.00 78.52      C2   C  
ATOM   1382  C   THR A 122      13.893  29.958 -26.022  1.00 78.52      C2   C  
ATOM   1383  O   THR A 122      14.819  29.241 -26.399  1.00 78.52      C2   O  
ATOM   1384  CB  THR A 122      11.839  30.153 -27.604  1.00 78.52      C2   C  
ATOM   1385  CG2 THR A 122      10.840  29.652 -26.546  1.00 78.52      C2   C  
ATOM   1386  OG1 THR A 122      11.131  31.096 -28.385  1.00 78.52      C2   O  
ATOM   1387  H   THR A 122      14.571  30.373 -28.490  1.00 78.52      C2   H  
ATOM   1388  HA  THR A 122      12.834  31.737 -26.506  1.00 78.52      C2   H  
ATOM   1389  HB  THR A 122      12.117  29.318 -28.249  1.00 78.52      C2   H  
ATOM   1390  HG1 THR A 122      11.712  31.420 -29.056  1.00 78.52      C2   H  
ATOM   1391 HG21 THR A 122       9.945  29.241 -27.016  1.00 78.52      C2   H  
ATOM   1392 HG22 THR A 122      11.268  28.861 -25.934  1.00 78.52      C2   H  
ATOM   1393 HG23 THR A 122      10.526  30.457 -25.881  1.00 78.52      C2   H  
ATOM   1394  N   THR A 123      13.503  30.010 -24.740  1.00 72.16      C2   N  
ATOM   1395  CA  THR A 123      14.003  29.136 -23.680  1.00 72.16      C2   C  
ATOM   1396  C   THR A 123      12.786  28.459 -23.041  1.00 72.16      C2   C  
ATOM   1397  O   THR A 123      11.834  29.135 -22.646  1.00 72.16      C2   O  
ATOM   1398  CB  THR A 123      14.863  29.941 -22.674  1.00 72.16      C2   C  
ATOM   1399  CG2 THR A 123      15.338  29.120 -21.461  1.00 72.16      C2   C  
ATOM   1400  OG1 THR A 123      16.033  30.386 -23.335  1.00 72.16      C2   O  
ATOM   1401  H   THR A 123      12.737  30.622 -24.495  1.00 72.16      C2   H  
ATOM   1402  HA  THR A 123      14.629  28.346 -24.100  1.00 72.16      C2   H  
ATOM   1403  HB  THR A 123      14.312  30.815 -22.322  1.00 72.16      C2   H  
ATOM   1404  HG1 THR A 123      15.775  30.928 -24.065  1.00 72.16      C2   H  
ATOM   1405 HG21 THR A 123      16.003  29.705 -20.825  1.00 72.16      C2   H  
ATOM   1406 HG22 THR A 123      14.505  28.797 -20.837  1.00 72.16      C2   H  
ATOM   1407 HG23 THR A 123      15.882  28.227 -21.773  1.00 72.16      C2   H  
ATOM   1408  N   VAL A 124      12.840  27.124 -22.943  1.00 64.23      C2   N  
ATOM   1409  CA  VAL A 124      11.828  26.261 -22.335  1.00 64.23      C2   C  
ATOM   1410  C   VAL A 124      12.480  25.407 -21.239  1.00 64.23      C2   C  
ATOM   1411  O   VAL A 124      13.705  25.345 -21.120  1.00 64.23      C2   O  
ATOM   1412  CB  VAL A 124      11.093  25.409 -23.413  1.00 64.23      C2   C  
ATOM   1413  CG1 VAL A 124      10.429  26.270 -24.499  1.00 64.23      C2   C  
ATOM   1414  CG2 VAL A 124      11.970  24.314 -24.050  1.00 64.23      C2   C  
ATOM   1415  H   VAL A 124      13.677  26.660 -23.275  1.00 64.23      C2   H  
ATOM   1416  HA  VAL A 124      11.084  26.883 -21.834  1.00 64.23      C2   H  
ATOM   1417  HB  VAL A 124      10.277  24.890 -22.908  1.00 64.23      C2   H  
ATOM   1418 HG11 VAL A 124       9.772  25.669 -25.128  1.00 64.23      C2   H  
ATOM   1419 HG12 VAL A 124       9.827  27.067 -24.061  1.00 64.23      C2   H  
ATOM   1420 HG13 VAL A 124      11.175  26.726 -25.150  1.00 64.23      C2   H  
ATOM   1421 HG21 VAL A 124      11.435  23.787 -24.840  1.00 64.23      C2   H  
ATOM   1422 HG22 VAL A 124      12.877  24.733 -24.482  1.00 64.23      C2   H  
ATOM   1423 HG23 VAL A 124      12.271  23.568 -23.316  1.00 64.23      C2   H  
ATOM   1424  N   ARG A 125      11.636  24.726 -20.456  1.00 56.82      C2   N  
ATOM   1425  CA  ARG A 125      12.018  23.754 -19.442  1.00 56.82      C2   C  
ATOM   1426  C   ARG A 125      11.214  22.479 -19.669  1.00 56.82      C2   C  
ATOM   1427  O   ARG A 125       9.988  22.529 -19.722  1.00 56.82      C2   O  
ATOM   1428  CB  ARG A 125      11.819  24.350 -18.037  1.00 56.82      C2   C  
ATOM   1429  CG  ARG A 125      12.917  25.359 -17.675  1.00 56.82      C2   C  
ATOM   1430  CD  ARG A 125      12.765  25.956 -16.276  1.00 56.82      C2   C  
ATOM   1431  NE  ARG A 125      14.013  26.626 -15.888  1.00 56.82      C2   N  
ATOM   1432  CZ  ARG A 125      14.997  26.093 -15.145  1.00 56.82      C2   C  
ATOM   1433  NH1 ARG A 125      14.932  24.838 -14.678  1.00 56.82      C2   N  
ATOM   1434  NH2 ARG A 125      16.077  26.832 -14.873  1.00 56.82      C2   N  
ATOM   1435  H   ARG A 125      10.644  24.845 -20.615  1.00 56.82      C2   H  
ATOM   1436  HA  ARG A 125      13.069  23.488 -19.556  1.00 56.82      C2   H  
ATOM   1437  HB2 ARG A 125      10.836  24.820 -17.962  1.00 56.82      C2   H  
ATOM   1438  HB3 ARG A 125      11.826  23.547 -17.301  1.00 56.82      C2   H  
ATOM   1439  HG2 ARG A 125      13.883  24.861 -17.740  1.00 56.82      C2   H  
ATOM   1440  HG3 ARG A 125      12.939  26.168 -18.405  1.00 56.82      C2   H  
ATOM   1441  HD2 ARG A 125      11.951  26.681 -16.265  1.00 56.82      C2   H  
ATOM   1442  HD3 ARG A 125      12.506  25.192 -15.545  1.00 56.82      C2   H  
ATOM   1443  HE  ARG A 125      14.153  27.554 -16.265  1.00 56.82      C2   H  
ATOM   1444 HH11 ARG A 125      14.140  24.248 -14.891  1.00 56.82      C2   H  
ATOM   1445 HH12 ARG A 125      15.661  24.483 -14.073  1.00 56.82      C2   H  
ATOM   1446 HH21 ARG A 125      16.208  27.737 -15.305  1.00 56.82      C2   H  
ATOM   1447 HH22 ARG A 125      16.801  26.462 -14.271  1.00 56.82      C2   H  
ATOM   1448  N   ILE A 126      11.910  21.342 -19.805  1.00 54.17      C2   N  
ATOM   1449  CA  ILE A 126      11.315  20.025 -19.991  1.00 54.17      C2   C  
ATOM   1450  C   ILE A 126      11.470  19.275 -18.660  1.00 54.17      C2   C  
ATOM   1451  O   ILE A 126      12.573  18.872 -18.289  1.00 54.17      C2   O  
ATOM   1452  CB  ILE A 126      12.013  19.282 -21.164  1.00 54.17      C2   C  
ATOM   1453  CG1 ILE A 126      11.913  20.066 -22.498  1.00 54.17      C2   C  
ATOM   1454  CG2 ILE A 126      11.417  17.876 -21.364  1.00 54.17      C2   C  
ATOM   1455  CD1 ILE A 126      13.187  20.841 -22.849  1.00 54.17      C2   C  
ATOM   1456  H   ILE A 126      12.919  21.383 -19.737  1.00 54.17      C2   H  
ATOM   1457  HA  ILE A 126      10.258  20.108 -20.240  1.00 54.17      C2   H  
ATOM   1458  HB  ILE A 126      13.069  19.146 -20.924  1.00 54.17      C2   H  
ATOM   1459 HG12 ILE A 126      11.717  19.384 -23.326  1.00 54.17      C2   H  
ATOM   1460 HG13 ILE A 126      11.058  20.744 -22.483  1.00 54.17      C2   H  
ATOM   1461 HG21 ILE A 126      11.896  17.376 -22.202  1.00 54.17      C2   H  
ATOM   1462 HG22 ILE A 126      11.555  17.232 -20.495  1.00 54.17      C2   H  
ATOM   1463 HG23 ILE A 126      10.349  17.934 -21.575  1.00 54.17      C2   H  
ATOM   1464 HD11 ILE A 126      13.081  21.337 -23.814  1.00 54.17      C2   H  
ATOM   1465 HD12 ILE A 126      13.413  21.603 -22.103  1.00 54.17      C2   H  
ATOM   1466 HD13 ILE A 126      14.046  20.174 -22.919  1.00 54.17      C2   H  
ATOM   1467  N   TRP A 127      10.343  19.089 -17.959  1.00 47.82      C2   N  
ATOM   1468  CA  TRP A 127      10.221  18.259 -16.767  1.00 47.82      C2   C  
ATOM   1469  C   TRP A 127       9.854  16.842 -17.224  1.00 47.82      C2   C  
ATOM   1470  O   TRP A 127       8.858  16.647 -17.918  1.00 47.82      C2   O  
ATOM   1471  CB  TRP A 127       9.080  18.821 -15.895  1.00 47.82      C2   C  
ATOM   1472  CG  TRP A 127       8.843  18.111 -14.595  1.00 47.82      C2   C  
ATOM   1473  CD1 TRP A 127       9.587  18.260 -13.479  1.00 47.82      C2   C  
ATOM   1474  CD2 TRP A 127       7.803  17.145 -14.252  1.00 47.82      C2   C  
ATOM   1475  CE2 TRP A 127       7.977  16.750 -12.892  1.00 47.82      C2   C  
ATOM   1476  CE3 TRP A 127       6.727  16.557 -14.953  1.00 47.82      C2   C  
ATOM   1477  NE1 TRP A 127       9.082  17.462 -12.475  1.00 47.82      C2   N  
ATOM   1478  CZ2 TRP A 127       7.128  15.822 -12.264  1.00 47.82      C2   C  
ATOM   1479  CZ3 TRP A 127       5.861  15.634 -14.333  1.00 47.82      C2   C  
ATOM   1480  CH2 TRP A 127       6.062  15.262 -12.991  1.00 47.82      C2   C  
ATOM   1481  H   TRP A 127       9.483  19.466 -18.338  1.00 47.82      C2   H  
ATOM   1482  HA  TRP A 127      11.150  18.249 -16.196  1.00 47.82      C2   H  
ATOM   1483  HB2 TRP A 127       9.313  19.855 -15.643  1.00 47.82      C2   H  
ATOM   1484  HB3 TRP A 127       8.141  18.862 -16.449  1.00 47.82      C2   H  
ATOM   1485  HD1 TRP A 127      10.445  18.910 -13.400  1.00 47.82      C2   H  
ATOM   1486  HE1 TRP A 127       9.504  17.431 -11.555  1.00 47.82      C2   H  
ATOM   1487  HE3 TRP A 127       6.577  16.830 -15.983  1.00 47.82      C2   H  
ATOM   1488  HZ2 TRP A 127       7.293  15.537 -11.236  1.00 47.82      C2   H  
ATOM   1489  HZ3 TRP A 127       5.043  15.203 -14.892  1.00 47.82      C2   H  
ATOM   1490  HH2 TRP A 127       5.403  14.547 -12.522  1.00 47.82      C2   H  
ATOM   1491  N   ASN A 128      10.665  15.855 -16.826  1.00 50.81      C2   N  
ATOM   1492  CA  ASN A 128      10.452  14.446 -17.145  1.00 50.81      C2   C  
ATOM   1493  C   ASN A 128       9.549  13.833 -16.068  1.00 50.81      C2   C  
ATOM   1494  O   ASN A 128       9.895  13.836 -14.886  1.00 50.81      C2   O  
ATOM   1495  CB  ASN A 128      11.807  13.701 -17.133  1.00 50.81      C2   C  
ATOM   1496  CG  ASN A 128      12.777  14.215 -18.201  1.00 50.81      C2   C  
ATOM   1497  ND2 ASN A 128      12.649  13.715 -19.431  1.00 50.81      C2   N  
ATOM   1498  OD1 ASN A 128      13.640  15.040 -17.913  1.00 50.81      C2   O  
ATOM   1499  H   ASN A 128      11.470  16.086 -16.260  1.00 50.81      C2   H  
ATOM   1500  HA  ASN A 128       9.990  14.334 -18.127  1.00 50.81      C2   H  
ATOM   1501  HB2 ASN A 128      12.289  13.789 -16.158  1.00 50.81      C2   H  
ATOM   1502  HB3 ASN A 128      11.650  12.637 -17.302  1.00 50.81      C2   H  
ATOM   1503 HD21 ASN A 128      11.926  13.039 -19.634  1.00 50.81      C2   H  
ATOM   1504 HD22 ASN A 128      13.275  14.025 -20.160  1.00 50.81      C2   H  
ATOM   1505  N   GLU A 129       8.396  13.295 -16.490  1.00 51.44      C2   N  
ATOM   1506  CA  GLU A 129       7.447  12.582 -15.643  1.00 51.44      C2   C  
ATOM   1507  C   GLU A 129       7.979  11.160 -15.418  1.00 51.44      C2   C  
ATOM   1508  O   GLU A 129       7.822  10.267 -16.251  1.00 51.44      C2   O  
ATOM   1509  CB  GLU A 129       6.069  12.568 -16.331  1.00 51.44      C2   C  
ATOM   1510  CG  GLU A 129       4.970  11.914 -15.474  1.00 51.44      C2   C  
ATOM   1511  CD  GLU A 129       3.579  12.201 -16.024  1.00 51.44      C2   C  
ATOM   1512  OE1 GLU A 129       3.160  13.375 -15.937  1.00 51.44      C2   O  
ATOM   1513  OE2 GLU A 129       2.957  11.243 -16.529  1.00 51.44      C2   O  
ATOM   1514  H   GLU A 129       8.166  13.364 -17.474  1.00 51.44      C2   H  
ATOM   1515  HA  GLU A 129       7.354  13.100 -14.686  1.00 51.44      C2   H  
ATOM   1516  HB2 GLU A 129       5.789  13.595 -16.566  1.00 51.44      C2   H  
ATOM   1517  HB3 GLU A 129       6.130  12.052 -17.288  1.00 51.44      C2   H  
ATOM   1518  HG2 GLU A 129       5.120  10.836 -15.406  1.00 51.44      C2   H  
ATOM   1519  HG3 GLU A 129       5.012  12.302 -14.456  1.00 51.44      C2   H  
ATOM   1520  N   THR A 130       8.659  11.011 -14.280  1.00 52.66      C2   N  
ATOM   1521  CA  THR A 130       9.374   9.837 -13.795  1.00 52.66      C2   C  
ATOM   1522  C   THR A 130       8.927   9.570 -12.356  1.00 52.66      C2   C  
ATOM   1523  O   THR A 130       8.393  10.467 -11.707  1.00 52.66      C2   O  
ATOM   1524  CB  THR A 130      10.897  10.077 -13.928  1.00 52.66      C2   C  
ATOM   1525  CG2 THR A 130      11.384  10.182 -15.373  1.00 52.66      C2   C  
ATOM   1526  OG1 THR A 130      11.325  11.211 -13.201  1.00 52.66      C2   O  
ATOM   1527  H   THR A 130       8.707  11.819 -13.675  1.00 52.66      C2   H  
ATOM   1528  HA  THR A 130       9.097   8.963 -14.388  1.00 52.66      C2   H  
ATOM   1529  HB  THR A 130      11.411   9.234 -13.483  1.00 52.66      C2   H  
ATOM   1530  HG1 THR A 130      10.981  11.985 -13.621  1.00 52.66      C2   H  
ATOM   1531 HG21 THR A 130      12.467  10.296 -15.422  1.00 52.66      C2   H  
ATOM   1532 HG22 THR A 130      11.119   9.279 -15.920  1.00 52.66      C2   H  
ATOM   1533 HG23 THR A 130      10.932  11.026 -15.888  1.00 52.66      C2   H  
ATOM   1534  N   VAL A 131       9.154   8.352 -11.839  1.00 53.69      C2   N  
ATOM   1535  CA  VAL A 131       8.788   7.957 -10.473  1.00 53.69      C2   C  
ATOM   1536  C   VAL A 131       9.606   8.752  -9.435  1.00 53.69      C2   C  
ATOM   1537  O   VAL A 131       9.056   9.133  -8.404  1.00 53.69      C2   O  
ATOM   1538  CB  VAL A 131       8.962   6.424 -10.281  1.00 53.69      C2   C  
ATOM   1539  CG1 VAL A 131       8.440   5.928  -8.918  1.00 53.69      C2   C  
ATOM   1540  CG2 VAL A 131       8.258   5.622 -11.387  1.00 53.69      C2   C  
ATOM   1541  H   VAL A 131       9.652   7.668 -12.399  1.00 53.69      C2   H  
ATOM   1542  HA  VAL A 131       7.733   8.199 -10.330  1.00 53.69      C2   H  
ATOM   1543  HB  VAL A 131      10.026   6.190 -10.339  1.00 53.69      C2   H  
ATOM   1544 HG11 VAL A 131       8.592   4.853  -8.809  1.00 53.69      C2   H  
ATOM   1545 HG12 VAL A 131       8.939   6.407  -8.079  1.00 53.69      C2   H  
ATOM   1546 HG13 VAL A 131       7.372   6.121  -8.814  1.00 53.69      C2   H  
ATOM   1547 HG21 VAL A 131       8.414   4.551 -11.257  1.00 53.69      C2   H  
ATOM   1548 HG22 VAL A 131       7.184   5.807 -11.389  1.00 53.69      C2   H  
ATOM   1549 HG23 VAL A 131       8.641   5.887 -12.370  1.00 53.69      C2   H  
ATOM   1550  N   SER A 132      10.884   9.055  -9.736  1.00 53.88      C2   N  
ATOM   1551  CA  SER A 132      11.771   9.897  -8.928  1.00 53.88      C2   C  
ATOM   1552  C   SER A 132      11.384  11.393  -8.905  1.00 53.88      C2   C  
ATOM   1553  O   SER A 132      11.774  12.078  -7.962  1.00 53.88      C2   O  
ATOM   1554  CB  SER A 132      13.227   9.717  -9.413  1.00 53.88      C2   C  
ATOM   1555  OG  SER A 132      13.455  10.243 -10.706  1.00 53.88      C2   O  
ATOM   1556  H   SER A 132      11.270   8.681 -10.594  1.00 53.88      C2   H  
ATOM   1557  HA  SER A 132      11.724   9.536  -7.901  1.00 53.88      C2   H  
ATOM   1558  HB2 SER A 132      13.906  10.221  -8.724  1.00 53.88      C2   H  
ATOM   1559  HB3 SER A 132      13.507   8.663  -9.401  1.00 53.88      C2   H  
ATOM   1560  HG  SER A 132      13.051   9.659 -11.335  1.00 53.88      C2   H  
ATOM   1561  N   ASN A 133      10.604  11.892  -9.881  1.00 49.78      C2   N  
ATOM   1562  CA  ASN A 133      10.076  13.264  -9.909  1.00 49.78      C2   C  
ATOM   1563  C   ASN A 133       8.620  13.328  -9.412  1.00 49.78      C2   C  
ATOM   1564  O   ASN A 133       8.234  14.340  -8.830  1.00 49.78      C2   O  
ATOM   1565  CB  ASN A 133      10.126  13.819 -11.354  1.00 49.78      C2   C  
ATOM   1566  CG  ASN A 133      11.515  14.295 -11.800  1.00 49.78      C2   C  
ATOM   1567  ND2 ASN A 133      11.549  15.236 -12.745  1.00 49.78      C2   N  
ATOM   1568  OD1 ASN A 133      12.542  13.864 -11.280  1.00 49.78      C2   O  
ATOM   1569  H   ASN A 133      10.339  11.278 -10.638  1.00 49.78      C2   H  
ATOM   1570  HA  ASN A 133      10.661  13.919  -9.261  1.00 49.78      C2   H  
ATOM   1571  HB2 ASN A 133       9.740  13.089 -12.066  1.00 49.78      C2   H  
ATOM   1572  HB3 ASN A 133       9.472  14.686 -11.428  1.00 49.78      C2   H  
ATOM   1573 HD21 ASN A 133      10.689  15.577 -13.151  1.00 49.78      C2   H  
ATOM   1574 HD22 ASN A 133      12.436  15.618 -13.045  1.00 49.78      C2   H  
ATOM   1575  N   LEU A 134       7.821  12.263  -9.601  1.00 45.23      C2   N  
ATOM   1576  CA  LEU A 134       6.434  12.158  -9.140  1.00 45.23      C2   C  
ATOM   1577  C   LEU A 134       6.349  11.935  -7.622  1.00 45.23      C2   C  
ATOM   1578  O   LEU A 134       5.385  12.395  -7.015  1.00 45.23      C2   O  
ATOM   1579  CB  LEU A 134       5.726  10.976  -9.847  1.00 45.23      C2   C  
ATOM   1580  CG  LEU A 134       5.257  11.267 -11.290  1.00 45.23      C2   C  
ATOM   1581  CD1 LEU A 134       4.959   9.957 -12.038  1.00 45.23      C2   C  
ATOM   1582  CD2 LEU A 134       4.017  12.180 -11.323  1.00 45.23      C2   C  
ATOM   1583  H   LEU A 134       8.191  11.476 -10.120  1.00 45.23      C2   H  
ATOM   1584  HA  LEU A 134       5.914  13.090  -9.366  1.00 45.23      C2   H  
ATOM   1585  HB2 LEU A 134       6.397  10.116  -9.842  1.00 45.23      C2   H  
ATOM   1586  HB3 LEU A 134       4.853  10.656  -9.274  1.00 45.23      C2   H  
ATOM   1587  HG  LEU A 134       6.061  11.774 -11.825  1.00 45.23      C2   H  
ATOM   1588 HD11 LEU A 134       4.635  10.149 -13.060  1.00 45.23      C2   H  
ATOM   1589 HD12 LEU A 134       5.842   9.320 -12.089  1.00 45.23      C2   H  
ATOM   1590 HD13 LEU A 134       4.170   9.390 -11.542  1.00 45.23      C2   H  
ATOM   1591 HD21 LEU A 134       3.707  12.382 -12.348  1.00 45.23      C2   H  
ATOM   1592 HD22 LEU A 134       3.173  11.719 -10.809  1.00 45.23      C2   H  
ATOM   1593 HD23 LEU A 134       4.208  13.142 -10.849  1.00 45.23      C2   H  
ATOM   1594  N   THR A 135       7.355  11.289  -7.000  1.00 44.85      C2   N  
ATOM   1595  CA  THR A 135       7.450  11.124  -5.546  1.00 44.85      C2   C  
ATOM   1596  C   THR A 135       7.868  12.437  -4.845  1.00 44.85      C2   C  
ATOM   1597  O   THR A 135       7.549  12.612  -3.672  1.00 44.85      C2   O  
ATOM   1598  CB  THR A 135       8.430   9.964  -5.206  1.00 44.85      C2   C  
ATOM   1599  CG2 THR A 135       9.920  10.253  -5.465  1.00 44.85      C2   C  
ATOM   1600  OG1 THR A 135       8.303   9.598  -3.845  1.00 44.85      C2   O  
ATOM   1601  H   THR A 135       8.104  10.908  -7.563  1.00 44.85      C2   H  
ATOM   1602  HA  THR A 135       6.462  10.843  -5.178  1.00 44.85      C2   H  
ATOM   1603  HB  THR A 135       8.142   9.088  -5.789  1.00 44.85      C2   H  
ATOM   1604  HG1 THR A 135       8.515  10.348  -3.310  1.00 44.85      C2   H  
ATOM   1605 HG21 THR A 135      10.521   9.353  -5.337  1.00 44.85      C2   H  
ATOM   1606 HG22 THR A 135      10.073  10.611  -6.479  1.00 44.85      C2   H  
ATOM   1607 HG23 THR A 135      10.318  11.010  -4.788  1.00 44.85      C2   H  
ATOM   1608  N   LEU A 136       8.543  13.360  -5.559  1.00 44.83      C2   N  
ATOM   1609  CA  LEU A 136       8.930  14.684  -5.066  1.00 44.83      C2   C  
ATOM   1610  C   LEU A 136       7.797  15.711  -5.247  1.00 44.83      C2   C  
ATOM   1611  O   LEU A 136       7.709  16.644  -4.451  1.00 44.83      C2   O  
ATOM   1612  CB  LEU A 136      10.163  15.193  -5.848  1.00 44.83      C2   C  
ATOM   1613  CG  LEU A 136      11.468  14.410  -5.581  1.00 44.83      C2   C  
ATOM   1614  CD1 LEU A 136      12.575  14.868  -6.543  1.00 44.83      C2   C  
ATOM   1615  CD2 LEU A 136      11.949  14.532  -4.124  1.00 44.83      C2   C  
ATOM   1616  H   LEU A 136       8.771  13.143  -6.519  1.00 44.83      C2   H  
ATOM   1617  HA  LEU A 136       9.165  14.632  -4.004  1.00 44.83      C2   H  
ATOM   1618  HB2 LEU A 136       9.945  15.169  -6.917  1.00 44.83      C2   H  
ATOM   1619  HB3 LEU A 136      10.343  16.243  -5.611  1.00 44.83      C2   H  
ATOM   1620  HG  LEU A 136      11.280  13.354  -5.775  1.00 44.83      C2   H  
ATOM   1621 HD11 LEU A 136      13.479  14.271  -6.414  1.00 44.83      C2   H  
ATOM   1622 HD12 LEU A 136      12.265  14.768  -7.583  1.00 44.83      C2   H  
ATOM   1623 HD13 LEU A 136      12.839  15.912  -6.374  1.00 44.83      C2   H  
ATOM   1624 HD21 LEU A 136      12.905  14.026  -3.986  1.00 44.83      C2   H  
ATOM   1625 HD22 LEU A 136      12.082  15.575  -3.836  1.00 44.83      C2   H  
ATOM   1626 HD23 LEU A 136      11.248  14.076  -3.425  1.00 44.83      C2   H  
ATOM   1627  N   MET A 137       6.910  15.526  -6.241  1.00 43.06      C2   N  
ATOM   1628  CA  MET A 137       5.697  16.328  -6.431  1.00 43.06      C2   C  
ATOM   1629  C   MET A 137       4.576  15.863  -5.483  1.00 43.06      C2   C  
ATOM   1630  O   MET A 137       3.794  16.695  -5.023  1.00 43.06      C2   O  
ATOM   1631  CB  MET A 137       5.201  16.173  -7.884  1.00 43.06      C2   C  
ATOM   1632  CG  MET A 137       6.044  16.955  -8.904  1.00 43.06      C2   C  
ATOM   1633  SD  MET A 137       5.921  18.764  -8.821  1.00 43.06      C2   S  
ATOM   1634  CE  MET A 137       4.307  19.020  -9.605  1.00 43.06      C2   C  
ATOM   1635  H   MET A 137       7.059  14.755  -6.877  1.00 43.06      C2   H  
ATOM   1636  HA  MET A 137       5.904  17.379  -6.221  1.00 43.06      C2   H  
ATOM   1637  HB2 MET A 137       5.194  15.117  -8.158  1.00 43.06      C2   H  
ATOM   1638  HB3 MET A 137       4.166  16.505  -7.971  1.00 43.06      C2   H  
ATOM   1639  HG2 MET A 137       7.096  16.694  -8.795  1.00 43.06      C2   H  
ATOM   1640  HG3 MET A 137       5.756  16.654  -9.910  1.00 43.06      C2   H  
ATOM   1641  HE1 MET A 137       4.120  20.087  -9.729  1.00 43.06      C2   H  
ATOM   1642  HE2 MET A 137       4.282  18.554 -10.590  1.00 43.06      C2   H  
ATOM   1643  HE3 MET A 137       3.510  18.599  -8.993  1.00 43.06      C2   H  
ATOM   1644  N   ALA A 138       4.541  14.561  -5.142  1.00 40.84      C2   N  
ATOM   1645  CA  ALA A 138       3.662  13.974  -4.130  1.00 40.84      C2   C  
ATOM   1646  C   ALA A 138       4.119  14.335  -2.705  1.00 40.84      C2   C  
ATOM   1647  O   ALA A 138       3.281  14.436  -1.814  1.00 40.84      C2   O  
ATOM   1648  CB  ALA A 138       3.675  12.445  -4.277  1.00 40.84      C2   C  
ATOM   1649  H   ALA A 138       5.190  13.934  -5.597  1.00 40.84      C2   H  
ATOM   1650  HA  ALA A 138       2.644  14.333  -4.288  1.00 40.84      C2   H  
ATOM   1651  HB1 ALA A 138       3.013  11.977  -3.550  1.00 40.84      C2   H  
ATOM   1652  HB2 ALA A 138       3.324  12.145  -5.265  1.00 40.84      C2   H  
ATOM   1653  HB3 ALA A 138       4.673  12.031  -4.132  1.00 40.84      C2   H  
ATOM   1654  N   LEU A 139       5.426  14.587  -2.502  1.00 40.87      C2   N  
ATOM   1655  CA  LEU A 139       6.000  15.129  -1.269  1.00 40.87      C2   C  
ATOM   1656  C   LEU A 139       5.749  16.647  -1.156  1.00 40.87      C2   C  
ATOM   1657  O   LEU A 139       5.619  17.157  -0.044  1.00 40.87      C2   O  
ATOM   1658  CB  LEU A 139       7.517  14.829  -1.267  1.00 40.87      C2   C  
ATOM   1659  CG  LEU A 139       8.321  15.293  -0.033  1.00 40.87      C2   C  
ATOM   1660  CD1 LEU A 139       7.754  14.726   1.276  1.00 40.87      C2   C  
ATOM   1661  CD2 LEU A 139       9.799  14.906  -0.188  1.00 40.87      C2   C  
ATOM   1662  H   LEU A 139       6.057  14.451  -3.279  1.00 40.87      C2   H  
ATOM   1663  HA  LEU A 139       5.537  14.631  -0.421  1.00 40.87      C2   H  
ATOM   1664  HB2 LEU A 139       7.649  13.751  -1.364  1.00 40.87      C2   H  
ATOM   1665  HB3 LEU A 139       7.968  15.268  -2.156  1.00 40.87      C2   H  
ATOM   1666  HG  LEU A 139       8.282  16.381   0.029  1.00 40.87      C2   H  
ATOM   1667 HD11 LEU A 139       8.356  15.037   2.129  1.00 40.87      C2   H  
ATOM   1668 HD12 LEU A 139       6.740  15.077   1.463  1.00 40.87      C2   H  
ATOM   1669 HD13 LEU A 139       7.731  13.637   1.251  1.00 40.87      C2   H  
ATOM   1670 HD21 LEU A 139      10.389  15.250   0.663  1.00 40.87      C2   H  
ATOM   1671 HD22 LEU A 139       9.916  13.825  -0.260  1.00 40.87      C2   H  
ATOM   1672 HD23 LEU A 139      10.230  15.348  -1.087  1.00 40.87      C2   H  
ATOM   1673  N   GLY A 140       5.623  17.352  -2.295  1.00 40.18      C2   N  
ATOM   1674  CA  GLY A 140       5.278  18.768  -2.378  1.00 40.18      C2   C  
ATOM   1675  C   GLY A 140       3.818  19.054  -2.007  1.00 40.18      C2   C  
ATOM   1676  O   GLY A 140       3.540  20.053  -1.346  1.00 40.18      C2   O  
ATOM   1677  H   GLY A 140       5.755  16.862  -3.169  1.00 40.18      C2   H  
ATOM   1678  HA2 GLY A 140       5.948  19.349  -1.746  1.00 40.18      C2   H  
ATOM   1679  HA3 GLY A 140       5.439  19.100  -3.404  1.00 40.18      C2   H  
ATOM   1680  N   SER A 141       2.900  18.151  -2.391  1.00 41.99      C2   N  
ATOM   1681  CA  SER A 141       1.480  18.191  -2.046  1.00 41.99      C2   C  
ATOM   1682  C   SER A 141       1.187  17.594  -0.650  1.00 41.99      C2   C  
ATOM   1683  O   SER A 141       0.122  17.865  -0.096  1.00 41.99      C2   O  
ATOM   1684  CB  SER A 141       0.710  17.413  -3.138  1.00 41.99      C2   C  
ATOM   1685  OG  SER A 141       0.972  16.025  -3.142  1.00 41.99      C2   O  
ATOM   1686  H   SER A 141       3.206  17.371  -2.957  1.00 41.99      C2   H  
ATOM   1687  HA  SER A 141       1.139  19.228  -2.056  1.00 41.99      C2   H  
ATOM   1688  HB2 SER A 141      -0.362  17.553  -3.012  1.00 41.99      C2   H  
ATOM   1689  HB3 SER A 141       0.951  17.806  -4.124  1.00 41.99      C2   H  
ATOM   1690  HG  SER A 141       0.657  15.646  -2.335  1.00 41.99      C2   H  
ATOM   1691  N   SER A 142       2.120  16.816  -0.073  1.00 41.38      C2   N  
ATOM   1692  CA  SER A 142       2.017  16.234   1.270  1.00 41.38      C2   C  
ATOM   1693  C   SER A 142       2.654  17.120   2.355  1.00 41.38      C2   C  
ATOM   1694  O   SER A 142       2.444  16.849   3.537  1.00 41.38      C2   O  
ATOM   1695  CB  SER A 142       2.760  14.886   1.291  1.00 41.38      C2   C  
ATOM   1696  OG  SER A 142       1.948  13.884   0.719  1.00 41.38      C2   O  
ATOM   1697  H   SER A 142       2.964  16.621  -0.595  1.00 41.38      C2   H  
ATOM   1698  HA  SER A 142       0.973  16.073   1.543  1.00 41.38      C2   H  
ATOM   1699  HB2 SER A 142       3.718  14.944   0.780  1.00 41.38      C2   H  
ATOM   1700  HB3 SER A 142       2.977  14.566   2.310  1.00 41.38      C2   H  
ATOM   1701  HG  SER A 142       1.910  14.029  -0.217  1.00 41.38      C2   H  
ATOM   1702  N   ALA A 143       3.405  18.172   1.973  1.00 40.48      C2   N  
ATOM   1703  CA  ALA A 143       4.021  19.170   2.853  1.00 40.48      C2   C  
ATOM   1704  C   ALA A 143       3.093  19.788   3.927  1.00 40.48      C2   C  
ATOM   1705  O   ALA A 143       3.529  19.843   5.077  1.00 40.48      C2   O  
ATOM   1706  CB  ALA A 143       4.774  20.226   2.026  1.00 40.48      C2   C  
ATOM   1707  H   ALA A 143       3.540  18.307   0.981  1.00 40.48      C2   H  
ATOM   1708  HA  ALA A 143       4.786  18.621   3.406  1.00 40.48      C2   H  
ATOM   1709  HB1 ALA A 143       5.216  20.991   2.666  1.00 40.48      C2   H  
ATOM   1710  HB2 ALA A 143       5.588  19.763   1.467  1.00 40.48      C2   H  
ATOM   1711  HB3 ALA A 143       4.136  20.728   1.302  1.00 40.48      C2   H  
ATOM   1712  N   PRO A 144       1.834  20.201   3.620  1.00 39.35      C2   N  
ATOM   1713  CA  PRO A 144       0.828  20.624   4.612  1.00 39.35      C2   C  
ATOM   1714  C   PRO A 144       0.582  19.657   5.792  1.00 39.35      C2   C  
ATOM   1715  O   PRO A 144       0.478  20.112   6.929  1.00 39.35      C2   O  
ATOM   1716  CB  PRO A 144      -0.473  20.814   3.818  1.00 39.35      C2   C  
ATOM   1717  CG  PRO A 144      -0.015  21.147   2.415  1.00 39.35      C2   C  
ATOM   1718  CD  PRO A 144       1.316  20.417   2.263  1.00 39.35      C2   C  
ATOM   1719  HA  PRO A 144       1.155  21.590   4.992  1.00 39.35      C2   H  
ATOM   1720  HB2 PRO A 144      -1.048  19.890   3.778  1.00 39.35      C2   H  
ATOM   1721  HB3 PRO A 144      -1.115  21.586   4.244  1.00 39.35      C2   H  
ATOM   1722  HG2 PRO A 144      -0.743  20.869   1.652  1.00 39.35      C2   H  
ATOM   1723  HG3 PRO A 144       0.159  22.220   2.337  1.00 39.35      C2   H  
ATOM   1724  HD2 PRO A 144       1.132  19.459   1.783  1.00 39.35      C2   H  
ATOM   1725  HD3 PRO A 144       1.994  20.993   1.636  1.00 39.35      C2   H  
ATOM   1726  N   GLH A 145       0.508  18.339   5.532  1.00 39.23      C2   N  
ATOM   1727  CA  GLH A 145       0.251  17.295   6.528  1.00 39.23      C2   C  
ATOM   1728  C   GLH A 145       1.513  16.967   7.344  1.00 39.23      C2   C  
ATOM   1729  O   GLH A 145       1.412  16.712   8.545  1.00 39.23      C2   O  
ATOM   1730  CB  GLH A 145      -0.185  15.987   5.819  1.00 39.23      C2   C  
ATOM   1731  CG  GLH A 145      -1.621  16.000   5.253  1.00 39.23      C2   C  
ATOM   1732  CD  GLH A 145      -1.754  16.269   3.747  1.00 39.23      C2   C  
ATOM   1733  OE1 GLH A 145      -2.646  15.777   3.061  1.00 39.23      C2   O  
ATOM   1734  OE2 GLH A 145      -0.838  17.147   3.251  1.00 39.23      C2   O  
ATOM   1735  H   GLH A 145       0.600  18.036   4.571  1.00 39.23      C2   H  
ATOM   1736  HA  GLH A 145      -0.532  17.621   7.216  1.00 39.23      C2   H  
ATOM   1737  HB2 GLH A 145       0.534  15.712   5.047  1.00 39.23      C2   H  
ATOM   1738  HB3 GLH A 145      -0.146  15.169   6.541  1.00 39.23      C2   H  
ATOM   1739  HG2 GLH A 145      -2.066  15.021   5.434  1.00 39.23      C2   H  
ATOM   1740  HG3 GLH A 145      -2.239  16.708   5.803  1.00 39.23      C2   H  
ATOM   1741  HE2 GLH A 145      -0.981  17.329   2.334  1.00 39.23      C2   H  
ATOM   1742  N   ILE A 146       2.690  16.975   6.692  1.00 40.47      C2   N  
ATOM   1743  CA  ILE A 146       3.986  16.653   7.289  1.00 40.47      C2   C  
ATOM   1744  C   ILE A 146       4.426  17.753   8.274  1.00 40.47      C2   C  
ATOM   1745  O   ILE A 146       4.837  17.430   9.387  1.00 40.47      C2   O  
ATOM   1746  CB  ILE A 146       5.033  16.405   6.158  1.00 40.47      C2   C  
ATOM   1747  CG1 ILE A 146       4.692  15.108   5.380  1.00 40.47      C2   C  
ATOM   1748  CG2 ILE A 146       6.494  16.353   6.667  1.00 40.47      C2   C  
ATOM   1749  CD1 ILE A 146       5.434  14.950   4.046  1.00 40.47      C2   C  
ATOM   1750  H   ILE A 146       2.680  17.194   5.705  1.00 40.47      C2   H  
ATOM   1751  HA  ILE A 146       3.861  15.734   7.860  1.00 40.47      C2   H  
ATOM   1752  HB  ILE A 146       4.967  17.240   5.460  1.00 40.47      C2   H  
ATOM   1753 HG12 ILE A 146       4.890  14.237   6.005  1.00 40.47      C2   H  
ATOM   1754 HG13 ILE A 146       3.625  15.069   5.163  1.00 40.47      C2   H  
ATOM   1755 HG21 ILE A 146       7.197  16.133   5.865  1.00 40.47      C2   H  
ATOM   1756 HG22 ILE A 146       6.815  17.304   7.091  1.00 40.47      C2   H  
ATOM   1757 HG23 ILE A 146       6.619  15.589   7.433  1.00 40.47      C2   H  
ATOM   1758 HD11 ILE A 146       5.088  14.062   3.518  1.00 40.47      C2   H  
ATOM   1759 HD12 ILE A 146       5.265  15.809   3.395  1.00 40.47      C2   H  
ATOM   1760 HD13 ILE A 146       6.508  14.838   4.184  1.00 40.47      C2   H  
ATOM   1761  N   LEU A 147       4.303  19.036   7.887  1.00 40.65      C2   N  
ATOM   1762  CA  LEU A 147       4.658  20.184   8.723  1.00 40.65      C2   C  
ATOM   1763  C   LEU A 147       3.689  20.377   9.897  1.00 40.65      C2   C  
ATOM   1764  O   LEU A 147       4.148  20.702  10.987  1.00 40.65      C2   O  
ATOM   1765  CB  LEU A 147       4.679  21.472   7.870  1.00 40.65      C2   C  
ATOM   1766  CG  LEU A 147       5.947  21.638   7.007  1.00 40.65      C2   C  
ATOM   1767  CD1 LEU A 147       5.739  22.737   5.959  1.00 40.65      C2   C  
ATOM   1768  CD2 LEU A 147       7.192  21.955   7.856  1.00 40.65      C2   C  
ATOM   1769  H   LEU A 147       3.951  19.229   6.958  1.00 40.65      C2   H  
ATOM   1770  HA  LEU A 147       5.644  20.005   9.153  1.00 40.65      C2   H  
ATOM   1771  HB2 LEU A 147       3.791  21.496   7.236  1.00 40.65      C2   H  
ATOM   1772  HB3 LEU A 147       4.595  22.353   8.510  1.00 40.65      C2   H  
ATOM   1773  HG  LEU A 147       6.133  20.707   6.470  1.00 40.65      C2   H  
ATOM   1774 HD11 LEU A 147       6.676  22.993   5.469  1.00 40.65      C2   H  
ATOM   1775 HD12 LEU A 147       5.041  22.410   5.189  1.00 40.65      C2   H  
ATOM   1776 HD13 LEU A 147       5.351  23.650   6.409  1.00 40.65      C2   H  
ATOM   1777 HD21 LEU A 147       8.069  22.101   7.225  1.00 40.65      C2   H  
ATOM   1778 HD22 LEU A 147       7.050  22.865   8.440  1.00 40.65      C2   H  
ATOM   1779 HD23 LEU A 147       7.433  21.150   8.549  1.00 40.65      C2   H  
ATOM   1780  N   LEU A 148       2.381  20.132   9.701  1.00 41.40      C2   N  
ATOM   1781  CA  LEU A 148       1.345  20.208  10.736  1.00 41.40      C2   C  
ATOM   1782  C   LEU A 148       1.603  19.243  11.909  1.00 41.40      C2   C  
ATOM   1783  O   LEU A 148       1.487  19.655  13.060  1.00 41.40      C2   O  
ATOM   1784  CB  LEU A 148      -0.028  19.967  10.066  1.00 41.40      C2   C  
ATOM   1785  CG  LEU A 148      -1.263  19.840  10.984  1.00 41.40      C2   C  
ATOM   1786  CD1 LEU A 148      -1.480  21.056  11.896  1.00 41.40      C2   C  
ATOM   1787  CD2 LEU A 148      -2.518  19.609  10.134  1.00 41.40      C2   C  
ATOM   1788  H   LEU A 148       2.082  19.864   8.774  1.00 41.40      C2   H  
ATOM   1789  HA  LEU A 148       1.359  21.224  11.135  1.00 41.40      C2   H  
ATOM   1790  HB2 LEU A 148      -0.212  20.778   9.362  1.00 41.40      C2   H  
ATOM   1791  HB3 LEU A 148       0.036  19.060   9.462  1.00 41.40      C2   H  
ATOM   1792  HG  LEU A 148      -1.138  18.960  11.618  1.00 41.40      C2   H  
ATOM   1793 HD11 LEU A 148      -2.333  20.887  12.552  1.00 41.40      C2   H  
ATOM   1794 HD12 LEU A 148      -0.620  21.259  12.532  1.00 41.40      C2   H  
ATOM   1795 HD13 LEU A 148      -1.687  21.951  11.311  1.00 41.40      C2   H  
ATOM   1796 HD21 LEU A 148      -3.368  19.372  10.771  1.00 41.40      C2   H  
ATOM   1797 HD22 LEU A 148      -2.773  20.494   9.549  1.00 41.40      C2   H  
ATOM   1798 HD23 LEU A 148      -2.376  18.787   9.434  1.00 41.40      C2   H  
ATOM   1799  N   SER A 149       1.990  17.989  11.621  1.00 44.39      C2   N  
ATOM   1800  CA  SER A 149       2.251  16.953  12.623  1.00 44.39      C2   C  
ATOM   1801  C   SER A 149       3.587  17.164  13.369  1.00 44.39      C2   C  
ATOM   1802  O   SER A 149       3.678  16.808  14.543  1.00 44.39      C2   O  
ATOM   1803  CB  SER A 149       2.241  15.589  11.901  1.00 44.39      C2   C  
ATOM   1804  OG  SER A 149       2.385  14.500  12.794  1.00 44.39      C2   O  
ATOM   1805  H   SER A 149       2.075  17.726  10.649  1.00 44.39      C2   H  
ATOM   1806  HA  SER A 149       1.443  16.968  13.356  1.00 44.39      C2   H  
ATOM   1807  HB2 SER A 149       1.291  15.464  11.380  1.00 44.39      C2   H  
ATOM   1808  HB3 SER A 149       3.026  15.539  11.145  1.00 44.39      C2   H  
ATOM   1809  HG  SER A 149       3.246  14.541  13.183  1.00 44.39      C2   H  
ATOM   1810  N   VAL A 150       4.603  17.764  12.722  1.00 45.59      C2   N  
ATOM   1811  CA  VAL A 150       5.902  18.082  13.328  1.00 45.59      C2   C  
ATOM   1812  C   VAL A 150       5.795  19.337  14.221  1.00 45.59      C2   C  
ATOM   1813  O   VAL A 150       6.298  19.310  15.344  1.00 45.59      C2   O  
ATOM   1814  CB  VAL A 150       6.961  18.256  12.200  1.00 45.59      C2   C  
ATOM   1815  CG1 VAL A 150       8.296  18.875  12.667  1.00 45.59      C2   C  
ATOM   1816  CG2 VAL A 150       7.262  16.906  11.517  1.00 45.59      C2   C  
ATOM   1817  H   VAL A 150       4.465  18.031  11.757  1.00 45.59      C2   H  
ATOM   1818  HA  VAL A 150       6.213  17.252  13.967  1.00 45.59      C2   H  
ATOM   1819  HB  VAL A 150       6.545  18.924  11.443  1.00 45.59      C2   H  
ATOM   1820 HG11 VAL A 150       9.023  18.894  11.855  1.00 45.59      C2   H  
ATOM   1821 HG12 VAL A 150       8.178  19.905  13.003  1.00 45.59      C2   H  
ATOM   1822 HG13 VAL A 150       8.733  18.302  13.486  1.00 45.59      C2   H  
ATOM   1823 HG21 VAL A 150       7.886  17.042  10.634  1.00 45.59      C2   H  
ATOM   1824 HG22 VAL A 150       7.792  16.234  12.192  1.00 45.59      C2   H  
ATOM   1825 HG23 VAL A 150       6.356  16.391  11.198  1.00 45.59      C2   H  
ATOM   1826  N   ILE A 151       5.125  20.408  13.754  1.00 46.77      C2   N  
ATOM   1827  CA  ILE A 151       4.918  21.670  14.483  1.00 46.77      C2   C  
ATOM   1828  C   ILE A 151       3.974  21.487  15.689  1.00 46.77      C2   C  
ATOM   1829  O   ILE A 151       4.136  22.188  16.686  1.00 46.77      C2   O  
ATOM   1830  CB  ILE A 151       4.393  22.764  13.498  1.00 46.77      C2   C  
ATOM   1831  CG1 ILE A 151       5.489  23.139  12.468  1.00 46.77      C2   C  
ATOM   1832  CG2 ILE A 151       3.869  24.044  14.195  1.00 46.77      C2   C  
ATOM   1833  CD1 ILE A 151       4.976  23.938  11.261  1.00 46.77      C2   C  
ATOM   1834  H   ILE A 151       4.733  20.355  12.822  1.00 46.77      C2   H  
ATOM   1835  HA  ILE A 151       5.882  21.996  14.880  1.00 46.77      C2   H  
ATOM   1836  HB  ILE A 151       3.547  22.339  12.956  1.00 46.77      C2   H  
ATOM   1837 HG12 ILE A 151       6.284  23.699  12.963  1.00 46.77      C2   H  
ATOM   1838 HG13 ILE A 151       5.968  22.239  12.084  1.00 46.77      C2   H  
ATOM   1839 HG21 ILE A 151       3.553  24.792  13.473  1.00 46.77      C2   H  
ATOM   1840 HG22 ILE A 151       2.994  23.850  14.814  1.00 46.77      C2   H  
ATOM   1841 HG23 ILE A 151       4.636  24.496  14.825  1.00 46.77      C2   H  
ATOM   1842 HD11 ILE A 151       5.758  24.050  10.510  1.00 46.77      C2   H  
ATOM   1843 HD12 ILE A 151       4.130  23.442  10.787  1.00 46.77      C2   H  
ATOM   1844 HD13 ILE A 151       4.659  24.939  11.547  1.00 46.77      C2   H  
ATOM   1845  N   GLU A 152       3.023  20.540  15.620  1.00 53.18      C2   N  
ATOM   1846  CA  GLU A 152       2.116  20.189  16.711  1.00 53.18      C2   C  
ATOM   1847  C   GLU A 152       2.861  19.518  17.872  1.00 53.18      C2   C  
ATOM   1848  O   GLU A 152       2.731  19.961  19.011  1.00 53.18      C2   O  
ATOM   1849  CB  GLU A 152       1.006  19.275  16.155  1.00 53.18      C2   C  
ATOM   1850  CG  GLU A 152       0.104  18.588  17.206  1.00 53.18      C2   C  
ATOM   1851  CD  GLU A 152      -1.008  17.770  16.556  1.00 53.18      C2   C  
ATOM   1852  OE1 GLU A 152      -1.526  18.230  15.516  1.00 53.18      C2   O  
ATOM   1853  OE2 GLU A 152      -1.327  16.693  17.106  1.00 53.18      C2   O  
ATOM   1854  H   GLU A 152       2.930  20.019  14.760  1.00 53.18      C2   H  
ATOM   1855  HA  GLU A 152       1.651  21.103  17.088  1.00 53.18      C2   H  
ATOM   1856  HB2 GLU A 152       0.393  19.876  15.483  1.00 53.18      C2   H  
ATOM   1857  HB3 GLU A 152       1.456  18.496  15.537  1.00 53.18      C2   H  
ATOM   1858  HG2 GLU A 152       0.681  17.918  17.845  1.00 53.18      C2   H  
ATOM   1859  HG3 GLU A 152      -0.354  19.335  17.855  1.00 53.18      C2   H  
ATOM   1860  N   VAL A 153       3.647  18.466  17.582  1.00 52.73      C2   N  
ATOM   1861  CA  VAL A 153       4.424  17.711  18.566  1.00 52.73      C2   C  
ATOM   1862  C   VAL A 153       5.499  18.600  19.220  1.00 52.73      C2   C  
ATOM   1863  O   VAL A 153       5.533  18.693  20.444  1.00 52.73      C2   O  
ATOM   1864  CB  VAL A 153       4.998  16.431  17.898  1.00 52.73      C2   C  
ATOM   1865  CG1 VAL A 153       6.045  15.692  18.753  1.00 52.73      C2   C  
ATOM   1866  CG2 VAL A 153       3.865  15.446  17.549  1.00 52.73      C2   C  
ATOM   1867  H   VAL A 153       3.698  18.160  16.620  1.00 52.73      C2   H  
ATOM   1868  HA  VAL A 153       3.742  17.401  19.361  1.00 52.73      C2   H  
ATOM   1869  HB  VAL A 153       5.489  16.718  16.966  1.00 52.73      C2   H  
ATOM   1870 HG11 VAL A 153       6.334  14.756  18.277  1.00 52.73      C2   H  
ATOM   1871 HG12 VAL A 153       6.957  16.274  18.887  1.00 52.73      C2   H  
ATOM   1872 HG13 VAL A 153       5.651  15.449  19.741  1.00 52.73      C2   H  
ATOM   1873 HG21 VAL A 153       4.245  14.578  17.010  1.00 52.73      C2   H  
ATOM   1874 HG22 VAL A 153       3.371  15.081  18.451  1.00 52.73      C2   H  
ATOM   1875 HG23 VAL A 153       3.099  15.905  16.925  1.00 52.73      C2   H  
ATOM   1876  N   CYS A 154       6.323  19.297  18.419  1.00 54.42      C2   N  
ATOM   1877  CA  CYS A 154       7.413  20.157  18.895  1.00 54.42      C2   C  
ATOM   1878  C   CYS A 154       6.914  21.442  19.588  1.00 54.42      C2   C  
ATOM   1879  O   CYS A 154       7.582  21.936  20.495  1.00 54.42      C2   O  
ATOM   1880  CB  CYS A 154       8.301  20.560  17.700  1.00 54.42      C2   C  
ATOM   1881  SG  CYS A 154       9.168  19.112  17.028  1.00 54.42      C2   S  
ATOM   1882  H   CYS A 154       6.211  19.204  17.417  1.00 54.42      C2   H  
ATOM   1883  HA  CYS A 154       8.011  19.599  19.617  1.00 54.42      C2   H  
ATOM   1884  HB2 CYS A 154       7.716  21.033  16.910  1.00 54.42      C2   H  
ATOM   1885  HB3 CYS A 154       9.059  21.282  18.010  1.00 54.42      C2   H  
ATOM   1886  HG  CYS A 154       8.068  18.462  16.638  1.00 54.42      C2   H  
ATOM   1887  N   GLY A 155       5.741  21.960  19.184  1.00 57.99      C2   N  
ATOM   1888  CA  GLY A 155       5.127  23.185  19.697  1.00 57.99      C2   C  
ATOM   1889  C   GLY A 155       4.253  23.001  20.945  1.00 57.99      C2   C  
ATOM   1890  O   GLY A 155       3.814  24.000  21.513  1.00 57.99      C2   O  
ATOM   1891  H   GLY A 155       5.248  21.492  18.435  1.00 57.99      C2   H  
ATOM   1892  HA2 GLY A 155       5.896  23.929  19.909  1.00 57.99      C2   H  
ATOM   1893  HA3 GLY A 155       4.503  23.610  18.911  1.00 57.99      C2   H  
ATOM   1894  N   HIS A 156       4.022  21.750  21.383  1.00 63.13      C2   N  
ATOM   1895  CA  HIS A 156       3.262  21.386  22.584  1.00 63.13      C2   C  
ATOM   1896  C   HIS A 156       4.100  20.517  23.542  1.00 63.13      C2   C  
ATOM   1897  O   HIS A 156       3.550  19.698  24.278  1.00 63.13      C2   O  
ATOM   1898  CB  HIS A 156       1.882  20.781  22.229  1.00 63.13      C2   C  
ATOM   1899  CG  HIS A 156       0.917  21.700  21.512  1.00 63.13      C2   C  
ATOM   1900  CD2 HIS A 156      -0.074  22.536  21.981  1.00 63.13      C2   C  
ATOM   1901  ND1 HIS A 156       0.895  21.843  20.137  1.00 63.13      C2   N  
ATOM   1902  CE1 HIS A 156      -0.089  22.695  19.837  1.00 63.13      C2   C  
ATOM   1903  NE2 HIS A 156      -0.714  23.165  20.909  1.00 63.13      C2   N  
ATOM   1904  H   HIS A 156       4.408  20.988  20.843  1.00 63.13      C2   H  
ATOM   1905  HA  HIS A 156       3.060  22.288  23.165  1.00 63.13      C2   H  
ATOM   1906  HB2 HIS A 156       2.008  19.873  21.639  1.00 63.13      C2   H  
ATOM   1907  HB3 HIS A 156       1.376  20.471  23.144  1.00 63.13      C2   H  
ATOM   1908  HD1 HIS A 156       1.495  21.353  19.484  1.00 63.13      C2   H  
ATOM   1909  HD2 HIS A 156      -0.383  22.726  22.998  1.00 63.13      C2   H  
ATOM   1910  HE1 HIS A 156      -0.352  22.969  18.827  1.00 63.13      C2   H  
ATOM   1911  N   ASN A 157       5.433  20.708  23.546  1.00 65.47      C2   N  
ATOM   1912  CA  ASN A 157       6.396  20.198  24.534  1.00 65.47      C2   C  
ATOM   1913  C   ASN A 157       6.757  18.712  24.323  1.00 65.47      C2   C  
ATOM   1914  O   ASN A 157       7.115  18.019  25.275  1.00 65.47      C2   O  
ATOM   1915  CB  ASN A 157       5.978  20.581  25.986  1.00 65.47      C2   C  
ATOM   1916  CG  ASN A 157       7.089  20.633  27.051  1.00 65.47      C2   C  
ATOM   1917  ND2 ASN A 157       8.369  20.585  26.671  1.00 65.47      C2   N  
ATOM   1918  OD1 ASN A 157       6.780  20.733  28.235  1.00 65.47      C2   O  
ATOM   1919  H   ASN A 157       5.796  21.377  22.881  1.00 65.47      C2   H  
ATOM   1920  HA  ASN A 157       7.303  20.749  24.288  1.00 65.47      C2   H  
ATOM   1921  HB2 ASN A 157       5.527  21.574  25.979  1.00 65.47      C2   H  
ATOM   1922  HB3 ASN A 157       5.201  19.903  26.344  1.00 65.47      C2   H  
ATOM   1923 HD21 ASN A 157       8.612  20.495  25.696  1.00 65.47      C2   H  
ATOM   1924 HD22 ASN A 157       9.093  20.607  27.374  1.00 65.47      C2   H  
ATOM   1925  N   PHE A 158       6.655  18.220  23.077  1.00 63.47      C2   N  
ATOM   1926  CA  PHE A 158       7.062  16.887  22.610  1.00 63.47      C2   C  
ATOM   1927  C   PHE A 158       6.061  15.779  22.982  1.00 63.47      C2   C  
ATOM   1928  O   PHE A 158       6.383  14.594  22.890  1.00 63.47      C2   O  
ATOM   1929  CB  PHE A 158       8.544  16.573  22.920  1.00 63.47      C2   C  
ATOM   1930  CG  PHE A 158       9.503  17.616  22.369  1.00 63.47      C2   C  
ATOM   1931  CD1 PHE A 158      10.012  18.626  23.212  1.00 63.47      C2   C  
ATOM   1932  CD2 PHE A 158       9.852  17.610  21.002  1.00 63.47      C2   C  
ATOM   1933  CE1 PHE A 158      10.861  19.623  22.698  1.00 63.47      C2   C  
ATOM   1934  CE2 PHE A 158      10.698  18.613  20.488  1.00 63.47      C2   C  
ATOM   1935  CZ  PHE A 158      11.204  19.618  21.334  1.00 63.47      C2   C  
ATOM   1936  H   PHE A 158       6.316  18.847  22.358  1.00 63.47      C2   H  
ATOM   1937  HA  PHE A 158       6.999  16.933  21.524  1.00 63.47      C2   H  
ATOM   1938  HB2 PHE A 158       8.697  16.464  23.993  1.00 63.47      C2   H  
ATOM   1939  HB3 PHE A 158       8.817  15.608  22.492  1.00 63.47      C2   H  
ATOM   1940  HD1 PHE A 158       9.746  18.644  24.258  1.00 63.47      C2   H  
ATOM   1941  HD2 PHE A 158       9.459  16.850  20.343  1.00 63.47      C2   H  
ATOM   1942  HE1 PHE A 158      11.247  20.393  23.350  1.00 63.47      C2   H  
ATOM   1943  HE2 PHE A 158      10.955  18.623  19.440  1.00 63.47      C2   H  
ATOM   1944  HZ  PHE A 158      11.851  20.385  20.935  1.00 63.47      C2   H  
ATOM   1945  N   THR A 159       4.845  16.171  23.397  1.00 64.61      C2   N  
ATOM   1946  CA  THR A 159       3.725  15.295  23.732  1.00 64.61      C2   C  
ATOM   1947  C   THR A 159       2.968  14.908  22.448  1.00 64.61      C2   C  
ATOM   1948  O   THR A 159       2.943  15.663  21.473  1.00 64.61      C2   O  
ATOM   1949  CB  THR A 159       2.773  16.030  24.718  1.00 64.61      C2   C  
ATOM   1950  CG2 THR A 159       3.464  16.480  26.016  1.00 64.61      C2   C  
ATOM   1951  OG1 THR A 159       2.110  17.141  24.141  1.00 64.61      C2   O  
ATOM   1952  H   THR A 159       4.668  17.165  23.435  1.00 64.61      C2   H  
ATOM   1953  HA  THR A 159       4.106  14.392  24.213  1.00 64.61      C2   H  
ATOM   1954  HB  THR A 159       1.987  15.327  24.997  1.00 64.61      C2   H  
ATOM   1955  HG1 THR A 159       2.730  17.846  24.024  1.00 64.61      C2   H  
ATOM   1956 HG21 THR A 159       2.741  16.892  26.720  1.00 64.61      C2   H  
ATOM   1957 HG22 THR A 159       3.960  15.643  26.506  1.00 64.61      C2   H  
ATOM   1958 HG23 THR A 159       4.215  17.249  25.831  1.00 64.61      C2   H  
ATOM   1959  N   ALA A 160       2.352  13.716  22.465  1.00 64.73      C2   N  
ATOM   1960  CA  ALA A 160       1.576  13.172  21.359  1.00 64.73      C2   C  
ATOM   1961  C   ALA A 160       0.129  13.678  21.446  1.00 64.73      C2   C  
ATOM   1962  O   ALA A 160      -0.624  13.282  22.337  1.00 64.73      C2   O  
ATOM   1963  CB  ALA A 160       1.571  11.641  21.493  1.00 64.73      C2   C  
ATOM   1964  H   ALA A 160       2.405  13.157  23.303  1.00 64.73      C2   H  
ATOM   1965  HA  ALA A 160       2.022  13.447  20.400  1.00 64.73      C2   H  
ATOM   1966  HB1 ALA A 160       0.996  11.173  20.693  1.00 64.73      C2   H  
ATOM   1967  HB2 ALA A 160       2.586  11.257  21.430  1.00 64.73      C2   H  
ATOM   1968  HB3 ALA A 160       1.156  11.306  22.445  1.00 64.73      C2   H  
ATOM   1969  N   GLY A 161      -0.250  14.536  20.489  1.00 60.73      C2   N  
ATOM   1970  CA  GLY A 161      -1.628  14.934  20.220  1.00 60.73      C2   C  
ATOM   1971  C   GLY A 161      -2.250  14.005  19.173  1.00 60.73      C2   C  
ATOM   1972  O   GLY A 161      -1.529  13.373  18.398  1.00 60.73      C2   O  
ATOM   1973  H   GLY A 161       0.439  14.821  19.809  1.00 60.73      C2   H  
ATOM   1974  HA2 GLY A 161      -2.228  14.939  21.131  1.00 60.73      C2   H  
ATOM   1975  HA3 GLY A 161      -1.628  15.952  19.830  1.00 60.73      C2   H  
ATOM   1976  N   ASP A 162      -3.590  13.933  19.138  1.00 58.99      C2   N  
ATOM   1977  CA  ASP A 162      -4.329  13.134  18.156  1.00 58.99      C2   C  
ATOM   1978  C   ASP A 162      -4.303  13.787  16.767  1.00 58.99      C2   C  
ATOM   1979  O   ASP A 162      -4.054  13.082  15.795  1.00 58.99      C2   O  
ATOM   1980  CB  ASP A 162      -5.807  12.967  18.574  1.00 58.99      C2   C  
ATOM   1981  CG  ASP A 162      -6.012  12.205  19.885  1.00 58.99      C2   C  
ATOM   1982  OD1 ASP A 162      -5.597  11.025  19.933  1.00 58.99      C2   O  
ATOM   1983  OD2 ASP A 162      -6.608  12.808  20.805  1.00 58.99      C2   O  
ATOM   1984  H   ASP A 162      -4.128  14.456  19.815  1.00 58.99      C2   H  
ATOM   1985  HA  ASP A 162      -3.869  12.145  18.081  1.00 58.99      C2   H  
ATOM   1986  HB2 ASP A 162      -6.291  13.941  18.652  1.00 58.99      C2   H  
ATOM   1987  HB3 ASP A 162      -6.344  12.429  17.793  1.00 58.99      C2   H  
ATOM   1988  N   LEU A 163      -4.557  15.108  16.694  1.00 51.86      C2   N  
ATOM   1989  CA  LEU A 163      -4.714  15.960  15.507  1.00 51.86      C2   C  
ATOM   1990  C   LEU A 163      -3.795  15.655  14.306  1.00 51.86      C2   C  
ATOM   1991  O   LEU A 163      -4.301  15.438  13.208  1.00 51.86      C2   O  
ATOM   1992  CB  LEU A 163      -4.769  17.442  15.957  1.00 51.86      C2   C  
ATOM   1993  CG  LEU A 163      -4.788  18.539  14.865  1.00 51.86      C2   C  
ATOM   1994  CD1 LEU A 163      -6.011  18.452  13.941  1.00 51.86      C2   C  
ATOM   1995  CD2 LEU A 163      -4.718  19.930  15.513  1.00 51.86      C2   C  
ATOM   1996  H   LEU A 163      -4.702  15.576  17.577  1.00 51.86      C2   H  
ATOM   1997  HA  LEU A 163      -5.715  15.722  15.150  1.00 51.86      C2   H  
ATOM   1998  HB2 LEU A 163      -5.650  17.576  16.586  1.00 51.86      C2   H  
ATOM   1999  HB3 LEU A 163      -3.922  17.630  16.615  1.00 51.86      C2   H  
ATOM   2000  HG  LEU A 163      -3.897  18.438  14.244  1.00 51.86      C2   H  
ATOM   2001 HD11 LEU A 163      -6.031  19.295  13.252  1.00 51.86      C2   H  
ATOM   2002 HD12 LEU A 163      -5.987  17.550  13.333  1.00 51.86      C2   H  
ATOM   2003 HD13 LEU A 163      -6.944  18.458  14.506  1.00 51.86      C2   H  
ATOM   2004 HD21 LEU A 163      -4.711  20.714  14.757  1.00 51.86      C2   H  
ATOM   2005 HD22 LEU A 163      -5.574  20.110  16.164  1.00 51.86      C2   H  
ATOM   2006 HD23 LEU A 163      -3.813  20.044  16.111  1.00 51.86      C2   H  
ATOM   2007  N   GLY A 164      -2.471  15.600  14.523  1.00 50.21      C2   N  
ATOM   2008  CA  GLY A 164      -1.436  15.360  13.516  1.00 50.21      C2   C  
ATOM   2009  C   GLY A 164      -1.473  13.935  12.941  1.00 50.21      C2   C  
ATOM   2010  O   GLY A 164      -1.760  13.781  11.754  1.00 50.21      C2   O  
ATOM   2011  H   GLY A 164      -2.145  15.829  15.456  1.00 50.21      C2   H  
ATOM   2012  HA2 GLY A 164      -1.542  16.088  12.711  1.00 50.21      C2   H  
ATOM   2013  HA3 GLY A 164      -0.461  15.551  13.964  1.00 50.21      C2   H  
ATOM   2014  N   PRO A 165      -1.221  12.886  13.754  1.00 48.46      C2   N  
ATOM   2015  CA  PRO A 165      -1.435  11.473  13.397  1.00 48.46      C2   C  
ATOM   2016  C   PRO A 165      -2.818  11.129  12.795  1.00 48.46      C2   C  
ATOM   2017  O   PRO A 165      -2.883  10.315  11.877  1.00 48.46      C2   O  
ATOM   2018  CB  PRO A 165      -1.220  10.710  14.713  1.00 48.46      C2   C  
ATOM   2019  CG  PRO A 165      -0.271  11.579  15.513  1.00 48.46      C2   C  
ATOM   2020  CD  PRO A 165      -0.597  13.005  15.073  1.00 48.46      C2   C  
ATOM   2021  HA  PRO A 165      -0.657  11.195  12.684  1.00 48.46      C2   H  
ATOM   2022  HB2 PRO A 165      -2.151  10.636  15.276  1.00 48.46      C2   H  
ATOM   2023  HB3 PRO A 165      -0.838   9.700  14.559  1.00 48.46      C2   H  
ATOM   2024  HG2 PRO A 165      -0.364  11.437  16.590  1.00 48.46      C2   H  
ATOM   2025  HG3 PRO A 165       0.756  11.342  15.232  1.00 48.46      C2   H  
ATOM   2026  HD2 PRO A 165      -1.305  13.459  15.766  1.00 48.46      C2   H  
ATOM   2027  HD3 PRO A 165       0.302  13.622  15.052  1.00 48.46      C2   H  
ATOM   2028  N   SER A 166      -3.910  11.748  13.282  1.00 47.48      C2   N  
ATOM   2029  CA  SER A 166      -5.286  11.458  12.866  1.00 47.48      C2   C  
ATOM   2030  C   SER A 166      -5.659  12.127  11.532  1.00 47.48      C2   C  
ATOM   2031  O   SER A 166      -6.477  11.563  10.808  1.00 47.48      C2   O  
ATOM   2032  CB  SER A 166      -6.278  11.966  13.933  1.00 47.48      C2   C  
ATOM   2033  OG  SER A 166      -6.234  11.144  15.082  1.00 47.48      C2   O  
ATOM   2034  H   SER A 166      -3.790  12.405  14.043  1.00 47.48      C2   H  
ATOM   2035  HA  SER A 166      -5.411  10.379  12.747  1.00 47.48      C2   H  
ATOM   2036  HB2 SER A 166      -6.091  13.006  14.202  1.00 47.48      C2   H  
ATOM   2037  HB3 SER A 166      -7.302  11.923  13.558  1.00 47.48      C2   H  
ATOM   2038  HG  SER A 166      -5.381  11.243  15.481  1.00 47.48      C2   H  
ATOM   2039  N   THR A 167      -5.063  13.285  11.178  1.00 44.80      C2   N  
ATOM   2040  CA  THR A 167      -5.280  13.924   9.874  1.00 44.80      C2   C  
ATOM   2041  C   THR A 167      -4.394  13.287   8.787  1.00 44.80      C2   C  
ATOM   2042  O   THR A 167      -4.733  13.392   7.615  1.00 44.80      C2   O  
ATOM   2043  CB  THR A 167      -5.062  15.464   9.948  1.00 44.80      C2   C  
ATOM   2044  CG2 THR A 167      -3.616  15.961  10.077  1.00 44.80      C2   C  
ATOM   2045  OG1 THR A 167      -5.573  16.068   8.781  1.00 44.80      C2   O  
ATOM   2046  H   THR A 167      -4.412  13.722  11.817  1.00 44.80      C2   H  
ATOM   2047  HA  THR A 167      -6.318  13.757   9.583  1.00 44.80      C2   H  
ATOM   2048  HB  THR A 167      -5.638  15.872  10.777  1.00 44.80      C2   H  
ATOM   2049  HG1 THR A 167      -6.498  15.874   8.723  1.00 44.80      C2   H  
ATOM   2050 HG21 THR A 167      -3.605  17.046  10.140  1.00 44.80      C2   H  
ATOM   2051 HG22 THR A 167      -3.149  15.598  10.981  1.00 44.80      C2   H  
ATOM   2052 HG23 THR A 167      -2.991  15.674   9.230  1.00 44.80      C2   H  
ATOM   2053  N   ILE A 168      -3.302  12.595   9.161  1.00 43.14      C2   N  
ATOM   2054  CA  ILE A 168      -2.449  11.809   8.266  1.00 43.14      C2   C  
ATOM   2055  C   ILE A 168      -3.148  10.495   7.861  1.00 43.14      C2   C  
ATOM   2056  O   ILE A 168      -3.143  10.155   6.679  1.00 43.14      C2   O  
ATOM   2057  CB  ILE A 168      -1.074  11.589   8.968  1.00 43.14      C2   C  
ATOM   2058  CG1 ILE A 168      -0.210  12.859   8.769  1.00 43.14      C2   C  
ATOM   2059  CG2 ILE A 168      -0.324  10.308   8.532  1.00 43.14      C2   C  
ATOM   2060  CD1 ILE A 168       0.985  12.993   9.719  1.00 43.14      C2   C  
ATOM   2061  H   ILE A 168      -3.070  12.579  10.144  1.00 43.14      C2   H  
ATOM   2062  HA  ILE A 168      -2.285  12.373   7.345  1.00 43.14      C2   H  
ATOM   2063  HB  ILE A 168      -1.251  11.482  10.039  1.00 43.14      C2   H  
ATOM   2064 HG12 ILE A 168       0.140  12.910   7.737  1.00 43.14      C2   H  
ATOM   2065 HG13 ILE A 168      -0.831  13.744   8.914  1.00 43.14      C2   H  
ATOM   2066 HG21 ILE A 168       0.697  10.286   8.902  1.00 43.14      C2   H  
ATOM   2067 HG22 ILE A 168      -0.811   9.416   8.926  1.00 43.14      C2   H  
ATOM   2068 HG23 ILE A 168      -0.285  10.200   7.452  1.00 43.14      C2   H  
ATOM   2069 HD11 ILE A 168       1.480  13.951   9.569  1.00 43.14      C2   H  
ATOM   2070 HD12 ILE A 168       0.680  12.931  10.763  1.00 43.14      C2   H  
ATOM   2071 HD13 ILE A 168       1.732  12.226   9.541  1.00 43.14      C2   H  
ATOM   2072  N   VAL A 169      -3.778   9.788   8.816  1.00 44.03      C2   N  
ATOM   2073  CA  VAL A 169      -4.556   8.565   8.581  1.00 44.03      C2   C  
ATOM   2074  C   VAL A 169      -5.939   8.902   7.967  1.00 44.03      C2   C  
ATOM   2075  O   VAL A 169      -6.500   8.084   7.238  1.00 44.03      C2   O  
ATOM   2076  CB  VAL A 169      -4.694   7.798   9.929  1.00 44.03      C2   C  
ATOM   2077  CG1 VAL A 169      -5.542   6.518   9.827  1.00 44.03      C2   C  
ATOM   2078  CG2 VAL A 169      -3.323   7.403  10.512  1.00 44.03      C2   C  
ATOM   2079  H   VAL A 169      -3.722  10.121   9.769  1.00 44.03      C2   H  
ATOM   2080  HA  VAL A 169      -4.022   7.932   7.871  1.00 44.03      C2   H  
ATOM   2081  HB  VAL A 169      -5.176   8.461  10.650  1.00 44.03      C2   H  
ATOM   2082 HG11 VAL A 169      -5.532   5.965  10.766  1.00 44.03      C2   H  
ATOM   2083 HG12 VAL A 169      -6.580   6.748   9.607  1.00 44.03      C2   H  
ATOM   2084 HG13 VAL A 169      -5.171   5.852   9.047  1.00 44.03      C2   H  
ATOM   2085 HG21 VAL A 169      -3.426   7.002  11.520  1.00 44.03      C2   H  
ATOM   2086 HG22 VAL A 169      -2.854   6.636   9.904  1.00 44.03      C2   H  
ATOM   2087 HG23 VAL A 169      -2.620   8.231  10.561  1.00 44.03      C2   H  
ATOM   2088  N   GLY A 170      -6.453  10.123   8.199  1.00 43.22      C2   N  
ATOM   2089  CA  GLY A 170      -7.658  10.662   7.577  1.00 43.22      C2   C  
ATOM   2090  C   GLY A 170      -7.425  11.136   6.137  1.00 43.22      C2   C  
ATOM   2091  O   GLY A 170      -8.308  10.971   5.296  1.00 43.22      C2   O  
ATOM   2092  H   GLY A 170      -5.954  10.733   8.832  1.00 43.22      C2   H  
ATOM   2093  HA2 GLY A 170      -8.461   9.923   7.605  1.00 43.22      C2   H  
ATOM   2094  HA3 GLY A 170      -7.992  11.514   8.167  1.00 43.22      C2   H  
ATOM   2095  N   SER A 171      -6.230  11.684   5.841  1.00 43.76      C2   N  
ATOM   2096  CA  SER A 171      -5.790  12.069   4.496  1.00 43.76      C2   C  
ATOM   2097  C   SER A 171      -5.450  10.833   3.657  1.00 43.76      C2   C  
ATOM   2098  O   SER A 171      -5.604  10.882   2.441  1.00 43.76      C2   O  
ATOM   2099  CB  SER A 171      -4.527  12.956   4.557  1.00 43.76      C2   C  
ATOM   2100  OG  SER A 171      -4.880  14.305   4.771  1.00 43.76      C2   O  
ATOM   2101  H   SER A 171      -5.571  11.837   6.593  1.00 43.76      C2   H  
ATOM   2102  HA  SER A 171      -6.590  12.613   3.991  1.00 43.76      C2   H  
ATOM   2103  HB2 SER A 171      -3.825  12.614   5.318  1.00 43.76      C2   H  
ATOM   2104  HB3 SER A 171      -3.985  12.934   3.609  1.00 43.76      C2   H  
ATOM   2105  HG  SER A 171      -4.088  14.822   4.784  1.00 43.76      C2   H  
ATOM   2106  N   ALA A 172      -5.056   9.717   4.298  1.00 44.65      C2   N  
ATOM   2107  CA  ALA A 172      -4.816   8.426   3.660  1.00 44.65      C2   C  
ATOM   2108  C   ALA A 172      -6.102   7.876   3.038  1.00 44.65      C2   C  
ATOM   2109  O   ALA A 172      -6.087   7.459   1.882  1.00 44.65      C2   O  
ATOM   2110  CB  ALA A 172      -4.295   7.429   4.701  1.00 44.65      C2   C  
ATOM   2111  H   ALA A 172      -4.934   9.764   5.300  1.00 44.65      C2   H  
ATOM   2112  HA  ALA A 172      -4.062   8.573   2.887  1.00 44.65      C2   H  
ATOM   2113  HB1 ALA A 172      -3.836   6.566   4.218  1.00 44.65      C2   H  
ATOM   2114  HB2 ALA A 172      -3.551   7.897   5.338  1.00 44.65      C2   H  
ATOM   2115  HB3 ALA A 172      -5.080   7.052   5.356  1.00 44.65      C2   H  
ATOM   2116  N   ALA A 173      -7.212   7.941   3.793  1.00 46.67      C2   N  
ATOM   2117  CA  ALA A 173      -8.550   7.564   3.361  1.00 46.67      C2   C  
ATOM   2118  C   ALA A 173      -9.105   8.533   2.307  1.00 46.67      C2   C  
ATOM   2119  O   ALA A 173      -9.703   8.076   1.339  1.00 46.67      C2   O  
ATOM   2120  CB  ALA A 173      -9.473   7.553   4.589  1.00 46.67      C2   C  
ATOM   2121  H   ALA A 173      -7.120   8.305   4.731  1.00 46.67      C2   H  
ATOM   2122  HA  ALA A 173      -8.515   6.561   2.932  1.00 46.67      C2   H  
ATOM   2123  HB1 ALA A 173     -10.496   7.294   4.316  1.00 46.67      C2   H  
ATOM   2124  HB2 ALA A 173      -9.134   6.817   5.318  1.00 46.67      C2   H  
ATOM   2125  HB3 ALA A 173      -9.500   8.522   5.087  1.00 46.67      C2   H  
ATOM   2126  N   PHE A 174      -8.877   9.852   2.447  1.00 44.59      C2   N  
ATOM   2127  CA  PHE A 174      -9.328  10.861   1.485  1.00 44.59      C2   C  
ATOM   2128  C   PHE A 174      -8.618  10.723   0.124  1.00 44.59      C2   C  
ATOM   2129  O   PHE A 174      -9.279  10.801  -0.909  1.00 44.59      C2   O  
ATOM   2130  CB  PHE A 174      -9.110  12.272   2.068  1.00 44.59      C2   C  
ATOM   2131  CG  PHE A 174      -9.730  13.384   1.237  1.00 44.59      C2   C  
ATOM   2132  CD1 PHE A 174     -11.073  13.760   1.440  1.00 44.59      C2   C  
ATOM   2133  CD2 PHE A 174      -8.975  14.018   0.229  1.00 44.59      C2   C  
ATOM   2134  CE1 PHE A 174     -11.655  14.761   0.639  1.00 44.59      C2   C  
ATOM   2135  CE2 PHE A 174      -9.553  15.025  -0.565  1.00 44.59      C2   C  
ATOM   2136  CZ  PHE A 174     -10.895  15.398  -0.360  1.00 44.59      C2   C  
ATOM   2137  H   PHE A 174      -8.374  10.172   3.264  1.00 44.59      C2   H  
ATOM   2138  HA  PHE A 174     -10.399  10.717   1.327  1.00 44.59      C2   H  
ATOM   2139  HB2 PHE A 174      -9.534  12.326   3.072  1.00 44.59      C2   H  
ATOM   2140  HB3 PHE A 174      -8.044  12.474   2.185  1.00 44.59      C2   H  
ATOM   2141  HD1 PHE A 174     -11.663  13.273   2.199  1.00 44.59      C2   H  
ATOM   2142  HD2 PHE A 174      -7.953  13.716   0.055  1.00 44.59      C2   H  
ATOM   2143  HE1 PHE A 174     -12.688  15.037   0.788  1.00 44.59      C2   H  
ATOM   2144  HE2 PHE A 174      -8.969  15.505  -1.336  1.00 44.59      C2   H  
ATOM   2145  HZ  PHE A 174     -11.342  16.166  -0.973  1.00 44.59      C2   H  
ATOM   2146  N   ASN A 175      -7.295  10.481   0.112  1.00 44.84      C2   N  
ATOM   2147  CA  ASN A 175      -6.514  10.305  -1.114  1.00 44.84      C2   C  
ATOM   2148  C   ASN A 175      -6.835   8.970  -1.806  1.00 44.84      C2   C  
ATOM   2149  O   ASN A 175      -6.987   8.947  -3.025  1.00 44.84      C2   O  
ATOM   2150  CB  ASN A 175      -4.994  10.351  -0.821  1.00 44.84      C2   C  
ATOM   2151  CG  ASN A 175      -4.440  11.687  -0.307  1.00 44.84      C2   C  
ATOM   2152  ND2 ASN A 175      -3.304  11.630   0.392  1.00 44.84      C2   N  
ATOM   2153  OD1 ASN A 175      -5.024  12.748  -0.510  1.00 44.84      C2   O  
ATOM   2154  H   ASN A 175      -6.798  10.444   0.993  1.00 44.84      C2   H  
ATOM   2155  HA  ASN A 175      -6.776  11.102  -1.804  1.00 44.84      C2   H  
ATOM   2156  HB2 ASN A 175      -4.764   9.576  -0.091  1.00 44.84      C2   H  
ATOM   2157  HB3 ASN A 175      -4.431  10.112  -1.724  1.00 44.84      C2   H  
ATOM   2158 HD21 ASN A 175      -2.861  10.736   0.558  1.00 44.84      C2   H  
ATOM   2159 HD22 ASN A 175      -2.908  12.477   0.773  1.00 44.84      C2   H  
ATOM   2160  N   MET A 176      -6.966   7.873  -1.039  1.00 48.87      C2   N  
ATOM   2161  CA  MET A 176      -7.248   6.528  -1.547  1.00 48.87      C2   C  
ATOM   2162  C   MET A 176      -8.675   6.409  -2.114  1.00 48.87      C2   C  
ATOM   2163  O   MET A 176      -8.866   5.683  -3.086  1.00 48.87      C2   O  
ATOM   2164  CB  MET A 176      -7.049   5.521  -0.388  1.00 48.87      C2   C  
ATOM   2165  CG  MET A 176      -7.142   4.028  -0.761  1.00 48.87      C2   C  
ATOM   2166  SD  MET A 176      -5.836   3.390  -1.850  1.00 48.87      C2   S  
ATOM   2167  CE  MET A 176      -4.442   3.299  -0.695  1.00 48.87      C2   C  
ATOM   2168  H   MET A 176      -6.837   7.970  -0.041  1.00 48.87      C2   H  
ATOM   2169  HA  MET A 176      -6.536   6.303  -2.342  1.00 48.87      C2   H  
ATOM   2170  HB2 MET A 176      -6.069   5.686   0.058  1.00 48.87      C2   H  
ATOM   2171  HB3 MET A 176      -7.776   5.730   0.399  1.00 48.87      C2   H  
ATOM   2172  HG2 MET A 176      -7.129   3.430   0.151  1.00 48.87      C2   H  
ATOM   2173  HG3 MET A 176      -8.101   3.816  -1.231  1.00 48.87      C2   H  
ATOM   2174  HE1 MET A 176      -3.570   2.876  -1.194  1.00 48.87      C2   H  
ATOM   2175  HE2 MET A 176      -4.180   4.291  -0.332  1.00 48.87      C2   H  
ATOM   2176  HE3 MET A 176      -4.691   2.667   0.157  1.00 48.87      C2   H  
ATOM   2177  N   PHE A 177      -9.663   7.102  -1.523  1.00 51.57      C2   N  
ATOM   2178  CA  PHE A 177     -11.079   6.920  -1.839  1.00 51.57      C2   C  
ATOM   2179  C   PHE A 177     -11.610   8.095  -2.680  1.00 51.57      C2   C  
ATOM   2180  O   PHE A 177     -12.001   7.867  -3.822  1.00 51.57      C2   O  
ATOM   2181  CB  PHE A 177     -11.884   6.750  -0.528  1.00 51.57      C2   C  
ATOM   2182  CG  PHE A 177     -11.443   5.635   0.420  1.00 51.57      C2   C  
ATOM   2183  CD1 PHE A 177     -10.807   4.466  -0.053  1.00 51.57      C2   C  
ATOM   2184  CD2 PHE A 177     -11.639   5.793   1.810  1.00 51.57      C2   C  
ATOM   2185  CE1 PHE A 177     -10.294   3.521   0.855  1.00 51.57      C2   C  
ATOM   2186  CE2 PHE A 177     -11.136   4.842   2.718  1.00 51.57      C2   C  
ATOM   2187  CZ  PHE A 177     -10.435   3.721   2.240  1.00 51.57      C2   C  
ATOM   2188  H   PHE A 177      -9.436   7.680  -0.725  1.00 51.57      C2   H  
ATOM   2189  HA  PHE A 177     -11.231   6.017  -2.434  1.00 51.57      C2   H  
ATOM   2190  HB2 PHE A 177     -11.882   7.689   0.026  1.00 51.57      C2   H  
ATOM   2191  HB3 PHE A 177     -12.921   6.557  -0.770  1.00 51.57      C2   H  
ATOM   2192  HD1 PHE A 177     -10.667   4.298  -1.110  1.00 51.57      C2   H  
ATOM   2193  HD2 PHE A 177     -12.136   6.672   2.187  1.00 51.57      C2   H  
ATOM   2194  HE1 PHE A 177      -9.777   2.650   0.485  1.00 51.57      C2   H  
ATOM   2195  HE2 PHE A 177     -11.266   4.986   3.781  1.00 51.57      C2   H  
ATOM   2196  HZ  PHE A 177     -10.016   3.007   2.934  1.00 51.57      C2   H  
ATOM   2197  N   ILE A 178     -11.628   9.334  -2.150  1.00 49.81      C2   N  
ATOM   2198  CA  ILE A 178     -12.257  10.505  -2.785  1.00 49.81      C2   C  
ATOM   2199  C   ILE A 178     -11.493  11.006  -4.026  1.00 49.81      C2   C  
ATOM   2200  O   ILE A 178     -12.139  11.342  -5.018  1.00 49.81      C2   O  
ATOM   2201  CB  ILE A 178     -12.440  11.658  -1.748  1.00 49.81      C2   C  
ATOM   2202  CG1 ILE A 178     -13.340  11.253  -0.559  1.00 49.81      C2   C  
ATOM   2203  CG2 ILE A 178     -12.934  12.990  -2.359  1.00 49.81      C2   C  
ATOM   2204  CD1 ILE A 178     -14.803  10.977  -0.939  1.00 49.81      C2   C  
ATOM   2205  H   ILE A 178     -11.241   9.467  -1.226  1.00 49.81      C2   H  
ATOM   2206  HA  ILE A 178     -13.242  10.197  -3.141  1.00 49.81      C2   H  
ATOM   2207  HB  ILE A 178     -11.465  11.885  -1.321  1.00 49.81      C2   H  
ATOM   2208 HG12 ILE A 178     -12.924  10.376  -0.064  1.00 49.81      C2   H  
ATOM   2209 HG13 ILE A 178     -13.318  12.044   0.191  1.00 49.81      C2   H  
ATOM   2210 HG21 ILE A 178     -13.197  13.709  -1.582  1.00 49.81      C2   H  
ATOM   2211 HG22 ILE A 178     -12.168  13.463  -2.973  1.00 49.81      C2   H  
ATOM   2212 HG23 ILE A 178     -13.816  12.843  -2.983  1.00 49.81      C2   H  
ATOM   2213 HD11 ILE A 178     -15.401  10.754  -0.059  1.00 49.81      C2   H  
ATOM   2214 HD12 ILE A 178     -15.266  11.834  -1.425  1.00 49.81      C2   H  
ATOM   2215 HD13 ILE A 178     -14.879  10.125  -1.611  1.00 49.81      C2   H  
ATOM   2216  N   ILE A 179     -10.148  11.063  -3.993  1.00 50.39      C2   N  
ATOM   2217  CA  ILE A 179      -9.349  11.558  -5.122  1.00 50.39      C2   C  
ATOM   2218  C   ILE A 179      -9.343  10.536  -6.276  1.00 50.39      C2   C  
ATOM   2219  O   ILE A 179      -9.459  10.953  -7.426  1.00 50.39      C2   O  
ATOM   2220  CB  ILE A 179      -7.910  11.941  -4.670  1.00 50.39      C2   C  
ATOM   2221  CG1 ILE A 179      -7.965  13.050  -3.591  1.00 50.39      C2   C  
ATOM   2222  CG2 ILE A 179      -7.009  12.362  -5.856  1.00 50.39      C2   C  
ATOM   2223  CD1 ILE A 179      -6.597  13.555  -3.113  1.00 50.39      C2   C  
ATOM   2224  H   ILE A 179      -9.665  10.786  -3.149  1.00 50.39      C2   H  
ATOM   2225  HA  ILE A 179      -9.823  12.466  -5.501  1.00 50.39      C2   H  
ATOM   2226  HB  ILE A 179      -7.445  11.067  -4.222  1.00 50.39      C2   H  
ATOM   2227 HG12 ILE A 179      -8.545  13.896  -3.959  1.00 50.39      C2   H  
ATOM   2228 HG13 ILE A 179      -8.503  12.681  -2.718  1.00 50.39      C2   H  
ATOM   2229 HG21 ILE A 179      -6.010  12.649  -5.530  1.00 50.39      C2   H  
ATOM   2230 HG22 ILE A 179      -6.857  11.549  -6.566  1.00 50.39      C2   H  
ATOM   2231 HG23 ILE A 179      -7.439  13.201  -6.402  1.00 50.39      C2   H  
ATOM   2232 HD11 ILE A 179      -6.694  14.137  -2.197  1.00 50.39      C2   H  
ATOM   2233 HD12 ILE A 179      -5.902  12.738  -2.935  1.00 50.39      C2   H  
ATOM   2234 HD13 ILE A 179      -6.132  14.197  -3.852  1.00 50.39      C2   H  
ATOM   2235  N   ILE A 180      -9.279   9.221  -5.992  1.00 55.10      C2   N  
ATOM   2236  CA  ILE A 180      -9.404   8.166  -7.008  1.00 55.10      C2   C  
ATOM   2237  C   ILE A 180     -10.835   8.112  -7.595  1.00 55.10      C2   C  
ATOM   2238  O   ILE A 180     -10.968   7.857  -8.790  1.00 55.10      C2   O  
ATOM   2239  CB  ILE A 180      -8.919   6.797  -6.438  1.00 55.10      C2   C  
ATOM   2240  CG1 ILE A 180      -7.398   6.868  -6.128  1.00 55.10      C2   C  
ATOM   2241  CG2 ILE A 180      -9.226   5.606  -7.374  1.00 55.10      C2   C  
ATOM   2242  CD1 ILE A 180      -6.709   5.539  -5.771  1.00 55.10      C2   C  
ATOM   2243  H   ILE A 180      -9.188   8.936  -5.027  1.00 55.10      C2   H  
ATOM   2244  HA  ILE A 180      -8.743   8.426  -7.836  1.00 55.10      C2   H  
ATOM   2245  HB  ILE A 180      -9.452   6.610  -5.506  1.00 55.10      C2   H  
ATOM   2246 HG12 ILE A 180      -6.872   7.291  -6.985  1.00 55.10      C2   H  
ATOM   2247 HG13 ILE A 180      -7.238   7.567  -5.308  1.00 55.10      C2   H  
ATOM   2248 HG21 ILE A 180      -8.974   4.659  -6.901  1.00 55.10      C2   H  
ATOM   2249 HG22 ILE A 180     -10.282   5.527  -7.621  1.00 55.10      C2   H  
ATOM   2250 HG23 ILE A 180      -8.670   5.680  -8.310  1.00 55.10      C2   H  
ATOM   2251 HD11 ILE A 180      -5.665   5.702  -5.509  1.00 55.10      C2   H  
ATOM   2252 HD12 ILE A 180      -7.187   5.049  -4.926  1.00 55.10      C2   H  
ATOM   2253 HD13 ILE A 180      -6.708   4.847  -6.612  1.00 55.10      C2   H  
ATOM   2254  N   ALA A 181     -11.887   8.416  -6.809  1.00 59.02      C2   N  
ATOM   2255  CA  ALA A 181     -13.278   8.501  -7.274  1.00 59.02      C2   C  
ATOM   2256  C   ALA A 181     -13.500   9.660  -8.259  1.00 59.02      C2   C  
ATOM   2257  O   ALA A 181     -14.255   9.509  -9.219  1.00 59.02      C2   O  
ATOM   2258  CB  ALA A 181     -14.212   8.711  -6.071  1.00 59.02      C2   C  
ATOM   2259  H   ALA A 181     -11.714   8.610  -5.832  1.00 59.02      C2   H  
ATOM   2260  HA  ALA A 181     -13.539   7.562  -7.766  1.00 59.02      C2   H  
ATOM   2261  HB1 ALA A 181     -15.257   8.691  -6.377  1.00 59.02      C2   H  
ATOM   2262  HB2 ALA A 181     -14.079   7.936  -5.323  1.00 59.02      C2   H  
ATOM   2263  HB3 ALA A 181     -14.037   9.666  -5.576  1.00 59.02      C2   H  
ATOM   2264  N   LEU A 182     -12.810  10.793  -8.040  1.00 61.40      C2   N  
ATOM   2265  CA  LEU A 182     -12.828  11.975  -8.897  1.00 61.40      C2   C  
ATOM   2266  C   LEU A 182     -12.026  11.731 -10.188  1.00 61.40      C2   C  
ATOM   2267  O   LEU A 182     -12.457  12.163 -11.254  1.00 61.40      C2   O  
ATOM   2268  CB  LEU A 182     -12.210  13.149  -8.099  1.00 61.40      C2   C  
ATOM   2269  CG  LEU A 182     -12.220  14.530  -8.795  1.00 61.40      C2   C  
ATOM   2270  CD1 LEU A 182     -13.646  15.059  -9.019  1.00 61.40      C2   C  
ATOM   2271  CD2 LEU A 182     -11.394  15.537  -7.985  1.00 61.40      C2   C  
ATOM   2272  H   LEU A 182     -12.222  10.832  -7.218  1.00 61.40      C2   H  
ATOM   2273  HA  LEU A 182     -13.864  12.201  -9.154  1.00 61.40      C2   H  
ATOM   2274  HB2 LEU A 182     -12.731  13.239  -7.145  1.00 61.40      C2   H  
ATOM   2275  HB3 LEU A 182     -11.181  12.898  -7.840  1.00 61.40      C2   H  
ATOM   2276  HG  LEU A 182     -11.738  14.446  -9.769  1.00 61.40      C2   H  
ATOM   2277 HD11 LEU A 182     -13.629  16.043  -9.488  1.00 61.40      C2   H  
ATOM   2278 HD12 LEU A 182     -14.220  14.404  -9.674  1.00 61.40      C2   H  
ATOM   2279 HD13 LEU A 182     -14.188  15.149  -8.077  1.00 61.40      C2   H  
ATOM   2280 HD21 LEU A 182     -11.413  16.526  -8.442  1.00 61.40      C2   H  
ATOM   2281 HD22 LEU A 182     -11.775  15.637  -6.968  1.00 61.40      C2   H  
ATOM   2282 HD23 LEU A 182     -10.351  15.225  -7.923  1.00 61.40      C2   H  
ATOM   2283  N   CYS A 183     -10.892  11.015 -10.107  1.00 65.51      C2   N  
ATOM   2284  CA  CYS A 183     -10.020  10.704 -11.242  1.00 65.51      C2   C  
ATOM   2285  C   CYS A 183     -10.623   9.655 -12.192  1.00 65.51      C2   C  
ATOM   2286  O   CYS A 183     -10.334   9.702 -13.385  1.00 65.51      C2   O  
ATOM   2287  CB  CYS A 183      -8.671  10.190 -10.712  1.00 65.51      C2   C  
ATOM   2288  SG  CYS A 183      -7.736  11.591 -10.045  1.00 65.51      C2   S  
ATOM   2289  H   CYS A 183     -10.588  10.704  -9.194  1.00 65.51      C2   H  
ATOM   2290  HA  CYS A 183      -9.856  11.612 -11.826  1.00 65.51      C2   H  
ATOM   2291  HB2 CYS A 183      -8.803   9.428  -9.944  1.00 65.51      C2   H  
ATOM   2292  HB3 CYS A 183      -8.074   9.744 -11.508  1.00 65.51      C2   H  
ATOM   2293  HG  CYS A 183      -7.677  12.278 -11.189  1.00 65.51      C2   H  
ATOM   2294  N   VAL A 184     -11.490   8.756 -11.689  1.00 68.36      C2   N  
ATOM   2295  CA  VAL A 184     -12.309   7.834 -12.486  1.00 68.36      C2   C  
ATOM   2296  C   VAL A 184     -13.366   8.609 -13.297  1.00 68.36      C2   C  
ATOM   2297  O   VAL A 184     -13.610   8.263 -14.453  1.00 68.36      C2   O  
ATOM   2298  CB  VAL A 184     -12.962   6.772 -11.547  1.00 68.36      C2   C  
ATOM   2299  CG1 VAL A 184     -14.160   6.010 -12.157  1.00 68.36      C2   C  
ATOM   2300  CG2 VAL A 184     -11.926   5.741 -11.065  1.00 68.36      C2   C  
ATOM   2301  H   VAL A 184     -11.648   8.759 -10.690  1.00 68.36      C2   H  
ATOM   2302  HA  VAL A 184     -11.666   7.318 -13.199  1.00 68.36      C2   H  
ATOM   2303  HB  VAL A 184     -13.340   7.291 -10.664  1.00 68.36      C2   H  
ATOM   2304 HG11 VAL A 184     -14.506   5.228 -11.483  1.00 68.36      C2   H  
ATOM   2305 HG12 VAL A 184     -15.017   6.660 -12.333  1.00 68.36      C2   H  
ATOM   2306 HG13 VAL A 184     -13.893   5.535 -13.102  1.00 68.36      C2   H  
ATOM   2307 HG21 VAL A 184     -12.333   5.115 -10.270  1.00 68.36      C2   H  
ATOM   2308 HG22 VAL A 184     -11.620   5.082 -11.877  1.00 68.36      C2   H  
ATOM   2309 HG23 VAL A 184     -11.025   6.211 -10.676  1.00 68.36      C2   H  
ATOM   2310  N   TYR A 185     -13.978   9.642 -12.693  1.00 71.68      C2   N  
ATOM   2311  CA  TYR A 185     -15.102  10.386 -13.253  1.00 71.68      C2   C  
ATOM   2312  C   TYR A 185     -14.670  11.424 -14.306  1.00 71.68      C2   C  
ATOM   2313  O   TYR A 185     -15.300  11.510 -15.360  1.00 71.68      C2   O  
ATOM   2314  CB  TYR A 185     -15.831  11.107 -12.097  1.00 71.68      C2   C  
ATOM   2315  CG  TYR A 185     -17.152  11.739 -12.498  1.00 71.68      C2   C  
ATOM   2316  CD1 TYR A 185     -18.298  10.931 -12.651  1.00 71.68      C2   C  
ATOM   2317  CD2 TYR A 185     -17.232  13.124 -12.754  1.00 71.68      C2   C  
ATOM   2318  CE1 TYR A 185     -19.513  11.502 -13.076  1.00 71.68      C2   C  
ATOM   2319  CE2 TYR A 185     -18.448  13.695 -13.177  1.00 71.68      C2   C  
ATOM   2320  CZ  TYR A 185     -19.588  12.883 -13.343  1.00 71.68      C2   C  
ATOM   2321  OH  TYR A 185     -20.764  13.432 -13.766  1.00 71.68      C2   O  
ATOM   2322  H   TYR A 185     -13.698   9.872 -11.750  1.00 71.68      C2   H  
ATOM   2323  HA  TYR A 185     -15.789   9.678 -13.710  1.00 71.68      C2   H  
ATOM   2324  HB2 TYR A 185     -16.041  10.394 -11.299  1.00 71.68      C2   H  
ATOM   2325  HB3 TYR A 185     -15.189  11.865 -11.644  1.00 71.68      C2   H  
ATOM   2326  HD1 TYR A 185     -18.244   9.869 -12.457  1.00 71.68      C2   H  
ATOM   2327  HD2 TYR A 185     -16.358  13.749 -12.643  1.00 71.68      C2   H  
ATOM   2328  HE1 TYR A 185     -20.384  10.878 -13.204  1.00 71.68      C2   H  
ATOM   2329  HE2 TYR A 185     -18.499  14.754 -13.379  1.00 71.68      C2   H  
ATOM   2330  HH  TYR A 185     -20.713  14.368 -13.879  1.00 71.68      C2   H  
ATOM   2331  N   VAL A 186     -13.628  12.221 -14.010  1.00 70.39      C2   N  
ATOM   2332  CA  VAL A 186     -13.213  13.404 -14.777  1.00 70.39      C2   C  
ATOM   2333  C   VAL A 186     -12.473  13.054 -16.090  1.00 70.39      C2   C  
ATOM   2334  O   VAL A 186     -12.393  13.910 -16.972  1.00 70.39      C2   O  
ATOM   2335  CB  VAL A 186     -12.377  14.326 -13.837  1.00 70.39      C2   C  
ATOM   2336  CG1 VAL A 186     -11.686  15.515 -14.535  1.00 70.39      C2   C  
ATOM   2337  CG2 VAL A 186     -13.259  14.892 -12.705  1.00 70.39      C2   C  
ATOM   2338  H   VAL A 186     -13.162  12.074 -13.123  1.00 70.39      C2   H  
ATOM   2339  HA  VAL A 186     -14.113  13.949 -15.070  1.00 70.39      C2   H  
ATOM   2340  HB  VAL A 186     -11.590  13.723 -13.379  1.00 70.39      C2   H  
ATOM   2341 HG11 VAL A 186     -11.217  16.180 -13.812  1.00 70.39      C2   H  
ATOM   2342 HG12 VAL A 186     -10.900  15.185 -15.211  1.00 70.39      C2   H  
ATOM   2343 HG13 VAL A 186     -12.399  16.106 -15.109  1.00 70.39      C2   H  
ATOM   2344 HG21 VAL A 186     -12.659  15.425 -11.968  1.00 70.39      C2   H  
ATOM   2345 HG22 VAL A 186     -13.999  15.589 -13.097  1.00 70.39      C2   H  
ATOM   2346 HG23 VAL A 186     -13.806  14.117 -12.170  1.00 70.39      C2   H  
ATOM   2347  N   VAL A 187     -12.017  11.800 -16.275  1.00 77.03      C2   N  
ATOM   2348  CA  VAL A 187     -11.558  11.267 -17.566  1.00 77.03      C2   C  
ATOM   2349  C   VAL A 187     -12.783  11.168 -18.509  1.00 77.03      C2   C  
ATOM   2350  O   VAL A 187     -13.761  10.539 -18.105  1.00 77.03      C2   O  
ATOM   2351  CB  VAL A 187     -10.896   9.878 -17.341  1.00 77.03      C2   C  
ATOM   2352  CG1 VAL A 187     -10.654   9.070 -18.637  1.00 77.03      C2   C  
ATOM   2353  CG2 VAL A 187      -9.559  10.040 -16.600  1.00 77.03      C2   C  
ATOM   2354  H   VAL A 187     -12.124  11.141 -15.518  1.00 77.03      C2   H  
ATOM   2355  HA  VAL A 187     -10.793  11.939 -17.950  1.00 77.03      C2   H  
ATOM   2356  HB  VAL A 187     -11.558   9.281 -16.710  1.00 77.03      C2   H  
ATOM   2357 HG11 VAL A 187     -10.208   8.102 -18.410  1.00 77.03      C2   H  
ATOM   2358 HG12 VAL A 187     -11.576   8.857 -19.178  1.00 77.03      C2   H  
ATOM   2359 HG13 VAL A 187      -9.984   9.597 -19.317  1.00 77.03      C2   H  
ATOM   2360 HG21 VAL A 187      -9.132   9.076 -16.330  1.00 77.03      C2   H  
ATOM   2361 HG22 VAL A 187      -8.832  10.560 -17.224  1.00 77.03      C2   H  
ATOM   2362 HG23 VAL A 187      -9.668  10.619 -15.684  1.00 77.03      C2   H  
ATOM   2363  N   PRO A 188     -12.762  11.779 -19.723  1.00 84.55      C2   N  
ATOM   2364  CA  PRO A 188     -13.879  11.799 -20.692  1.00 84.55      C2   C  
ATOM   2365  C   PRO A 188     -14.554  10.445 -20.980  1.00 84.55      C2   C  
ATOM   2366  O   PRO A 188     -13.906   9.399 -20.937  1.00 84.55      C2   O  
ATOM   2367  CB  PRO A 188     -13.275  12.369 -21.984  1.00 84.55      C2   C  
ATOM   2368  CG  PRO A 188     -12.124  13.238 -21.519  1.00 84.55      C2   C  
ATOM   2369  CD  PRO A 188     -11.645  12.585 -20.225  1.00 84.55      C2   C  
ATOM   2370  HA  PRO A 188     -14.623  12.496 -20.302  1.00 84.55      C2   H  
ATOM   2371  HB2 PRO A 188     -12.882  11.572 -22.617  1.00 84.55      C2   H  
ATOM   2372  HB3 PRO A 188     -14.002  12.926 -22.576  1.00 84.55      C2   H  
ATOM   2373  HG2 PRO A 188     -11.332  13.337 -22.261  1.00 84.55      C2   H  
ATOM   2374  HG3 PRO A 188     -12.498  14.240 -21.301  1.00 84.55      C2   H  
ATOM   2375  HD2 PRO A 188     -10.793  11.932 -20.424  1.00 84.55      C2   H  
ATOM   2376  HD3 PRO A 188     -11.334  13.356 -19.519  1.00 84.55      C2   H  
ATOM   2377  N   ASP A 189     -15.861  10.476 -21.292  1.00 90.73      C2   N  
ATOM   2378  CA  ASP A 189     -16.651   9.308 -21.694  1.00 90.73      C2   C  
ATOM   2379  C   ASP A 189     -16.214   8.824 -23.086  1.00 90.73      C2   C  
ATOM   2380  O   ASP A 189     -16.104   9.616 -24.023  1.00 90.73      C2   O  
ATOM   2381  CB  ASP A 189     -18.159   9.653 -21.712  1.00 90.73      C2   C  
ATOM   2382  CG  ASP A 189     -18.704  10.050 -20.337  1.00 90.73      C2   C  
ATOM   2383  OD1 ASP A 189     -18.777   9.148 -19.474  1.00 90.73      C2   O  
ATOM   2384  OD2 ASP A 189     -19.023  11.245 -20.159  1.00 90.73      C2   O  
ATOM   2385  H   ASP A 189     -16.329  11.371 -21.312  1.00 90.73      C2   H  
ATOM   2386  HA  ASP A 189     -16.479   8.508 -20.969  1.00 90.73      C2   H  
ATOM   2387  HB2 ASP A 189     -18.357  10.460 -22.419  1.00 90.73      C2   H  
ATOM   2388  HB3 ASP A 189     -18.734   8.794 -22.060  1.00 90.73      C2   H  
ATOM   2389  N   GLY A 190     -15.937   7.516 -23.189  1.00 89.90      C2   N  
ATOM   2390  CA  GLY A 190     -15.378   6.850 -24.364  1.00 89.90      C2   C  
ATOM   2391  C   GLY A 190     -13.845   6.750 -24.344  1.00 89.90      C2   C  
ATOM   2392  O   GLY A 190     -13.294   5.915 -25.060  1.00 89.90      C2   O  
ATOM   2393  H   GLY A 190     -16.057   6.946 -22.364  1.00 89.90      C2   H  
ATOM   2394  HA2 GLY A 190     -15.791   5.842 -24.406  1.00 89.90      C2   H  
ATOM   2395  HA3 GLY A 190     -15.690   7.350 -25.282  1.00 89.90      C2   H  
ATOM   2396  N   GLU A 191     -13.164   7.559 -23.513  1.00 86.93      C2   N  
ATOM   2397  CA  GLU A 191     -11.731   7.471 -23.240  1.00 86.93      C2   C  
ATOM   2398  C   GLU A 191     -11.511   6.671 -21.948  1.00 86.93      C2   C  
ATOM   2399  O   GLU A 191     -12.353   6.664 -21.046  1.00 86.93      C2   O  
ATOM   2400  CB  GLU A 191     -11.155   8.885 -23.025  1.00 86.93      C2   C  
ATOM   2401  CG  GLU A 191     -11.107   9.713 -24.324  1.00 86.93      C2   C  
ATOM   2402  CD  GLU A 191     -10.226  10.957 -24.201  1.00 86.93      C2   C  
ATOM   2403  OE1 GLU A 191      -9.057  10.797 -23.783  1.00 86.93      C2   O  
ATOM   2404  OE2 GLU A 191     -10.732  12.049 -24.535  1.00 86.93      C2   O  
ATOM   2405  H   GLU A 191     -13.691   8.210 -22.948  1.00 86.93      C2   H  
ATOM   2406  HA  GLU A 191     -11.203   6.982 -24.062  1.00 86.93      C2   H  
ATOM   2407  HB2 GLU A 191     -11.717   9.426 -22.265  1.00 86.93      C2   H  
ATOM   2408  HB3 GLU A 191     -10.145   8.790 -22.626  1.00 86.93      C2   H  
ATOM   2409  HG2 GLU A 191     -10.702   9.109 -25.136  1.00 86.93      C2   H  
ATOM   2410  HG3 GLU A 191     -12.116  10.000 -24.624  1.00 86.93      C2   H  
ATOM   2411  N   THR A 192     -10.351   6.005 -21.877  1.00 80.78      C2   N  
ATOM   2412  CA  THR A 192      -9.921   5.143 -20.782  1.00 80.78      C2   C  
ATOM   2413  C   THR A 192      -8.444   5.432 -20.486  1.00 80.78      C2   C  
ATOM   2414  O   THR A 192      -7.648   5.611 -21.410  1.00 80.78      C2   O  
ATOM   2415  CB  THR A 192     -10.206   3.661 -21.144  1.00 80.78      C2   C  
ATOM   2416  CG2 THR A 192      -9.660   2.638 -20.137  1.00 80.78      C2   C  
ATOM   2417  OG1 THR A 192     -11.601   3.443 -21.198  1.00 80.78      C2   O  
ATOM   2418  H   THR A 192      -9.715   6.082 -22.657  1.00 80.78      C2   H  
ATOM   2419  HA  THR A 192     -10.484   5.395 -19.881  1.00 80.78      C2   H  
ATOM   2420  HB  THR A 192      -9.791   3.439 -22.128  1.00 80.78      C2   H  
ATOM   2421  HG1 THR A 192     -11.758   2.546 -21.451  1.00 80.78      C2   H  
ATOM   2422 HG21 THR A 192      -9.940   1.630 -20.436  1.00 80.78      C2   H  
ATOM   2423 HG22 THR A 192      -8.572   2.660 -20.079  1.00 80.78      C2   H  
ATOM   2424 HG23 THR A 192     -10.053   2.810 -19.134  1.00 80.78      C2   H  
ATOM   2425  N   ARG A 193      -8.083   5.439 -19.196  1.00 73.54      C2   N  
ATOM   2426  CA  ARG A 193      -6.704   5.429 -18.711  1.00 73.54      C2   C  
ATOM   2427  C   ARG A 193      -6.476   4.089 -18.005  1.00 73.54      C2   C  
ATOM   2428  O   ARG A 193      -7.371   3.580 -17.330  1.00 73.54      C2   O  
ATOM   2429  CB  ARG A 193      -6.476   6.571 -17.702  1.00 73.54      C2   C  
ATOM   2430  CG  ARG A 193      -6.902   7.967 -18.175  1.00 73.54      C2   C  
ATOM   2431  CD  ARG A 193      -6.091   8.488 -19.364  1.00 73.54      C2   C  
ATOM   2432  NE  ARG A 193      -6.645   9.757 -19.850  1.00 73.54      C2   N  
ATOM   2433  CZ  ARG A 193      -7.259   9.975 -21.025  1.00 73.54      C2   C  
ATOM   2434  NH1 ARG A 193      -7.501   8.989 -21.900  1.00 73.54      C2   N  
ATOM   2435  NH2 ARG A 193      -7.649  11.214 -21.340  1.00 73.54      C2   N  
ATOM   2436  H   ARG A 193      -8.805   5.279 -18.504  1.00 73.54      C2   H  
ATOM   2437  HA  ARG A 193      -5.993   5.522 -19.533  1.00 73.54      C2   H  
ATOM   2438  HB2 ARG A 193      -6.989   6.343 -16.773  1.00 73.54      C2   H  
ATOM   2439  HB3 ARG A 193      -5.421   6.610 -17.443  1.00 73.54      C2   H  
ATOM   2440  HG2 ARG A 193      -7.962   7.972 -18.419  1.00 73.54      C2   H  
ATOM   2441  HG3 ARG A 193      -6.789   8.656 -17.339  1.00 73.54      C2   H  
ATOM   2442  HD2 ARG A 193      -5.058   8.658 -19.058  1.00 73.54      C2   H  
ATOM   2443  HD3 ARG A 193      -6.058   7.759 -20.171  1.00 73.54      C2   H  
ATOM   2444  HE  ARG A 193      -6.496  10.548 -19.235  1.00 73.54      C2   H  
ATOM   2445 HH11 ARG A 193      -7.227   8.037 -21.700  1.00 73.54      C2   H  
ATOM   2446 HH12 ARG A 193      -7.970   9.211 -22.771  1.00 73.54      C2   H  
ATOM   2447 HH21 ARG A 193      -7.416  12.004 -20.750  1.00 73.54      C2   H  
ATOM   2448 HH22 ARG A 193      -8.140  11.367 -22.218  1.00 73.54      C2   H  
ATOM   2449  N   LYS A 194      -5.269   3.533 -18.155  1.00 74.24      C2   N  
ATOM   2450  CA  LYS A 194      -4.871   2.226 -17.644  1.00 74.24      C2   C  
ATOM   2451  C   LYS A 194      -3.437   2.311 -17.115  1.00 74.24      C2   C  
ATOM   2452  O   LYS A 194      -2.603   3.002 -17.701  1.00 74.24      C2   O  
ATOM   2453  CB  LYS A 194      -5.065   1.181 -18.765  1.00 74.24      C2   C  
ATOM   2454  CG  LYS A 194      -4.966  -0.290 -18.325  1.00 74.24      C2   C  
ATOM   2455  CD  LYS A 194      -5.071  -1.240 -19.531  1.00 74.24      C2   C  
ATOM   2456  CE  LYS A 194      -5.166  -2.727 -19.161  1.00 74.24      C2   C  
ATOM   2457  NZ  LYS A 194      -6.493  -3.064 -18.618  1.00 74.24      C2   N  
ATOM   2458  H   LYS A 194      -4.585   4.024 -18.714  1.00 74.24      C2   H  
ATOM   2459  HA  LYS A 194      -5.514   1.958 -16.804  1.00 74.24      C2   H  
ATOM   2460  HB2 LYS A 194      -6.044   1.328 -19.224  1.00 74.24      C2   H  
ATOM   2461  HB3 LYS A 194      -4.338   1.371 -19.557  1.00 74.24      C2   H  
ATOM   2462  HG2 LYS A 194      -4.023  -0.473 -17.810  1.00 74.24      C2   H  
ATOM   2463  HG3 LYS A 194      -5.757  -0.502 -17.605  1.00 74.24      C2   H  
ATOM   2464  HD2 LYS A 194      -5.926  -0.966 -20.151  1.00 74.24      C2   H  
ATOM   2465  HD3 LYS A 194      -4.192  -1.093 -20.160  1.00 74.24      C2   H  
ATOM   2466  HE2 LYS A 194      -5.007  -3.334 -20.052  1.00 74.24      C2   H  
ATOM   2467  HE3 LYS A 194      -4.392  -3.001 -18.444  1.00 74.24      C2   H  
ATOM   2468  HZ1 LYS A 194      -7.208  -2.761 -19.268  1.00 74.24      C2   H  
ATOM   2469  HZ2 LYS A 194      -6.572  -4.062 -18.482  1.00 74.24      C2   H  
ATOM   2470  HZ3 LYS A 194      -6.630  -2.590 -17.738  1.00 74.24      C2   H  
ATOM   2471  N   ILE A 195      -3.141   1.585 -16.026  1.00 71.84      C2   N  
ATOM   2472  CA  ILE A 195      -1.781   1.371 -15.528  1.00 71.84      C2   C  
ATOM   2473  C   ILE A 195      -1.129   0.310 -16.433  1.00 71.84      C2   C  
ATOM   2474  O   ILE A 195      -1.555  -0.847 -16.456  1.00 71.84      C2   O  
ATOM   2475  CB  ILE A 195      -1.842   0.918 -14.036  1.00 71.84      C2   C  
ATOM   2476  CG1 ILE A 195      -2.213   2.115 -13.132  1.00 71.84      C2   C  
ATOM   2477  CG2 ILE A 195      -0.527   0.283 -13.531  1.00 71.84      C2   C  
ATOM   2478  CD1 ILE A 195      -2.623   1.739 -11.703  1.00 71.84      C2   C  
ATOM   2479  H   ILE A 195      -3.880   1.061 -15.583  1.00 71.84      C2   H  
ATOM   2480  HA  ILE A 195      -1.209   2.300 -15.590  1.00 71.84      C2   H  
ATOM   2481  HB  ILE A 195      -2.624   0.166 -13.937  1.00 71.84      C2   H  
ATOM   2482 HG12 ILE A 195      -1.368   2.796 -13.090  1.00 71.84      C2   H  
ATOM   2483 HG13 ILE A 195      -3.024   2.688 -13.574  1.00 71.84      C2   H  
ATOM   2484 HG21 ILE A 195      -0.615  -0.043 -12.498  1.00 71.84      C2   H  
ATOM   2485 HG22 ILE A 195      -0.258  -0.610 -14.093  1.00 71.84      C2   H  
ATOM   2486 HG23 ILE A 195       0.307   0.983 -13.592  1.00 71.84      C2   H  
ATOM   2487 HD11 ILE A 195      -2.921   2.623 -11.140  1.00 71.84      C2   H  
ATOM   2488 HD12 ILE A 195      -3.454   1.037 -11.691  1.00 71.84      C2   H  
ATOM   2489 HD13 ILE A 195      -1.795   1.290 -11.161  1.00 71.84      C2   H  
ATOM   2490  N   LYS A 196      -0.093   0.729 -17.172  1.00 75.31      C2   N  
ATOM   2491  CA  LYS A 196       0.720  -0.109 -18.054  1.00 75.31      C2   C  
ATOM   2492  C   LYS A 196       1.841  -0.819 -17.268  1.00 75.31      C2   C  
ATOM   2493  O   LYS A 196       2.324  -1.864 -17.703  1.00 75.31      C2   O  
ATOM   2494  CB  LYS A 196       1.348   0.837 -19.103  1.00 75.31      C2   C  
ATOM   2495  CG  LYS A 196       2.135   0.144 -20.231  1.00 75.31      C2   C  
ATOM   2496  CD  LYS A 196       2.513   1.134 -21.340  1.00 75.31      C2   C  
ATOM   2497  CE  LYS A 196       3.334   0.506 -22.472  1.00 75.31      C2   C  
ATOM   2498  NZ  LYS A 196       3.687   1.516 -23.483  1.00 75.31      C2   N  
ATOM   2499  H   LYS A 196       0.164   1.704 -17.111  1.00 75.31      C2   H  
ATOM   2500  HA  LYS A 196       0.093  -0.851 -18.551  1.00 75.31      C2   H  
ATOM   2501  HB2 LYS A 196       0.543   1.415 -19.561  1.00 75.31      C2   H  
ATOM   2502  HB3 LYS A 196       1.993   1.570 -18.614  1.00 75.31      C2   H  
ATOM   2503  HG2 LYS A 196       3.041  -0.312 -19.832  1.00 75.31      C2   H  
ATOM   2504  HG3 LYS A 196       1.537  -0.663 -20.655  1.00 75.31      C2   H  
ATOM   2505  HD2 LYS A 196       1.600   1.554 -21.759  1.00 75.31      C2   H  
ATOM   2506  HD3 LYS A 196       3.067   1.967 -20.905  1.00 75.31      C2   H  
ATOM   2507  HE2 LYS A 196       4.253   0.069 -22.079  1.00 75.31      C2   H  
ATOM   2508  HE3 LYS A 196       2.771  -0.295 -22.952  1.00 75.31      C2   H  
ATOM   2509  HZ1 LYS A 196       4.262   2.229 -23.048  1.00 75.31      C2   H  
ATOM   2510  HZ2 LYS A 196       4.200   1.082 -24.237  1.00 75.31      C2   H  
ATOM   2511  HZ3 LYS A 196       2.845   1.939 -23.848  1.00 75.31      C2   H  
ATOM   2512  N   HIP A 197       2.236  -0.262 -16.111  1.00 72.87      C2   N  
ATOM   2513  CA  HIP A 197       3.323  -0.729 -15.256  1.00 72.87      C2   C  
ATOM   2514  C   HIP A 197       2.714  -1.252 -13.950  1.00 72.87      C2   C  
ATOM   2515  O   HIP A 197       2.829  -0.633 -12.892  1.00 72.87      C2   O  
ATOM   2516  CB  HIP A 197       4.303   0.442 -15.040  1.00 72.87      C2   C  
ATOM   2517  CG  HIP A 197       4.864   0.988 -16.331  1.00 72.87      C2   C  
ATOM   2518  CD2 HIP A 197       4.693   2.217 -16.943  1.00 72.87      C2   C  
ATOM   2519  ND1 HIP A 197       5.697   0.237 -17.149  1.00 72.87      C2   N  
ATOM   2520  CE1 HIP A 197       6.011   1.003 -18.192  1.00 72.87      C2   C  
ATOM   2521  NE2 HIP A 197       5.434   2.198 -18.112  1.00 72.87      C2   N  
ATOM   2522  H   HIP A 197       1.761   0.579 -15.814  1.00 72.87      C2   H  
ATOM   2523  HA  HIP A 197       3.866  -1.552 -15.724  1.00 72.87      C2   H  
ATOM   2524  HB2 HIP A 197       3.810   1.261 -14.514  1.00 72.87      C2   H  
ATOM   2525  HB3 HIP A 197       5.136   0.128 -14.410  1.00 72.87      C2   H  
ATOM   2526  HD1 HIP A 197       6.026  -0.702 -16.978  1.00 72.87      C2   H  
ATOM   2527  HD2 HIP A 197       4.132   3.093 -16.655  1.00 72.87      C2   H  
ATOM   2528  HE1 HIP A 197       6.674   0.705 -18.992  1.00 72.87      C2   H  
ATOM   2529  HE2 HIP A 197       5.575   2.975 -18.760  1.00 72.87      C2   H  
ATOM   2530  N   LEU A 198       2.022  -2.398 -14.058  1.00 70.15      C2   N  
ATOM   2531  CA  LEU A 198       1.228  -3.027 -13.001  1.00 70.15      C2   C  
ATOM   2532  C   LEU A 198       2.084  -3.570 -11.839  1.00 70.15      C2   C  
ATOM   2533  O   LEU A 198       1.603  -3.612 -10.709  1.00 70.15      C2   O  
ATOM   2534  CB  LEU A 198       0.397  -4.156 -13.657  1.00 70.15      C2   C  
ATOM   2535  CG  LEU A 198      -0.654  -4.839 -12.754  1.00 70.15      C2   C  
ATOM   2536  CD1 LEU A 198      -1.759  -3.874 -12.299  1.00 70.15      C2   C  
ATOM   2537  CD2 LEU A 198      -1.265  -6.064 -13.451  1.00 70.15      C2   C  
ATOM   2538  H   LEU A 198       1.972  -2.823 -14.973  1.00 70.15      C2   H  
ATOM   2539  HA  LEU A 198       0.560  -2.267 -12.600  1.00 70.15      C2   H  
ATOM   2540  HB2 LEU A 198      -0.116  -3.755 -14.533  1.00 70.15      C2   H  
ATOM   2541  HB3 LEU A 198       1.081  -4.915 -14.041  1.00 70.15      C2   H  
ATOM   2542  HG  LEU A 198      -0.155  -5.208 -11.863  1.00 70.15      C2   H  
ATOM   2543 HD11 LEU A 198      -2.489  -4.384 -11.672  1.00 70.15      C2   H  
ATOM   2544 HD12 LEU A 198      -1.357  -3.047 -11.717  1.00 70.15      C2   H  
ATOM   2545 HD13 LEU A 198      -2.287  -3.451 -13.150  1.00 70.15      C2   H  
ATOM   2546 HD21 LEU A 198      -1.979  -6.569 -12.800  1.00 70.15      C2   H  
ATOM   2547 HD22 LEU A 198      -1.790  -5.783 -14.364  1.00 70.15      C2   H  
ATOM   2548 HD23 LEU A 198      -0.497  -6.790 -13.717  1.00 70.15      C2   H  
ATOM   2549  N   ARG A 199       3.352  -3.934 -12.099  1.00 71.80      C2   N  
ATOM   2550  CA  ARG A 199       4.306  -4.410 -11.096  1.00 71.80      C2   C  
ATOM   2551  C   ARG A 199       4.821  -3.256 -10.219  1.00 71.80      C2   C  
ATOM   2552  O   ARG A 199       5.039  -3.461  -9.026  1.00 71.80      C2   O  
ATOM   2553  CB  ARG A 199       5.517  -5.070 -11.793  1.00 71.80      C2   C  
ATOM   2554  CG  ARG A 199       5.224  -6.423 -12.476  1.00 71.80      C2   C  
ATOM   2555  CD  ARG A 199       4.619  -6.340 -13.888  1.00 71.80      C2   C  
ATOM   2556  NE  ARG A 199       5.568  -5.757 -14.847  1.00 71.80      C2   N  
ATOM   2557  CZ  ARG A 199       5.295  -5.413 -16.117  1.00 71.80      C2   C  
ATOM   2558  NH1 ARG A 199       4.071  -5.580 -16.639  1.00 71.80      C2   N  
ATOM   2559  NH2 ARG A 199       6.267  -4.892 -16.876  1.00 71.80      C2   N  
ATOM   2560  H   ARG A 199       3.683  -3.849 -13.048  1.00 71.80      C2   H  
ATOM   2561  HA  ARG A 199       3.819  -5.142 -10.449  1.00 71.80      C2   H  
ATOM   2562  HB2 ARG A 199       5.982  -4.378 -12.497  1.00 71.80      C2   H  
ATOM   2563  HB3 ARG A 199       6.280  -5.263 -11.035  1.00 71.80      C2   H  
ATOM   2564  HG2 ARG A 199       6.159  -6.982 -12.544  1.00 71.80      C2   H  
ATOM   2565  HG3 ARG A 199       4.578  -7.025 -11.836  1.00 71.80      C2   H  
ATOM   2566  HD2 ARG A 199       4.369  -7.344 -14.233  1.00 71.80      C2   H  
ATOM   2567  HD3 ARG A 199       3.689  -5.774 -13.891  1.00 71.80      C2   H  
ATOM   2568  HE  ARG A 199       6.515  -5.646 -14.513  1.00 71.80      C2   H  
ATOM   2569 HH11 ARG A 199       3.339  -5.997 -16.082  1.00 71.80      C2   H  
ATOM   2570 HH12 ARG A 199       3.878  -5.318 -17.595  1.00 71.80      C2   H  
ATOM   2571 HH21 ARG A 199       7.198  -4.770 -16.504  1.00 71.80      C2   H  
ATOM   2572 HH22 ARG A 199       6.087  -4.643 -17.838  1.00 71.80      C2   H  
ATOM   2573  N   VAL A 200       4.970  -2.043 -10.786  1.00 67.42      C2   N  
ATOM   2574  CA  VAL A 200       5.340  -0.824 -10.062  1.00 67.42      C2   C  
ATOM   2575  C   VAL A 200       4.165  -0.368  -9.173  1.00 67.42      C2   C  
ATOM   2576  O   VAL A 200       4.400   0.012  -8.028  1.00 67.42      C2   O  
ATOM   2577  CB  VAL A 200       5.760   0.288 -11.067  1.00 67.42      C2   C  
ATOM   2578  CG1 VAL A 200       6.142   1.615 -10.378  1.00 67.42      C2   C  
ATOM   2579  CG2 VAL A 200       6.930  -0.167 -11.961  1.00 67.42      C2   C  
ATOM   2580  H   VAL A 200       4.750  -1.944 -11.766  1.00 67.42      C2   H  
ATOM   2581  HA  VAL A 200       6.191  -1.048  -9.414  1.00 67.42      C2   H  
ATOM   2582  HB  VAL A 200       4.915   0.501 -11.722  1.00 67.42      C2   H  
ATOM   2583 HG11 VAL A 200       6.477   2.353 -11.108  1.00 67.42      C2   H  
ATOM   2584 HG12 VAL A 200       5.301   2.061  -9.847  1.00 67.42      C2   H  
ATOM   2585 HG13 VAL A 200       6.951   1.470  -9.661  1.00 67.42      C2   H  
ATOM   2586 HG21 VAL A 200       7.217   0.618 -12.659  1.00 67.42      C2   H  
ATOM   2587 HG22 VAL A 200       7.808  -0.407 -11.362  1.00 67.42      C2   H  
ATOM   2588 HG23 VAL A 200       6.678  -1.045 -12.554  1.00 67.42      C2   H  
ATOM   2589  N   PHE A 201       2.913  -0.476  -9.663  1.00 64.12      C2   N  
ATOM   2590  CA  PHE A 201       1.688  -0.238  -8.894  1.00 64.12      C2   C  
ATOM   2591  C   PHE A 201       1.557  -1.194  -7.697  1.00 64.12      C2   C  
ATOM   2592  O   PHE A 201       1.271  -0.718  -6.603  1.00 64.12      C2   O  
ATOM   2593  CB  PHE A 201       0.449  -0.332  -9.812  1.00 64.12      C2   C  
ATOM   2594  CG  PHE A 201      -0.899  -0.331  -9.097  1.00 64.12      C2   C  
ATOM   2595  CD1 PHE A 201      -1.344   0.822  -8.415  1.00 64.12      C2   C  
ATOM   2596  CD2 PHE A 201      -1.689  -1.501  -9.069  1.00 64.12      C2   C  
ATOM   2597  CE1 PHE A 201      -2.567   0.802  -7.715  1.00 64.12      C2   C  
ATOM   2598  CE2 PHE A 201      -2.917  -1.516  -8.379  1.00 64.12      C2   C  
ATOM   2599  CZ  PHE A 201      -3.357  -0.363  -7.702  1.00 64.12      C2   C  
ATOM   2600  H   PHE A 201       2.804  -0.786 -10.619  1.00 64.12      C2   H  
ATOM   2601  HA  PHE A 201       1.737   0.778  -8.499  1.00 64.12      C2   H  
ATOM   2602  HB2 PHE A 201       0.466   0.508 -10.507  1.00 64.12      C2   H  
ATOM   2603  HB3 PHE A 201       0.511  -1.228 -10.429  1.00 64.12      C2   H  
ATOM   2604  HD1 PHE A 201      -0.742   1.719  -8.415  1.00 64.12      C2   H  
ATOM   2605  HD2 PHE A 201      -1.346  -2.401  -9.559  1.00 64.12      C2   H  
ATOM   2606  HE1 PHE A 201      -2.896   1.679  -7.178  1.00 64.12      C2   H  
ATOM   2607  HE2 PHE A 201      -3.515  -2.414  -8.356  1.00 64.12      C2   H  
ATOM   2608  HZ  PHE A 201      -4.293  -0.376  -7.164  1.00 64.12      C2   H  
ATOM   2609  N   PHE A 202       1.782  -2.508  -7.884  1.00 65.03      C2   N  
ATOM   2610  CA  PHE A 202       1.659  -3.519  -6.828  1.00 65.03      C2   C  
ATOM   2611  C   PHE A 202       2.648  -3.311  -5.671  1.00 65.03      C2   C  
ATOM   2612  O   PHE A 202       2.249  -3.464  -4.518  1.00 65.03      C2   O  
ATOM   2613  CB  PHE A 202       1.857  -4.942  -7.404  1.00 65.03      C2   C  
ATOM   2614  CG  PHE A 202       0.688  -5.578  -8.145  1.00 65.03      C2   C  
ATOM   2615  CD1 PHE A 202      -0.637  -5.458  -7.670  1.00 65.03      C2   C  
ATOM   2616  CD2 PHE A 202       0.942  -6.377  -9.281  1.00 65.03      C2   C  
ATOM   2617  CE1 PHE A 202      -1.691  -6.113  -8.334  1.00 65.03      C2   C  
ATOM   2618  CE2 PHE A 202      -0.113  -7.038  -9.939  1.00 65.03      C2   C  
ATOM   2619  CZ  PHE A 202      -1.433  -6.898  -9.472  1.00 65.03      C2   C  
ATOM   2620  H   PHE A 202       1.999  -2.834  -8.816  1.00 65.03      C2   H  
ATOM   2621  HA  PHE A 202       0.665  -3.422  -6.394  1.00 65.03      C2   H  
ATOM   2622  HB2 PHE A 202       2.738  -4.951  -8.047  1.00 65.03      C2   H  
ATOM   2623  HB3 PHE A 202       2.086  -5.637  -6.593  1.00 65.03      C2   H  
ATOM   2624  HD1 PHE A 202      -0.863  -4.886  -6.783  1.00 65.03      C2   H  
ATOM   2625  HD2 PHE A 202       1.950  -6.496  -9.647  1.00 65.03      C2   H  
ATOM   2626  HE1 PHE A 202      -2.699  -6.025  -7.961  1.00 65.03      C2   H  
ATOM   2627  HE2 PHE A 202       0.090  -7.648 -10.807  1.00 65.03      C2   H  
ATOM   2628  HZ  PHE A 202      -2.243  -7.401  -9.979  1.00 65.03      C2   H  
ATOM   2629  N   VAL A 203       3.909  -2.948  -5.964  1.00 61.32      C2   N  
ATOM   2630  CA  VAL A 203       4.953  -2.729  -4.960  1.00 61.32      C2   C  
ATOM   2631  C   VAL A 203       4.714  -1.418  -4.187  1.00 61.32      C2   C  
ATOM   2632  O   VAL A 203       4.812  -1.432  -2.962  1.00 61.32      C2   O  
ATOM   2633  CB  VAL A 203       6.350  -2.749  -5.640  1.00 61.32      C2   C  
ATOM   2634  CG1 VAL A 203       7.499  -2.330  -4.698  1.00 61.32      C2   C  
ATOM   2635  CG2 VAL A 203       6.668  -4.146  -6.207  1.00 61.32      C2   C  
ATOM   2636  H   VAL A 203       4.167  -2.839  -6.936  1.00 61.32      C2   H  
ATOM   2637  HA  VAL A 203       4.915  -3.548  -4.237  1.00 61.32      C2   H  
ATOM   2638  HB  VAL A 203       6.338  -2.047  -6.477  1.00 61.32      C2   H  
ATOM   2639 HG11 VAL A 203       8.470  -2.511  -5.156  1.00 61.32      C2   H  
ATOM   2640 HG12 VAL A 203       7.460  -1.269  -4.449  1.00 61.32      C2   H  
ATOM   2641 HG13 VAL A 203       7.472  -2.896  -3.766  1.00 61.32      C2   H  
ATOM   2642 HG21 VAL A 203       7.592  -4.134  -6.784  1.00 61.32      C2   H  
ATOM   2643 HG22 VAL A 203       6.788  -4.875  -5.405  1.00 61.32      C2   H  
ATOM   2644 HG23 VAL A 203       5.881  -4.517  -6.861  1.00 61.32      C2   H  
ATOM   2645  N   THR A 204       4.382  -0.310  -4.873  1.00 57.83      C2   N  
ATOM   2646  CA  THR A 204       4.137   0.993  -4.242  1.00 57.83      C2   C  
ATOM   2647  C   THR A 204       2.808   1.032  -3.462  1.00 57.83      C2   C  
ATOM   2648  O   THR A 204       2.770   1.642  -2.395  1.00 57.83      C2   O  
ATOM   2649  CB  THR A 204       4.191   2.132  -5.293  1.00 57.83      C2   C  
ATOM   2650  CG2 THR A 204       5.571   2.299  -5.941  1.00 57.83      C2   C  
ATOM   2651  OG1 THR A 204       3.202   1.998  -6.296  1.00 57.83      C2   O  
ATOM   2652  H   THR A 204       4.309  -0.366  -5.880  1.00 57.83      C2   H  
ATOM   2653  HA  THR A 204       4.939   1.172  -3.522  1.00 57.83      C2   H  
ATOM   2654  HB  THR A 204       3.976   3.070  -4.780  1.00 57.83      C2   H  
ATOM   2655  HG1 THR A 204       3.436   1.269  -6.855  1.00 57.83      C2   H  
ATOM   2656 HG21 THR A 204       5.579   3.131  -6.645  1.00 57.83      C2   H  
ATOM   2657 HG22 THR A 204       6.335   2.497  -5.189  1.00 57.83      C2   H  
ATOM   2658 HG23 THR A 204       5.870   1.403  -6.481  1.00 57.83      C2   H  
ATOM   2659  N   ALA A 205       1.744   0.365  -3.949  1.00 55.14      C2   N  
ATOM   2660  CA  ALA A 205       0.442   0.272  -3.281  1.00 55.14      C2   C  
ATOM   2661  C   ALA A 205       0.514  -0.614  -2.031  1.00 55.14      C2   C  
ATOM   2662  O   ALA A 205      -0.106  -0.281  -1.023  1.00 55.14      C2   O  
ATOM   2663  CB  ALA A 205      -0.606  -0.311  -4.241  1.00 55.14      C2   C  
ATOM   2664  H   ALA A 205       1.834  -0.098  -4.845  1.00 55.14      C2   H  
ATOM   2665  HA  ALA A 205       0.119   1.271  -2.986  1.00 55.14      C2   H  
ATOM   2666  HB1 ALA A 205      -1.587  -0.372  -3.766  1.00 55.14      C2   H  
ATOM   2667  HB2 ALA A 205      -0.718   0.317  -5.125  1.00 55.14      C2   H  
ATOM   2668  HB3 ALA A 205      -0.340  -1.316  -4.573  1.00 55.14      C2   H  
ATOM   2669  N   ALA A 206       1.319  -1.690  -2.070  1.00 55.81      C2   N  
ATOM   2670  CA  ALA A 206       1.597  -2.554  -0.926  1.00 55.81      C2   C  
ATOM   2671  C   ALA A 206       2.478  -1.858   0.121  1.00 55.81      C2   C  
ATOM   2672  O   ALA A 206       2.280  -2.106   1.305  1.00 55.81      C2   O  
ATOM   2673  CB  ALA A 206       2.314  -3.824  -1.408  1.00 55.81      C2   C  
ATOM   2674  H   ALA A 206       1.794  -1.905  -2.937  1.00 55.81      C2   H  
ATOM   2675  HA  ALA A 206       0.652  -2.838  -0.458  1.00 55.81      C2   H  
ATOM   2676  HB1 ALA A 206       2.557  -4.483  -0.573  1.00 55.81      C2   H  
ATOM   2677  HB2 ALA A 206       1.682  -4.393  -2.090  1.00 55.81      C2   H  
ATOM   2678  HB3 ALA A 206       3.245  -3.592  -1.927  1.00 55.81      C2   H  
ATOM   2679  N   TRP A 207       3.408  -0.975  -0.293  1.00 56.18      C2   N  
ATOM   2680  CA  TRP A 207       4.308  -0.228   0.591  1.00 56.18      C2   C  
ATOM   2681  C   TRP A 207       3.599   0.966   1.263  1.00 56.18      C2   C  
ATOM   2682  O   TRP A 207       3.945   1.306   2.394  1.00 56.18      C2   O  
ATOM   2683  CB  TRP A 207       5.507   0.282  -0.237  1.00 56.18      C2   C  
ATOM   2684  CG  TRP A 207       6.681   0.825   0.531  1.00 56.18      C2   C  
ATOM   2685  CD1 TRP A 207       7.189   2.074   0.411  1.00 56.18      C2   C  
ATOM   2686  CD2 TRP A 207       7.520   0.149   1.521  1.00 56.18      C2   C  
ATOM   2687  CE2 TRP A 207       8.519   1.067   1.970  1.00 56.18      C2   C  
ATOM   2688  CE3 TRP A 207       7.546  -1.149   2.086  1.00 56.18      C2   C  
ATOM   2689  NE1 TRP A 207       8.275   2.217   1.252  1.00 56.18      C2   N  
ATOM   2690  CZ2 TRP A 207       9.479   0.723   2.938  1.00 56.18      C2   C  
ATOM   2691  CZ3 TRP A 207       8.506  -1.506   3.056  1.00 56.18      C2   C  
ATOM   2692  CH2 TRP A 207       9.468  -0.571   3.488  1.00 56.18      C2   C  
ATOM   2693  H   TRP A 207       3.522  -0.838  -1.288  1.00 56.18      C2   H  
ATOM   2694  HA  TRP A 207       4.679  -0.907   1.359  1.00 56.18      C2   H  
ATOM   2695  HB2 TRP A 207       5.909  -0.548  -0.819  1.00 56.18      C2   H  
ATOM   2696  HB3 TRP A 207       5.178   1.025  -0.965  1.00 56.18      C2   H  
ATOM   2697  HD1 TRP A 207       6.797   2.833  -0.250  1.00 56.18      C2   H  
ATOM   2698  HE1 TRP A 207       8.803   3.075   1.326  1.00 56.18      C2   H  
ATOM   2699  HE3 TRP A 207       6.816  -1.880   1.774  1.00 56.18      C2   H  
ATOM   2700  HZ2 TRP A 207      10.219   1.444   3.254  1.00 56.18      C2   H  
ATOM   2701  HZ3 TRP A 207       8.499  -2.501   3.477  1.00 56.18      C2   H  
ATOM   2702  HH2 TRP A 207      10.197  -0.847   4.235  1.00 56.18      C2   H  
ATOM   2703  N   SER A 208       2.596   1.572   0.600  1.00 52.87      C2   N  
ATOM   2704  CA  SER A 208       1.789   2.673   1.134  1.00 52.87      C2   C  
ATOM   2705  C   SER A 208       0.707   2.173   2.111  1.00 52.87      C2   C  
ATOM   2706  O   SER A 208       0.406   2.879   3.070  1.00 52.87      C2   O  
ATOM   2707  CB  SER A 208       1.147   3.456  -0.036  1.00 52.87      C2   C  
ATOM   2708  OG  SER A 208       0.033   2.813  -0.630  1.00 52.87      C2   O  
ATOM   2709  H   SER A 208       2.390   1.258  -0.339  1.00 52.87      C2   H  
ATOM   2710  HA  SER A 208       2.452   3.356   1.670  1.00 52.87      C2   H  
ATOM   2711  HB2 SER A 208       0.804   4.425   0.329  1.00 52.87      C2   H  
ATOM   2712  HB3 SER A 208       1.890   3.672  -0.805  1.00 52.87      C2   H  
ATOM   2713  HG  SER A 208       0.317   1.991  -1.002  1.00 52.87      C2   H  
ATOM   2714  N   ILE A 209       0.158   0.960   1.905  1.00 53.12      C2   N  
ATOM   2715  CA  ILE A 209      -0.780   0.297   2.819  1.00 53.12      C2   C  
ATOM   2716  C   ILE A 209       0.000  -0.353   3.983  1.00 53.12      C2   C  
ATOM   2717  O   ILE A 209      -0.507  -0.363   5.105  1.00 53.12      C2   O  
ATOM   2718  CB  ILE A 209      -1.633  -0.741   2.022  1.00 53.12      C2   C  
ATOM   2719  CG1 ILE A 209      -2.585  -0.007   1.040  1.00 53.12      C2   C  
ATOM   2720  CG2 ILE A 209      -2.460  -1.693   2.916  1.00 53.12      C2   C  
ATOM   2721  CD1 ILE A 209      -3.290  -0.915   0.019  1.00 53.12      C2   C  
ATOM   2722  H   ILE A 209       0.432   0.448   1.078  1.00 53.12      C2   H  
ATOM   2723  HA  ILE A 209      -1.454   1.041   3.249  1.00 53.12      C2   H  
ATOM   2724  HB  ILE A 209      -0.948  -1.360   1.439  1.00 53.12      C2   H  
ATOM   2725 HG12 ILE A 209      -3.336   0.548   1.603  1.00 53.12      C2   H  
ATOM   2726 HG13 ILE A 209      -2.033   0.747   0.479  1.00 53.12      C2   H  
ATOM   2727 HG21 ILE A 209      -3.009  -2.420   2.321  1.00 53.12      C2   H  
ATOM   2728 HG22 ILE A 209      -1.844  -2.277   3.600  1.00 53.12      C2   H  
ATOM   2729 HG23 ILE A 209      -3.191  -1.140   3.503  1.00 53.12      C2   H  
ATOM   2730 HD11 ILE A 209      -3.839  -0.316  -0.707  1.00 53.12      C2   H  
ATOM   2731 HD12 ILE A 209      -2.574  -1.525  -0.532  1.00 53.12      C2   H  
ATOM   2732 HD13 ILE A 209      -4.011  -1.581   0.492  1.00 53.12      C2   H  
ATOM   2733  N   PHE A 210       1.245  -0.818   3.747  1.00 54.49      C2   N  
ATOM   2734  CA  PHE A 210       2.178  -1.296   4.773  1.00 54.49      C2   C  
ATOM   2735  C   PHE A 210       2.634  -0.169   5.718  1.00 54.49      C2   C  
ATOM   2736  O   PHE A 210       2.997  -0.464   6.852  1.00 54.49      C2   O  
ATOM   2737  CB  PHE A 210       3.414  -1.960   4.123  1.00 54.49      C2   C  
ATOM   2738  CG  PHE A 210       4.513  -2.399   5.081  1.00 54.49      C2   C  
ATOM   2739  CD1 PHE A 210       4.319  -3.512   5.926  1.00 54.49      C2   C  
ATOM   2740  CD2 PHE A 210       5.713  -1.660   5.165  1.00 54.49      C2   C  
ATOM   2741  CE1 PHE A 210       5.314  -3.876   6.854  1.00 54.49      C2   C  
ATOM   2742  CE2 PHE A 210       6.708  -2.027   6.090  1.00 54.49      C2   C  
ATOM   2743  CZ  PHE A 210       6.508  -3.133   6.938  1.00 54.49      C2   C  
ATOM   2744  H   PHE A 210       1.586  -0.803   2.795  1.00 54.49      C2   H  
ATOM   2745  HA  PHE A 210       1.662  -2.056   5.354  1.00 54.49      C2   H  
ATOM   2746  HB2 PHE A 210       3.100  -2.847   3.574  1.00 54.49      C2   H  
ATOM   2747  HB3 PHE A 210       3.849  -1.281   3.393  1.00 54.49      C2   H  
ATOM   2748  HD1 PHE A 210       3.400  -4.077   5.875  1.00 54.49      C2   H  
ATOM   2749  HD2 PHE A 210       5.867  -0.798   4.532  1.00 54.49      C2   H  
ATOM   2750  HE1 PHE A 210       5.160  -4.724   7.505  1.00 54.49      C2   H  
ATOM   2751  HE2 PHE A 210       7.623  -1.457   6.150  1.00 54.49      C2   H  
ATOM   2752  HZ  PHE A 210       7.270  -3.411   7.651  1.00 54.49      C2   H  
ATOM   2753  N   ALA A 211       2.588   1.104   5.287  1.00 50.23      C2   N  
ATOM   2754  CA  ALA A 211       2.931   2.267   6.104  1.00 50.23      C2   C  
ATOM   2755  C   ALA A 211       1.951   2.440   7.279  1.00 50.23      C2   C  
ATOM   2756  O   ALA A 211       2.382   2.668   8.408  1.00 50.23      C2   O  
ATOM   2757  CB  ALA A 211       2.915   3.519   5.212  1.00 50.23      C2   C  
ATOM   2758  H   ALA A 211       2.294   1.277   4.336  1.00 50.23      C2   H  
ATOM   2759  HA  ALA A 211       3.938   2.122   6.498  1.00 50.23      C2   H  
ATOM   2760  HB1 ALA A 211       3.393   4.356   5.718  1.00 50.23      C2   H  
ATOM   2761  HB2 ALA A 211       3.459   3.355   4.283  1.00 50.23      C2   H  
ATOM   2762  HB3 ALA A 211       1.904   3.829   4.950  1.00 50.23      C2   H  
ATOM   2763  N   TYR A 212       0.645   2.259   7.020  1.00 49.41      C2   N  
ATOM   2764  CA  TYR A 212      -0.423   2.334   8.018  1.00 49.41      C2   C  
ATOM   2765  C   TYR A 212      -0.641   0.993   8.743  1.00 49.41      C2   C  
ATOM   2766  O   TYR A 212      -1.218   0.993   9.829  1.00 49.41      C2   O  
ATOM   2767  CB  TYR A 212      -1.724   2.755   7.308  1.00 49.41      C2   C  
ATOM   2768  CG  TYR A 212      -1.626   4.168   6.761  1.00 49.41      C2   C  
ATOM   2769  CD1 TYR A 212      -1.344   4.384   5.399  1.00 49.41      C2   C  
ATOM   2770  CD2 TYR A 212      -1.730   5.269   7.632  1.00 49.41      C2   C  
ATOM   2771  CE1 TYR A 212      -1.131   5.687   4.916  1.00 49.41      C2   C  
ATOM   2772  CE2 TYR A 212      -1.527   6.577   7.151  1.00 49.41      C2   C  
ATOM   2773  CZ  TYR A 212      -1.203   6.784   5.795  1.00 49.41      C2   C  
ATOM   2774  OH  TYR A 212      -0.949   8.045   5.339  1.00 49.41      C2   O  
ATOM   2775  H   TYR A 212       0.374   2.057   6.068  1.00 49.41      C2   H  
ATOM   2776  HA  TYR A 212      -0.173   3.086   8.767  1.00 49.41      C2   H  
ATOM   2777  HB2 TYR A 212      -1.968   2.061   6.502  1.00 49.41      C2   H  
ATOM   2778  HB3 TYR A 212      -2.566   2.722   8.002  1.00 49.41      C2   H  
ATOM   2779  HD1 TYR A 212      -1.266   3.543   4.730  1.00 49.41      C2   H  
ATOM   2780  HD2 TYR A 212      -1.930   5.100   8.678  1.00 49.41      C2   H  
ATOM   2781  HE1 TYR A 212      -0.896   5.835   3.874  1.00 49.41      C2   H  
ATOM   2782  HE2 TYR A 212      -1.586   7.417   7.826  1.00 49.41      C2   H  
ATOM   2783  HH  TYR A 212      -0.629   8.054   4.450  1.00 49.41      C2   H  
ATOM   2784  N   THR A 213      -0.121  -0.128   8.208  1.00 53.64      C2   N  
ATOM   2785  CA  THR A 213      -0.065  -1.414   8.910  1.00 53.64      C2   C  
ATOM   2786  C   THR A 213       1.083  -1.361   9.935  1.00 53.64      C2   C  
ATOM   2787  O   THR A 213       0.875  -1.749  11.078  1.00 53.64      C2   O  
ATOM   2788  CB  THR A 213       0.193  -2.568   7.910  1.00 53.64      C2   C  
ATOM   2789  CG2 THR A 213       0.233  -3.963   8.561  1.00 53.64      C2   C  
ATOM   2790  OG1 THR A 213      -0.849  -2.608   6.956  1.00 53.64      C2   O  
ATOM   2791  H   THR A 213       0.341  -0.062   7.312  1.00 53.64      C2   H  
ATOM   2792  HA  THR A 213      -1.008  -1.593   9.432  1.00 53.64      C2   H  
ATOM   2793  HB  THR A 213       1.137  -2.408   7.396  1.00 53.64      C2   H  
ATOM   2794  HG1 THR A 213      -0.837  -1.802   6.457  1.00 53.64      C2   H  
ATOM   2795 HG21 THR A 213       0.355  -4.742   7.807  1.00 53.64      C2   H  
ATOM   2796 HG22 THR A 213       1.065  -4.064   9.258  1.00 53.64      C2   H  
ATOM   2797 HG23 THR A 213      -0.686  -4.172   9.109  1.00 53.64      C2   H  
ATOM   2798  N   TRP A 214       2.260  -0.829   9.557  1.00 54.89      C2   N  
ATOM   2799  CA  TRP A 214       3.424  -0.595  10.416  1.00 54.89      C2   C  
ATOM   2800  C   TRP A 214       3.133   0.413  11.544  1.00 54.89      C2   C  
ATOM   2801  O   TRP A 214       3.691   0.274  12.631  1.00 54.89      C2   O  
ATOM   2802  CB  TRP A 214       4.599  -0.110   9.538  1.00 54.89      C2   C  
ATOM   2803  CG  TRP A 214       5.844   0.318  10.261  1.00 54.89      C2   C  
ATOM   2804  CD1 TRP A 214       6.341   1.576  10.269  1.00 54.89      C2   C  
ATOM   2805  CD2 TRP A 214       6.728  -0.468  11.120  1.00 54.89      C2   C  
ATOM   2806  CE2 TRP A 214       7.743   0.397  11.632  1.00 54.89      C2   C  
ATOM   2807  CE3 TRP A 214       6.768  -1.819  11.538  1.00 54.89      C2   C  
ATOM   2808  NE1 TRP A 214       7.461   1.623  11.069  1.00 54.89      C2   N  
ATOM   2809  CZ2 TRP A 214       8.734  -0.048  12.523  1.00 54.89      C2   C  
ATOM   2810  CZ3 TRP A 214       7.758  -2.279  12.432  1.00 54.89      C2   C  
ATOM   2811  CH2 TRP A 214       8.736  -1.395  12.928  1.00 54.89      C2   C  
ATOM   2812  H   TRP A 214       2.359  -0.545   8.590  1.00 54.89      C2   H  
ATOM   2813  HA  TRP A 214       3.701  -1.545  10.876  1.00 54.89      C2   H  
ATOM   2814  HB2 TRP A 214       4.881  -0.899   8.840  1.00 54.89      C2   H  
ATOM   2815  HB3 TRP A 214       4.271   0.729   8.924  1.00 54.89      C2   H  
ATOM   2816  HD1 TRP A 214       5.905   2.412   9.742  1.00 54.89      C2   H  
ATOM   2817  HE1 TRP A 214       7.954   2.488  11.254  1.00 54.89      C2   H  
ATOM   2818  HE3 TRP A 214       6.018  -2.508  11.179  1.00 54.89      C2   H  
ATOM   2819  HZ2 TRP A 214       9.476   0.639  12.903  1.00 54.89      C2   H  
ATOM   2820  HZ3 TRP A 214       7.759  -3.312  12.747  1.00 54.89      C2   H  
ATOM   2821  HH2 TRP A 214       9.482  -1.751  13.624  1.00 54.89      C2   H  
ATOM   2822  N   LEU A 215       2.227   1.378  11.308  1.00 55.43      C2   N  
ATOM   2823  CA  LEU A 215       1.731   2.331  12.301  1.00 55.43      C2   C  
ATOM   2824  C   LEU A 215       0.895   1.637  13.396  1.00 55.43      C2   C  
ATOM   2825  O   LEU A 215       0.950   2.064  14.547  1.00 55.43      C2   O  
ATOM   2826  CB  LEU A 215       0.911   3.414  11.564  1.00 55.43      C2   C  
ATOM   2827  CG  LEU A 215       0.385   4.593  12.415  1.00 55.43      C2   C  
ATOM   2828  CD1 LEU A 215       1.497   5.296  13.208  1.00 55.43      C2   C  
ATOM   2829  CD2 LEU A 215      -0.344   5.602  11.514  1.00 55.43      C2   C  
ATOM   2830  H   LEU A 215       1.833   1.437  10.379  1.00 55.43      C2   H  
ATOM   2831  HA  LEU A 215       2.602   2.795  12.765  1.00 55.43      C2   H  
ATOM   2832  HB2 LEU A 215       1.525   3.822  10.760  1.00 55.43      C2   H  
ATOM   2833  HB3 LEU A 215       0.059   2.941  11.077  1.00 55.43      C2   H  
ATOM   2834  HG  LEU A 215      -0.344   4.211  13.130  1.00 55.43      C2   H  
ATOM   2835 HD11 LEU A 215       1.109   6.171  13.730  1.00 55.43      C2   H  
ATOM   2836 HD12 LEU A 215       1.927   4.642  13.966  1.00 55.43      C2   H  
ATOM   2837 HD13 LEU A 215       2.302   5.625  12.551  1.00 55.43      C2   H  
ATOM   2838 HD21 LEU A 215      -0.771   6.419  12.097  1.00 55.43      C2   H  
ATOM   2839 HD22 LEU A 215       0.333   6.032  10.776  1.00 55.43      C2   H  
ATOM   2840 HD23 LEU A 215      -1.154   5.132  10.963  1.00 55.43      C2   H  
ATOM   2841  N   TYR A 216       0.194   0.535  13.069  1.00 59.09      C2   N  
ATOM   2842  CA  TYR A 216      -0.482  -0.333  14.036  1.00 59.09      C2   C  
ATOM   2843  C   TYR A 216       0.529  -1.214  14.800  1.00 59.09      C2   C  
ATOM   2844  O   TYR A 216       0.331  -1.428  15.994  1.00 59.09      C2   O  
ATOM   2845  CB  TYR A 216      -1.504  -1.233  13.300  1.00 59.09      C2   C  
ATOM   2846  CG  TYR A 216      -2.276  -2.202  14.179  1.00 59.09      C2   C  
ATOM   2847  CD1 TYR A 216      -3.402  -1.769  14.910  1.00 59.09      C2   C  
ATOM   2848  CD2 TYR A 216      -1.845  -3.541  14.286  1.00 59.09      C2   C  
ATOM   2849  CE1 TYR A 216      -4.078  -2.669  15.759  1.00 59.09      C2   C  
ATOM   2850  CE2 TYR A 216      -2.513  -4.435  15.140  1.00 59.09      C2   C  
ATOM   2851  CZ  TYR A 216      -3.624  -3.997  15.883  1.00 59.09      C2   C  
ATOM   2852  OH  TYR A 216      -4.255  -4.860  16.730  1.00 59.09      C2   O  
ATOM   2853  H   TYR A 216       0.206   0.229  12.105  1.00 59.09      C2   H  
ATOM   2854  HA  TYR A 216      -1.019   0.288  14.757  1.00 59.09      C2   H  
ATOM   2855  HB2 TYR A 216      -2.220  -0.616  12.765  1.00 59.09      C2   H  
ATOM   2856  HB3 TYR A 216      -1.019  -1.825  12.531  1.00 59.09      C2   H  
ATOM   2857  HD1 TYR A 216      -3.743  -0.748  14.829  1.00 59.09      C2   H  
ATOM   2858  HD2 TYR A 216      -0.983  -3.880  13.730  1.00 59.09      C2   H  
ATOM   2859  HE1 TYR A 216      -4.937  -2.339  16.322  1.00 59.09      C2   H  
ATOM   2860  HE2 TYR A 216      -2.163  -5.453  15.230  1.00 59.09      C2   H  
ATOM   2861  HH  TYR A 216      -3.862  -5.719  16.749  1.00 59.09      C2   H  
ATOM   2862  N   ILE A 217       1.601  -1.713  14.148  1.00 59.51      C2   N  
ATOM   2863  CA  ILE A 217       2.623  -2.575  14.762  1.00 59.51      C2   C  
ATOM   2864  C   ILE A 217       3.361  -1.872  15.920  1.00 59.51      C2   C  
ATOM   2865  O   ILE A 217       3.495  -2.462  16.989  1.00 59.51      C2   O  
ATOM   2866  CB  ILE A 217       3.620  -3.129  13.694  1.00 59.51      C2   C  
ATOM   2867  CG1 ILE A 217       2.959  -4.002  12.602  1.00 59.51      C2   C  
ATOM   2868  CG2 ILE A 217       4.818  -3.895  14.294  1.00 59.51      C2   C  
ATOM   2869  CD1 ILE A 217       2.153  -5.208  13.106  1.00 59.51      C2   C  
ATOM   2870  H   ILE A 217       1.703  -1.500  13.165  1.00 59.51      C2   H  
ATOM   2871  HA  ILE A 217       2.094  -3.417  15.206  1.00 59.51      C2   H  
ATOM   2872  HB  ILE A 217       4.053  -2.272  13.180  1.00 59.51      C2   H  
ATOM   2873 HG12 ILE A 217       2.305  -3.394  11.993  1.00 59.51      C2   H  
ATOM   2874 HG13 ILE A 217       3.727  -4.356  11.913  1.00 59.51      C2   H  
ATOM   2875 HG21 ILE A 217       5.453  -4.315  13.513  1.00 59.51      C2   H  
ATOM   2876 HG22 ILE A 217       5.457  -3.244  14.890  1.00 59.51      C2   H  
ATOM   2877 HG23 ILE A 217       4.488  -4.717  14.929  1.00 59.51      C2   H  
ATOM   2878 HD11 ILE A 217       1.808  -5.813  12.268  1.00 59.51      C2   H  
ATOM   2879 HD12 ILE A 217       2.747  -5.851  13.755  1.00 59.51      C2   H  
ATOM   2880 HD13 ILE A 217       1.269  -4.889  13.656  1.00 59.51      C2   H  
ATOM   2881  N   ILE A 218       3.813  -0.622  15.723  1.00 57.87      C2   N  
ATOM   2882  CA  ILE A 218       4.578   0.143  16.718  1.00 57.87      C2   C  
ATOM   2883  C   ILE A 218       3.703   0.707  17.861  1.00 57.87      C2   C  
ATOM   2884  O   ILE A 218       4.258   1.126  18.874  1.00 57.87      C2   O  
ATOM   2885  CB  ILE A 218       5.361   1.287  16.007  1.00 57.87      C2   C  
ATOM   2886  CG1 ILE A 218       4.459   2.367  15.353  1.00 57.87      C2   C  
ATOM   2887  CG2 ILE A 218       6.384   0.695  15.014  1.00 57.87      C2   C  
ATOM   2888  CD1 ILE A 218       5.223   3.525  14.695  1.00 57.87      C2   C  
ATOM   2889  H   ILE A 218       3.669  -0.193  14.819  1.00 57.87      C2   H  
ATOM   2890  HA  ILE A 218       5.305  -0.526  17.183  1.00 57.87      C2   H  
ATOM   2891  HB  ILE A 218       5.948   1.793  16.775  1.00 57.87      C2   H  
ATOM   2892 HG12 ILE A 218       3.805   1.909  14.616  1.00 57.87      C2   H  
ATOM   2893 HG13 ILE A 218       3.800   2.800  16.105  1.00 57.87      C2   H  
ATOM   2894 HG21 ILE A 218       7.062   1.455  14.628  1.00 57.87      C2   H  
ATOM   2895 HG22 ILE A 218       7.004  -0.062  15.497  1.00 57.87      C2   H  
ATOM   2896 HG23 ILE A 218       5.898   0.226  14.160  1.00 57.87      C2   H  
ATOM   2897 HD11 ILE A 218       4.531   4.291  14.343  1.00 57.87      C2   H  
ATOM   2898 HD12 ILE A 218       5.911   3.997  15.398  1.00 57.87      C2   H  
ATOM   2899 HD13 ILE A 218       5.796   3.192  13.830  1.00 57.87      C2   H  
ATOM   2900  N   LEU A 219       2.363   0.712  17.720  1.00 62.01      C2   N  
ATOM   2901  CA  LEU A 219       1.422   1.194  18.736  1.00 62.01      C2   C  
ATOM   2902  C   LEU A 219       0.735   0.059  19.514  1.00 62.01      C2   C  
ATOM   2903  O   LEU A 219       0.329   0.302  20.649  1.00 62.01      C2   O  
ATOM   2904  CB  LEU A 219       0.293   2.000  18.047  1.00 62.01      C2   C  
ATOM   2905  CG  LEU A 219       0.692   3.394  17.520  1.00 62.01      C2   C  
ATOM   2906  CD1 LEU A 219      -0.486   4.021  16.755  1.00 62.01      C2   C  
ATOM   2907  CD2 LEU A 219       1.154   4.340  18.641  1.00 62.01      C2   C  
ATOM   2908  H   LEU A 219       1.976   0.359  16.857  1.00 62.01      C2   H  
ATOM   2909  HA  LEU A 219       1.928   1.815  19.475  1.00 62.01      C2   H  
ATOM   2910  HB2 LEU A 219      -0.113   1.408  17.224  1.00 62.01      C2   H  
ATOM   2911  HB3 LEU A 219      -0.540   2.143  18.738  1.00 62.01      C2   H  
ATOM   2912  HG  LEU A 219       1.519   3.277  16.820  1.00 62.01      C2   H  
ATOM   2913 HD11 LEU A 219      -0.195   4.951  16.272  1.00 62.01      C2   H  
ATOM   2914 HD12 LEU A 219      -0.860   3.357  15.975  1.00 62.01      C2   H  
ATOM   2915 HD13 LEU A 219      -1.319   4.239  17.424  1.00 62.01      C2   H  
ATOM   2916 HD21 LEU A 219       1.376   5.330  18.248  1.00 62.01      C2   H  
ATOM   2917 HD22 LEU A 219       0.389   4.452  19.411  1.00 62.01      C2   H  
ATOM   2918 HD23 LEU A 219       2.064   3.986  19.123  1.00 62.01      C2   H  
ATOM   2919  N   SER A 220       0.552  -1.136  18.922  1.00 63.56      C2   N  
ATOM   2920  CA  SER A 220      -0.373  -2.165  19.422  1.00 63.56      C2   C  
ATOM   2921  C   SER A 220       0.194  -3.591  19.468  1.00 63.56      C2   C  
ATOM   2922  O   SER A 220      -0.456  -4.459  20.050  1.00 63.56      C2   O  
ATOM   2923  CB  SER A 220      -1.714  -2.094  18.653  1.00 63.56      C2   C  
ATOM   2924  OG  SER A 220      -2.462  -0.957  19.030  1.00 63.56      C2   O  
ATOM   2925  H   SER A 220       0.905  -1.259  17.983  1.00 63.56      C2   H  
ATOM   2926  HA  SER A 220      -0.598  -1.965  20.471  1.00 63.56      C2   H  
ATOM   2927  HB2 SER A 220      -1.559  -2.087  17.576  1.00 63.56      C2   H  
ATOM   2928  HB3 SER A 220      -2.333  -2.966  18.869  1.00 63.56      C2   H  
ATOM   2929  HG  SER A 220      -1.955  -0.186  18.829  1.00 63.56      C2   H  
ATOM   2930  N   VAL A 221       1.378  -3.848  18.885  1.00 62.64      C2   N  
ATOM   2931  CA  VAL A 221       1.989  -5.180  18.798  1.00 62.64      C2   C  
ATOM   2932  C   VAL A 221       3.343  -5.169  19.519  1.00 62.64      C2   C  
ATOM   2933  O   VAL A 221       3.521  -5.903  20.491  1.00 62.64      C2   O  
ATOM   2934  CB  VAL A 221       2.070  -5.658  17.320  1.00 62.64      C2   C  
ATOM   2935  CG1 VAL A 221       2.710  -7.052  17.174  1.00 62.64      C2   C  
ATOM   2936  CG2 VAL A 221       0.690  -5.648  16.635  1.00 62.64      C2   C  
ATOM   2937  H   VAL A 221       1.876  -3.085  18.448  1.00 62.64      C2   H  
ATOM   2938  HA  VAL A 221       1.375  -5.910  19.330  1.00 62.64      C2   H  
ATOM   2939  HB  VAL A 221       2.709  -4.968  16.770  1.00 62.64      C2   H  
ATOM   2940 HG11 VAL A 221       2.734  -7.364  16.129  1.00 62.64      C2   H  
ATOM   2941 HG12 VAL A 221       3.740  -7.069  17.531  1.00 62.64      C2   H  
ATOM   2942 HG13 VAL A 221       2.150  -7.804  17.731  1.00 62.64      C2   H  
ATOM   2943 HG21 VAL A 221       0.745  -6.055  15.626  1.00 62.64      C2   H  
ATOM   2944 HG22 VAL A 221      -0.030  -6.248  17.192  1.00 62.64      C2   H  
ATOM   2945 HG23 VAL A 221       0.288  -4.638  16.552  1.00 62.64      C2   H  
ATOM   2946  N   ILE A 222       4.281  -4.331  19.053  1.00 61.98      C2   N  
ATOM   2947  CA  ILE A 222       5.605  -4.144  19.640  1.00 61.98      C2   C  
ATOM   2948  C   ILE A 222       5.495  -2.915  20.555  1.00 61.98      C2   C  
ATOM   2949  O   ILE A 222       5.272  -1.802  20.079  1.00 61.98      C2   O  
ATOM   2950  CB  ILE A 222       6.659  -3.896  18.521  1.00 61.98      C2   C  
ATOM   2951  CG1 ILE A 222       6.616  -4.991  17.425  1.00 61.98      C2   C  
ATOM   2952  CG2 ILE A 222       8.077  -3.797  19.121  1.00 61.98      C2   C  
ATOM   2953  CD1 ILE A 222       7.609  -4.778  16.272  1.00 61.98      C2   C  
ATOM   2954  H   ILE A 222       4.048  -3.737  18.267  1.00 61.98      C2   H  
ATOM   2955  HA  ILE A 222       5.899  -5.024  20.217  1.00 61.98      C2   H  
ATOM   2956  HB  ILE A 222       6.437  -2.945  18.031  1.00 61.98      C2   H  
ATOM   2957 HG12 ILE A 222       6.787  -5.971  17.873  1.00 61.98      C2   H  
ATOM   2958 HG13 ILE A 222       5.619  -5.033  16.988  1.00 61.98      C2   H  
ATOM   2959 HG21 ILE A 222       8.799  -3.500  18.364  1.00 61.98      C2   H  
ATOM   2960 HG22 ILE A 222       8.145  -3.056  19.916  1.00 61.98      C2   H  
ATOM   2961 HG23 ILE A 222       8.400  -4.752  19.537  1.00 61.98      C2   H  
ATOM   2962 HD11 ILE A 222       7.403  -5.468  15.455  1.00 61.98      C2   H  
ATOM   2963 HD12 ILE A 222       7.550  -3.764  15.876  1.00 61.98      C2   H  
ATOM   2964 HD13 ILE A 222       8.636  -4.955  16.590  1.00 61.98      C2   H  
ATOM   2965  N   SER A 223       5.617  -3.151  21.872  1.00 64.44      C2   N  
ATOM   2966  CA  SER A 223       5.567  -2.183  22.974  1.00 64.44      C2   C  
ATOM   2967  C   SER A 223       4.222  -1.406  23.033  1.00 64.44      C2   C  
ATOM   2968  O   SER A 223       4.226  -0.198  22.807  1.00 64.44      C2   O  
ATOM   2969  CB  SER A 223       6.857  -1.311  22.983  1.00 64.44      C2   C  
ATOM   2970  OG  SER A 223       6.924  -0.292  22.003  1.00 64.44      C2   O  
ATOM   2971  H   SER A 223       5.779  -4.110  22.143  1.00 64.44      C2   H  
ATOM   2972  HA  SER A 223       5.608  -2.784  23.882  1.00 64.44      C2   H  
ATOM   2973  HB2 SER A 223       6.953  -0.823  23.954  1.00 64.44      C2   H  
ATOM   2974  HB3 SER A 223       7.739  -1.943  22.879  1.00 64.44      C2   H  
ATOM   2975  HG  SER A 223       6.868  -0.678  21.139  1.00 64.44      C2   H  
ATOM   2976  N   PRO A 224       3.063  -2.068  23.293  1.00 68.38      C2   N  
ATOM   2977  CA  PRO A 224       1.723  -1.445  23.339  1.00 68.38      C2   C  
ATOM   2978  C   PRO A 224       1.624  -0.135  24.151  1.00 68.38      C2   C  
ATOM   2979  O   PRO A 224       1.930  -0.114  25.343  1.00 68.38      C2   O  
ATOM   2980  CB  PRO A 224       0.793  -2.518  23.924  1.00 68.38      C2   C  
ATOM   2981  CG  PRO A 224       1.456  -3.832  23.562  1.00 68.38      C2   C  
ATOM   2982  CD  PRO A 224       2.950  -3.515  23.512  1.00 68.38      C2   C  
ATOM   2983  HA  PRO A 224       1.438  -1.263  22.303  1.00 68.38      C2   H  
ATOM   2984  HB2 PRO A 224       0.734  -2.445  25.011  1.00 68.38      C2   H  
ATOM   2985  HB3 PRO A 224      -0.222  -2.446  23.533  1.00 68.38      C2   H  
ATOM   2986  HG2 PRO A 224       1.216  -4.638  24.256  1.00 68.38      C2   H  
ATOM   2987  HG3 PRO A 224       1.121  -4.139  22.571  1.00 68.38      C2   H  
ATOM   2988  HD2 PRO A 224       3.424  -3.770  24.460  1.00 68.38      C2   H  
ATOM   2989  HD3 PRO A 224       3.418  -4.105  22.726  1.00 68.38      C2   H  
ATOM   2990  N   GLY A 225       1.210   0.952  23.482  1.00 67.18      C2   N  
ATOM   2991  CA  GLY A 225       1.045   2.290  24.052  1.00 67.18      C2   C  
ATOM   2992  C   GLY A 225       2.335   3.119  24.192  1.00 67.18      C2   C  
ATOM   2993  O   GLY A 225       2.282   4.220  24.740  1.00 67.18      C2   O  
ATOM   2994  H   GLY A 225       0.988   0.845  22.500  1.00 67.18      C2   H  
ATOM   2995  HA2 GLY A 225       0.364   2.832  23.399  1.00 67.18      C2   H  
ATOM   2996  HA3 GLY A 225       0.555   2.225  25.024  1.00 67.18      C2   H  
ATOM   2997  N   VAL A 226       3.477   2.603  23.711  1.00 64.37      C2   N  
ATOM   2998  CA  VAL A 226       4.795   3.240  23.713  1.00 64.37      C2   C  
ATOM   2999  C   VAL A 226       5.279   3.330  22.258  1.00 64.37      C2   C  
ATOM   3000  O   VAL A 226       5.026   2.427  21.463  1.00 64.37      C2   O  
ATOM   3001  CB  VAL A 226       5.780   2.422  24.603  1.00 64.37      C2   C  
ATOM   3002  CG1 VAL A 226       7.208   3.008  24.631  1.00 64.37      C2   C  
ATOM   3003  CG2 VAL A 226       5.277   2.259  26.047  1.00 64.37      C2   C  
ATOM   3004  H   VAL A 226       3.434   1.692  23.271  1.00 64.37      C2   H  
ATOM   3005  HA  VAL A 226       4.724   4.254  24.110  1.00 64.37      C2   H  
ATOM   3006  HB  VAL A 226       5.859   1.420  24.182  1.00 64.37      C2   H  
ATOM   3007 HG11 VAL A 226       7.852   2.440  25.303  1.00 64.37      C2   H  
ATOM   3008 HG12 VAL A 226       7.681   2.975  23.650  1.00 64.37      C2   H  
ATOM   3009 HG13 VAL A 226       7.205   4.044  24.968  1.00 64.37      C2   H  
ATOM   3010 HG21 VAL A 226       5.961   1.645  26.633  1.00 64.37      C2   H  
ATOM   3011 HG22 VAL A 226       5.201   3.226  26.540  1.00 64.37      C2   H  
ATOM   3012 HG23 VAL A 226       4.301   1.775  26.092  1.00 64.37      C2   H  
ATOM   3013  N   VAL A 227       6.015   4.403  21.935  1.00 59.77      C2   N  
ATOM   3014  CA  VAL A 227       6.759   4.565  20.688  1.00 59.77      C2   C  
ATOM   3015  C   VAL A 227       8.224   4.785  21.081  1.00 59.77      C2   C  
ATOM   3016  O   VAL A 227       8.576   5.830  21.630  1.00 59.77      C2   O  
ATOM   3017  CB  VAL A 227       6.142   5.693  19.822  1.00 59.77      C2   C  
ATOM   3018  CG1 VAL A 227       7.010   6.051  18.599  1.00 59.77      C2   C  
ATOM   3019  CG2 VAL A 227       4.725   5.316  19.350  1.00 59.77      C2   C  
ATOM   3020  H   VAL A 227       6.165   5.111  22.642  1.00 59.77      C2   H  
ATOM   3021  HA  VAL A 227       6.711   3.648  20.099  1.00 59.77      C2   H  
ATOM   3022  HB  VAL A 227       6.054   6.589  20.436  1.00 59.77      C2   H  
ATOM   3023 HG11 VAL A 227       6.526   6.817  17.998  1.00 59.77      C2   H  
ATOM   3024 HG12 VAL A 227       7.985   6.447  18.886  1.00 59.77      C2   H  
ATOM   3025 HG13 VAL A 227       7.176   5.181  17.962  1.00 59.77      C2   H  
ATOM   3026 HG21 VAL A 227       4.289   6.105  18.739  1.00 59.77      C2   H  
ATOM   3027 HG22 VAL A 227       4.735   4.404  18.753  1.00 59.77      C2   H  
ATOM   3028 HG23 VAL A 227       4.051   5.154  20.191  1.00 59.77      C2   H  
ATOM   3029  N   GLU A 228       9.061   3.774  20.812  1.00 65.11      C2   N  
ATOM   3030  CA  GLU A 228      10.482   3.735  21.152  1.00 65.11      C2   C  
ATOM   3031  C   GLU A 228      11.315   4.418  20.052  1.00 65.11      C2   C  
ATOM   3032  O   GLU A 228      10.847   4.620  18.930  1.00 65.11      C2   O  
ATOM   3033  CB  GLU A 228      10.909   2.256  21.291  1.00 65.11      C2   C  
ATOM   3034  CG  GLU A 228      10.109   1.517  22.389  1.00 65.11      C2   C  
ATOM   3035  CD  GLU A 228      10.618   0.117  22.742  1.00 65.11      C2   C  
ATOM   3036  OE1 GLU A 228      10.098  -0.426  23.741  1.00 65.11      C2   O  
ATOM   3037  OE2 GLU A 228      11.512  -0.394  22.033  1.00 65.11      C2   O  
ATOM   3038  H   GLU A 228       8.679   2.957  20.346  1.00 65.11      C2   H  
ATOM   3039  HA  GLU A 228      10.650   4.251  22.099  1.00 65.11      C2   H  
ATOM   3040  HB2 GLU A 228      10.786   1.737  20.340  1.00 65.11      C2   H  
ATOM   3041  HB3 GLU A 228      11.974   2.209  21.528  1.00 65.11      C2   H  
ATOM   3042  HG2 GLU A 228      10.113   2.109  23.304  1.00 65.11      C2   H  
ATOM   3043  HG3 GLU A 228       9.065   1.421  22.089  1.00 65.11      C2   H  
ATOM   3044  N   VAL A 229      12.552   4.808  20.405  1.00 61.57      C2   N  
ATOM   3045  CA  VAL A 229      13.501   5.549  19.566  1.00 61.57      C2   C  
ATOM   3046  C   VAL A 229      13.811   4.877  18.213  1.00 61.57      C2   C  
ATOM   3047  O   VAL A 229      13.836   5.565  17.194  1.00 61.57      C2   O  
ATOM   3048  CB  VAL A 229      14.770   5.890  20.395  1.00 61.57      C2   C  
ATOM   3049  CG1 VAL A 229      15.541   4.659  20.911  1.00 61.57      C2   C  
ATOM   3050  CG2 VAL A 229      15.719   6.847  19.654  1.00 61.57      C2   C  
ATOM   3051  H   VAL A 229      12.850   4.609  21.349  1.00 61.57      C2   H  
ATOM   3052  HA  VAL A 229      13.013   6.493  19.322  1.00 61.57      C2   H  
ATOM   3053  HB  VAL A 229      14.424   6.435  21.276  1.00 61.57      C2   H  
ATOM   3054 HG11 VAL A 229      16.357   4.962  21.568  1.00 61.57      C2   H  
ATOM   3055 HG12 VAL A 229      14.900   3.988  21.484  1.00 61.57      C2   H  
ATOM   3056 HG13 VAL A 229      15.980   4.085  20.095  1.00 61.57      C2   H  
ATOM   3057 HG21 VAL A 229      16.495   7.225  20.319  1.00 61.57      C2   H  
ATOM   3058 HG22 VAL A 229      16.214   6.357  18.815  1.00 61.57      C2   H  
ATOM   3059 HG23 VAL A 229      15.174   7.704  19.262  1.00 61.57      C2   H  
ATOM   3060  N   TRP A 230      13.995   3.544  18.192  1.00 62.15      C2   N  
ATOM   3061  CA  TRP A 230      14.306   2.781  16.982  1.00 62.15      C2   C  
ATOM   3062  C   TRP A 230      13.071   2.571  16.086  1.00 62.15      C2   C  
ATOM   3063  O   TRP A 230      13.239   2.409  14.881  1.00 62.15      C2   O  
ATOM   3064  CB  TRP A 230      14.889   1.404  17.374  1.00 62.15      C2   C  
ATOM   3065  CG  TRP A 230      13.949   0.413  17.997  1.00 62.15      C2   C  
ATOM   3066  CD1 TRP A 230      13.685   0.305  19.318  1.00 62.15      C2   C  
ATOM   3067  CD2 TRP A 230      13.117  -0.592  17.336  1.00 62.15      C2   C  
ATOM   3068  CE2 TRP A 230      12.359  -1.273  18.334  1.00 62.15      C2   C  
ATOM   3069  CE3 TRP A 230      12.903  -0.981  15.991  1.00 62.15      C2   C  
ATOM   3070  NE1 TRP A 230      12.742  -0.679  19.517  1.00 62.15      C2   N  
ATOM   3071  CZ2 TRP A 230      11.441  -2.288  18.018  1.00 62.15      C2   C  
ATOM   3072  CZ3 TRP A 230      11.979  -1.994  15.661  1.00 62.15      C2   C  
ATOM   3073  CH2 TRP A 230      11.249  -2.648  16.672  1.00 62.15      C2   C  
ATOM   3074  H   TRP A 230      13.930   3.035  19.062  1.00 62.15      C2   H  
ATOM   3075  HA  TRP A 230      15.063   3.323  16.414  1.00 62.15      C2   H  
ATOM   3076  HB2 TRP A 230      15.323   0.930  16.492  1.00 62.15      C2   H  
ATOM   3077  HB3 TRP A 230      15.724   1.555  18.059  1.00 62.15      C2   H  
ATOM   3078  HD1 TRP A 230      14.126   0.923  20.086  1.00 62.15      C2   H  
ATOM   3079  HE1 TRP A 230      12.340  -0.858  20.436  1.00 62.15      C2   H  
ATOM   3080  HE3 TRP A 230      13.450  -0.485  15.202  1.00 62.15      C2   H  
ATOM   3081  HZ2 TRP A 230      10.886  -2.775  18.806  1.00 62.15      C2   H  
ATOM   3082  HZ3 TRP A 230      11.831  -2.269  14.627  1.00 62.15      C2   H  
ATOM   3083  HH2 TRP A 230      10.541  -3.421  16.414  1.00 62.15      C2   H  
ATOM   3084  N   GLU A 231      11.848   2.586  16.653  1.00 61.56      C2   N  
ATOM   3085  CA  GLU A 231      10.587   2.410  15.928  1.00 61.56      C2   C  
ATOM   3086  C   GLU A 231      10.254   3.673  15.122  1.00 61.56      C2   C  
ATOM   3087  O   GLU A 231       9.855   3.561  13.964  1.00 61.56      C2   O  
ATOM   3088  CB  GLU A 231       9.436   2.163  16.925  1.00 61.56      C2   C  
ATOM   3089  CG  GLU A 231       9.540   0.820  17.669  1.00 61.56      C2   C  
ATOM   3090  CD  GLU A 231       8.396   0.581  18.658  1.00 61.56      C2   C  
ATOM   3091  OE1 GLU A 231       7.827   1.580  19.147  1.00 61.56      C2   O  
ATOM   3092  OE2 GLU A 231       8.118  -0.608  18.920  1.00 61.56      C2   O  
ATOM   3093  H   GLU A 231      11.786   2.734  17.650  1.00 61.56      C2   H  
ATOM   3094  HA  GLU A 231      10.670   1.560  15.246  1.00 61.56      C2   H  
ATOM   3095  HB2 GLU A 231       9.383   2.982  17.642  1.00 61.56      C2   H  
ATOM   3096  HB3 GLU A 231       8.486   2.183  16.391  1.00 61.56      C2   H  
ATOM   3097  HG2 GLU A 231       9.562   0.001  16.950  1.00 61.56      C2   H  
ATOM   3098  HG3 GLU A 231      10.474   0.776  18.227  1.00 61.56      C2   H  
ATOM   3099  N   GLY A 232      10.470   4.861  15.714  1.00 59.51      C2   N  
ATOM   3100  CA  GLY A 232      10.296   6.161  15.073  1.00 59.51      C2   C  
ATOM   3101  C   GLY A 232      11.371   6.458  14.019  1.00 59.51      C2   C  
ATOM   3102  O   GLY A 232      11.058   7.067  12.996  1.00 59.51      C2   O  
ATOM   3103  H   GLY A 232      10.792   4.859  16.673  1.00 59.51      C2   H  
ATOM   3104  HA2 GLY A 232       9.306   6.221  14.619  1.00 59.51      C2   H  
ATOM   3105  HA3 GLY A 232      10.338   6.936  15.839  1.00 59.51      C2   H  
ATOM   3106  N   LEU A 233      12.614   5.993  14.239  1.00 61.27      C2   N  
ATOM   3107  CA  LEU A 233      13.720   6.106  13.286  1.00 61.27      C2   C  
ATOM   3108  C   LEU A 233      13.565   5.127  12.112  1.00 61.27      C2   C  
ATOM   3109  O   LEU A 233      13.916   5.490  10.994  1.00 61.27      C2   O  
ATOM   3110  CB  LEU A 233      15.065   5.819  13.992  1.00 61.27      C2   C  
ATOM   3111  CG  LEU A 233      15.608   6.990  14.840  1.00 61.27      C2   C  
ATOM   3112  CD1 LEU A 233      16.742   6.512  15.761  1.00 61.27      C2   C  
ATOM   3113  CD2 LEU A 233      16.101   8.161  13.970  1.00 61.27      C2   C  
ATOM   3114  H   LEU A 233      12.802   5.518  15.112  1.00 61.27      C2   H  
ATOM   3115  HA  LEU A 233      13.728   7.113  12.869  1.00 61.27      C2   H  
ATOM   3116  HB2 LEU A 233      14.950   4.933  14.618  1.00 61.27      C2   H  
ATOM   3117  HB3 LEU A 233      15.830   5.555  13.260  1.00 61.27      C2   H  
ATOM   3118  HG  LEU A 233      14.803   7.361  15.475  1.00 61.27      C2   H  
ATOM   3119 HD11 LEU A 233      17.082   7.316  16.414  1.00 61.27      C2   H  
ATOM   3120 HD12 LEU A 233      16.418   5.689  16.398  1.00 61.27      C2   H  
ATOM   3121 HD13 LEU A 233      17.600   6.164  15.184  1.00 61.27      C2   H  
ATOM   3122 HD21 LEU A 233      16.511   8.960  14.588  1.00 61.27      C2   H  
ATOM   3123 HD22 LEU A 233      16.884   7.842  13.281  1.00 61.27      C2   H  
ATOM   3124 HD23 LEU A 233      15.298   8.599  13.379  1.00 61.27      C2   H  
ATOM   3125  N   LEU A 234      13.011   3.922  12.329  1.00 60.05      C2   N  
ATOM   3126  CA  LEU A 234      12.752   2.941  11.272  1.00 60.05      C2   C  
ATOM   3127  C   LEU A 234      11.514   3.322  10.434  1.00 60.05      C2   C  
ATOM   3128  O   LEU A 234      11.460   2.961   9.260  1.00 60.05      C2   O  
ATOM   3129  CB  LEU A 234      12.578   1.549  11.920  1.00 60.05      C2   C  
ATOM   3130  CG  LEU A 234      12.431   0.349  10.955  1.00 60.05      C2   C  
ATOM   3131  CD1 LEU A 234      13.592   0.248   9.949  1.00 60.05      C2   C  
ATOM   3132  CD2 LEU A 234      12.314  -0.958  11.751  1.00 60.05      C2   C  
ATOM   3133  H   LEU A 234      12.762   3.665  13.275  1.00 60.05      C2   H  
ATOM   3134  HA  LEU A 234      13.620   2.920  10.614  1.00 60.05      C2   H  
ATOM   3135  HB2 LEU A 234      13.451   1.356  12.544  1.00 60.05      C2   H  
ATOM   3136  HB3 LEU A 234      11.725   1.571  12.600  1.00 60.05      C2   H  
ATOM   3137  HG  LEU A 234      11.504   0.465  10.394  1.00 60.05      C2   H  
ATOM   3138 HD11 LEU A 234      13.519  -0.664   9.357  1.00 60.05      C2   H  
ATOM   3139 HD12 LEU A 234      13.593   1.083   9.248  1.00 60.05      C2   H  
ATOM   3140 HD13 LEU A 234      14.557   0.234  10.457  1.00 60.05      C2   H  
ATOM   3141 HD21 LEU A 234      12.099  -1.802  11.095  1.00 60.05      C2   H  
ATOM   3142 HD22 LEU A 234      13.236  -1.179  12.290  1.00 60.05      C2   H  
ATOM   3143 HD23 LEU A 234      11.513  -0.902  12.486  1.00 60.05      C2   H  
ATOM   3144  N   THR A 235      10.574   4.114  10.988  1.00 57.30      C2   N  
ATOM   3145  CA  THR A 235       9.468   4.737  10.249  1.00 57.30      C2   C  
ATOM   3146  C   THR A 235      10.024   5.836   9.320  1.00 57.30      C2   C  
ATOM   3147  O   THR A 235       9.596   5.932   8.171  1.00 57.30      C2   O  
ATOM   3148  CB  THR A 235       8.446   5.358  11.240  1.00 57.30      C2   C  
ATOM   3149  CG2 THR A 235       7.225   6.002  10.558  1.00 57.30      C2   C  
ATOM   3150  OG1 THR A 235       7.923   4.355  12.084  1.00 57.30      C2   O  
ATOM   3151  H   THR A 235      10.684   4.369  11.960  1.00 57.30      C2   H  
ATOM   3152  HA  THR A 235       8.972   3.977   9.641  1.00 57.30      C2   H  
ATOM   3153  HB  THR A 235       8.928   6.104  11.871  1.00 57.30      C2   H  
ATOM   3154  HG1 THR A 235       8.604   4.073  12.682  1.00 57.30      C2   H  
ATOM   3155 HG21 THR A 235       6.510   6.372  11.294  1.00 57.30      C2   H  
ATOM   3156 HG22 THR A 235       7.504   6.851   9.935  1.00 57.30      C2   H  
ATOM   3157 HG23 THR A 235       6.707   5.281   9.925  1.00 57.30      C2   H  
ATOM   3158  N   PHE A 236      11.005   6.621   9.802  1.00 57.07      C2   N  
ATOM   3159  CA  PHE A 236      11.718   7.649   9.046  1.00 57.07      C2   C  
ATOM   3160  C   PHE A 236      12.588   7.052   7.921  1.00 57.07      C2   C  
ATOM   3161  O   PHE A 236      12.558   7.570   6.806  1.00 57.07      C2   O  
ATOM   3162  CB  PHE A 236      12.569   8.492  10.022  1.00 57.07      C2   C  
ATOM   3163  CG  PHE A 236      13.486   9.509   9.365  1.00 57.07      C2   C  
ATOM   3164  CD1 PHE A 236      12.939  10.620   8.692  1.00 57.07      C2   C  
ATOM   3165  CD2 PHE A 236      14.885   9.320   9.386  1.00 57.07      C2   C  
ATOM   3166  CE1 PHE A 236      13.785  11.533   8.034  1.00 57.07      C2   C  
ATOM   3167  CE2 PHE A 236      15.730  10.234   8.728  1.00 57.07      C2   C  
ATOM   3168  CZ  PHE A 236      15.180  11.339   8.050  1.00 57.07      C2   C  
ATOM   3169  H   PHE A 236      11.297   6.476  10.759  1.00 57.07      C2   H  
ATOM   3170  HA  PHE A 236      10.979   8.304   8.591  1.00 57.07      C2   H  
ATOM   3171  HB2 PHE A 236      11.909   9.029  10.703  1.00 57.07      C2   H  
ATOM   3172  HB3 PHE A 236      13.172   7.849  10.658  1.00 57.07      C2   H  
ATOM   3173  HD1 PHE A 236      11.869  10.762   8.669  1.00 57.07      C2   H  
ATOM   3174  HD2 PHE A 236      15.312   8.466   9.891  1.00 57.07      C2   H  
ATOM   3175  HE1 PHE A 236      13.364  12.381   7.514  1.00 57.07      C2   H  
ATOM   3176  HE2 PHE A 236      16.799  10.084   8.740  1.00 57.07      C2   H  
ATOM   3177  HZ  PHE A 236      15.828  12.039   7.543  1.00 57.07      C2   H  
ATOM   3178  N   PHE A 237      13.334   5.965   8.193  1.00 61.13      C2   N  
ATOM   3179  CA  PHE A 237      14.246   5.313   7.245  1.00 61.13      C2   C  
ATOM   3180  C   PHE A 237      13.535   4.430   6.195  1.00 61.13      C2   C  
ATOM   3181  O   PHE A 237      14.210   3.888   5.320  1.00 61.13      C2   O  
ATOM   3182  CB  PHE A 237      15.299   4.476   8.014  1.00 61.13      C2   C  
ATOM   3183  CG  PHE A 237      16.365   5.272   8.761  1.00 61.13      C2   C  
ATOM   3184  CD1 PHE A 237      16.719   4.912  10.079  1.00 61.13      C2   C  
ATOM   3185  CD2 PHE A 237      17.035   6.352   8.142  1.00 61.13      C2   C  
ATOM   3186  CE1 PHE A 237      17.695   5.645  10.783  1.00 61.13      C2   C  
ATOM   3187  CE2 PHE A 237      18.013   7.083   8.843  1.00 61.13      C2   C  
ATOM   3188  CZ  PHE A 237      18.339   6.734  10.167  1.00 61.13      C2   C  
ATOM   3189  H   PHE A 237      13.324   5.606   9.139  1.00 61.13      C2   H  
ATOM   3190  HA  PHE A 237      14.757   6.089   6.679  1.00 61.13      C2   H  
ATOM   3191  HB2 PHE A 237      14.792   3.802   8.707  1.00 61.13      C2   H  
ATOM   3192  HB3 PHE A 237      15.846   3.830   7.326  1.00 61.13      C2   H  
ATOM   3193  HD1 PHE A 237      16.232   4.079  10.564  1.00 61.13      C2   H  
ATOM   3194  HD2 PHE A 237      16.809   6.634   7.125  1.00 61.13      C2   H  
ATOM   3195  HE1 PHE A 237      17.947   5.372  11.797  1.00 61.13      C2   H  
ATOM   3196  HE2 PHE A 237      18.513   7.912   8.365  1.00 61.13      C2   H  
ATOM   3197  HZ  PHE A 237      19.087   7.296  10.706  1.00 61.13      C2   H  
ATOM   3198  N   PHE A 238      12.192   4.356   6.205  1.00 57.24      C2   N  
ATOM   3199  CA  PHE A 238      11.383   3.782   5.125  1.00 57.24      C2   C  
ATOM   3200  C   PHE A 238      11.081   4.806   4.007  1.00 57.24      C2   C  
ATOM   3201  O   PHE A 238      10.667   4.388   2.924  1.00 57.24      C2   O  
ATOM   3202  CB  PHE A 238      10.048   3.267   5.715  1.00 57.24      C2   C  
ATOM   3203  CG  PHE A 238      10.079   1.978   6.533  1.00 57.24      C2   C  
ATOM   3204  CD1 PHE A 238      11.233   1.164   6.631  1.00 57.24      C2   C  
ATOM   3205  CD2 PHE A 238       8.904   1.571   7.199  1.00 57.24      C2   C  
ATOM   3206  CE1 PHE A 238      11.201  -0.040   7.360  1.00 57.24      C2   C  
ATOM   3207  CE2 PHE A 238       8.874   0.371   7.934  1.00 57.24      C2   C  
ATOM   3208  CZ  PHE A 238      10.021  -0.438   8.013  1.00 57.24      C2   C  
ATOM   3209  H   PHE A 238      11.697   4.812   6.958  1.00 57.24      C2   H  
ATOM   3210  HA  PHE A 238      11.911   2.963   4.637  1.00 57.24      C2   H  
ATOM   3211  HB2 PHE A 238       9.596   4.047   6.327  1.00 57.24      C2   H  
ATOM   3212  HB3 PHE A 238       9.337   3.085   4.907  1.00 57.24      C2   H  
ATOM   3213  HD1 PHE A 238      12.162   1.448   6.163  1.00 57.24      C2   H  
ATOM   3214  HD2 PHE A 238       8.014   2.177   7.146  1.00 57.24      C2   H  
ATOM   3215  HE1 PHE A 238      12.085  -0.655   7.423  1.00 57.24      C2   H  
ATOM   3216  HE2 PHE A 238       7.966   0.064   8.431  1.00 57.24      C2   H  
ATOM   3217  HZ  PHE A 238       9.996  -1.359   8.578  1.00 57.24      C2   H  
ATOM   3218  N   PHE A 239      11.330   6.117   4.219  1.00 56.13      C2   N  
ATOM   3219  CA  PHE A 239      11.312   7.140   3.166  1.00 56.13      C2   C  
ATOM   3220  C   PHE A 239      12.499   6.974   2.182  1.00 56.13      C2   C  
ATOM   3221  O   PHE A 239      12.217   6.868   0.990  1.00 56.13      C2   O  
ATOM   3222  CB  PHE A 239      11.229   8.570   3.758  1.00 56.13      C2   C  
ATOM   3223  CG  PHE A 239      11.412   9.690   2.743  1.00 56.13      C2   C  
ATOM   3224  CD1 PHE A 239      10.475   9.850   1.702  1.00 56.13      C2   C  
ATOM   3225  CD2 PHE A 239      12.535  10.541   2.807  1.00 56.13      C2   C  
ATOM   3226  CE1 PHE A 239      10.655  10.854   0.732  1.00 56.13      C2   C  
ATOM   3227  CE2 PHE A 239      12.720  11.541   1.833  1.00 56.13      C2   C  
ATOM   3228  CZ  PHE A 239      11.780  11.699   0.796  1.00 56.13      C2   C  
ATOM   3229  H   PHE A 239      11.662   6.401   5.131  1.00 56.13      C2   H  
ATOM   3230  HA  PHE A 239      10.398   6.990   2.586  1.00 56.13      C2   H  
ATOM   3231  HB2 PHE A 239      10.246   8.713   4.204  1.00 56.13      C2   H  
ATOM   3232  HB3 PHE A 239      11.922   8.710   4.583  1.00 56.13      C2   H  
ATOM   3233  HD1 PHE A 239       9.629   9.184   1.639  1.00 56.13      C2   H  
ATOM   3234  HD2 PHE A 239      13.262  10.430   3.597  1.00 56.13      C2   H  
ATOM   3235  HE1 PHE A 239       9.937  10.970  -0.067  1.00 56.13      C2   H  
ATOM   3236  HE2 PHE A 239      13.583  12.189   1.882  1.00 56.13      C2   H  
ATOM   3237  HZ  PHE A 239      11.926  12.464   0.048  1.00 56.13      C2   H  
ATOM   3238  N   PRO A 240      13.787   6.899   2.609  1.00 60.84      C2   N  
ATOM   3239  CA  PRO A 240      14.933   6.502   1.767  1.00 60.84      C2   C  
ATOM   3240  C   PRO A 240      14.745   5.254   0.885  1.00 60.84      C2   C  
ATOM   3241  O   PRO A 240      15.219   5.257  -0.247  1.00 60.84      C2   O  
ATOM   3242  CB  PRO A 240      16.097   6.284   2.741  1.00 60.84      C2   C  
ATOM   3243  CG  PRO A 240      15.794   7.213   3.895  1.00 60.84      C2   C  
ATOM   3244  CD  PRO A 240      14.270   7.295   3.933  1.00 60.84      C2   C  
ATOM   3245  HA  PRO A 240      15.160   7.353   1.122  1.00 60.84      C2   H  
ATOM   3246  HB2 PRO A 240      16.112   5.257   3.111  1.00 60.84      C2   H  
ATOM   3247  HB3 PRO A 240      17.068   6.486   2.286  1.00 60.84      C2   H  
ATOM   3248  HG2 PRO A 240      16.225   6.873   4.837  1.00 60.84      C2   H  
ATOM   3249  HG3 PRO A 240      16.206   8.200   3.680  1.00 60.84      C2   H  
ATOM   3250  HD2 PRO A 240      13.869   6.620   4.677  1.00 60.84      C2   H  
ATOM   3251  HD3 PRO A 240      13.979   8.308   4.196  1.00 60.84      C2   H  
ATOM   3252  N   ILE A 241      14.033   4.219   1.368  1.00 61.05      C2   N  
ATOM   3253  CA  ILE A 241      13.718   2.995   0.617  1.00 61.05      C2   C  
ATOM   3254  C   ILE A 241      12.741   3.286  -0.542  1.00 61.05      C2   C  
ATOM   3255  O   ILE A 241      12.887   2.696  -1.612  1.00 61.05      C2   O  
ATOM   3256  CB  ILE A 241      13.155   1.911   1.588  1.00 61.05      C2   C  
ATOM   3257  CG1 ILE A 241      14.214   1.529   2.651  1.00 61.05      C2   C  
ATOM   3258  CG2 ILE A 241      12.641   0.646   0.858  1.00 61.05      C2   C  
ATOM   3259  CD1 ILE A 241      13.723   0.537   3.716  1.00 61.05      C2   C  
ATOM   3260  H   ILE A 241      13.677   4.284   2.311  1.00 61.05      C2   H  
ATOM   3261  HA  ILE A 241      14.643   2.618   0.178  1.00 61.05      C2   H  
ATOM   3262  HB  ILE A 241      12.302   2.342   2.112  1.00 61.05      C2   H  
ATOM   3263 HG12 ILE A 241      15.101   1.121   2.165  1.00 61.05      C2   H  
ATOM   3264 HG13 ILE A 241      14.549   2.425   3.170  1.00 61.05      C2   H  
ATOM   3265 HG21 ILE A 241      12.256  -0.098   1.555  1.00 61.05      C2   H  
ATOM   3266 HG22 ILE A 241      11.813   0.864   0.184  1.00 61.05      C2   H  
ATOM   3267 HG23 ILE A 241      13.433   0.176   0.275  1.00 61.05      C2   H  
ATOM   3268 HD11 ILE A 241      14.410   0.506   4.562  1.00 61.05      C2   H  
ATOM   3269 HD12 ILE A 241      12.740   0.817   4.090  1.00 61.05      C2   H  
ATOM   3270 HD13 ILE A 241      13.652  -0.475   3.319  1.00 61.05      C2   H  
ATOM   3271  N   CYS A 242      11.785   4.211  -0.350  1.00 62.46      C2   N  
ATOM   3272  CA  CYS A 242      10.819   4.647  -1.360  1.00 62.46      C2   C  
ATOM   3273  C   CYS A 242      11.481   5.530  -2.441  1.00 62.46      C2   C  
ATOM   3274  O   CYS A 242      11.090   5.447  -3.603  1.00 62.46      C2   O  
ATOM   3275  CB  CYS A 242       9.696   5.432  -0.642  1.00 62.46      C2   C  
ATOM   3276  SG  CYS A 242       8.235   5.634  -1.701  1.00 62.46      C2   S  
ATOM   3277  H   CYS A 242      11.746   4.670   0.549  1.00 62.46      C2   H  
ATOM   3278  HA  CYS A 242      10.393   3.759  -1.832  1.00 62.46      C2   H  
ATOM   3279  HB2 CYS A 242       9.377   4.904   0.258  1.00 62.46      C2   H  
ATOM   3280  HB3 CYS A 242      10.034   6.418  -0.323  1.00 62.46      C2   H  
ATOM   3281  HG  CYS A 242       8.862   6.288  -2.685  1.00 62.46      C2   H  
ATOM   3282  N   VAL A 243      12.497   6.334  -2.073  1.00 62.57      C2   N  
ATOM   3283  CA  VAL A 243      13.263   7.209  -2.970  1.00 62.57      C2   C  
ATOM   3284  C   VAL A 243      14.288   6.399  -3.792  1.00 62.57      C2   C  
ATOM   3285  O   VAL A 243      14.469   6.683  -4.976  1.00 62.57      C2   O  
ATOM   3286  CB  VAL A 243      13.975   8.300  -2.119  1.00 62.57      C2   C  
ATOM   3287  CG1 VAL A 243      14.975   9.171  -2.910  1.00 62.57      C2   C  
ATOM   3288  CG2 VAL A 243      12.954   9.227  -1.436  1.00 62.57      C2   C  
ATOM   3289  H   VAL A 243      12.753   6.347  -1.095  1.00 62.57      C2   H  
ATOM   3290  HA  VAL A 243      12.577   7.696  -3.666  1.00 62.57      C2   H  
ATOM   3291  HB  VAL A 243      14.541   7.802  -1.329  1.00 62.57      C2   H  
ATOM   3292 HG11 VAL A 243      15.378   9.969  -2.286  1.00 62.57      C2   H  
ATOM   3293 HG12 VAL A 243      15.829   8.597  -3.269  1.00 62.57      C2   H  
ATOM   3294 HG13 VAL A 243      14.496   9.637  -3.772  1.00 62.57      C2   H  
ATOM   3295 HG21 VAL A 243      13.454   9.932  -0.772  1.00 62.57      C2   H  
ATOM   3296 HG22 VAL A 243      12.392   9.805  -2.170  1.00 62.57      C2   H  
ATOM   3297 HG23 VAL A 243      12.232   8.679  -0.834  1.00 62.57      C2   H  
ATOM   3298  N   VAL A 244      14.934   5.385  -3.187  1.00 64.23      C2   N  
ATOM   3299  CA  VAL A 244      15.859   4.465  -3.856  1.00 64.23      C2   C  
ATOM   3300  C   VAL A 244      15.097   3.519  -4.802  1.00 64.23      C2   C  
ATOM   3301  O   VAL A 244      15.591   3.262  -5.898  1.00 64.23      C2   O  
ATOM   3302  CB  VAL A 244      16.691   3.694  -2.790  1.00 64.23      C2   C  
ATOM   3303  CG1 VAL A 244      17.441   2.456  -3.327  1.00 64.23      C2   C  
ATOM   3304  CG2 VAL A 244      17.713   4.633  -2.122  1.00 64.23      C2   C  
ATOM   3305  H   VAL A 244      14.763   5.229  -2.202  1.00 64.23      C2   H  
ATOM   3306  HA  VAL A 244      16.547   5.050  -4.471  1.00 64.23      C2   H  
ATOM   3307  HB  VAL A 244      16.006   3.337  -2.019  1.00 64.23      C2   H  
ATOM   3308 HG11 VAL A 244      18.072   2.016  -2.554  1.00 64.23      C2   H  
ATOM   3309 HG12 VAL A 244      16.759   1.671  -3.655  1.00 64.23      C2   H  
ATOM   3310 HG13 VAL A 244      18.084   2.716  -4.169  1.00 64.23      C2   H  
ATOM   3311 HG21 VAL A 244      18.196   4.148  -1.273  1.00 64.23      C2   H  
ATOM   3312 HG22 VAL A 244      18.493   4.927  -2.824  1.00 64.23      C2   H  
ATOM   3313 HG23 VAL A 244      17.254   5.551  -1.754  1.00 64.23      C2   H  
ATOM   3314  N   PHE A 245      13.887   3.057  -4.429  1.00 67.26      C2   N  
ATOM   3315  CA  PHE A 245      13.009   2.278  -5.308  1.00 67.26      C2   C  
ATOM   3316  C   PHE A 245      12.505   3.121  -6.493  1.00 67.26      C2   C  
ATOM   3317  O   PHE A 245      12.401   2.590  -7.595  1.00 67.26      C2   O  
ATOM   3318  CB  PHE A 245      11.804   1.711  -4.522  1.00 67.26      C2   C  
ATOM   3319  CG  PHE A 245      10.868   0.870  -5.380  1.00 67.26      C2   C  
ATOM   3320  CD1 PHE A 245       9.664   1.420  -5.874  1.00 67.26      C2   C  
ATOM   3321  CD2 PHE A 245      11.248  -0.432  -5.768  1.00 67.26      C2   C  
ATOM   3322  CE1 PHE A 245       8.869   0.686  -6.775  1.00 67.26      C2   C  
ATOM   3323  CE2 PHE A 245      10.446  -1.168  -6.663  1.00 67.26      C2   C  
ATOM   3324  CZ  PHE A 245       9.260  -0.606  -7.172  1.00 67.26      C2   C  
ATOM   3325  H   PHE A 245      13.540   3.287  -3.508  1.00 67.26      C2   H  
ATOM   3326  HA  PHE A 245      13.587   1.441  -5.705  1.00 67.26      C2   H  
ATOM   3327  HB2 PHE A 245      12.162   1.086  -3.703  1.00 67.26      C2   H  
ATOM   3328  HB3 PHE A 245      11.239   2.521  -4.057  1.00 67.26      C2   H  
ATOM   3329  HD1 PHE A 245       9.371   2.423  -5.598  1.00 67.26      C2   H  
ATOM   3330  HD2 PHE A 245      12.172  -0.858  -5.405  1.00 67.26      C2   H  
ATOM   3331  HE1 PHE A 245       7.969   1.121  -7.180  1.00 67.26      C2   H  
ATOM   3332  HE2 PHE A 245      10.747  -2.159  -6.968  1.00 67.26      C2   H  
ATOM   3333  HZ  PHE A 245       8.650  -1.166  -7.866  1.00 67.26      C2   H  
ATOM   3334  N   ALA A 246      12.229   4.419  -6.280  1.00 66.53      C2   N  
ATOM   3335  CA  ALA A 246      11.780   5.355  -7.309  1.00 66.53      C2   C  
ATOM   3336  C   ALA A 246      12.874   5.668  -8.343  1.00 66.53      C2   C  
ATOM   3337  O   ALA A 246      12.555   5.852  -9.515  1.00 66.53      C2   O  
ATOM   3338  CB  ALA A 246      11.332   6.657  -6.630  1.00 66.53      C2   C  
ATOM   3339  H   ALA A 246      12.325   4.781  -5.341  1.00 66.53      C2   H  
ATOM   3340  HA  ALA A 246      10.930   4.913  -7.831  1.00 66.53      C2   H  
ATOM   3341  HB1 ALA A 246      11.008   7.389  -7.365  1.00 66.53      C2   H  
ATOM   3342  HB2 ALA A 246      10.488   6.483  -5.963  1.00 66.53      C2   H  
ATOM   3343  HB3 ALA A 246      12.130   7.114  -6.048  1.00 66.53      C2   H  
ATOM   3344  N   TRP A 247      14.153   5.672  -7.929  1.00 72.48      C2   N  
ATOM   3345  CA  TRP A 247      15.311   5.844  -8.804  1.00 72.48      C2   C  
ATOM   3346  C   TRP A 247      15.584   4.557  -9.604  1.00 72.48      C2   C  
ATOM   3347  O   TRP A 247      15.763   4.634 -10.818  1.00 72.48      C2   O  
ATOM   3348  CB  TRP A 247      16.540   6.193  -7.938  1.00 72.48      C2   C  
ATOM   3349  CG  TRP A 247      17.785   6.567  -8.692  1.00 72.48      C2   C  
ATOM   3350  CD1 TRP A 247      18.136   7.825  -9.042  1.00 72.48      C2   C  
ATOM   3351  CD2 TRP A 247      18.854   5.702  -9.190  1.00 72.48      C2   C  
ATOM   3352  CE2 TRP A 247      19.825   6.516  -9.850  1.00 72.48      C2   C  
ATOM   3353  CE3 TRP A 247      19.109   4.311  -9.152  1.00 72.48      C2   C  
ATOM   3354  NE1 TRP A 247      19.337   7.800  -9.721  1.00 72.48      C2   N  
ATOM   3355  CZ2 TRP A 247      20.979   5.978 -10.447  1.00 72.48      C2   C  
ATOM   3356  CZ3 TRP A 247      20.263   3.758  -9.743  1.00 72.48      C2   C  
ATOM   3357  CH2 TRP A 247      21.197   4.589 -10.392  1.00 72.48      C2   C  
ATOM   3358  H   TRP A 247      14.333   5.525  -6.945  1.00 72.48      C2   H  
ATOM   3359  HA  TRP A 247      15.116   6.665  -9.497  1.00 72.48      C2   H  
ATOM   3360  HB2 TRP A 247      16.283   7.042  -7.302  1.00 72.48      C2   H  
ATOM   3361  HB3 TRP A 247      16.781   5.380  -7.253  1.00 72.48      C2   H  
ATOM   3362  HD1 TRP A 247      17.553   8.706  -8.816  1.00 72.48      C2   H  
ATOM   3363  HE1 TRP A 247      19.788   8.640 -10.053  1.00 72.48      C2   H  
ATOM   3364  HE3 TRP A 247      18.405   3.661  -8.659  1.00 72.48      C2   H  
ATOM   3365  HZ2 TRP A 247      21.694   6.624 -10.935  1.00 72.48      C2   H  
ATOM   3366  HZ3 TRP A 247      20.431   2.693  -9.693  1.00 72.48      C2   H  
ATOM   3367  HH2 TRP A 247      22.082   4.163 -10.842  1.00 72.48      C2   H  
ATOM   3368  N   VAL A 248      15.578   3.384  -8.942  1.00 72.13      C2   N  
ATOM   3369  CA  VAL A 248      15.752   2.058  -9.552  1.00 72.13      C2   C  
ATOM   3370  C   VAL A 248      14.609   1.716 -10.531  1.00 72.13      C2   C  
ATOM   3371  O   VAL A 248      14.857   1.028 -11.521  1.00 72.13      C2   O  
ATOM   3372  CB  VAL A 248      15.912   0.990  -8.427  1.00 72.13      C2   C  
ATOM   3373  CG1 VAL A 248      15.795  -0.474  -8.903  1.00 72.13      C2   C  
ATOM   3374  CG2 VAL A 248      17.255   1.155  -7.690  1.00 72.13      C2   C  
ATOM   3375  H   VAL A 248      15.423   3.407  -7.942  1.00 72.13      C2   H  
ATOM   3376  HA  VAL A 248      16.672   2.080 -10.139  1.00 72.13      C2   H  
ATOM   3377  HB  VAL A 248      15.114   1.146  -7.700  1.00 72.13      C2   H  
ATOM   3378 HG11 VAL A 248      16.005  -1.169  -8.090  1.00 72.13      C2   H  
ATOM   3379 HG12 VAL A 248      14.792  -0.710  -9.259  1.00 72.13      C2   H  
ATOM   3380 HG13 VAL A 248      16.498  -0.687  -9.709  1.00 72.13      C2   H  
ATOM   3381 HG21 VAL A 248      17.328   0.466  -6.848  1.00 72.13      C2   H  
ATOM   3382 HG22 VAL A 248      18.096   0.955  -8.356  1.00 72.13      C2   H  
ATOM   3383 HG23 VAL A 248      17.388   2.159  -7.293  1.00 72.13      C2   H  
ATOM   3384  N   ALA A 249      13.388   2.227 -10.289  1.00 71.84      C2   N  
ATOM   3385  CA  ALA A 249      12.214   2.057 -11.142  1.00 71.84      C2   C  
ATOM   3386  C   ALA A 249      12.407   2.686 -12.528  1.00 71.84      C2   C  
ATOM   3387  O   ALA A 249      12.148   2.027 -13.531  1.00 71.84      C2   O  
ATOM   3388  CB  ALA A 249      10.968   2.650 -10.464  1.00 71.84      C2   C  
ATOM   3389  H   ALA A 249      13.258   2.762  -9.439  1.00 71.84      C2   H  
ATOM   3390  HA  ALA A 249      12.056   0.989 -11.257  1.00 71.84      C2   H  
ATOM   3391  HB1 ALA A 249      10.091   2.564 -11.108  1.00 71.84      C2   H  
ATOM   3392  HB2 ALA A 249      10.733   2.122  -9.540  1.00 71.84      C2   H  
ATOM   3393  HB3 ALA A 249      11.097   3.706 -10.225  1.00 71.84      C2   H  
ATOM   3394  N   ASP A 250      12.919   3.924 -12.588  1.00 69.09      C2   N  
ATOM   3395  CA  ASP A 250      13.167   4.666 -13.829  1.00 69.09      C2   C  
ATOM   3396  C   ASP A 250      14.334   4.102 -14.656  1.00 69.09      C2   C  
ATOM   3397  O   ASP A 250      14.325   4.241 -15.879  1.00 69.09      C2   O  
ATOM   3398  CB  ASP A 250      13.475   6.145 -13.498  1.00 69.09      C2   C  
ATOM   3399  CG  ASP A 250      12.366   6.857 -12.722  1.00 69.09      C2   C  
ATOM   3400  OD1 ASP A 250      11.182   6.581 -13.012  1.00 69.09      C2   O  
ATOM   3401  OD2 ASP A 250      12.717   7.709 -11.878  1.00 69.09      C2   O  
ATOM   3402  H   ASP A 250      13.116   4.402 -11.719  1.00 69.09      C2   H  
ATOM   3403  HA  ASP A 250      12.271   4.619 -14.450  1.00 69.09      C2   H  
ATOM   3404  HB2 ASP A 250      14.399   6.213 -12.919  1.00 69.09      C2   H  
ATOM   3405  HB3 ASP A 250      13.643   6.709 -14.417  1.00 69.09      C2   H  
ATOM   3406  N   ARG A 251      15.321   3.467 -14.001  1.00 74.73      C2   N  
ATOM   3407  CA  ARG A 251      16.527   2.942 -14.639  1.00 74.73      C2   C  
ATOM   3408  C   ARG A 251      16.350   1.491 -15.127  1.00 74.73      C2   C  
ATOM   3409  O   ARG A 251      16.893   1.164 -16.182  1.00 74.73      C2   O  
ATOM   3410  CB  ARG A 251      17.686   2.967 -13.613  1.00 74.73      C2   C  
ATOM   3411  CG  ARG A 251      18.112   4.372 -13.146  1.00 74.73      C2   C  
ATOM   3412  CD  ARG A 251      18.767   5.225 -14.241  1.00 74.73      C2   C  
ATOM   3413  NE  ARG A 251      19.302   6.479 -13.691  1.00 74.73      C2   N  
ATOM   3414  CZ  ARG A 251      18.593   7.590 -13.423  1.00 74.73      C2   C  
ATOM   3415  NH1 ARG A 251      17.264   7.636 -13.600  1.00 74.73      C2   N  
ATOM   3416  NH2 ARG A 251      19.229   8.676 -12.967  1.00 74.73      C2   N  
ATOM   3417  H   ARG A 251      15.250   3.390 -12.996  1.00 74.73      C2   H  
ATOM   3418  HA  ARG A 251      16.794   3.556 -15.500  1.00 74.73      C2   H  
ATOM   3419  HB2 ARG A 251      17.407   2.381 -12.736  1.00 74.73      C2   H  
ATOM   3420  HB3 ARG A 251      18.565   2.479 -14.037  1.00 74.73      C2   H  
ATOM   3421  HG2 ARG A 251      17.252   4.911 -12.757  1.00 74.73      C2   H  
ATOM   3422  HG3 ARG A 251      18.803   4.269 -12.310  1.00 74.73      C2   H  
ATOM   3423  HD2 ARG A 251      19.595   4.676 -14.691  1.00 74.73      C2   H  
ATOM   3424  HD3 ARG A 251      18.065   5.450 -15.044  1.00 74.73      C2   H  
ATOM   3425  HE  ARG A 251      20.293   6.482 -13.495  1.00 74.73      C2   H  
ATOM   3426 HH11 ARG A 251      16.771   6.821 -13.932  1.00 74.73      C2   H  
ATOM   3427 HH12 ARG A 251      16.742   8.473 -13.381  1.00 74.73      C2   H  
ATOM   3428 HH21 ARG A 251      20.231   8.668 -12.840  1.00 74.73      C2   H  
ATOM   3429 HH22 ARG A 251      18.712   9.519 -12.759  1.00 74.73      C2   H  
ATOM   3430  N   ARG A 252      15.638   0.625 -14.378  1.00 76.59      C2   N  
ATOM   3431  CA  ARG A 252      15.567  -0.823 -14.623  1.00 76.59      C2   C  
ATOM   3432  C   ARG A 252      14.148  -1.344 -14.899  1.00 76.59      C2   C  
ATOM   3433  O   ARG A 252      14.006  -2.204 -15.765  1.00 76.59      C2   O  
ATOM   3434  CB  ARG A 252      16.204  -1.616 -13.450  1.00 76.59      C2   C  
ATOM   3435  CG  ARG A 252      17.728  -1.824 -13.537  1.00 76.59      C2   C  
ATOM   3436  CD  ARG A 252      18.574  -0.611 -13.134  1.00 76.59      C2   C  
ATOM   3437  NE  ARG A 252      20.009  -0.920 -13.195  1.00 76.59      C2   N  
ATOM   3438  CZ  ARG A 252      21.006  -0.113 -12.791  1.00 76.59      C2   C  
ATOM   3439  NH1 ARG A 252      20.755   1.087 -12.248  1.00 76.59      C2   N  
ATOM   3440  NH2 ARG A 252      22.274  -0.517 -12.937  1.00 76.59      C2   N  
ATOM   3441  H   ARG A 252      15.214   0.967 -13.525  1.00 76.59      C2   H  
ATOM   3442  HA  ARG A 252      16.131  -1.074 -15.523  1.00 76.59      C2   H  
ATOM   3443  HB2 ARG A 252      15.936  -1.174 -12.490  1.00 76.59      C2   H  
ATOM   3444  HB3 ARG A 252      15.769  -2.617 -13.426  1.00 76.59      C2   H  
ATOM   3445  HG2 ARG A 252      17.992  -2.652 -12.876  1.00 76.59      C2   H  
ATOM   3446  HG3 ARG A 252      17.998  -2.152 -14.541  1.00 76.59      C2   H  
ATOM   3447  HD2 ARG A 252      18.392   0.216 -13.812  1.00 76.59      C2   H  
ATOM   3448  HD3 ARG A 252      18.312  -0.282 -12.128  1.00 76.59      C2   H  
ATOM   3449  HE  ARG A 252      20.249  -1.811 -13.608  1.00 76.59      C2   H  
ATOM   3450 HH11 ARG A 252      19.801   1.394 -12.127  1.00 76.59      C2   H  
ATOM   3451 HH12 ARG A 252      21.512   1.684 -11.948  1.00 76.59      C2   H  
ATOM   3452 HH21 ARG A 252      22.479  -1.418 -13.344  1.00 76.59      C2   H  
ATOM   3453 HH22 ARG A 252      23.038   0.072 -12.639  1.00 76.59      C2   H  
ATOM   3454  N   LEU A 253      13.109  -0.899 -14.170  1.00 77.42      C2   N  
ATOM   3455  CA  LEU A 253      11.767  -1.500 -14.266  1.00 77.42      C2   C  
ATOM   3456  C   LEU A 253      10.956  -0.892 -15.427  1.00 77.42      C2   C  
ATOM   3457  O   LEU A 253      10.203  -1.616 -16.078  1.00 77.42      C2   O  
ATOM   3458  CB  LEU A 253      10.973  -1.269 -12.956  1.00 77.42      C2   C  
ATOM   3459  CG  LEU A 253      11.348  -2.183 -11.762  1.00 77.42      C2   C  
ATOM   3460  CD1 LEU A 253      12.807  -2.057 -11.289  1.00 77.42      C2   C  
ATOM   3461  CD2 LEU A 253      10.393  -1.940 -10.583  1.00 77.42      C2   C  
ATOM   3462  H   LEU A 253      13.261  -0.186 -13.471  1.00 77.42      C2   H  
ATOM   3463  HA  LEU A 253      11.845  -2.575 -14.436  1.00 77.42      C2   H  
ATOM   3464  HB2 LEU A 253      11.016  -0.222 -12.672  1.00 77.42      C2   H  
ATOM   3465  HB3 LEU A 253       9.915  -1.451 -13.158  1.00 77.42      C2   H  
ATOM   3466  HG  LEU A 253      11.204  -3.216 -12.082  1.00 77.42      C2   H  
ATOM   3467 HD11 LEU A 253      12.981  -2.654 -10.394  1.00 77.42      C2   H  
ATOM   3468 HD12 LEU A 253      13.507  -2.417 -12.042  1.00 77.42      C2   H  
ATOM   3469 HD13 LEU A 253      13.066  -1.027 -11.050  1.00 77.42      C2   H  
ATOM   3470 HD21 LEU A 253      10.623  -2.598  -9.744  1.00 77.42      C2   H  
ATOM   3471 HD22 LEU A 253      10.458  -0.912 -10.225  1.00 77.42      C2   H  
ATOM   3472 HD23 LEU A 253       9.358  -2.131 -10.868  1.00 77.42      C2   H  
ATOM   3473  N   LEU A 254      11.108   0.418 -15.681  1.00 73.27      C2   N  
ATOM   3474  CA  LEU A 254      10.403   1.162 -16.723  1.00 73.27      C2   C  
ATOM   3475  C   LEU A 254      11.256   1.309 -17.991  1.00 73.27      C2   C  
ATOM   3476  O   LEU A 254      10.699   1.270 -19.087  1.00 73.27      C2   O  
ATOM   3477  CB  LEU A 254      10.119   2.593 -16.211  1.00 73.27      C2   C  
ATOM   3478  CG  LEU A 254       9.185   2.684 -14.986  1.00 73.27      C2   C  
ATOM   3479  CD1 LEU A 254       9.003   4.144 -14.567  1.00 73.27      C2   C  
ATOM   3480  CD2 LEU A 254       7.815   2.054 -15.244  1.00 73.27      C2   C  
ATOM   3481  H   LEU A 254      11.716   0.948 -15.070  1.00 73.27      C2   H  
ATOM   3482  HA  LEU A 254       9.470   0.668 -16.997  1.00 73.27      C2   H  
ATOM   3483  HB2 LEU A 254      11.060   3.089 -15.968  1.00 73.27      C2   H  
ATOM   3484  HB3 LEU A 254       9.679   3.181 -17.020  1.00 73.27      C2   H  
ATOM   3485  HG  LEU A 254       9.633   2.153 -14.146  1.00 73.27      C2   H  
ATOM   3486 HD11 LEU A 254       8.274   4.214 -13.762  1.00 73.27      C2   H  
ATOM   3487 HD12 LEU A 254       9.938   4.575 -14.214  1.00 73.27      C2   H  
ATOM   3488 HD13 LEU A 254       8.638   4.758 -15.392  1.00 73.27      C2   H  
ATOM   3489 HD21 LEU A 254       7.137   2.215 -14.406  1.00 73.27      C2   H  
ATOM   3490 HD22 LEU A 254       7.362   2.502 -16.125  1.00 73.27      C2   H  
ATOM   3491 HD23 LEU A 254       7.887   0.977 -15.397  1.00 73.27      C2   H  
ATOM   3492  N   PHE A 255      12.579   1.517 -17.839  1.00 70.60      C2   N  
ATOM   3493  CA  PHE A 255      13.554   1.803 -18.900  1.00 70.60      C2   C  
ATOM   3494  C   PHE A 255      13.257   3.161 -19.572  1.00 70.60      C2   C  
ATOM   3495  O   PHE A 255      13.164   3.228 -20.798  1.00 70.60      C2   O  
ATOM   3496  CB  PHE A 255      13.652   0.652 -19.935  1.00 70.60      C2   C  
ATOM   3497  CG  PHE A 255      14.052  -0.708 -19.395  1.00 70.60      C2   C  
ATOM   3498  CD1 PHE A 255      15.398  -0.971 -19.064  1.00 70.60      C2   C  
ATOM   3499  CD2 PHE A 255      13.088  -1.730 -19.272  1.00 70.60      C2   C  
ATOM   3500  CE1 PHE A 255      15.781  -2.257 -18.635  1.00 70.60      C2   C  
ATOM   3501  CE2 PHE A 255      13.472  -3.016 -18.845  1.00 70.60      C2   C  
ATOM   3502  CZ  PHE A 255      14.820  -3.282 -18.537  1.00 70.60      C2   C  
ATOM   3503  H   PHE A 255      12.937   1.514 -16.895  1.00 70.60      C2   H  
ATOM   3504  HA  PHE A 255      14.524   1.904 -18.411  1.00 70.60      C2   H  
ATOM   3505  HB2 PHE A 255      12.719   0.547 -20.490  1.00 70.60      C2   H  
ATOM   3506  HB3 PHE A 255      14.396   0.913 -20.689  1.00 70.60      C2   H  
ATOM   3507  HD1 PHE A 255      16.141  -0.192 -19.151  1.00 70.60      C2   H  
ATOM   3508  HD2 PHE A 255      12.054  -1.536 -19.517  1.00 70.60      C2   H  
ATOM   3509  HE1 PHE A 255      16.812  -2.458 -18.386  1.00 70.60      C2   H  
ATOM   3510  HE2 PHE A 255      12.733  -3.799 -18.756  1.00 70.60      C2   H  
ATOM   3511  HZ  PHE A 255      15.114  -4.268 -18.208  1.00 70.60      C2   H  
ATOM   3512  N   TYR A 256      13.040   4.223 -18.770  1.00 61.91      C2   N  
ATOM   3513  CA  TYR A 256      12.509   5.530 -19.189  1.00 61.91      C2   C  
ATOM   3514  C   TYR A 256      13.296   6.253 -20.306  1.00 61.91      C2   C  
ATOM   3515  O   TYR A 256      12.701   7.043 -21.035  1.00 61.91      C2   O  
ATOM   3516  CB  TYR A 256      12.322   6.439 -17.952  1.00 61.91      C2   C  
ATOM   3517  CG  TYR A 256      11.629   7.763 -18.248  1.00 61.91      C2   C  
ATOM   3518  CD1 TYR A 256      10.224   7.825 -18.362  1.00 61.91      C2   C  
ATOM   3519  CD2 TYR A 256      12.396   8.928 -18.466  1.00 61.91      C2   C  
ATOM   3520  CE1 TYR A 256       9.592   9.042 -18.693  1.00 61.91      C2   C  
ATOM   3521  CE2 TYR A 256      11.765  10.139 -18.810  1.00 61.91      C2   C  
ATOM   3522  CZ  TYR A 256      10.362  10.201 -18.917  1.00 61.91      C2   C  
ATOM   3523  OH  TYR A 256       9.757  11.384 -19.231  1.00 61.91      C2   O  
ATOM   3524  H   TYR A 256      13.159   4.085 -17.775  1.00 61.91      C2   H  
ATOM   3525  HA  TYR A 256      11.517   5.328 -19.595  1.00 61.91      C2   H  
ATOM   3526  HB2 TYR A 256      11.732   5.914 -17.199  1.00 61.91      C2   H  
ATOM   3527  HB3 TYR A 256      13.288   6.637 -17.484  1.00 61.91      C2   H  
ATOM   3528  HD1 TYR A 256       9.627   6.939 -18.205  1.00 61.91      C2   H  
ATOM   3529  HD2 TYR A 256      13.473   8.891 -18.393  1.00 61.91      C2   H  
ATOM   3530  HE1 TYR A 256       8.515   9.079 -18.775  1.00 61.91      C2   H  
ATOM   3531  HE2 TYR A 256      12.365  11.018 -18.986  1.00 61.91      C2   H  
ATOM   3532  HH  TYR A 256       8.814  11.333 -19.209  1.00 61.91      C2   H  
ATOM   3533  N   LYS A 257      14.594   5.961 -20.500  1.00 63.51      C2   N  
ATOM   3534  CA  LYS A 257      15.392   6.475 -21.622  1.00 63.51      C2   C  
ATOM   3535  C   LYS A 257      14.940   5.943 -22.998  1.00 63.51      C2   C  
ATOM   3536  O   LYS A 257      15.285   6.542 -24.016  1.00 63.51      C2   O  
ATOM   3537  CB  LYS A 257      16.875   6.092 -21.413  1.00 63.51      C2   C  
ATOM   3538  CG  LYS A 257      17.640   7.076 -20.513  1.00 63.51      C2   C  
ATOM   3539  CD  LYS A 257      19.122   6.703 -20.303  1.00 63.51      C2   C  
ATOM   3540  CE  LYS A 257      19.998   6.728 -21.572  1.00 63.51      C2   C  
ATOM   3541  NZ  LYS A 257      20.113   8.080 -22.148  1.00 63.51      C2   N  
ATOM   3542  H   LYS A 257      15.032   5.296 -19.880  1.00 63.51      C2   H  
ATOM   3543  HA  LYS A 257      15.299   7.563 -21.652  1.00 63.51      C2   H  
ATOM   3544  HB2 LYS A 257      16.952   5.078 -21.017  1.00 63.51      C2   H  
ATOM   3545  HB3 LYS A 257      17.383   6.066 -22.377  1.00 63.51      C2   H  
ATOM   3546  HG2 LYS A 257      17.569   8.083 -20.924  1.00 63.51      C2   H  
ATOM   3547  HG3 LYS A 257      17.149   7.116 -19.539  1.00 63.51      C2   H  
ATOM   3548  HD2 LYS A 257      19.553   7.375 -19.559  1.00 63.51      C2   H  
ATOM   3549  HD3 LYS A 257      19.172   5.707 -19.863  1.00 63.51      C2   H  
ATOM   3550  HE2 LYS A 257      21.002   6.382 -21.326  1.00 63.51      C2   H  
ATOM   3551  HE3 LYS A 257      19.618   6.046 -22.331  1.00 63.51      C2   H  
ATOM   3552  HZ1 LYS A 257      20.512   8.709 -21.466  1.00 63.51      C2   H  
ATOM   3553  HZ2 LYS A 257      20.712   8.046 -22.961  1.00 63.51      C2   H  
ATOM   3554  HZ3 LYS A 257      19.199   8.413 -22.420  1.00 63.51      C2   H  
ATOM   3555  N   TYR A 258      14.186   4.832 -23.024  1.00 62.97      C2   N  
ATOM   3556  CA  TYR A 258      13.929   4.000 -24.197  1.00 62.97      C2   C  
ATOM   3557  C   TYR A 258      12.432   3.763 -24.467  1.00 62.97      C2   C  
ATOM   3558  O   TYR A 258      12.103   3.102 -25.452  1.00 62.97      C2   O  
ATOM   3559  CB  TYR A 258      14.732   2.688 -24.055  1.00 62.97      C2   C  
ATOM   3560  CG  TYR A 258      16.227   2.860 -23.811  1.00 62.97      C2   C  
ATOM   3561  CD1 TYR A 258      17.014   3.633 -24.692  1.00 62.97      C2   C  
ATOM   3562  CD2 TYR A 258      16.830   2.270 -22.680  1.00 62.97      C2   C  
ATOM   3563  CE1 TYR A 258      18.385   3.830 -24.434  1.00 62.97      C2   C  
ATOM   3564  CE2 TYR A 258      18.205   2.451 -22.433  1.00 62.97      C2   C  
ATOM   3565  CZ  TYR A 258      18.985   3.230 -23.310  1.00 62.97      C2   C  
ATOM   3566  OH  TYR A 258      20.321   3.388 -23.075  1.00 62.97      C2   O  
ATOM   3567  H   TYR A 258      13.923   4.429 -22.133  1.00 62.97      C2   H  
ATOM   3568  HA  TYR A 258      14.289   4.513 -25.090  1.00 62.97      C2   H  
ATOM   3569  HB2 TYR A 258      14.307   2.090 -23.247  1.00 62.97      C2   H  
ATOM   3570  HB3 TYR A 258      14.617   2.092 -24.956  1.00 62.97      C2   H  
ATOM   3571  HD1 TYR A 258      16.568   4.092 -25.563  1.00 62.97      C2   H  
ATOM   3572  HD2 TYR A 258      16.242   1.680 -21.994  1.00 62.97      C2   H  
ATOM   3573  HE1 TYR A 258      18.977   4.431 -25.109  1.00 62.97      C2   H  
ATOM   3574  HE2 TYR A 258      18.659   1.994 -21.566  1.00 62.97      C2   H  
ATOM   3575  HH  TYR A 258      20.773   3.926 -23.713  1.00 62.97      C2   H  
ATOM   3576  N   VAL A 259      11.523   4.335 -23.654  1.00 59.44      C2   N  
ATOM   3577  CA  VAL A 259      10.081   4.397 -23.937  1.00 59.44      C2   C  
ATOM   3578  C   VAL A 259       9.804   5.547 -24.930  1.00 59.44      C2   C  
ATOM   3579  O   VAL A 259      10.645   6.431 -25.115  1.00 59.44      C2   O  
ATOM   3580  CB  VAL A 259       9.272   4.606 -22.621  1.00 59.44      C2   C  
ATOM   3581  CG1 VAL A 259       9.543   3.494 -21.593  1.00 59.44      C2   C  
ATOM   3582  CG2 VAL A 259       9.416   5.994 -21.963  1.00 59.44      C2   C  
ATOM   3583  H   VAL A 259      11.856   4.852 -22.853  1.00 59.44      C2   H  
ATOM   3584  HA  VAL A 259       9.762   3.458 -24.394  1.00 59.44      C2   H  
ATOM   3585  HB  VAL A 259       8.220   4.505 -22.889  1.00 59.44      C2   H  
ATOM   3586 HG11 VAL A 259       8.865   3.569 -20.743  1.00 59.44      C2   H  
ATOM   3587 HG12 VAL A 259       9.404   2.506 -22.032  1.00 59.44      C2   H  
ATOM   3588 HG13 VAL A 259      10.558   3.544 -21.201  1.00 59.44      C2   H  
ATOM   3589 HG21 VAL A 259       8.867   6.039 -21.022  1.00 59.44      C2   H  
ATOM   3590 HG22 VAL A 259      10.455   6.222 -21.748  1.00 59.44      C2   H  
ATOM   3591 HG23 VAL A 259       9.021   6.792 -22.594  1.00 59.44      C2   H  
ATOM   3592  N   TYR A 260       8.617   5.546 -25.560  1.00 58.34      C2   N  
ATOM   3593  CA  TYR A 260       8.186   6.610 -26.467  1.00 58.34      C2   C  
ATOM   3594  C   TYR A 260       7.739   7.835 -25.659  1.00 58.34      C2   C  
ATOM   3595  O   TYR A 260       6.920   7.708 -24.749  1.00 58.34      C2   O  
ATOM   3596  CB  TYR A 260       6.999   6.115 -27.314  1.00 58.34      C2   C  
ATOM   3597  CG  TYR A 260       6.532   7.119 -28.355  1.00 58.34      C2   C  
ATOM   3598  CD1 TYR A 260       7.370   7.421 -29.445  1.00 58.34      C2   C  
ATOM   3599  CD2 TYR A 260       5.288   7.771 -28.230  1.00 58.34      C2   C  
ATOM   3600  CE1 TYR A 260       6.972   8.362 -30.413  1.00 58.34      C2   C  
ATOM   3601  CE2 TYR A 260       4.882   8.705 -29.203  1.00 58.34      C2   C  
ATOM   3602  CZ  TYR A 260       5.724   9.003 -30.293  1.00 58.34      C2   C  
ATOM   3603  OH  TYR A 260       5.325   9.902 -31.237  1.00 58.34      C2   O  
ATOM   3604  H   TYR A 260       7.953   4.815 -25.350  1.00 58.34      C2   H  
ATOM   3605  HA  TYR A 260       9.015   6.870 -27.127  1.00 58.34      C2   H  
ATOM   3606  HB2 TYR A 260       7.302   5.211 -27.840  1.00 58.34      C2   H  
ATOM   3607  HB3 TYR A 260       6.159   5.826 -26.681  1.00 58.34      C2   H  
ATOM   3608  HD1 TYR A 260       8.321   6.925 -29.529  1.00 58.34      C2   H  
ATOM   3609  HD2 TYR A 260       4.640   7.554 -27.394  1.00 58.34      C2   H  
ATOM   3610  HE1 TYR A 260       7.625   8.585 -31.245  1.00 58.34      C2   H  
ATOM   3611  HE2 TYR A 260       3.922   9.192 -29.113  1.00 58.34      C2   H  
ATOM   3612  HH  TYR A 260       5.974  10.052 -31.908  1.00 58.34      C2   H  
ATOM   3613  N   LYS A 261       8.282   9.010 -26.008  1.00 55.03      C2   N  
ATOM   3614  CA  LYS A 261       8.013  10.272 -25.325  1.00 55.03      C2   C  
ATOM   3615  C   LYS A 261       6.872  11.008 -26.040  1.00 55.03      C2   C  
ATOM   3616  O   LYS A 261       6.823  11.062 -27.270  1.00 55.03      C2   O  
ATOM   3617  CB  LYS A 261       9.261  11.185 -25.379  1.00 55.03      C2   C  
ATOM   3618  CG  LYS A 261      10.606  10.505 -25.065  1.00 55.03      C2   C  
ATOM   3619  CD  LYS A 261      10.639   9.809 -23.695  1.00 55.03      C2   C  
ATOM   3620  CE  LYS A 261      12.060   9.444 -23.250  1.00 55.03      C2   C  
ATOM   3621  NZ  LYS A 261      12.618   8.351 -24.061  1.00 55.03      C2   N  
ATOM   3622  H   LYS A 261       8.926   9.032 -26.787  1.00 55.03      C2   H  
ATOM   3623  HA  LYS A 261       7.755  10.086 -24.280  1.00 55.03      C2   H  
ATOM   3624  HB2 LYS A 261       9.349  11.672 -26.347  1.00 55.03      C2   H  
ATOM   3625  HB3 LYS A 261       9.116  12.004 -24.676  1.00 55.03      C2   H  
ATOM   3626  HG2 LYS A 261      10.862   9.794 -25.851  1.00 55.03      C2   H  
ATOM   3627  HG3 LYS A 261      11.381  11.272 -25.099  1.00 55.03      C2   H  
ATOM   3628  HD2 LYS A 261      10.199  10.470 -22.947  1.00 55.03      C2   H  
ATOM   3629  HD3 LYS A 261      10.011   8.918 -23.704  1.00 55.03      C2   H  
ATOM   3630  HE2 LYS A 261      12.725  10.306 -23.312  1.00 55.03      C2   H  
ATOM   3631  HE3 LYS A 261      12.039   9.144 -22.205  1.00 55.03      C2   H  
ATOM   3632  HZ1 LYS A 261      11.994   7.555 -24.034  1.00 55.03      C2   H  
ATOM   3633  HZ2 LYS A 261      12.712   8.659 -25.018  1.00 55.03      C2   H  
ATOM   3634  HZ3 LYS A 261      13.524   8.082 -23.704  1.00 55.03      C2   H  
ATOM   3635  N   ARG A 262       5.990  11.613 -25.236  1.00 55.91      C2   N  
ATOM   3636  CA  ARG A 262       4.948  12.553 -25.628  1.00 55.91      C2   C  
ATOM   3637  C   ARG A 262       5.032  13.796 -24.741  1.00 55.91      C2   C  
ATOM   3638  O   ARG A 262       5.530  13.728 -23.618  1.00 55.91      C2   O  
ATOM   3639  CB  ARG A 262       3.556  11.896 -25.590  1.00 55.91      C2   C  
ATOM   3640  CG  ARG A 262       3.348  10.844 -26.691  1.00 55.91      C2   C  
ATOM   3641  CD  ARG A 262       1.882  10.410 -26.825  1.00 55.91      C2   C  
ATOM   3642  NE  ARG A 262       1.079  11.473 -27.445  1.00 55.91      C2   N  
ATOM   3643  CZ  ARG A 262      -0.235  11.688 -27.278  1.00 55.91      C2   C  
ATOM   3644  NH1 ARG A 262      -0.992  10.885 -26.516  1.00 55.91      C2   N  
ATOM   3645  NH2 ARG A 262      -0.790  12.738 -27.895  1.00 55.91      C2   N  
ATOM   3646  H   ARG A 262       6.105  11.483 -24.238  1.00 55.91      C2   H  
ATOM   3647  HA  ARG A 262       5.154  12.889 -26.644  1.00 55.91      C2   H  
ATOM   3648  HB2 ARG A 262       3.376  11.449 -24.610  1.00 55.91      C2   H  
ATOM   3649  HB3 ARG A 262       2.800  12.675 -25.705  1.00 55.91      C2   H  
ATOM   3650  HG2 ARG A 262       3.691  11.243 -27.648  1.00 55.91      C2   H  
ATOM   3651  HG3 ARG A 262       3.973   9.973 -26.490  1.00 55.91      C2   H  
ATOM   3652  HD2 ARG A 262       1.808   9.517 -27.447  1.00 55.91      C2   H  
ATOM   3653  HD3 ARG A 262       1.480  10.152 -25.844  1.00 55.91      C2   H  
ATOM   3654  HE  ARG A 262       1.569  12.100 -28.074  1.00 55.91      C2   H  
ATOM   3655 HH11 ARG A 262      -0.578  10.080 -26.065  1.00 55.91      C2   H  
ATOM   3656 HH12 ARG A 262      -1.978  11.064 -26.401  1.00 55.91      C2   H  
ATOM   3657 HH21 ARG A 262      -0.197  13.347 -28.455  1.00 55.91      C2   H  
ATOM   3658 HH22 ARG A 262      -1.772  12.946 -27.801  1.00 55.91      C2   H  
ATOM   3659  N   TYR A 263       4.563  14.937 -25.265  1.00 53.62      C2   N  
ATOM   3660  CA  TYR A 263       4.736  16.264 -24.681  1.00 53.62      C2   C  
ATOM   3661  C   TYR A 263       3.380  16.946 -24.508  1.00 53.62      C2   C  
ATOM   3662  O   TYR A 263       2.494  16.812 -25.351  1.00 53.62      C2   O  
ATOM   3663  CB  TYR A 263       5.692  17.105 -25.551  1.00 53.62      C2   C  
ATOM   3664  CG  TYR A 263       7.057  16.469 -25.728  1.00 53.62      C2   C  
ATOM   3665  CD1 TYR A 263       7.276  15.589 -26.807  1.00 53.62      C2   C  
ATOM   3666  CD2 TYR A 263       8.089  16.705 -24.796  1.00 53.62      C2   C  
ATOM   3667  CE1 TYR A 263       8.509  14.929 -26.940  1.00 53.62      C2   C  
ATOM   3668  CE2 TYR A 263       9.336  16.071 -24.950  1.00 53.62      C2   C  
ATOM   3669  CZ  TYR A 263       9.540  15.170 -26.013  1.00 53.62      C2   C  
ATOM   3670  OH  TYR A 263      10.724  14.514 -26.150  1.00 53.62      C2   O  
ATOM   3671  H   TYR A 263       4.123  14.901 -26.174  1.00 53.62      C2   H  
ATOM   3672  HA  TYR A 263       5.191  16.174 -23.695  1.00 53.62      C2   H  
ATOM   3673  HB2 TYR A 263       5.254  17.279 -26.535  1.00 53.62      C2   H  
ATOM   3674  HB3 TYR A 263       5.826  18.093 -25.110  1.00 53.62      C2   H  
ATOM   3675  HD1 TYR A 263       6.488  15.395 -27.518  1.00 53.62      C2   H  
ATOM   3676  HD2 TYR A 263       7.927  17.367 -23.959  1.00 53.62      C2   H  
ATOM   3677  HE1 TYR A 263       8.652  14.241 -27.758  1.00 53.62      C2   H  
ATOM   3678  HE2 TYR A 263      10.124  16.266 -24.239  1.00 53.62      C2   H  
ATOM   3679  HH  TYR A 263      11.370  14.689 -25.480  1.00 53.62      C2   H  
ATOM   3680  N   ARG A 264       3.251  17.696 -23.408  1.00 52.02      C2   N  
ATOM   3681  CA  ARG A 264       2.097  18.507 -23.044  1.00 52.02      C2   C  
ATOM   3682  C   ARG A 264       2.604  19.831 -22.463  1.00 52.02      C2   C  
ATOM   3683  O   ARG A 264       3.615  19.853 -21.760  1.00 52.02      C2   O  
ATOM   3684  CB  ARG A 264       1.135  17.709 -22.126  1.00 52.02      C2   C  
ATOM   3685  CG  ARG A 264       1.703  17.360 -20.735  1.00 52.02      C2   C  
ATOM   3686  CD  ARG A 264       0.763  16.509 -19.868  1.00 52.02      C2   C  
ATOM   3687  NE  ARG A 264       1.372  16.225 -18.557  1.00 52.02      C2   N  
ATOM   3688  CZ  ARG A 264       0.722  15.943 -17.413  1.00 52.02      C2   C  
ATOM   3689  NH1 ARG A 264      -0.612  15.890 -17.362  1.00 52.02      C2   N  
ATOM   3690  NH2 ARG A 264       1.412  15.700 -16.293  1.00 52.02      C2   N  
ATOM   3691  H   ARG A 264       4.036  17.734 -22.772  1.00 52.02      C2   H  
ATOM   3692  HA  ARG A 264       1.551  18.754 -23.957  1.00 52.02      C2   H  
ATOM   3693  HB2 ARG A 264       0.217  18.284 -21.993  1.00 52.02      C2   H  
ATOM   3694  HB3 ARG A 264       0.836  16.791 -22.634  1.00 52.02      C2   H  
ATOM   3695  HG2 ARG A 264       2.645  16.825 -20.856  1.00 52.02      C2   H  
ATOM   3696  HG3 ARG A 264       1.929  18.282 -20.199  1.00 52.02      C2   H  
ATOM   3697  HD2 ARG A 264      -0.175  17.044 -19.727  1.00 52.02      C2   H  
ATOM   3698  HD3 ARG A 264       0.529  15.565 -20.360  1.00 52.02      C2   H  
ATOM   3699  HE  ARG A 264       2.381  16.195 -18.541  1.00 52.02      C2   H  
ATOM   3700 HH11 ARG A 264      -1.145  16.030 -18.206  1.00 52.02      C2   H  
ATOM   3701 HH12 ARG A 264      -1.091  15.648 -16.507  1.00 52.02      C2   H  
ATOM   3702 HH21 ARG A 264       0.933  15.463 -15.438  1.00 52.02      C2   H  
ATOM   3703 HH22 ARG A 264       2.418  15.602 -16.319  1.00 52.02      C2   H  
ATOM   3704  N   ALA A 265       1.892  20.933 -22.748  1.00 51.72      C2   N  
ATOM   3705  CA  ALA A 265       2.198  22.268 -22.240  1.00 51.72      C2   C  
ATOM   3706  C   ALA A 265       1.831  22.355 -20.750  1.00 51.72      C2   C  
ATOM   3707  O   ALA A 265       0.731  21.963 -20.354  1.00 51.72      C2   O  
ATOM   3708  CB  ALA A 265       1.369  23.294 -23.030  1.00 51.72      C2   C  
ATOM   3709  H   ALA A 265       1.068  20.836 -23.322  1.00 51.72      C2   H  
ATOM   3710  HA  ALA A 265       3.261  22.479 -22.379  1.00 51.72      C2   H  
ATOM   3711  HB1 ALA A 265       1.556  24.308 -22.673  1.00 51.72      C2   H  
ATOM   3712  HB2 ALA A 265       1.626  23.271 -24.089  1.00 51.72      C2   H  
ATOM   3713  HB3 ALA A 265       0.298  23.105 -22.943  1.00 51.72      C2   H  
ATOM   3714  N   GLY A 266       2.767  22.861 -19.935  1.00 54.37      C2   N  
ATOM   3715  CA  GLY A 266       2.633  23.010 -18.490  1.00 54.37      C2   C  
ATOM   3716  C   GLY A 266       1.815  24.238 -18.082  1.00 54.37      C2   C  
ATOM   3717  O   GLY A 266       1.483  25.088 -18.909  1.00 54.37      C2   O  
ATOM   3718  H   GLY A 266       3.638  23.178 -20.340  1.00 54.37      C2   H  
ATOM   3719  HA2 GLY A 266       2.175  22.117 -18.065  1.00 54.37      C2   H  
ATOM   3720  HA3 GLY A 266       3.631  23.092 -18.059  1.00 54.37      C2   H  
ATOM   3721  N   LYS A 267       1.501  24.321 -16.780  1.00 55.51      C2   N  
ATOM   3722  CA  LYS A 267       0.711  25.398 -16.176  1.00 55.51      C2   C  
ATOM   3723  C   LYS A 267       1.545  26.664 -15.890  1.00 55.51      C2   C  
ATOM   3724  O   LYS A 267       0.968  27.712 -15.605  1.00 55.51      C2   O  
ATOM   3725  CB  LYS A 267       0.121  24.887 -14.842  1.00 55.51      C2   C  
ATOM   3726  CG  LYS A 267      -0.852  23.698 -14.979  1.00 55.51      C2   C  
ATOM   3727  CD  LYS A 267      -2.088  24.001 -15.846  1.00 55.51      C2   C  
ATOM   3728  CE  LYS A 267      -3.148  22.891 -15.809  1.00 55.51      C2   C  
ATOM   3729  NZ  LYS A 267      -3.871  22.874 -14.526  1.00 55.51      C2   N  
ATOM   3730  H   LYS A 267       1.817  23.586 -16.164  1.00 55.51      C2   H  
ATOM   3731  HA  LYS A 267      -0.095  25.689 -16.852  1.00 55.51      C2   H  
ATOM   3732  HB2 LYS A 267       0.931  24.601 -14.169  1.00 55.51      C2   H  
ATOM   3733  HB3 LYS A 267      -0.406  25.699 -14.338  1.00 55.51      C2   H  
ATOM   3734  HG2 LYS A 267      -0.329  22.829 -15.380  1.00 55.51      C2   H  
ATOM   3735  HG3 LYS A 267      -1.173  23.413 -13.977  1.00 55.51      C2   H  
ATOM   3736  HD2 LYS A 267      -2.537  24.950 -15.546  1.00 55.51      C2   H  
ATOM   3737  HD3 LYS A 267      -1.770  24.130 -16.881  1.00 55.51      C2   H  
ATOM   3738  HE2 LYS A 267      -3.878  23.052 -16.604  1.00 55.51      C2   H  
ATOM   3739  HE3 LYS A 267      -2.694  21.915 -15.987  1.00 55.51      C2   H  
ATOM   3740  HZ1 LYS A 267      -4.326  23.765 -14.384  1.00 55.51      C2   H  
ATOM   3741  HZ2 LYS A 267      -4.564  22.140 -14.535  1.00 55.51      C2   H  
ATOM   3742  HZ3 LYS A 267      -3.217  22.710 -13.773  1.00 55.51      C2   H  
ATOM   3743  N   GLN A 268       2.882  26.580 -15.999  1.00 54.59      C2   N  
ATOM   3744  CA  GLN A 268       3.814  27.706 -15.931  1.00 54.59      C2   C  
ATOM   3745  C   GLN A 268       4.099  28.226 -17.356  1.00 54.59      C2   C  
ATOM   3746  O   GLN A 268       3.674  27.630 -18.347  1.00 54.59      C2   O  
ATOM   3747  CB  GLN A 268       5.142  27.212 -15.324  1.00 54.59      C2   C  
ATOM   3748  CG  GLN A 268       4.991  26.543 -13.945  1.00 54.59      C2   C  
ATOM   3749  CD  GLN A 268       6.342  26.278 -13.282  1.00 54.59      C2   C  
ATOM   3750  NE2 GLN A 268       6.594  25.028 -12.894  1.00 54.59      C2   N  
ATOM   3751  OE1 GLN A 268       7.143  27.193 -13.103  1.00 54.59      C2   O  
ATOM   3752  H   GLN A 268       3.272  25.684 -16.251  1.00 54.59      C2   H  
ATOM   3753  HA  GLN A 268       3.405  28.514 -15.320  1.00 54.59      C2   H  
ATOM   3754  HB2 GLN A 268       5.616  26.512 -16.005  1.00 54.59      C2   H  
ATOM   3755  HB3 GLN A 268       5.827  28.058 -15.239  1.00 54.59      C2   H  
ATOM   3756  HG2 GLN A 268       4.417  27.190 -13.281  1.00 54.59      C2   H  
ATOM   3757  HG3 GLN A 268       4.433  25.609 -14.030  1.00 54.59      C2   H  
ATOM   3758 HE21 GLN A 268       5.924  24.282 -13.064  1.00 54.59      C2   H  
ATOM   3759 HE22 GLN A 268       7.454  24.825 -12.406  1.00 54.59      C2   H  
ATOM   3760  N   ARG A 269       4.819  29.357 -17.444  1.00 63.46      C2   N  
ATOM   3761  CA  ARG A 269       5.102  30.118 -18.665  1.00 63.46      C2   C  
ATOM   3762  C   ARG A 269       5.890  29.335 -19.734  1.00 63.46      C2   C  
ATOM   3763  O   ARG A 269       5.455  29.274 -20.884  1.00 63.46      C2   O  
ATOM   3764  CB  ARG A 269       5.880  31.399 -18.287  1.00 63.46      C2   C  
ATOM   3765  CG  ARG A 269       5.125  32.384 -17.368  1.00 63.46      C2   C  
ATOM   3766  CD  ARG A 269       3.913  33.063 -18.026  1.00 63.46      C2   C  
ATOM   3767  NE  ARG A 269       4.324  33.898 -19.162  1.00 63.46      C2   N  
ATOM   3768  CZ  ARG A 269       3.567  34.815 -19.786  1.00 63.46      C2   C  
ATOM   3769  NH1 ARG A 269       2.312  35.076 -19.395  1.00 63.46      C2   N  
ATOM   3770  NH2 ARG A 269       4.082  35.485 -20.821  1.00 63.46      C2   N  
ATOM   3771  H   ARG A 269       5.141  29.766 -16.579  1.00 63.46      C2   H  
ATOM   3772  HA  ARG A 269       4.147  30.395 -19.112  1.00 63.46      C2   H  
ATOM   3773  HB2 ARG A 269       6.808  31.117 -17.786  1.00 63.46      C2   H  
ATOM   3774  HB3 ARG A 269       6.191  31.922 -19.193  1.00 63.46      C2   H  
ATOM   3775  HG2 ARG A 269       4.805  31.879 -16.457  1.00 63.46      C2   H  
ATOM   3776  HG3 ARG A 269       5.821  33.157 -17.040  1.00 63.46      C2   H  
ATOM   3777  HD2 ARG A 269       3.176  32.331 -18.357  1.00 63.46      C2   H  
ATOM   3778  HD3 ARG A 269       3.420  33.697 -17.289  1.00 63.46      C2   H  
ATOM   3779  HE  ARG A 269       5.258  33.733 -19.507  1.00 63.46      C2   H  
ATOM   3780 HH11 ARG A 269       1.916  34.583 -18.608  1.00 63.46      C2   H  
ATOM   3781 HH12 ARG A 269       1.769  35.794 -19.854  1.00 63.46      C2   H  
ATOM   3782 HH21 ARG A 269       5.039  35.331 -21.101  1.00 63.46      C2   H  
ATOM   3783 HH22 ARG A 269       3.541  36.212 -21.266  1.00 63.46      C2   H  
ATOM   3784  N   GLY A 270       7.042  28.758 -19.358  1.00 56.70      C2   N  
ATOM   3785  CA  GLY A 270       7.973  28.079 -20.261  1.00 56.70      C2   C  
ATOM   3786  C   GLY A 270       8.031  26.557 -20.093  1.00 56.70      C2   C  
ATOM   3787  O   GLY A 270       8.827  25.914 -20.775  1.00 56.70      C2   O  
ATOM   3788  H   GLY A 270       7.325  28.850 -18.393  1.00 56.70      C2   H  
ATOM   3789  HA2 GLY A 270       7.758  28.306 -21.307  1.00 56.70      C2   H  
ATOM   3790  HA3 GLY A 270       8.970  28.477 -20.069  1.00 56.70      C2   H  
ATOM   3791  N   MET A 271       7.229  25.979 -19.183  1.00 51.40      C2   N  
ATOM   3792  CA  MET A 271       7.301  24.567 -18.816  1.00 51.40      C2   C  
ATOM   3793  C   MET A 271       6.545  23.683 -19.820  1.00 51.40      C2   C  
ATOM   3794  O   MET A 271       5.460  24.021 -20.292  1.00 51.40      C2   O  
ATOM   3795  CB  MET A 271       6.685  24.393 -17.412  1.00 51.40      C2   C  
ATOM   3796  CG  MET A 271       6.928  23.020 -16.756  1.00 51.40      C2   C  
ATOM   3797  SD  MET A 271       8.667  22.541 -16.532  1.00 51.40      C2   S  
ATOM   3798  CE  MET A 271       9.244  23.838 -15.407  1.00 51.40      C2   C  
ATOM   3799  H   MET A 271       6.568  26.559 -18.687  1.00 51.40      C2   H  
ATOM   3800  HA  MET A 271       8.353  24.283 -18.779  1.00 51.40      C2   H  
ATOM   3801  HB2 MET A 271       7.116  25.147 -16.757  1.00 51.40      C2   H  
ATOM   3802  HB3 MET A 271       5.613  24.596 -17.443  1.00 51.40      C2   H  
ATOM   3803  HG2 MET A 271       6.456  23.014 -15.775  1.00 51.40      C2   H  
ATOM   3804  HG3 MET A 271       6.434  22.235 -17.327  1.00 51.40      C2   H  
ATOM   3805  HE1 MET A 271      10.271  23.637 -15.112  1.00 51.40      C2   H  
ATOM   3806  HE2 MET A 271       9.218  24.814 -15.889  1.00 51.40      C2   H  
ATOM   3807  HE3 MET A 271       8.630  23.874 -14.508  1.00 51.40      C2   H  
ATOM   3808  N   ILE A 272       7.154  22.526 -20.099  1.00 49.33      C2   N  
ATOM   3809  CA  ILE A 272       6.658  21.396 -20.872  1.00 49.33      C2   C  
ATOM   3810  C   ILE A 272       6.851  20.160 -19.980  1.00 49.33      C2   C  
ATOM   3811  O   ILE A 272       7.906  20.009 -19.363  1.00 49.33      C2   O  
ATOM   3812  CB  ILE A 272       7.422  21.299 -22.230  1.00 49.33      C2   C  
ATOM   3813  CG1 ILE A 272       7.198  22.555 -23.110  1.00 49.33      C2   C  
ATOM   3814  CG2 ILE A 272       7.075  20.002 -22.998  1.00 49.33      C2   C  
ATOM   3815  CD1 ILE A 272       8.037  22.601 -24.398  1.00 49.33      C2   C  
ATOM   3816  H   ILE A 272       8.064  22.382 -19.676  1.00 49.33      C2   H  
ATOM   3817  HA  ILE A 272       5.592  21.523 -21.065  1.00 49.33      C2   H  
ATOM   3818  HB  ILE A 272       8.489  21.253 -22.004  1.00 49.33      C2   H  
ATOM   3819 HG12 ILE A 272       6.140  22.655 -23.351  1.00 49.33      C2   H  
ATOM   3820 HG13 ILE A 272       7.454  23.449 -22.542  1.00 49.33      C2   H  
ATOM   3821 HG21 ILE A 272       7.591  19.936 -23.954  1.00 49.33      C2   H  
ATOM   3822 HG22 ILE A 272       7.368  19.113 -22.441  1.00 49.33      C2   H  
ATOM   3823 HG23 ILE A 272       6.005  19.930 -23.186  1.00 49.33      C2   H  
ATOM   3824 HD11 ILE A 272       7.918  23.561 -24.900  1.00 49.33      C2   H  
ATOM   3825 HD12 ILE A 272       9.098  22.474 -24.181  1.00 49.33      C2   H  
ATOM   3826 HD13 ILE A 272       7.741  21.833 -25.111  1.00 49.33      C2   H  
ATOM   3827  N   ILE A 273       5.856  19.262 -19.936  1.00 49.78      C2   N  
ATOM   3828  CA  ILE A 273       5.965  17.959 -19.287  1.00 49.78      C2   C  
ATOM   3829  C   ILE A 273       6.142  16.916 -20.399  1.00 49.78      C2   C  
ATOM   3830  O   ILE A 273       5.250  16.727 -21.227  1.00 49.78      C2   O  
ATOM   3831  CB  ILE A 273       4.710  17.653 -18.418  1.00 49.78      C2   C  
ATOM   3832  CG1 ILE A 273       4.618  18.584 -17.181  1.00 49.78      C2   C  
ATOM   3833  CG2 ILE A 273       4.662  16.167 -17.980  1.00 49.78      C2   C  
ATOM   3834  CD1 ILE A 273       3.904  19.918 -17.439  1.00 49.78      C2   C  
ATOM   3835  H   ILE A 273       5.016  19.445 -20.472  1.00 49.78      C2   H  
ATOM   3836  HA  ILE A 273       6.832  17.924 -18.629  1.00 49.78      C2   H  
ATOM   3837  HB  ILE A 273       3.819  17.825 -19.017  1.00 49.78      C2   H  
ATOM   3838 HG12 ILE A 273       4.065  18.086 -16.384  1.00 49.78      C2   H  
ATOM   3839 HG13 ILE A 273       5.609  18.777 -16.770  1.00 49.78      C2   H  
ATOM   3840 HG21 ILE A 273       3.958  15.996 -17.169  1.00 49.78      C2   H  
ATOM   3841 HG22 ILE A 273       4.355  15.516 -18.799  1.00 49.78      C2   H  
ATOM   3842 HG23 ILE A 273       5.636  15.813 -17.644  1.00 49.78      C2   H  
ATOM   3843 HD11 ILE A 273       3.798  20.480 -16.511  1.00 49.78      C2   H  
ATOM   3844 HD12 ILE A 273       4.453  20.552 -18.134  1.00 49.78      C2   H  
ATOM   3845 HD13 ILE A 273       2.906  19.758 -17.846  1.00 49.78      C2   H  
ATOM   3846  N   GLH A 274       7.278  16.208 -20.359  1.00 54.80      C2   N  
ATOM   3847  CA  GLH A 274       7.549  15.004 -21.132  1.00 54.80      C2   C  
ATOM   3848  C   GLH A 274       7.079  13.807 -20.294  1.00 54.80      C2   C  
ATOM   3849  O   GLH A 274       7.417  13.701 -19.117  1.00 54.80      C2   O  
ATOM   3850  CB  GLH A 274       9.071  14.906 -21.355  1.00 54.80      C2   C  
ATOM   3851  CG  GLH A 274       9.496  13.727 -22.258  1.00 54.80      C2   C  
ATOM   3852  CD  GLH A 274      11.005  13.663 -22.506  1.00 54.80      C2   C  
ATOM   3853  OE1 GLH A 274      11.640  12.617 -22.579  1.00 54.80      C2   O  
ATOM   3854  OE2 GLH A 274      11.576  14.888 -22.650  1.00 54.80      C2   O  
ATOM   3855  H   GLH A 274       7.940  16.428 -19.624  1.00 54.80      C2   H  
ATOM   3856  HA  GLH A 274       7.040  15.048 -22.095  1.00 54.80      C2   H  
ATOM   3857  HB2 GLH A 274       9.386  15.838 -21.821  1.00 54.80      C2   H  
ATOM   3858  HB3 GLH A 274       9.598  14.854 -20.401  1.00 54.80      C2   H  
ATOM   3859  HG2 GLH A 274       9.192  12.777 -21.818  1.00 54.80      C2   H  
ATOM   3860  HG3 GLH A 274       8.989  13.800 -23.219  1.00 54.80      C2   H  
ATOM   3861  HE2 GLH A 274      12.507  14.844 -22.828  1.00 54.80      C2   H  
ATOM   3862  N   HIS A 275       6.304  12.909 -20.910  1.00 54.98      C2   N  
ATOM   3863  CA  HIS A 275       5.698  11.729 -20.296  1.00 54.98      C2   C  
ATOM   3864  C   HIS A 275       5.692  10.561 -21.287  1.00 54.98      C2   C  
ATOM   3865  O   HIS A 275       5.862  10.770 -22.488  1.00 54.98      C2   O  
ATOM   3866  CB  HIS A 275       4.310  12.074 -19.705  1.00 54.98      C2   C  
ATOM   3867  CG  HIS A 275       3.255  12.509 -20.698  1.00 54.98      C2   C  
ATOM   3868  CD2 HIS A 275       2.121  11.875 -21.158  1.00 54.98      C2   C  
ATOM   3869  ND1 HIS A 275       3.294  13.724 -21.365  1.00 54.98      C2   N  
ATOM   3870  CE1 HIS A 275       2.235  13.764 -22.177  1.00 54.98      C2   C  
ATOM   3871  NE2 HIS A 275       1.474  12.678 -22.101  1.00 54.98      C2   N  
ATOM   3872  H   HIS A 275       6.087  13.062 -21.887  1.00 54.98      C2   H  
ATOM   3873  HA  HIS A 275       6.340  11.403 -19.476  1.00 54.98      C2   H  
ATOM   3874  HB2 HIS A 275       3.923  11.206 -19.171  1.00 54.98      C2   H  
ATOM   3875  HB3 HIS A 275       4.411  12.860 -18.956  1.00 54.98      C2   H  
ATOM   3876  HD1 HIS A 275       4.010  14.433 -21.281  1.00 54.98      C2   H  
ATOM   3877  HD2 HIS A 275       1.729  10.904 -20.892  1.00 54.98      C2   H  
ATOM   3878  HE1 HIS A 275       2.022  14.594 -22.835  1.00 54.98      C2   H  
ATOM   3879  N   GLU A 276       5.490   9.328 -20.792  1.00 63.15      C2   N  
ATOM   3880  CA  GLU A 276       5.391   8.138 -21.634  1.00 63.15      C2   C  
ATOM   3881  C   GLU A 276       4.030   8.103 -22.352  1.00 63.15      C2   C  
ATOM   3882  O   GLU A 276       2.987   8.313 -21.731  1.00 63.15      C2   O  
ATOM   3883  CB  GLU A 276       5.577   6.861 -20.782  1.00 63.15      C2   C  
ATOM   3884  CG  GLU A 276       5.508   5.551 -21.608  1.00 63.15      C2   C  
ATOM   3885  CD  GLU A 276       5.769   4.270 -20.815  1.00 63.15      C2   C  
ATOM   3886  OE1 GLU A 276       6.248   4.370 -19.664  1.00 63.15      C2   O  
ATOM   3887  OE2 GLU A 276       5.477   3.191 -21.378  1.00 63.15      C2   O  
ATOM   3888  H   GLU A 276       5.347   9.214 -19.799  1.00 63.15      C2   H  
ATOM   3889  HA  GLU A 276       6.197   8.171 -22.368  1.00 63.15      C2   H  
ATOM   3890  HB2 GLU A 276       6.544   6.919 -20.279  1.00 63.15      C2   H  
ATOM   3891  HB3 GLU A 276       4.826   6.830 -19.990  1.00 63.15      C2   H  
ATOM   3892  HG2 GLU A 276       4.530   5.437 -22.073  1.00 63.15      C2   H  
ATOM   3893  HG3 GLU A 276       6.227   5.599 -22.425  1.00 63.15      C2   H  
ATOM   3894  N   GLY A 277       4.068   7.794 -23.654  1.00 63.97      C2   N  
ATOM   3895  CA  GLY A 277       2.917   7.478 -24.489  1.00 63.97      C2   C  
ATOM   3896  C   GLY A 277       3.104   6.130 -25.188  1.00 63.97      C2   C  
ATOM   3897  O   GLY A 277       4.102   5.438 -24.977  1.00 63.97      C2   O  
ATOM   3898  H   GLY A 277       4.978   7.651 -24.073  1.00 63.97      C2   H  
ATOM   3899  HA2 GLY A 277       1.992   7.455 -23.912  1.00 63.97      C2   H  
ATOM   3900  HA3 GLY A 277       2.810   8.255 -25.243  1.00 63.97      C2   H  
ATOM   3901  N   ASP A 278       2.132   5.765 -26.037  1.00 69.65      C2   N  
ATOM   3902  CA  ASP A 278       2.208   4.611 -26.933  1.00 69.65      C2   C  
ATOM   3903  C   ASP A 278       2.800   5.074 -28.278  1.00 69.65      C2   C  
ATOM   3904  O   ASP A 278       2.440   6.135 -28.792  1.00 69.65      C2   O  
ATOM   3905  CB  ASP A 278       0.784   4.043 -27.143  1.00 69.65      C2   C  
ATOM   3906  CG  ASP A 278       0.727   2.711 -27.903  1.00 69.65      C2   C  
ATOM   3907  OD1 ASP A 278       1.730   1.963 -27.858  1.00 69.65      C2   O  
ATOM   3908  OD2 ASP A 278      -0.340   2.452 -28.498  1.00 69.65      C2   O  
ATOM   3909  H   ASP A 278       1.336   6.379 -26.146  1.00 69.65      C2   H  
ATOM   3910  HA  ASP A 278       2.844   3.843 -26.488  1.00 69.65      C2   H  
ATOM   3911  HB2 ASP A 278       0.310   3.877 -26.176  1.00 69.65      C2   H  
ATOM   3912  HB3 ASP A 278       0.163   4.769 -27.669  1.00 69.65      C2   H  
ATOM   3913  N   ARG A 279       3.728   4.275 -28.821  1.00 64.96      C2   N  
ATOM   3914  CA  ARG A 279       4.518   4.572 -30.014  1.00 64.96      C2   C  
ATOM   3915  C   ARG A 279       3.694   4.252 -31.284  1.00 64.96      C2   C  
ATOM   3916  O   ARG A 279       3.060   3.196 -31.296  1.00 64.96      C2   O  
ATOM   3917  CB  ARG A 279       5.752   3.646 -29.957  1.00 64.96      C2   C  
ATOM   3918  CG  ARG A 279       6.884   4.017 -30.935  1.00 64.96      C2   C  
ATOM   3919  CD  ARG A 279       8.142   3.142 -30.796  1.00 64.96      C2   C  
ATOM   3920  NE  ARG A 279       8.756   3.261 -29.466  1.00 64.96      C2   N  
ATOM   3921  CZ  ARG A 279       9.092   2.273 -28.618  1.00 64.96      C2   C  
ATOM   3922  NH1 ARG A 279       8.829   0.987 -28.887  1.00 64.96      C2   N  
ATOM   3923  NH2 ARG A 279       9.710   2.590 -27.473  1.00 64.96      C2   N  
ATOM   3924  H   ARG A 279       3.908   3.393 -28.361  1.00 64.96      C2   H  
ATOM   3925  HA  ARG A 279       4.838   5.609 -29.964  1.00 64.96      C2   H  
ATOM   3926  HB2 ARG A 279       6.150   3.654 -28.944  1.00 64.96      C2   H  
ATOM   3927  HB3 ARG A 279       5.433   2.620 -30.123  1.00 64.96      C2   H  
ATOM   3928  HG2 ARG A 279       6.522   3.951 -31.961  1.00 64.96      C2   H  
ATOM   3929  HG3 ARG A 279       7.159   5.059 -30.784  1.00 64.96      C2   H  
ATOM   3930  HD2 ARG A 279       7.932   2.107 -31.041  1.00 64.96      C2   H  
ATOM   3931  HD3 ARG A 279       8.887   3.464 -31.522  1.00 64.96      C2   H  
ATOM   3932  HE  ARG A 279       9.093   4.188 -29.241  1.00 64.96      C2   H  
ATOM   3933 HH11 ARG A 279       9.045   0.258 -28.221  1.00 64.96      C2   H  
ATOM   3934 HH12 ARG A 279       8.381   0.738 -29.756  1.00 64.96      C2   H  
ATOM   3935 HH21 ARG A 279       9.936   3.552 -27.266  1.00 64.96      C2   H  
ATOM   3936 HH22 ARG A 279       9.987   1.868 -26.822  1.00 64.96      C2   H  
ATOM   3937  N   PRO A 280       3.702   5.115 -32.336  1.00 70.10      C2   N  
ATOM   3938  CA  PRO A 280       2.989   4.953 -33.624  1.00 70.10      C2   C  
ATOM   3939  C   PRO A 280       2.949   3.530 -34.206  1.00 70.10      C2   C  
ATOM   3940  O   PRO A 280       3.981   2.863 -34.279  1.00 70.10      C2   O  
ATOM   3941  CB  PRO A 280       3.647   5.952 -34.577  1.00 70.10      C2   C  
ATOM   3942  CG  PRO A 280       4.056   7.090 -33.662  1.00 70.10      C2   C  
ATOM   3943  CD  PRO A 280       4.407   6.401 -32.343  1.00 70.10      C2   C  
ATOM   3944  HA  PRO A 280       1.965   5.282 -33.433  1.00 70.10      C2   H  
ATOM   3945  HB2 PRO A 280       4.538   5.521 -35.039  1.00 70.10      C2   H  
ATOM   3946  HB3 PRO A 280       2.980   6.277 -35.376  1.00 70.10      C2   H  
ATOM   3947  HG2 PRO A 280       4.879   7.683 -34.062  1.00 70.10      C2   H  
ATOM   3948  HG3 PRO A 280       3.208   7.758 -33.511  1.00 70.10      C2   H  
ATOM   3949  HD2 PRO A 280       5.483   6.236 -32.278  1.00 70.10      C2   H  
ATOM   3950  HD3 PRO A 280       4.100   7.027 -31.505  1.00 70.10      C2   H  
ATOM   3951  N   SER A 281       1.716   3.091 -34.513  1.00 27.91      C2   N  
ATOM   3952  CA  SER A 281       1.208   1.717 -34.495  1.00 28.04      C2   C  
ATOM   3953  C   SER A 281       0.748   1.454 -33.050  1.00 26.58      C2   C  
ATOM   3954  O   SER A 281      -0.047   2.225 -32.512  1.00 27.10      C2   O  
ATOM   3955  CB  SER A 281       2.147   0.656 -35.129  1.00  0.00      C2   C  
ATOM   3956  OG  SER A 281       2.386   0.943 -36.490  1.00  0.00      C2   O  
ATOM   3957  H   SER A 281       0.985   3.786 -34.465  1.00 27.91      C2   H  
ATOM   3958  HA  SER A 281       0.293   1.729 -35.090  1.00 28.04      C2   H  
ATOM   3959  HB2 SER A 281       3.095   0.567 -34.602  1.00  0.00      C2   H  
ATOM   3960  HB3 SER A 281       1.683  -0.331 -35.085  1.00  0.00      C2   H  
ATOM   3961  HG  SER A 281       1.592   0.788 -36.982  1.00  0.00      C2   H  
ATOM   3962  N   SER A 282       1.307   0.420 -32.412  1.00 25.98      C2   N  
ATOM   3963  CA  SER A 282       1.333   0.195 -30.971  1.00 25.98      C2   C  
ATOM   3964  C   SER A 282       2.532  -0.717 -30.701  1.00 25.98      C2   C  
ATOM   3965  O   SER A 282       2.377  -1.930 -30.573  1.00 25.98      C2   O  
ATOM   3966  CB  SER A 282      -0.042  -0.261 -30.428  1.00 25.98      C2   C  
ATOM   3967  OG  SER A 282      -0.504  -1.456 -31.025  1.00 25.98      C2   O  
ATOM   3968  H   SER A 282       1.916  -0.180 -32.949  1.00 25.98      C2   H  
ATOM   3969  HA  SER A 282       1.558   1.148 -30.490  1.00 25.98      C2   H  
ATOM   3970  HB2 SER A 282       0.019  -0.414 -29.350  1.00 25.98      C2   H  
ATOM   3971  HB3 SER A 282      -0.790   0.517 -30.581  1.00 25.98      C2   H  
ATOM   3972  HG  SER A 282       0.078  -2.170 -30.798  1.00 25.98      C2   H  
ATOM   3973  N   LYS A 283       3.746  -0.138 -30.724  1.00 27.45      C2   N  
ATOM   3974  CA  LYS A 283       4.993  -0.899 -30.803  1.00 27.45      C2   C  
ATOM   3975  C   LYS A 283       5.423  -1.463 -29.449  1.00 27.45      C2   C  
ATOM   3976  O   LYS A 283       5.287  -0.812 -28.414  1.00 27.45      C2   O  
ATOM   3977  CB  LYS A 283       6.143  -0.010 -31.297  1.00  0.00      C2   C  
ATOM   3978  CG  LYS A 283       5.912   0.623 -32.680  1.00  0.00      C2   C  
ATOM   3979  CD  LYS A 283       7.117   0.444 -33.619  1.00  0.00      C2   C  
ATOM   3980  CE  LYS A 283       6.906   1.064 -35.007  1.00  0.00      C2   C  
ATOM   3981  NZ  LYS A 283       6.965   2.533 -34.960  1.00  0.00      C2   N  
ATOM   3982  H   LYS A 283       3.796   0.867 -30.811  1.00 27.45      C2   H  
ATOM   3983  HA  LYS A 283       4.865  -1.723 -31.501  1.00 27.45      C2   H  
ATOM   3984  HB2 LYS A 283       6.347   0.756 -30.555  1.00  0.00      C2   H  
ATOM   3985  HB3 LYS A 283       7.052  -0.613 -31.336  1.00  0.00      C2   H  
ATOM   3986  HG2 LYS A 283       5.035   0.181 -33.154  1.00  0.00      C2   H  
ATOM   3987  HG3 LYS A 283       5.681   1.681 -32.553  1.00  0.00      C2   H  
ATOM   3988  HD2 LYS A 283       8.022   0.847 -33.163  1.00  0.00      C2   H  
ATOM   3989  HD3 LYS A 283       7.296  -0.625 -33.747  1.00  0.00      C2   H  
ATOM   3990  HE2 LYS A 283       7.682   0.713 -35.689  1.00  0.00      C2   H  
ATOM   3991  HE3 LYS A 283       5.948   0.751 -35.430  1.00  0.00      C2   H  
ATOM   3992  HZ1 LYS A 283       7.852   2.830 -34.579  1.00  0.00      C2   H  
ATOM   3993  HZ2 LYS A 283       6.860   2.900 -35.895  1.00  0.00      C2   H  
ATOM   3994  HZ3 LYS A 283       6.206   2.875 -34.386  1.00  0.00      C2   H  
ATOM   3995  N   THR A 284       5.978  -2.682 -29.525  1.00 23.66      C2   N  
ATOM   3996  CA  THR A 284       6.661  -3.449 -28.491  1.00 23.66      C2   C  
ATOM   3997  C   THR A 284       5.698  -3.903 -27.385  1.00 23.66      C2   C  
ATOM   3998  O   THR A 284       5.586  -3.260 -26.340  1.00 23.66      C2   O  
ATOM   3999  CB  THR A 284       7.990  -2.800 -27.995  1.00  0.00      C2   C  
ATOM   4000  CG2 THR A 284       9.001  -2.544 -29.126  1.00  0.00      C2   C  
ATOM   4001  OG1 THR A 284       7.823  -1.615 -27.241  1.00  0.00      C2   O  
ATOM   4002  H   THR A 284       5.996  -3.102 -30.442  1.00 23.66      C2   H  
ATOM   4003  HA  THR A 284       6.967  -4.364 -29.002  1.00 23.66      C2   H  
ATOM   4004  HB  THR A 284       8.456  -3.512 -27.311  1.00  0.00      C2   H  
ATOM   4005  HG1 THR A 284       7.189  -1.790 -26.560  1.00  0.00      C2   H  
ATOM   4006 HG21 THR A 284       9.956  -2.194 -28.732  1.00  0.00      C2   H  
ATOM   4007 HG22 THR A 284       9.198  -3.456 -29.690  1.00  0.00      C2   H  
ATOM   4008 HG23 THR A 284       8.637  -1.795 -29.828  1.00  0.00      C2   H  
ATOM   4009  N   GLU A 285       5.068  -5.070 -27.603  1.00 25.84      C2   N  
ATOM   4010  CA  GLU A 285       4.559  -5.933 -26.537  1.00 25.84      C2   C  
ATOM   4011  C   GLU A 285       5.801  -6.498 -25.831  1.00 25.84      C2   C  
ATOM   4012  O   GLU A 285       6.631  -7.150 -26.465  1.00 25.84      C2   O  
ATOM   4013  CB  GLU A 285       3.693  -7.082 -27.115  1.00  0.00      C2   C  
ATOM   4014  CG  GLU A 285       4.139  -7.622 -28.490  1.00  0.00      C2   C  
ATOM   4015  CD  GLU A 285       3.608  -9.019 -28.804  1.00  0.00      C2   C  
ATOM   4016  OE1 GLU A 285       2.878  -9.134 -29.812  1.00  0.00      C2   O  
ATOM   4017  OE2 GLU A 285       3.965  -9.952 -28.052  1.00  0.00      C2   O  
ATOM   4018  H   GLU A 285       5.173  -5.506 -28.507  1.00 25.84      C2   H  
ATOM   4019  HA  GLU A 285       3.962  -5.352 -25.832  1.00 25.84      C2   H  
ATOM   4020  HB2 GLU A 285       3.627  -7.890 -26.384  1.00  0.00      C2   H  
ATOM   4021  HB3 GLU A 285       2.671  -6.715 -27.223  1.00  0.00      C2   H  
ATOM   4022  HG2 GLU A 285       3.817  -6.924 -29.262  1.00  0.00      C2   H  
ATOM   4023  HG3 GLU A 285       5.224  -7.686 -28.546  1.00  0.00      C2   H  
ATOM   4024  N   ILE A 286       5.960  -6.138 -24.548  1.00 22.73      C2   N  
ATOM   4025  CA  ILE A 286       7.137  -6.371 -23.708  1.00 22.73      C2   C  
ATOM   4026  C   ILE A 286       7.522  -7.862 -23.631  1.00 22.73      C2   C  
ATOM   4027  O   ILE A 286       6.928  -8.631 -22.876  1.00 22.73      C2   O  
ATOM   4028  CB  ILE A 286       6.922  -5.708 -22.316  1.00  0.00      C2   C  
ATOM   4029  CG1 ILE A 286       5.536  -6.002 -21.682  1.00  0.00      C2   C  
ATOM   4030  CG2 ILE A 286       7.172  -4.188 -22.411  1.00  0.00      C2   C  
ATOM   4031  CD1 ILE A 286       5.447  -5.665 -20.188  1.00  0.00      C2   C  
ATOM   4032  H   ILE A 286       5.225  -5.585 -24.133  1.00 22.73      C2   H  
ATOM   4033  HA  ILE A 286       7.972  -5.863 -24.194  1.00 22.73      C2   H  
ATOM   4034  HB  ILE A 286       7.686  -6.107 -21.645  1.00  0.00      C2   H  
ATOM   4035 HG12 ILE A 286       4.754  -5.458 -22.214  1.00  0.00      C2   H  
ATOM   4036 HG13 ILE A 286       5.287  -7.057 -21.794  1.00  0.00      C2   H  
ATOM   4037 HG21 ILE A 286       7.139  -3.711 -21.432  1.00  0.00      C2   H  
ATOM   4038 HG22 ILE A 286       8.155  -3.976 -22.832  1.00  0.00      C2   H  
ATOM   4039 HG23 ILE A 286       6.430  -3.700 -23.045  1.00  0.00      C2   H  
ATOM   4040 HD11 ILE A 286       4.480  -5.966 -19.785  1.00  0.00      C2   H  
ATOM   4041 HD12 ILE A 286       6.217  -6.190 -19.621  1.00  0.00      C2   H  
ATOM   4042 HD13 ILE A 286       5.559  -4.597 -20.008  1.00  0.00      C2   H  
ATOM   4043  N   GLU A 287       8.511  -8.255 -24.451  1.00 31.64      C2   N  
ATOM   4044  CA  GLU A 287       8.993  -9.622 -24.612  1.00 31.64      C2   C  
ATOM   4045  C   GLU A 287       9.965  -9.916 -23.459  1.00 31.64      C2   C  
ATOM   4046  O   GLU A 287      11.035  -9.311 -23.366  1.00 31.64      C2   O  
ATOM   4047  CB  GLU A 287       9.703  -9.713 -25.981  1.00  0.00      C2   C  
ATOM   4048  CG  GLU A 287      10.025 -11.156 -26.413  1.00  0.00      C2   C  
ATOM   4049  CD  GLU A 287      10.833 -11.205 -27.708  1.00  0.00      C2   C  
ATOM   4050  OE1 GLU A 287      11.944 -10.632 -27.708  1.00  0.00      C2   O  
ATOM   4051  OE2 GLU A 287      10.365 -11.857 -28.667  1.00  0.00      C2   O  
ATOM   4052  H   GLU A 287       8.927  -7.559 -25.052  1.00 31.64      C2   H  
ATOM   4053  HA  GLU A 287       8.147 -10.313 -24.593  1.00 31.64      C2   H  
ATOM   4054  HB2 GLU A 287       9.059  -9.271 -26.743  1.00  0.00      C2   H  
ATOM   4055  HB3 GLU A 287      10.610  -9.106 -25.975  1.00  0.00      C2   H  
ATOM   4056  HG2 GLU A 287      10.598 -11.673 -25.642  1.00  0.00      C2   H  
ATOM   4057  HG3 GLU A 287       9.096 -11.710 -26.541  1.00  0.00      C2   H  
ATOM   4058  N   MET A 288       9.532 -10.789 -22.538  1.00 26.19      C2   N  
ATOM   4059  CA  MET A 288      10.119 -10.952 -21.211  1.00 26.19      C2   C  
ATOM   4060  C   MET A 288      11.283 -11.952 -21.250  1.00 26.19      C2   C  
ATOM   4061  O   MET A 288      11.074 -13.147 -21.458  1.00 26.19      C2   O  
ATOM   4062  CB  MET A 288       9.025 -11.502 -20.266  1.00  0.00      C2   C  
ATOM   4063  CG  MET A 288       7.843 -10.537 -20.087  1.00  0.00      C2   C  
ATOM   4064  SD  MET A 288       6.580 -11.100 -18.918  1.00  0.00      C2   S  
ATOM   4065  CE  MET A 288       5.369  -9.769 -19.132  1.00  0.00      C2   C  
ATOM   4066  H   MET A 288       8.655 -11.259 -22.708  1.00 26.19      C2   H  
ATOM   4067  HA  MET A 288      10.467  -9.989 -20.831  1.00 26.19      C2   H  
ATOM   4068  HB2 MET A 288       8.649 -12.460 -20.629  1.00  0.00      C2   H  
ATOM   4069  HB3 MET A 288       9.463 -11.699 -19.286  1.00  0.00      C2   H  
ATOM   4070  HG2 MET A 288       8.204  -9.561 -19.761  1.00  0.00      C2   H  
ATOM   4071  HG3 MET A 288       7.347 -10.387 -21.044  1.00  0.00      C2   H  
ATOM   4072  HE1 MET A 288       4.510  -9.936 -18.483  1.00  0.00      C2   H  
ATOM   4073  HE2 MET A 288       5.812  -8.805 -18.879  1.00  0.00      C2   H  
ATOM   4074  HE3 MET A 288       5.022  -9.731 -20.164  1.00  0.00      C2   H  
ATOM   4075  N   ASP A 289      12.505 -11.439 -21.020  1.00 25.44      C2   N  
ATOM   4076  CA  ASP A 289      13.740 -12.182 -20.742  1.00 25.44      C2   C  
ATOM   4077  C   ASP A 289      14.326 -12.833 -22.003  1.00 25.44      C2   C  
ATOM   4078  O   ASP A 289      15.126 -12.211 -22.702  1.00 25.44      C2   O  
ATOM   4079  CB  ASP A 289      13.645 -13.118 -19.505  1.00  0.00      C2   C  
ATOM   4080  CG  ASP A 289      13.222 -12.388 -18.226  1.00  0.00      C2   C  
ATOM   4081  OD1 ASP A 289      11.998 -12.314 -17.979  1.00  0.00      C2   O  
ATOM   4082  OD2 ASP A 289      14.136 -11.906 -17.521  1.00  0.00      C2   O  
ATOM   4083  H   ASP A 289      12.563 -10.438 -20.901  1.00 25.44      C2   H  
ATOM   4084  HA  ASP A 289      14.460 -11.408 -20.471  1.00 25.44      C2   H  
ATOM   4085  HB2 ASP A 289      12.940 -13.930 -19.682  1.00  0.00      C2   H  
ATOM   4086  HB3 ASP A 289      14.610 -13.594 -19.326  1.00  0.00      C2   H  
ATOM   4087  N   GLY A 290      13.911 -14.076 -22.292  1.00 10.84      C2   N  
ATOM   4088  CA  GLY A 290      14.243 -14.817 -23.505  1.00 10.86      C2   C  
ATOM   4089  C   GLY A 290      13.268 -14.488 -24.639  1.00 11.95      C2   C  
ATOM   4090  O   GLY A 290      12.089 -14.230 -24.393  1.00 11.05      C2   O  
ATOM   4091  H   GLY A 290      13.226 -14.493 -21.677  1.00 10.84      C2   H  
ATOM   4092  HA2 GLY A 290      15.272 -14.616 -23.809  1.00 10.86      C2   H  
ATOM   4093  HA3 GLY A 290      14.179 -15.884 -23.288  1.00 10.86      C2   H  
ATOM   4094  N   LYS A 291      13.765 -14.509 -25.887  1.00 12.97      C2   N  
ATOM   4095  CA  LYS A 291      12.990 -14.155 -27.076  1.00 13.63      C2   C  
ATOM   4096  C   LYS A 291      12.068 -15.306 -27.509  1.00 13.95      C2   C  
ATOM   4097  O   LYS A 291      12.389 -16.481 -27.323  1.00 13.09      C2   O  
ATOM   4098  CB  LYS A 291      13.938 -13.827 -28.248  1.00  0.00      C2   C  
ATOM   4099  CG  LYS A 291      14.894 -12.654 -27.964  1.00  0.00      C2   C  
ATOM   4100  CD  LYS A 291      15.526 -12.069 -29.242  1.00  0.00      C2   C  
ATOM   4101  CE  LYS A 291      14.910 -10.732 -29.691  1.00  0.00      C2   C  
ATOM   4102  NZ  LYS A 291      13.481 -10.853 -30.016  1.00  0.00      C2   N  
ATOM   4103  H   LYS A 291      14.735 -14.751 -26.019  1.00 12.97      C2   H  
ATOM   4104  HA  LYS A 291      12.387 -13.279 -26.844  1.00 13.63      C2   H  
ATOM   4105  HB2 LYS A 291      14.519 -14.706 -28.531  1.00  0.00      C2   H  
ATOM   4106  HB3 LYS A 291      13.329 -13.576 -29.118  1.00  0.00      C2   H  
ATOM   4107  HG2 LYS A 291      14.380 -11.868 -27.409  1.00  0.00      C2   H  
ATOM   4108  HG3 LYS A 291      15.687 -13.005 -27.302  1.00  0.00      C2   H  
ATOM   4109  HD2 LYS A 291      16.586 -11.896 -29.053  1.00  0.00      C2   H  
ATOM   4110  HD3 LYS A 291      15.492 -12.795 -30.056  1.00  0.00      C2   H  
ATOM   4111  HE2 LYS A 291      15.031  -9.974 -28.917  1.00  0.00      C2   H  
ATOM   4112  HE3 LYS A 291      15.432 -10.368 -30.577  1.00  0.00      C2   H  
ATOM   4113  HZ1 LYS A 291      12.950 -11.019 -29.164  1.00  0.00      C2   H  
ATOM   4114  HZ2 LYS A 291      13.155  -9.988 -30.421  1.00  0.00      C2   H  
ATOM   4115  HZ3 LYS A 291      13.329 -11.611 -30.665  1.00  0.00      C2   H  
ATOM   4116  N   VAL A 292      10.929 -14.935 -28.110  1.00 13.61      C2   N  
ATOM   4117  CA  VAL A 292       9.876 -15.818 -28.607  1.00 15.42      C2   C  
ATOM   4118  C   VAL A 292       9.493 -15.428 -30.042  1.00 16.13      C2   C  
ATOM   4119  O   VAL A 292       9.711 -14.292 -30.467  1.00 16.57      C2   O  
ATOM   4120  CB  VAL A 292       8.675 -15.871 -27.622  1.00  0.00      C2   C  
ATOM   4121  CG1 VAL A 292       8.971 -16.753 -26.398  1.00  0.00      C2   C  
ATOM   4122  CG2 VAL A 292       8.189 -14.481 -27.170  1.00  0.00      C2   C  
ATOM   4123  H   VAL A 292      10.768 -13.944 -28.245  1.00 13.61      C2   H  
ATOM   4124  HA  VAL A 292      10.281 -16.829 -28.692  1.00 15.42      C2   H  
ATOM   4125  HB  VAL A 292       7.843 -16.344 -28.146  1.00  0.00      C2   H  
ATOM   4126 HG11 VAL A 292       8.092 -16.846 -25.760  1.00  0.00      C2   H  
ATOM   4127 HG12 VAL A 292       9.265 -17.759 -26.698  1.00  0.00      C2   H  
ATOM   4128 HG13 VAL A 292       9.776 -16.339 -25.791  1.00  0.00      C2   H  
ATOM   4129 HG21 VAL A 292       8.905 -14.017 -26.493  1.00  0.00      C2   H  
ATOM   4130 HG22 VAL A 292       8.048 -13.805 -28.012  1.00  0.00      C2   H  
ATOM   4131 HG23 VAL A 292       7.239 -14.551 -26.641  1.00  0.00      C2   H  
ATOM   4132  N   VAL A 293       8.924 -16.391 -30.785  1.00 16.81      C2   N  
ATOM   4133  CA  VAL A 293       8.503 -16.243 -32.178  1.00 18.07      C2   C  
ATOM   4134  C   VAL A 293       6.969 -16.263 -32.278  1.00 19.28      C2   C  
ATOM   4135  O   VAL A 293       6.290 -16.985 -31.547  1.00 18.73      C2   O  
ATOM   4136  CB  VAL A 293       9.163 -17.329 -33.071  1.00  0.00      C2   C  
ATOM   4137  CG1 VAL A 293      10.665 -17.057 -33.265  1.00  0.00      C2   C  
ATOM   4138  CG2 VAL A 293       8.926 -18.777 -32.596  1.00  0.00      C2   C  
ATOM   4139  H   VAL A 293       8.763 -17.291 -30.359  1.00 16.81      C2   H  
ATOM   4140  HA  VAL A 293       8.835 -15.278 -32.554  1.00 18.07      C2   H  
ATOM   4141  HB  VAL A 293       8.715 -17.248 -34.063  1.00  0.00      C2   H  
ATOM   4142 HG11 VAL A 293      11.109 -17.771 -33.960  1.00  0.00      C2   H  
ATOM   4143 HG12 VAL A 293      10.835 -16.061 -33.676  1.00  0.00      C2   H  
ATOM   4144 HG13 VAL A 293      11.211 -17.127 -32.324  1.00  0.00      C2   H  
ATOM   4145 HG21 VAL A 293       9.367 -19.489 -33.293  1.00  0.00      C2   H  
ATOM   4146 HG22 VAL A 293       9.371 -18.959 -31.618  1.00  0.00      C2   H  
ATOM   4147 HG23 VAL A 293       7.863 -19.011 -32.530  1.00  0.00      C2   H  
ATOM   4148  N   ASN A 294       6.446 -15.452 -33.210  1.00 19.79      C2   N  
ATOM   4149  CA  ASN A 294       5.030 -15.261 -33.533  1.00 19.71      C2   C  
ATOM   4150  C   ASN A 294       4.517 -16.434 -34.408  1.00 18.82      C2   C  
ATOM   4151  O   ASN A 294       5.279 -17.313 -34.811  1.00 18.97      C2   O  
ATOM   4152  CB  ASN A 294       4.966 -13.913 -34.314  1.00  0.00      C2   C  
ATOM   4153  CG  ASN A 294       3.622 -13.167 -34.322  1.00  0.00      C2   C  
ATOM   4154  ND2 ASN A 294       3.675 -11.846 -34.504  1.00  0.00      C2   N  
ATOM   4155  OD1 ASN A 294       2.553 -13.751 -34.157  1.00  0.00      C2   O  
ATOM   4156  H   ASN A 294       7.100 -14.893 -33.740  1.00 19.79      C2   H  
ATOM   4157  HA  ASN A 294       4.449 -15.210 -32.614  1.00 19.71      C2   H  
ATOM   4158  HB2 ASN A 294       5.684 -13.222 -33.866  1.00  0.00      C2   H  
ATOM   4159  HB3 ASN A 294       5.295 -14.032 -35.342  1.00  0.00      C2   H  
ATOM   4160 HD21 ASN A 294       4.562 -11.383 -34.636  1.00  0.00      C2   H  
ATOM   4161 HD22 ASN A 294       2.820 -11.308 -34.500  1.00  0.00      C2   H  
ATOM   4162  N   SER A 295       3.216 -16.425 -34.738  1.00 17.68      C2   N  
ATOM   4163  CA  SER A 295       2.602 -17.236 -35.796  1.00 17.27      C2   C  
ATOM   4164  C   SER A 295       3.034 -16.766 -37.206  1.00 17.35      C2   C  
ATOM   4165  O   SER A 295       3.115 -17.582 -38.121  1.00 16.46      C2   O  
ATOM   4166  CB  SER A 295       1.066 -17.177 -35.635  1.00  0.00      C2   C  
ATOM   4167  OG  SER A 295       0.525 -15.894 -35.901  1.00  0.00      C2   O  
ATOM   4168  H   SER A 295       2.650 -15.682 -34.350  1.00 17.68      C2   H  
ATOM   4169  HA  SER A 295       2.922 -18.272 -35.666  1.00 17.27      C2   H  
ATOM   4170  HB2 SER A 295       0.599 -17.884 -36.322  1.00  0.00      C2   H  
ATOM   4171  HB3 SER A 295       0.773 -17.483 -34.631  1.00  0.00      C2   H  
ATOM   4172  HG  SER A 295       0.829 -15.289 -35.240  1.00  0.00      C2   H  
ATOM   4173  N   HIS A 296       3.378 -15.471 -37.346  1.00 16.77      C2   N  
ATOM   4174  CA  HIS A 296       4.081 -14.874 -38.487  1.00 18.31      C2   C  
ATOM   4175  C   HIS A 296       5.615 -14.879 -38.280  1.00 19.35      C2   C  
ATOM   4176  O   HIS A 296       6.341 -14.266 -39.062  1.00 20.14      C2   O  
ATOM   4177  CB  HIS A 296       3.561 -13.426 -38.685  1.00  0.00      C2   C  
ATOM   4178  CG  HIS A 296       2.517 -13.307 -39.769  1.00  0.00      C2   C  
ATOM   4179  CD2 HIS A 296       2.492 -12.566 -40.932  1.00  0.00      C2   C  
ATOM   4180  ND1 HIS A 296       1.328 -14.018 -39.757  1.00  0.00      C2   N  
ATOM   4181  CE1 HIS A 296       0.668 -13.702 -40.874  1.00  0.00      C2   C  
ATOM   4182  NE2 HIS A 296       1.310 -12.821 -41.633  1.00  0.00      C2   N  
ATOM   4183  H   HIS A 296       3.246 -14.875 -36.543  1.00 16.77      C2   H  
ATOM   4184  HA  HIS A 296       3.896 -15.453 -39.394  1.00 18.31      C2   H  
ATOM   4185  HB2 HIS A 296       3.149 -13.027 -37.756  1.00  0.00      C2   H  
ATOM   4186  HB3 HIS A 296       4.361 -12.737 -38.959  1.00  0.00      C2   H  
ATOM   4187  HD2 HIS A 296       3.231 -11.882 -41.323  1.00  0.00      C2   H  
ATOM   4188  HE1 HIS A 296      -0.296 -14.114 -41.135  1.00  0.00      C2   H  
ATOM   4189  N   VAL A 297       6.099 -15.584 -37.239  1.00 19.87      C2   N  
ATOM   4190  CA  VAL A 297       7.458 -16.070 -36.960  1.00 20.84      C2   C  
ATOM   4191  C   VAL A 297       8.507 -15.007 -36.585  1.00 21.07      C2   C  
ATOM   4192  O   VAL A 297       9.652 -15.364 -36.314  1.00 20.98      C2   O  
ATOM   4193  CB  VAL A 297       7.939 -17.164 -37.953  1.00  0.00      C2   C  
ATOM   4194  CG1 VAL A 297       7.042 -18.413 -37.900  1.00  0.00      C2   C  
ATOM   4195  CG2 VAL A 297       8.108 -16.690 -39.401  1.00  0.00      C2   C  
ATOM   4196  H   VAL A 297       5.395 -16.013 -36.656  1.00 19.87      C2   H  
ATOM   4197  HA  VAL A 297       7.349 -16.589 -36.010  1.00 20.84      C2   H  
ATOM   4198  HB  VAL A 297       8.923 -17.492 -37.615  1.00  0.00      C2   H  
ATOM   4199 HG11 VAL A 297       7.443 -19.209 -38.527  1.00  0.00      C2   H  
ATOM   4200 HG12 VAL A 297       6.967 -18.803 -36.884  1.00  0.00      C2   H  
ATOM   4201 HG13 VAL A 297       6.031 -18.196 -38.248  1.00  0.00      C2   H  
ATOM   4202 HG21 VAL A 297       8.600 -17.447 -40.005  1.00  0.00      C2   H  
ATOM   4203 HG22 VAL A 297       7.148 -16.517 -39.884  1.00  0.00      C2   H  
ATOM   4204 HG23 VAL A 297       8.699 -15.776 -39.459  1.00  0.00      C2   H  
ATOM   4205  N   ASP A 298       8.120 -13.723 -36.515  1.00 20.39      C2   N  
ATOM   4206  CA  ASP A 298       8.979 -12.594 -36.153  1.00 21.04      C2   C  
ATOM   4207  C   ASP A 298       9.353 -12.604 -34.663  1.00 21.54      C2   C  
ATOM   4208  O   ASP A 298       8.648 -13.192 -33.842  1.00 20.68      C2   O  
ATOM   4209  CB  ASP A 298       8.218 -11.276 -36.484  1.00  0.00      C2   C  
ATOM   4210  CG  ASP A 298       9.095 -10.027 -36.702  1.00  0.00      C2   C  
ATOM   4211  OD1 ASP A 298       8.492  -8.958 -36.939  1.00  0.00      C2   O  
ATOM   4212  OD2 ASP A 298      10.340 -10.149 -36.654  1.00  0.00      C2   O  
ATOM   4213  H   ASP A 298       7.164 -13.511 -36.760  1.00 20.39      C2   H  
ATOM   4214  HA  ASP A 298       9.887 -12.675 -36.748  1.00 21.04      C2   H  
ATOM   4215  HB2 ASP A 298       7.633 -11.406 -37.395  1.00  0.00      C2   H  
ATOM   4216  HB3 ASP A 298       7.489 -11.052 -35.704  1.00  0.00      C2   H  
ATOM   4217  N   ASN A 299      10.416 -11.855 -34.325  1.00 22.34      C2   N  
ATOM   4218  CA  ASN A 299      10.711 -11.318 -32.994  1.00 22.21      C2   C  
ATOM   4219  C   ASN A 299       9.499 -10.500 -32.529  1.00 21.74      C2   C  
ATOM   4220  O   ASN A 299       9.145  -9.513 -33.172  1.00 22.03      C2   O  
ATOM   4221  CB  ASN A 299      11.974 -10.432 -33.078  1.00  0.00      C2   C  
ATOM   4222  CG  ASN A 299      13.293 -11.163 -33.363  1.00  0.00      C2   C  
ATOM   4223  ND2 ASN A 299      13.351 -12.479 -33.150  1.00  0.00      C2   N  
ATOM   4224  OD1 ASN A 299      14.275 -10.529 -33.738  1.00  0.00      C2   O  
ATOM   4225  H   ASN A 299      10.888 -11.399 -35.096  1.00 22.34      C2   H  
ATOM   4226  HA  ASN A 299      10.866 -12.143 -32.296  1.00 22.21      C2   H  
ATOM   4227  HB2 ASN A 299      11.833  -9.693 -33.867  1.00  0.00      C2   H  
ATOM   4228  HB3 ASN A 299      12.096  -9.865 -32.156  1.00  0.00      C2   H  
ATOM   4229 HD21 ASN A 299      14.214 -12.969 -33.322  1.00  0.00      C2   H  
ATOM   4230 HD22 ASN A 299      12.519 -12.988 -32.886  1.00  0.00      C2   H  
ATOM   4231  N   PHE A 300       8.801 -11.022 -31.509  1.00 20.52      C2   N  
ATOM   4232  CA  PHE A 300       7.370 -10.827 -31.279  1.00 20.19      C2   C  
ATOM   4233  C   PHE A 300       6.991  -9.357 -31.015  1.00 18.61      C2   C  
ATOM   4234  O   PHE A 300       7.341  -8.793 -29.979  1.00 17.48      C2   O  
ATOM   4235  CB  PHE A 300       6.944 -11.762 -30.118  1.00  0.00      C2   C  
ATOM   4236  CG  PHE A 300       5.623 -12.503 -30.289  1.00  0.00      C2   C  
ATOM   4237  CD1 PHE A 300       5.528 -13.856 -29.896  1.00  0.00      C2   C  
ATOM   4238  CD2 PHE A 300       4.480 -11.858 -30.808  1.00  0.00      C2   C  
ATOM   4239  CE1 PHE A 300       4.306 -14.547 -30.000  1.00  0.00      C2   C  
ATOM   4240  CE2 PHE A 300       3.258 -12.548 -30.914  1.00  0.00      C2   C  
ATOM   4241  CZ  PHE A 300       3.169 -13.893 -30.509  1.00  0.00      C2   C  
ATOM   4242  H   PHE A 300       9.219 -11.797 -31.011  1.00 20.52      C2   H  
ATOM   4243  HA  PHE A 300       6.877 -11.164 -32.194  1.00 20.19      C2   H  
ATOM   4244  HB2 PHE A 300       7.710 -12.525 -29.977  1.00  0.00      C2   H  
ATOM   4245  HB3 PHE A 300       6.913 -11.229 -29.167  1.00  0.00      C2   H  
ATOM   4246  HD1 PHE A 300       6.392 -14.374 -29.508  1.00  0.00      C2   H  
ATOM   4247  HD2 PHE A 300       4.523 -10.823 -31.113  1.00  0.00      C2   H  
ATOM   4248  HE1 PHE A 300       4.245 -15.582 -29.696  1.00  0.00      C2   H  
ATOM   4249  HE2 PHE A 300       2.387 -12.041 -31.304  1.00  0.00      C2   H  
ATOM   4250  HZ  PHE A 300       2.231 -14.422 -30.594  1.00  0.00      C2   H  
ATOM   4251  N   LEU A 301       6.263  -8.757 -31.972  1.00 17.72      C2   N  
ATOM   4252  CA  LEU A 301       5.638  -7.441 -31.872  1.00 17.56      C2   C  
ATOM   4253  C   LEU A 301       4.310  -7.372 -32.637  1.00 17.85      C2   C  
ATOM   4254  O   LEU A 301       4.230  -7.803 -33.788  1.00 18.10      C2   O  
ATOM   4255  CB  LEU A 301       6.604  -6.251 -32.111  1.00  0.00      C2   C  
ATOM   4256  CG  LEU A 301       7.646  -6.337 -33.253  1.00  0.00      C2   C  
ATOM   4257  CD1 LEU A 301       7.071  -6.693 -34.629  1.00  0.00      C2   C  
ATOM   4258  CD2 LEU A 301       8.411  -5.010 -33.336  1.00  0.00      C2   C  
ATOM   4259  H   LEU A 301       6.055  -9.284 -32.807  1.00 17.72      C2   H  
ATOM   4260  HA  LEU A 301       5.346  -7.341 -30.831  1.00 17.56      C2   H  
ATOM   4261  HB2 LEU A 301       6.012  -5.344 -32.238  1.00  0.00      C2   H  
ATOM   4262  HB3 LEU A 301       7.158  -6.091 -31.185  1.00  0.00      C2   H  
ATOM   4263  HG  LEU A 301       8.371  -7.106 -32.991  1.00  0.00      C2   H  
ATOM   4264 HD11 LEU A 301       7.839  -6.644 -35.401  1.00  0.00      C2   H  
ATOM   4265 HD12 LEU A 301       6.675  -7.708 -34.647  1.00  0.00      C2   H  
ATOM   4266 HD13 LEU A 301       6.276  -6.003 -34.907  1.00  0.00      C2   H  
ATOM   4267 HD21 LEU A 301       9.162  -5.020 -34.125  1.00  0.00      C2   H  
ATOM   4268 HD22 LEU A 301       7.741  -4.174 -33.538  1.00  0.00      C2   H  
ATOM   4269 HD23 LEU A 301       8.924  -4.809 -32.395  1.00  0.00      C2   H  
ATOM   4270  N   ASP A 302       3.278  -6.782 -32.006  1.00 17.87      C2   N  
ATOM   4271  CA  ASP A 302       1.991  -6.455 -32.630  1.00 17.93      C2   C  
ATOM   4272  C   ASP A 302       2.090  -5.107 -33.387  1.00 17.89      C2   C  
ATOM   4273  O   ASP A 302       1.227  -4.808 -34.211  1.00 17.04      C2   O  
ATOM   4274  CB  ASP A 302       0.885  -6.415 -31.539  1.00  0.00      C2   C  
ATOM   4275  CG  ASP A 302       0.789  -5.143 -30.684  1.00  0.00      C2   C  
ATOM   4276  OD1 ASP A 302       1.734  -4.900 -29.903  1.00  0.00      C2   O  
ATOM   4277  OD2 ASP A 302      -0.227  -4.432 -30.844  1.00  0.00      C2   O  
ATOM   4278  H   ASP A 302       3.396  -6.498 -31.043  1.00 17.87      C2   H  
ATOM   4279  HA  ASP A 302       1.737  -7.238 -33.347  1.00 17.93      C2   H  
ATOM   4280  HB2 ASP A 302      -0.080  -6.563 -32.027  1.00  0.00      C2   H  
ATOM   4281  HB3 ASP A 302       0.999  -7.268 -30.868  1.00  0.00      C2   H  
ATOM   4282  N   GLY A 303       3.177  -4.341 -33.170  1.00 17.86      C2   N  
ATOM   4283  CA  GLY A 303       3.580  -3.156 -33.923  1.00 17.35      C2   C  
ATOM   4284  C   GLY A 303       4.199  -3.457 -35.294  1.00 17.22      C2   C  
ATOM   4285  O   GLY A 303       4.777  -2.559 -35.906  1.00 16.63      C2   O  
ATOM   4286  H   GLY A 303       3.817  -4.660 -32.457  1.00 17.86      C2   H  
ATOM   4287  HA2 GLY A 303       2.724  -2.491 -34.054  1.00 17.35      C2   H  
ATOM   4288  HA3 GLY A 303       4.319  -2.609 -33.346  1.00 17.35      C2   H  
ATOM   4289  N   ALA A 304       4.047  -4.700 -35.788  1.00 16.09      C2   N  
ATOM   4290  CA  ALA A 304       4.333  -5.139 -37.153  1.00 15.81      C2   C  
ATOM   4291  C   ALA A 304       3.324  -4.575 -38.173  1.00 15.10      C2   C  
ATOM   4292  O   ALA A 304       3.575  -4.655 -39.376  1.00 15.07      C2   O  
ATOM   4293  CB  ALA A 304       4.255  -6.675 -37.190  1.00  0.00      C2   C  
ATOM   4294  H   ALA A 304       3.582  -5.372 -35.193  1.00 16.09      C2   H  
ATOM   4295  HA  ALA A 304       5.338  -4.816 -37.429  1.00 15.81      C2   H  
ATOM   4296  HB1 ALA A 304       3.269  -7.034 -36.892  1.00  0.00      C2   H  
ATOM   4297  HB2 ALA A 304       4.462  -7.063 -38.188  1.00  0.00      C2   H  
ATOM   4298  HB3 ALA A 304       4.982  -7.128 -36.516  1.00  0.00      C2   H  
ATOM   4299  N   LEU A 305       2.221  -3.968 -37.692  1.00 14.46      C2   N  
ATOM   4300  CA  LEU A 305       1.178  -3.253 -38.430  1.00 13.80      C2   C  
ATOM   4301  C   LEU A 305       1.662  -1.834 -38.805  1.00 13.77      C2   C  
ATOM   4302  O   LEU A 305       1.036  -0.822 -38.489  1.00 13.28      C2   O  
ATOM   4303  CB  LEU A 305      -0.084  -3.182 -37.533  1.00  0.00      C2   C  
ATOM   4304  CG  LEU A 305      -0.674  -4.552 -37.122  1.00  0.00      C2   C  
ATOM   4305  CD1 LEU A 305      -1.754  -4.371 -36.045  1.00  0.00      C2   C  
ATOM   4306  CD2 LEU A 305      -1.233  -5.336 -38.322  1.00  0.00      C2   C  
ATOM   4307  H   LEU A 305       2.118  -3.965 -36.687  1.00 14.46      C2   H  
ATOM   4308  HA  LEU A 305       0.949  -3.783 -39.356  1.00 13.80      C2   H  
ATOM   4309  HB2 LEU A 305       0.158  -2.621 -36.629  1.00  0.00      C2   H  
ATOM   4310  HB3 LEU A 305      -0.863  -2.610 -38.041  1.00  0.00      C2   H  
ATOM   4311  HG  LEU A 305       0.113  -5.158 -36.674  1.00  0.00      C2   H  
ATOM   4312 HD11 LEU A 305      -2.585  -3.769 -36.414  1.00  0.00      C2   H  
ATOM   4313 HD12 LEU A 305      -2.154  -5.332 -35.722  1.00  0.00      C2   H  
ATOM   4314 HD13 LEU A 305      -1.349  -3.874 -35.162  1.00  0.00      C2   H  
ATOM   4315 HD21 LEU A 305      -1.663  -6.286 -38.004  1.00  0.00      C2   H  
ATOM   4316 HD22 LEU A 305      -2.015  -4.774 -38.834  1.00  0.00      C2   H  
ATOM   4317 HD23 LEU A 305      -0.456  -5.565 -39.052  1.00  0.00      C2   H  
ATOM   4318  N   VAL A 306       2.805  -1.800 -39.500  1.00 14.07      C2   N  
ATOM   4319  CA  VAL A 306       3.509  -0.660 -40.085  1.00 14.29      C2   C  
ATOM   4320  C   VAL A 306       3.977  -1.034 -41.512  1.00 13.78      C2   C  
ATOM   4321  O   VAL A 306       4.845  -0.378 -42.085  1.00 14.07      C2   O  
ATOM   4322  CB  VAL A 306       4.607  -0.174 -39.095  1.00  0.00      C2   C  
ATOM   4323  CG1 VAL A 306       5.786  -1.158 -38.952  1.00  0.00      C2   C  
ATOM   4324  CG2 VAL A 306       5.106   1.251 -39.390  1.00  0.00      C2   C  
ATOM   4325  H   VAL A 306       3.232  -2.700 -39.672  1.00 14.07      C2   H  
ATOM   4326  HA  VAL A 306       2.785   0.145 -40.213  1.00 14.29      C2   H  
ATOM   4327  HB  VAL A 306       4.140  -0.122 -38.112  1.00  0.00      C2   H  
ATOM   4328 HG11 VAL A 306       6.464  -0.839 -38.160  1.00  0.00      C2   H  
ATOM   4329 HG12 VAL A 306       5.440  -2.160 -38.696  1.00  0.00      C2   H  
ATOM   4330 HG13 VAL A 306       6.368  -1.232 -39.871  1.00  0.00      C2   H  
ATOM   4331 HG21 VAL A 306       5.750   1.609 -38.586  1.00  0.00      C2   H  
ATOM   4332 HG22 VAL A 306       5.682   1.302 -40.313  1.00  0.00      C2   H  
ATOM   4333 HG23 VAL A 306       4.274   1.950 -39.475  1.00  0.00      C2   H  
ATOM   4334  N   LEU A 307       3.399  -2.115 -42.061  1.00 12.77      C2   N  
ATOM   4335  CA  LEU A 307       3.755  -2.808 -43.289  1.00 12.21      C2   C  
ATOM   4336  C   LEU A 307       2.443  -3.242 -43.945  1.00 12.65      C2   C  
ATOM   4337  O   LEU A 307       1.719  -4.059 -43.376  1.00 12.37      C2   O  
ATOM   4338  CB  LEU A 307       4.720  -3.969 -42.919  1.00  0.00      C2   C  
ATOM   4339  CG  LEU A 307       5.198  -4.917 -44.050  1.00  0.00      C2   C  
ATOM   4340  CD1 LEU A 307       6.502  -5.634 -43.653  1.00  0.00      C2   C  
ATOM   4341  CD2 LEU A 307       4.177  -6.011 -44.399  1.00  0.00      C2   C  
ATOM   4342  H   LEU A 307       2.652  -2.545 -41.534  1.00 12.77      C2   H  
ATOM   4343  HA  LEU A 307       4.274  -2.123 -43.962  1.00 12.21      C2   H  
ATOM   4344  HB2 LEU A 307       5.602  -3.502 -42.478  1.00  0.00      C2   H  
ATOM   4345  HB3 LEU A 307       4.281  -4.570 -42.121  1.00  0.00      C2   H  
ATOM   4346  HG  LEU A 307       5.403  -4.320 -44.940  1.00  0.00      C2   H  
ATOM   4347 HD11 LEU A 307       6.915  -6.190 -44.496  1.00  0.00      C2   H  
ATOM   4348 HD12 LEU A 307       7.269  -4.940 -43.319  1.00  0.00      C2   H  
ATOM   4349 HD13 LEU A 307       6.333  -6.345 -42.845  1.00  0.00      C2   H  
ATOM   4350 HD21 LEU A 307       4.585  -6.712 -45.128  1.00  0.00      C2   H  
ATOM   4351 HD22 LEU A 307       3.910  -6.572 -43.506  1.00  0.00      C2   H  
ATOM   4352 HD23 LEU A 307       3.257  -5.628 -44.823  1.00  0.00      C2   H  
ATOM   4353  N   GLU A 308       2.169  -2.737 -45.158  1.00 11.38      C2   N  
ATOM   4354  CA  GLU A 308       1.149  -3.270 -46.061  1.00 11.47      C2   C  
ATOM   4355  C   GLU A 308       1.791  -4.395 -46.900  1.00 11.10      C2   C  
ATOM   4356  O   GLU A 308       3.009  -4.406 -47.083  1.00 11.50      C2   O  
ATOM   4357  CB  GLU A 308       0.648  -2.128 -46.975  1.00  0.00      C2   C  
ATOM   4358  CG  GLU A 308      -0.536  -2.522 -47.886  1.00  0.00      C2   C  
ATOM   4359  CD  GLU A 308      -1.232  -1.322 -48.530  1.00  0.00      C2   C  
ATOM   4360  OE1 GLU A 308      -0.513  -0.415 -49.003  1.00  0.00      C2   O  
ATOM   4361  OE2 GLU A 308      -2.482  -1.349 -48.576  1.00  0.00      C2   O  
ATOM   4362  H   GLU A 308       2.816  -2.068 -45.549  1.00 11.38      C2   H  
ATOM   4363  HA  GLU A 308       0.310  -3.669 -45.488  1.00 11.47      C2   H  
ATOM   4364  HB2 GLU A 308       0.339  -1.295 -46.341  1.00  0.00      C2   H  
ATOM   4365  HB3 GLU A 308       1.470  -1.750 -47.586  1.00  0.00      C2   H  
ATOM   4366  HG2 GLU A 308      -0.204  -3.186 -48.685  1.00  0.00      C2   H  
ATOM   4367  HG3 GLU A 308      -1.274  -3.073 -47.302  1.00  0.00      C2   H  
ATOM   4368  N   VAL A 309       0.957  -5.329 -47.386  1.00 41.72      C2   N  
ATOM   4369  CA  VAL A 309       1.237  -6.630 -48.015  1.00 41.72      C2   C  
ATOM   4370  C   VAL A 309       0.838  -7.782 -47.085  1.00 41.72      C2   C  
ATOM   4371  O   VAL A 309      -0.087  -8.515 -47.429  1.00 41.72      C2   O  
ATOM   4372  CB  VAL A 309       2.587  -6.788 -48.785  1.00 41.72      C2   C  
ATOM   4373  CG1 VAL A 309       2.817  -8.219 -49.312  1.00 41.72      C2   C  
ATOM   4374  CG2 VAL A 309       2.699  -5.799 -49.963  1.00 41.72      C2   C  
ATOM   4375  H   VAL A 309      -0.021  -5.164 -47.199  1.00 41.72      C2   H  
ATOM   4376  HA  VAL A 309       0.482  -6.667 -48.802  1.00 41.72      C2   H  
ATOM   4377  HB  VAL A 309       3.410  -6.600 -48.097  1.00 41.72      C2   H  
ATOM   4378 HG11 VAL A 309       3.741  -8.281 -49.888  1.00 41.72      C2   H  
ATOM   4379 HG12 VAL A 309       2.903  -8.944 -48.502  1.00 41.72      C2   H  
ATOM   4380 HG13 VAL A 309       2.000  -8.539 -49.960  1.00 41.72      C2   H  
ATOM   4381 HG21 VAL A 309       1.924  -5.984 -50.707  1.00 41.72      C2   H  
ATOM   4382 HG22 VAL A 309       2.603  -4.761 -49.646  1.00 41.72      C2   H  
ATOM   4383 HG23 VAL A 309       3.664  -5.892 -50.461  1.00 41.72      C2   H  
ATOM   4384  N   ASP A 310       1.464  -7.918 -45.898  1.00 42.28      C2   N  
ATOM   4385  CA  ASP A 310       1.079  -8.922 -44.887  1.00 42.28      C2   C  
ATOM   4386  C   ASP A 310      -0.328  -8.659 -44.324  1.00 42.28      C2   C  
ATOM   4387  O   ASP A 310      -1.041  -9.610 -44.011  1.00 42.28      C2   O  
ATOM   4388  CB  ASP A 310       2.069  -8.978 -43.695  1.00 42.28      C2   C  
ATOM   4389  CG  ASP A 310       3.521  -9.347 -44.022  1.00 42.28      C2   C  
ATOM   4390  OD1 ASP A 310       3.803  -9.712 -45.184  1.00 42.28      C2   O  
ATOM   4391  OD2 ASP A 310       4.337  -9.254 -43.079  1.00 42.28      C2   O  
ATOM   4392  H   ASP A 310       2.235  -7.303 -45.679  1.00 42.28      C2   H  
ATOM   4393  HA  ASP A 310       1.065  -9.901 -45.372  1.00 42.28      C2   H  
ATOM   4394  HB2 ASP A 310       2.073  -8.020 -43.175  1.00 42.28      C2   H  
ATOM   4395  HB3 ASP A 310       1.719  -9.713 -42.968  1.00 42.28      C2   H  
ATOM   4396  N   GLU A 311      -0.744  -7.382 -44.259  1.00 45.66      C2   N  
ATOM   4397  CA  GLU A 311      -2.090  -6.954 -43.885  1.00 45.66      C2   C  
ATOM   4398  C   GLU A 311      -3.121  -7.326 -44.965  1.00 45.66      C2   C  
ATOM   4399  O   GLU A 311      -4.232  -7.695 -44.602  1.00 45.66      C2   O  
ATOM   4400  CB  GLU A 311      -2.097  -5.424 -43.686  1.00 45.66      C2   C  
ATOM   4401  CG  GLU A 311      -1.411  -4.987 -42.375  1.00 45.66      C2   C  
ATOM   4402  CD  GLU A 311      -1.414  -3.471 -42.152  1.00 45.66      C2   C  
ATOM   4403  OE1 GLU A 311      -1.362  -3.078 -40.965  1.00 45.66      C2   O  
ATOM   4404  OE2 GLU A 311      -1.449  -2.727 -43.157  1.00 45.66      C2   O  
ATOM   4405  H   GLU A 311      -0.090  -6.660 -44.525  1.00 45.66      C2   H  
ATOM   4406  HA  GLU A 311      -2.377  -7.443 -42.952  1.00 45.66      C2   H  
ATOM   4407  HB2 GLU A 311      -1.625  -4.940 -44.543  1.00 45.66      C2   H  
ATOM   4408  HB3 GLU A 311      -3.126  -5.061 -43.664  1.00 45.66      C2   H  
ATOM   4409  HG2 GLU A 311      -1.910  -5.461 -41.528  1.00 45.66      C2   H  
ATOM   4410  HG3 GLU A 311      -0.378  -5.333 -42.354  1.00 45.66      C2   H  
ATOM   4411  N   ARG A 312      -2.760  -7.285 -46.262  1.00 46.91      C2   N  
ATOM   4412  CA  ARG A 312      -3.643  -7.646 -47.379  1.00 46.91      C2   C  
ATOM   4413  C   ARG A 312      -3.776  -9.167 -47.560  1.00 46.91      C2   C  
ATOM   4414  O   ARG A 312      -4.843  -9.627 -47.965  1.00 46.91      C2   O  
ATOM   4415  CB  ARG A 312      -3.102  -7.052 -48.694  1.00 46.91      C2   C  
ATOM   4416  CG  ARG A 312      -3.230  -5.524 -48.756  1.00 46.91      C2   C  
ATOM   4417  CD  ARG A 312      -2.939  -4.973 -50.158  1.00 46.91      C2   C  
ATOM   4418  NE  ARG A 312      -3.258  -3.541 -50.230  1.00 46.91      C2   N  
ATOM   4419  CZ  ARG A 312      -3.934  -2.891 -51.192  1.00 46.91      C2   C  
ATOM   4420  NH1 ARG A 312      -4.446  -3.524 -52.258  1.00 46.91      C2   N  
ATOM   4421  NH2 ARG A 312      -4.091  -1.569 -51.068  1.00 46.91      C2   N  
ATOM   4422  H   ARG A 312      -1.813  -7.018 -46.486  1.00 46.91      C2   H  
ATOM   4423  HA  ARG A 312      -4.638  -7.242 -47.195  1.00 46.91      C2   H  
ATOM   4424  HB2 ARG A 312      -2.065  -7.347 -48.855  1.00 46.91      C2   H  
ATOM   4425  HB3 ARG A 312      -3.667  -7.473 -49.529  1.00 46.91      C2   H  
ATOM   4426  HG2 ARG A 312      -4.240  -5.233 -48.462  1.00 46.91      C2   H  
ATOM   4427  HG3 ARG A 312      -2.556  -5.067 -48.030  1.00 46.91      C2   H  
ATOM   4428  HD2 ARG A 312      -1.889  -5.118 -50.413  1.00 46.91      C2   H  
ATOM   4429  HD3 ARG A 312      -3.524  -5.522 -50.894  1.00 46.91      C2   H  
ATOM   4430  HE  ARG A 312      -2.896  -2.968 -49.473  1.00 46.91      C2   H  
ATOM   4431 HH11 ARG A 312      -4.334  -4.523 -52.349  1.00 46.91      C2   H  
ATOM   4432 HH12 ARG A 312      -4.952  -3.013 -52.966  1.00 46.91      C2   H  
ATOM   4433 HH21 ARG A 312      -3.684  -1.104 -50.262  1.00 46.91      C2   H  
ATOM   4434 HH22 ARG A 312      -4.591  -1.030 -51.758  1.00 46.91      C2   H  
ATOM   4435  N   ASP A 313      -2.740  -9.949 -47.208  1.00 51.78      C2   N  
ATOM   4436  CA  ASP A 313      -2.795 -11.415 -47.146  1.00 51.78      C2   C  
ATOM   4437  C   ASP A 313      -3.688 -11.879 -45.983  1.00 51.78      C2   C  
ATOM   4438  O   ASP A 313      -4.406 -12.868 -46.121  1.00 51.78      C2   O  
ATOM   4439  CB  ASP A 313      -1.376 -12.011 -46.961  1.00 51.78      C2   C  
ATOM   4440  CG  ASP A 313      -0.372 -11.664 -48.067  1.00 51.78      C2   C  
ATOM   4441  OD1 ASP A 313      -0.812 -11.470 -49.222  1.00 51.78      C2   O  
ATOM   4442  OD2 ASP A 313       0.834 -11.623 -47.738  1.00 51.78      C2   O  
ATOM   4443  H   ASP A 313      -1.877  -9.506 -46.925  1.00 51.78      C2   H  
ATOM   4444  HA  ASP A 313      -3.224 -11.791 -48.077  1.00 51.78      C2   H  
ATOM   4445  HB2 ASP A 313      -0.958 -11.682 -46.008  1.00 51.78      C2   H  
ATOM   4446  HB3 ASP A 313      -1.437 -13.099 -46.908  1.00 51.78      C2   H  
ATOM   4447  N   GLN A 314      -3.693 -11.122 -44.871  1.00 54.59      C2   N  
ATOM   4448  CA  GLN A 314      -4.576 -11.316 -43.726  1.00 54.59      C2   C  
ATOM   4449  C   GLN A 314      -6.007 -10.816 -44.001  1.00 54.59      C2   C  
ATOM   4450  O   GLN A 314      -6.924 -11.359 -43.395  1.00 54.59      C2   O  
ATOM   4451  CB  GLN A 314      -4.002 -10.563 -42.508  1.00 54.59      C2   C  
ATOM   4452  CG  GLN A 314      -2.788 -11.274 -41.877  1.00 54.59      C2   C  
ATOM   4453  CD  GLN A 314      -2.066 -10.400 -40.846  1.00 54.59      C2   C  
ATOM   4454  NE2 GLN A 314      -0.736 -10.490 -40.794  1.00 54.59      C2   N  
ATOM   4455  OE1 GLN A 314      -2.695  -9.646 -40.107  1.00 54.59      C2   O  
ATOM   4456  H   GLN A 314      -3.064 -10.331 -44.836  1.00 54.59      C2   H  
ATOM   4457  HA  GLN A 314      -4.629 -12.380 -43.489  1.00 54.59      C2   H  
ATOM   4458  HB2 GLN A 314      -3.732  -9.546 -42.797  1.00 54.59      C2   H  
ATOM   4459  HB3 GLN A 314      -4.769 -10.459 -41.739  1.00 54.59      C2   H  
ATOM   4460  HG2 GLN A 314      -3.110 -12.195 -41.390  1.00 54.59      C2   H  
ATOM   4461  HG3 GLN A 314      -2.080 -11.573 -42.651  1.00 54.59      C2   H  
ATOM   4462 HE21 GLN A 314      -0.241 -11.114 -41.417  1.00 54.59      C2   H  
ATOM   4463 HE22 GLN A 314      -0.226  -9.921 -40.135  1.00 54.59      C2   H  
ATOM   4464  N   ASP A 315      -6.228  -9.852 -44.919  1.00 64.12      C2   N  
ATOM   4465  CA  ASP A 315      -7.567  -9.400 -45.334  1.00 64.12      C2   C  
ATOM   4466  C   ASP A 315      -8.262 -10.433 -46.231  1.00 64.12      C2   C  
ATOM   4467  O   ASP A 315      -9.473 -10.597 -46.110  1.00 64.12      C2   O  
ATOM   4468  CB  ASP A 315      -7.518  -8.066 -46.124  1.00 64.12      C2   C  
ATOM   4469  CG  ASP A 315      -7.101  -6.831 -45.321  1.00 64.12      C2   C  
ATOM   4470  OD1 ASP A 315      -7.336  -6.821 -44.093  1.00 64.12      C2   O  
ATOM   4471  OD2 ASP A 315      -6.580  -5.894 -45.966  1.00 64.12      C2   O  
ATOM   4472  H   ASP A 315      -5.431  -9.412 -45.358  1.00 64.12      C2   H  
ATOM   4473  HA  ASP A 315      -8.185  -9.265 -44.444  1.00 64.12      C2   H  
ATOM   4474  HB2 ASP A 315      -6.856  -8.164 -46.985  1.00 64.12      C2   H  
ATOM   4475  HB3 ASP A 315      -8.505  -7.841 -46.531  1.00 64.12      C2   H  
ATOM   4476  N   ASP A 316      -7.517 -11.150 -47.091  1.00 66.00      C2   N  
ATOM   4477  CA  ASP A 316      -8.045 -12.226 -47.939  1.00 66.00      C2   C  
ATOM   4478  C   ASP A 316      -8.335 -13.504 -47.133  1.00 66.00      C2   C  
ATOM   4479  O   ASP A 316      -9.241 -14.251 -47.499  1.00 66.00      C2   O  
ATOM   4480  CB  ASP A 316      -7.040 -12.578 -49.062  1.00 66.00      C2   C  
ATOM   4481  CG  ASP A 316      -6.781 -11.463 -50.083  1.00 66.00      C2   C  
ATOM   4482  OD1 ASP A 316      -7.578 -10.499 -50.130  1.00 66.00      C2   O  
ATOM   4483  OD2 ASP A 316      -5.799 -11.623 -50.840  1.00 66.00      C2   O  
ATOM   4484  H   ASP A 316      -6.532 -10.936 -47.167  1.00 66.00      C2   H  
ATOM   4485  HA  ASP A 316      -8.985 -11.898 -48.389  1.00 66.00      C2   H  
ATOM   4486  HB2 ASP A 316      -6.082 -12.866 -48.625  1.00 66.00      C2   H  
ATOM   4487  HB3 ASP A 316      -7.394 -13.444 -49.623  1.00 66.00      C2   H  
ATOM   4488  N   GLU A 317      -7.613 -13.734 -46.023  1.00 69.69      C2   N  
ATOM   4489  CA  GLU A 317      -7.867 -14.829 -45.090  1.00 69.69      C2   C  
ATOM   4490  C   GLU A 317      -9.029 -14.476 -44.149  1.00 69.69      C2   C  
ATOM   4491  O   GLU A 317      -9.863 -15.338 -43.886  1.00 69.69      C2   O  
ATOM   4492  CB  GLU A 317      -6.619 -15.059 -44.221  1.00 69.69      C2   C  
ATOM   4493  CG  GLU A 317      -5.508 -15.848 -44.937  1.00 69.69      C2   C  
ATOM   4494  CD  GLU A 317      -4.276 -16.105 -44.063  1.00 69.69      C2   C  
ATOM   4495  OE1 GLU A 317      -3.324 -16.701 -44.609  1.00 69.69      C2   O  
ATOM   4496  OE2 GLU A 317      -4.302 -15.728 -42.868  1.00 69.69      C2   O  
ATOM   4497  H   GLU A 317      -6.869 -13.089 -45.794  1.00 69.69      C2   H  
ATOM   4498  HA  GLU A 317      -8.115 -15.745 -45.630  1.00 69.69      C2   H  
ATOM   4499  HB2 GLU A 317      -6.234 -14.108 -43.851  1.00 69.69      C2   H  
ATOM   4500  HB3 GLU A 317      -6.909 -15.632 -43.341  1.00 69.69      C2   H  
ATOM   4501  HG2 GLU A 317      -5.895 -16.814 -45.264  1.00 69.69      C2   H  
ATOM   4502  HG3 GLU A 317      -5.191 -15.323 -45.838  1.00 69.69      C2   H  
ATOM   4503  N   GLU A 318      -9.105 -13.225 -43.657  1.00 72.81      C2   N  
ATOM   4504  CA  GLU A 318     -10.153 -12.770 -42.744  1.00 72.81      C2   C  
ATOM   4505  C   GLU A 318     -11.492 -12.548 -43.467  1.00 72.81      C2   C  
ATOM   4506  O   GLU A 318     -12.531 -12.692 -42.837  1.00 72.81      C2   O  
ATOM   4507  CB  GLU A 318      -9.702 -11.475 -42.027  1.00 72.81      C2   C  
ATOM   4508  CG  GLU A 318     -10.590 -11.023 -40.842  1.00 72.81      C2   C  
ATOM   4509  CD  GLU A 318     -10.631 -12.036 -39.691  1.00 72.81      C2   C  
ATOM   4510  OE1 GLU A 318     -11.731 -12.216 -39.123  1.00 72.81      C2   O  
ATOM   4511  OE2 GLU A 318      -9.566 -12.629 -39.403  1.00 72.81      C2   O  
ATOM   4512  H   GLU A 318      -8.377 -12.563 -43.892  1.00 72.81      C2   H  
ATOM   4513  HA  GLU A 318     -10.294 -13.552 -42.000  1.00 72.81      C2   H  
ATOM   4514  HB2 GLU A 318      -8.692 -11.616 -41.642  1.00 72.81      C2   H  
ATOM   4515  HB3 GLU A 318      -9.628 -10.660 -42.749  1.00 72.81      C2   H  
ATOM   4516  HG2 GLU A 318     -10.202 -10.087 -40.441  1.00 72.81      C2   H  
ATOM   4517  HG3 GLU A 318     -11.604 -10.806 -41.177  1.00 72.81      C2   H  
ATOM   4518  N   ALA A 319     -11.488 -12.286 -44.787  1.00 73.00      C2   N  
ATOM   4519  CA  ALA A 319     -12.687 -12.220 -45.627  1.00 73.00      C2   C  
ATOM   4520  C   ALA A 319     -13.348 -13.598 -45.808  1.00 73.00      C2   C  
ATOM   4521  O   ALA A 319     -14.570 -13.668 -45.927  1.00 73.00      C2   O  
ATOM   4522  CB  ALA A 319     -12.307 -11.668 -47.010  1.00 73.00      C2   C  
ATOM   4523  H   ALA A 319     -10.597 -12.141 -45.243  1.00 73.00      C2   H  
ATOM   4524  HA  ALA A 319     -13.409 -11.546 -45.163  1.00 73.00      C2   H  
ATOM   4525  HB1 ALA A 319     -13.164 -11.660 -47.685  1.00 73.00      C2   H  
ATOM   4526  HB2 ALA A 319     -11.954 -10.640 -46.935  1.00 73.00      C2   H  
ATOM   4527  HB3 ALA A 319     -11.519 -12.259 -47.479  1.00 73.00      C2   H  
ATOM   4528  N   ARG A 320     -12.557 -14.686 -45.772  1.00 77.69      C2   N  
ATOM   4529  CA  ARG A 320     -13.037 -16.069 -45.788  1.00 77.69      C2   C  
ATOM   4530  C   ARG A 320     -13.548 -16.494 -44.399  1.00 77.69      C2   C  
ATOM   4531  O   ARG A 320     -14.499 -17.269 -44.333  1.00 77.69      C2   O  
ATOM   4532  CB  ARG A 320     -11.881 -17.011 -46.184  1.00 77.69      C2   C  
ATOM   4533  CG  ARG A 320     -11.405 -16.840 -47.636  1.00 77.69      C2   C  
ATOM   4534  CD  ARG A 320     -10.092 -17.589 -47.902  1.00 77.69      C2   C  
ATOM   4535  NE  ARG A 320      -9.686 -17.477 -49.312  1.00 77.69      C2   N  
ATOM   4536  CZ  ARG A 320      -8.494 -17.068 -49.784  1.00 77.69      C2   C  
ATOM   4537  NH1 ARG A 320      -7.508 -16.660 -48.972  1.00 77.69      C2   N  
ATOM   4538  NH2 ARG A 320      -8.286 -17.067 -51.107  1.00 77.69      C2   N  
ATOM   4539  H   ARG A 320     -11.562 -14.544 -45.667  1.00 77.69      C2   H  
ATOM   4540  HA  ARG A 320     -13.851 -16.170 -46.509  1.00 77.69      C2   H  
ATOM   4541  HB2 ARG A 320     -11.039 -16.865 -45.509  1.00 77.69      C2   H  
ATOM   4542  HB3 ARG A 320     -12.187 -18.050 -46.048  1.00 77.69      C2   H  
ATOM   4543  HG2 ARG A 320     -12.182 -17.191 -48.315  1.00 77.69      C2   H  
ATOM   4544  HG3 ARG A 320     -11.265 -15.784 -47.863  1.00 77.69      C2   H  
ATOM   4545  HD2 ARG A 320      -9.314 -17.210 -47.241  1.00 77.69      C2   H  
ATOM   4546  HD3 ARG A 320     -10.210 -18.648 -47.668  1.00 77.69      C2   H  
ATOM   4547  HE  ARG A 320     -10.380 -17.776 -49.981  1.00 77.69      C2   H  
ATOM   4548 HH11 ARG A 320      -7.661 -16.624 -47.975  1.00 77.69      C2   H  
ATOM   4549 HH12 ARG A 320      -6.624 -16.348 -49.346  1.00 77.69      C2   H  
ATOM   4550 HH21 ARG A 320      -9.014 -17.364 -51.740  1.00 77.69      C2   H  
ATOM   4551 HH22 ARG A 320      -7.403 -16.753 -51.484  1.00 77.69      C2   H  
ATOM   4552  N   ARG A 321     -12.963 -15.967 -43.305  1.00 78.12      C2   N  
ATOM   4553  CA  ARG A 321     -13.402 -16.215 -41.928  1.00 78.12      C2   C  
ATOM   4554  C   ARG A 321     -14.681 -15.429 -41.596  1.00 78.12      C2   C  
ATOM   4555  O   ARG A 321     -15.522 -15.953 -40.873  1.00 78.12      C2   O  
ATOM   4556  CB  ARG A 321     -12.309 -15.772 -40.932  1.00 78.12      C2   C  
ATOM   4557  CG  ARG A 321     -11.037 -16.635 -40.965  1.00 78.12      C2   C  
ATOM   4558  CD  ARG A 321      -9.933 -16.066 -40.061  1.00 78.12      C2   C  
ATOM   4559  NE  ARG A 321      -8.614 -16.622 -40.398  1.00 78.12      C2   N  
ATOM   4560  CZ  ARG A 321      -7.485 -15.931 -40.647  1.00 78.12      C2   C  
ATOM   4561  NH1 ARG A 321      -7.442 -14.589 -40.600  1.00 78.12      C2   N  
ATOM   4562  NH2 ARG A 321      -6.372 -16.608 -40.957  1.00 78.12      C2   N  
ATOM   4563  H   ARG A 321     -12.183 -15.338 -43.437  1.00 78.12      C2   H  
ATOM   4564  HA  ARG A 321     -13.601 -17.280 -41.794  1.00 78.12      C2   H  
ATOM   4565  HB2 ARG A 321     -12.053 -14.729 -41.117  1.00 78.12      C2   H  
ATOM   4566  HB3 ARG A 321     -12.704 -15.798 -39.915  1.00 78.12      C2   H  
ATOM   4567  HG2 ARG A 321     -11.281 -17.648 -40.645  1.00 78.12      C2   H  
ATOM   4568  HG3 ARG A 321     -10.670 -16.727 -41.985  1.00 78.12      C2   H  
ATOM   4569  HD2 ARG A 321      -9.909 -14.988 -40.176  1.00 78.12      C2   H  
ATOM   4570  HD3 ARG A 321     -10.156 -16.261 -39.011  1.00 78.12      C2   H  
ATOM   4571  HE  ARG A 321      -8.565 -17.630 -40.425  1.00 78.12      C2   H  
ATOM   4572 HH11 ARG A 321      -8.258 -14.055 -40.319  1.00 78.12      C2   H  
ATOM   4573 HH12 ARG A 321      -6.585 -14.098 -40.810  1.00 78.12      C2   H  
ATOM   4574 HH21 ARG A 321      -6.374 -17.617 -40.983  1.00 78.12      C2   H  
ATOM   4575 HH22 ARG A 321      -5.537 -16.119 -41.267  1.00 78.12      C2   H  
ATOM   4576  N   GLU A 322     -14.842 -14.206 -42.132  1.00 81.81      C2   N  
ATOM   4577  CA  GLU A 322     -15.998 -13.334 -41.928  1.00 81.81      C2   C  
ATOM   4578  C   GLU A 322     -17.195 -13.806 -42.766  1.00 81.81      C2   C  
ATOM   4579  O   GLU A 322     -18.313 -13.772 -42.262  1.00 81.81      C2   O  
ATOM   4580  CB  GLU A 322     -15.637 -11.895 -42.365  1.00 81.81      C2   C  
ATOM   4581  CG  GLU A 322     -14.801 -11.109 -41.329  1.00 81.81      C2   C  
ATOM   4582  CD  GLU A 322     -15.570 -10.621 -40.098  1.00 81.81      C2   C  
ATOM   4583  OE1 GLU A 322     -14.906 -10.000 -39.239  1.00 81.81      C2   O  
ATOM   4584  OE2 GLU A 322     -16.791 -10.881 -40.009  1.00 81.81      C2   O  
ATOM   4585  H   GLU A 322     -14.081 -13.826 -42.682  1.00 81.81      C2   H  
ATOM   4586  HA  GLU A 322     -16.286 -13.349 -40.875  1.00 81.81      C2   H  
ATOM   4587  HB2 GLU A 322     -15.100 -11.924 -43.315  1.00 81.81      C2   H  
ATOM   4588  HB3 GLU A 322     -16.542 -11.322 -42.577  1.00 81.81      C2   H  
ATOM   4589  HG2 GLU A 322     -13.967 -11.715 -40.977  1.00 81.81      C2   H  
ATOM   4590  HG3 GLU A 322     -14.364 -10.235 -41.812  1.00 81.81      C2   H  
ATOM   4591  N   MET A 323     -16.978 -14.290 -44.005  1.00 79.56      C2   N  
ATOM   4592  CA  MET A 323     -18.024 -14.865 -44.859  1.00 79.56      C2   C  
ATOM   4593  C   MET A 323     -18.492 -16.233 -44.327  1.00 79.56      C2   C  
ATOM   4594  O   MET A 323     -19.678 -16.541 -44.432  1.00 79.56      C2   O  
ATOM   4595  CB  MET A 323     -17.481 -15.007 -46.300  1.00 79.56      C2   C  
ATOM   4596  CG  MET A 323     -18.491 -15.535 -47.341  1.00 79.56      C2   C  
ATOM   4597  SD  MET A 323     -19.966 -14.506 -47.592  1.00 79.56      C2   S  
ATOM   4598  CE  MET A 323     -20.793 -15.444 -48.903  1.00 79.56      C2   C  
ATOM   4599  H   MET A 323     -16.036 -14.272 -44.371  1.00 79.56      C2   H  
ATOM   4600  HA  MET A 323     -18.875 -14.182 -44.866  1.00 79.56      C2   H  
ATOM   4601  HB2 MET A 323     -17.130 -14.032 -46.639  1.00 79.56      C2   H  
ATOM   4602  HB3 MET A 323     -16.604 -15.657 -46.298  1.00 79.56      C2   H  
ATOM   4603  HG2 MET A 323     -17.984 -15.615 -48.303  1.00 79.56      C2   H  
ATOM   4604  HG3 MET A 323     -18.812 -16.545 -47.091  1.00 79.56      C2   H  
ATOM   4605  HE1 MET A 323     -21.713 -14.941 -49.202  1.00 79.56      C2   H  
ATOM   4606  HE2 MET A 323     -20.149 -15.528 -49.778  1.00 79.56      C2   H  
ATOM   4607  HE3 MET A 323     -21.045 -16.446 -48.555  1.00 79.56      C2   H  
ATOM   4608  N   ALA A 324     -17.591 -17.022 -43.713  1.00 81.31      C2   N  
ATOM   4609  CA  ALA A 324     -17.911 -18.291 -43.059  1.00 81.31      C2   C  
ATOM   4610  C   ALA A 324     -18.621 -18.084 -41.711  1.00 81.31      C2   C  
ATOM   4611  O   ALA A 324     -19.438 -18.922 -41.336  1.00 81.31      C2   O  
ATOM   4612  CB  ALA A 324     -16.609 -19.066 -42.805  1.00 81.31      C2   C  
ATOM   4613  H   ALA A 324     -16.629 -16.712 -43.674  1.00 81.31      C2   H  
ATOM   4614  HA  ALA A 324     -18.557 -18.882 -43.712  1.00 81.31      C2   H  
ATOM   4615  HB1 ALA A 324     -16.802 -20.010 -42.294  1.00 81.31      C2   H  
ATOM   4616  HB2 ALA A 324     -16.112 -19.308 -43.744  1.00 81.31      C2   H  
ATOM   4617  HB3 ALA A 324     -15.910 -18.494 -42.193  1.00 81.31      C2   H  
ATOM   4618  N   ARG A 325     -18.349 -16.968 -41.010  1.00 83.88      C2   N  
ATOM   4619  CA  ARG A 325     -18.997 -16.579 -39.756  1.00 83.88      C2   C  
ATOM   4620  C   ARG A 325     -20.402 -16.023 -40.033  1.00 83.88      C2   C  
ATOM   4621  O   ARG A 325     -21.326 -16.356 -39.298  1.00 83.88      C2   O  
ATOM   4622  CB  ARG A 325     -18.134 -15.499 -39.071  1.00 83.88      C2   C  
ATOM   4623  CG  ARG A 325     -18.567 -15.101 -37.645  1.00 83.88      C2   C  
ATOM   4624  CD  ARG A 325     -17.825 -13.864 -37.109  1.00 83.88      C2   C  
ATOM   4625  NE  ARG A 325     -16.372 -13.951 -37.330  1.00 83.88      C2   N  
ATOM   4626  CZ  ARG A 325     -15.516 -12.916 -37.345  1.00 83.88      C2   C  
ATOM   4627  NH1 ARG A 325     -15.914 -11.681 -37.012  1.00 83.88      C2   N  
ATOM   4628  NH2 ARG A 325     -14.247 -13.122 -37.720  1.00 83.88      C2   N  
ATOM   4629  H   ARG A 325     -17.649 -16.338 -41.377  1.00 83.88      C2   H  
ATOM   4630  HA  ARG A 325     -19.071 -17.451 -39.103  1.00 83.88      C2   H  
ATOM   4631  HB2 ARG A 325     -17.117 -15.878 -39.000  1.00 83.88      C2   H  
ATOM   4632  HB3 ARG A 325     -18.088 -14.607 -39.698  1.00 83.88      C2   H  
ATOM   4633  HG2 ARG A 325     -19.633 -14.882 -37.627  1.00 83.88      C2   H  
ATOM   4634  HG3 ARG A 325     -18.425 -15.944 -36.968  1.00 83.88      C2   H  
ATOM   4635  HD2 ARG A 325     -18.199 -12.981 -37.628  1.00 83.88      C2   H  
ATOM   4636  HD3 ARG A 325     -18.029 -13.721 -36.048  1.00 83.88      C2   H  
ATOM   4637  HE  ARG A 325     -16.016 -14.869 -37.553  1.00 83.88      C2   H  
ATOM   4638 HH11 ARG A 325     -16.876 -11.510 -36.759  1.00 83.88      C2   H  
ATOM   4639 HH12 ARG A 325     -15.303 -10.893 -37.191  1.00 83.88      C2   H  
ATOM   4640 HH21 ARG A 325     -13.933 -14.042 -37.988  1.00 83.88      C2   H  
ATOM   4641 HH22 ARG A 325     -13.603 -12.347 -37.830  1.00 83.88      C2   H  
ATOM   4642  N   ILE A 326     -20.572 -15.229 -41.107  1.00 84.25      C2   N  
ATOM   4643  CA  ILE A 326     -21.852 -14.723 -41.610  1.00 84.25      C2   C  
ATOM   4644  C   ILE A 326     -22.760 -15.878 -42.067  1.00 84.25      C2   C  
ATOM   4645  O   ILE A 326     -23.918 -15.915 -41.665  1.00 84.25      C2   O  
ATOM   4646  CB  ILE A 326     -21.598 -13.657 -42.723  1.00 84.25      C2   C  
ATOM   4647  CG1 ILE A 326     -21.155 -12.324 -42.071  1.00 84.25      C2   C  
ATOM   4648  CG2 ILE A 326     -22.798 -13.424 -43.670  1.00 84.25      C2   C  
ATOM   4649  CD1 ILE A 326     -20.534 -11.309 -43.041  1.00 84.25      C2   C  
ATOM   4650  H   ILE A 326     -19.748 -14.972 -41.636  1.00 84.25      C2   H  
ATOM   4651  HA  ILE A 326     -22.365 -14.233 -40.780  1.00 84.25      C2   H  
ATOM   4652  HB  ILE A 326     -20.781 -14.017 -43.349  1.00 84.25      C2   H  
ATOM   4653 HG12 ILE A 326     -22.001 -11.865 -41.559  1.00 84.25      C2   H  
ATOM   4654 HG13 ILE A 326     -20.420 -12.524 -41.291  1.00 84.25      C2   H  
ATOM   4655 HG21 ILE A 326     -22.621 -12.609 -44.369  1.00 84.25      C2   H  
ATOM   4656 HG22 ILE A 326     -23.007 -14.302 -44.280  1.00 84.25      C2   H  
ATOM   4657 HG23 ILE A 326     -23.700 -13.192 -43.106  1.00 84.25      C2   H  
ATOM   4658 HD11 ILE A 326     -20.131 -10.456 -42.495  1.00 84.25      C2   H  
ATOM   4659 HD12 ILE A 326     -19.716 -11.752 -43.609  1.00 84.25      C2   H  
ATOM   4660 HD13 ILE A 326     -21.267 -10.920 -43.745  1.00 84.25      C2   H  
ATOM   4661  N   LEU A 327     -22.243 -16.833 -42.859  1.00 82.31      C2   N  
ATOM   4662  CA  LEU A 327     -23.002 -17.982 -43.360  1.00 82.31      C2   C  
ATOM   4663  C   LEU A 327     -23.359 -18.984 -42.239  1.00 82.31      C2   C  
ATOM   4664  O   LEU A 327     -24.416 -19.607 -42.314  1.00 82.31      C2   O  
ATOM   4665  CB  LEU A 327     -22.177 -18.663 -44.477  1.00 82.31      C2   C  
ATOM   4666  CG  LEU A 327     -22.901 -19.764 -45.289  1.00 82.31      C2   C  
ATOM   4667  CD1 LEU A 327     -24.101 -19.219 -46.086  1.00 82.31      C2   C  
ATOM   4668  CD2 LEU A 327     -21.913 -20.463 -46.234  1.00 82.31      C2   C  
ATOM   4669  H   LEU A 327     -21.282 -16.741 -43.163  1.00 82.31      C2   H  
ATOM   4670  HA  LEU A 327     -23.930 -17.596 -43.784  1.00 82.31      C2   H  
ATOM   4671  HB2 LEU A 327     -21.843 -17.899 -45.180  1.00 82.31      C2   H  
ATOM   4672  HB3 LEU A 327     -21.266 -19.075 -44.039  1.00 82.31      C2   H  
ATOM   4673  HG  LEU A 327     -23.272 -20.525 -44.603  1.00 82.31      C2   H  
ATOM   4674 HD11 LEU A 327     -24.563 -20.003 -46.686  1.00 82.31      C2   H  
ATOM   4675 HD12 LEU A 327     -24.878 -18.824 -45.431  1.00 82.31      C2   H  
ATOM   4676 HD13 LEU A 327     -23.799 -18.421 -46.765  1.00 82.31      C2   H  
ATOM   4677 HD21 LEU A 327     -22.399 -21.268 -46.787  1.00 82.31      C2   H  
ATOM   4678 HD22 LEU A 327     -21.498 -19.764 -46.962  1.00 82.31      C2   H  
ATOM   4679 HD23 LEU A 327     -21.081 -20.902 -45.682  1.00 82.31      C2   H  
ATOM   4680  N   LYS A 328     -22.529 -19.087 -41.182  1.00 82.81      C2   N  
ATOM   4681  CA  LYS A 328     -22.789 -19.877 -39.974  1.00 82.81      C2   C  
ATOM   4682  C   LYS A 328     -23.839 -19.197 -39.077  1.00 82.81      C2   C  
ATOM   4683  O   LYS A 328     -24.702 -19.886 -38.538  1.00 82.81      C2   O  
ATOM   4684  CB  LYS A 328     -21.465 -20.043 -39.192  1.00 82.81      C2   C  
ATOM   4685  CG  LYS A 328     -21.573 -20.813 -37.861  1.00 82.81      C2   C  
ATOM   4686  CD  LYS A 328     -20.212 -21.014 -37.183  1.00 82.81      C2   C  
ATOM   4687  CE  LYS A 328     -20.341 -21.701 -35.816  1.00 82.81      C2   C  
ATOM   4688  NZ  LYS A 328     -19.026 -21.888 -35.181  1.00 82.81      C2   N  
ATOM   4689  H   LYS A 328     -21.674 -18.550 -41.200  1.00 82.81      C2   H  
ATOM   4690  HA  LYS A 328     -23.160 -20.863 -40.263  1.00 82.81      C2   H  
ATOM   4691  HB2 LYS A 328     -20.756 -20.572 -39.830  1.00 82.81      C2   H  
ATOM   4692  HB3 LYS A 328     -21.025 -19.064 -38.998  1.00 82.81      C2   H  
ATOM   4693  HG2 LYS A 328     -22.223 -20.275 -37.170  1.00 82.81      C2   H  
ATOM   4694  HG3 LYS A 328     -22.043 -21.782 -38.036  1.00 82.81      C2   H  
ATOM   4695  HD2 LYS A 328     -19.565 -21.603 -37.834  1.00 82.81      C2   H  
ATOM   4696  HD3 LYS A 328     -19.726 -20.045 -37.057  1.00 82.81      C2   H  
ATOM   4697  HE2 LYS A 328     -20.966 -21.104 -35.150  1.00 82.81      C2   H  
ATOM   4698  HE3 LYS A 328     -20.823 -22.673 -35.923  1.00 82.81      C2   H  
ATOM   4699  HZ1 LYS A 328     -18.585 -20.990 -35.046  1.00 82.81      C2   H  
ATOM   4700  HZ2 LYS A 328     -19.147 -22.340 -34.285  1.00 82.81      C2   H  
ATOM   4701  HZ3 LYS A 328     -18.444 -22.465 -35.771  1.00 82.81      C2   H  
ATOM   4702  N   GLU A 329     -23.791 -17.859 -38.939  1.00 86.06      C2   N  
ATOM   4703  CA  GLU A 329     -24.748 -17.067 -38.165  1.00 86.06      C2   C  
ATOM   4704  C   GLU A 329     -26.130 -17.083 -38.831  1.00 86.06      C2   C  
ATOM   4705  O   GLU A 329     -27.126 -17.214 -38.128  1.00 86.06      C2   O  
ATOM   4706  CB  GLU A 329     -24.261 -15.605 -38.059  1.00 86.06      C2   C  
ATOM   4707  CG  GLU A 329     -23.325 -15.366 -36.860  1.00 86.06      C2   C  
ATOM   4708  CD  GLU A 329     -22.922 -13.897 -36.719  1.00 86.06      C2   C  
ATOM   4709  OE1 GLU A 329     -21.703 -13.648 -36.599  1.00 86.06      C2   O  
ATOM   4710  OE2 GLU A 329     -23.841 -13.047 -36.715  1.00 86.06      C2   O  
ATOM   4711  H   GLU A 329     -23.037 -17.356 -39.389  1.00 86.06      C2   H  
ATOM   4712  HA  GLU A 329     -24.849 -17.497 -37.166  1.00 86.06      C2   H  
ATOM   4713  HB2 GLU A 329     -23.779 -15.292 -38.986  1.00 86.06      C2   H  
ATOM   4714  HB3 GLU A 329     -25.121 -14.944 -37.950  1.00 86.06      C2   H  
ATOM   4715  HG2 GLU A 329     -23.821 -15.665 -35.936  1.00 86.06      C2   H  
ATOM   4716  HG3 GLU A 329     -22.432 -15.986 -36.944  1.00 86.06      C2   H  
ATOM   4717  N   LEU A 330     -26.194 -17.007 -40.171  1.00 83.56      C2   N  
ATOM   4718  CA  LEU A 330     -27.428 -17.094 -40.950  1.00 83.56      C2   C  
ATOM   4719  C   LEU A 330     -28.018 -18.514 -40.977  1.00 83.56      C2   C  
ATOM   4720  O   LEU A 330     -29.223 -18.639 -41.167  1.00 83.56      C2   O  
ATOM   4721  CB  LEU A 330     -27.158 -16.629 -42.396  1.00 83.56      C2   C  
ATOM   4722  CG  LEU A 330     -26.894 -15.114 -42.550  1.00 83.56      C2   C  
ATOM   4723  CD1 LEU A 330     -26.426 -14.810 -43.980  1.00 83.56      C2   C  
ATOM   4724  CD2 LEU A 330     -28.112 -14.259 -42.167  1.00 83.56      C2   C  
ATOM   4725  H   LEU A 330     -25.331 -16.884 -40.685  1.00 83.56      C2   H  
ATOM   4726  HA  LEU A 330     -28.179 -16.450 -40.493  1.00 83.56      C2   H  
ATOM   4727  HB2 LEU A 330     -26.310 -17.189 -42.795  1.00 83.56      C2   H  
ATOM   4728  HB3 LEU A 330     -28.004 -16.891 -43.035  1.00 83.56      C2   H  
ATOM   4729  HG  LEU A 330     -26.093 -14.814 -41.878  1.00 83.56      C2   H  
ATOM   4730 HD11 LEU A 330     -26.237 -13.747 -44.123  1.00 83.56      C2   H  
ATOM   4731 HD12 LEU A 330     -25.499 -15.338 -44.206  1.00 83.56      C2   H  
ATOM   4732 HD13 LEU A 330     -27.170 -15.119 -44.715  1.00 83.56      C2   H  
ATOM   4733 HD21 LEU A 330     -27.964 -13.213 -42.436  1.00 83.56      C2   H  
ATOM   4734 HD22 LEU A 330     -29.009 -14.610 -42.668  1.00 83.56      C2   H  
ATOM   4735 HD23 LEU A 330     -28.302 -14.287 -41.095  1.00 83.56      C2   H  
ATOM   4736  N   LYS A 331     -27.216 -19.567 -40.733  1.00 81.69      C2   N  
ATOM   4737  CA  LYS A 331     -27.683 -20.951 -40.592  1.00 81.69      C2   C  
ATOM   4738  C   LYS A 331     -28.309 -21.192 -39.204  1.00 81.69      C2   C  
ATOM   4739  O   LYS A 331     -29.226 -22.002 -39.084  1.00 81.69      C2   O  
ATOM   4740  CB  LYS A 331     -26.474 -21.898 -40.766  1.00 81.69      C2   C  
ATOM   4741  CG  LYS A 331     -26.861 -23.368 -41.004  1.00 81.69      C2   C  
ATOM   4742  CD  LYS A 331     -25.641 -24.250 -41.305  1.00 81.69      C2   C  
ATOM   4743  CE  LYS A 331     -26.029 -25.713 -41.559  1.00 81.69      C2   C  
ATOM   4744  NZ  LYS A 331     -24.846 -26.539 -41.853  1.00 81.69      C2   N  
ATOM   4745  H   LYS A 331     -26.230 -19.396 -40.597  1.00 81.69      C2   H  
ATOM   4746  HA  LYS A 331     -28.428 -21.160 -41.362  1.00 81.69      C2   H  
ATOM   4747  HB2 LYS A 331     -25.882 -21.571 -41.619  1.00 81.69      C2   H  
ATOM   4748  HB3 LYS A 331     -25.806 -21.832 -39.907  1.00 81.69      C2   H  
ATOM   4749  HG2 LYS A 331     -27.385 -23.762 -40.134  1.00 81.69      C2   H  
ATOM   4750  HG3 LYS A 331     -27.561 -23.424 -41.839  1.00 81.69      C2   H  
ATOM   4751  HD2 LYS A 331     -25.116 -23.856 -42.175  1.00 81.69      C2   H  
ATOM   4752  HD3 LYS A 331     -24.942 -24.196 -40.469  1.00 81.69      C2   H  
ATOM   4753  HE2 LYS A 331     -26.539 -26.128 -40.689  1.00 81.69      C2   H  
ATOM   4754  HE3 LYS A 331     -26.721 -25.781 -42.400  1.00 81.69      C2   H  
ATOM   4755  HZ1 LYS A 331     -24.210 -26.510 -41.069  1.00 81.69      C2   H  
ATOM   4756  HZ2 LYS A 331     -25.133 -27.493 -42.017  1.00 81.69      C2   H  
ATOM   4757  HZ3 LYS A 331     -24.381 -26.183 -42.677  1.00 81.69      C2   H  
ATOM   4758  N   GLN A 332     -27.831 -20.476 -38.172  1.00 81.56      C2   N  
ATOM   4759  CA  GLN A 332     -28.314 -20.543 -36.792  1.00 81.56      C2   C  
ATOM   4760  C   GLN A 332     -29.537 -19.630 -36.575  1.00 81.56      C2   C  
ATOM   4761  O   GLN A 332     -30.389 -19.954 -35.750  1.00 81.56      C2   O  
ATOM   4762  CB  GLN A 332     -27.172 -20.063 -35.869  1.00 81.56      C2   C  
ATOM   4763  CG  GLN A 332     -26.024 -21.094 -35.758  1.00 81.56      C2   C  
ATOM   4764  CD  GLN A 332     -24.731 -20.578 -35.110  1.00 81.56      C2   C  
ATOM   4765  NE2 GLN A 332     -24.693 -19.325 -34.649  1.00 81.56      C2   N  
ATOM   4766  OE1 GLN A 332     -23.754 -21.320 -35.032  1.00 81.56      C2   O  
ATOM   4767  H   GLN A 332     -27.067 -19.841 -38.357  1.00 81.56      C2   H  
ATOM   4768  HA  GLN A 332     -28.592 -21.567 -36.534  1.00 81.56      C2   H  
ATOM   4769  HB2 GLN A 332     -26.796 -19.108 -36.237  1.00 81.56      C2   H  
ATOM   4770  HB3 GLN A 332     -27.558 -19.872 -34.865  1.00 81.56      C2   H  
ATOM   4771  HG2 GLN A 332     -26.369 -21.960 -35.193  1.00 81.56      C2   H  
ATOM   4772  HG3 GLN A 332     -25.760 -21.470 -36.746  1.00 81.56      C2   H  
ATOM   4773 HE21 GLN A 332     -25.509 -18.736 -34.722  1.00 81.56      C2   H  
ATOM   4774 HE22 GLN A 332     -23.848 -18.976 -34.221  1.00 81.56      C2   H  
ATOM   4775  N   LYS A 333     -29.639 -18.518 -37.324  1.00 82.19      C2   N  
ATOM   4776  CA  LYS A 333     -30.764 -17.579 -37.313  1.00 82.19      C2   C  
ATOM   4777  C   LYS A 333     -31.875 -18.025 -38.280  1.00 82.19      C2   C  
ATOM   4778  O   LYS A 333     -33.038 -17.702 -38.044  1.00 82.19      C2   O  
ATOM   4779  CB  LYS A 333     -30.262 -16.200 -37.799  1.00 82.19      C2   C  
ATOM   4780  CG  LYS A 333     -29.360 -15.479 -36.780  1.00 82.19      C2   C  
ATOM   4781  CD  LYS A 333     -28.591 -14.302 -37.405  1.00 82.19      C2   C  
ATOM   4782  CE  LYS A 333     -27.475 -13.774 -36.491  1.00 82.19      C2   C  
ATOM   4783  NZ  LYS A 333     -26.701 -12.708 -37.150  1.00 82.19      C2   N  
ATOM   4784  H   LYS A 333     -28.874 -18.304 -37.951  1.00 82.19      C2   H  
ATOM   4785  HA  LYS A 333     -31.183 -17.489 -36.308  1.00 82.19      C2   H  
ATOM   4786  HB2 LYS A 333     -29.731 -16.328 -38.743  1.00 82.19      C2   H  
ATOM   4787  HB3 LYS A 333     -31.106 -15.545 -38.024  1.00 82.19      C2   H  
ATOM   4788  HG2 LYS A 333     -29.959 -15.130 -35.939  1.00 82.19      C2   H  
ATOM   4789  HG3 LYS A 333     -28.646 -16.186 -36.357  1.00 82.19      C2   H  
ATOM   4790  HD2 LYS A 333     -28.144 -14.624 -38.346  1.00 82.19      C2   H  
ATOM   4791  HD3 LYS A 333     -29.287 -13.501 -37.655  1.00 82.19      C2   H  
ATOM   4792  HE2 LYS A 333     -27.888 -13.391 -35.557  1.00 82.19      C2   H  
ATOM   4793  HE3 LYS A 333     -26.791 -14.582 -36.231  1.00 82.19      C2   H  
ATOM   4794  HZ1 LYS A 333     -27.266 -11.878 -37.256  1.00 82.19      C2   H  
ATOM   4795  HZ2 LYS A 333     -25.877 -12.495 -36.598  1.00 82.19      C2   H  
ATOM   4796  HZ3 LYS A 333     -26.392 -13.026 -38.057  1.00 82.19      C2   H  
ATOM   4797  N   HIS A 334     -31.522 -18.767 -39.346  1.00 80.50      C2   N  
ATOM   4798  CA  HIS A 334     -32.429 -19.287 -40.369  1.00 80.50      C2   C  
ATOM   4799  C   HIS A 334     -32.088 -20.741 -40.740  1.00 80.50      C2   C  
ATOM   4800  O   HIS A 334     -31.632 -20.982 -41.860  1.00 80.50      C2   O  
ATOM   4801  CB  HIS A 334     -32.505 -18.358 -41.601  1.00 80.50      C2   C  
ATOM   4802  CG  HIS A 334     -32.842 -16.914 -41.341  1.00 80.50      C2   C  
ATOM   4803  CD2 HIS A 334     -32.093 -15.766 -41.467  1.00 80.50      C2   C  
ATOM   4804  ND1 HIS A 334     -34.083 -16.505 -40.889  1.00 80.50      C2   N  
ATOM   4805  CE1 HIS A 334     -34.034 -15.178 -40.753  1.00 80.50      C2   C  
ATOM   4806  NE2 HIS A 334     -32.862 -14.659 -41.102  1.00 80.50      C2   N  
ATOM   4807  H   HIS A 334     -30.542 -18.976 -39.472  1.00 80.50      C2   H  
ATOM   4808  HA  HIS A 334     -33.433 -19.315 -39.952  1.00 80.50      C2   H  
ATOM   4809  HB2 HIS A 334     -31.565 -18.376 -42.153  1.00 80.50      C2   H  
ATOM   4810  HB3 HIS A 334     -33.260 -18.750 -42.283  1.00 80.50      C2   H  
ATOM   4811  HD1 HIS A 334     -34.877 -17.109 -40.682  1.00 80.50      C2   H  
ATOM   4812  HD2 HIS A 334     -31.068 -15.654 -41.788  1.00 80.50      C2   H  
ATOM   4813  HE1 HIS A 334     -34.868 -14.586 -40.403  1.00 80.50      C2   H  
ATOM   4814  N   PRO A 335     -32.349 -21.732 -39.857  1.00 78.19      C2   N  
ATOM   4815  CA  PRO A 335     -32.275 -23.158 -40.211  1.00 78.19      C2   C  
ATOM   4816  C   PRO A 335     -33.473 -23.621 -41.072  1.00 78.19      C2   C  
ATOM   4817  O   PRO A 335     -33.426 -24.714 -41.634  1.00 78.19      C2   O  
ATOM   4818  CB  PRO A 335     -32.245 -23.883 -38.858  1.00 78.19      C2   C  
ATOM   4819  CG  PRO A 335     -33.028 -22.971 -37.927  1.00 78.19      C2   C  
ATOM   4820  CD  PRO A 335     -32.747 -21.563 -38.456  1.00 78.19      C2   C  
ATOM   4821  HA  PRO A 335     -31.355 -23.372 -40.758  1.00 78.19      C2   H  
ATOM   4822  HB2 PRO A 335     -32.650 -24.896 -38.891  1.00 78.19      C2   H  
ATOM   4823  HB3 PRO A 335     -31.214 -23.958 -38.510  1.00 78.19      C2   H  
ATOM   4824  HG2 PRO A 335     -34.094 -23.188 -38.017  1.00 78.19      C2   H  
ATOM   4825  HG3 PRO A 335     -32.750 -23.092 -36.880  1.00 78.19      C2   H  
ATOM   4826  HD2 PRO A 335     -33.618 -20.920 -38.337  1.00 78.19      C2   H  
ATOM   4827  HD3 PRO A 335     -31.919 -21.120 -37.903  1.00 78.19      C2   H  
ATOM   4828  N   GLU A 336     -34.518 -22.781 -41.197  1.00 27.91      C2   N  
ATOM   4829  CA  GLU A 336     -35.701 -22.978 -42.032  1.00 28.04      C2   C  
ATOM   4830  C   GLU A 336     -35.432 -22.767 -43.539  1.00 26.58      C2   C  
ATOM   4831  O   GLU A 336     -36.219 -23.243 -44.356  1.00 27.10      C2   O  
ATOM   4832  CB  GLU A 336     -36.789 -21.977 -41.557  1.00  0.00      C2   C  
ATOM   4833  CG  GLU A 336     -36.506 -20.464 -41.792  1.00  0.00      C2   C  
ATOM   4834  CD  GLU A 336     -36.200 -19.626 -40.549  1.00  0.00      C2   C  
ATOM   4835  OE1 GLU A 336     -36.230 -18.384 -40.700  1.00  0.00      C2   O  
ATOM   4836  OE2 GLU A 336     -35.896 -20.216 -39.491  1.00  0.00      C2   O  
ATOM   4837  H   GLU A 336     -34.490 -21.919 -40.669  1.00 27.91      C2   H  
ATOM   4838  HA  GLU A 336     -36.067 -23.996 -41.886  1.00 28.04      C2   H  
ATOM   4839  HB2 GLU A 336     -37.712 -22.218 -42.086  1.00  0.00      C2   H  
ATOM   4840  HB3 GLU A 336     -37.029 -22.179 -40.513  1.00  0.00      C2   H  
ATOM   4841  HG2 GLU A 336     -35.650 -20.319 -42.442  1.00  0.00      C2   H  
ATOM   4842  HG3 GLU A 336     -37.353 -20.010 -42.306  1.00  0.00      C2   H  
ATOM   4843  N   LYS A 337     -34.357 -22.044 -43.905  1.00 77.56      C2   N  
ATOM   4844  CA  LYS A 337     -34.041 -21.649 -45.277  1.00 77.56      C2   C  
ATOM   4845  C   LYS A 337     -33.098 -22.661 -45.937  1.00 77.56      C2   C  
ATOM   4846  O   LYS A 337     -32.246 -23.263 -45.281  1.00 77.56      C2   O  
ATOM   4847  CB  LYS A 337     -33.339 -20.271 -45.256  1.00 77.56      C2   C  
ATOM   4848  CG  LYS A 337     -34.342 -19.118 -45.087  1.00 77.56      C2   C  
ATOM   4849  CD  LYS A 337     -33.696 -17.728 -45.026  1.00 77.56      C2   C  
ATOM   4850  CE  LYS A 337     -34.706 -16.668 -44.559  1.00 77.56      C2   C  
ATOM   4851  NZ  LYS A 337     -34.072 -15.355 -44.366  1.00 77.56      C2   N  
ATOM   4852  H   LYS A 337     -33.733 -21.723 -43.180  1.00 77.56      C2   H  
ATOM   4853  HA  LYS A 337     -34.954 -21.583 -45.873  1.00 77.56      C2   H  
ATOM   4854  HB2 LYS A 337     -32.590 -20.240 -44.463  1.00 77.56      C2   H  
ATOM   4855  HB3 LYS A 337     -32.796 -20.105 -46.186  1.00 77.56      C2   H  
ATOM   4856  HG2 LYS A 337     -35.070 -19.140 -45.899  1.00 77.56      C2   H  
ATOM   4857  HG3 LYS A 337     -34.910 -19.279 -44.174  1.00 77.56      C2   H  
ATOM   4858  HD2 LYS A 337     -32.844 -17.747 -44.346  1.00 77.56      C2   H  
ATOM   4859  HD3 LYS A 337     -33.295 -17.465 -46.006  1.00 77.56      C2   H  
ATOM   4860  HE2 LYS A 337     -35.514 -16.571 -45.285  1.00 77.56      C2   H  
ATOM   4861  HE3 LYS A 337     -35.159 -16.967 -43.613  1.00 77.56      C2   H  
ATOM   4862  HZ1 LYS A 337     -33.372 -15.424 -43.640  1.00 77.56      C2   H  
ATOM   4863  HZ2 LYS A 337     -33.640 -15.056 -45.228  1.00 77.56      C2   H  
ATOM   4864  HZ3 LYS A 337     -34.771 -14.683 -44.087  1.00 77.56      C2   H  
ATOM   4865  N   GLU A 338     -33.244 -22.793 -47.264  1.00 80.56      C2   N  
ATOM   4866  CA  GLU A 338     -32.404 -23.598 -48.149  1.00 80.56      C2   C  
ATOM   4867  C   GLU A 338     -31.042 -22.918 -48.357  1.00 80.56      C2   C  
ATOM   4868  O   GLU A 338     -30.909 -21.711 -48.158  1.00 80.56      C2   O  
ATOM   4869  CB  GLU A 338     -33.109 -23.714 -49.515  1.00 80.56      C2   C  
ATOM   4870  CG  GLU A 338     -34.455 -24.464 -49.441  1.00 80.56      C2   C  
ATOM   4871  CD  GLU A 338     -35.087 -24.727 -50.810  1.00 80.56      C2   C  
ATOM   4872  OE1 GLU A 338     -35.873 -25.696 -50.886  1.00 80.56      C2   O  
ATOM   4873  OE2 GLU A 338     -34.789 -23.959 -51.751  1.00 80.56      C2   O  
ATOM   4874  H   GLU A 338     -33.963 -22.240 -47.710  1.00 80.56      C2   H  
ATOM   4875  HA  GLU A 338     -32.256 -24.589 -47.715  1.00 80.56      C2   H  
ATOM   4876  HB2 GLU A 338     -33.268 -22.719 -49.935  1.00 80.56      C2   H  
ATOM   4877  HB3 GLU A 338     -32.457 -24.238 -50.217  1.00 80.56      C2   H  
ATOM   4878  HG2 GLU A 338     -34.312 -25.422 -48.940  1.00 80.56      C2   H  
ATOM   4879  HG3 GLU A 338     -35.172 -23.902 -48.843  1.00 80.56      C2   H  
ATOM   4880  N   ILE A 339     -30.029 -23.704 -48.761  1.00 78.44      C2   N  
ATOM   4881  CA  ILE A 339     -28.643 -23.267 -48.963  1.00 78.44      C2   C  
ATOM   4882  C   ILE A 339     -28.482 -22.123 -49.990  1.00 78.44      C2   C  
ATOM   4883  O   ILE A 339     -27.617 -21.274 -49.794  1.00 78.44      C2   O  
ATOM   4884  CB  ILE A 339     -27.750 -24.499 -49.280  1.00 78.44      C2   C  
ATOM   4885  CG1 ILE A 339     -26.245 -24.156 -49.177  1.00 78.44      C2   C  
ATOM   4886  CG2 ILE A 339     -28.085 -25.164 -50.633  1.00 78.44      C2   C  
ATOM   4887  CD1 ILE A 339     -25.332 -25.380 -49.028  1.00 78.44      C2   C  
ATOM   4888  H   ILE A 339     -30.223 -24.684 -48.907  1.00 78.44      C2   H  
ATOM   4889  HA  ILE A 339     -28.320 -22.868 -48.000  1.00 78.44      C2   H  
ATOM   4890  HB  ILE A 339     -27.956 -25.234 -48.500  1.00 78.44      C2   H  
ATOM   4891 HG12 ILE A 339     -25.934 -23.579 -50.047  1.00 78.44      C2   H  
ATOM   4892 HG13 ILE A 339     -26.079 -23.511 -48.313  1.00 78.44      C2   H  
ATOM   4893 HG21 ILE A 339     -27.550 -26.105 -50.755  1.00 78.44      C2   H  
ATOM   4894 HG22 ILE A 339     -29.148 -25.392 -50.716  1.00 78.44      C2   H  
ATOM   4895 HG23 ILE A 339     -27.817 -24.526 -51.476  1.00 78.44      C2   H  
ATOM   4896 HD11 ILE A 339     -24.293 -25.071 -48.907  1.00 78.44      C2   H  
ATOM   4897 HD12 ILE A 339     -25.605 -25.972 -48.154  1.00 78.44      C2   H  
ATOM   4898 HD13 ILE A 339     -25.379 -26.027 -49.903  1.00 78.44      C2   H  
ATOM   4899  N   GLU A 340     -29.334 -22.056 -51.031  1.00 78.50      C2   N  
ATOM   4900  CA  GLU A 340     -29.337 -20.986 -52.034  1.00 78.50      C2   C  
ATOM   4901  C   GLU A 340     -29.826 -19.647 -51.449  1.00 78.50      C2   C  
ATOM   4902  O   GLU A 340     -29.260 -18.601 -51.758  1.00 78.50      C2   O  
ATOM   4903  CB  GLU A 340     -30.235 -21.405 -53.221  1.00 78.50      C2   C  
ATOM   4904  CG  GLU A 340     -30.197 -20.410 -54.404  1.00 78.50      C2   C  
ATOM   4905  CD  GLU A 340     -30.958 -20.900 -55.636  1.00 78.50      C2   C  
ATOM   4906  OE1 GLU A 340     -31.757 -20.096 -56.164  1.00 78.50      C2   O  
ATOM   4907  OE2 GLU A 340     -30.714 -22.056 -56.045  1.00 78.50      C2   O  
ATOM   4908  H   GLU A 340     -30.030 -22.781 -51.125  1.00 78.50      C2   H  
ATOM   4909  HA  GLU A 340     -28.316 -20.852 -52.396  1.00 78.50      C2   H  
ATOM   4910  HB2 GLU A 340     -29.928 -22.393 -53.564  1.00 78.50      C2   H  
ATOM   4911  HB3 GLU A 340     -31.266 -21.522 -52.883  1.00 78.50      C2   H  
ATOM   4912  HG2 GLU A 340     -30.599 -19.440 -54.110  1.00 78.50      C2   H  
ATOM   4913  HG3 GLU A 340     -29.164 -20.240 -54.704  1.00 78.50      C2   H  
ATOM   4914  N   GLN A 341     -30.835 -19.688 -50.563  1.00 80.06      C2   N  
ATOM   4915  CA  GLN A 341     -31.391 -18.532 -49.854  1.00 80.06      C2   C  
ATOM   4916  C   GLN A 341     -30.432 -18.033 -48.755  1.00 80.06      C2   C  
ATOM   4917  O   GLN A 341     -30.452 -16.850 -48.416  1.00 80.06      C2   O  
ATOM   4918  CB  GLN A 341     -32.715 -18.957 -49.185  1.00 80.06      C2   C  
ATOM   4919  CG  GLN A 341     -33.799 -19.417 -50.182  1.00 80.06      C2   C  
ATOM   4920  CD  GLN A 341     -35.067 -19.929 -49.493  1.00 80.06      C2   C  
ATOM   4921  NE2 GLN A 341     -36.215 -19.778 -50.154  1.00 80.06      C2   N  
ATOM   4922  OE1 GLN A 341     -35.020 -20.456 -48.383  1.00 80.06      C2   O  
ATOM   4923  H   GLN A 341     -31.229 -20.591 -50.340  1.00 80.06      C2   H  
ATOM   4924  HA  GLN A 341     -31.578 -17.723 -50.562  1.00 80.06      C2   H  
ATOM   4925  HB2 GLN A 341     -32.519 -19.753 -48.468  1.00 80.06      C2   H  
ATOM   4926  HB3 GLN A 341     -33.111 -18.123 -48.603  1.00 80.06      C2   H  
ATOM   4927  HG2 GLN A 341     -34.051 -18.593 -50.853  1.00 80.06      C2   H  
ATOM   4928  HG3 GLN A 341     -33.425 -20.226 -50.809  1.00 80.06      C2   H  
ATOM   4929 HE21 GLN A 341     -36.220 -19.355 -51.071  1.00 80.06      C2   H  
ATOM   4930 HE22 GLN A 341     -37.074 -20.112 -49.742  1.00 80.06      C2   H  
ATOM   4931  N   LEU A 342     -29.579 -18.929 -48.228  1.00 81.31      C2   N  
ATOM   4932  CA  LEU A 342     -28.564 -18.664 -47.213  1.00 81.31      C2   C  
ATOM   4933  C   LEU A 342     -27.321 -18.010 -47.841  1.00 81.31      C2   C  
ATOM   4934  O   LEU A 342     -26.753 -17.100 -47.239  1.00 81.31      C2   O  
ATOM   4935  CB  LEU A 342     -28.152 -20.019 -46.582  1.00 81.31      C2   C  
ATOM   4936  CG  LEU A 342     -28.035 -19.978 -45.049  1.00 81.31      C2   C  
ATOM   4937  CD1 LEU A 342     -29.427 -19.959 -44.393  1.00 81.31      C2   C  
ATOM   4938  CD2 LEU A 342     -27.219 -21.173 -44.541  1.00 81.31      C2   C
[truncated: 24,904,441 more chars]
