# Supplementary material for: Structural dynamics of Na+ and Ca2+ interactions with full-size mammalian NCX
Source: Commun Biol. 2024 Apr 16;7:463. doi: 10.1038/s42003-024-06159-9 (PMC11021524; doi:10.1038/s42003-024-06159-9)
Supplement: Supplementary file 4 — Supplementary Data 2 [file 42003_2024_6159_MOESM4_ESM.zip › NCX14-woCa_replica2-output.pdb]

ATOM      1  N   GLU A  33      -3.560  18.406  64.966  1.00 27.64      C2   N  
ATOM      2  CA  GLU A  33      -4.775  17.572  65.214  1.00 27.64      C2   C  
ATOM      3  C   GLU A  33      -5.720  18.016  66.357  1.00 27.64      C2   C  
ATOM      4  O   GLU A  33      -6.917  18.180  66.075  1.00 27.64      C2   O  
ATOM      5  CB  GLU A  33      -4.380  16.050  65.363  1.00 27.64      C2   C  
ATOM      6  CG  GLU A  33      -3.795  15.521  66.690  1.00 27.64      C2   C  
ATOM      7  CD  GLU A  33      -2.529  16.302  67.226  1.00 27.64      C2   C  
ATOM      8  OE1 GLU A  33      -1.392  15.876  66.882  1.00 27.64      C2   O  
ATOM      9  OE2 GLU A  33      -2.747  17.190  68.050  1.00 27.64      C2   O  
ATOM     10  HA  GLU A  33      -5.283  17.671  64.254  1.00 27.64      C2   H  
ATOM     11  HB2 GLU A  33      -5.291  15.509  65.109  1.00 27.64      C2   H  
ATOM     12  HB3 GLU A  33      -3.712  15.889  64.516  1.00 27.64      C2   H  
ATOM     13  HG2 GLU A  33      -4.562  15.511  67.464  1.00 27.64      C2   H  
ATOM     14  HG3 GLU A  33      -3.456  14.498  66.527  1.00 27.64      C2   H  
ATOM     15  H1  GLU A  33      -2.777  17.769  65.007  1.00 27.64      C2   H  
ATOM     16  H2  GLU A  33      -3.421  18.625  63.990  1.00 27.64      C2   H  
ATOM     17  N   THR A  34      -5.235  18.159  67.576  1.00 25.69      C2   N  
ATOM     18  CA  THR A  34      -5.924  18.603  68.815  1.00 25.69      C2   C  
ATOM     19  C   THR A  34      -6.633  20.013  68.628  1.00 25.69      C2   C  
ATOM     20  O   THR A  34      -7.767  20.119  69.131  1.00 25.69      C2   O  
ATOM     21  CB  THR A  34      -4.917  18.666  70.015  1.00 25.69      C2   C  
ATOM     22  CG2 THR A  34      -5.683  19.007  71.346  1.00 25.69      C2   C  
ATOM     23  OG1 THR A  34      -4.269  17.394  70.155  1.00 25.69      C2   O  
ATOM     24  H   THR A  34      -4.272  17.961  67.806  1.00 25.69      C2   H  
ATOM     25  HA  THR A  34      -6.642  17.814  69.041  1.00 25.69      C2   H  
ATOM     26  HB  THR A  34      -4.135  19.371  69.732  1.00 25.69      C2   H  
ATOM     27  HG1 THR A  34      -3.782  17.204  69.349  1.00 25.69      C2   H  
ATOM     28 HG21 THR A  34      -6.230  19.944  71.452  1.00 25.69      C2   H  
ATOM     29 HG22 THR A  34      -6.380  18.199  71.569  1.00 25.69      C2   H  
ATOM     30 HG23 THR A  34      -5.058  18.944  72.237  1.00 25.69      C2   H  
ATOM     31  N   GLU A  35      -5.976  20.989  67.888  1.00 26.89      C2   N  
ATOM     32  CA  GLU A  35      -6.601  22.278  67.475  1.00 26.89      C2   C  
ATOM     33  C   GLU A  35      -7.894  22.053  66.693  1.00 26.89      C2   C  
ATOM     34  O   GLU A  35      -8.810  22.886  66.810  1.00 26.89      C2   O  
ATOM     35  CB  GLU A  35      -5.521  23.080  66.693  1.00 26.89      C2   C  
ATOM     36  CG  GLU A  35      -5.947  24.532  66.155  1.00 26.89      C2   C  
ATOM     37  CD  GLU A  35      -4.861  25.318  65.398  1.00 26.89      C2   C  
ATOM     38  OE1 GLU A  35      -3.666  25.246  65.753  1.00 26.89      C2   O  
ATOM     39  OE2 GLU A  35      -5.177  25.981  64.368  1.00 26.89      C2   O  
ATOM     40  H   GLU A  35      -5.024  20.806  67.605  1.00 26.89      C2   H  
ATOM     41  HA  GLU A  35      -6.882  22.911  68.317  1.00 26.89      C2   H  
ATOM     42  HB2 GLU A  35      -4.671  23.168  67.370  1.00 26.89      C2   H  
ATOM     43  HB3 GLU A  35      -5.312  22.485  65.804  1.00 26.89      C2   H  
ATOM     44  HG2 GLU A  35      -6.912  24.420  65.661  1.00 26.89      C2   H  
ATOM     45  HG3 GLU A  35      -6.137  25.305  66.900  1.00 26.89      C2   H  
ATOM     46  N   MET A  36      -7.995  20.923  65.946  1.00 24.88      C2   N  
ATOM     47  CA  MET A  36      -9.121  20.494  65.186  1.00 24.88      C2   C  
ATOM     48  C   MET A  36      -9.865  19.301  65.811  1.00 24.88      C2   C  
ATOM     49  O   MET A  36     -10.685  18.703  65.132  1.00 24.88      C2   O  
ATOM     50  CB  MET A  36      -8.532  20.142  63.758  1.00 24.88      C2   C  
ATOM     51  CG  MET A  36      -8.139  21.323  62.872  1.00 24.88      C2   C  
ATOM     52  SD  MET A  36      -6.566  22.178  63.146  1.00 24.88      C2   S  
ATOM     53  CE  MET A  36      -5.311  20.905  62.721  1.00 24.88      C2   C  
ATOM     54  H   MET A  36      -7.191  20.311  65.919  1.00 24.88      C2   H  
ATOM     55  HA  MET A  36      -9.878  21.277  65.143  1.00 24.88      C2   H  
ATOM     56  HB2 MET A  36      -7.675  19.469  63.780  1.00 24.88      C2   H  
ATOM     57  HB3 MET A  36      -9.226  19.578  63.134  1.00 24.88      C2   H  
ATOM     58  HG2 MET A  36      -8.102  20.962  61.844  1.00 24.88      C2   H  
ATOM     59  HG3 MET A  36      -8.881  22.121  62.845  1.00 24.88      C2   H  
ATOM     60  HE1 MET A  36      -5.488  19.970  63.254  1.00 24.88      C2   H  
ATOM     61  HE2 MET A  36      -5.433  20.559  61.694  1.00 24.88      C2   H  
ATOM     62  HE3 MET A  36      -4.352  21.386  62.916  1.00 24.88      C2   H  
ATOM     63  N   GLU A  37      -9.636  19.046  67.144  1.00 24.92      C2   N  
ATOM     64  CA  GLU A  37     -10.339  18.155  68.022  1.00 24.92      C2   C  
ATOM     65  C   GLU A  37     -10.242  16.681  67.649  1.00 24.92      C2   C  
ATOM     66  O   GLU A  37     -10.894  15.877  68.295  1.00 24.92      C2   O  
ATOM     67  CB  GLU A  37     -11.847  18.645  68.188  1.00 24.92      C2   C  
ATOM     68  CG  GLU A  37     -12.082  20.086  68.697  1.00 24.92      C2   C  
ATOM     69  CD  GLU A  37     -13.541  20.428  68.727  1.00 24.92      C2   C  
ATOM     70  OE1 GLU A  37     -14.124  20.260  67.679  1.00 24.92      C2   O  
ATOM     71  OE2 GLU A  37     -14.085  20.716  69.811  1.00 24.92      C2   O  
ATOM     72  H   GLU A  37      -8.905  19.490  67.682  1.00 24.92      C2   H  
ATOM     73  HA  GLU A  37      -9.920  18.226  69.026  1.00 24.92      C2   H  
ATOM     74  HB2 GLU A  37     -12.292  18.408  67.222  1.00 24.92      C2   H  
ATOM     75  HB3 GLU A  37     -12.511  17.939  68.686  1.00 24.92      C2   H  
ATOM     76  HG2 GLU A  37     -11.689  20.262  69.698  1.00 24.92      C2   H  
ATOM     77  HG3 GLU A  37     -11.588  20.803  68.041  1.00 24.92      C2   H  
ATOM     78  N   GLY A  38      -9.393  16.396  66.629  1.00 24.67      C2   N  
ATOM     79  CA  GLY A  38      -9.094  15.104  66.041  1.00 24.67      C2   C  
ATOM     80  C   GLY A  38      -9.963  14.902  64.768  1.00 24.67      C2   C  
ATOM     81  O   GLY A  38     -10.161  13.736  64.428  1.00 24.67      C2   O  
ATOM     82  H   GLY A  38      -8.895  17.194  66.262  1.00 24.67      C2   H  
ATOM     83  HA2 GLY A  38      -8.063  15.159  65.693  1.00 24.67      C2   H  
ATOM     84  HA3 GLY A  38      -9.219  14.252  66.710  1.00 24.67      C2   H  
ATOM     85  N   GLU A  39     -10.667  15.891  64.250  1.00 26.14      C2   N  
ATOM     86  CA  GLU A  39     -11.550  15.792  63.069  1.00 26.14      C2   C  
ATOM     87  C   GLU A  39     -10.782  15.902  61.800  1.00 26.14      C2   C  
ATOM     88  O   GLU A  39      -9.944  16.801  61.693  1.00 26.14      C2   O  
ATOM     89  CB  GLU A  39     -12.553  16.937  63.104  1.00 26.14      C2   C  
ATOM     90  CG  GLU A  39     -13.468  16.957  64.338  1.00 26.14      C2   C  
ATOM     91  CD  GLU A  39     -14.290  15.690  64.543  1.00 26.14      C2   C  
ATOM     92  OE1 GLU A  39     -15.006  15.268  63.600  1.00 26.14      C2   O  
ATOM     93  OE2 GLU A  39     -14.268  15.052  65.587  1.00 26.14      C2   O  
ATOM     94  H   GLU A  39     -10.345  16.825  64.456  1.00 26.14      C2   H  
ATOM     95  HA  GLU A  39     -12.088  14.844  63.051  1.00 26.14      C2   H  
ATOM     96  HB2 GLU A  39     -12.082  17.914  62.991  1.00 26.14      C2   H  
ATOM     97  HB3 GLU A  39     -13.333  16.937  62.343  1.00 26.14      C2   H  
ATOM     98  HG2 GLU A  39     -12.828  17.105  65.208  1.00 26.14      C2   H  
ATOM     99  HG3 GLU A  39     -14.071  17.855  64.207  1.00 26.14      C2   H  
ATOM    100  N   GLY A  40     -10.972  14.917  60.912  1.00 27.39      C2   N  
ATOM    101  CA  GLY A  40      -9.873  14.635  59.986  1.00 27.39      C2   C  
ATOM    102  C   GLY A  40     -10.341  13.768  58.768  1.00 27.39      C2   C  
ATOM    103  O   GLY A  40     -11.254  12.963  58.804  1.00 27.39      C2   O  
ATOM    104  H   GLY A  40     -11.459  14.102  61.257  1.00 27.39      C2   H  
ATOM    105  HA2 GLY A  40      -9.570  15.620  59.631  1.00 27.39      C2   H  
ATOM    106  HA3 GLY A  40      -9.054  14.065  60.425  1.00 27.39      C2   H  
ATOM    107  N   ASN A  41      -9.448  13.771  57.770  1.00 30.06      C2   N  
ATOM    108  CA  ASN A  41      -9.407  12.876  56.673  1.00 30.06      C2   C  
ATOM    109  C   ASN A  41      -8.756  11.596  57.099  1.00 30.06      C2   C  
ATOM    110  O   ASN A  41      -7.851  11.605  57.948  1.00 30.06      C2   O  
ATOM    111  CB  ASN A  41      -8.527  13.503  55.534  1.00 30.06      C2   C  
ATOM    112  CG  ASN A  41      -9.263  14.631  54.784  1.00 30.06      C2   C  
ATOM    113  ND2 ASN A  41      -8.759  14.924  53.597  1.00 30.06      C2   N  
ATOM    114  OD1 ASN A  41     -10.244  15.135  55.291  1.00 30.06      C2   O  
ATOM    115  H   ASN A  41      -8.718  14.467  57.823  1.00 30.06      C2   H  
ATOM    116  HA  ASN A  41     -10.423  12.654  56.345  1.00 30.06      C2   H  
ATOM    117  HB2 ASN A  41      -7.622  13.902  55.993  1.00 30.06      C2   H  
ATOM    118  HB3 ASN A  41      -8.204  12.806  54.762  1.00 30.06      C2   H  
ATOM    119 HD21 ASN A  41      -9.074  15.822  53.259  1.00 30.06      C2   H  
ATOM    120 HD22 ASN A  41      -7.964  14.460  53.181  1.00 30.06      C2   H  
ATOM    121  N   GLU A  42      -9.194  10.467  56.485  1.00 34.31      C2   N  
ATOM    122  CA  GLU A  42      -8.646   9.141  56.819  1.00 34.31      C2   C  
ATOM    123  C   GLU A  42      -7.230   8.886  56.294  1.00 34.31      C2   C  
ATOM    124  O   GLU A  42      -6.315   8.668  57.067  1.00 34.31      C2   O  
ATOM    125  CB  GLU A  42      -9.588   7.941  56.395  1.00 34.31      C2   C  
ATOM    126  CG  GLU A  42     -10.993   8.153  57.005  1.00 34.31      C2   C  
ATOM    127  CD  GLU A  42     -11.828   6.965  56.627  1.00 34.31      C2   C  
ATOM    128  OE1 GLU A  42     -11.642   5.855  57.257  1.00 34.31      C2   O  
ATOM    129  OE2 GLU A  42     -12.680   7.039  55.682  1.00 34.31      C2   O  
ATOM    130  H   GLU A  42      -9.824  10.494  55.697  1.00 34.31      C2   H  
ATOM    131  HA  GLU A  42      -8.628   9.080  57.907  1.00 34.31      C2   H  
ATOM    132  HB2 GLU A  42      -9.677   7.947  55.309  1.00 34.31      C2   H  
ATOM    133  HB3 GLU A  42      -9.250   6.958  56.725  1.00 34.31      C2   H  
ATOM    134  HG2 GLU A  42     -10.889   8.222  58.088  1.00 34.31      C2   H  
ATOM    135  HG3 GLU A  42     -11.387   9.066  56.558  1.00 34.31      C2   H  
ATOM    136  N   THR A  43      -7.065   9.141  54.983  1.00 39.28      C2   N  
ATOM    137  CA  THR A  43      -5.908   8.995  54.107  1.00 39.28      C2   C  
ATOM    138  C   THR A  43      -4.650   9.799  54.506  1.00 39.28      C2   C  
ATOM    139  O   THR A  43      -4.402  10.827  53.915  1.00 39.28      C2   O  
ATOM    140  CB  THR A  43      -6.372   9.332  52.605  1.00 39.28      C2   C  
ATOM    141  CG2 THR A  43      -7.530   8.420  52.065  1.00 39.28      C2   C  
ATOM    142  OG1 THR A  43      -6.815  10.690  52.448  1.00 39.28      C2   O  
ATOM    143  H   THR A  43      -7.856   9.444  54.433  1.00 39.28      C2   H  
ATOM    144  HA  THR A  43      -5.722   7.921  54.112  1.00 39.28      C2   H  
ATOM    145  HB  THR A  43      -5.526   9.163  51.938  1.00 39.28      C2   H  
ATOM    146  HG1 THR A  43      -6.096  11.269  52.711  1.00 39.28      C2   H  
ATOM    147 HG21 THR A  43      -8.427   8.437  52.685  1.00 39.28      C2   H  
ATOM    148 HG22 THR A  43      -7.945   8.659  51.086  1.00 39.28      C2   H  
ATOM    149 HG23 THR A  43      -7.187   7.387  52.003  1.00 39.28      C2   H  
ATOM    150  N   GLY A  44      -3.904   9.240  55.467  1.00 38.41      C2   N  
ATOM    151  CA  GLY A  44      -2.732   9.793  56.064  1.00 38.41      C2   C  
ATOM    152  C   GLY A  44      -2.937  10.623  57.333  1.00 38.41      C2   C  
ATOM    153  O   GLY A  44      -2.067  11.414  57.705  1.00 38.41      C2   O  
ATOM    154  H   GLY A  44      -4.225   8.392  55.912  1.00 38.41      C2   H  
ATOM    155  HA2 GLY A  44      -1.915   9.114  56.307  1.00 38.41      C2   H  
ATOM    156  HA3 GLY A  44      -2.239  10.521  55.420  1.00 38.41      C2   H  
ATOM    157  N   GLU A  45      -4.147  10.470  57.907  1.00 43.75      C2   N  
ATOM    158  CA  GLU A  45      -4.463  10.958  59.251  1.00 43.75      C2   C  
ATOM    159  C   GLU A  45      -4.490  12.472  59.400  1.00 43.75      C2   C  
ATOM    160  O   GLU A  45      -4.322  12.900  60.550  1.00 43.75      C2   O  
ATOM    161  CB  GLU A  45      -3.604  10.188  60.289  1.00 43.75      C2   C  
ATOM    162  CG  GLU A  45      -3.322   8.669  60.061  1.00 43.75      C2   C  
ATOM    163  CD  GLU A  45      -2.107   8.111  60.851  1.00 43.75      C2   C  
ATOM    164  OE1 GLU A  45      -1.513   8.928  61.585  1.00 43.75      C2   O  
ATOM    165  OE2 GLU A  45      -1.872   6.915  60.821  1.00 43.75      C2   O  
ATOM    166  H   GLU A  45      -4.822   9.885  57.435  1.00 43.75      C2   H  
ATOM    167  HA  GLU A  45      -5.463  10.608  59.508  1.00 43.75      C2   H  
ATOM    168  HB2 GLU A  45      -2.643  10.700  60.236  1.00 43.75      C2   H  
ATOM    169  HB3 GLU A  45      -4.014  10.295  61.293  1.00 43.75      C2   H  
ATOM    170  HG2 GLU A  45      -4.194   8.016  60.112  1.00 43.75      C2   H  
ATOM    171  HG3 GLU A  45      -3.088   8.351  59.045  1.00 43.75      C2   H  
ATOM    172  N   CYS A  46      -4.613  13.206  58.305  1.00 48.97      C2   N  
ATOM    173  CA  CYS A  46      -4.572  14.617  58.144  1.00 48.97      C2   C  
ATOM    174  C   CYS A  46      -5.777  15.361  58.805  1.00 48.97      C2   C  
ATOM    175  O   CYS A  46      -6.928  14.845  58.788  1.00 48.97      C2   O  
ATOM    176  CB  CYS A  46      -4.420  14.997  56.654  1.00 48.97      C2   C  
ATOM    177  SG  CYS A  46      -2.977  14.203  55.868  1.00 48.97      C2   S  
ATOM    178  H   CYS A  46      -4.698  12.758  57.404  1.00 48.97      C2   H  
ATOM    179  HA  CYS A  46      -3.692  14.947  58.697  1.00 48.97      C2   H  
ATOM    180  HB2 CYS A  46      -5.280  14.663  56.072  1.00 48.97      C2   H  
ATOM    181  HB3 CYS A  46      -4.454  16.086  56.628  1.00 48.97      C2   H  
ATOM    182  HG  CYS A  46      -1.972  14.889  56.419  1.00 48.97      C2   H  
ATOM    183  N   THR A  47      -5.653  16.600  59.298  1.00 47.34      C2   N  
ATOM    184  CA  THR A  47      -6.723  17.326  59.912  1.00 47.34      C2   C  
ATOM    185  C   THR A  47      -6.708  18.789  59.366  1.00 47.34      C2   C  
ATOM    186  O   THR A  47      -5.596  19.268  59.221  1.00 47.34      C2   O  
ATOM    187  CB  THR A  47      -6.477  17.286  61.457  1.00 47.34      C2   C  
ATOM    188  CG2 THR A  47      -6.634  15.884  61.928  1.00 47.34      C2   C  
ATOM    189  OG1 THR A  47      -5.163  17.656  61.798  1.00 47.34      C2   O  
ATOM    190  H   THR A  47      -4.768  17.071  59.426  1.00 47.34      C2   H  
ATOM    191  HA  THR A  47      -7.724  16.956  59.688  1.00 47.34      C2   H  
ATOM    192  HB  THR A  47      -7.160  17.971  61.960  1.00 47.34      C2   H  
ATOM    193  HG1 THR A  47      -4.823  18.200  61.084  1.00 47.34      C2   H  
ATOM    194 HG21 THR A  47      -6.527  15.764  63.006  1.00 47.34      C2   H  
ATOM    195 HG22 THR A  47      -7.633  15.570  61.625  1.00 47.34      C2   H  
ATOM    196 HG23 THR A  47      -5.947  15.155  61.499  1.00 47.34      C2   H  
ATOM    197  N   GLY A  48      -7.785  19.532  59.162  1.00 31.02      C2   N  
ATOM    198  CA  GLY A  48      -9.171  19.184  59.453  1.00 32.28      C2   C  
ATOM    199  C   GLY A  48      -9.759  18.380  58.278  1.00 31.44      C2   C  
ATOM    200  O   GLY A  48      -9.070  18.083  57.332  1.00 32.07      C2   O  
ATOM    201  H   GLY A  48      -7.634  20.424  58.711  1.00 31.02      C2   H  
ATOM    202  HA2 GLY A  48      -9.225  18.651  60.402  1.00 32.28      C2   H  
ATOM    203  HA3 GLY A  48      -9.671  20.141  59.606  1.00 32.28      C2   H  
ATOM    204  N   SER A  49     -11.045  17.945  58.399  1.00 31.02      C2   N  
ATOM    205  CA  SER A  49     -11.785  17.122  57.434  1.00 30.54      C2   C  
ATOM    206  C   SER A  49     -12.057  18.087  56.186  1.00 30.29      C2   C  
ATOM    207  O   SER A  49     -12.784  19.058  56.238  1.00 30.82      C2   O  
ATOM    208  CB  SER A  49     -13.115  16.719  58.170  1.00  0.00      C2   C  
ATOM    209  OG  SER A  49     -13.839  15.890  57.342  1.00  0.00      C2   O  
ATOM    210  H   SER A  49     -11.619  18.357  59.122  1.00 31.02      C2   H  
ATOM    211  HA  SER A  49     -11.142  16.282  57.169  1.00 30.54      C2   H  
ATOM    212  HB2 SER A  49     -12.815  16.090  59.009  1.00  0.00      C2   H  
ATOM    213  HB3 SER A  49     -13.598  17.542  58.697  1.00  0.00      C2   H  
ATOM    214  HG  SER A  49     -14.205  16.545  56.743  1.00  0.00      C2   H  
ATOM    215  N   TYR A  50     -11.342  17.761  55.089  1.00 27.98      C2   N  
ATOM    216  CA  TYR A  50     -11.358  18.505  53.772  1.00 27.56      C2   C  
ATOM    217  C   TYR A  50     -10.993  19.978  53.881  1.00 27.51      C2   C  
ATOM    218  O   TYR A  50     -11.482  20.844  53.205  1.00 28.08      C2   O  
ATOM    219  CB  TYR A  50     -12.690  18.212  53.011  1.00  0.00      C2   C  
ATOM    220  CG  TYR A  50     -12.678  16.751  52.555  1.00  0.00      C2   C  
ATOM    221  CD1 TYR A  50     -13.461  15.837  53.291  1.00  0.00      C2   C  
ATOM    222  CD2 TYR A  50     -11.863  16.314  51.549  1.00  0.00      C2   C  
ATOM    223  CE1 TYR A  50     -13.505  14.451  52.918  1.00  0.00      C2   C  
ATOM    224  CE2 TYR A  50     -11.940  14.931  51.104  1.00  0.00      C2   C  
ATOM    225  CZ  TYR A  50     -12.716  13.980  51.836  1.00  0.00      C2   C  
ATOM    226  OH  TYR A  50     -12.743  12.663  51.441  1.00  0.00      C2   O  
ATOM    227  H   TYR A  50     -10.862  16.875  55.164  1.00 27.98      C2   H  
ATOM    228  HA  TYR A  50     -10.523  18.005  53.282  1.00 27.56      C2   H  
ATOM    229  HB2 TYR A  50     -13.623  18.424  53.532  1.00  0.00      C2   H  
ATOM    230  HB3 TYR A  50     -12.731  18.800  52.094  1.00  0.00      C2   H  
ATOM    231  HD1 TYR A  50     -14.197  16.157  54.014  1.00  0.00      C2   H  
ATOM    232  HD2 TYR A  50     -11.221  16.984  50.996  1.00  0.00      C2   H  
ATOM    233  HE1 TYR A  50     -14.338  13.935  53.372  1.00  0.00      C2   H  
ATOM    234  HE2 TYR A  50     -11.283  14.622  50.305  1.00  0.00      C2   H  
ATOM    235  HH  TYR A  50     -13.213  11.989  51.937  1.00  0.00      C2   H  
ATOM    236  N   TYR A  51     -10.058  20.254  54.815  1.00101.14      C2   N  
ATOM    237  CA  TYR A  51      -9.410  21.567  54.904  1.00101.14      C2   C  
ATOM    238  C   TYR A  51      -8.401  21.702  53.646  1.00101.14      C2   C  
ATOM    239  O   TYR A  51      -7.953  20.667  53.136  1.00101.14      C2   O  
ATOM    240  CB  TYR A  51      -8.657  21.647  56.253  1.00101.14      C2   C  
ATOM    241  CG  TYR A  51      -9.440  22.101  57.465  1.00101.14      C2   C  
ATOM    242  CD1 TYR A  51     -10.778  21.991  57.542  1.00101.14      C2   C  
ATOM    243  CD2 TYR A  51      -8.721  22.526  58.586  1.00101.14      C2   C  
ATOM    244  CE1 TYR A  51     -11.486  22.599  58.591  1.00101.14      C2   C  
ATOM    245  CE2 TYR A  51      -9.401  23.008  59.702  1.00101.14      C2   C  
ATOM    246  CZ  TYR A  51     -10.755  23.024  59.678  1.00101.14      C2   C  
ATOM    247  OH  TYR A  51     -11.388  23.550  60.763  1.00101.14      C2   O  
ATOM    248  H   TYR A  51      -9.666  19.412  55.214  1.00101.14      C2   H  
ATOM    249  HA  TYR A  51     -10.182  22.331  54.814  1.00101.14      C2   H  
ATOM    250  HB2 TYR A  51      -8.175  20.711  56.538  1.00101.14      C2   H  
ATOM    251  HB3 TYR A  51      -7.800  22.295  56.068  1.00101.14      C2   H  
ATOM    252  HD1 TYR A  51     -11.225  21.572  56.653  1.00101.14      C2   H  
ATOM    253  HD2 TYR A  51      -7.647  22.535  58.478  1.00101.14      C2   H  
ATOM    254  HE1 TYR A  51     -12.562  22.694  58.566  1.00101.14      C2   H  
ATOM    255  HE2 TYR A  51      -8.988  23.122  60.694  1.00101.14      C2   H  
ATOM    256  HH  TYR A  51     -10.782  23.904  61.418  1.00101.14      C2   H  
ATOM    257  N   CYS A  52      -8.080  22.933  53.273  1.00 90.94      C2   N  
ATOM    258  CA  CYS A  52      -7.058  23.335  52.295  1.00 90.94      C2   C  
ATOM    259  C   CYS A  52      -5.630  23.255  52.883  1.00 90.94      C2   C  
ATOM    260  O   CYS A  52      -5.516  23.200  54.134  1.00 90.94      C2   O  
ATOM    261  CB  CYS A  52      -7.424  24.733  51.732  1.00 90.94      C2   C  
ATOM    262  SG  CYS A  52      -9.095  24.675  51.022  1.00 90.94      C2   S  
ATOM    263  H   CYS A  52      -8.547  23.727  53.687  1.00 90.94      C2   H  
ATOM    264  HA  CYS A  52      -7.068  22.684  51.421  1.00 90.94      C2   H  
ATOM    265  HB2 CYS A  52      -7.487  25.489  52.515  1.00 90.94      C2   H  
ATOM    266  HB3 CYS A  52      -6.680  25.150  51.054  1.00 90.94      C2   H  
ATOM    267  HG  CYS A  52      -9.627  24.658  52.247  1.00 90.94      C2   H  
ATOM    268  N   LYS A  53      -4.647  23.228  51.998  1.00 84.45      C2   N  
ATOM    269  CA  LYS A  53      -3.266  23.461  52.311  1.00 84.45      C2   C  
ATOM    270  C   LYS A  53      -3.020  24.843  51.677  1.00 84.45      C2   C  
ATOM    271  O   LYS A  53      -3.744  25.299  50.756  1.00 84.45      C2   O  
ATOM    272  CB  LYS A  53      -2.371  22.358  51.905  1.00 84.45      C2   C  
ATOM    273  CG  LYS A  53      -2.515  21.955  50.399  1.00 84.45      C2   C  
ATOM    274  CD  LYS A  53      -1.497  20.843  49.977  1.00 84.45      C2   C  
ATOM    275  CE  LYS A  53      -1.504  20.696  48.381  1.00 84.45      C2   C  
ATOM    276  NZ  LYS A  53      -0.943  19.383  47.973  1.00 84.45      C2   N  
ATOM    277  H   LYS A  53      -4.851  23.093  51.017  1.00 84.45      C2   H  
ATOM    278  HA  LYS A  53      -3.154  23.573  53.389  1.00 84.45      C2   H  
ATOM    279  HB2 LYS A  53      -1.320  22.592  52.076  1.00 84.45      C2   H  
ATOM    280  HB3 LYS A  53      -2.666  21.554  52.579  1.00 84.45      C2   H  
ATOM    281  HG2 LYS A  53      -3.490  21.483  50.284  1.00 84.45      C2   H  
ATOM    282  HG3 LYS A  53      -2.484  22.878  49.819  1.00 84.45      C2   H  
ATOM    283  HD2 LYS A  53      -0.525  21.251  50.252  1.00 84.45      C2   H  
ATOM    284  HD3 LYS A  53      -1.686  19.915  50.517  1.00 84.45      C2   H  
ATOM    285  HE2 LYS A  53      -2.521  20.746  47.994  1.00 84.45      C2   H  
ATOM    286  HE3 LYS A  53      -0.975  21.511  47.886  1.00 84.45      C2   H  
ATOM    287  HZ1 LYS A  53      -0.040  19.339  48.424  1.00 84.45      C2   H  
ATOM    288  HZ2 LYS A  53      -1.540  18.665  48.357  1.00 84.45      C2   H  
ATOM    289  HZ3 LYS A  53      -0.934  19.245  46.973  1.00 84.45      C2   H  
ATOM    290  N   LYS A  54      -1.916  25.471  52.085  1.00 84.18      C2   N  
ATOM    291  CA  LYS A  54      -1.267  26.397  51.173  1.00 84.18      C2   C  
ATOM    292  C   LYS A  54      -0.661  25.664  49.975  1.00 84.18      C2   C  
ATOM    293  O   LYS A  54       0.048  24.640  50.131  1.00 84.18      C2   O  
ATOM    294  CB  LYS A  54      -0.357  27.281  52.082  1.00 84.18      C2   C  
ATOM    295  CG  LYS A  54       0.400  28.381  51.379  1.00 84.18      C2   C  
ATOM    296  CD  LYS A  54       1.162  29.301  52.332  1.00 84.18      C2   C  
ATOM    297  CE  LYS A  54       1.682  30.574  51.711  1.00 84.18      C2   C  
ATOM    298  NZ  LYS A  54       2.815  30.353  50.785  1.00 84.18      C2   N  
ATOM    299  H   LYS A  54      -1.355  25.163  52.867  1.00 84.18      C2   H  
ATOM    300  HA  LYS A  54      -1.944  27.117  50.714  1.00 84.18      C2   H  
ATOM    301  HB2 LYS A  54      -0.940  27.746  52.876  1.00 84.18      C2   H  
ATOM    302  HB3 LYS A  54       0.334  26.582  52.553  1.00 84.18      C2   H  
ATOM    303  HG2 LYS A  54       1.145  27.933  50.721  1.00 84.18      C2   H  
ATOM    304  HG3 LYS A  54      -0.226  28.791  50.586  1.00 84.18      C2   H  
ATOM    305  HD2 LYS A  54       0.571  29.560  53.210  1.00 84.18      C2   H  
ATOM    306  HD3 LYS A  54       2.018  28.738  52.704  1.00 84.18      C2   H  
ATOM    307  HE2 LYS A  54       0.871  30.947  51.085  1.00 84.18      C2   H  
ATOM    308  HE3 LYS A  54       1.932  31.350  52.434  1.00 84.18      C2   H  
ATOM    309  HZ1 LYS A  54       2.495  29.921  49.930  1.00 84.18      C2   H  
ATOM    310  HZ2 LYS A  54       3.175  31.265  50.543  1.00 84.18      C2   H  
ATOM    311  HZ3 LYS A  54       3.548  29.819  51.230  1.00 84.18      C2   H  
ATOM    312  N   GLY A  55      -0.833  26.256  48.768  1.00 72.64      C2   N  
ATOM    313  CA  GLY A  55      -0.405  25.608  47.531  1.00 72.64      C2   C  
ATOM    314  C   GLY A  55       0.996  26.120  47.183  1.00 72.64      C2   C  
ATOM    315  O   GLY A  55       1.675  26.750  47.981  1.00 72.64      C2   O  
ATOM    316  H   GLY A  55      -1.356  27.091  48.550  1.00 72.64      C2   H  
ATOM    317  HA2 GLY A  55      -0.307  24.538  47.714  1.00 72.64      C2   H  
ATOM    318  HA3 GLY A  55      -1.169  25.757  46.768  1.00 72.64      C2   H  
ATOM    319  N   VAL A  56       1.460  25.834  45.950  1.00 67.04      C2   N  
ATOM    320  CA  VAL A  56       2.739  26.319  45.426  1.00 67.04      C2   C  
ATOM    321  C   VAL A  56       2.737  27.818  45.118  1.00 67.04      C2   C  
ATOM    322  O   VAL A  56       3.803  28.434  44.960  1.00 67.04      C2   O  
ATOM    323  CB  VAL A  56       3.234  25.429  44.265  1.00 67.04      C2   C  
ATOM    324  CG1 VAL A  56       4.453  26.080  43.490  1.00 67.04      C2   C  
ATOM    325  CG2 VAL A  56       3.633  24.016  44.814  1.00 67.04      C2   C  
ATOM    326  H   VAL A  56       0.843  25.414  45.269  1.00 67.04      C2   H  
ATOM    327  HA  VAL A  56       3.421  26.124  46.253  1.00 67.04      C2   H  
ATOM    328  HB  VAL A  56       2.379  25.398  43.589  1.00 67.04      C2   H  
ATOM    329 HG11 VAL A  56       4.672  25.333  42.727  1.00 67.04      C2   H  
ATOM    330 HG12 VAL A  56       4.312  27.029  42.972  1.00 67.04      C2   H  
ATOM    331 HG13 VAL A  56       5.362  26.110  44.090  1.00 67.04      C2   H  
ATOM    332 HG21 VAL A  56       4.348  24.188  45.618  1.00 67.04      C2   H  
ATOM    333 HG22 VAL A  56       2.798  23.468  45.250  1.00 67.04      C2   H  
ATOM    334 HG23 VAL A  56       4.143  23.401  44.072  1.00 67.04      C2   H  
ATOM    335  N   ILE A  57       1.558  28.470  45.026  1.00 65.53      C2   N  
ATOM    336  CA  ILE A  57       1.397  29.908  44.840  1.00 65.53      C2   C  
ATOM    337  C   ILE A  57       0.237  30.408  45.691  1.00 65.53      C2   C  
ATOM    338  O   ILE A  57       0.225  31.544  46.168  1.00 65.53      C2   O  
ATOM    339  CB  ILE A  57       1.153  30.335  43.351  1.00 65.53      C2   C  
ATOM    340  CG1 ILE A  57       1.082  31.839  43.179  1.00 65.53      C2   C  
ATOM    341  CG2 ILE A  57       0.073  29.596  42.594  1.00 65.53      C2   C  
ATOM    342  CD1 ILE A  57       1.422  32.393  41.807  1.00 65.53      C2   C  
ATOM    343  H   ILE A  57       0.722  27.906  45.080  1.00 65.53      C2   H  
ATOM    344  HA  ILE A  57       2.158  30.516  45.328  1.00 65.53      C2   H  
ATOM    345  HB  ILE A  57       2.105  30.065  42.894  1.00 65.53      C2   H  
ATOM    346 HG12 ILE A  57       0.076  32.150  43.462  1.00 65.53      C2   H  
ATOM    347 HG13 ILE A  57       1.670  32.332  43.953  1.00 65.53      C2   H  
ATOM    348 HG21 ILE A  57      -0.066  29.915  41.561  1.00 65.53      C2   H  
ATOM    349 HG22 ILE A  57       0.211  28.515  42.573  1.00 65.53      C2   H  
ATOM    350 HG23 ILE A  57      -0.900  29.778  43.051  1.00 65.53      C2   H  
ATOM    351 HD11 ILE A  57       2.184  33.173  41.794  1.00 65.53      C2   H  
ATOM    352 HD12 ILE A  57       1.769  31.503  41.281  1.00 65.53      C2   H  
ATOM    353 HD13 ILE A  57       0.486  32.738  41.369  1.00 65.53      C2   H  
ATOM    354  N   LEU A  58      -0.794  29.597  45.827  1.00 69.62      C2   N  
ATOM    355  CA  LEU A  58      -2.092  30.007  46.396  1.00 69.62      C2   C  
ATOM    356  C   LEU A  58      -2.144  29.879  47.954  1.00 69.62      C2   C  
ATOM    357  O   LEU A  58      -1.940  28.800  48.474  1.00 69.62      C2   O  
ATOM    358  CB  LEU A  58      -3.151  29.085  45.764  1.00 69.62      C2   C  
ATOM    359  CG  LEU A  58      -4.623  29.599  45.722  1.00 69.62      C2   C  
ATOM    360  CD1 LEU A  58      -4.913  30.945  45.055  1.00 69.62      C2   C  
ATOM    361  CD2 LEU A  58      -5.605  28.532  45.121  1.00 69.62      C2   C  
ATOM    362  H   LEU A  58      -0.777  28.658  45.456  1.00 69.62      C2   H  
ATOM    363  HA  LEU A  58      -2.278  31.030  46.070  1.00 69.62      C2   H  
ATOM    364  HB2 LEU A  58      -2.802  29.032  44.733  1.00 69.62      C2   H  
ATOM    365  HB3 LEU A  58      -3.030  28.062  46.121  1.00 69.62      C2   H  
ATOM    366  HG  LEU A  58      -4.897  29.833  46.750  1.00 69.62      C2   H  
ATOM    367 HD11 LEU A  58      -4.141  31.238  44.344  1.00 69.62      C2   H  
ATOM    368 HD12 LEU A  58      -5.896  30.990  44.587  1.00 69.62      C2   H  
ATOM    369 HD13 LEU A  58      -5.020  31.624  45.901  1.00 69.62      C2   H  
ATOM    370 HD21 LEU A  58      -5.198  27.522  45.145  1.00 69.62      C2   H  
ATOM    371 HD22 LEU A  58      -6.505  28.617  45.730  1.00 69.62      C2   H  
ATOM    372 HD23 LEU A  58      -5.895  28.679  44.081  1.00 69.62      C2   H  
ATOM    373  N   PRO A  59      -2.494  30.974  48.708  1.00 79.88      C2   N  
ATOM    374  CA  PRO A  59      -2.661  30.869  50.194  1.00 79.88      C2   C  
ATOM    375  C   PRO A  59      -4.046  30.372  50.497  1.00 79.88      C2   C  
ATOM    376  O   PRO A  59      -4.807  30.313  49.549  1.00 79.88      C2   O  
ATOM    377  CB  PRO A  59      -2.407  32.341  50.602  1.00 79.88      C2   C  
ATOM    378  CG  PRO A  59      -2.968  33.164  49.555  1.00 79.88      C2   C  
ATOM    379  CD  PRO A  59      -2.543  32.370  48.268  1.00 79.88      C2   C  
ATOM    380  HA  PRO A  59      -1.916  30.143  50.521  1.00 79.88      C2   H  
ATOM    381  HB2 PRO A  59      -2.879  32.631  51.540  1.00 79.88      C2   H  
ATOM    382  HB3 PRO A  59      -1.329  32.410  50.743  1.00 79.88      C2   H  
ATOM    383  HG2 PRO A  59      -4.054  33.252  49.529  1.00 79.88      C2   H  
ATOM    384  HG3 PRO A  59      -2.665  34.210  49.592  1.00 79.88      C2   H  
ATOM    385  HD2 PRO A  59      -3.153  32.617  47.399  1.00 79.88      C2   H  
ATOM    386  HD3 PRO A  59      -1.545  32.656  47.935  1.00 79.88      C2   H  
ATOM    387  N   ILE A  60      -4.313  30.071  51.731  1.00 88.35      C2   N  
ATOM    388  CA  ILE A  60      -5.551  29.566  52.337  1.00 88.35      C2   C  
ATOM    389  C   ILE A  60      -6.543  30.724  52.546  1.00 88.35      C2   C  
ATOM    390  O   ILE A  60      -6.209  31.770  53.122  1.00 88.35      C2   O  
ATOM    391  CB  ILE A  60      -5.357  28.779  53.636  1.00 88.35      C2   C  
ATOM    392  CG1 ILE A  60      -4.246  27.693  53.544  1.00 88.35      C2   C  
ATOM    393  CG2 ILE A  60      -6.629  28.304  54.424  1.00 88.35      C2   C  
ATOM    394  CD1 ILE A  60      -4.091  26.872  54.814  1.00 88.35      C2   C  
ATOM    395  H   ILE A  60      -3.549  30.111  52.390  1.00 88.35      C2   H  
ATOM    396  HA  ILE A  60      -6.054  28.870  51.665  1.00 88.35      C2   H  
ATOM    397  HB  ILE A  60      -5.092  29.390  54.498  1.00 88.35      C2   H  
ATOM    398 HG12 ILE A  60      -4.533  26.994  52.759  1.00 88.35      C2   H  
ATOM    399 HG13 ILE A  60      -3.253  27.985  53.203  1.00 88.35      C2   H  
ATOM    400 HG21 ILE A  60      -7.045  29.207  54.871  1.00 88.35      C2   H  
ATOM    401 HG22 ILE A  60      -7.266  27.668  53.810  1.00 88.35      C2   H  
ATOM    402 HG23 ILE A  60      -6.273  27.720  55.273  1.00 88.35      C2   H  
ATOM    403 HD11 ILE A  60      -3.966  27.543  55.664  1.00 88.35      C2   H  
ATOM    404 HD12 ILE A  60      -4.916  26.163  54.876  1.00 88.35      C2   H  
ATOM    405 HD13 ILE A  60      -3.091  26.457  54.685  1.00 88.35      C2   H  
ATOM    406  N   TRP A  61      -7.754  30.552  52.032  1.00 94.64      C2   N  
ATOM    407  CA  TRP A  61      -8.811  31.395  52.338  1.00 94.64      C2   C  
ATOM    408  C   TRP A  61      -9.344  30.964  53.625  1.00 94.64      C2   C  
ATOM    409  O   TRP A  61     -10.220  30.088  53.654  1.00 94.64      C2   O  
ATOM    410  CB  TRP A  61      -9.843  31.342  51.138  1.00 94.64      C2   C  
ATOM    411  CG  TRP A  61     -10.846  32.418  50.969  1.00 94.64      C2   C  
ATOM    412  CD1 TRP A  61     -11.416  33.084  52.011  1.00 94.64      C2   C  
ATOM    413  CD2 TRP A  61     -11.517  32.917  49.770  1.00 94.64      C2   C  
ATOM    414  CE2 TRP A  61     -12.410  33.940  50.139  1.00 94.64      C2   C  
ATOM    415  CE3 TRP A  61     -11.496  32.614  48.403  1.00 94.64      C2   C  
ATOM    416  NE1 TRP A  61     -12.355  33.950  51.479  1.00 94.64      C2   N  
ATOM    417  CZ2 TRP A  61     -13.182  34.687  49.236  1.00 94.64      C2   C  
ATOM    418  CZ3 TRP A  61     -12.370  33.270  47.474  1.00 94.64      C2   C  
ATOM    419  CH2 TRP A  61     -13.225  34.312  47.897  1.00 94.64      C2   C  
ATOM    420  H   TRP A  61      -7.878  29.676  51.546  1.00 94.64      C2   H  
ATOM    421  HA  TRP A  61      -8.321  32.368  52.351  1.00 94.64      C2   H  
ATOM    422  HB2 TRP A  61      -9.238  31.339  50.231  1.00 94.64      C2   H  
ATOM    423  HB3 TRP A  61     -10.367  30.387  51.089  1.00 94.64      C2   H  
ATOM    424  HD1 TRP A  61     -11.232  32.948  53.067  1.00 94.64      C2   H  
ATOM    425  HE1 TRP A  61     -13.038  34.390  52.079  1.00 94.64      C2   H  
ATOM    426  HE3 TRP A  61     -10.803  31.866  48.049  1.00 94.64      C2   H  
ATOM    427  HZ2 TRP A  61     -13.643  35.622  49.520  1.00 94.64      C2   H  
ATOM    428  HZ3 TRP A  61     -12.241  32.979  46.442  1.00 94.64      C2   H  
ATOM    429  HH2 TRP A  61     -13.725  34.857  47.110  1.00 94.64      C2   H  
ATOM    430  N   GLU A  62      -8.789  31.524  54.687  1.00 99.52      C2   N  
ATOM    431  CA  GLU A  62      -9.351  31.461  56.019  1.00 99.52      C2   C  
ATOM    432  C   GLU A  62     -10.689  32.191  56.085  1.00 99.52      C2   C  
ATOM    433  O   GLU A  62     -10.806  33.216  55.394  1.00 99.52      C2   O  
ATOM    434  CB  GLU A  62      -8.288  32.076  56.970  1.00 99.52      C2   C  
ATOM    435  CG  GLU A  62      -6.900  31.497  56.800  1.00 99.52      C2   C  
ATOM    436  CD  GLU A  62      -5.979  32.174  57.821  1.00 99.52      C2   C  
ATOM    437  OE1 GLU A  62      -5.181  33.028  57.367  1.00 99.52      C2   O  
ATOM    438  OE2 GLU A  62      -6.064  31.868  59.047  1.00 99.52      C2   O  
ATOM    439  H   GLU A  62      -8.084  32.232  54.538  1.00 99.52      C2   H  
ATOM    440  HA  GLU A  62      -9.399  30.425  56.355  1.00 99.52      C2   H  
ATOM    441  HB2 GLU A  62      -8.248  33.154  56.813  1.00 99.52      C2   H  
ATOM    442  HB3 GLU A  62      -8.626  32.004  58.004  1.00 99.52      C2   H  
ATOM    443  HG2 GLU A  62      -6.901  30.489  57.216  1.00 99.52      C2   H  
ATOM    444  HG3 GLU A  62      -6.449  31.659  55.821  1.00 99.52      C2   H  
ATOM    445  N   PRO A  63     -11.604  31.724  56.923  1.00101.76      C2   N  
ATOM    446  CA  PRO A  63     -11.664  30.479  57.711  1.00101.76      C2   C  
ATOM    447  C   PRO A  63     -11.736  29.147  56.803  1.00101.76      C2   C  
ATOM    448  O   PRO A  63     -12.590  29.125  55.948  1.00101.76      C2   O  
ATOM    449  CB  PRO A  63     -12.929  30.706  58.508  1.00101.76      C2   C  
ATOM    450  CG  PRO A  63     -13.891  31.494  57.588  1.00101.76      C2   C  
ATOM    451  CD  PRO A  63     -12.891  32.519  56.988  1.00101.76      C2   C  
ATOM    452  HA  PRO A  63     -10.748  30.365  58.291  1.00101.76      C2   H  
ATOM    453  HB2 PRO A  63     -13.283  29.709  58.770  1.00101.76      C2   H  
ATOM    454  HB3 PRO A  63     -12.708  31.344  59.363  1.00101.76      C2   H  
ATOM    455  HG2 PRO A  63     -14.410  30.855  56.873  1.00101.76      C2   H  
ATOM    456  HG3 PRO A  63     -14.617  32.042  58.188  1.00101.76      C2   H  
ATOM    457  HD2 PRO A  63     -13.227  32.821  55.996  1.00101.76      C2   H  
ATOM    458  HD3 PRO A  63     -12.787  33.400  57.622  1.00101.76      C2   H  
ATOM    459  N   GLN A  64     -10.960  28.108  57.147  1.00103.05      C2   N  
ATOM    460  CA  GLN A  64     -11.141  26.721  56.620  1.00103.05      C2   C  
ATOM    461  C   GLN A  64     -12.583  26.190  56.805  1.00103.05      C2   C  
ATOM    462  O   GLN A  64     -13.068  26.227  57.969  1.00103.05      C2   O  
ATOM    463  CB  GLN A  64     -10.177  25.731  57.323  1.00103.05      C2   C  
ATOM    464  CG  GLN A  64      -8.656  25.897  57.083  1.00103.05      C2   C  
ATOM    465  CD  GLN A  64      -8.218  25.356  55.697  1.00103.05      C2   C  
ATOM    466  NE2 GLN A  64      -6.939  25.029  55.733  1.00103.05      C2   N  
ATOM    467  OE1 GLN A  64      -8.952  25.113  54.752  1.00103.05      C2   O  
ATOM    468  H   GLN A  64     -10.390  28.092  57.981  1.00103.05      C2   H  
ATOM    469  HA  GLN A  64     -10.872  26.651  55.566  1.00103.05      C2   H  
ATOM    470  HB2 GLN A  64     -10.251  25.765  58.410  1.00103.05      C2   H  
ATOM    471  HB3 GLN A  64     -10.463  24.716  57.047  1.00103.05      C2   H  
ATOM    472  HG2 GLN A  64      -8.387  26.951  57.143  1.00103.05      C2   H  
ATOM    473  HG3 GLN A  64      -8.177  25.380  57.914  1.00103.05      C2   H  
ATOM    474 HE21 GLN A  64      -6.483  25.173  56.622  1.00103.05      C2   H  
ATOM    475 HE22 GLN A  64      -6.472  24.498  55.011  1.00103.05      C2   H  
ATOM    476  N   ASP A  65     -13.120  25.595  55.754  1.00105.74      C2   N  
ATOM    477  CA  ASP A  65     -14.371  24.836  55.720  1.00105.74      C2   C  
ATOM    478  C   ASP A  65     -15.541  25.696  56.309  1.00105.74      C2   C  
ATOM    479  O   ASP A  65     -16.066  25.355  57.377  1.00105.74      C2   O  
ATOM    480  CB  ASP A  65     -14.307  23.446  56.320  1.00105.74      C2   C  
ATOM    481  CG  ASP A  65     -15.374  22.500  55.860  1.00105.74      C2   C  
ATOM    482  OD1 ASP A  65     -15.535  22.405  54.645  1.00105.74      C2   O  
ATOM    483  OD2 ASP A  65     -15.991  21.713  56.635  1.00105.74      C2   O  
ATOM    484  H   ASP A  65     -12.636  25.709  54.874  1.00105.74      C2   H  
ATOM    485  HA  ASP A  65     -14.712  24.741  54.689  1.00105.74      C2   H  
ATOM    486  HB2 ASP A  65     -13.353  22.953  56.131  1.00105.74      C2   H  
ATOM    487  HB3 ASP A  65     -14.379  23.524  57.405  1.00105.74      C2   H  
ATOM    488  N   PRO A  66     -15.943  26.791  55.578  1.00105.76      C2   N  
ATOM    489  CA  PRO A  66     -17.072  27.655  56.024  1.00105.76      C2   C  
ATOM    490  C   PRO A  66     -18.497  27.145  55.698  1.00105.76      C2   C  
ATOM    491  O   PRO A  66     -18.712  25.958  55.461  1.00105.76      C2   O  
ATOM    492  CB  PRO A  66     -16.704  28.955  55.261  1.00105.76      C2   C  
ATOM    493  CG  PRO A  66     -16.045  28.557  53.936  1.00105.76      C2   C  
ATOM    494  CD  PRO A  66     -15.361  27.249  54.349  1.00105.76      C2   C  
ATOM    495  HA  PRO A  66     -16.987  27.825  57.097  1.00105.76      C2   H  
ATOM    496  HB2 PRO A  66     -17.553  29.637  55.222  1.00105.76      C2   H  
ATOM    497  HB3 PRO A  66     -15.923  29.457  55.832  1.00105.76      C2   H  
ATOM    498  HG2 PRO A  66     -16.907  28.410  53.285  1.00105.76      C2   H  
ATOM    499  HG3 PRO A  66     -15.432  29.334  53.480  1.00105.76      C2   H  
ATOM    500  HD2 PRO A  66     -15.449  26.572  53.499  1.00105.76      C2   H  
ATOM    501  HD3 PRO A  66     -14.316  27.518  54.500  1.00105.76      C2   H  
ATOM    502  N   SER A  67     -19.502  28.004  55.714  1.00108.01      C2   N  
ATOM    503  CA  SER A  67     -20.859  27.689  55.160  1.00108.01      C2   C  
ATOM    504  C   SER A  67     -21.064  27.395  53.628  1.00108.01      C2   C  
ATOM    505  O   SER A  67     -20.385  27.916  52.720  1.00108.01      C2   O  
ATOM    506  CB  SER A  67     -21.782  28.791  55.694  1.00108.01      C2   C  
ATOM    507  OG  SER A  67     -21.158  30.084  55.527  1.00108.01      C2   O  
ATOM    508  H   SER A  67     -19.364  28.984  55.918  1.00108.01      C2   H  
ATOM    509  HA  SER A  67     -21.187  26.778  55.661  1.00108.01      C2   H  
ATOM    510  HB2 SER A  67     -22.684  28.780  55.082  1.00108.01      C2   H  
ATOM    511  HB3 SER A  67     -22.184  28.620  56.692  1.00108.01      C2   H  
ATOM    512  HG  SER A  67     -21.186  30.258  54.583  1.00108.01      C2   H  
ATOM    513  N   PHE A  68     -21.924  26.511  53.392  1.00107.33      C2   N  
ATOM    514  CA  PHE A  68     -22.338  26.004  52.066  1.00107.33      C2   C  
ATOM    515  C   PHE A  68     -22.570  27.009  50.912  1.00107.33      C2   C  
ATOM    516  O   PHE A  68     -22.131  26.681  49.764  1.00107.33      C2   O  
ATOM    517  CB  PHE A  68     -23.484  24.982  52.090  1.00107.33      C2   C  
ATOM    518  CG  PHE A  68     -23.984  24.372  50.838  1.00107.33      C2   C  
ATOM    519  CD1 PHE A  68     -25.029  25.057  50.253  1.00107.33      C2   C  
ATOM    520  CD2 PHE A  68     -23.527  23.192  50.259  1.00107.33      C2   C  
ATOM    521  CE1 PHE A  68     -25.642  24.500  49.175  1.00107.33      C2   C  
ATOM    522  CE2 PHE A  68     -24.011  22.714  49.043  1.00107.33      C2   C  
ATOM    523  CZ  PHE A  68     -25.169  23.332  48.621  1.00107.33      C2   C  
ATOM    524  H   PHE A  68     -22.422  26.009  54.113  1.00107.33      C2   H  
ATOM    525  HA  PHE A  68     -21.468  25.573  51.571  1.00107.33      C2   H  
ATOM    526  HB2 PHE A  68     -23.121  24.117  52.645  1.00107.33      C2   H  
ATOM    527  HB3 PHE A  68     -24.336  25.337  52.670  1.00107.33      C2   H  
ATOM    528  HD1 PHE A  68     -25.410  25.919  50.782  1.00107.33      C2   H  
ATOM    529  HD2 PHE A  68     -22.795  22.595  50.781  1.00107.33      C2   H  
ATOM    530  HE1 PHE A  68     -26.575  24.930  48.843  1.00107.33      C2   H  
ATOM    531  HE2 PHE A  68     -23.529  21.903  48.517  1.00107.33      C2   H  
ATOM    532  HZ  PHE A  68     -25.576  22.943  47.699  1.00107.33      C2   H  
ATOM    533  N   GLY A  69     -23.153  28.175  51.148  1.00102.61      C2   N  
ATOM    534  CA  GLY A  69     -23.172  29.319  50.156  1.00102.61      C2   C  
ATOM    535  C   GLY A  69     -21.811  29.866  49.834  1.00102.61      C2   C  
ATOM    536  O   GLY A  69     -21.451  30.020  48.686  1.00102.61      C2   O  
ATOM    537  H   GLY A  69     -23.662  28.211  52.019  1.00102.61      C2   H  
ATOM    538  HA2 GLY A  69     -23.651  29.072  49.209  1.00102.61      C2   H  
ATOM    539  HA3 GLY A  69     -23.868  30.048  50.572  1.00102.61      C2   H  
ATOM    540  N   ASP A  70     -20.933  29.986  50.797  1.00103.77      C2   N  
ATOM    541  CA  ASP A  70     -19.567  30.492  50.646  1.00103.77      C2   C  
ATOM    542  C   ASP A  70     -18.724  29.497  49.924  1.00103.77      C2   C  
ATOM    543  O   ASP A  70     -17.982  29.945  49.027  1.00103.77      C2   O  
ATOM    544  CB  ASP A  70     -18.791  30.765  51.948  1.00103.77      C2   C  
ATOM    545  CG  ASP A  70     -19.353  31.781  52.865  1.00103.77      C2   C  
ATOM    546  OD1 ASP A  70     -18.565  32.316  53.734  1.00103.77      C2   O  
ATOM    547  OD2 ASP A  70     -20.548  31.939  53.003  1.00103.77      C2   O  
ATOM    548  H   ASP A  70     -21.239  29.674  51.707  1.00103.77      C2   H  
ATOM    549  HA  ASP A  70     -19.385  31.446  50.151  1.00103.77      C2   H  
ATOM    550  HB2 ASP A  70     -18.531  29.821  52.426  1.00103.77      C2   H  
ATOM    551  HB3 ASP A  70     -17.825  31.170  51.645  1.00103.77      C2   H  
ATOM    552  N   LYS A  71     -18.873  28.240  50.367  1.00 97.54      C2   N  
ATOM    553  CA  LYS A  71     -18.248  27.130  49.664  1.00 97.54      C2   C  
ATOM    554  C   LYS A  71     -18.708  26.976  48.140  1.00 97.54      C2   C  
ATOM    555  O   LYS A  71     -17.839  26.571  47.325  1.00 97.54      C2   O  
ATOM    556  CB  LYS A  71     -18.394  25.800  50.486  1.00 97.54      C2   C  
ATOM    557  CG  LYS A  71     -17.565  25.787  51.825  1.00 97.54      C2   C  
ATOM    558  CD  LYS A  71     -17.569  24.442  52.529  1.00 97.54      C2   C  
ATOM    559  CE  LYS A  71     -16.908  23.283  51.755  1.00 97.54      C2   C  
ATOM    560  NZ  LYS A  71     -16.983  22.109  52.595  1.00 97.54      C2   N  
ATOM    561  H   LYS A  71     -19.556  27.957  51.056  1.00 97.54      C2   H  
ATOM    562  HA  LYS A  71     -17.173  27.310  49.681  1.00 97.54      C2   H  
ATOM    563  HB2 LYS A  71     -19.477  25.699  50.553  1.00 97.54      C2   H  
ATOM    564  HB3 LYS A  71     -18.105  24.915  49.920  1.00 97.54      C2   H  
ATOM    565  HG2 LYS A  71     -16.527  26.013  51.580  1.00 97.54      C2   H  
ATOM    566  HG3 LYS A  71     -17.971  26.501  52.542  1.00 97.54      C2   H  
ATOM    567  HD2 LYS A  71     -17.045  24.658  53.460  1.00 97.54      C2   H  
ATOM    568  HD3 LYS A  71     -18.583  24.166  52.818  1.00 97.54      C2   H  
ATOM    569  HE2 LYS A  71     -17.425  23.232  50.797  1.00 97.54      C2   H  
ATOM    570  HE3 LYS A  71     -15.867  23.402  51.455  1.00 97.54      C2   H  
ATOM    571  HZ1 LYS A  71     -17.923  21.809  52.808  1.00 97.54      C2   H  
ATOM    572  HZ2 LYS A  71     -16.421  21.388  52.164  1.00 97.54      C2   H  
ATOM    573  HZ3 LYS A  71     -16.480  22.222  53.464  1.00 97.54      C2   H  
ATOM    574  N   ILE A  72     -20.010  27.276  47.852  1.00 94.79      C2   N  
ATOM    575  CA  ILE A  72     -20.396  27.340  46.424  1.00 94.79      C2   C  
ATOM    576  C   ILE A  72     -19.785  28.548  45.769  1.00 94.79      C2   C  
ATOM    577  O   ILE A  72     -19.440  28.280  44.633  1.00 94.79      C2   O  
ATOM    578  CB  ILE A  72     -21.957  27.494  46.213  1.00 94.79      C2   C  
ATOM    579  CG1 ILE A  72     -22.685  26.181  46.239  1.00 94.79      C2   C  
ATOM    580  CG2 ILE A  72     -22.600  28.395  45.117  1.00 94.79      C2   C  
ATOM    581  CD1 ILE A  72     -24.093  26.322  46.785  1.00 94.79      C2   C  
ATOM    582  H   ILE A  72     -20.713  27.405  48.565  1.00 94.79      C2   H  
ATOM    583  HA  ILE A  72     -20.088  26.395  45.977  1.00 94.79      C2   H  
ATOM    584  HB  ILE A  72     -22.335  28.032  47.082  1.00 94.79      C2   H  
ATOM    585 HG12 ILE A  72     -22.701  25.664  45.279  1.00 94.79      C2   H  
ATOM    586 HG13 ILE A  72     -22.063  25.497  46.817  1.00 94.79      C2   H  
ATOM    587 HG21 ILE A  72     -22.057  28.050  44.236  1.00 94.79      C2   H  
ATOM    588 HG22 ILE A  72     -23.620  28.192  44.790  1.00 94.79      C2   H  
ATOM    589 HG23 ILE A  72     -22.427  29.470  45.160  1.00 94.79      C2   H  
ATOM    590 HD11 ILE A  72     -24.179  26.388  47.869  1.00 94.79      C2   H  
ATOM    591 HD12 ILE A  72     -24.631  27.151  46.326  1.00 94.79      C2   H  
ATOM    592 HD13 ILE A  72     -24.681  25.441  46.528  1.00 94.79      C2   H  
ATOM    593  N   ALA A  73     -19.693  29.699  46.392  1.00 91.97      C2   N  
ATOM    594  CA  ALA A  73     -19.166  30.870  45.803  1.00 91.97      C2   C  
ATOM    595  C   ALA A  73     -17.636  30.723  45.526  1.00 91.97      C2   C  
ATOM    596  O   ALA A  73     -17.171  31.036  44.445  1.00 91.97      C2   O  
ATOM    597  CB  ALA A  73     -19.509  32.115  46.617  1.00 91.97      C2   C  
ATOM    598  H   ALA A  73     -20.167  29.826  47.275  1.00 91.97      C2   H  
ATOM    599  HA  ALA A  73     -19.625  30.970  44.820  1.00 91.97      C2   H  
ATOM    600  HB1 ALA A  73     -20.370  32.641  46.204  1.00 91.97      C2   H  
ATOM    601  HB2 ALA A  73     -19.640  31.929  47.683  1.00 91.97      C2   H  
ATOM    602  HB3 ALA A  73     -18.668  32.808  46.604  1.00 91.97      C2   H  
ATOM    603  N   ARG A  74     -16.954  30.145  46.565  1.00 91.51      C2   N  
ATOM    604  CA  ARG A  74     -15.532  29.747  46.604  1.00 91.51      C2   C  
ATOM    605  C   ARG A  74     -15.305  28.775  45.480  1.00 91.51      C2   C  
ATOM    606  O   ARG A  74     -14.209  28.671  44.966  1.00 91.51      C2   O  
ATOM    607  CB  ARG A  74     -15.069  29.022  47.935  1.00 91.51      C2   C  
ATOM    608  CG  ARG A  74     -14.744  29.871  49.214  1.00 91.51      C2   C  
ATOM    609  CD  ARG A  74     -13.778  29.272  50.135  1.00 91.51      C2   C  
ATOM    610  NE  ARG A  74     -13.798  30.029  51.392  1.00 91.51      C2   N  
ATOM    611  CZ  ARG A  74     -13.141  29.671  52.544  1.00 91.51      C2   C  
ATOM    612  NH1 ARG A  74     -12.308  28.680  52.545  1.00 91.51      C2   N  
ATOM    613  NH2 ARG A  74     -13.334  30.478  53.633  1.00 91.51      C2   N  
ATOM    614  H   ARG A  74     -17.552  29.834  47.318  1.00 91.51      C2   H  
ATOM    615  HA  ARG A  74     -14.892  30.609  46.414  1.00 91.51      C2   H  
ATOM    616  HB2 ARG A  74     -15.689  28.148  48.133  1.00 91.51      C2   H  
ATOM    617  HB3 ARG A  74     -14.118  28.559  47.673  1.00 91.51      C2   H  
ATOM    618  HG2 ARG A  74     -14.239  30.743  48.799  1.00 91.51      C2   H  
ATOM    619  HG3 ARG A  74     -15.670  30.229  49.663  1.00 91.51      C2   H  
ATOM    620  HD2 ARG A  74     -14.091  28.274  50.442  1.00 91.51      C2   H  
ATOM    621  HD3 ARG A  74     -12.774  29.143  49.730  1.00 91.51      C2   H  
ATOM    622  HE  ARG A  74     -14.203  30.953  51.363  1.00 91.51      C2   H  
ATOM    623 HH11 ARG A  74     -12.170  28.095  51.733  1.00 91.51      C2   H  
ATOM    624 HH12 ARG A  74     -11.642  28.694  53.305  1.00 91.51      C2   H  
ATOM    625 HH21 ARG A  74     -14.143  31.083  53.646  1.00 91.51      C2   H  
ATOM    626 HH22 ARG A  74     -13.095  30.177  54.566  1.00 91.51      C2   H  
ATOM    627  N   ALA A  75     -16.249  27.901  45.244  1.00 84.68      C2   N  
ATOM    628  CA  ALA A  75     -15.959  26.782  44.336  1.00 84.68      C2   C  
ATOM    629  C   ALA A  75     -16.154  27.250  42.885  1.00 84.68      C2   C  
ATOM    630  O   ALA A  75     -15.304  26.886  42.040  1.00 84.68      C2   O  
ATOM    631  CB  ALA A  75     -16.869  25.529  44.583  1.00 84.68      C2   C  
ATOM    632  H   ALA A  75     -17.129  27.866  45.739  1.00 84.68      C2   H  
ATOM    633  HA  ALA A  75     -14.911  26.512  44.464  1.00 84.68      C2   H  
ATOM    634  HB1 ALA A  75     -16.619  25.013  45.510  1.00 84.68      C2   H  
ATOM    635  HB2 ALA A  75     -17.949  25.657  44.654  1.00 84.68      C2   H  
ATOM    636  HB3 ALA A  75     -16.604  24.831  43.788  1.00 84.68      C2   H  
ATOM    637  N   THR A  76     -17.076  28.237  42.707  1.00 83.60      C2   N  
ATOM    638  CA  THR A  76     -17.245  28.945  41.447  1.00 83.60      C2   C  
ATOM    639  C   THR A  76     -16.089  29.977  41.240  1.00 83.60      C2   C  
ATOM    640  O   THR A  76     -15.945  30.316  40.080  1.00 83.60      C2   O  
ATOM    641  CB  THR A  76     -18.612  29.669  41.457  1.00 83.60      C2   C  
ATOM    642  CG2 THR A  76     -19.076  30.269  40.063  1.00 83.60      C2   C  
ATOM    643  OG1 THR A  76     -19.677  28.792  41.809  1.00 83.60      C2   O  
ATOM    644  H   THR A  76     -17.665  28.475  43.492  1.00 83.60      C2   H  
ATOM    645  HA  THR A  76     -17.223  28.257  40.602  1.00 83.60      C2   H  
ATOM    646  HB  THR A  76     -18.529  30.380  42.280  1.00 83.60      C2   H  
ATOM    647  HG1 THR A  76     -19.804  28.599  42.740  1.00 83.60      C2   H  
ATOM    648 HG21 THR A  76     -19.297  29.460  39.367  1.00 83.60      C2   H  
ATOM    649 HG22 THR A  76     -19.983  30.873  40.073  1.00 83.60      C2   H  
ATOM    650 HG23 THR A  76     -18.217  30.794  39.647  1.00 83.60      C2   H  
ATOM    651  N   VAL A  77     -15.193  30.325  42.210  1.00 80.81      C2   N  
ATOM    652  CA  VAL A  77     -13.942  30.999  42.003  1.00 80.81      C2   C  
ATOM    653  C   VAL A  77     -12.962  30.016  41.456  1.00 80.81      C2   C  
ATOM    654  O   VAL A  77     -12.455  30.251  40.350  1.00 80.81      C2   O  
ATOM    655  CB  VAL A  77     -13.461  31.726  43.272  1.00 80.81      C2   C  
ATOM    656  CG1 VAL A  77     -11.925  32.246  43.205  1.00 80.81      C2   C  
ATOM    657  CG2 VAL A  77     -14.286  32.977  43.742  1.00 80.81      C2   C  
ATOM    658  H   VAL A  77     -15.445  30.109  43.164  1.00 80.81      C2   H  
ATOM    659  HA  VAL A  77     -14.113  31.773  41.255  1.00 80.81      C2   H  
ATOM    660  HB  VAL A  77     -13.514  31.014  44.095  1.00 80.81      C2   H  
ATOM    661 HG11 VAL A  77     -11.806  32.943  42.375  1.00 80.81      C2   H  
ATOM    662 HG12 VAL A  77     -11.544  32.878  44.007  1.00 80.81      C2   H  
ATOM    663 HG13 VAL A  77     -11.211  31.437  43.054  1.00 80.81      C2   H  
ATOM    664 HG21 VAL A  77     -14.179  33.271  44.787  1.00 80.81      C2   H  
ATOM    665 HG22 VAL A  77     -14.147  33.866  43.127  1.00 80.81      C2   H  
ATOM    666 HG23 VAL A  77     -15.327  32.740  43.521  1.00 80.81      C2   H  
ATOM    667  N   TYR A  78     -12.666  28.912  42.206  1.00 76.64      C2   N  
ATOM    668  CA  TYR A  78     -11.499  28.048  41.939  1.00 76.64      C2   C  
ATOM    669  C   TYR A  78     -11.638  27.146  40.685  1.00 76.64      C2   C  
ATOM    670  O   TYR A  78     -10.612  26.769  40.076  1.00 76.64      C2   O  
ATOM    671  CB  TYR A  78     -11.121  27.204  43.153  1.00 76.64      C2   C  
ATOM    672  CG  TYR A  78     -10.733  27.838  44.466  1.00 76.64      C2   C  
ATOM    673  CD1 TYR A  78      -9.687  28.722  44.514  1.00 76.64      C2   C  
ATOM    674  CD2 TYR A  78     -11.335  27.433  45.700  1.00 76.64      C2   C  
ATOM    675  CE1 TYR A  78      -9.252  29.333  45.718  1.00 76.64      C2   C  
ATOM    676  CE2 TYR A  78     -10.902  27.950  46.935  1.00 76.64      C2   C  
ATOM    677  CZ  TYR A  78      -9.788  28.909  46.957  1.00 76.64      C2   C  
ATOM    678  OH  TYR A  78      -9.342  29.373  48.204  1.00 76.64      C2   O  
ATOM    679  H   TYR A  78     -13.245  28.908  43.034  1.00 76.64      C2   H  
ATOM    680  HA  TYR A  78     -10.706  28.761  41.713  1.00 76.64      C2   H  
ATOM    681  HB2 TYR A  78     -12.012  26.607  43.347  1.00 76.64      C2   H  
ATOM    682  HB3 TYR A  78     -10.381  26.465  42.848  1.00 76.64      C2   H  
ATOM    683  HD1 TYR A  78      -9.170  29.027  43.617  1.00 76.64      C2   H  
ATOM    684  HD2 TYR A  78     -12.048  26.626  45.783  1.00 76.64      C2   H  
ATOM    685  HE1 TYR A  78      -8.473  30.079  45.658  1.00 76.64      C2   H  
ATOM    686  HE2 TYR A  78     -11.361  27.483  47.794  1.00 76.64      C2   H  
ATOM    687  HH  TYR A  78      -8.517  29.852  48.094  1.00 76.64      C2   H  
ATOM    688  N   PHE A  79     -12.922  26.843  40.380  1.00 70.36      C2   N  
ATOM    689  CA  PHE A  79     -13.266  26.049  39.190  1.00 70.36      C2   C  
ATOM    690  C   PHE A  79     -13.172  26.822  37.905  1.00 70.36      C2   C  
ATOM    691  O   PHE A  79     -12.492  26.298  36.991  1.00 70.36      C2   O  
ATOM    692  CB  PHE A  79     -14.629  25.441  39.425  1.00 70.36      C2   C  
ATOM    693  CG  PHE A  79     -15.206  24.652  38.343  1.00 70.36      C2   C  
ATOM    694  CD1 PHE A  79     -14.767  23.362  38.207  1.00 70.36      C2   C  
ATOM    695  CD2 PHE A  79     -16.171  25.186  37.512  1.00 70.36      C2   C  
ATOM    696  CE1 PHE A  79     -15.213  22.572  37.202  1.00 70.36      C2   C  
ATOM    697  CE2 PHE A  79     -16.707  24.425  36.472  1.00 70.36      C2   C  
ATOM    698  CZ  PHE A  79     -16.226  23.036  36.342  1.00 70.36      C2   C  
ATOM    699  H   PHE A  79     -13.618  27.221  41.007  1.00 70.36      C2   H  
ATOM    700  HA  PHE A  79     -12.501  25.277  39.106  1.00 70.36      C2   H  
ATOM    701  HB2 PHE A  79     -14.629  24.883  40.361  1.00 70.36      C2   H  
ATOM    702  HB3 PHE A  79     -15.317  26.265  39.616  1.00 70.36      C2   H  
ATOM    703  HD1 PHE A  79     -14.073  22.976  38.938  1.00 70.36      C2   H  
ATOM    704  HD2 PHE A  79     -16.389  26.241  37.581  1.00 70.36      C2   H  
ATOM    705  HE1 PHE A  79     -14.925  21.532  37.155  1.00 70.36      C2   H  
ATOM    706  HE2 PHE A  79     -17.381  24.801  35.717  1.00 70.36      C2   H  
ATOM    707  HZ  PHE A  79     -16.678  22.365  35.626  1.00 70.36      C2   H  
ATOM    708  N   VAL A  80     -13.898  27.974  37.842  1.00 67.75      C2   N  
ATOM    709  CA  VAL A  80     -13.903  28.808  36.649  1.00 67.75      C2   C  
ATOM    710  C   VAL A  80     -12.494  29.301  36.279  1.00 67.75      C2   C  
ATOM    711  O   VAL A  80     -12.227  29.367  35.091  1.00 67.75      C2   O  
ATOM    712  CB  VAL A  80     -14.815  30.108  36.845  1.00 67.75      C2   C  
ATOM    713  CG1 VAL A  80     -14.836  31.124  35.699  1.00 67.75      C2   C  
ATOM    714  CG2 VAL A  80     -16.326  29.747  37.021  1.00 67.75      C2   C  
ATOM    715  H   VAL A  80     -14.326  28.453  38.621  1.00 67.75      C2   H  
ATOM    716  HA  VAL A  80     -14.199  28.199  35.795  1.00 67.75      C2   H  
ATOM    717  HB  VAL A  80     -14.558  30.574  37.796  1.00 67.75      C2   H  
ATOM    718 HG11 VAL A  80     -13.917  31.708  35.746  1.00 67.75      C2   H  
ATOM    719 HG12 VAL A  80     -14.852  30.518  34.793  1.00 67.75      C2   H  
ATOM    720 HG13 VAL A  80     -15.626  31.873  35.747  1.00 67.75      C2   H  
ATOM    721 HG21 VAL A  80     -16.850  29.467  36.107  1.00 67.75      C2   H  
ATOM    722 HG22 VAL A  80     -16.405  28.952  37.762  1.00 67.75      C2   H  
ATOM    723 HG23 VAL A  80     -16.897  30.626  37.318  1.00 67.75      C2   H  
ATOM    724  N   ALA A  81     -11.648  29.504  37.316  1.00 64.41      C2   N  
ATOM    725  CA  ALA A  81     -10.298  29.920  37.129  1.00 64.41      C2   C  
ATOM    726  C   ALA A  81      -9.499  28.849  36.318  1.00 64.41      C2   C  
ATOM    727  O   ALA A  81      -8.747  29.147  35.361  1.00 64.41      C2   O  
ATOM    728  CB  ALA A  81      -9.588  30.077  38.512  1.00 64.41      C2   C  
ATOM    729  H   ALA A  81     -12.086  29.533  38.225  1.00 64.41      C2   H  
ATOM    730  HA  ALA A  81     -10.254  30.915  36.685  1.00 64.41      C2   H  
ATOM    731  HB1 ALA A  81      -9.502  29.169  39.107  1.00 64.41      C2   H  
ATOM    732  HB2 ALA A  81      -8.617  30.569  38.455  1.00 64.41      C2   H  
ATOM    733  HB3 ALA A  81     -10.083  30.859  39.089  1.00 64.41      C2   H  
ATOM    734  N   MET A  82      -9.591  27.621  36.870  1.00 61.11      C2   N  
ATOM    735  CA  MET A  82      -9.121  26.406  36.270  1.00 61.11      C2   C  
ATOM    736  C   MET A  82      -9.637  26.080  34.825  1.00 61.11      C2   C  
ATOM    737  O   MET A  82      -8.793  25.948  33.928  1.00 61.11      C2   O  
ATOM    738  CB  MET A  82      -9.242  25.231  37.290  1.00 61.11      C2   C  
ATOM    739  CG  MET A  82      -9.040  23.832  36.735  1.00 61.11      C2   C  
ATOM    740  SD  MET A  82      -9.619  22.465  37.846  1.00 61.11      C2   S  
ATOM    741  CE  MET A  82     -11.367  22.420  37.526  1.00 61.11      C2   C  
ATOM    742  H   MET A  82     -10.410  27.487  37.446  1.00 61.11      C2   H  
ATOM    743  HA  MET A  82      -8.043  26.532  36.174  1.00 61.11      C2   H  
ATOM    744  HB2 MET A  82      -8.506  25.330  38.088  1.00 61.11      C2   H  
ATOM    745  HB3 MET A  82     -10.251  25.243  37.702  1.00 61.11      C2   H  
ATOM    746  HG2 MET A  82      -9.454  23.690  35.736  1.00 61.11      C2   H  
ATOM    747  HG3 MET A  82      -7.975  23.676  36.568  1.00 61.11      C2   H  
ATOM    748  HE1 MET A  82     -11.910  22.030  38.386  1.00 61.11      C2   H  
ATOM    749  HE2 MET A  82     -11.907  23.365  37.470  1.00 61.11      C2   H  
ATOM    750  HE3 MET A  82     -11.635  21.829  36.650  1.00 61.11      C2   H  
ATOM    751  N   VAL A  83     -10.933  26.177  34.607  1.00 58.35      C2   N  
ATOM    752  CA  VAL A  83     -11.485  26.211  33.291  1.00 58.35      C2   C  
ATOM    753  C   VAL A  83     -10.969  27.366  32.308  1.00 58.35      C2   C  
ATOM    754  O   VAL A  83     -10.893  27.107  31.151  1.00 58.35      C2   O  
ATOM    755  CB  VAL A  83     -13.037  26.180  33.342  1.00 58.35      C2   C  
ATOM    756  CG1 VAL A  83     -13.727  26.227  31.993  1.00 58.35      C2   C  
ATOM    757  CG2 VAL A  83     -13.410  24.827  33.992  1.00 58.35      C2   C  
ATOM    758  H   VAL A  83     -11.549  26.198  35.407  1.00 58.35      C2   H  
ATOM    759  HA  VAL A  83     -11.157  25.336  32.730  1.00 58.35      C2   H  
ATOM    760  HB  VAL A  83     -13.411  26.977  33.986  1.00 58.35      C2   H  
ATOM    761 HG11 VAL A  83     -14.562  25.531  31.917  1.00 58.35      C2   H  
ATOM    762 HG12 VAL A  83     -14.052  27.248  31.791  1.00 58.35      C2   H  
ATOM    763 HG13 VAL A  83     -13.083  25.713  31.279  1.00 58.35      C2   H  
ATOM    764 HG21 VAL A  83     -12.948  24.057  33.375  1.00 58.35      C2   H  
ATOM    765 HG22 VAL A  83     -12.945  24.592  34.950  1.00 58.35      C2   H  
ATOM    766 HG23 VAL A  83     -14.462  24.554  34.066  1.00 58.35      C2   H  
ATOM    767  N   TYR A  84     -10.714  28.527  32.905  1.00 61.92      C2   N  
ATOM    768  CA  TYR A  84     -10.048  29.627  32.153  1.00 61.92      C2   C  
ATOM    769  C   TYR A  84      -8.540  29.365  31.866  1.00 61.92      C2   C  
ATOM    770  O   TYR A  84      -8.215  29.637  30.693  1.00 61.92      C2   O  
ATOM    771  CB  TYR A  84     -10.196  30.944  32.918  1.00 61.92      C2   C  
ATOM    772  CG  TYR A  84      -9.764  32.111  32.065  1.00 61.92      C2   C  
ATOM    773  CD1 TYR A  84     -10.439  32.457  30.885  1.00 61.92      C2   C  
ATOM    774  CD2 TYR A  84      -8.680  32.926  32.414  1.00 61.92      C2   C  
ATOM    775  CE1 TYR A  84     -10.013  33.567  30.101  1.00 61.92      C2   C  
ATOM    776  CE2 TYR A  84      -8.314  34.048  31.649  1.00 61.92      C2   C  
ATOM    777  CZ  TYR A  84      -8.930  34.349  30.486  1.00 61.92      C2   C  
ATOM    778  OH  TYR A  84      -8.312  35.236  29.620  1.00 61.92      C2   O  
ATOM    779  H   TYR A  84     -11.075  28.730  33.826  1.00 61.92      C2   H  
ATOM    780  HA  TYR A  84     -10.597  29.690  31.214  1.00 61.92      C2   H  
ATOM    781  HB2 TYR A  84     -11.160  31.260  33.316  1.00 61.92      C2   H  
ATOM    782  HB3 TYR A  84      -9.510  30.926  33.765  1.00 61.92      C2   H  
ATOM    783  HD1 TYR A  84     -11.322  31.904  30.603  1.00 61.92      C2   H  
ATOM    784  HD2 TYR A  84      -8.058  32.751  33.279  1.00 61.92      C2   H  
ATOM    785  HE1 TYR A  84     -10.427  33.696  29.113  1.00 61.92      C2   H  
ATOM    786  HE2 TYR A  84      -7.452  34.546  32.068  1.00 61.92      C2   H  
ATOM    787  HH  TYR A  84      -8.579  35.023  28.722  1.00 61.92      C2   H  
ATOM    788  N   MET A  85      -7.781  28.620  32.739  1.00 56.15      C2   N  
ATOM    789  CA  MET A  85      -6.400  28.155  32.370  1.00 56.15      C2   C  
ATOM    790  C   MET A  85      -6.408  27.089  31.317  1.00 56.15      C2   C  
ATOM    791  O   MET A  85      -5.442  26.870  30.561  1.00 56.15      C2   O  
ATOM    792  CB  MET A  85      -5.714  27.476  33.701  1.00 56.15      C2   C  
ATOM    793  CG  MET A  85      -5.619  28.507  34.861  1.00 56.15      C2   C  
ATOM    794  SD  MET A  85      -4.154  29.574  34.945  1.00 56.15      C2   S  
ATOM    795  CE  MET A  85      -4.846  30.893  36.009  1.00 56.15      C2   C  
ATOM    796  H   MET A  85      -8.170  28.511  33.665  1.00 56.15      C2   H  
ATOM    797  HA  MET A  85      -5.816  29.032  32.093  1.00 56.15      C2   H  
ATOM    798  HB2 MET A  85      -6.361  26.702  34.115  1.00 56.15      C2   H  
ATOM    799  HB3 MET A  85      -4.723  27.085  33.471  1.00 56.15      C2   H  
ATOM    800  HG2 MET A  85      -6.503  29.137  34.769  1.00 56.15      C2   H  
ATOM    801  HG3 MET A  85      -5.682  27.893  35.760  1.00 56.15      C2   H  
ATOM    802  HE1 MET A  85      -4.132  31.484  36.582  1.00 56.15      C2   H  
ATOM    803  HE2 MET A  85      -5.399  31.575  35.362  1.00 56.15      C2   H  
ATOM    804  HE3 MET A  85      -5.542  30.468  36.732  1.00 56.15      C2   H  
ATOM    805  N   PHE A  86      -7.500  26.314  31.191  1.00 51.11      C2   N  
ATOM    806  CA  PHE A  86      -7.667  25.338  30.156  1.00 51.11      C2   C  
ATOM    807  C   PHE A  86      -7.595  25.984  28.755  1.00 51.11      C2   C  
ATOM    808  O   PHE A  86      -6.864  25.513  27.917  1.00 51.11      C2   O  
ATOM    809  CB  PHE A  86      -8.798  24.308  30.439  1.00 51.11      C2   C  
ATOM    810  CG  PHE A  86      -8.599  23.287  31.566  1.00 51.11      C2   C  
ATOM    811  CD1 PHE A  86      -7.290  22.859  31.965  1.00 51.11      C2   C  
ATOM    812  CD2 PHE A  86      -9.777  22.780  32.130  1.00 51.11      C2   C  
ATOM    813  CE1 PHE A  86      -7.220  22.081  33.095  1.00 51.11      C2   C  
ATOM    814  CE2 PHE A  86      -9.642  21.960  33.280  1.00 51.11      C2   C  
ATOM    815  CZ  PHE A  86      -8.351  21.605  33.710  1.00 51.11      C2   C  
ATOM    816  H   PHE A  86      -8.172  26.302  31.945  1.00 51.11      C2   H  
ATOM    817  HA  PHE A  86      -6.759  24.735  30.124  1.00 51.11      C2   H  
ATOM    818  HB2 PHE A  86      -9.725  24.807  30.722  1.00 51.11      C2   H  
ATOM    819  HB3 PHE A  86      -9.112  23.850  29.501  1.00 51.11      C2   H  
ATOM    820  HD1 PHE A  86      -6.309  23.111  31.589  1.00 51.11      C2   H  
ATOM    821  HD2 PHE A  86     -10.788  22.979  31.806  1.00 51.11      C2   H  
ATOM    822  HE1 PHE A  86      -6.309  21.744  33.567  1.00 51.11      C2   H  
ATOM    823  HE2 PHE A  86     -10.539  21.617  33.775  1.00 51.11      C2   H  
ATOM    824  HZ  PHE A  86      -8.136  20.992  34.573  1.00 51.11      C2   H  
ATOM    825  N   LEU A  87      -8.167  27.215  28.614  1.00 52.62      C2   N  
ATOM    826  CA  LEU A  87      -7.955  28.009  27.408  1.00 52.62      C2   C  
ATOM    827  C   LEU A  87      -6.483  28.487  27.178  1.00 52.62      C2   C  
ATOM    828  O   LEU A  87      -5.818  28.117  26.196  1.00 52.62      C2   O  
ATOM    829  CB  LEU A  87      -8.844  29.247  27.515  1.00 52.62      C2   C  
ATOM    830  CG  LEU A  87      -8.976  30.173  26.304  1.00 52.62      C2   C  
ATOM    831  CD1 LEU A  87      -9.241  29.486  24.977  1.00 52.62      C2   C  
ATOM    832  CD2 LEU A  87      -9.937  31.371  26.596  1.00 52.62      C2   C  
ATOM    833  H   LEU A  87      -8.584  27.808  29.317  1.00 52.62      C2   H  
ATOM    834  HA  LEU A  87      -8.328  27.384  26.596  1.00 52.62      C2   H  
ATOM    835  HB2 LEU A  87      -9.844  28.850  27.691  1.00 52.62      C2   H  
ATOM    836  HB3 LEU A  87      -8.618  29.896  28.362  1.00 52.62      C2   H  
ATOM    837  HG  LEU A  87      -7.987  30.620  26.206  1.00 52.62      C2   H  
ATOM    838 HD11 LEU A  87      -9.920  28.655  25.165  1.00 52.62      C2   H  
ATOM    839 HD12 LEU A  87      -9.456  30.135  24.128  1.00 52.62      C2   H  
ATOM    840 HD13 LEU A  87      -8.293  29.031  24.689  1.00 52.62      C2   H  
ATOM    841 HD21 LEU A  87     -10.064  31.386  27.678  1.00 52.62      C2   H  
ATOM    842 HD22 LEU A  87      -9.448  32.295  26.286  1.00 52.62      C2   H  
ATOM    843 HD23 LEU A  87     -10.908  31.257  26.114  1.00 52.62      C2   H  
ATOM    844  N   GLY A  88      -5.962  29.143  28.205  1.00 51.63      C2   N  
ATOM    845  CA  GLY A  88      -4.617  29.554  28.439  1.00 51.63      C2   C  
ATOM    846  C   GLY A  88      -3.594  28.529  28.038  1.00 51.63      C2   C  
ATOM    847  O   GLY A  88      -2.866  28.790  27.105  1.00 51.63      C2   O  
ATOM    848  H   GLY A  88      -6.615  29.400  28.931  1.00 51.63      C2   H  
ATOM    849  HA2 GLY A  88      -4.451  30.470  27.872  1.00 51.63      C2   H  
ATOM    850  HA3 GLY A  88      -4.547  29.742  29.510  1.00 51.63      C2   H  
ATOM    851  N   VAL A  89      -3.528  27.408  28.774  1.00 49.76      C2   N  
ATOM    852  CA  VAL A  89      -2.543  26.299  28.502  1.00 49.76      C2   C  
ATOM    853  C   VAL A  89      -2.693  25.743  27.072  1.00 49.76      C2   C  
ATOM    854  O   VAL A  89      -1.655  25.315  26.504  1.00 49.76      C2   O  
ATOM    855  CB  VAL A  89      -2.596  25.159  29.524  1.00 49.76      C2   C  
ATOM    856  CG1 VAL A  89      -3.856  24.229  29.430  1.00 49.76      C2   C  
ATOM    857  CG2 VAL A  89      -1.343  24.280  29.531  1.00 49.76      C2   C  
ATOM    858  H   VAL A  89      -4.178  27.398  29.548  1.00 49.76      C2   H  
ATOM    859  HA  VAL A  89      -1.530  26.701  28.524  1.00 49.76      C2   H  
ATOM    860  HB  VAL A  89      -2.644  25.610  30.515  1.00 49.76      C2   H  
ATOM    861 HG11 VAL A  89      -4.058  23.911  30.453  1.00 49.76      C2   H  
ATOM    862 HG12 VAL A  89      -4.724  24.851  29.208  1.00 49.76      C2   H  
ATOM    863 HG13 VAL A  89      -3.848  23.290  28.876  1.00 49.76      C2   H  
ATOM    864 HG21 VAL A  89      -1.248  23.685  28.623  1.00 49.76      C2   H  
ATOM    865 HG22 VAL A  89      -0.375  24.775  29.621  1.00 49.76      C2   H  
ATOM    866 HG23 VAL A  89      -1.241  23.691  30.442  1.00 49.76      C2   H  
ATOM    867  N   SER A  90      -3.833  25.858  26.345  1.00 48.78      C2   N  
ATOM    868  CA  SER A  90      -3.936  25.312  24.967  1.00 48.78      C2   C  
ATOM    869  C   SER A  90      -3.174  26.188  23.862  1.00 48.78      C2   C  
ATOM    870  O   SER A  90      -2.552  25.715  22.882  1.00 48.78      C2   O  
ATOM    871  CB  SER A  90      -5.468  25.142  24.531  1.00 48.78      C2   C  
ATOM    872  OG  SER A  90      -6.003  24.221  25.446  1.00 48.78      C2   O  
ATOM    873  H   SER A  90      -4.687  26.186  26.774  1.00 48.78      C2   H  
ATOM    874  HA  SER A  90      -3.562  24.290  24.905  1.00 48.78      C2   H  
ATOM    875  HB2 SER A  90      -6.024  26.079  24.518  1.00 48.78      C2   H  
ATOM    876  HB3 SER A  90      -5.477  24.835  23.485  1.00 48.78      C2   H  
ATOM    877  HG  SER A  90      -6.350  24.684  26.212  1.00 48.78      C2   H  
ATOM    878  N   ILE A  91      -3.231  27.506  24.051  1.00 48.66      C2   N  
ATOM    879  CA  ILE A  91      -2.399  28.465  23.240  1.00 48.66      C2   C  
ATOM    880  C   ILE A  91      -0.891  28.286  23.283  1.00 48.66      C2   C  
ATOM    881  O   ILE A  91      -0.238  28.348  22.310  1.00 48.66      C2   O  
ATOM    882  CB  ILE A  91      -2.719  29.909  23.725  1.00 48.66      C2   C  
ATOM    883  CG1 ILE A  91      -4.213  30.172  23.595  1.00 48.66      C2   C  
ATOM    884  CG2 ILE A  91      -2.057  31.002  22.843  1.00 48.66      C2   C  
ATOM    885  CD1 ILE A  91      -4.647  31.404  24.385  1.00 48.66      C2   C  
ATOM    886  H   ILE A  91      -3.596  27.786  24.950  1.00 48.66      C2   H  
ATOM    887  HA  ILE A  91      -2.671  28.410  22.186  1.00 48.66      C2   H  
ATOM    888  HB  ILE A  91      -2.358  30.169  24.720  1.00 48.66      C2   H  
ATOM    889 HG12 ILE A  91      -4.591  30.210  22.574  1.00 48.66      C2   H  
ATOM    890 HG13 ILE A  91      -4.811  29.430  24.123  1.00 48.66      C2   H  
ATOM    891 HG21 ILE A  91      -2.392  31.991  23.158  1.00 48.66      C2   H  
ATOM    892 HG22 ILE A  91      -0.972  30.910  22.894  1.00 48.66      C2   H  
ATOM    893 HG23 ILE A  91      -2.198  30.790  21.783  1.00 48.66      C2   H  
ATOM    894 HD11 ILE A  91      -4.163  31.424  25.362  1.00 48.66      C2   H  
ATOM    895 HD12 ILE A  91      -4.537  32.337  23.832  1.00 48.66      C2   H  
ATOM    896 HD13 ILE A  91      -5.686  31.142  24.588  1.00 48.66      C2   H  
ATOM    897  N   ILE A  92      -0.374  28.206  24.464  1.00 48.50      C2   N  
ATOM    898  CA  ILE A  92       1.062  28.246  24.757  1.00 48.50      C2   C  
ATOM    899  C   ILE A  92       1.724  26.819  24.684  1.00 48.50      C2   C  
ATOM    900  O   ILE A  92       2.954  26.796  24.562  1.00 48.50      C2   O  
ATOM    901  CB  ILE A  92       1.280  28.809  26.171  1.00 48.50      C2   C  
ATOM    902  CG1 ILE A  92       2.645  29.308  26.617  1.00 48.50      C2   C  
ATOM    903  CG2 ILE A  92       0.746  27.989  27.310  1.00 48.50      C2   C  
ATOM    904  CD1 ILE A  92       3.353  30.419  25.659  1.00 48.50      C2   C  
ATOM    905  H   ILE A  92      -0.975  28.421  25.247  1.00 48.50      C2   H  
ATOM    906  HA  ILE A  92       1.500  28.983  24.084  1.00 48.50      C2   H  
ATOM    907  HB  ILE A  92       0.617  29.674  26.148  1.00 48.50      C2   H  
ATOM    908 HG12 ILE A  92       2.536  29.862  27.549  1.00 48.50      C2   H  
ATOM    909 HG13 ILE A  92       3.409  28.574  26.873  1.00 48.50      C2   H  
ATOM    910 HG21 ILE A  92      -0.340  28.083  27.335  1.00 48.50      C2   H  
ATOM    911 HG22 ILE A  92       1.020  26.935  27.269  1.00 48.50      C2   H  
ATOM    912 HG23 ILE A  92       1.036  28.348  28.298  1.00 48.50      C2   H  
ATOM    913 HD11 ILE A  92       3.589  31.328  26.213  1.00 48.50      C2   H  
ATOM    914 HD12 ILE A  92       4.265  30.034  25.204  1.00 48.50      C2   H  
ATOM    915 HD13 ILE A  92       2.726  30.878  24.895  1.00 48.50      C2   H  
ATOM    916  N   ALA A  93       0.941  25.722  24.745  1.00 46.90      C2   N  
ATOM    917  CA  ALA A  93       1.107  24.421  24.152  1.00 46.90      C2   C  
ATOM    918  C   ALA A  93       1.380  24.516  22.671  1.00 46.90      C2   C  
ATOM    919  O   ALA A  93       2.411  23.942  22.260  1.00 46.90      C2   O  
ATOM    920  CB  ALA A  93      -0.037  23.415  24.592  1.00 46.90      C2   C  
ATOM    921  H   ALA A  93      -0.040  25.914  24.888  1.00 46.90      C2   H  
ATOM    922  HA  ALA A  93       2.038  24.019  24.550  1.00 46.90      C2   H  
ATOM    923  HB1 ALA A  93      -0.979  23.775  24.180  1.00 46.90      C2   H  
ATOM    924  HB2 ALA A  93       0.146  22.408  24.214  1.00 46.90      C2   H  
ATOM    925  HB3 ALA A  93      -0.122  23.348  25.676  1.00 46.90      C2   H  
ATOM    926  N   ASP A  94       0.513  25.153  21.896  1.00 51.03      C2   N  
ATOM    927  CA  ASP A  94       0.675  25.274  20.437  1.00 51.03      C2   C  
ATOM    928  C   ASP A  94       1.983  26.043  20.098  1.00 51.03      C2   C  
ATOM    929  O   ASP A  94       2.670  25.570  19.233  1.00 51.03      C2   O  
ATOM    930  CB  ASP A  94      -0.517  25.894  19.679  1.00 51.03      C2   C  
ATOM    931  CG  ASP A  94      -0.531  25.682  18.156  1.00 51.03      C2   C  
ATOM    932  OD1 ASP A  94      -0.796  26.726  17.442  1.00 51.03      C2   O  
ATOM    933  OD2 ASP A  94      -0.419  24.561  17.701  1.00 51.03      C2   O  
ATOM    934  H   ASP A  94      -0.328  25.592  22.243  1.00 51.03      C2   H  
ATOM    935  HA  ASP A  94       0.955  24.248  20.196  1.00 51.03      C2   H  
ATOM    936  HB2 ASP A  94      -1.356  25.278  20.002  1.00 51.03      C2   H  
ATOM    937  HB3 ASP A  94      -0.705  26.917  20.005  1.00 51.03      C2   H  
ATOM    938  N   ARG A  95       2.291  27.097  20.870  1.00 51.71      C2   N  
ATOM    939  CA  ARG A  95       3.530  27.842  20.712  1.00 51.71      C2   C  
ATOM    940  C   ARG A  95       4.793  27.035  20.969  1.00 51.71      C2   C  
ATOM    941  O   ARG A  95       5.744  27.135  20.179  1.00 51.71      C2   O  
ATOM    942  CB  ARG A  95       3.484  29.116  21.547  1.00 51.71      C2   C  
ATOM    943  CG  ARG A  95       4.197  30.338  20.868  1.00 51.71      C2   C  
ATOM    944  CD  ARG A  95       3.397  31.016  19.731  1.00 51.71      C2   C  
ATOM    945  NE  ARG A  95       2.115  31.639  20.229  1.00 51.71      C2   N  
ATOM    946  CZ  ARG A  95       2.060  32.794  20.863  1.00 51.71      C2   C  
ATOM    947  NH1 ARG A  95       3.089  33.543  21.158  1.00 51.71      C2   N  
ATOM    948  NH2 ARG A  95       0.886  33.273  21.209  1.00 51.71      C2   N  
ATOM    949  H   ARG A  95       1.563  27.509  21.435  1.00 51.71      C2   H  
ATOM    950  HA  ARG A  95       3.612  28.094  19.655  1.00 51.71      C2   H  
ATOM    951  HB2 ARG A  95       2.483  29.458  21.811  1.00 51.71      C2   H  
ATOM    952  HB3 ARG A  95       3.823  28.938  22.567  1.00 51.71      C2   H  
ATOM    953  HG2 ARG A  95       4.205  31.122  21.626  1.00 51.71      C2   H  
ATOM    954  HG3 ARG A  95       5.249  30.261  20.593  1.00 51.71      C2   H  
ATOM    955  HD2 ARG A  95       4.039  31.618  19.088  1.00 51.71      C2   H  
ATOM    956  HD3 ARG A  95       3.072  30.174  19.120  1.00 51.71      C2   H  
ATOM    957  HE  ARG A  95       1.344  31.001  20.089  1.00 51.71      C2   H  
ATOM    958 HH11 ARG A  95       4.044  33.221  21.087  1.00 51.71      C2   H  
ATOM    959 HH12 ARG A  95       2.926  34.374  21.709  1.00 51.71      C2   H  
ATOM    960 HH21 ARG A  95       0.025  32.820  20.937  1.00 51.71      C2   H  
ATOM    961 HH22 ARG A  95       0.835  34.197  21.614  1.00 51.71      C2   H  
ATOM    962  N   PHE A  96       4.775  26.267  22.050  1.00 44.22      C2   N  
ATOM    963  CA  PHE A  96       5.774  25.349  22.438  1.00 44.22      C2   C  
ATOM    964  C   PHE A  96       6.062  24.308  21.418  1.00 44.22      C2   C  
ATOM    965  O   PHE A  96       7.220  24.321  20.893  1.00 44.22      C2   O  
ATOM    966  CB  PHE A  96       5.353  24.767  23.864  1.00 44.22      C2   C  
ATOM    967  CG  PHE A  96       6.434  23.862  24.478  1.00 44.22      C2   C  
ATOM    968  CD1 PHE A  96       7.777  24.323  24.543  1.00 44.22      C2   C  
ATOM    969  CD2 PHE A  96       6.139  22.598  25.070  1.00 44.22      C2   C  
ATOM    970  CE1 PHE A  96       8.780  23.526  25.076  1.00 44.22      C2   C  
ATOM    971  CE2 PHE A  96       7.127  21.820  25.620  1.00 44.22      C2   C  
ATOM    972  CZ  PHE A  96       8.432  22.236  25.551  1.00 44.22      C2   C  
ATOM    973  H   PHE A  96       3.902  26.226  22.557  1.00 44.22      C2   H  
ATOM    974  HA  PHE A  96       6.668  25.963  22.548  1.00 44.22      C2   H  
ATOM    975  HB2 PHE A  96       5.022  25.531  24.567  1.00 44.22      C2   H  
ATOM    976  HB3 PHE A  96       4.445  24.209  23.638  1.00 44.22      C2   H  
ATOM    977  HD1 PHE A  96       8.087  25.318  24.263  1.00 44.22      C2   H  
ATOM    978  HD2 PHE A  96       5.159  22.144  25.081  1.00 44.22      C2   H  
ATOM    979  HE1 PHE A  96       9.801  23.877  25.047  1.00 44.22      C2   H  
ATOM    980  HE2 PHE A  96       6.870  20.893  26.112  1.00 44.22      C2   H  
ATOM    981  HZ  PHE A  96       9.265  21.560  25.678  1.00 44.22      C2   H  
ATOM    982  N   MET A  97       5.011  23.626  20.881  1.00 46.57      C2   N  
ATOM    983  CA  MET A  97       5.064  22.611  19.858  1.00 46.57      C2   C  
ATOM    984  C   MET A  97       5.580  23.177  18.561  1.00 46.57      C2   C  
ATOM    985  O   MET A  97       6.398  22.545  17.900  1.00 46.57      C2   O  
ATOM    986  CB  MET A  97       3.672  22.033  19.665  1.00 46.57      C2   C  
ATOM    987  CG  MET A  97       3.552  20.915  18.686  1.00 46.57      C2   C  
ATOM    988  SD  MET A  97       2.043  19.988  18.819  1.00 46.57      C2   S  
ATOM    989  CE  MET A  97       0.794  20.997  18.032  1.00 46.57      C2   C  
ATOM    990  H   MET A  97       4.069  23.692  21.239  1.00 46.57      C2   H  
ATOM    991  HA  MET A  97       5.772  21.822  20.110  1.00 46.57      C2   H  
ATOM    992  HB2 MET A  97       3.329  21.649  20.626  1.00 46.57      C2   H  
ATOM    993  HB3 MET A  97       3.034  22.851  19.330  1.00 46.57      C2   H  
ATOM    994  HG2 MET A  97       3.456  21.290  17.667  1.00 46.57      C2   H  
ATOM    995  HG3 MET A  97       4.416  20.252  18.647  1.00 46.57      C2   H  
ATOM    996  HE1 MET A  97      -0.256  20.705  17.997  1.00 46.57      C2   H  
ATOM    997  HE2 MET A  97       0.908  22.038  18.332  1.00 46.57      C2   H  
ATOM    998  HE3 MET A  97       1.136  21.073  16.999  1.00 46.57      C2   H  
ATOM    999  N   SER A  98       5.072  24.395  18.191  1.00 48.28      C2   N  
ATOM   1000  CA  SER A  98       5.448  25.143  17.029  1.00 48.28      C2   C  
ATOM   1001  C   SER A  98       6.961  25.572  17.024  1.00 48.28      C2   C  
ATOM   1002  O   SER A  98       7.589  25.318  16.016  1.00 48.28      C2   O  
ATOM   1003  CB  SER A  98       4.554  26.314  16.743  1.00 48.28      C2   C  
ATOM   1004  OG  SER A  98       4.612  26.751  15.335  1.00 48.28      C2   O  
ATOM   1005  H   SER A  98       4.409  24.987  18.671  1.00 48.28      C2   H  
ATOM   1006  HA  SER A  98       5.421  24.432  16.203  1.00 48.28      C2   H  
ATOM   1007  HB2 SER A  98       3.523  26.100  17.023  1.00 48.28      C2   H  
ATOM   1008  HB3 SER A  98       4.903  27.205  17.265  1.00 48.28      C2   H  
ATOM   1009  HG  SER A  98       4.184  26.142  14.728  1.00 48.28      C2   H  
ATOM   1010  N   SER A  99       7.489  26.029  18.144  1.00 47.82      C2   N  
ATOM   1011  CA  SER A  99       8.959  26.201  18.298  1.00 47.82      C2   C  
ATOM   1012  C   SER A  99       9.705  24.803  18.224  1.00 47.82      C2   C  
ATOM   1013  O   SER A  99      10.688  24.813  17.507  1.00 47.82      C2   O  
ATOM   1014  CB  SER A  99       9.334  27.044  19.469  1.00 47.82      C2   C  
ATOM   1015  OG  SER A  99       9.185  26.405  20.730  1.00 47.82      C2   O  
ATOM   1016  H   SER A  99       6.893  26.248  18.930  1.00 47.82      C2   H  
ATOM   1017  HA  SER A  99       9.185  26.785  17.406  1.00 47.82      C2   H  
ATOM   1018  HB2 SER A  99      10.366  27.346  19.287  1.00 47.82      C2   H  
ATOM   1019  HB3 SER A  99       8.734  27.953  19.414  1.00 47.82      C2   H  
ATOM   1020  HG  SER A  99       8.417  25.833  20.668  1.00 47.82      C2   H  
ATOM   1021  N   ILE A 100       9.210  23.732  18.887  1.00 46.17      C2   N  
ATOM   1022  CA  ILE A 100       9.875  22.463  18.758  1.00 46.17      C2   C  
ATOM   1023  C   ILE A 100       9.927  21.873  17.312  1.00 46.17      C2   C  
ATOM   1024  O   ILE A 100      10.959  21.368  16.922  1.00 46.17      C2   O  
ATOM   1025  CB  ILE A 100       9.175  21.475  19.693  1.00 46.17      C2   C  
ATOM   1026  CG1 ILE A 100       9.250  21.938  21.178  1.00 46.17      C2   C  
ATOM   1027  CG2 ILE A 100       9.650  19.989  19.594  1.00 46.17      C2   C  
ATOM   1028  CD1 ILE A 100       8.407  21.046  22.162  1.00 46.17      C2   C  
ATOM   1029  H   ILE A 100       8.310  23.758  19.345  1.00 46.17      C2   H  
ATOM   1030  HA  ILE A 100      10.931  22.548  19.013  1.00 46.17      C2   H  
ATOM   1031  HB  ILE A 100       8.147  21.462  19.331  1.00 46.17      C2   H  
ATOM   1032 HG12 ILE A 100      10.320  21.920  21.384  1.00 46.17      C2   H  
ATOM   1033 HG13 ILE A 100       9.036  22.981  21.410  1.00 46.17      C2   H  
ATOM   1034 HG21 ILE A 100      10.626  19.865  20.062  1.00 46.17      C2   H  
ATOM   1035 HG22 ILE A 100       8.942  19.352  20.124  1.00 46.17      C2   H  
ATOM   1036 HG23 ILE A 100       9.734  19.539  18.605  1.00 46.17      C2   H  
ATOM   1037 HD11 ILE A 100       8.962  20.510  22.932  1.00 46.17      C2   H  
ATOM   1038 HD12 ILE A 100       7.648  21.544  22.766  1.00 46.17      C2   H  
ATOM   1039 HD13 ILE A 100       7.756  20.368  21.608  1.00 46.17      C2   H  
ATOM   1040  N   GLU A 101       8.832  22.120  16.503  1.00 48.22      C2   N  
ATOM   1041  CA  GLU A 101       8.835  21.862  15.045  1.00 48.22      C2   C  
ATOM   1042  C   GLU A 101      10.044  22.610  14.287  1.00 48.22      C2   C  
ATOM   1043  O   GLU A 101      10.460  22.010  13.309  1.00 48.22      C2   O  
ATOM   1044  CB  GLU A 101       7.393  22.033  14.493  1.00 48.22      C2   C  
ATOM   1045  CG  GLU A 101       7.188  21.795  12.979  1.00 48.22      C2   C  
ATOM   1046  CD  GLU A 101       5.826  22.132  12.524  1.00 48.22      C2   C  
ATOM   1047  OE1 GLU A 101       4.976  21.254  12.463  1.00 48.22      C2   O  
ATOM   1048  OE2 GLU A 101       5.562  23.328  12.453  1.00 48.22      C2   O  
ATOM   1049  H   GLU A 101       7.917  22.234  16.914  1.00 48.22      C2   H  
ATOM   1050  HA  GLU A 101       8.853  20.774  14.972  1.00 48.22      C2   H  
ATOM   1051  HB2 GLU A 101       6.597  21.444  14.948  1.00 48.22      C2   H  
ATOM   1052  HB3 GLU A 101       7.245  23.108  14.597  1.00 48.22      C2   H  
ATOM   1053  HG2 GLU A 101       7.870  22.358  12.343  1.00 48.22      C2   H  
ATOM   1054  HG3 GLU A 101       7.451  20.763  12.748  1.00 48.22      C2   H  
ATOM   1055  N   VAL A 102      10.624  23.719  14.862  1.00 49.32      C2   N  
ATOM   1056  CA  VAL A 102      11.801  24.385  14.227  1.00 49.32      C2   C  
ATOM   1057  C   VAL A 102      13.104  23.783  14.842  1.00 49.32      C2   C  
ATOM   1058  O   VAL A 102      14.013  23.641  14.042  1.00 49.32      C2   O  
ATOM   1059  CB  VAL A 102      11.928  25.931  14.422  1.00 49.32      C2   C  
ATOM   1060  CG1 VAL A 102      13.070  26.728  13.697  1.00 49.32      C2   C  
ATOM   1061  CG2 VAL A 102      10.648  26.689  14.038  1.00 49.32      C2   C  
ATOM   1062  H   VAL A 102      10.313  24.084  15.751  1.00 49.32      C2   H  
ATOM   1063  HA  VAL A 102      11.898  24.191  13.158  1.00 49.32      C2   H  
ATOM   1064  HB  VAL A 102      12.072  26.017  15.499  1.00 49.32      C2   H  
ATOM   1065 HG11 VAL A 102      13.909  26.086  13.426  1.00 49.32      C2   H  
ATOM   1066 HG12 VAL A 102      12.703  27.153  12.762  1.00 49.32      C2   H  
ATOM   1067 HG13 VAL A 102      13.405  27.533  14.350  1.00 49.32      C2   H  
ATOM   1068 HG21 VAL A 102       9.847  26.337  14.689  1.00 49.32      C2   H  
ATOM   1069 HG22 VAL A 102      10.707  27.725  14.371  1.00 49.32      C2   H  
ATOM   1070 HG23 VAL A 102      10.257  26.588  13.026  1.00 49.32      C2   H  
ATOM   1071  N   ILE A 103      13.144  23.448  16.106  1.00 49.82      C2   N  
ATOM   1072  CA  ILE A 103      14.271  22.724  16.669  1.00 49.82      C2   C  
ATOM   1073  C   ILE A 103      14.397  21.279  16.085  1.00 49.82      C2   C  
ATOM   1074  O   ILE A 103      15.476  20.892  15.796  1.00 49.82      C2   O  
ATOM   1075  CB  ILE A 103      14.020  22.682  18.202  1.00 49.82      C2   C  
ATOM   1076  CG1 ILE A 103      13.878  24.042  18.828  1.00 49.82      C2   C  
ATOM   1077  CG2 ILE A 103      14.999  21.835  19.001  1.00 49.82      C2   C  
ATOM   1078  CD1 ILE A 103      13.244  24.044  20.203  1.00 49.82      C2   C  
ATOM   1079  H   ILE A 103      12.432  23.687  16.781  1.00 49.82      C2   H  
ATOM   1080  HA  ILE A 103      15.139  23.355  16.480  1.00 49.82      C2   H  
ATOM   1081  HB  ILE A 103      13.124  22.081  18.360  1.00 49.82      C2   H  
ATOM   1082 HG12 ILE A 103      14.874  24.470  18.931  1.00 49.82      C2   H  
ATOM   1083 HG13 ILE A 103      13.365  24.741  18.166  1.00 49.82      C2   H  
ATOM   1084 HG21 ILE A 103      14.782  21.620  20.047  1.00 49.82      C2   H  
ATOM   1085 HG22 ILE A 103      15.093  20.907  18.437  1.00 49.82      C2   H  
ATOM   1086 HG23 ILE A 103      16.012  22.222  19.104  1.00 49.82      C2   H  
ATOM   1087 HD11 ILE A 103      12.234  24.452  20.211  1.00 49.82      C2   H  
ATOM   1088 HD12 ILE A 103      13.192  23.065  20.680  1.00 49.82      C2   H  
ATOM   1089 HD13 ILE A 103      13.882  24.650  20.847  1.00 49.82      C2   H  
ATOM   1090  N   THR A 104      13.295  20.558  15.812  1.00 49.06      C2   N  
ATOM   1091  CA  THR A 104      13.393  19.212  15.199  1.00 49.06      C2   C  
ATOM   1092  C   THR A 104      13.272  19.220  13.596  1.00 49.06      C2   C  
ATOM   1093  O   THR A 104      12.973  18.175  13.074  1.00 49.06      C2   O  
ATOM   1094  CB  THR A 104      12.227  18.379  15.791  1.00 49.06      C2   C  
ATOM   1095  CG2 THR A 104      12.189  18.206  17.304  1.00 49.06      C2   C  
ATOM   1096  OG1 THR A 104      10.934  18.904  15.417  1.00 49.06      C2   O  
ATOM   1097  H   THR A 104      12.419  20.979  16.087  1.00 49.06      C2   H  
ATOM   1098  HA  THR A 104      14.336  18.747  15.489  1.00 49.06      C2   H  
ATOM   1099  HB  THR A 104      12.219  17.392  15.327  1.00 49.06      C2   H  
ATOM   1100  HG1 THR A 104      10.746  19.731  15.867  1.00 49.06      C2   H  
ATOM   1101 HG21 THR A 104      13.212  17.940  17.571  1.00 49.06      C2   H  
ATOM   1102 HG22 THR A 104      11.878  19.082  17.873  1.00 49.06      C2   H  
ATOM   1103 HG23 THR A 104      11.478  17.392  17.442  1.00 49.06      C2   H  
ATOM   1104  N   SER A 105      13.655  20.332  12.944  1.00 52.39      C2   N  
ATOM   1105  CA  SER A 105      13.794  20.379  11.449  1.00 52.39      C2   C  
ATOM   1106  C   SER A 105      15.140  20.686  10.878  1.00 52.39      C2   C  
ATOM   1107  O   SER A 105      16.071  21.142  11.624  1.00 52.39      C2   O  
ATOM   1108  CB  SER A 105      12.763  21.472  11.019  1.00 52.39      C2   C  
ATOM   1109  OG  SER A 105      13.181  22.756  11.428  1.00 52.39      C2   O  
ATOM   1110  H   SER A 105      14.009  21.095  13.504  1.00 52.39      C2   H  
ATOM   1111  HA  SER A 105      13.521  19.425  11.000  1.00 52.39      C2   H  
ATOM   1112  HB2 SER A 105      12.575  21.426   9.947  1.00 52.39      C2   H  
ATOM   1113  HB3 SER A 105      11.759  21.151  11.297  1.00 52.39      C2   H  
ATOM   1114  HG  SER A 105      13.283  22.578  12.366  1.00 52.39      C2   H  
ATOM   1115  N   GLN A 106      15.301  20.704   9.516  1.00 59.97      C2   N  
ATOM   1116  CA  GLN A 106      16.435  21.330   8.899  1.00 59.97      C2   C  
ATOM   1117  C   GLN A 106      15.978  22.479   7.993  1.00 59.97      C2   C  
ATOM   1118  O   GLN A 106      14.844  22.537   7.532  1.00 59.97      C2   O  
ATOM   1119  CB  GLN A 106      17.274  20.348   8.083  1.00 59.97      C2   C  
ATOM   1120  CG  GLN A 106      18.021  19.128   8.642  1.00 59.97      C2   C  
ATOM   1121  CD  GLN A 106      19.021  19.380   9.742  1.00 59.97      C2   C  
ATOM   1122  NE2 GLN A 106      19.448  18.367  10.509  1.00 59.97      C2   N  
ATOM   1123  OE1 GLN A 106      19.489  20.516   9.949  1.00 59.97      C2   O  
ATOM   1124  H   GLN A 106      14.606  20.357   8.869  1.00 59.97      C2   H  
ATOM   1125  HA  GLN A 106      17.083  21.719   9.684  1.00 59.97      C2   H  
ATOM   1126  HB2 GLN A 106      16.642  20.078   7.237  1.00 59.97      C2   H  
ATOM   1127  HB3 GLN A 106      18.045  20.957   7.611  1.00 59.97      C2   H  
ATOM   1128  HG2 GLN A 106      17.214  18.552   9.095  1.00 59.97      C2   H  
ATOM   1129  HG3 GLN A 106      18.645  18.599   7.922  1.00 59.97      C2   H  
ATOM   1130 HE21 GLN A 106      19.124  17.418  10.388  1.00 59.97      C2   H  
ATOM   1131 HE22 GLN A 106      20.277  18.540  11.060  1.00 59.97      C2   H  
ATOM   1132  N   GLU A 107      16.903  23.495   7.941  1.00 64.69      C2   N  
ATOM   1133  CA  GLU A 107      16.841  24.660   7.108  1.00 64.69      C2   C  
ATOM   1134  C   GLU A 107      17.486  24.329   5.774  1.00 64.69      C2   C  
ATOM   1135  O   GLU A 107      18.381  23.521   5.631  1.00 64.69      C2   O  
ATOM   1136  CB  GLU A 107      17.484  25.870   7.839  1.00 64.69      C2   C  
ATOM   1137  CG  GLU A 107      17.618  27.222   7.071  1.00 64.69      C2   C  
ATOM   1138  CD  GLU A 107      18.318  28.199   7.940  1.00 64.69      C2   C  
ATOM   1139  OE1 GLU A 107      17.687  28.663   8.930  1.00 64.69      C2   O  
ATOM   1140  OE2 GLU A 107      19.529  28.417   7.674  1.00 64.69      C2   O  
ATOM   1141  H   GLU A 107      17.853  23.286   8.212  1.00 64.69      C2   H  
ATOM   1142  HA  GLU A 107      15.802  24.979   7.027  1.00 64.69      C2   H  
ATOM   1143  HB2 GLU A 107      16.960  26.126   8.760  1.00 64.69      C2   H  
ATOM   1144  HB3 GLU A 107      18.454  25.583   8.245  1.00 64.69      C2   H  
ATOM   1145  HG2 GLU A 107      18.185  27.142   6.144  1.00 64.69      C2   H  
ATOM   1146  HG3 GLU A 107      16.564  27.425   6.883  1.00 64.69      C2   H  
ATOM   1147  N   LYS A 108      17.161  25.227   4.790  1.00 68.82      C2   N  
ATOM   1148  CA  LYS A 108      17.650  25.392   3.466  1.00 68.82      C2   C  
ATOM   1149  C   LYS A 108      17.294  26.833   2.996  1.00 68.82      C2   C  
ATOM   1150  O   LYS A 108      16.360  27.500   3.511  1.00 68.82      C2   O  
ATOM   1151  CB  LYS A 108      17.032  24.318   2.588  1.00 68.82      C2   C  
ATOM   1152  CG  LYS A 108      17.422  24.278   1.078  1.00 68.82      C2   C  
ATOM   1153  CD  LYS A 108      17.163  22.968   0.408  1.00 68.82      C2   C  
ATOM   1154  CE  LYS A 108      17.868  21.732   0.986  1.00 68.82      C2   C  
ATOM   1155  NZ  LYS A 108      18.112  20.684  -0.003  1.00 68.82      C2   N  
ATOM   1156  H   LYS A 108      16.438  25.913   4.950  1.00 68.82      C2   H  
ATOM   1157  HA  LYS A 108      18.734  25.290   3.507  1.00 68.82      C2   H  
ATOM   1158  HB2 LYS A 108      17.259  23.355   3.045  1.00 68.82      C2   H  
ATOM   1159  HB3 LYS A 108      15.950  24.237   2.690  1.00 68.82      C2   H  
ATOM   1160  HG2 LYS A 108      16.831  25.028   0.553  1.00 68.82      C2   H  
ATOM   1161  HG3 LYS A 108      18.486  24.481   0.955  1.00 68.82      C2   H  
ATOM   1162  HD2 LYS A 108      16.098  22.762   0.511  1.00 68.82      C2   H  
ATOM   1163  HD3 LYS A 108      17.360  23.030  -0.662  1.00 68.82      C2   H  
ATOM   1164  HE2 LYS A 108      18.815  22.006   1.452  1.00 68.82      C2   H  
ATOM   1165  HE3 LYS A 108      17.286  21.249   1.772  1.00 68.82      C2   H  
ATOM   1166  HZ1 LYS A 108      18.770  19.984   0.308  1.00 68.82      C2   H  
ATOM   1167  HZ2 LYS A 108      17.268  20.199  -0.275  1.00 68.82      C2   H  
ATOM   1168  HZ3 LYS A 108      18.596  21.083  -0.794  1.00 68.82      C2   H  
ATOM   1169  N   GLU A 109      18.071  27.255   1.995  1.00 78.13      C2   N  
ATOM   1170  CA  GLU A 109      17.787  28.385   1.148  1.00 78.13      C2   C  
ATOM   1171  C   GLU A 109      17.950  27.959  -0.351  1.00 78.13      C2   C  
ATOM   1172  O   GLU A 109      18.913  27.282  -0.772  1.00 78.13      C2   O  
ATOM   1173  CB  GLU A 109      18.808  29.471   1.494  1.00 78.13      C2   C  
ATOM   1174  CG  GLU A 109      18.563  30.850   0.914  1.00 78.13      C2   C  
ATOM   1175  CD  GLU A 109      19.351  31.967   1.718  1.00 78.13      C2   C  
ATOM   1176  OE1 GLU A 109      20.455  31.535   2.212  1.00 78.13      C2   O  
ATOM   1177  OE2 GLU A 109      19.003  33.165   1.642  1.00 78.13      C2   O  
ATOM   1178  H   GLU A 109      18.622  26.554   1.521  1.00 78.13      C2   H  
ATOM   1179  HA  GLU A 109      16.820  28.851   1.342  1.00 78.13      C2   H  
ATOM   1180  HB2 GLU A 109      18.791  29.460   2.583  1.00 78.13      C2   H  
ATOM   1181  HB3 GLU A 109      19.797  29.119   1.201  1.00 78.13      C2   H  
ATOM   1182  HG2 GLU A 109      18.987  30.832  -0.090  1.00 78.13      C2   H  
ATOM   1183  HG3 GLU A 109      17.515  31.113   0.770  1.00 78.13      C2   H  
ATOM   1184  N   ILE A 110      16.928  28.408  -1.104  1.00 76.75      C2   N  
ATOM   1185  CA  ILE A 110      16.751  27.971  -2.472  1.00 76.75      C2   C  
ATOM   1186  C   ILE A 110      16.459  29.188  -3.358  1.00 76.75      C2   C  
ATOM   1187  O   ILE A 110      15.918  30.167  -2.811  1.00 76.75      C2   O  
ATOM   1188  CB  ILE A 110      15.595  26.882  -2.662  1.00 76.75      C2   C  
ATOM   1189  CG1 ILE A 110      14.309  27.440  -1.988  1.00 76.75      C2   C  
ATOM   1190  CG2 ILE A 110      15.984  25.428  -2.307  1.00 76.75      C2   C  
ATOM   1191  CD1 ILE A 110      12.994  26.696  -2.217  1.00 76.75      C2   C  
ATOM   1192  H   ILE A 110      16.296  29.145  -0.824  1.00 76.75      C2   H  
ATOM   1193  HA  ILE A 110      17.668  27.510  -2.841  1.00 76.75      C2   H  
ATOM   1194  HB  ILE A 110      15.304  26.845  -3.712  1.00 76.75      C2   H  
ATOM   1195 HG12 ILE A 110      14.413  27.569  -0.910  1.00 76.75      C2   H  
ATOM   1196 HG13 ILE A 110      13.999  28.455  -2.237  1.00 76.75      C2   H  
ATOM   1197 HG21 ILE A 110      15.971  25.304  -1.224  1.00 76.75      C2   H  
ATOM   1198 HG22 ILE A 110      15.170  24.801  -2.671  1.00 76.75      C2   H  
ATOM   1199 HG23 ILE A 110      16.863  25.036  -2.818  1.00 76.75      C2   H  
ATOM   1200 HD11 ILE A 110      12.927  26.328  -3.241  1.00 76.75      C2   H  
ATOM   1201 HD12 ILE A 110      12.860  25.791  -1.625  1.00 76.75      C2   H  
ATOM   1202 HD13 ILE A 110      12.282  27.431  -1.840  1.00 76.75      C2   H  
ATOM   1203  N   THR A 111      16.635  29.042  -4.632  1.00 84.13      C2   N  
ATOM   1204  CA  THR A 111      15.844  29.760  -5.585  1.00 84.13      C2   C  
ATOM   1205  C   THR A 111      14.439  29.128  -5.783  1.00 84.13      C2   C  
ATOM   1206  O   THR A 111      14.376  27.902  -5.844  1.00 84.13      C2   O  
ATOM   1207  CB  THR A 111      16.704  29.801  -6.900  1.00 84.13      C2   C  
ATOM   1208  CG2 THR A 111      16.006  30.191  -8.179  1.00 84.13      C2   C  
ATOM   1209  OG1 THR A 111      17.785  30.658  -6.731  1.00 84.13      C2   O  
ATOM   1210  H   THR A 111      17.010  28.152  -4.926  1.00 84.13      C2   H  
ATOM   1211  HA  THR A 111      15.692  30.810  -5.336  1.00 84.13      C2   H  
ATOM   1212  HB  THR A 111      17.091  28.794  -7.053  1.00 84.13      C2   H  
ATOM   1213  HG1 THR A 111      18.518  30.269  -6.249  1.00 84.13      C2   H  
ATOM   1214 HG21 THR A 111      15.603  31.203  -8.155  1.00 84.13      C2   H  
ATOM   1215 HG22 THR A 111      16.558  30.109  -9.116  1.00 84.13      C2   H  
ATOM   1216 HG23 THR A 111      15.149  29.519  -8.222  1.00 84.13      C2   H  
ATOM   1217  N   ILE A 112      13.396  29.912  -5.924  1.00 85.92      C2   N  
ATOM   1218  CA  ILE A 112      12.025  29.510  -6.303  1.00 85.92      C2   C  
ATOM   1219  C   ILE A 112      11.668  30.170  -7.631  1.00 85.92      C2   C  
ATOM   1220  O   ILE A 112      12.346  31.030  -8.095  1.00 85.92      C2   O  
ATOM   1221  CB  ILE A 112      10.929  29.878  -5.207  1.00 85.92      C2   C  
ATOM   1222  CG1 ILE A 112      10.847  31.451  -4.962  1.00 85.92      C2   C  
ATOM   1223  CG2 ILE A 112      11.213  29.098  -3.908  1.00 85.92      C2   C  
ATOM   1224  CD1 ILE A 112       9.692  31.844  -4.071  1.00 85.92      C2   C  
ATOM   1225  H   ILE A 112      13.534  30.903  -5.783  1.00 85.92      C2   H  
ATOM   1226  HA  ILE A 112      11.916  28.426  -6.325  1.00 85.92      C2   H  
ATOM   1227  HB  ILE A 112       9.951  29.575  -5.581  1.00 85.92      C2   H  
ATOM   1228 HG12 ILE A 112      11.801  31.817  -4.582  1.00 85.92      C2   H  
ATOM   1229 HG13 ILE A 112      10.588  32.011  -5.861  1.00 85.92      C2   H  
ATOM   1230 HG21 ILE A 112      11.263  28.035  -4.144  1.00 85.92      C2   H  
ATOM   1231 HG22 ILE A 112      12.152  29.301  -3.394  1.00 85.92      C2   H  
ATOM   1232 HG23 ILE A 112      10.514  29.245  -3.085  1.00 85.92      C2   H  
ATOM   1233 HD11 ILE A 112       9.903  31.615  -3.027  1.00 85.92      C2   H  
ATOM   1234 HD12 ILE A 112       9.734  32.932  -4.025  1.00 85.92      C2   H  
ATOM   1235 HD13 ILE A 112       8.755  31.496  -4.507  1.00 85.92      C2   H  
ATOM   1236  N   LYS A 113      10.593  29.768  -8.255  1.00100.97      C2   N  
ATOM   1237  CA  LYS A 113      10.036  30.466  -9.383  1.00100.97      C2   C  
ATOM   1238  C   LYS A 113       8.509  30.798  -9.096  1.00100.97      C2   C  
ATOM   1239  O   LYS A 113       7.772  29.941  -8.691  1.00100.97      C2   O  
ATOM   1240  CB  LYS A 113      10.156  29.505 -10.558  1.00100.97      C2   C  
ATOM   1241  CG  LYS A 113       9.940  30.285 -11.889  1.00100.97      C2   C  
ATOM   1242  CD  LYS A 113      10.253  29.447 -13.144  1.00100.97      C2   C  
ATOM   1243  CE  LYS A 113       9.268  28.373 -13.441  1.00100.97      C2   C  
ATOM   1244  NZ  LYS A 113       9.709  27.727 -14.707  1.00100.97      C2   N  
ATOM   1245  H   LYS A 113       9.966  29.008  -8.035  1.00100.97      C2   H  
ATOM   1246  HA  LYS A 113      10.634  31.348  -9.611  1.00100.97      C2   H  
ATOM   1247  HB2 LYS A 113      11.132  29.026 -10.631  1.00100.97      C2   H  
ATOM   1248  HB3 LYS A 113       9.536  28.619 -10.420  1.00100.97      C2   H  
ATOM   1249  HG2 LYS A 113       8.890  30.579 -11.868  1.00100.97      C2   H  
ATOM   1250  HG3 LYS A 113      10.598  31.152 -11.839  1.00100.97      C2   H  
ATOM   1251  HD2 LYS A 113      10.273  30.043 -14.056  1.00100.97      C2   H  
ATOM   1252  HD3 LYS A 113      11.254  29.017 -13.092  1.00100.97      C2   H  
ATOM   1253  HE2 LYS A 113       9.221  27.571 -12.705  1.00100.97      C2   H  
ATOM   1254  HE3 LYS A 113       8.252  28.691 -13.678  1.00100.97      C2   H  
ATOM   1255  HZ1 LYS A 113       9.991  28.303 -15.487  1.00100.97      C2   H  
ATOM   1256  HZ2 LYS A 113      10.482  27.119 -14.477  1.00100.97      C2   H  
ATOM   1257  HZ3 LYS A 113       9.045  27.034 -15.020  1.00100.97      C2   H  
ATOM   1258  N   LYS A 114       8.236  32.102  -9.228  1.00111.80      C2   N  
ATOM   1259  CA  LYS A 114       6.963  32.711  -9.060  1.00111.80      C2   C  
ATOM   1260  C   LYS A 114       5.983  32.480 -10.265  1.00111.80      C2   C  
ATOM   1261  O   LYS A 114       6.418  32.019 -11.263  1.00111.80      C2   O  
ATOM   1262  CB  LYS A 114       7.326  34.199  -8.902  1.00111.80      C2   C  
ATOM   1263  CG  LYS A 114       7.861  34.513  -7.500  1.00111.80      C2   C  
ATOM   1264  CD  LYS A 114       8.381  35.906  -7.196  1.00111.80      C2   C  
ATOM   1265  CE  LYS A 114       7.373  37.007  -7.308  1.00111.80      C2   C  
ATOM   1266  NZ  LYS A 114       7.932  38.346  -6.944  1.00111.80      C2   N  
ATOM   1267  H   LYS A 114       8.964  32.742  -9.511  1.00111.80      C2   H  
ATOM   1268  HA  LYS A 114       6.479  32.226  -8.213  1.00111.80      C2   H  
ATOM   1269  HB2 LYS A 114       7.975  34.544  -9.707  1.00111.80      C2   H  
ATOM   1270  HB3 LYS A 114       6.410  34.771  -9.052  1.00111.80      C2   H  
ATOM   1271  HG2 LYS A 114       7.107  34.232  -6.765  1.00111.80      C2   H  
ATOM   1272  HG3 LYS A 114       8.754  33.899  -7.381  1.00111.80      C2   H  
ATOM   1273  HD2 LYS A 114       8.893  35.860  -6.235  1.00111.80      C2   H  
ATOM   1274  HD3 LYS A 114       9.127  36.206  -7.932  1.00111.80      C2   H  
ATOM   1275  HE2 LYS A 114       7.012  36.972  -8.336  1.00111.80      C2   H  
ATOM   1276  HE3 LYS A 114       6.504  36.883  -6.663  1.00111.80      C2   H  
ATOM   1277  HZ1 LYS A 114       8.006  38.501  -5.949  1.00111.80      C2   H  
ATOM   1278  HZ2 LYS A 114       8.832  38.584  -7.335  1.00111.80      C2   H  
ATOM   1279  HZ3 LYS A 114       7.310  39.043  -7.327  1.00111.80      C2   H  
ATOM   1280  N   PRO A 115       4.648  32.726 -10.195  1.00117.40      C2   N  
ATOM   1281  CA  PRO A 115       3.615  32.193 -11.106  1.00117.40      C2   C  
ATOM   1282  C   PRO A 115       3.761  32.421 -12.678  1.00117.40      C2   C  
ATOM   1283  O   PRO A 115       3.681  31.446 -13.468  1.00117.40      C2   O  
ATOM   1284  CB  PRO A 115       2.290  32.910 -10.683  1.00117.40      C2   C  
ATOM   1285  CG  PRO A 115       2.509  33.125  -9.250  1.00117.40      C2   C  
ATOM   1286  CD  PRO A 115       3.996  33.333  -9.022  1.00117.40      C2   C  
ATOM   1287  HA  PRO A 115       3.548  31.110 -10.995  1.00117.40      C2   H  
ATOM   1288  HB2 PRO A 115       2.159  33.832 -11.250  1.00117.40      C2   H  
ATOM   1289  HB3 PRO A 115       1.335  32.411 -10.851  1.00117.40      C2   H  
ATOM   1290  HG2 PRO A 115       1.961  33.981  -8.857  1.00117.40      C2   H  
ATOM   1291  HG3 PRO A 115       2.142  32.289  -8.653  1.00117.40      C2   H  
ATOM   1292  HD2 PRO A 115       4.242  34.390  -8.924  1.00117.40      C2   H  
ATOM   1293  HD3 PRO A 115       4.261  32.860  -8.077  1.00117.40      C2   H  
ATOM   1294  N   ASN A 116       4.169  33.656 -13.018  1.00118.17      C2   N  
ATOM   1295  CA  ASN A 116       4.541  34.140 -14.353  1.00118.17      C2   C  
ATOM   1296  C   ASN A 116       5.967  33.866 -14.800  1.00118.17      C2   C  
ATOM   1297  O   ASN A 116       6.259  34.000 -15.974  1.00118.17      C2   O  
ATOM   1298  CB  ASN A 116       4.273  35.610 -14.545  1.00118.17      C2   C  
ATOM   1299  CG  ASN A 116       2.815  35.993 -14.427  1.00118.17      C2   C  
ATOM   1300  ND2 ASN A 116       2.545  37.106 -13.704  1.00118.17      C2   N  
ATOM   1301  OD1 ASN A 116       1.920  35.247 -14.740  1.00118.17      C2   O  
ATOM   1302  H   ASN A 116       4.359  34.322 -12.283  1.00118.17      C2   H  
ATOM   1303  HA  ASN A 116       3.966  33.564 -15.078  1.00118.17      C2   H  
ATOM   1304  HB2 ASN A 116       4.784  36.100 -13.716  1.00118.17      C2   H  
ATOM   1305  HB3 ASN A 116       4.700  36.032 -15.455  1.00118.17      C2   H  
ATOM   1306 HD21 ASN A 116       3.230  37.635 -13.182  1.00118.17      C2   H  
ATOM   1307 HD22 ASN A 116       1.601  37.387 -13.481  1.00118.17      C2   H  
ATOM   1308  N   GLY A 117       6.825  33.399 -13.881  1.00118.49      C2   N  
ATOM   1309  CA  GLY A 117       8.143  32.817 -14.209  1.00118.49      C2   C  
ATOM   1310  C   GLY A 117       9.323  33.512 -13.583  1.00118.49      C2   C  
ATOM   1311  O   GLY A 117      10.435  33.071 -13.751  1.00118.49      C2   O  
ATOM   1312  H   GLY A 117       6.463  33.367 -12.938  1.00118.49      C2   H  
ATOM   1313  HA2 GLY A 117       8.077  31.834 -13.742  1.00118.49      C2   H  
ATOM   1314  HA3 GLY A 117       8.306  32.810 -15.286  1.00118.49      C2   H  
ATOM   1315  N   GLU A 118       9.047  34.554 -12.782  1.00116.62      C2   N  
ATOM   1316  CA  GLU A 118      10.103  35.376 -12.156  1.00116.62      C2   C  
ATOM   1317  C   GLU A 118      10.834  34.526 -11.110  1.00116.62      C2   C  
ATOM   1318  O   GLU A 118      10.146  33.866 -10.235  1.00116.62      C2   O  
ATOM   1319  CB  GLU A 118       9.547  36.643 -11.590  1.00116.62      C2   C  
ATOM   1320  CG  GLU A 118       8.834  37.484 -12.672  1.00116.62      C2   C  
ATOM   1321  CD  GLU A 118       8.027  38.654 -12.136  1.00116.62      C2   C  
ATOM   1322  OE1 GLU A 118       6.950  38.519 -11.507  1.00116.62      C2   O  
ATOM   1323  OE2 GLU A 118       8.484  39.787 -12.410  1.00116.62      C2   O  
ATOM   1324  H   GLU A 118       8.104  34.864 -12.598  1.00116.62      C2   H  
ATOM   1325  HA  GLU A 118      10.847  35.674 -12.895  1.00116.62      C2   H  
ATOM   1326  HB2 GLU A 118       8.819  36.556 -10.784  1.00116.62      C2   H  
ATOM   1327  HB3 GLU A 118      10.423  37.186 -11.237  1.00116.62      C2   H  
ATOM   1328  HG2 GLU A 118       9.463  37.903 -13.457  1.00116.62      C2   H  
ATOM   1329  HG3 GLU A 118       8.127  36.866 -13.226  1.00116.62      C2   H  
ATOM   1330  N   THR A 119      12.190  34.461 -11.155  1.00105.57      C2   N  
ATOM   1331  CA  THR A 119      12.939  33.673 -10.166  1.00105.57      C2   C  
ATOM   1332  C   THR A 119      13.431  34.647  -9.029  1.00105.57      C2   C  
ATOM   1333  O   THR A 119      13.736  35.833  -9.161  1.00105.57      C2   O  
ATOM   1334  CB  THR A 119      14.061  32.838 -10.805  1.00105.57      C2   C  
ATOM   1335  CG2 THR A 119      13.546  31.774 -11.778  1.00105.57      C2   C  
ATOM   1336  OG1 THR A 119      14.874  33.721 -11.528  1.00105.57      C2   O  
ATOM   1337  H   THR A 119      12.697  35.040 -11.808  1.00105.57      C2   H  
ATOM   1338  HA  THR A 119      12.333  32.906  -9.683  1.00105.57      C2   H  
ATOM   1339  HB  THR A 119      14.706  32.365 -10.065  1.00105.57      C2   H  
ATOM   1340  HG1 THR A 119      15.746  33.322 -11.583  1.00105.57      C2   H  
ATOM   1341 HG21 THR A 119      14.399  31.268 -12.231  1.00105.57      C2   H  
ATOM   1342 HG22 THR A 119      12.872  31.098 -11.252  1.00105.57      C2   H  
ATOM   1343 HG23 THR A 119      12.978  32.226 -12.591  1.00105.57      C2   H  
ATOM   1344  N   THR A 120      13.656  34.036  -7.839  1.00 91.36      C2   N  
ATOM   1345  CA  THR A 120      14.181  34.755  -6.646  1.00 91.36      C2   C  
ATOM   1346  C   THR A 120      14.584  33.783  -5.520  1.00 91.36      C2   C  
ATOM   1347  O   THR A 120      14.136  32.647  -5.574  1.00 91.36      C2   O  
ATOM   1348  CB  THR A 120      13.101  35.811  -6.128  1.00 91.36      C2   C  
ATOM   1349  CG2 THR A 120      11.800  35.150  -5.628  1.00 91.36      C2   C  
ATOM   1350  OG1 THR A 120      13.505  36.620  -4.986  1.00 91.36      C2   O  
ATOM   1351  H   THR A 120      13.492  33.056  -7.658  1.00 91.36      C2   H  
ATOM   1352  HA  THR A 120      15.046  35.244  -7.095  1.00 91.36      C2   H  
ATOM   1353  HB  THR A 120      12.880  36.441  -6.990  1.00 91.36      C2   H  
ATOM   1354  HG1 THR A 120      12.880  37.324  -4.796  1.00 91.36      C2   H  
ATOM   1355 HG21 THR A 120      11.338  34.616  -6.458  1.00 91.36      C2   H  
ATOM   1356 HG22 THR A 120      11.949  34.525  -4.748  1.00 91.36      C2   H  
ATOM   1357 HG23 THR A 120      11.124  35.923  -5.265  1.00 91.36      C2   H  
ATOM   1358  N   LYS A 121      15.470  34.289  -4.620  1.00 84.17      C2   N  
ATOM   1359  CA  LYS A 121      16.039  33.531  -3.496  1.00 84.17      C2   C  
ATOM   1360  C   LYS A 121      15.189  33.643  -2.199  1.00 84.17      C2   C  
ATOM   1361  O   LYS A 121      14.726  34.762  -1.987  1.00 84.17      C2   O  
ATOM   1362  CB  LYS A 121      17.546  33.898  -3.241  1.00 84.17      C2   C  
ATOM   1363  CG  LYS A 121      18.266  33.147  -2.163  1.00 84.17      C2   C  
ATOM   1364  CD  LYS A 121      19.725  33.496  -1.759  1.00 84.17      C2   C  
ATOM   1365  CE  LYS A 121      19.912  34.907  -1.202  1.00 84.17      C2   C  
ATOM   1366  NZ  LYS A 121      19.177  35.157   0.040  1.00 84.17      C2   N  
ATOM   1367  H   LYS A 121      15.824  35.235  -4.628  1.00 84.17      C2   H  
ATOM   1368  HA  LYS A 121      15.839  32.506  -3.811  1.00 84.17      C2   H  
ATOM   1369  HB2 LYS A 121      18.030  33.710  -4.200  1.00 84.17      C2   H  
ATOM   1370  HB3 LYS A 121      17.435  34.966  -3.054  1.00 84.17      C2   H  
ATOM   1371  HG2 LYS A 121      17.782  33.373  -1.212  1.00 84.17      C2   H  
ATOM   1372  HG3 LYS A 121      18.370  32.066  -2.253  1.00 84.17      C2   H  
ATOM   1373  HD2 LYS A 121      20.089  32.753  -1.049  1.00 84.17      C2   H  
ATOM   1374  HD3 LYS A 121      20.313  33.531  -2.676  1.00 84.17      C2   H  
ATOM   1375  HE2 LYS A 121      20.987  35.013  -1.058  1.00 84.17      C2   H  
ATOM   1376  HE3 LYS A 121      19.727  35.643  -1.984  1.00 84.17      C2   H  
ATOM   1377  HZ1 LYS A 121      19.193  34.422   0.733  1.00 84.17      C2   H  
ATOM   1378  HZ2 LYS A 121      19.542  36.016   0.428  1.00 84.17      C2   H  
ATOM   1379  HZ3 LYS A 121      18.208  35.264  -0.224  1.00 84.17      C2   H  
ATOM   1380  N   THR A 122      14.950  32.592  -1.462  1.00 78.52      C2   N  
ATOM   1381  CA  THR A 122      14.062  32.496  -0.355  1.00 78.52      C2   C  
ATOM   1382  C   THR A 122      14.490  31.395   0.607  1.00 78.52      C2   C  
ATOM   1383  O   THR A 122      15.070  30.424   0.133  1.00 78.52      C2   O  
ATOM   1384  CB  THR A 122      12.659  32.191  -0.936  1.00 78.52      C2   C  
ATOM   1385  CG2 THR A 122      11.546  31.898   0.112  1.00 78.52      C2   C  
ATOM   1386  OG1 THR A 122      12.160  33.327  -1.589  1.00 78.52      C2   O  
ATOM   1387  H   THR A 122      15.224  31.690  -1.825  1.00 78.52      C2   H  
ATOM   1388  HA  THR A 122      13.900  33.437   0.171  1.00 78.52      C2   H  
ATOM   1389  HB  THR A 122      12.806  31.413  -1.684  1.00 78.52      C2   H  
ATOM   1390  HG1 THR A 122      12.871  33.837  -1.983  1.00 78.52      C2   H  
ATOM   1391 HG21 THR A 122      11.631  30.873   0.476  1.00 78.52      C2   H  
ATOM   1392 HG22 THR A 122      11.612  32.555   0.979  1.00 78.52      C2   H  
ATOM   1393 HG23 THR A 122      10.553  32.060  -0.305  1.00 78.52      C2   H  
ATOM   1394  N   THR A 123      14.303  31.540   1.904  1.00 72.16      C2   N  
ATOM   1395  CA  THR A 123      14.603  30.587   3.035  1.00 72.16      C2   C  
ATOM   1396  C   THR A 123      13.484  29.600   3.249  1.00 72.16      C2   C  
ATOM   1397  O   THR A 123      12.319  29.943   2.878  1.00 72.16      C2   O  
ATOM   1398  CB  THR A 123      14.717  31.529   4.303  1.00 72.16      C2   C  
ATOM   1399  CG2 THR A 123      15.230  30.746   5.515  1.00 72.16      C2   C  
ATOM   1400  OG1 THR A 123      15.668  32.630   4.108  1.00 72.16      C2   O  
ATOM   1401  H   THR A 123      13.920  32.337   2.391  1.00 72.16      C2   H  
ATOM   1402  HA  THR A 123      15.501  30.047   2.735  1.00 72.16      C2   H  
ATOM   1403  HB  THR A 123      13.799  32.009   4.641  1.00 72.16      C2   H  
ATOM   1404  HG1 THR A 123      15.140  33.380   3.826  1.00 72.16      C2   H  
ATOM   1405 HG21 THR A 123      16.216  30.320   5.329  1.00 72.16      C2   H  
ATOM   1406 HG22 THR A 123      15.261  31.442   6.353  1.00 72.16      C2   H  
ATOM   1407 HG23 THR A 123      14.642  29.866   5.779  1.00 72.16      C2   H  
ATOM   1408  N   VAL A 124      13.765  28.398   3.784  1.00 64.23      C2   N  
ATOM   1409  CA  VAL A 124      12.711  27.379   3.860  1.00 64.23      C2   C  
ATOM   1410  C   VAL A 124      13.057  26.311   4.929  1.00 64.23      C2   C  
ATOM   1411  O   VAL A 124      14.280  26.205   5.215  1.00 64.23      C2   O  
ATOM   1412  CB  VAL A 124      12.318  26.840   2.421  1.00 64.23      C2   C  
ATOM   1413  CG1 VAL A 124      13.658  26.310   1.699  1.00 64.23      C2   C  
ATOM   1414  CG2 VAL A 124      11.164  25.835   2.441  1.00 64.23      C2   C  
ATOM   1415  H   VAL A 124      14.667  28.230   4.206  1.00 64.23      C2   H  
ATOM   1416  HA  VAL A 124      11.837  27.859   4.299  1.00 64.23      C2   H  
ATOM   1417  HB  VAL A 124      11.910  27.631   1.792  1.00 64.23      C2   H  
ATOM   1418 HG11 VAL A 124      13.583  25.641   0.841  1.00 64.23      C2   H  
ATOM   1419 HG12 VAL A 124      14.430  27.063   1.540  1.00 64.23      C2   H  
ATOM   1420 HG13 VAL A 124      14.162  25.634   2.390  1.00 64.23      C2   H  
ATOM   1421 HG21 VAL A 124      10.322  26.215   3.019  1.00 64.23      C2   H  
ATOM   1422 HG22 VAL A 124      10.829  25.783   1.405  1.00 64.23      C2   H  
ATOM   1423 HG23 VAL A 124      11.455  24.801   2.626  1.00 64.23      C2   H  
ATOM   1424  N   ARG A 125      12.132  25.620   5.604  1.00 56.82      C2   N  
ATOM   1425  CA  ARG A 125      12.321  24.608   6.654  1.00 56.82      C2   C  
ATOM   1426  C   ARG A 125      11.550  23.391   6.228  1.00 56.82      C2   C  
ATOM   1427  O   ARG A 125      10.556  23.586   5.505  1.00 56.82      C2   O  
ATOM   1428  CB  ARG A 125      11.945  25.216   7.990  1.00 56.82      C2   C  
ATOM   1429  CG  ARG A 125      12.353  26.733   8.173  1.00 56.82      C2   C  
ATOM   1430  CD  ARG A 125      12.076  27.283   9.621  1.00 56.82      C2   C  
ATOM   1431  NE  ARG A 125      12.593  28.663   9.747  1.00 56.82      C2   N  
ATOM   1432  CZ  ARG A 125      13.864  29.047   9.859  1.00 56.82      C2   C  
ATOM   1433  NH1 ARG A 125      14.877  28.116   9.738  1.00 56.82      C2   N  
ATOM   1434  NH2 ARG A 125      14.236  30.270  10.005  1.00 56.82      C2   N  
ATOM   1435  H   ARG A 125      11.162  25.814   5.398  1.00 56.82      C2   H  
ATOM   1436  HA  ARG A 125      13.386  24.406   6.540  1.00 56.82      C2   H  
ATOM   1437  HB2 ARG A 125      10.857  25.189   8.048  1.00 56.82      C2   H  
ATOM   1438  HB3 ARG A 125      12.280  24.635   8.850  1.00 56.82      C2   H  
ATOM   1439  HG2 ARG A 125      13.432  26.778   8.028  1.00 56.82      C2   H  
ATOM   1440  HG3 ARG A 125      11.835  27.400   7.483  1.00 56.82      C2   H  
ATOM   1441  HD2 ARG A 125      11.007  27.314   9.830  1.00 56.82      C2   H  
ATOM   1442  HD3 ARG A 125      12.671  26.631  10.260  1.00 56.82      C2   H  
ATOM   1443  HE  ARG A 125      11.930  29.404   9.923  1.00 56.82      C2   H  
ATOM   1444 HH11 ARG A 125      14.689  27.125   9.686  1.00 56.82      C2   H  
ATOM   1445 HH12 ARG A 125      15.783  28.482   9.482  1.00 56.82      C2   H  
ATOM   1446 HH21 ARG A 125      13.580  31.005  10.228  1.00 56.82      C2   H  
ATOM   1447 HH22 ARG A 125      15.231  30.442  10.029  1.00 56.82      C2   H  
ATOM   1448  N   ILE A 126      12.190  22.246   6.486  1.00 54.17      C2   N  
ATOM   1449  CA  ILE A 126      11.614  20.914   6.178  1.00 54.17      C2   C  
ATOM   1450  C   ILE A 126      11.665  20.131   7.448  1.00 54.17      C2   C  
ATOM   1451  O   ILE A 126      12.722  19.987   8.077  1.00 54.17      C2   O  
ATOM   1452  CB  ILE A 126      12.412  20.110   5.042  1.00 54.17      C2   C  
ATOM   1453  CG1 ILE A 126      12.846  20.820   3.812  1.00 54.17      C2   C  
ATOM   1454  CG2 ILE A 126      11.573  18.842   4.818  1.00 54.17      C2   C  
ATOM   1455  CD1 ILE A 126      13.829  20.130   2.850  1.00 54.17      C2   C  
ATOM   1456  H   ILE A 126      13.057  22.259   7.003  1.00 54.17      C2   H  
ATOM   1457  HA  ILE A 126      10.558  21.019   5.931  1.00 54.17      C2   H  
ATOM   1458  HB  ILE A 126      13.297  19.726   5.550  1.00 54.17      C2   H  
ATOM   1459 HG12 ILE A 126      11.988  20.866   3.141  1.00 54.17      C2   H  
ATOM   1460 HG13 ILE A 126      13.198  21.833   4.009  1.00 54.17      C2   H  
ATOM   1461 HG21 ILE A 126      10.664  19.004   4.239  1.00 54.17      C2   H  
ATOM   1462 HG22 ILE A 126      12.211  18.154   4.264  1.00 54.17      C2   H  
ATOM   1463 HG23 ILE A 126      11.428  18.260   5.728  1.00 54.17      C2   H  
ATOM   1464 HD11 ILE A 126      14.845  20.236   3.232  1.00 54.17      C2   H  
ATOM   1465 HD12 ILE A 126      13.606  19.066   2.932  1.00 54.17      C2   H  
ATOM   1466 HD13 ILE A 126      13.778  20.618   1.877  1.00 54.17      C2   H  
ATOM   1467  N   TRP A 127      10.462  19.689   7.882  1.00 47.82      C2   N  
ATOM   1468  CA  TRP A 127      10.220  18.725   8.973  1.00 47.82      C2   C  
ATOM   1469  C   TRP A 127       9.852  17.350   8.459  1.00 47.82      C2   C  
ATOM   1470  O   TRP A 127       8.854  17.220   7.725  1.00 47.82      C2   O  
ATOM   1471  CB  TRP A 127       9.156  19.314   9.914  1.00 47.82      C2   C  
ATOM   1472  CG  TRP A 127       8.899  18.519  11.193  1.00 47.82      C2   C  
ATOM   1473  CD1 TRP A 127       9.691  18.580  12.317  1.00 47.82      C2   C  
ATOM   1474  CD2 TRP A 127       7.862  17.553  11.615  1.00 47.82      C2   C  
ATOM   1475  CE2 TRP A 127       8.117  17.091  12.956  1.00 47.82      C2   C  
ATOM   1476  CE3 TRP A 127       6.774  16.934  10.944  1.00 47.82      C2   C  
ATOM   1477  NE1 TRP A 127       9.240  17.738  13.328  1.00 47.82      C2   N  
ATOM   1478  CZ2 TRP A 127       7.316  16.123  13.590  1.00 47.82      C2   C  
ATOM   1479  CZ3 TRP A 127       5.914  16.026  11.587  1.00 47.82      C2   C  
ATOM   1480  CH2 TRP A 127       6.207  15.672  12.867  1.00 47.82      C2   C  
ATOM   1481  H   TRP A 127       9.610  19.909   7.387  1.00 47.82      C2   H  
ATOM   1482  HA  TRP A 127      11.152  18.623   9.528  1.00 47.82      C2   H  
ATOM   1483  HB2 TRP A 127       9.490  20.329  10.132  1.00 47.82      C2   H  
ATOM   1484  HB3 TRP A 127       8.324  19.471   9.227  1.00 47.82      C2   H  
ATOM   1485  HD1 TRP A 127      10.562  19.218  12.297  1.00 47.82      C2   H  
ATOM   1486  HE1 TRP A 127       9.730  17.853  14.203  1.00 47.82      C2   H  
ATOM   1487  HE3 TRP A 127       6.641  17.231   9.914  1.00 47.82      C2   H  
ATOM   1488  HZ2 TRP A 127       7.538  15.836  14.607  1.00 47.82      C2   H  
ATOM   1489  HZ3 TRP A 127       5.035  15.600  11.125  1.00 47.82      C2   H  
ATOM   1490  HH2 TRP A 127       5.674  14.900  13.403  1.00 47.82      C2   H  
ATOM   1491  N   ASN A 128      10.600  16.312   8.767  1.00 50.81      C2   N  
ATOM   1492  CA  ASN A 128      10.433  14.964   8.238  1.00 50.81      C2   C  
ATOM   1493  C   ASN A 128       9.718  14.255   9.247  1.00 50.81      C2   C  
ATOM   1494  O   ASN A 128      10.137  14.183  10.416  1.00 50.81      C2   O  
ATOM   1495  CB  ASN A 128      11.865  14.434   8.128  1.00 50.81      C2   C  
ATOM   1496  CG  ASN A 128      12.449  14.465   6.718  1.00 50.81      C2   C  
ATOM   1497  ND2 ASN A 128      13.237  15.461   6.295  1.00 50.81      C2   N  
ATOM   1498  OD1 ASN A 128      12.238  13.506   5.924  1.00 50.81      C2   O  
ATOM   1499  H   ASN A 128      11.229  16.424   9.550  1.00 50.81      C2   H  
ATOM   1500  HA  ASN A 128       9.895  14.976   7.290  1.00 50.81      C2   H  
ATOM   1501  HB2 ASN A 128      12.537  14.731   8.934  1.00 50.81      C2   H  
ATOM   1502  HB3 ASN A 128      11.787  13.391   8.438  1.00 50.81      C2   H  
ATOM   1503 HD21 ASN A 128      13.520  16.149   6.979  1.00 50.81      C2   H  
ATOM   1504 HD22 ASN A 128      13.548  15.480   5.335  1.00 50.81      C2   H  
ATOM   1505  N   GLU A 129       8.465  13.877   8.943  1.00 51.44      C2   N  
ATOM   1506  CA  GLU A 129       7.565  13.108   9.859  1.00 51.44      C2   C  
ATOM   1507  C   GLU A 129       8.061  11.692  10.094  1.00 51.44      C2   C  
ATOM   1508  O   GLU A 129       7.919  10.885   9.186  1.00 51.44      C2   O  
ATOM   1509  CB  GLU A 129       6.166  13.244   9.160  1.00 51.44      C2   C  
ATOM   1510  CG  GLU A 129       4.957  12.791   9.985  1.00 51.44      C2   C  
ATOM   1511  CD  GLU A 129       3.693  13.405   9.493  1.00 51.44      C2   C  
ATOM   1512  OE1 GLU A 129       3.117  14.221  10.234  1.00 51.44      C2   O  
ATOM   1513  OE2 GLU A 129       3.176  13.123   8.385  1.00 51.44      C2   O  
ATOM   1514  H   GLU A 129       8.112  14.118   8.027  1.00 51.44      C2   H  
ATOM   1515  HA  GLU A 129       7.486  13.740  10.743  1.00 51.44      C2   H  
ATOM   1516  HB2 GLU A 129       5.982  14.290   8.917  1.00 51.44      C2   H  
ATOM   1517  HB3 GLU A 129       6.121  12.697   8.219  1.00 51.44      C2   H  
ATOM   1518  HG2 GLU A 129       4.834  11.711  10.064  1.00 51.44      C2   H  
ATOM   1519  HG3 GLU A 129       5.040  13.174  11.002  1.00 51.44      C2   H  
ATOM   1520  N   THR A 130       8.792  11.473  11.148  1.00 52.66      C2   N  
ATOM   1521  CA  THR A 130       9.412  10.278  11.663  1.00 52.66      C2   C  
ATOM   1522  C   THR A 130       8.955   9.994  13.113  1.00 52.66      C2   C  
ATOM   1523  O   THR A 130       8.523  10.965  13.785  1.00 52.66      C2   O  
ATOM   1524  CB  THR A 130      10.974  10.437  11.525  1.00 52.66      C2   C  
ATOM   1525  CG2 THR A 130      11.428  10.866  10.093  1.00 52.66      C2   C  
ATOM   1526  OG1 THR A 130      11.550  11.341  12.430  1.00 52.66      C2   O  
ATOM   1527  H   THR A 130       9.261  12.218  11.644  1.00 52.66      C2   H  
ATOM   1528  HA  THR A 130       9.237   9.427  11.005  1.00 52.66      C2   H  
ATOM   1529  HB  THR A 130      11.376   9.456  11.780  1.00 52.66      C2   H  
ATOM   1530  HG1 THR A 130      11.973  10.764  13.071  1.00 52.66      C2   H  
ATOM   1531 HG21 THR A 130      11.052  11.839   9.776  1.00 52.66      C2   H  
ATOM   1532 HG22 THR A 130      12.516  10.851  10.037  1.00 52.66      C2   H  
ATOM   1533 HG23 THR A 130      10.931  10.331   9.284  1.00 52.66      C2   H  
ATOM   1534  N   VAL A 131       9.036   8.759  13.629  1.00 53.69      C2   N  
ATOM   1535  CA  VAL A 131       8.587   8.215  14.912  1.00 53.69      C2   C  
ATOM   1536  C   VAL A 131       9.414   8.877  16.020  1.00 53.69      C2   C  
ATOM   1537  O   VAL A 131       8.900   9.097  17.084  1.00 53.69      C2   O  
ATOM   1538  CB  VAL A 131       8.734   6.664  15.085  1.00 53.69      C2   C  
ATOM   1539  CG1 VAL A 131       8.028   6.244  16.456  1.00 53.69      C2   C  
ATOM   1540  CG2 VAL A 131       7.832   6.052  13.974  1.00 53.69      C2   C  
ATOM   1541  H   VAL A 131       9.376   8.083  12.959  1.00 53.69      C2   H  
ATOM   1542  HA  VAL A 131       7.582   8.633  14.967  1.00 53.69      C2   H  
ATOM   1543  HB  VAL A 131       9.778   6.379  14.957  1.00 53.69      C2   H  
ATOM   1544 HG11 VAL A 131       7.951   5.164  16.587  1.00 53.69      C2   H  
ATOM   1545 HG12 VAL A 131       8.341   6.673  17.408  1.00 53.69      C2   H  
ATOM   1546 HG13 VAL A 131       6.998   6.573  16.316  1.00 53.69      C2   H  
ATOM   1547 HG21 VAL A 131       8.166   5.040  13.746  1.00 53.69      C2   H  
ATOM   1548 HG22 VAL A 131       6.760   5.962  14.154  1.00 53.69      C2   H  
ATOM   1549 HG23 VAL A 131       8.159   6.504  13.037  1.00 53.69      C2   H  
ATOM   1550  N   SER A 132      10.684   9.177  15.746  1.00 53.88      C2   N  
ATOM   1551  CA  SER A 132      11.571   9.986  16.649  1.00 53.88      C2   C  
ATOM   1552  C   SER A 132      11.073  11.405  16.750  1.00 53.88      C2   C  
ATOM   1553  O   SER A 132      10.869  11.888  17.876  1.00 53.88      C2   O  
ATOM   1554  CB  SER A 132      12.949   9.791  16.022  1.00 53.88      C2   C  
ATOM   1555  OG  SER A 132      12.945   9.981  14.577  1.00 53.88      C2   O  
ATOM   1556  H   SER A 132      11.066   8.728  14.926  1.00 53.88      C2   H  
ATOM   1557  HA  SER A 132      11.577   9.575  17.659  1.00 53.88      C2   H  
ATOM   1558  HB2 SER A 132      13.620  10.430  16.597  1.00 53.88      C2   H  
ATOM   1559  HB3 SER A 132      13.335   8.788  16.205  1.00 53.88      C2   H  
ATOM   1560  HG  SER A 132      12.618   9.179  14.163  1.00 53.88      C2   H  
ATOM   1561  N   ASN A 133      10.810  12.053  15.581  1.00 49.78      C2   N  
ATOM   1562  CA  ASN A 133      10.274  13.460  15.642  1.00 49.78      C2   C  
ATOM   1563  C   ASN A 133       8.788  13.688  16.159  1.00 49.78      C2   C  
ATOM   1564  O   ASN A 133       8.548  14.591  16.887  1.00 49.78      C2   O  
ATOM   1565  CB  ASN A 133      10.343  14.298  14.334  1.00 49.78      C2   C  
ATOM   1566  CG  ASN A 133      11.786  14.510  13.876  1.00 49.78      C2   C  
ATOM   1567  ND2 ASN A 133      12.148  14.303  12.570  1.00 49.78      C2   N  
ATOM   1568  OD1 ASN A 133      12.489  15.017  14.688  1.00 49.78      C2   O  
ATOM   1569  H   ASN A 133      10.975  11.663  14.664  1.00 49.78      C2   H  
ATOM   1570  HA  ASN A 133      10.942  13.931  16.362  1.00 49.78      C2   H  
ATOM   1571  HB2 ASN A 133       9.704  13.903  13.545  1.00 49.78      C2   H  
ATOM   1572  HB3 ASN A 133      10.063  15.337  14.509  1.00 49.78      C2   H  
ATOM   1573 HD21 ASN A 133      11.398  13.814  12.103  1.00 49.78      C2   H  
ATOM   1574 HD22 ASN A 133      13.105  14.262  12.250  1.00 49.78      C2   H  
ATOM   1575  N   LEU A 134       7.898  12.720  15.993  1.00 45.23      C2   N  
ATOM   1576  CA  LEU A 134       6.513  12.729  16.615  1.00 45.23      C2   C  
ATOM   1577  C   LEU A 134       6.520  12.508  18.115  1.00 45.23      C2   C  
ATOM   1578  O   LEU A 134       5.588  13.064  18.736  1.00 45.23      C2   O  
ATOM   1579  CB  LEU A 134       5.712  11.628  15.812  1.00 45.23      C2   C  
ATOM   1580  CG  LEU A 134       5.299  12.086  14.383  1.00 45.23      C2   C  
ATOM   1581  CD1 LEU A 134       4.869  10.862  13.603  1.00 45.23      C2   C  
ATOM   1582  CD2 LEU A 134       4.088  13.144  14.467  1.00 45.23      C2   C  
ATOM   1583  H   LEU A 134       8.127  11.976  15.350  1.00 45.23      C2   H  
ATOM   1584  HA  LEU A 134       6.141  13.707  16.308  1.00 45.23      C2   H  
ATOM   1585  HB2 LEU A 134       6.353  10.748  15.756  1.00 45.23      C2   H  
ATOM   1586  HB3 LEU A 134       4.825  11.190  16.271  1.00 45.23      C2   H  
ATOM   1587  HG  LEU A 134       6.127  12.570  13.864  1.00 45.23      C2   H  
ATOM   1588 HD11 LEU A 134       5.420  10.764  12.668  1.00 45.23      C2   H  
ATOM   1589 HD12 LEU A 134       4.990   9.900  14.100  1.00 45.23      C2   H  
ATOM   1590 HD13 LEU A 134       3.853  10.845  13.207  1.00 45.23      C2   H  
ATOM   1591 HD21 LEU A 134       3.225  12.701  14.964  1.00 45.23      C2   H  
ATOM   1592 HD22 LEU A 134       4.341  14.078  14.968  1.00 45.23      C2   H  
ATOM   1593 HD23 LEU A 134       3.667  13.345  13.482  1.00 45.23      C2   H  
ATOM   1594  N   THR A 135       7.504  11.724  18.599  1.00 44.85      C2   N  
ATOM   1595  CA  THR A 135       7.803  11.459  20.030  1.00 44.85      C2   C  
ATOM   1596  C   THR A 135       8.093  12.809  20.764  1.00 44.85      C2   C  
ATOM   1597  O   THR A 135       7.940  12.923  21.978  1.00 44.85      C2   O  
ATOM   1598  CB  THR A 135       8.932  10.415  20.369  1.00 44.85      C2   C  
ATOM   1599  CG2 THR A 135       9.318  10.134  21.809  1.00 44.85      C2   C  
ATOM   1600  OG1 THR A 135       8.587   9.174  19.764  1.00 44.85      C2   O  
ATOM   1601  H   THR A 135       8.233  11.511  17.933  1.00 44.85      C2   H  
ATOM   1602  HA  THR A 135       6.909  11.046  20.497  1.00 44.85      C2   H  
ATOM   1603  HB  THR A 135       9.769  10.816  19.798  1.00 44.85      C2   H  
ATOM   1604  HG1 THR A 135       8.502   9.392  18.833  1.00 44.85      C2   H  
ATOM   1605 HG21 THR A 135       8.479   9.848  22.443  1.00 44.85      C2   H  
ATOM   1606 HG22 THR A 135      10.151   9.431  21.787  1.00 44.85      C2   H  
ATOM   1607 HG23 THR A 135       9.729  11.032  22.270  1.00 44.85      C2   H  
ATOM   1608  N   LEU A 136       8.565  13.832  20.057  1.00 44.83      C2   N  
ATOM   1609  CA  LEU A 136       8.689  15.183  20.616  1.00 44.83      C2   C  
ATOM   1610  C   LEU A 136       7.471  16.124  20.337  1.00 44.83      C2   C  
ATOM   1611  O   LEU A 136       7.242  16.945  21.246  1.00 44.83      C2   O  
ATOM   1612  CB  LEU A 136       9.961  15.877  20.146  1.00 44.83      C2   C  
ATOM   1613  CG  LEU A 136      11.260  15.015  20.329  1.00 44.83      C2   C  
ATOM   1614  CD1 LEU A 136      12.525  15.698  19.745  1.00 44.83      C2   C  
ATOM   1615  CD2 LEU A 136      11.596  14.428  21.677  1.00 44.83      C2   C  
ATOM   1616  H   LEU A 136       8.732  13.717  19.067  1.00 44.83      C2   H  
ATOM   1617  HA  LEU A 136       8.752  15.180  21.705  1.00 44.83      C2   H  
ATOM   1618  HB2 LEU A 136       9.862  16.214  19.115  1.00 44.83      C2   H  
ATOM   1619  HB3 LEU A 136      10.166  16.786  20.712  1.00 44.83      C2   H  
ATOM   1620  HG  LEU A 136      11.115  14.149  19.684  1.00 44.83      C2   H  
ATOM   1621 HD11 LEU A 136      12.524  16.786  19.675  1.00 44.83      C2   H  
ATOM   1622 HD12 LEU A 136      13.420  15.416  20.299  1.00 44.83      C2   H  
ATOM   1623 HD13 LEU A 136      12.751  15.422  18.715  1.00 44.83      C2   H  
ATOM   1624 HD21 LEU A 136      12.631  14.517  22.005  1.00 44.83      C2   H  
ATOM   1625 HD22 LEU A 136      10.908  14.730  22.467  1.00 44.83      C2   H  
ATOM   1626 HD23 LEU A 136      11.551  13.342  21.588  1.00 44.83      C2   H  
ATOM   1627  N   MET A 137       6.712  15.911  19.256  1.00 43.06      C2   N  
ATOM   1628  CA  MET A 137       5.351  16.441  19.203  1.00 43.06      C2   C  
ATOM   1629  C   MET A 137       4.414  15.964  20.316  1.00 43.06      C2   C  
ATOM   1630  O   MET A 137       3.774  16.831  20.955  1.00 43.06      C2   O  
ATOM   1631  CB  MET A 137       4.697  16.217  17.885  1.00 43.06      C2   C  
ATOM   1632  CG  MET A 137       5.470  16.617  16.596  1.00 43.06      C2   C  
ATOM   1633  SD  MET A 137       5.732  18.344  16.298  1.00 43.06      C2   S  
ATOM   1634  CE  MET A 137       7.455  18.478  16.867  1.00 43.06      C2   C  
ATOM   1635  H   MET A 137       7.122  15.276  18.585  1.00 43.06      C2   H  
ATOM   1636  HA  MET A 137       5.561  17.499  19.360  1.00 43.06      C2   H  
ATOM   1637  HB2 MET A 137       4.626  15.130  17.885  1.00 43.06      C2   H  
ATOM   1638  HB3 MET A 137       3.634  16.456  17.887  1.00 43.06      C2   H  
ATOM   1639  HG2 MET A 137       6.379  16.032  16.454  1.00 43.06      C2   H  
ATOM   1640  HG3 MET A 137       4.761  16.163  15.903  1.00 43.06      C2   H  
ATOM   1641  HE1 MET A 137       7.939  17.504  16.797  1.00 43.06      C2   H  
ATOM   1642  HE2 MET A 137       8.024  19.260  16.365  1.00 43.06      C2   H  
ATOM   1643  HE3 MET A 137       7.446  18.689  17.937  1.00 43.06      C2   H  
ATOM   1644  N   ALA A 138       4.518  14.661  20.652  1.00 40.84      C2   N  
ATOM   1645  CA  ALA A 138       3.926  13.999  21.808  1.00 40.84      C2   C  
ATOM   1646  C   ALA A 138       4.432  14.724  23.071  1.00 40.84      C2   C  
ATOM   1647  O   ALA A 138       3.661  15.160  23.941  1.00 40.84      C2   O  
ATOM   1648  CB  ALA A 138       4.332  12.488  21.778  1.00 40.84      C2   C  
ATOM   1649  H   ALA A 138       4.978  14.059  19.983  1.00 40.84      C2   H  
ATOM   1650  HA  ALA A 138       2.861  14.213  21.710  1.00 40.84      C2   H  
ATOM   1651  HB1 ALA A 138       3.877  11.925  22.594  1.00 40.84      C2   H  
ATOM   1652  HB2 ALA A 138       4.027  12.074  20.817  1.00 40.84      C2   H  
ATOM   1653  HB3 ALA A 138       5.406  12.305  21.742  1.00 40.84      C2   H  
ATOM   1654  N   LEU A 139       5.739  14.909  23.305  1.00 40.87      C2   N  
ATOM   1655  CA  LEU A 139       6.301  15.716  24.464  1.00 40.87      C2   C  
ATOM   1656  C   LEU A 139       5.912  17.180  24.440  1.00 40.87      C2   C  
ATOM   1657  O   LEU A 139       5.506  17.691  25.444  1.00 40.87      C2   O  
ATOM   1658  CB  LEU A 139       7.776  15.434  24.686  1.00 40.87      C2   C  
ATOM   1659  CG  LEU A 139       8.737  16.218  25.621  1.00 40.87      C2   C  
ATOM   1660  CD1 LEU A 139      10.036  15.402  25.839  1.00 40.87      C2   C  
ATOM   1661  CD2 LEU A 139       9.070  17.610  25.137  1.00 40.87      C2   C  
ATOM   1662  H   LEU A 139       6.438  14.645  22.625  1.00 40.87      C2   H  
ATOM   1663  HA  LEU A 139       5.723  15.342  25.310  1.00 40.87      C2   H  
ATOM   1664  HB2 LEU A 139       7.928  14.377  24.906  1.00 40.87      C2   H  
ATOM   1665  HB3 LEU A 139       8.084  15.503  23.643  1.00 40.87      C2   H  
ATOM   1666  HG  LEU A 139       8.218  16.250  26.579  1.00 40.87      C2   H  
ATOM   1667 HD11 LEU A 139      10.752  15.562  25.033  1.00 40.87      C2   H  
ATOM   1668 HD12 LEU A 139      10.600  15.804  26.681  1.00 40.87      C2   H  
ATOM   1669 HD13 LEU A 139       9.753  14.372  26.057  1.00 40.87      C2   H  
ATOM   1670 HD21 LEU A 139      10.105  17.865  25.364  1.00 40.87      C2   H  
ATOM   1671 HD22 LEU A 139       8.780  17.928  24.135  1.00 40.87      C2   H  
ATOM   1672 HD23 LEU A 139       8.538  18.277  25.815  1.00 40.87      C2   H  
ATOM   1673  N   GLY A 140       5.921  17.891  23.315  1.00 40.18      C2   N  
ATOM   1674  CA  GLY A 140       5.537  19.297  23.155  1.00 40.18      C2   C  
ATOM   1675  C   GLY A 140       4.015  19.418  23.443  1.00 40.18      C2   C  
ATOM   1676  O   GLY A 140       3.648  20.448  24.019  1.00 40.18      C2   O  
ATOM   1677  H   GLY A 140       6.318  17.408  22.522  1.00 40.18      C2   H  
ATOM   1678  HA2 GLY A 140       5.964  19.840  23.997  1.00 40.18      C2   H  
ATOM   1679  HA3 GLY A 140       5.726  19.671  22.149  1.00 40.18      C2   H  
ATOM   1680  N   SER A 141       3.163  18.395  23.164  1.00 41.99      C2   N  
ATOM   1681  CA  SER A 141       1.731  18.558  23.442  1.00 41.99      C2   C  
ATOM   1682  C   SER A 141       1.338  18.047  24.828  1.00 41.99      C2   C  
ATOM   1683  O   SER A 141       0.540  18.665  25.527  1.00 41.99      C2   O  
ATOM   1684  CB  SER A 141       0.928  18.059  22.158  1.00 41.99      C2   C  
ATOM   1685  OG  SER A 141       1.175  16.718  21.689  1.00 41.99      C2   O  
ATOM   1686  H   SER A 141       3.437  17.683  22.502  1.00 41.99      C2   H  
ATOM   1687  HA  SER A 141       1.402  19.598  23.440  1.00 41.99      C2   H  
ATOM   1688  HB2 SER A 141      -0.144  18.156  22.329  1.00 41.99      C2   H  
ATOM   1689  HB3 SER A 141       1.179  18.787  21.386  1.00 41.99      C2   H  
ATOM   1690  HG  SER A 141       2.004  16.647  21.211  1.00 41.99      C2   H  
ATOM   1691  N   SER A 142       1.943  16.928  25.330  1.00 41.38      C2   N  
ATOM   1692  CA  SER A 142       1.630  16.325  26.630  1.00 41.38      C2   C  
ATOM   1693  C   SER A 142       2.267  17.038  27.867  1.00 41.38      C2   C  
ATOM   1694  O   SER A 142       2.021  16.661  28.975  1.00 41.38      C2   O  
ATOM   1695  CB  SER A 142       1.918  14.867  26.700  1.00 41.38      C2   C  
ATOM   1696  OG  SER A 142       3.296  14.580  26.467  1.00 41.38      C2   O  
ATOM   1697  H   SER A 142       2.624  16.479  24.734  1.00 41.38      C2   H  
ATOM   1698  HA  SER A 142       0.584  16.532  26.855  1.00 41.38      C2   H  
ATOM   1699  HB2 SER A 142       1.571  14.551  27.684  1.00 41.38      C2   H  
ATOM   1700  HB3 SER A 142       1.398  14.254  25.964  1.00 41.38      C2   H  
ATOM   1701  HG  SER A 142       3.490  14.892  25.580  1.00 41.38      C2   H  
ATOM   1702  N   ALA A 143       3.135  18.068  27.695  1.00 40.48      C2   N  
ATOM   1703  CA  ALA A 143       3.927  18.755  28.672  1.00 40.48      C2   C  
ATOM   1704  C   ALA A 143       3.130  19.326  29.911  1.00 40.48      C2   C  
ATOM   1705  O   ALA A 143       3.716  19.371  30.982  1.00 40.48      C2   O  
ATOM   1706  CB  ALA A 143       4.781  19.789  27.893  1.00 40.48      C2   C  
ATOM   1707  H   ALA A 143       3.144  18.303  26.712  1.00 40.48      C2   H  
ATOM   1708  HA  ALA A 143       4.653  18.033  29.047  1.00 40.48      C2   H  
ATOM   1709  HB1 ALA A 143       5.434  20.258  28.629  1.00 40.48      C2   H  
ATOM   1710  HB2 ALA A 143       5.388  19.413  27.069  1.00 40.48      C2   H  
ATOM   1711  HB3 ALA A 143       4.226  20.676  27.587  1.00 40.48      C2   H  
ATOM   1712  N   PRO A 144       1.887  19.884  29.764  1.00 39.35      C2   N  
ATOM   1713  CA  PRO A 144       0.999  20.185  30.921  1.00 39.35      C2   C  
ATOM   1714  C   PRO A 144       0.826  19.097  32.008  1.00 39.35      C2   C  
ATOM   1715  O   PRO A 144       0.612  19.371  33.205  1.00 39.35      C2   O  
ATOM   1716  CB  PRO A 144      -0.349  20.587  30.173  1.00 39.35      C2   C  
ATOM   1717  CG  PRO A 144       0.063  21.039  28.804  1.00 39.35      C2   C  
ATOM   1718  CD  PRO A 144       1.232  20.192  28.505  1.00 39.35      C2   C  
ATOM   1719  HA  PRO A 144       1.326  21.065  31.475  1.00 39.35      C2   H  
ATOM   1720  HB2 PRO A 144      -0.932  19.700  29.922  1.00 39.35      C2   H  
ATOM   1721  HB3 PRO A 144      -0.863  21.377  30.720  1.00 39.35      C2   H  
ATOM   1722  HG2 PRO A 144      -0.750  21.005  28.079  1.00 39.35      C2   H  
ATOM   1723  HG3 PRO A 144       0.578  21.997  28.741  1.00 39.35      C2   H  
ATOM   1724  HD2 PRO A 144       0.840  19.219  28.208  1.00 39.35      C2   H  
ATOM   1725  HD3 PRO A 144       1.845  20.633  27.719  1.00 39.35      C2   H  
ATOM   1726  N   GLH A 145       0.778  17.848  31.535  1.00 39.23      C2   N  
ATOM   1727  CA  GLH A 145       0.567  16.730  32.414  1.00 39.23      C2   C  
ATOM   1728  C   GLH A 145       1.856  16.401  33.188  1.00 39.23      C2   C  
ATOM   1729  O   GLH A 145       1.817  16.134  34.401  1.00 39.23      C2   O  
ATOM   1730  CB  GLH A 145       0.214  15.484  31.616  1.00 39.23      C2   C  
ATOM   1731  CG  GLH A 145      -1.066  15.651  30.859  1.00 39.23      C2   C  
ATOM   1732  CD  GLH A 145      -1.063  14.934  29.507  1.00 39.23      C2   C  
ATOM   1733  OE1 GLH A 145      -1.008  15.526  28.435  1.00 39.23      C2   O  
ATOM   1734  OE2 GLH A 145      -0.963  13.574  29.569  1.00 39.23      C2   O  
ATOM   1735  H   GLH A 145       1.011  17.634  30.576  1.00 39.23      C2   H  
ATOM   1736  HA  GLH A 145      -0.262  16.879  33.105  1.00 39.23      C2   H  
ATOM   1737  HB2 GLH A 145       1.033  15.168  30.971  1.00 39.23      C2   H  
ATOM   1738  HB3 GLH A 145       0.098  14.547  32.161  1.00 39.23      C2   H  
ATOM   1739  HG2 GLH A 145      -1.987  15.539  31.431  1.00 39.23      C2   H  
ATOM   1740  HG3 GLH A 145      -1.160  16.719  30.662  1.00 39.23      C2   H  
ATOM   1741  HE2 GLH A 145      -1.244  13.154  30.385  1.00 39.23      C2   H  
ATOM   1742  N   ILE A 146       2.965  16.352  32.411  1.00 40.47      C2   N  
ATOM   1743  CA  ILE A 146       4.359  16.212  32.876  1.00 40.47      C2   C  
ATOM   1744  C   ILE A 146       4.954  17.210  33.864  1.00 40.47      C2   C  
ATOM   1745  O   ILE A 146       5.658  16.769  34.835  1.00 40.47      C2   O  
ATOM   1746  CB  ILE A 146       5.248  16.138  31.639  1.00 40.47      C2   C  
ATOM   1747  CG1 ILE A 146       4.860  14.948  30.726  1.00 40.47      C2   C  
ATOM   1748  CG2 ILE A 146       6.730  15.880  31.950  1.00 40.47      C2   C  
ATOM   1749  CD1 ILE A 146       5.665  14.888  29.367  1.00 40.47      C2   C  
ATOM   1750  H   ILE A 146       2.917  16.584  31.429  1.00 40.47      C2   H  
ATOM   1751  HA  ILE A 146       4.345  15.282  33.445  1.00 40.47      C2   H  
ATOM   1752  HB  ILE A 146       5.277  17.045  31.035  1.00 40.47      C2   H  
ATOM   1753 HG12 ILE A 146       5.006  14.061  31.343  1.00 40.47      C2   H  
ATOM   1754 HG13 ILE A 146       3.798  14.981  30.485  1.00 40.47      C2   H  
ATOM   1755 HG21 ILE A 146       7.282  16.672  32.456  1.00 40.47      C2   H  
ATOM   1756 HG22 ILE A 146       6.881  15.014  32.594  1.00 40.47      C2   H  
ATOM   1757 HG23 ILE A 146       7.314  15.729  31.042  1.00 40.47      C2   H  
ATOM   1758 HD11 ILE A 146       4.949  14.792  28.550  1.00 40.47      C2   H  
ATOM   1759 HD12 ILE A 146       6.297  15.761  29.203  1.00 40.47      C2   H  
ATOM   1760 HD13 ILE A 146       6.167  13.931  29.221  1.00 40.47      C2   H  
ATOM   1761  N   LEU A 147       4.662  18.521  33.631  1.00 40.65      C2   N  
ATOM   1762  CA  LEU A 147       5.279  19.510  34.459  1.00 40.65      C2   C  
ATOM   1763  C   LEU A 147       4.499  19.653  35.763  1.00 40.65      C2   C  
ATOM   1764  O   LEU A 147       5.103  19.998  36.789  1.00 40.65      C2   O  
ATOM   1765  CB  LEU A 147       5.452  20.879  33.789  1.00 40.65      C2   C  
ATOM   1766  CG  LEU A 147       6.366  20.881  32.568  1.00 40.65      C2   C  
ATOM   1767  CD1 LEU A 147       6.124  22.232  31.803  1.00 40.65      C2   C  
ATOM   1768  CD2 LEU A 147       7.790  20.618  32.913  1.00 40.65      C2   C  
ATOM   1769  H   LEU A 147       4.318  18.812  32.727  1.00 40.65      C2   H  
ATOM   1770  HA  LEU A 147       6.302  19.268  34.747  1.00 40.65      C2   H  
ATOM   1771  HB2 LEU A 147       4.432  21.184  33.553  1.00 40.65      C2   H  
ATOM   1772  HB3 LEU A 147       5.954  21.582  34.453  1.00 40.65      C2   H  
ATOM   1773  HG  LEU A 147       5.996  20.141  31.858  1.00 40.65      C2   H  
ATOM   1774 HD11 LEU A 147       7.046  22.764  31.568  1.00 40.65      C2   H  
ATOM   1775 HD12 LEU A 147       5.753  22.067  30.792  1.00 40.65      C2   H  
ATOM   1776 HD13 LEU A 147       5.485  22.922  32.354  1.00 40.65      C2   H  
ATOM   1777 HD21 LEU A 147       8.428  20.833  32.056  1.00 40.65      C2   H  
ATOM   1778 HD22 LEU A 147       8.142  21.265  33.717  1.00 40.65      C2   H  
ATOM   1779 HD23 LEU A 147       7.998  19.611  33.273  1.00 40.65      C2   H  
ATOM   1780  N   LEU A 148       3.134  19.357  35.711  1.00 41.40      C2   N  
ATOM   1781  CA  LEU A 148       2.197  19.426  36.875  1.00 41.40      C2   C  
ATOM   1782  C   LEU A 148       2.636  18.496  37.955  1.00 41.40      C2   C  
ATOM   1783  O   LEU A 148       2.528  18.899  39.104  1.00 41.40      C2   O  
ATOM   1784  CB  LEU A 148       0.693  19.201  36.380  1.00 41.40      C2   C  
ATOM   1785  CG  LEU A 148      -0.472  19.425  37.430  1.00 41.40      C2   C  
ATOM   1786  CD1 LEU A 148      -1.734  20.085  36.783  1.00 41.40      C2   C  
ATOM   1787  CD2 LEU A 148      -0.831  18.071  38.116  1.00 41.40      C2   C  
ATOM   1788  H   LEU A 148       2.757  18.947  34.868  1.00 41.40      C2   H  
ATOM   1789  HA  LEU A 148       2.253  20.411  37.339  1.00 41.40      C2   H  
ATOM   1790  HB2 LEU A 148       0.552  19.963  35.613  1.00 41.40      C2   H  
ATOM   1791  HB3 LEU A 148       0.692  18.278  35.801  1.00 41.40      C2   H  
ATOM   1792  HG  LEU A 148      -0.070  20.110  38.176  1.00 41.40      C2   H  
ATOM   1793 HD11 LEU A 148      -1.186  20.917  36.341  1.00 41.40      C2   H  
ATOM   1794 HD12 LEU A 148      -2.232  19.547  35.976  1.00 41.40      C2   H  
ATOM   1795 HD13 LEU A 148      -2.492  20.479  37.461  1.00 41.40      C2   H  
ATOM   1796 HD21 LEU A 148      -0.232  17.186  37.904  1.00 41.40      C2   H  
ATOM   1797 HD22 LEU A 148      -0.648  18.275  39.171  1.00 41.40      C2   H  
ATOM   1798 HD23 LEU A 148      -1.835  17.655  38.033  1.00 41.40      C2   H  
ATOM   1799  N   SER A 149       3.001  17.304  37.611  1.00 44.39      C2   N  
ATOM   1800  CA  SER A 149       3.495  16.223  38.445  1.00 44.39      C2   C  
ATOM   1801  C   SER A 149       4.772  16.711  39.257  1.00 44.39      C2   C  
ATOM   1802  O   SER A 149       4.685  16.800  40.481  1.00 44.39      C2   O  
ATOM   1803  CB  SER A 149       3.618  14.994  37.571  1.00 44.39      C2   C  
ATOM   1804  OG  SER A 149       4.120  13.964  38.362  1.00 44.39      C2   O  
ATOM   1805  H   SER A 149       3.046  17.090  36.624  1.00 44.39      C2   H  
ATOM   1806  HA  SER A 149       2.702  16.009  39.162  1.00 44.39      C2   H  
ATOM   1807  HB2 SER A 149       2.627  14.668  37.255  1.00 44.39      C2   H  
ATOM   1808  HB3 SER A 149       4.301  15.239  36.757  1.00 44.39      C2   H  
ATOM   1809  HG  SER A 149       4.666  13.415  37.794  1.00 44.39      C2   H  
ATOM   1810  N   VAL A 150       5.847  16.986  38.504  1.00 45.59      C2   N  
ATOM   1811  CA  VAL A 150       7.126  17.506  39.111  1.00 45.59      C2   C  
ATOM   1812  C   VAL A 150       7.040  18.820  39.870  1.00 45.59      C2   C  
ATOM   1813  O   VAL A 150       7.558  18.813  40.999  1.00 45.59      C2   O  
ATOM   1814  CB  VAL A 150       8.365  17.522  38.206  1.00 45.59      C2   C  
ATOM   1815  CG1 VAL A 150       8.712  16.111  37.717  1.00 45.59      C2   C  
ATOM   1816  CG2 VAL A 150       8.207  18.475  37.008  1.00 45.59      C2   C  
ATOM   1817  H   VAL A 150       5.749  16.897  37.502  1.00 45.59      C2   H  
ATOM   1818  HA  VAL A 150       7.364  16.694  39.799  1.00 45.59      C2   H  
ATOM   1819  HB  VAL A 150       9.237  17.887  38.749  1.00 45.59      C2   H  
ATOM   1820 HG11 VAL A 150       9.100  15.420  38.466  1.00 45.59      C2   H  
ATOM   1821 HG12 VAL A 150       7.823  15.597  37.352  1.00 45.59      C2   H  
ATOM   1822 HG13 VAL A 150       9.387  16.124  36.861  1.00 45.59      C2   H  
ATOM   1823 HG21 VAL A 150       8.524  19.480  37.288  1.00 45.59      C2   H  
ATOM   1824 HG22 VAL A 150       8.874  18.345  36.156  1.00 45.59      C2   H  
ATOM   1825 HG23 VAL A 150       7.224  18.629  36.563  1.00 45.59      C2   H  
ATOM   1826  N   ILE A 151       6.316  19.853  39.400  1.00 46.77      C2   N  
ATOM   1827  CA  ILE A 151       6.196  21.127  40.092  1.00 46.77      C2   C  
ATOM   1828  C   ILE A 151       5.536  20.983  41.492  1.00 46.77      C2   C  
ATOM   1829  O   ILE A 151       5.958  21.684  42.395  1.00 46.77      C2   O  
ATOM   1830  CB  ILE A 151       5.500  22.261  39.270  1.00 46.77      C2   C  
ATOM   1831  CG1 ILE A 151       5.743  23.742  39.822  1.00 46.77      C2   C  
ATOM   1832  CG2 ILE A 151       4.001  21.933  39.094  1.00 46.77      C2   C  
ATOM   1833  CD1 ILE A 151       5.355  24.730  38.695  1.00 46.77      C2   C  
ATOM   1834  H   ILE A 151       5.967  19.738  38.459  1.00 46.77      C2   H  
ATOM   1835  HA  ILE A 151       7.201  21.416  40.399  1.00 46.77      C2   H  
ATOM   1836  HB  ILE A 151       5.891  22.174  38.257  1.00 46.77      C2   H  
ATOM   1837 HG12 ILE A 151       5.151  23.826  40.733  1.00 46.77      C2   H  
ATOM   1838 HG13 ILE A 151       6.808  23.906  39.985  1.00 46.77      C2   H  
ATOM   1839 HG21 ILE A 151       3.795  20.873  39.240  1.00 46.77      C2   H  
ATOM   1840 HG22 ILE A 151       3.399  22.288  39.930  1.00 46.77      C2   H  
ATOM   1841 HG23 ILE A 151       3.596  22.237  38.129  1.00 46.77      C2   H  
ATOM   1842 HD11 ILE A 151       5.734  25.722  38.942  1.00 46.77      C2   H  
ATOM   1843 HD12 ILE A 151       5.686  24.405  37.709  1.00 46.77      C2   H  
ATOM   1844 HD13 ILE A 151       4.270  24.668  38.784  1.00 46.77      C2   H  
ATOM   1845  N   GLU A 152       4.645  20.019  41.754  1.00 53.18      C2   N  
ATOM   1846  CA  GLU A 152       4.054  19.640  43.101  1.00 53.18      C2   C  
ATOM   1847  C   GLU A 152       5.063  18.898  43.996  1.00 53.18      C2   C  
ATOM   1848  O   GLU A 152       5.192  19.275  45.175  1.00 53.18      C2   O  
ATOM   1849  CB  GLU A 152       2.779  18.879  42.841  1.00 53.18      C2   C  
ATOM   1850  CG  GLU A 152       2.191  17.980  44.038  1.00 53.18      C2   C  
ATOM   1851  CD  GLU A 152       0.922  17.211  43.648  1.00 53.18      C2   C  
ATOM   1852  OE1 GLU A 152       0.848  16.721  42.487  1.00 53.18      C2   O  
ATOM   1853  OE2 GLU A 152       0.039  17.154  44.511  1.00 53.18      C2   O  
ATOM   1854  H   GLU A 152       4.170  19.500  41.030  1.00 53.18      C2   H  
ATOM   1855  HA  GLU A 152       3.731  20.522  43.653  1.00 53.18      C2   H  
ATOM   1856  HB2 GLU A 152       2.066  19.662  42.582  1.00 53.18      C2   H  
ATOM   1857  HB3 GLU A 152       3.038  18.305  41.951  1.00 53.18      C2   H  
ATOM   1858  HG2 GLU A 152       2.941  17.211  44.223  1.00 53.18      C2   H  
ATOM   1859  HG3 GLU A 152       2.095  18.554  44.960  1.00 53.18      C2   H  
ATOM   1860  N   VAL A 153       5.848  17.946  43.397  1.00 52.73      C2   N  
ATOM   1861  CA  VAL A 153       6.824  17.220  44.163  1.00 52.73      C2   C  
ATOM   1862  C   VAL A 153       7.866  18.191  44.710  1.00 52.73      C2   C  
ATOM   1863  O   VAL A 153       8.256  18.235  45.871  1.00 52.73      C2   O  
ATOM   1864  CB  VAL A 153       7.556  16.101  43.259  1.00 52.73      C2   C  
ATOM   1865  CG1 VAL A 153       9.064  15.831  43.323  1.00 52.73      C2   C  
ATOM   1866  CG2 VAL A 153       6.742  14.811  43.188  1.00 52.73      C2   C  
ATOM   1867  H   VAL A 153       5.883  17.729  42.411  1.00 52.73      C2   H  
ATOM   1868  HA  VAL A 153       6.322  16.788  45.029  1.00 52.73      C2   H  
ATOM   1869  HB  VAL A 153       7.497  16.493  42.244  1.00 52.73      C2   H  
ATOM   1870 HG11 VAL A 153       9.579  16.785  43.208  1.00 52.73      C2   H  
ATOM   1871 HG12 VAL A 153       9.298  15.392  44.293  1.00 52.73      C2   H  
ATOM   1872 HG13 VAL A 153       9.411  15.116  42.577  1.00 52.73      C2   H  
ATOM   1873 HG21 VAL A 153       7.059  14.155  42.377  1.00 52.73      C2   H  
ATOM   1874 HG22 VAL A 153       6.672  14.353  44.175  1.00 52.73      C2   H  
ATOM   1875 HG23 VAL A 153       5.769  15.148  42.828  1.00 52.73      C2   H  
ATOM   1876  N   CYS A 154       8.336  19.051  43.806  1.00 54.42      C2   N  
ATOM   1877  CA  CYS A 154       9.428  20.029  44.009  1.00 54.42      C2   C  
ATOM   1878  C   CYS A 154       8.990  21.110  45.031  1.00 54.42      C2   C  
ATOM   1879  O   CYS A 154       9.744  21.536  45.947  1.00 54.42      C2   O  
ATOM   1880  CB  CYS A 154       9.931  20.733  42.792  1.00 54.42      C2   C  
ATOM   1881  SG  CYS A 154      10.540  19.436  41.663  1.00 54.42      C2   S  
ATOM   1882  H   CYS A 154       7.908  18.948  42.897  1.00 54.42      C2   H  
ATOM   1883  HA  CYS A 154      10.279  19.566  44.510  1.00 54.42      C2   H  
ATOM   1884  HB2 CYS A 154       9.131  21.382  42.436  1.00 54.42      C2   H  
ATOM   1885  HB3 CYS A 154      10.822  21.322  43.006  1.00 54.42      C2   H  
ATOM   1886  HG  CYS A 154       9.445  18.702  41.443  1.00 54.42      C2   H  
ATOM   1887  N   GLY A 155       7.663  21.416  44.992  1.00 57.99      C2   N  
ATOM   1888  CA  GLY A 155       7.141  22.427  45.816  1.00 57.99      C2   C  
ATOM   1889  C   GLY A 155       6.720  21.876  47.183  1.00 57.99      C2   C  
ATOM   1890  O   GLY A 155       6.337  22.686  48.034  1.00 57.99      C2   O  
ATOM   1891  H   GLY A 155       7.075  21.000  44.284  1.00 57.99      C2   H  
ATOM   1892  HA2 GLY A 155       7.896  23.203  45.942  1.00 57.99      C2   H  
ATOM   1893  HA3 GLY A 155       6.307  22.848  45.253  1.00 57.99      C2   H  
ATOM   1894  N   HIS A 156       6.753  20.583  47.430  1.00 63.13      C2   N  
ATOM   1895  CA  HIS A 156       6.415  19.934  48.719  1.00 63.13      C2   C  
ATOM   1896  C   HIS A 156       7.649  19.144  49.268  1.00 63.13      C2   C  
ATOM   1897  O   HIS A 156       7.380  18.046  49.733  1.00 63.13      C2   O  
ATOM   1898  CB  HIS A 156       5.137  19.067  48.702  1.00 63.13      C2   C  
ATOM   1899  CG  HIS A 156       3.884  19.812  48.274  1.00 63.13      C2   C  
ATOM   1900  CD2 HIS A 156       2.801  20.177  49.007  1.00 63.13      C2   C  
ATOM   1901  ND1 HIS A 156       3.561  20.152  47.001  1.00 63.13      C2   N  
ATOM   1902  CE1 HIS A 156       2.348  20.765  46.944  1.00 63.13      C2   C  
ATOM   1903  NE2 HIS A 156       1.880  20.854  48.196  1.00 63.13      C2   N  
ATOM   1904  H   HIS A 156       7.043  19.929  46.718  1.00 63.13      C2   H  
ATOM   1905  HA  HIS A 156       6.132  20.720  49.419  1.00 63.13      C2   H  
ATOM   1906  HB2 HIS A 156       5.267  18.228  48.018  1.00 63.13      C2   H  
ATOM   1907  HB3 HIS A 156       4.893  18.593  49.652  1.00 63.13      C2   H  
ATOM   1908  HD1 HIS A 156       4.103  19.940  46.175  1.00 63.13      C2   H  
ATOM   1909  HD2 HIS A 156       2.618  19.960  50.049  1.00 63.13      C2   H  
ATOM   1910  HE1 HIS A 156       1.841  21.132  46.064  1.00 63.13      C2   H  
ATOM   1911  N   ASN A 157       8.843  19.742  49.210  1.00 65.47      C2   N  
ATOM   1912  CA  ASN A 157      10.120  19.193  49.793  1.00 65.47      C2   C  
ATOM   1913  C   ASN A 157      10.354  17.673  49.514  1.00 65.47      C2   C  
ATOM   1914  O   ASN A 157      10.876  16.896  50.290  1.00 65.47      C2   O  
ATOM   1915  CB  ASN A 157      10.188  19.496  51.366  1.00 65.47      C2   C  
ATOM   1916  CG  ASN A 157      10.105  20.993  51.610  1.00 65.47      C2   C  
ATOM   1917  ND2 ASN A 157       9.408  21.356  52.695  1.00 65.47      C2   N  
ATOM   1918  OD1 ASN A 157      10.536  21.860  50.823  1.00 65.47      C2   O  
ATOM   1919  H   ASN A 157       8.926  20.649  48.774  1.00 65.47      C2   H  
ATOM   1920  HA  ASN A 157      11.024  19.571  49.316  1.00 65.47      C2   H  
ATOM   1921  HB2 ASN A 157       9.358  19.056  51.919  1.00 65.47      C2   H  
ATOM   1922  HB3 ASN A 157      11.160  19.117  51.683  1.00 65.47      C2   H  
ATOM   1923 HD21 ASN A 157       9.044  20.666  53.336  1.00 65.47      C2   H  
ATOM   1924 HD22 ASN A 157       9.033  22.294  52.727  1.00 65.47      C2   H  
ATOM   1925  N   PHE A 158       9.996  17.271  48.294  1.00 63.47      C2   N  
ATOM   1926  CA  PHE A 158      10.097  15.966  47.776  1.00 63.47      C2   C  
ATOM   1927  C   PHE A 158       9.385  14.860  48.439  1.00 63.47      C2   C  
ATOM   1928  O   PHE A 158       9.653  13.713  48.229  1.00 63.47      C2   O  
ATOM   1929  CB  PHE A 158      11.607  15.676  47.433  1.00 63.47      C2   C  
ATOM   1930  CG  PHE A 158      12.171  16.717  46.526  1.00 63.47      C2   C  
ATOM   1931  CD1 PHE A 158      12.767  17.899  47.114  1.00 63.47      C2   C  
ATOM   1932  CD2 PHE A 158      12.168  16.547  45.167  1.00 63.47      C2   C  
ATOM   1933  CE1 PHE A 158      13.391  18.772  46.191  1.00 63.47      C2   C  
ATOM   1934  CE2 PHE A 158      12.660  17.561  44.298  1.00 63.47      C2   C  
ATOM   1935  CZ  PHE A 158      13.306  18.643  44.832  1.00 63.47      C2   C  
ATOM   1936  H   PHE A 158       9.575  17.889  47.616  1.00 63.47      C2   H  
ATOM   1937  HA  PHE A 158       9.554  16.063  46.836  1.00 63.47      C2   H  
ATOM   1938  HB2 PHE A 158      12.203  15.594  48.342  1.00 63.47      C2   H  
ATOM   1939  HB3 PHE A 158      11.829  14.752  46.899  1.00 63.47      C2   H  
ATOM   1940  HD1 PHE A 158      12.794  17.983  48.190  1.00 63.47      C2   H  
ATOM   1941  HD2 PHE A 158      11.737  15.599  44.882  1.00 63.47      C2   H  
ATOM   1942  HE1 PHE A 158      13.787  19.718  46.531  1.00 63.47      C2   H  
ATOM   1943  HE2 PHE A 158      12.520  17.475  43.231  1.00 63.47      C2   H  
ATOM   1944  HZ  PHE A 158      13.527  19.492  44.203  1.00 63.47      C2   H  
ATOM   1945  N   THR A 159       8.338  15.259  49.158  1.00 64.61      C2   N  
ATOM   1946  CA  THR A 159       7.209  14.395  49.416  1.00 64.61      C2   C  
ATOM   1947  C   THR A 159       6.426  13.991  48.135  1.00 64.61      C2   C  
ATOM   1948  O   THR A 159       6.621  14.624  47.108  1.00 64.61      C2   O  
ATOM   1949  CB  THR A 159       6.254  15.115  50.348  1.00 64.61      C2   C  
ATOM   1950  CG2 THR A 159       5.148  14.310  50.957  1.00 64.61      C2   C  
ATOM   1951  OG1 THR A 159       6.812  15.785  51.460  1.00 64.61      C2   O  
ATOM   1952  H   THR A 159       8.095  16.238  49.222  1.00 64.61      C2   H  
ATOM   1953  HA  THR A 159       7.659  13.487  49.818  1.00 64.61      C2   H  
ATOM   1954  HB  THR A 159       5.748  15.932  49.834  1.00 64.61      C2   H  
ATOM   1955  HG1 THR A 159       7.132  16.601  51.070  1.00 64.61      C2   H  
ATOM   1956 HG21 THR A 159       5.294  13.349  51.449  1.00 64.61      C2   H  
ATOM   1957 HG22 THR A 159       4.669  14.799  51.805  1.00 64.61      C2   H  
ATOM   1958 HG23 THR A 159       4.480  13.984  50.159  1.00 64.61      C2   H  
ATOM   1959  N   ALA A 160       5.636  12.869  48.256  1.00 64.73      C2   N  
ATOM   1960  CA  ALA A 160       4.786  12.352  47.177  1.00 64.73      C2   C  
ATOM   1961  C   ALA A 160       3.683  13.313  46.777  1.00 64.73      C2   C  
ATOM   1962  O   ALA A 160       3.232  14.134  47.561  1.00 64.73      C2   O  
ATOM   1963  CB  ALA A 160       4.204  10.997  47.621  1.00 64.73      C2   C  
ATOM   1964  H   ALA A 160       5.497  12.446  49.163  1.00 64.73      C2   H  
ATOM   1965  HA  ALA A 160       5.451  12.212  46.325  1.00 64.73      C2   H  
ATOM   1966  HB1 ALA A 160       5.053  10.325  47.747  1.00 64.73      C2   H  
ATOM   1967  HB2 ALA A 160       3.786  11.098  48.623  1.00 64.73      C2   H  
ATOM   1968  HB3 ALA A 160       3.552  10.533  46.881  1.00 64.73      C2   H  
ATOM   1969  N   GLY A 161       3.179  13.165  45.556  1.00 60.73      C2   N  
ATOM   1970  CA  GLY A 161       2.062  13.986  44.971  1.00 60.73      C2   C  
ATOM   1971  C   GLY A 161       0.698  13.578  45.559  1.00 60.73      C2   C  
ATOM   1972  O   GLY A 161       0.377  12.392  45.720  1.00 60.73      C2   O  
ATOM   1973  H   GLY A 161       3.657  12.519  44.944  1.00 60.73      C2   H  
ATOM   1974  HA2 GLY A 161       2.320  15.029  45.156  1.00 60.73      C2   H  
ATOM   1975  HA3 GLY A 161       2.030  13.707  43.917  1.00 60.73      C2   H  
ATOM   1976  N   ASP A 162      -0.223  14.648  45.627  1.00 58.99      C2   N  
ATOM   1977  CA  ASP A 162      -1.663  14.467  45.735  1.00 58.99      C2   C  
ATOM   1978  C   ASP A 162      -2.321  14.312  44.362  1.00 58.99      C2   C  
ATOM   1979  O   ASP A 162      -3.133  13.405  44.237  1.00 58.99      C2   O  
ATOM   1980  CB  ASP A 162      -2.410  15.556  46.652  1.00 58.99      C2   C  
ATOM   1981  CG  ASP A 162      -1.873  15.970  48.011  1.00 58.99      C2   C  
ATOM   1982  OD1 ASP A 162      -2.322  17.062  48.521  1.00 58.99      C2   O  
ATOM   1983  OD2 ASP A 162      -0.972  15.231  48.534  1.00 58.99      C2   O  
ATOM   1984  H   ASP A 162       0.130  15.569  45.410  1.00 58.99      C2   H  
ATOM   1985  HA  ASP A 162      -1.759  13.529  46.282  1.00 58.99      C2   H  
ATOM   1986  HB2 ASP A 162      -2.324  16.500  46.114  1.00 58.99      C2   H  
ATOM   1987  HB3 ASP A 162      -3.440  15.269  46.865  1.00 58.99      C2   H  
ATOM   1988  N   LEU A 163      -1.962  15.086  43.393  1.00 51.86      C2   N  
ATOM   1989  CA  LEU A 163      -2.697  15.142  42.098  1.00 51.86      C2   C  
ATOM   1990  C   LEU A 163      -1.860  14.465  40.965  1.00 51.86      C2   C  
ATOM   1991  O   LEU A 163      -2.410  13.983  39.974  1.00 51.86      C2   O  
ATOM   1992  CB  LEU A 163      -2.913  16.607  41.756  1.00 51.86      C2   C  
ATOM   1993  CG  LEU A 163      -3.853  17.426  42.791  1.00 51.86      C2   C  
ATOM   1994  CD1 LEU A 163      -3.942  18.844  42.327  1.00 51.86      C2   C  
ATOM   1995  CD2 LEU A 163      -5.234  16.820  43.163  1.00 51.86      C2   C  
ATOM   1996  H   LEU A 163      -1.218  15.768  43.430  1.00 51.86      C2   H  
ATOM   1997  HA  LEU A 163      -3.603  14.539  42.161  1.00 51.86      C2   H  
ATOM   1998  HB2 LEU A 163      -1.933  17.073  41.652  1.00 51.86      C2   H  
ATOM   1999  HB3 LEU A 163      -3.330  16.668  40.751  1.00 51.86      C2   H  
ATOM   2000  HG  LEU A 163      -3.363  17.432  43.765  1.00 51.86      C2   H  
ATOM   2001 HD11 LEU A 163      -3.479  19.394  43.146  1.00 51.86      C2   H  
ATOM   2002 HD12 LEU A 163      -3.373  19.200  41.469  1.00 51.86      C2   H  
ATOM   2003 HD13 LEU A 163      -4.949  19.259  42.286  1.00 51.86      C2   H  
ATOM   2004 HD21 LEU A 163      -5.439  17.280  44.129  1.00 51.86      C2   H  
ATOM   2005 HD22 LEU A 163      -5.980  17.003  42.390  1.00 51.86      C2   H  
ATOM   2006 HD23 LEU A 163      -5.177  15.731  43.189  1.00 51.86      C2   H  
ATOM   2007  N   GLY A 164      -0.519  14.597  41.014  1.00 50.21      C2   N  
ATOM   2008  CA  GLY A 164       0.351  14.230  39.829  1.00 50.21      C2   C  
ATOM   2009  C   GLY A 164       0.185  12.806  39.217  1.00 50.21      C2   C  
ATOM   2010  O   GLY A 164      -0.207  12.750  38.060  1.00 50.21      C2   O  
ATOM   2011  H   GLY A 164      -0.083  15.146  41.741  1.00 50.21      C2   H  
ATOM   2012  HA2 GLY A 164       0.204  14.942  39.017  1.00 50.21      C2   H  
ATOM   2013  HA3 GLY A 164       1.403  14.450  40.012  1.00 50.21      C2   H  
ATOM   2014  N   PRO A 165       0.533  11.769  39.981  1.00 48.46      C2   N  
ATOM   2015  CA  PRO A 165       0.421  10.368  39.445  1.00 48.46      C2   C  
ATOM   2016  C   PRO A 165      -0.979   9.977  38.897  1.00 48.46      C2   C  
ATOM   2017  O   PRO A 165      -1.118   9.240  37.901  1.00 48.46      C2   O  
ATOM   2018  CB  PRO A 165       0.915   9.522  40.650  1.00 48.46      C2   C  
ATOM   2019  CG  PRO A 165       1.913  10.432  41.484  1.00 48.46      C2   C  
ATOM   2020  CD  PRO A 165       1.171  11.794  41.329  1.00 48.46      C2   C  
ATOM   2021  HA  PRO A 165       1.153  10.140  38.671  1.00 48.46      C2   H  
ATOM   2022  HB2 PRO A 165       0.073   9.265  41.293  1.00 48.46      C2   H  
ATOM   2023  HB3 PRO A 165       1.293   8.533  40.390  1.00 48.46      C2   H  
ATOM   2024  HG2 PRO A 165       1.900  10.166  42.542  1.00 48.46      C2   H  
ATOM   2025  HG3 PRO A 165       2.883  10.453  40.987  1.00 48.46      C2   H  
ATOM   2026  HD2 PRO A 165       0.470  12.012  42.134  1.00 48.46      C2   H  
ATOM   2027  HD3 PRO A 165       1.933  12.574  41.310  1.00 48.46      C2   H  
ATOM   2028  N   SER A 166      -2.016  10.532  39.535  1.00 47.48      C2   N  
ATOM   2029  CA  SER A 166      -3.371  10.253  39.118  1.00 47.48      C2   C  
ATOM   2030  C   SER A 166      -3.717  11.063  37.868  1.00 47.48      C2   C  
ATOM   2031  O   SER A 166      -4.521  10.577  37.083  1.00 47.48      C2   O  
ATOM   2032  CB  SER A 166      -4.340  10.727  40.210  1.00 47.48      C2   C  
ATOM   2033  OG  SER A 166      -4.086   9.870  41.366  1.00 47.48      C2   O  
ATOM   2034  H   SER A 166      -1.926  11.051  40.397  1.00 47.48      C2   H  
ATOM   2035  HA  SER A 166      -3.621   9.195  39.031  1.00 47.48      C2   H  
ATOM   2036  HB2 SER A 166      -4.222  11.790  40.420  1.00 47.48      C2   H  
ATOM   2037  HB3 SER A 166      -5.367  10.547  39.891  1.00 47.48      C2   H  
ATOM   2038  HG  SER A 166      -3.312  10.349  41.671  1.00 47.48      C2   H  
ATOM   2039  N   THR A 167      -3.168  12.287  37.676  1.00 44.80      C2   N  
ATOM   2040  CA  THR A 167      -3.331  13.124  36.539  1.00 44.80      C2   C  
ATOM   2041  C   THR A 167      -2.532  12.538  35.315  1.00 44.80      C2   C  
ATOM   2042  O   THR A 167      -3.154  12.482  34.240  1.00 44.80      C2   O  
ATOM   2043  CB  THR A 167      -2.772  14.574  36.881  1.00 44.80      C2   C  
ATOM   2044  CG2 THR A 167      -2.689  15.612  35.769  1.00 44.80      C2   C  
ATOM   2045  OG1 THR A 167      -3.616  15.051  37.969  1.00 44.80      C2   O  
ATOM   2046  H   THR A 167      -2.497  12.640  38.343  1.00 44.80      C2   H  
ATOM   2047  HA  THR A 167      -4.376  13.072  36.235  1.00 44.80      C2   H  
ATOM   2048  HB  THR A 167      -1.778  14.535  37.326  1.00 44.80      C2   H  
ATOM   2049  HG1 THR A 167      -3.338  14.545  38.737  1.00 44.80      C2   H  
ATOM   2050 HG21 THR A 167      -2.267  16.573  36.065  1.00 44.80      C2   H  
ATOM   2051 HG22 THR A 167      -2.029  15.247  34.982  1.00 44.80      C2   H  
ATOM   2052 HG23 THR A 167      -3.655  15.769  35.289  1.00 44.80      C2   H  
ATOM   2053  N   ILE A 168      -1.276  12.067  35.485  1.00 43.14      C2   N  
ATOM   2054  CA  ILE A 168      -0.536  11.216  34.543  1.00 43.14      C2   C  
ATOM   2055  C   ILE A 168      -1.304   9.923  34.005  1.00 43.14      C2   C  
ATOM   2056  O   ILE A 168      -1.696   9.859  32.876  1.00 43.14      C2   O  
ATOM   2057  CB  ILE A 168       0.820  10.680  35.144  1.00 43.14      C2   C  
ATOM   2058  CG1 ILE A 168       1.859  11.820  35.586  1.00 43.14      C2   C  
ATOM   2059  CG2 ILE A 168       1.561   9.565  34.351  1.00 43.14      C2   C  
ATOM   2060  CD1 ILE A 168       2.722  12.501  34.474  1.00 43.14      C2   C  
ATOM   2061  H   ILE A 168      -0.768  12.051  36.357  1.00 43.14      C2   H  
ATOM   2062  HA  ILE A 168      -0.456  11.871  33.676  1.00 43.14      C2   H  
ATOM   2063  HB  ILE A 168       0.490  10.240  36.085  1.00 43.14      C2   H  
ATOM   2064 HG12 ILE A 168       1.236  12.603  36.017  1.00 43.14      C2   H  
ATOM   2065 HG13 ILE A 168       2.509  11.414  36.361  1.00 43.14      C2   H  
ATOM   2066 HG21 ILE A 168       2.640   9.708  34.288  1.00 43.14      C2   H  
ATOM   2067 HG22 ILE A 168       1.407   8.534  34.671  1.00 43.14      C2   H  
ATOM   2068 HG23 ILE A 168       1.411   9.696  33.279  1.00 43.14      C2   H  
ATOM   2069 HD11 ILE A 168       2.157  13.279  33.961  1.00 43.14      C2   H  
ATOM   2070 HD12 ILE A 168       3.552  13.022  34.952  1.00 43.14      C2   H  
ATOM   2071 HD13 ILE A 168       3.172  11.788  33.783  1.00 43.14      C2   H  
ATOM   2072  N   VAL A 169      -1.730   9.042  34.900  1.00 44.03      C2   N  
ATOM   2073  CA  VAL A 169      -2.551   7.879  34.557  1.00 44.03      C2   C  
ATOM   2074  C   VAL A 169      -3.990   8.125  34.038  1.00 44.03      C2   C  
ATOM   2075  O   VAL A 169      -4.547   7.334  33.241  1.00 44.03      C2   O  
ATOM   2076  CB  VAL A 169      -2.533   6.733  35.596  1.00 44.03      C2   C  
ATOM   2077  CG1 VAL A 169      -1.103   6.379  36.000  1.00 44.03      C2   C  
ATOM   2078  CG2 VAL A 169      -3.316   7.051  36.929  1.00 44.03      C2   C  
ATOM   2079  H   VAL A 169      -1.446   9.084  35.869  1.00 44.03      C2   H  
ATOM   2080  HA  VAL A 169      -2.173   7.442  33.632  1.00 44.03      C2   H  
ATOM   2081  HB  VAL A 169      -2.950   5.825  35.161  1.00 44.03      C2   H  
ATOM   2082 HG11 VAL A 169      -1.207   5.514  36.655  1.00 44.03      C2   H  
ATOM   2083 HG12 VAL A 169      -0.447   6.160  35.158  1.00 44.03      C2   H  
ATOM   2084 HG13 VAL A 169      -0.749   7.124  36.713  1.00 44.03      C2   H  
ATOM   2085 HG21 VAL A 169      -3.203   6.258  37.667  1.00 44.03      C2   H  
ATOM   2086 HG22 VAL A 169      -3.319   8.042  37.382  1.00 44.03      C2   H  
ATOM   2087 HG23 VAL A 169      -4.382   7.012  36.702  1.00 44.03      C2   H  
ATOM   2088  N   GLY A 170      -4.595   9.271  34.382  1.00 43.22      C2   N  
ATOM   2089  CA  GLY A 170      -5.913   9.723  33.920  1.00 43.22      C2   C  
ATOM   2090  C   GLY A 170      -5.740  10.278  32.548  1.00 43.22      C2   C  
ATOM   2091  O   GLY A 170      -6.497   9.937  31.590  1.00 43.22      C2   O  
ATOM   2092  H   GLY A 170      -4.021   9.932  34.886  1.00 43.22      C2   H  
ATOM   2093  HA2 GLY A 170      -6.551   8.840  33.880  1.00 43.22      C2   H  
ATOM   2094  HA3 GLY A 170      -6.340  10.480  34.579  1.00 43.22      C2   H  
ATOM   2095  N   SER A 171      -4.781  11.213  32.300  1.00 43.76      C2   N  
ATOM   2096  CA  SER A 171      -4.589  11.964  31.043  1.00 43.76      C2   C  
ATOM   2097  C   SER A 171      -4.013  11.054  29.934  1.00 43.76      C2   C  
ATOM   2098  O   SER A 171      -4.234  11.301  28.784  1.00 43.76      C2   O  
ATOM   2099  CB  SER A 171      -3.750  13.223  31.349  1.00 43.76      C2   C  
ATOM   2100  OG  SER A 171      -2.408  12.947  31.769  1.00 43.76      C2   O  
ATOM   2101  H   SER A 171      -4.113  11.399  33.034  1.00 43.76      C2   H  
ATOM   2102  HA  SER A 171      -5.614  12.254  30.810  1.00 43.76      C2   H  
ATOM   2103  HB2 SER A 171      -3.796  13.956  30.544  1.00 43.76      C2   H  
ATOM   2104  HB3 SER A 171      -4.293  13.793  32.102  1.00 43.76      C2   H  
ATOM   2105  HG  SER A 171      -2.491  12.779  32.711  1.00 43.76      C2   H  
ATOM   2106  N   ALA A 172      -3.309   9.945  30.329  1.00 44.65      C2   N  
ATOM   2107  CA  ALA A 172      -2.862   8.860  29.424  1.00 44.65      C2   C  
ATOM   2108  C   ALA A 172      -4.061   8.008  28.984  1.00 44.65      C2   C  
ATOM   2109  O   ALA A 172      -4.049   7.531  27.856  1.00 44.65      C2   O  
ATOM   2110  CB  ALA A 172      -1.870   7.933  30.248  1.00 44.65      C2   C  
ATOM   2111  H   ALA A 172      -3.090   9.882  31.313  1.00 44.65      C2   H  
ATOM   2112  HA  ALA A 172      -2.283   9.219  28.574  1.00 44.65      C2   H  
ATOM   2113  HB1 ALA A 172      -1.460   7.136  29.626  1.00 44.65      C2   H  
ATOM   2114  HB2 ALA A 172      -0.967   8.392  30.651  1.00 44.65      C2   H  
ATOM   2115  HB3 ALA A 172      -2.244   7.451  31.152  1.00 44.65      C2   H  
ATOM   2116  N   ALA A 173      -5.040   7.892  29.881  1.00 46.67      C2   N  
ATOM   2117  CA  ALA A 173      -6.300   7.215  29.680  1.00 46.67      C2   C  
ATOM   2118  C   ALA A 173      -7.196   8.045  28.689  1.00 46.67      C2   C  
ATOM   2119  O   ALA A 173      -7.692   7.463  27.756  1.00 46.67      C2   O  
ATOM   2120  CB  ALA A 173      -7.062   6.947  30.930  1.00 46.67      C2   C  
ATOM   2121  H   ALA A 173      -5.038   8.527  30.666  1.00 46.67      C2   H  
ATOM   2122  HA  ALA A 173      -6.213   6.267  29.148  1.00 46.67      C2   H  
ATOM   2123  HB1 ALA A 173      -7.840   6.210  30.728  1.00 46.67      C2   H  
ATOM   2124  HB2 ALA A 173      -6.227   6.565  31.517  1.00 46.67      C2   H  
ATOM   2125  HB3 ALA A 173      -7.489   7.821  31.421  1.00 46.67      C2   H  
ATOM   2126  N   PHE A 174      -7.206   9.383  28.825  1.00 44.59      C2   N  
ATOM   2127  CA  PHE A 174      -7.742  10.299  27.915  1.00 44.59      C2   C  
ATOM   2128  C   PHE A 174      -7.032  10.210  26.569  1.00 44.59      C2   C  
ATOM   2129  O   PHE A 174      -7.629  10.549  25.629  1.00 44.59      C2   O  
ATOM   2130  CB  PHE A 174      -7.694  11.723  28.535  1.00 44.59      C2   C  
ATOM   2131  CG  PHE A 174      -8.679  12.724  27.907  1.00 44.59      C2   C  
ATOM   2132  CD1 PHE A 174      -9.947  12.819  28.494  1.00 44.59      C2   C  
ATOM   2133  CD2 PHE A 174      -8.419  13.340  26.683  1.00 44.59      C2   C  
ATOM   2134  CE1 PHE A 174     -10.896  13.731  27.932  1.00 44.59      C2   C  
ATOM   2135  CE2 PHE A 174      -9.371  14.270  26.153  1.00 44.59      C2   C  
ATOM   2136  CZ  PHE A 174     -10.563  14.478  26.840  1.00 44.59      C2   C  
ATOM   2137  H   PHE A 174      -6.843   9.809  29.666  1.00 44.59      C2   H  
ATOM   2138  HA  PHE A 174      -8.763   9.982  27.701  1.00 44.59      C2   H  
ATOM   2139  HB2 PHE A 174      -7.860  11.694  29.612  1.00 44.59      C2   H  
ATOM   2140  HB3 PHE A 174      -6.723  12.219  28.521  1.00 44.59      C2   H  
ATOM   2141  HD1 PHE A 174     -10.162  12.119  29.288  1.00 44.59      C2   H  
ATOM   2142  HD2 PHE A 174      -7.438  13.317  26.231  1.00 44.59      C2   H  
ATOM   2143  HE1 PHE A 174     -11.907  13.625  28.297  1.00 44.59      C2   H  
ATOM   2144  HE2 PHE A 174      -9.060  14.942  25.367  1.00 44.59      C2   H  
ATOM   2145  HZ  PHE A 174     -11.310  15.156  26.455  1.00 44.59      C2   H  
ATOM   2146  N   ASN A 175      -5.730   9.826  26.519  1.00 44.84      C2   N  
ATOM   2147  CA  ASN A 175      -4.945   9.686  25.245  1.00 44.84      C2   C  
ATOM   2148  C   ASN A 175      -5.444   8.378  24.628  1.00 44.84      C2   C  
ATOM   2149  O   ASN A 175      -5.900   8.425  23.467  1.00 44.84      C2   O  
ATOM   2150  CB  ASN A 175      -3.414   9.735  25.458  1.00 44.84      C2   C  
ATOM   2151  CG  ASN A 175      -2.798  11.094  25.433  1.00 44.84      C2   C  
ATOM   2152  ND2 ASN A 175      -2.660  11.685  26.580  1.00 44.84      C2   N  
ATOM   2153  OD1 ASN A 175      -2.373  11.536  24.418  1.00 44.84      C2   O  
ATOM   2154  H   ASN A 175      -5.295   9.510  27.374  1.00 44.84      C2   H  
ATOM   2155  HA  ASN A 175      -5.256  10.553  24.662  1.00 44.84      C2   H  
ATOM   2156  HB2 ASN A 175      -3.135   9.236  26.387  1.00 44.84      C2   H  
ATOM   2157  HB3 ASN A 175      -2.868   9.229  24.662  1.00 44.84      C2   H  
ATOM   2158 HD21 ASN A 175      -3.144  11.310  27.383  1.00 44.84      C2   H  
ATOM   2159 HD22 ASN A 175      -2.178  12.572  26.562  1.00 44.84      C2   H  
ATOM   2160  N   MET A 176      -5.344   7.317  25.388  1.00 48.87      C2   N  
ATOM   2161  CA  MET A 176      -5.577   5.968  24.873  1.00 48.87      C2   C  
ATOM   2162  C   MET A 176      -6.990   5.666  24.408  1.00 48.87      C2   C  
ATOM   2163  O   MET A 176      -7.127   4.874  23.452  1.00 48.87      C2   O  
ATOM   2164  CB  MET A 176      -5.134   4.917  25.843  1.00 48.87      C2   C  
ATOM   2165  CG  MET A 176      -5.011   3.531  25.243  1.00 48.87      C2   C  
ATOM   2166  SD  MET A 176      -4.148   2.208  26.194  1.00 48.87      C2   S  
ATOM   2167  CE  MET A 176      -4.824   2.434  27.811  1.00 48.87      C2   C  
ATOM   2168  H   MET A 176      -4.819   7.447  26.241  1.00 48.87      C2   H  
ATOM   2169  HA  MET A 176      -4.973   6.010  23.967  1.00 48.87      C2   H  
ATOM   2170  HB2 MET A 176      -4.128   5.166  26.182  1.00 48.87      C2   H  
ATOM   2171  HB3 MET A 176      -5.863   4.857  26.650  1.00 48.87      C2   H  
ATOM   2172  HG2 MET A 176      -6.001   3.077  25.188  1.00 48.87      C2   H  
ATOM   2173  HG3 MET A 176      -4.633   3.519  24.221  1.00 48.87      C2   H  
ATOM   2174  HE1 MET A 176      -4.548   1.655  28.522  1.00 48.87      C2   H  
ATOM   2175  HE2 MET A 176      -4.431   3.411  28.093  1.00 48.87      C2   H  
ATOM   2176  HE3 MET A 176      -5.912   2.492  27.821  1.00 48.87      C2   H  
ATOM   2177  N   PHE A 177      -8.028   6.288  25.053  1.00 51.57      C2   N  
ATOM   2178  CA  PHE A 177      -9.499   6.117  24.845  1.00 51.57      C2   C  
ATOM   2179  C   PHE A 177     -10.032   7.311  24.042  1.00 51.57      C2   C  
ATOM   2180  O   PHE A 177     -10.418   7.195  22.929  1.00 51.57      C2   O  
ATOM   2181  CB  PHE A 177     -10.141   5.822  26.241  1.00 51.57      C2   C  
ATOM   2182  CG  PHE A 177      -9.437   4.645  27.037  1.00 51.57      C2   C  
ATOM   2183  CD1 PHE A 177      -9.351   3.401  26.429  1.00 51.57      C2   C  
ATOM   2184  CD2 PHE A 177      -9.081   4.761  28.361  1.00 51.57      C2   C  
ATOM   2185  CE1 PHE A 177      -8.866   2.352  27.158  1.00 51.57      C2   C  
ATOM   2186  CE2 PHE A 177      -8.491   3.714  29.006  1.00 51.57      C2   C  
ATOM   2187  CZ  PHE A 177      -8.442   2.510  28.438  1.00 51.57      C2   C  
ATOM   2188  H   PHE A 177      -7.811   6.938  25.794  1.00 51.57      C2   H  
ATOM   2189  HA  PHE A 177      -9.719   5.189  24.318  1.00 51.57      C2   H  
ATOM   2190  HB2 PHE A 177     -10.092   6.724  26.851  1.00 51.57      C2   H  
ATOM   2191  HB3 PHE A 177     -11.211   5.653  26.116  1.00 51.57      C2   H  
ATOM   2192  HD1 PHE A 177      -9.773   3.284  25.442  1.00 51.57      C2   H  
ATOM   2193  HD2 PHE A 177      -8.943   5.728  28.822  1.00 51.57      C2   H  
ATOM   2194  HE1 PHE A 177      -8.956   1.363  26.735  1.00 51.57      C2   H  
ATOM   2195  HE2 PHE A 177      -7.982   3.799  29.955  1.00 51.57      C2   H  
ATOM   2196  HZ  PHE A 177      -8.069   1.680  29.019  1.00 51.57      C2   H  
ATOM   2197  N   ILE A 178     -10.008   8.537  24.640  1.00 49.81      C2   N  
ATOM   2198  CA  ILE A 178     -10.757   9.586  24.133  1.00 49.81      C2   C  
ATOM   2199  C   ILE A 178     -10.164  10.230  22.835  1.00 49.81      C2   C  
ATOM   2200  O   ILE A 178     -10.932  10.343  21.897  1.00 49.81      C2   O  
ATOM   2201  CB  ILE A 178     -10.922  10.681  25.268  1.00 49.81      C2   C  
ATOM   2202  CG1 ILE A 178     -11.545  10.081  26.544  1.00 49.81      C2   C  
ATOM   2203  CG2 ILE A 178     -11.753  11.849  24.716  1.00 49.81      C2   C  
ATOM   2204  CD1 ILE A 178     -12.903   9.363  26.252  1.00 49.81      C2   C  
ATOM   2205  H   ILE A 178      -9.874   8.565  25.640  1.00 49.81      C2   H  
ATOM   2206  HA  ILE A 178     -11.785   9.357  23.851  1.00 49.81      C2   H  
ATOM   2207  HB  ILE A 178      -9.920  11.006  25.548  1.00 49.81      C2   H  
ATOM   2208 HG12 ILE A 178     -11.007   9.257  27.012  1.00 49.81      C2   H  
ATOM   2209 HG13 ILE A 178     -11.771  10.850  27.283  1.00 49.81      C2   H  
ATOM   2210 HG21 ILE A 178     -12.066  12.535  25.503  1.00 49.81      C2   H  
ATOM   2211 HG22 ILE A 178     -11.286  12.500  23.977  1.00 49.81      C2   H  
ATOM   2212 HG23 ILE A 178     -12.706  11.604  24.247  1.00 49.81      C2   H  
ATOM   2213 HD11 ILE A 178     -13.740   9.684  26.871  1.00 49.81      C2   H  
ATOM   2214 HD12 ILE A 178     -13.417   9.545  25.308  1.00 49.81      C2   H  
ATOM   2215 HD13 ILE A 178     -12.699   8.292  26.244  1.00 49.81      C2   H  
ATOM   2216  N   ILE A 179      -8.818  10.504  22.761  1.00 50.39      C2   N  
ATOM   2217  CA  ILE A 179      -8.147  11.156  21.597  1.00 50.39      C2   C  
ATOM   2218  C   ILE A 179      -8.233  10.253  20.328  1.00 50.39      C2   C  
ATOM   2219  O   ILE A 179      -8.517  10.741  19.216  1.00 50.39      C2   O  
ATOM   2220  CB  ILE A 179      -6.736  11.685  21.937  1.00 50.39      C2   C  
ATOM   2221  CG1 ILE A 179      -6.837  12.730  23.012  1.00 50.39      C2   C  
ATOM   2222  CG2 ILE A 179      -5.959  12.175  20.725  1.00 50.39      C2   C  
ATOM   2223  CD1 ILE A 179      -5.449  13.228  23.543  1.00 50.39      C2   C  
ATOM   2224  H   ILE A 179      -8.174  10.211  23.482  1.00 50.39      C2   H  
ATOM   2225  HA  ILE A 179      -8.838  11.954  21.327  1.00 50.39      C2   H  
ATOM   2226  HB  ILE A 179      -6.215  10.797  22.295  1.00 50.39      C2   H  
ATOM   2227 HG12 ILE A 179      -7.470  13.581  22.762  1.00 50.39      C2   H  
ATOM   2228 HG13 ILE A 179      -7.282  12.285  23.902  1.00 50.39      C2   H  
ATOM   2229 HG21 ILE A 179      -4.953  12.442  21.049  1.00 50.39      C2   H  
ATOM   2230 HG22 ILE A 179      -5.880  11.411  19.951  1.00 50.39      C2   H  
ATOM   2231 HG23 ILE A 179      -6.364  13.150  20.454  1.00 50.39      C2   H  
ATOM   2232 HD11 ILE A 179      -4.765  13.515  22.745  1.00 50.39      C2   H  
ATOM   2233 HD12 ILE A 179      -5.548  14.153  24.112  1.00 50.39      C2   H  
ATOM   2234 HD13 ILE A 179      -4.978  12.569  24.272  1.00 50.39      C2   H  
ATOM   2235  N   ILE A 180      -8.035   8.967  20.440  1.00 55.10      C2   N  
ATOM   2236  CA  ILE A 180      -8.226   7.992  19.348  1.00 55.10      C2   C  
ATOM   2237  C   ILE A 180      -9.759   7.986  18.991  1.00 55.10      C2   C  
ATOM   2238  O   ILE A 180     -10.033   8.058  17.799  1.00 55.10      C2   O  
ATOM   2239  CB  ILE A 180      -7.865   6.537  19.784  1.00 55.10      C2   C  
ATOM   2240  CG1 ILE A 180      -6.335   6.492  20.050  1.00 55.10      C2   C  
ATOM   2241  CG2 ILE A 180      -8.119   5.485  18.629  1.00 55.10      C2   C  
ATOM   2242  CD1 ILE A 180      -5.869   5.066  20.478  1.00 55.10      C2   C  
ATOM   2243  H   ILE A 180      -7.767   8.528  21.309  1.00 55.10      C2   H  
ATOM   2244  HA  ILE A 180      -7.668   8.243  18.446  1.00 55.10      C2   H  
ATOM   2245  HB  ILE A 180      -8.412   6.153  20.646  1.00 55.10      C2   H  
ATOM   2246 HG12 ILE A 180      -5.829   6.757  19.122  1.00 55.10      C2   H  
ATOM   2247 HG13 ILE A 180      -6.113   7.292  20.756  1.00 55.10      C2   H  
ATOM   2248 HG21 ILE A 180      -7.646   4.515  18.775  1.00 55.10      C2   H  
ATOM   2249 HG22 ILE A 180      -9.171   5.214  18.534  1.00 55.10      C2   H  
ATOM   2250 HG23 ILE A 180      -7.745   5.969  17.727  1.00 55.10      C2   H  
ATOM   2251 HD11 ILE A 180      -5.253   5.113  21.376  1.00 55.10      C2   H  
ATOM   2252 HD12 ILE A 180      -6.745   4.474  20.742  1.00 55.10      C2   H  
ATOM   2253 HD13 ILE A 180      -5.415   4.474  19.683  1.00 55.10      C2   H  
ATOM   2254  N   ALA A 181     -10.657   7.896  20.003  1.00 59.02      C2   N  
ATOM   2255  CA  ALA A 181     -12.086   7.989  19.749  1.00 59.02      C2   C  
ATOM   2256  C   ALA A 181     -12.426   9.251  19.006  1.00 59.02      C2   C  
ATOM   2257  O   ALA A 181     -13.191   9.226  18.064  1.00 59.02      C2   O  
ATOM   2258  CB  ALA A 181     -12.924   7.944  20.992  1.00 59.02      C2   C  
ATOM   2259  H   ALA A 181     -10.371   7.840  20.969  1.00 59.02      C2   H  
ATOM   2260  HA  ALA A 181     -12.321   7.170  19.069  1.00 59.02      C2   H  
ATOM   2261  HB1 ALA A 181     -12.904   8.777  21.695  1.00 59.02      C2   H  
ATOM   2262  HB2 ALA A 181     -13.970   7.785  20.731  1.00 59.02      C2   H  
ATOM   2263  HB3 ALA A 181     -12.540   7.189  21.678  1.00 59.02      C2   H  
ATOM   2264  N   LEU A 182     -11.902  10.399  19.420  1.00 61.40      C2   N  
ATOM   2265  CA  LEU A 182     -11.963  11.659  18.656  1.00 61.40      C2   C  
ATOM   2266  C   LEU A 182     -11.331  11.527  17.216  1.00 61.40      C2   C  
ATOM   2267  O   LEU A 182     -12.016  11.815  16.277  1.00 61.40      C2   O  
ATOM   2268  CB  LEU A 182     -11.521  12.883  19.457  1.00 61.40      C2   C  
ATOM   2269  CG  LEU A 182     -12.641  13.769  19.910  1.00 61.40      C2   C  
ATOM   2270  CD1 LEU A 182     -12.271  14.572  21.083  1.00 61.40      C2   C  
ATOM   2271  CD2 LEU A 182     -13.212  14.631  18.817  1.00 61.40      C2   C  
ATOM   2272  H   LEU A 182     -11.458  10.440  20.326  1.00 61.40      C2   H  
ATOM   2273  HA  LEU A 182     -12.988  11.918  18.390  1.00 61.40      C2   H  
ATOM   2274  HB2 LEU A 182     -10.972  12.475  20.305  1.00 61.40      C2   H  
ATOM   2275  HB3 LEU A 182     -10.828  13.455  18.841  1.00 61.40      C2   H  
ATOM   2276  HG  LEU A 182     -13.554  13.259  20.218  1.00 61.40      C2   H  
ATOM   2277 HD11 LEU A 182     -12.783  14.363  22.022  1.00 61.40      C2   H  
ATOM   2278 HD12 LEU A 182     -11.245  14.482  21.438  1.00 61.40      C2   H  
ATOM   2279 HD13 LEU A 182     -12.348  15.644  20.897  1.00 61.40      C2   H  
ATOM   2280 HD21 LEU A 182     -12.900  14.174  17.878  1.00 61.40      C2   H  
ATOM   2281 HD22 LEU A 182     -14.301  14.619  18.771  1.00 61.40      C2   H  
ATOM   2282 HD23 LEU A 182     -12.962  15.687  18.917  1.00 61.40      C2   H  
ATOM   2283  N   CYS A 183     -10.157  10.902  16.996  1.00 65.51      C2   N  
ATOM   2284  CA  CYS A 183      -9.530  10.881  15.695  1.00 65.51      C2   C  
ATOM   2285  C   CYS A 183     -10.362   9.997  14.683  1.00 65.51      C2   C  
ATOM   2286  O   CYS A 183     -10.445  10.336  13.524  1.00 65.51      C2   O  
ATOM   2287  CB  CYS A 183      -8.058  10.513  15.781  1.00 65.51      C2   C  
ATOM   2288  SG  CYS A 183      -7.130  11.859  16.693  1.00 65.51      C2   S  
ATOM   2289  H   CYS A 183      -9.638  10.741  17.847  1.00 65.51      C2   H  
ATOM   2290  HA  CYS A 183      -9.588  11.867  15.234  1.00 65.51      C2   H  
ATOM   2291  HB2 CYS A 183      -7.862   9.489  16.101  1.00 65.51      C2   H  
ATOM   2292  HB3 CYS A 183      -7.565  10.482  14.809  1.00 65.51      C2   H  
ATOM   2293  HG  CYS A 183      -7.708  11.635  17.877  1.00 65.51      C2   H  
ATOM   2294  N   VAL A 184     -11.068   8.981  15.214  1.00 68.36      C2   N  
ATOM   2295  CA  VAL A 184     -12.041   8.150  14.412  1.00 68.36      C2   C  
ATOM   2296  C   VAL A 184     -13.200   8.995  13.915  1.00 68.36      C2   C  
ATOM   2297  O   VAL A 184     -13.489   8.932  12.742  1.00 68.36      C2   O  
ATOM   2298  CB  VAL A 184     -12.655   7.008  15.268  1.00 68.36      C2   C  
ATOM   2299  CG1 VAL A 184     -13.894   6.316  14.657  1.00 68.36      C2   C  
ATOM   2300  CG2 VAL A 184     -11.516   6.003  15.510  1.00 68.36      C2   C  
ATOM   2301  H   VAL A 184     -10.784   8.671  16.133  1.00 68.36      C2   H  
ATOM   2302  HA  VAL A 184     -11.553   7.820  13.495  1.00 68.36      C2   H  
ATOM   2303  HB  VAL A 184     -12.982   7.396  16.233  1.00 68.36      C2   H  
ATOM   2304 HG11 VAL A 184     -13.641   6.163  13.608  1.00 68.36      C2   H  
ATOM   2305 HG12 VAL A 184     -14.173   5.353  15.085  1.00 68.36      C2   H  
ATOM   2306 HG13 VAL A 184     -14.788   6.910  14.846  1.00 68.36      C2   H  
ATOM   2307 HG21 VAL A 184     -11.181   5.469  14.621  1.00 68.36      C2   H  
ATOM   2308 HG22 VAL A 184     -10.642   6.514  15.915  1.00 68.36      C2   H  
ATOM   2309 HG23 VAL A 184     -11.798   5.386  16.363  1.00 68.36      C2   H  
ATOM   2310  N   TYR A 185     -13.846   9.773  14.797  1.00 71.68      C2   N  
ATOM   2311  CA  TYR A 185     -14.919  10.733  14.519  1.00 71.68      C2   C  
ATOM   2312  C   TYR A 185     -14.522  11.774  13.503  1.00 71.68      C2   C  
ATOM   2313  O   TYR A 185     -15.326  12.191  12.638  1.00 71.68      C2   O  
ATOM   2314  CB  TYR A 185     -15.511  11.303  15.782  1.00 71.68      C2   C  
ATOM   2315  CG  TYR A 185     -16.183  12.752  15.841  1.00 71.68      C2   C  
ATOM   2316  CD1 TYR A 185     -15.320  13.833  16.055  1.00 71.68      C2   C  
ATOM   2317  CD2 TYR A 185     -17.530  13.023  15.503  1.00 71.68      C2   C  
ATOM   2318  CE1 TYR A 185     -15.842  15.144  16.020  1.00 71.68      C2   C  
ATOM   2319  CE2 TYR A 185     -17.994  14.355  15.439  1.00 71.68      C2   C  
ATOM   2320  CZ  TYR A 185     -17.184  15.415  15.707  1.00 71.68      C2   C  
ATOM   2321  OH  TYR A 185     -17.657  16.688  15.638  1.00 71.68      C2   O  
ATOM   2322  H   TYR A 185     -13.586   9.818  15.772  1.00 71.68      C2   H  
ATOM   2323  HA  TYR A 185     -15.712  10.133  14.072  1.00 71.68      C2   H  
ATOM   2324  HB2 TYR A 185     -16.243  10.545  16.063  1.00 71.68      C2   H  
ATOM   2325  HB3 TYR A 185     -14.761  11.330  16.573  1.00 71.68      C2   H  
ATOM   2326  HD1 TYR A 185     -14.252  13.693  16.133  1.00 71.68      C2   H  
ATOM   2327  HD2 TYR A 185     -18.308  12.286  15.364  1.00 71.68      C2   H  
ATOM   2328  HE1 TYR A 185     -15.133  15.939  16.198  1.00 71.68      C2   H  
ATOM   2329  HE2 TYR A 185     -18.992  14.449  15.036  1.00 71.68      C2   H  
ATOM   2330  HH  TYR A 185     -18.577  16.652  15.368  1.00 71.68      C2   H  
ATOM   2331  N   VAL A 186     -13.258  12.301  13.564  1.00 70.39      C2   N  
ATOM   2332  CA  VAL A 186     -12.652  13.228  12.597  1.00 70.39      C2   C  
ATOM   2333  C   VAL A 186     -12.451  12.692  11.163  1.00 70.39      C2   C  
ATOM   2334  O   VAL A 186     -12.411  13.493  10.203  1.00 70.39      C2   O  
ATOM   2335  CB  VAL A 186     -11.268  13.594  13.254  1.00 70.39      C2   C  
ATOM   2336  CG1 VAL A 186     -10.217  14.198  12.216  1.00 70.39      C2   C  
ATOM   2337  CG2 VAL A 186     -11.583  14.696  14.403  1.00 70.39      C2   C  
ATOM   2338  H   VAL A 186     -12.629  12.046  14.311  1.00 70.39      C2   H  
ATOM   2339  HA  VAL A 186     -13.214  14.148  12.435  1.00 70.39      C2   H  
ATOM   2340  HB  VAL A 186     -10.795  12.810  13.844  1.00 70.39      C2   H  
ATOM   2341 HG11 VAL A 186      -9.827  13.380  11.610  1.00 70.39      C2   H  
ATOM   2342 HG12 VAL A 186     -10.685  14.944  11.574  1.00 70.39      C2   H  
ATOM   2343 HG13 VAL A 186      -9.477  14.719  12.824  1.00 70.39      C2   H  
ATOM   2344 HG21 VAL A 186     -11.631  15.685  13.947  1.00 70.39      C2   H  
ATOM   2345 HG22 VAL A 186     -12.641  14.655  14.663  1.00 70.39      C2   H  
ATOM   2346 HG23 VAL A 186     -10.967  14.575  15.294  1.00 70.39      C2   H  
ATOM   2347  N   VAL A 187     -12.331  11.370  10.964  1.00 77.03      C2   N  
ATOM   2348  CA  VAL A 187     -12.199  10.714   9.611  1.00 77.03      C2   C  
ATOM   2349  C   VAL A 187     -13.519  10.937   8.804  1.00 77.03      C2   C  
ATOM   2350  O   VAL A 187     -14.541  10.465   9.341  1.00 77.03      C2   O  
ATOM   2351  CB  VAL A 187     -11.852   9.203   9.747  1.00 77.03      C2   C  
ATOM   2352  CG1 VAL A 187     -11.765   8.451   8.432  1.00 77.03      C2   C  
ATOM   2353  CG2 VAL A 187     -10.480   9.112  10.398  1.00 77.03      C2   C  
ATOM   2354  H   VAL A 187     -12.229  10.908  11.857  1.00 77.03      C2   H  
ATOM   2355  HA  VAL A 187     -11.376  11.184   9.074  1.00 77.03      C2   H  
ATOM   2356  HB  VAL A 187     -12.629   8.706  10.329  1.00 77.03      C2   H  
ATOM   2357 HG11 VAL A 187     -12.674   8.483   7.833  1.00 77.03      C2   H  
ATOM   2358 HG12 VAL A 187     -11.017   8.930   7.801  1.00 77.03      C2   H  
ATOM   2359 HG13 VAL A 187     -11.465   7.409   8.543  1.00 77.03      C2   H  
ATOM   2360 HG21 VAL A 187      -9.680   9.650   9.891  1.00 77.03      C2   H  
ATOM   2361 HG22 VAL A 187     -10.474   9.571  11.387  1.00 77.03      C2   H  
ATOM   2362 HG23 VAL A 187     -10.110   8.142  10.729  1.00 77.03      C2   H  
ATOM   2363  N   PRO A 188     -13.515  11.589   7.571  1.00 84.55      C2   N  
ATOM   2364  CA  PRO A 188     -14.731  11.683   6.686  1.00 84.55      C2   C  
ATOM   2365  C   PRO A 188     -15.650  10.465   6.448  1.00 84.55      C2   C  
ATOM   2366  O   PRO A 188     -15.136   9.321   6.341  1.00 84.55      C2   O  
ATOM   2367  CB  PRO A 188     -14.127  12.105   5.392  1.00 84.55      C2   C  
ATOM   2368  CG  PRO A 188     -12.795  12.759   5.777  1.00 84.55      C2   C  
ATOM   2369  CD  PRO A 188     -12.277  11.999   6.967  1.00 84.55      C2   C  
ATOM   2370  HA  PRO A 188     -15.420  12.448   7.043  1.00 84.55      C2   H  
ATOM   2371  HB2 PRO A 188     -14.025  11.303   4.661  1.00 84.55      C2   H  
ATOM   2372  HB3 PRO A 188     -14.743  12.768   4.786  1.00 84.55      C2   H  
ATOM   2373  HG2 PRO A 188     -11.985  12.705   5.049  1.00 84.55      C2   H  
ATOM   2374  HG3 PRO A 188     -13.017  13.721   6.238  1.00 84.55      C2   H  
ATOM   2375  HD2 PRO A 188     -11.607  11.181   6.702  1.00 84.55      C2   H  
ATOM   2376  HD3 PRO A 188     -11.706  12.643   7.635  1.00 84.55      C2   H  
ATOM   2377  N   ASP A 189     -16.975  10.776   6.458  1.00 90.73      C2   N  
ATOM   2378  CA  ASP A 189     -18.014   9.747   6.529  1.00 90.73      C2   C  
ATOM   2379  C   ASP A 189     -17.872   8.823   5.356  1.00 90.73      C2   C  
ATOM   2380  O   ASP A 189     -18.064   9.303   4.277  1.00 90.73      C2   O  
ATOM   2381  CB  ASP A 189     -19.490  10.399   6.559  1.00 90.73      C2   C  
ATOM   2382  CG  ASP A 189     -19.811  11.567   7.522  1.00 90.73      C2   C  
ATOM   2383  OD1 ASP A 189     -20.601  12.485   7.204  1.00 90.73      C2   O  
ATOM   2384  OD2 ASP A 189     -19.295  11.585   8.688  1.00 90.73      C2   O  
ATOM   2385  H   ASP A 189     -17.264  11.736   6.338  1.00 90.73      C2   H  
ATOM   2386  HA  ASP A 189     -17.837   9.100   7.389  1.00 90.73      C2   H  
ATOM   2387  HB2 ASP A 189     -19.840  10.612   5.549  1.00 90.73      C2   H  
ATOM   2388  HB3 ASP A 189     -20.181   9.570   6.712  1.00 90.73      C2   H  
ATOM   2389  N   GLY A 190     -17.574   7.579   5.574  1.00 89.90      C2   N  
ATOM   2390  CA  GLY A 190     -17.554   6.491   4.539  1.00 89.90      C2   C  
ATOM   2391  C   GLY A 190     -16.093   6.120   4.260  1.00 89.90      C2   C  
ATOM   2392  O   GLY A 190     -15.788   5.025   3.765  1.00 89.90      C2   O  
ATOM   2393  H   GLY A 190     -17.151   7.288   6.444  1.00 89.90      C2   H  
ATOM   2394  HA2 GLY A 190     -18.041   5.582   4.891  1.00 89.90      C2   H  
ATOM   2395  HA3 GLY A 190     -18.114   6.832   3.668  1.00 89.90      C2   H  
ATOM   2396  N   GLU A 191     -15.107   7.003   4.498  1.00 86.93      C2   N  
ATOM   2397  CA  GLU A 191     -13.688   6.719   4.478  1.00 86.93      C2   C  
ATOM   2398  C   GLU A 191     -13.144   6.074   5.755  1.00 86.93      C2   C  
ATOM   2399  O   GLU A 191     -13.696   6.207   6.841  1.00 86.93      C2   O  
ATOM   2400  CB  GLU A 191     -12.845   8.050   4.277  1.00 86.93      C2   C  
ATOM   2401  CG  GLU A 191     -13.158   8.708   2.997  1.00 86.93      C2   C  
ATOM   2402  CD  GLU A 191     -12.395   9.983   2.752  1.00 86.93      C2   C  
ATOM   2403  OE1 GLU A 191     -11.183  10.080   3.034  1.00 86.93      C2   O  
ATOM   2404  OE2 GLU A 191     -12.966  10.912   2.095  1.00 86.93      C2   O  
ATOM   2405  H   GLU A 191     -15.335   7.813   5.055  1.00 86.93      C2   H  
ATOM   2406  HA  GLU A 191     -13.448   6.117   3.602  1.00 86.93      C2   H  
ATOM   2407  HB2 GLU A 191     -13.102   8.730   5.089  1.00 86.93      C2   H  
ATOM   2408  HB3 GLU A 191     -11.768   7.912   4.379  1.00 86.93      C2   H  
ATOM   2409  HG2 GLU A 191     -12.915   8.071   2.146  1.00 86.93      C2   H  
ATOM   2410  HG3 GLU A 191     -14.210   8.935   2.824  1.00 86.93      C2   H  
ATOM   2411  N   THR A 192     -11.940   5.516   5.634  1.00 80.78      C2   N  
ATOM   2412  CA  THR A 192     -11.093   5.029   6.712  1.00 80.78      C2   C  
ATOM   2413  C   THR A 192      -9.644   5.611   6.537  1.00 80.78      C2   C  
ATOM   2414  O   THR A 192      -9.251   5.806   5.378  1.00 80.78      C2   O  
ATOM   2415  CB  THR A 192     -11.168   3.473   6.658  1.00 80.78      C2   C  
ATOM   2416  CG2 THR A 192     -10.810   2.788   5.381  1.00 80.78      C2   C  
ATOM   2417  OG1 THR A 192     -10.577   2.915   7.876  1.00 80.78      C2   O  
ATOM   2418  H   THR A 192     -11.499   5.484   4.726  1.00 80.78      C2   H  
ATOM   2419  HA  THR A 192     -11.460   5.378   7.678  1.00 80.78      C2   H  
ATOM   2420  HB  THR A 192     -12.222   3.204   6.725  1.00 80.78      C2   H  
ATOM   2421  HG1 THR A 192     -10.744   3.488   8.628  1.00 80.78      C2   H  
ATOM   2422 HG21 THR A 192      -9.751   2.861   5.135  1.00 80.78      C2   H  
ATOM   2423 HG22 THR A 192     -11.078   1.735   5.300  1.00 80.78      C2   H  
ATOM   2424 HG23 THR A 192     -11.389   3.201   4.555  1.00 80.78      C2   H  
ATOM   2425  N   ARG A 193      -8.859   5.748   7.551  1.00 73.54      C2   N  
ATOM   2426  CA  ARG A 193      -7.387   5.766   7.554  1.00 73.54      C2   C  
ATOM   2427  C   ARG A 193      -6.942   4.445   8.193  1.00 73.54      C2   C  
ATOM   2428  O   ARG A 193      -7.509   4.151   9.256  1.00 73.54      C2   O  
ATOM   2429  CB  ARG A 193      -6.816   7.028   8.449  1.00 73.54      C2   C  
ATOM   2430  CG  ARG A 193      -7.431   8.322   8.025  1.00 73.54      C2   C  
ATOM   2431  CD  ARG A 193      -6.951   8.724   6.629  1.00 73.54      C2   C  
ATOM   2432  NE  ARG A 193      -7.678   9.867   6.059  1.00 73.54      C2   N  
ATOM   2433  CZ  ARG A 193      -8.734   9.818   5.234  1.00 73.54      C2   C  
ATOM   2434  NH1 ARG A 193      -9.167   8.656   4.781  1.00 73.54      C2   N  
ATOM   2435  NH2 ARG A 193      -9.227  10.956   4.860  1.00 73.54      C2   N  
ATOM   2436  H   ARG A 193      -9.039   5.313   8.445  1.00 73.54      C2   H  
ATOM   2437  HA  ARG A 193      -7.017   5.983   6.551  1.00 73.54      C2   H  
ATOM   2438  HB2 ARG A 193      -6.973   6.829   9.509  1.00 73.54      C2   H  
ATOM   2439  HB3 ARG A 193      -5.752   7.250   8.375  1.00 73.54      C2   H  
ATOM   2440  HG2 ARG A 193      -8.516   8.392   8.101  1.00 73.54      C2   H  
ATOM   2441  HG3 ARG A 193      -6.838   9.054   8.572  1.00 73.54      C2   H  
ATOM   2442  HD2 ARG A 193      -5.936   9.121   6.657  1.00 73.54      C2   H  
ATOM   2443  HD3 ARG A 193      -6.824   7.957   5.865  1.00 73.54      C2   H  
ATOM   2444  HE  ARG A 193      -7.629  10.753   6.542  1.00 73.54      C2   H  
ATOM   2445 HH11 ARG A 193      -8.610   7.841   4.998  1.00 73.54      C2   H  
ATOM   2446 HH12 ARG A 193      -9.909   8.633   4.096  1.00 73.54      C2   H  
ATOM   2447 HH21 ARG A 193      -8.753  11.831   5.030  1.00 73.54      C2   H  
ATOM   2448 HH22 ARG A 193     -10.029  10.994   4.247  1.00 73.54      C2   H  
ATOM   2449  N   LYS A 194      -6.237   3.596   7.524  1.00 74.24      C2   N  
ATOM   2450  CA  LYS A 194      -5.684   2.340   7.989  1.00 74.24      C2   C  
ATOM   2451  C   LYS A 194      -4.362   2.587   8.669  1.00 74.24      C2   C  
ATOM   2452  O   LYS A 194      -3.725   3.592   8.355  1.00 74.24      C2   O  
ATOM   2453  CB  LYS A 194      -5.549   1.374   6.767  1.00 74.24      C2   C  
ATOM   2454  CG  LYS A 194      -4.324   1.718   5.864  1.00 74.24      C2   C  
ATOM   2455  CD  LYS A 194      -4.199   1.078   4.488  1.00 74.24      C2   C  
ATOM   2456  CE  LYS A 194      -3.196   1.737   3.542  1.00 74.24      C2   C  
ATOM   2457  NZ  LYS A 194      -3.329   1.250   2.196  1.00 74.24      C2   N  
ATOM   2458  H   LYS A 194      -6.040   3.826   6.560  1.00 74.24      C2   H  
ATOM   2459  HA  LYS A 194      -6.457   1.982   8.670  1.00 74.24      C2   H  
ATOM   2460  HB2 LYS A 194      -5.435   0.363   7.157  1.00 74.24      C2   H  
ATOM   2461  HB3 LYS A 194      -6.499   1.403   6.233  1.00 74.24      C2   H  
ATOM   2462  HG2 LYS A 194      -4.297   2.792   5.681  1.00 74.24      C2   H  
ATOM   2463  HG3 LYS A 194      -3.423   1.533   6.448  1.00 74.24      C2   H  
ATOM   2464  HD2 LYS A 194      -3.926   0.023   4.512  1.00 74.24      C2   H  
ATOM   2465  HD3 LYS A 194      -5.211   1.028   4.084  1.00 74.24      C2   H  
ATOM   2466  HE2 LYS A 194      -3.518   2.775   3.464  1.00 74.24      C2   H  
ATOM   2467  HE3 LYS A 194      -2.169   1.586   3.874  1.00 74.24      C2   H  
ATOM   2468  HZ1 LYS A 194      -2.542   1.652   1.707  1.00 74.24      C2   H  
ATOM   2469  HZ2 LYS A 194      -3.298   0.240   2.220  1.00 74.24      C2   H  
ATOM   2470  HZ3 LYS A 194      -4.163   1.554   1.714  1.00 74.24      C2   H  
ATOM   2471  N   ILE A 195      -3.905   1.641   9.395  1.00 71.84      C2   N  
ATOM   2472  CA  ILE A 195      -2.550   1.669   9.899  1.00 71.84      C2   C  
ATOM   2473  C   ILE A 195      -1.811   0.901   8.846  1.00 71.84      C2   C  
ATOM   2474  O   ILE A 195      -2.083  -0.278   8.604  1.00 71.84      C2   O  
ATOM   2475  CB  ILE A 195      -2.320   1.008  11.361  1.00 71.84      C2   C  
ATOM   2476  CG1 ILE A 195      -2.954   1.836  12.526  1.00 71.84      C2   C  
ATOM   2477  CG2 ILE A 195      -0.824   0.856  11.593  1.00 71.84      C2   C  
ATOM   2478  CD1 ILE A 195      -2.880   1.187  13.902  1.00 71.84      C2   C  
ATOM   2479  H   ILE A 195      -4.400   0.762   9.345  1.00 71.84      C2   H  
ATOM   2480  HA  ILE A 195      -2.065   2.645   9.932  1.00 71.84      C2   H  
ATOM   2481  HB  ILE A 195      -2.669  -0.023  11.302  1.00 71.84      C2   H  
ATOM   2482 HG12 ILE A 195      -2.294   2.698  12.620  1.00 71.84      C2   H  
ATOM   2483 HG13 ILE A 195      -3.958   2.217  12.335  1.00 71.84      C2   H  
ATOM   2484 HG21 ILE A 195      -0.451  -0.113  11.261  1.00 71.84      C2   H  
ATOM   2485 HG22 ILE A 195      -0.322   1.644  11.033  1.00 71.84      C2   H  
ATOM   2486 HG23 ILE A 195      -0.452   1.011  12.606  1.00 71.84      C2   H  
ATOM   2487 HD11 ILE A 195      -2.221   1.662  14.629  1.00 71.84      C2   H  
ATOM   2488 HD12 ILE A 195      -3.904   1.336  14.244  1.00 71.84      C2   H  
ATOM   2489 HD13 ILE A 195      -2.674   0.118  13.840  1.00 71.84      C2   H  
ATOM   2490  N   LYS A 196      -0.886   1.503   8.105  1.00 75.31      C2   N  
ATOM   2491  CA  LYS A 196      -0.000   0.817   7.075  1.00 75.31      C2   C  
ATOM   2492  C   LYS A 196       1.036  -0.088   7.829  1.00 75.31      C2   C  
ATOM   2493  O   LYS A 196       1.351  -1.143   7.278  1.00 75.31      C2   O  
ATOM   2494  CB  LYS A 196       0.768   1.821   6.257  1.00 75.31      C2   C  
ATOM   2495  CG  LYS A 196       1.276   1.377   4.815  1.00 75.31      C2   C  
ATOM   2496  CD  LYS A 196       2.067   2.463   4.170  1.00 75.31      C2   C  
ATOM   2497  CE  LYS A 196       2.464   2.369   2.711  1.00 75.31      C2   C  
ATOM   2498  NZ  LYS A 196       2.876   3.617   2.121  1.00 75.31      C2   N  
ATOM   2499  H   LYS A 196      -0.663   2.472   8.286  1.00 75.31      C2   H  
ATOM   2500  HA  LYS A 196      -0.501   0.222   6.311  1.00 75.31      C2   H  
ATOM   2501  HB2 LYS A 196       0.077   2.628   6.014  1.00 75.31      C2   H  
ATOM   2502  HB3 LYS A 196       1.554   2.371   6.776  1.00 75.31      C2   H  
ATOM   2503  HG2 LYS A 196       2.021   0.591   4.933  1.00 75.31      C2   H  
ATOM   2504  HG3 LYS A 196       0.503   1.004   4.142  1.00 75.31      C2   H  
ATOM   2505  HD2 LYS A 196       1.383   3.312   4.162  1.00 75.31      C2   H  
ATOM   2506  HD3 LYS A 196       2.937   2.747   4.762  1.00 75.31      C2   H  
ATOM   2507  HE2 LYS A 196       3.245   1.617   2.598  1.00 75.31      C2   H  
ATOM   2508  HE3 LYS A 196       1.558   2.078   2.179  1.00 75.31      C2   H  
ATOM   2509  HZ1 LYS A 196       2.147   4.293   2.301  1.00 75.31      C2   H  
ATOM   2510  HZ2 LYS A 196       3.673   3.963   2.636  1.00 75.31      C2   H  
ATOM   2511  HZ3 LYS A 196       2.985   3.478   1.126  1.00 75.31      C2   H  
ATOM   2512  N   HIP A 197       1.603   0.315   8.933  1.00 72.87      C2   N  
ATOM   2513  CA  HIP A 197       2.761  -0.484   9.399  1.00 72.87      C2   C  
ATOM   2514  C   HIP A 197       2.276  -1.227  10.663  1.00 72.87      C2   C  
ATOM   2515  O   HIP A 197       2.140  -0.590  11.716  1.00 72.87      C2   O  
ATOM   2516  CB  HIP A 197       3.935   0.456   9.534  1.00 72.87      C2   C  
ATOM   2517  CG  HIP A 197       4.425   1.294   8.347  1.00 72.87      C2   C  
ATOM   2518  CD2 HIP A 197       4.362   2.661   8.190  1.00 72.87      C2   C  
ATOM   2519  ND1 HIP A 197       4.718   0.663   7.138  1.00 72.87      C2   N  
ATOM   2520  CE1 HIP A 197       4.994   1.694   6.310  1.00 72.87      C2   C  
ATOM   2521  NE2 HIP A 197       4.816   2.803   6.890  1.00 72.87      C2   N  
ATOM   2522  H   HIP A 197       1.371   1.209   9.343  1.00 72.87      C2   H  
ATOM   2523  HA  HIP A 197       3.107  -1.278   8.737  1.00 72.87      C2   H  
ATOM   2524  HB2 HIP A 197       3.751   1.188  10.320  1.00 72.87      C2   H  
ATOM   2525  HB3 HIP A 197       4.795  -0.167   9.781  1.00 72.87      C2   H  
ATOM   2526  HD1 HIP A 197       4.792  -0.324   6.935  1.00 72.87      C2   H  
ATOM   2527  HD2 HIP A 197       4.099   3.457   8.872  1.00 72.87      C2   H  
ATOM   2528  HE1 HIP A 197       5.242   1.627   5.261  1.00 72.87      C2   H  
ATOM   2529  HE2 HIP A 197       4.927   3.700   6.438  1.00 72.87      C2   H  
ATOM   2530  N   LEU A 198       1.785  -2.439  10.405  1.00 70.15      C2   N  
ATOM   2531  CA  LEU A 198       1.552  -3.455  11.473  1.00 70.15      C2   C  
ATOM   2532  C   LEU A 198       2.772  -3.620  12.425  1.00 70.15      C2   C  
ATOM   2533  O   LEU A 198       2.570  -3.451  13.623  1.00 70.15      C2   O  
ATOM   2534  CB  LEU A 198       1.336  -4.778  10.723  1.00 70.15      C2   C  
ATOM   2535  CG  LEU A 198       0.932  -5.923  11.608  1.00 70.15      C2   C  
ATOM   2536  CD1 LEU A 198      -0.175  -5.663  12.623  1.00 70.15      C2   C  
ATOM   2537  CD2 LEU A 198       0.752  -7.222  10.812  1.00 70.15      C2   C  
ATOM   2538  H   LEU A 198       1.895  -2.893   9.510  1.00 70.15      C2   H  
ATOM   2539  HA  LEU A 198       0.675  -3.157  12.047  1.00 70.15      C2   H  
ATOM   2540  HB2 LEU A 198       0.468  -4.672  10.071  1.00 70.15      C2   H  
ATOM   2541  HB3 LEU A 198       2.108  -5.170  10.061  1.00 70.15      C2   H  
ATOM   2542  HG  LEU A 198       1.926  -6.024  12.043  1.00 70.15      C2   H  
ATOM   2543 HD11 LEU A 198      -0.848  -4.841  12.378  1.00 70.15      C2   H  
ATOM   2544 HD12 LEU A 198      -0.652  -6.630  12.780  1.00 70.15      C2   H  
ATOM   2545 HD13 LEU A 198       0.317  -5.315  13.531  1.00 70.15      C2   H  
ATOM   2546 HD21 LEU A 198       1.263  -8.044  11.314  1.00 70.15      C2   H  
ATOM   2547 HD22 LEU A 198      -0.263  -7.502  10.530  1.00 70.15      C2   H  
ATOM   2548 HD23 LEU A 198       1.236  -7.114   9.841  1.00 70.15      C2   H  
ATOM   2549  N   ARG A 199       3.977  -3.912  11.885  1.00 71.80      C2   N  
ATOM   2550  CA  ARG A 199       5.126  -4.227  12.794  1.00 71.80      C2   C  
ATOM   2551  C   ARG A 199       5.468  -3.060  13.693  1.00 71.80      C2   C  
ATOM   2552  O   ARG A 199       5.522  -3.316  14.889  1.00 71.80      C2   O  
ATOM   2553  CB  ARG A 199       6.262  -4.693  11.841  1.00 71.80      C2   C  
ATOM   2554  CG  ARG A 199       5.858  -6.030  11.178  1.00 71.80      C2   C  
ATOM   2555  CD  ARG A 199       6.815  -6.458  10.055  1.00 71.80      C2   C  
ATOM   2556  NE  ARG A 199       8.100  -6.886  10.637  1.00 71.80      C2   N  
ATOM   2557  CZ  ARG A 199       8.281  -8.077  11.290  1.00 71.80      C2   C  
ATOM   2558  NH1 ARG A 199       7.357  -9.016  11.407  1.00 71.80      C2   N  
ATOM   2559  NH2 ARG A 199       9.515  -8.254  11.781  1.00 71.80      C2   N  
ATOM   2560  H   ARG A 199       4.212  -3.966  10.904  1.00 71.80      C2   H  
ATOM   2561  HA  ARG A 199       4.714  -5.065  13.357  1.00 71.80      C2   H  
ATOM   2562  HB2 ARG A 199       6.510  -3.963  11.070  1.00 71.80      C2   H  
ATOM   2563  HB3 ARG A 199       7.218  -4.759  12.360  1.00 71.80      C2   H  
ATOM   2564  HG2 ARG A 199       5.788  -6.804  11.942  1.00 71.80      C2   H  
ATOM   2565  HG3 ARG A 199       4.801  -5.997  10.911  1.00 71.80      C2   H  
ATOM   2566  HD2 ARG A 199       6.375  -7.123   9.311  1.00 71.80      C2   H  
ATOM   2567  HD3 ARG A 199       7.115  -5.598   9.457  1.00 71.80      C2   H  
ATOM   2568  HE  ARG A 199       8.757  -6.119  10.639  1.00 71.80      C2   H  
ATOM   2569 HH11 ARG A 199       6.459  -8.857  10.972  1.00 71.80      C2   H  
ATOM   2570 HH12 ARG A 199       7.438  -9.833  11.996  1.00 71.80      C2   H  
ATOM   2571 HH21 ARG A 199      10.229  -7.540  11.800  1.00 71.80      C2   H  
ATOM   2572 HH22 ARG A 199       9.907  -9.066  12.235  1.00 71.80      C2   H  
ATOM   2573  N   VAL A 200       5.582  -1.801  13.145  1.00 67.42      C2   N  
ATOM   2574  CA  VAL A 200       5.912  -0.547  13.860  1.00 67.42      C2   C  
ATOM   2575  C   VAL A 200       4.875  -0.296  14.968  1.00 67.42      C2   C  
ATOM   2576  O   VAL A 200       5.179   0.125  16.107  1.00 67.42      C2   O  
ATOM   2577  CB  VAL A 200       5.924   0.686  12.933  1.00 67.42      C2   C  
ATOM   2578  CG1 VAL A 200       6.076   2.002  13.694  1.00 67.42      C2   C  
ATOM   2579  CG2 VAL A 200       7.126   0.490  11.987  1.00 67.42      C2   C  
ATOM   2580  H   VAL A 200       5.268  -1.749  12.187  1.00 67.42      C2   H  
ATOM   2581  HA  VAL A 200       6.858  -0.724  14.370  1.00 67.42      C2   H  
ATOM   2582  HB  VAL A 200       5.001   0.741  12.356  1.00 67.42      C2   H  
ATOM   2583 HG11 VAL A 200       5.289   2.332  14.371  1.00 67.42      C2   H  
ATOM   2584 HG12 VAL A 200       6.990   1.937  14.284  1.00 67.42      C2   H  
ATOM   2585 HG13 VAL A 200       6.086   2.757  12.907  1.00 67.42      C2   H  
ATOM   2586 HG21 VAL A 200       7.155   1.335  11.299  1.00 67.42      C2   H  
ATOM   2587 HG22 VAL A 200       8.135   0.372  12.383  1.00 67.42      C2   H  
ATOM   2588 HG23 VAL A 200       7.173  -0.464  11.463  1.00 67.42      C2   H  
ATOM   2589  N   PHE A 201       3.627  -0.681  14.720  1.00 64.12      C2   N  
ATOM   2590  CA  PHE A 201       2.564  -0.634  15.625  1.00 64.12      C2   C  
ATOM   2591  C   PHE A 201       2.671  -1.596  16.828  1.00 64.12      C2   C  
ATOM   2592  O   PHE A 201       2.825  -1.109  17.956  1.00 64.12      C2   O  
ATOM   2593  CB  PHE A 201       1.192  -0.415  14.964  1.00 64.12      C2   C  
ATOM   2594  CG  PHE A 201       0.035  -0.413  15.946  1.00 64.12      C2   C  
ATOM   2595  CD1 PHE A 201       0.035   0.548  17.017  1.00 64.12      C2   C  
ATOM   2596  CD2 PHE A 201      -1.077  -1.332  15.910  1.00 64.12      C2   C  
ATOM   2597  CE1 PHE A 201      -0.957   0.706  17.963  1.00 64.12      C2   C  
ATOM   2598  CE2 PHE A 201      -2.051  -1.171  16.886  1.00 64.12      C2   C  
ATOM   2599  CZ  PHE A 201      -1.995  -0.198  17.831  1.00 64.12      C2   C  
ATOM   2600  H   PHE A 201       3.416  -0.964  13.773  1.00 64.12      C2   H  
ATOM   2601  HA  PHE A 201       2.633   0.325  16.140  1.00 64.12      C2   H  
ATOM   2602  HB2 PHE A 201       1.269   0.468  14.329  1.00 64.12      C2   H  
ATOM   2603  HB3 PHE A 201       0.955  -1.211  14.258  1.00 64.12      C2   H  
ATOM   2604  HD1 PHE A 201       0.906   1.181  17.110  1.00 64.12      C2   H  
ATOM   2605  HD2 PHE A 201      -1.160  -2.101  15.157  1.00 64.12      C2   H  
ATOM   2606  HE1 PHE A 201      -0.938   1.510  18.684  1.00 64.12      C2   H  
ATOM   2607  HE2 PHE A 201      -2.955  -1.757  16.809  1.00 64.12      C2   H  
ATOM   2608  HZ  PHE A 201      -2.828  -0.103  18.513  1.00 64.12      C2   H  
ATOM   2609  N   PHE A 202       2.866  -2.893  16.514  1.00 65.03      C2   N  
ATOM   2610  CA  PHE A 202       3.047  -4.056  17.452  1.00 65.03      C2   C  
ATOM   2611  C   PHE A 202       4.157  -3.770  18.485  1.00 65.03      C2   C  
ATOM   2612  O   PHE A 202       3.828  -3.830  19.682  1.00 65.03      C2   O  
ATOM   2613  CB  PHE A 202       3.274  -5.356  16.614  1.00 65.03      C2   C  
ATOM   2614  CG  PHE A 202       2.925  -6.625  17.479  1.00 65.03      C2   C  
ATOM   2615  CD1 PHE A 202       4.016  -7.230  18.185  1.00 65.03      C2   C  
ATOM   2616  CD2 PHE A 202       1.572  -7.058  17.769  1.00 65.03      C2   C  
ATOM   2617  CE1 PHE A 202       3.722  -8.312  19.026  1.00 65.03      C2   C  
ATOM   2618  CE2 PHE A 202       1.372  -8.044  18.622  1.00 65.03      C2   C  
ATOM   2619  CZ  PHE A 202       2.387  -8.686  19.321  1.00 65.03      C2   C  
ATOM   2620  H   PHE A 202       2.978  -3.121  15.536  1.00 65.03      C2   H  
ATOM   2621  HA  PHE A 202       2.132  -4.105  18.043  1.00 65.03      C2   H  
ATOM   2622  HB2 PHE A 202       2.612  -5.411  15.750  1.00 65.03      C2   H  
ATOM   2623  HB3 PHE A 202       4.315  -5.470  16.311  1.00 65.03      C2   H  
ATOM   2624  HD1 PHE A 202       4.999  -6.782  18.202  1.00 65.03      C2   H  
ATOM   2625  HD2 PHE A 202       0.670  -6.631  17.357  1.00 65.03      C2   H  
ATOM   2626  HE1 PHE A 202       4.508  -8.749  19.624  1.00 65.03      C2   H  
ATOM   2627  HE2 PHE A 202       0.353  -8.315  18.857  1.00 65.03      C2   H  
ATOM   2628  HZ  PHE A 202       2.304  -9.555  19.958  1.00 65.03      C2   H  
ATOM   2629  N   VAL A 203       5.390  -3.440  18.117  1.00 61.32      C2   N  
ATOM   2630  CA  VAL A 203       6.477  -3.249  19.002  1.00 61.32      C2   C  
ATOM   2631  C   VAL A 203       6.317  -1.984  19.893  1.00 61.32      C2   C  
ATOM   2632  O   VAL A 203       6.515  -2.118  21.095  1.00 61.32      C2   O  
ATOM   2633  CB  VAL A 203       7.789  -3.292  18.139  1.00 61.32      C2   C  
ATOM   2634  CG1 VAL A 203       7.893  -4.570  17.374  1.00 61.32      C2   C  
ATOM   2635  CG2 VAL A 203       8.062  -2.065  17.227  1.00 61.32      C2   C  
ATOM   2636  H   VAL A 203       5.688  -3.655  17.176  1.00 61.32      C2   H  
ATOM   2637  HA  VAL A 203       6.641  -4.100  19.663  1.00 61.32      C2   H  
ATOM   2638  HB  VAL A 203       8.605  -3.266  18.861  1.00 61.32      C2   H  
ATOM   2639 HG11 VAL A 203       7.195  -4.634  16.539  1.00 61.32      C2   H  
ATOM   2640 HG12 VAL A 203       8.852  -4.577  16.856  1.00 61.32      C2   H  
ATOM   2641 HG13 VAL A 203       7.664  -5.408  18.032  1.00 61.32      C2   H  
ATOM   2642 HG21 VAL A 203       7.273  -2.039  16.475  1.00 61.32      C2   H  
ATOM   2643 HG22 VAL A 203       8.013  -1.085  17.702  1.00 61.32      C2   H  
ATOM   2644 HG23 VAL A 203       9.023  -2.125  16.716  1.00 61.32      C2   H  
ATOM   2645  N   THR A 204       5.803  -0.852  19.380  1.00 57.83      C2   N  
ATOM   2646  CA  THR A 204       5.601   0.347  20.236  1.00 57.83      C2   C  
ATOM   2647  C   THR A 204       4.291   0.277  21.114  1.00 57.83      C2   C  
ATOM   2648  O   THR A 204       4.372   0.827  22.213  1.00 57.83      C2   O  
ATOM   2649  CB  THR A 204       5.503   1.673  19.325  1.00 57.83      C2   C  
ATOM   2650  CG2 THR A 204       6.789   1.886  18.640  1.00 57.83      C2   C  
ATOM   2651  OG1 THR A 204       4.516   1.586  18.311  1.00 57.83      C2   O  
ATOM   2652  H   THR A 204       5.586  -0.851  18.393  1.00 57.83      C2   H  
ATOM   2653  HA  THR A 204       6.379   0.482  20.988  1.00 57.83      C2   H  
ATOM   2654  HB  THR A 204       5.404   2.550  19.964  1.00 57.83      C2   H  
ATOM   2655  HG1 THR A 204       4.765   1.035  17.565  1.00 57.83      C2   H  
ATOM   2656 HG21 THR A 204       6.954   0.977  18.062  1.00 57.83      C2   H  
ATOM   2657 HG22 THR A 204       6.817   2.755  17.983  1.00 57.83      C2   H  
ATOM   2658 HG23 THR A 204       7.574   2.023  19.384  1.00 57.83      C2   H  
ATOM   2659  N   ALA A 205       3.326  -0.439  20.588  1.00 55.14      C2   N  
ATOM   2660  CA  ALA A 205       2.253  -0.969  21.440  1.00 55.14      C2   C  
ATOM   2661  C   ALA A 205       2.677  -1.790  22.673  1.00 55.14      C2   C  
ATOM   2662  O   ALA A 205       2.522  -1.369  23.840  1.00 55.14      C2   O  
ATOM   2663  CB  ALA A 205       1.118  -1.631  20.579  1.00 55.14      C2   C  
ATOM   2664  H   ALA A 205       3.395  -0.762  19.633  1.00 55.14      C2   H  
ATOM   2665  HA  ALA A 205       1.664  -0.112  21.767  1.00 55.14      C2   H  
ATOM   2666  HB1 ALA A 205       0.592  -0.942  19.918  1.00 55.14      C2   H  
ATOM   2667  HB2 ALA A 205       1.608  -2.308  19.879  1.00 55.14      C2   H  
ATOM   2668  HB3 ALA A 205       0.504  -2.218  21.263  1.00 55.14      C2   H  
ATOM   2669  N   ALA A 206       3.449  -2.885  22.393  1.00 55.81      C2   N  
ATOM   2670  CA  ALA A 206       4.221  -3.606  23.436  1.00 55.81      C2   C  
ATOM   2671  C   ALA A 206       5.256  -2.886  24.346  1.00 55.81      C2   C  
ATOM   2672  O   ALA A 206       5.241  -3.092  25.542  1.00 55.81      C2   O  
ATOM   2673  CB  ALA A 206       4.787  -4.815  22.850  1.00 55.81      C2   C  
ATOM   2674  H   ALA A 206       3.705  -3.240  21.483  1.00 55.81      C2   H  
ATOM   2675  HA  ALA A 206       3.571  -4.053  24.188  1.00 55.81      C2   H  
ATOM   2676  HB1 ALA A 206       5.208  -5.485  23.600  1.00 55.81      C2   H  
ATOM   2677  HB2 ALA A 206       4.072  -5.391  22.263  1.00 55.81      C2   H  
ATOM   2678  HB3 ALA A 206       5.567  -4.569  22.129  1.00 55.81      C2   H  
ATOM   2679  N   TRP A 207       6.093  -1.916  23.828  1.00 56.18      C2   N  
ATOM   2680  CA  TRP A 207       6.927  -1.017  24.571  1.00 56.18      C2   C  
ATOM   2681  C   TRP A 207       6.138  -0.046  25.489  1.00 56.18      C2   C  
ATOM   2682  O   TRP A 207       6.485   0.182  26.638  1.00 56.18      C2   O  
ATOM   2683  CB  TRP A 207       7.681  -0.202  23.578  1.00 56.18      C2   C  
ATOM   2684  CG  TRP A 207       8.512   0.979  24.030  1.00 56.18      C2   C  
ATOM   2685  CD1 TRP A 207       8.222   2.272  23.604  1.00 56.18      C2   C  
ATOM   2686  CD2 TRP A 207       9.638   1.027  24.995  1.00 56.18      C2   C  
ATOM   2687  CE2 TRP A 207       9.998   2.364  25.124  1.00 56.18      C2   C  
ATOM   2688  CE3 TRP A 207      10.374   0.109  25.721  1.00 56.18      C2   C  
ATOM   2689  NE1 TRP A 207       9.248   3.080  24.166  1.00 56.18      C2   N  
ATOM   2690  CZ2 TRP A 207      10.992   2.783  25.991  1.00 56.18      C2   C  
ATOM   2691  CZ3 TRP A 207      11.387   0.463  26.629  1.00 56.18      C2   C  
ATOM   2692  CH2 TRP A 207      11.727   1.821  26.726  1.00 56.18      C2   C  
ATOM   2693  H   TRP A 207       6.216  -1.908  22.826  1.00 56.18      C2   H  
ATOM   2694  HA  TRP A 207       7.625  -1.671  25.094  1.00 56.18      C2   H  
ATOM   2695  HB2 TRP A 207       8.191  -0.907  22.921  1.00 56.18      C2   H  
ATOM   2696  HB3 TRP A 207       7.067   0.278  22.815  1.00 56.18      C2   H  
ATOM   2697  HD1 TRP A 207       7.371   2.560  23.004  1.00 56.18      C2   H  
ATOM   2698  HE1 TRP A 207       9.169   4.068  23.973  1.00 56.18      C2   H  
ATOM   2699  HE3 TRP A 207      10.177  -0.945  25.591  1.00 56.18      C2   H  
ATOM   2700  HZ2 TRP A 207      11.150   3.850  25.944  1.00 56.18      C2   H  
ATOM   2701  HZ3 TRP A 207      11.921  -0.300  27.176  1.00 56.18      C2   H  
ATOM   2702  HH2 TRP A 207      12.518   2.121  27.398  1.00 56.18      C2   H  
ATOM   2703  N   SER A 208       5.111   0.535  24.916  1.00 52.87      C2   N  
ATOM   2704  CA  SER A 208       4.274   1.511  25.648  1.00 52.87      C2   C  
ATOM   2705  C   SER A 208       3.455   0.818  26.773  1.00 52.87      C2   C  
ATOM   2706  O   SER A 208       3.366   1.418  27.869  1.00 52.87      C2   O  
ATOM   2707  CB  SER A 208       3.343   2.375  24.744  1.00 52.87      C2   C  
ATOM   2708  OG  SER A 208       2.441   1.457  24.112  1.00 52.87      C2   O  
ATOM   2709  H   SER A 208       4.961   0.449  23.921  1.00 52.87      C2   H  
ATOM   2710  HA  SER A 208       4.931   2.226  26.142  1.00 52.87      C2   H  
ATOM   2711  HB2 SER A 208       2.755   2.913  25.488  1.00 52.87      C2   H  
ATOM   2712  HB3 SER A 208       3.952   2.951  24.047  1.00 52.87      C2   H  
ATOM   2713  HG  SER A 208       3.039   1.042  23.486  1.00 52.87      C2   H  
ATOM   2714  N   ILE A 209       2.991  -0.409  26.559  1.00 53.12      C2   N  
ATOM   2715  CA  ILE A 209       2.332  -1.179  27.563  1.00 53.12      C2   C  
ATOM   2716  C   ILE A 209       3.303  -1.646  28.628  1.00 53.12      C2   C  
ATOM   2717  O   ILE A 209       2.955  -1.575  29.810  1.00 53.12      C2   O  
ATOM   2718  CB  ILE A 209       1.421  -2.435  26.984  1.00 53.12      C2   C  
ATOM   2719  CG1 ILE A 209       0.270  -1.990  26.034  1.00 53.12      C2   C  
ATOM   2720  CG2 ILE A 209       0.937  -3.341  28.085  1.00 53.12      C2   C  
ATOM   2721  CD1 ILE A 209      -0.354  -3.074  25.091  1.00 53.12      C2   C  
ATOM   2722  H   ILE A 209       2.999  -0.773  25.617  1.00 53.12      C2   H  
ATOM   2723  HA  ILE A 209       1.615  -0.489  28.009  1.00 53.12      C2   H  
ATOM   2724  HB  ILE A 209       2.110  -2.980  26.338  1.00 53.12      C2   H  
ATOM   2725 HG12 ILE A 209      -0.542  -1.576  26.631  1.00 53.12      C2   H  
ATOM   2726 HG13 ILE A 209       0.651  -1.134  25.476  1.00 53.12      C2   H  
ATOM   2727 HG21 ILE A 209       0.566  -2.721  28.901  1.00 53.12      C2   H  
ATOM   2728 HG22 ILE A 209       0.208  -4.084  27.761  1.00 53.12      C2   H  
ATOM   2729 HG23 ILE A 209       1.759  -3.931  28.491  1.00 53.12      C2   H  
ATOM   2730 HD11 ILE A 209       0.453  -3.591  24.572  1.00 53.12      C2   H  
ATOM   2731 HD12 ILE A 209      -0.844  -3.747  25.794  1.00 53.12      C2   H  
ATOM   2732 HD13 ILE A 209      -1.194  -2.763  24.470  1.00 53.12      C2   H  
ATOM   2733  N   PHE A 210       4.580  -1.907  28.195  1.00 54.49      C2   N  
ATOM   2734  CA  PHE A 210       5.771  -2.343  29.062  1.00 54.49      C2   C  
ATOM   2735  C   PHE A 210       5.936  -1.240  30.159  1.00 54.49      C2   C  
ATOM   2736  O   PHE A 210       6.107  -1.624  31.342  1.00 54.49      C2   O  
ATOM   2737  CB  PHE A 210       7.131  -2.612  28.264  1.00 54.49      C2   C  
ATOM   2738  CG  PHE A 210       8.264  -3.217  29.080  1.00 54.49      C2   C  
ATOM   2739  CD1 PHE A 210       7.976  -4.413  29.788  1.00 54.49      C2   C  
ATOM   2740  CD2 PHE A 210       9.390  -2.494  29.304  1.00 54.49      C2   C  
ATOM   2741  CE1 PHE A 210       8.942  -4.979  30.593  1.00 54.49      C2   C  
ATOM   2742  CE2 PHE A 210      10.362  -3.163  30.092  1.00 54.49      C2   C  
ATOM   2743  CZ  PHE A 210      10.189  -4.378  30.756  1.00 54.49      C2   C  
ATOM   2744  H   PHE A 210       4.833  -1.721  27.235  1.00 54.49      C2   H  
ATOM   2745  HA  PHE A 210       5.361  -3.278  29.443  1.00 54.49      C2   H  
ATOM   2746  HB2 PHE A 210       6.965  -3.229  27.380  1.00 54.49      C2   H  
ATOM   2747  HB3 PHE A 210       7.643  -1.733  27.873  1.00 54.49      C2   H  
ATOM   2748  HD1 PHE A 210       7.031  -4.935  29.763  1.00 54.49      C2   H  
ATOM   2749  HD2 PHE A 210       9.493  -1.508  28.875  1.00 54.49      C2   H  
ATOM   2750  HE1 PHE A 210       8.703  -5.876  31.145  1.00 54.49      C2   H  
ATOM   2751  HE2 PHE A 210      11.259  -2.578  30.228  1.00 54.49      C2   H  
ATOM   2752  HZ  PHE A 210      10.932  -4.796  31.419  1.00 54.49      C2   H  
ATOM   2753  N   ALA A 211       5.719   0.032  29.772  1.00 50.23      C2   N  
ATOM   2754  CA  ALA A 211       5.694   1.155  30.752  1.00 50.23      C2   C  
ATOM   2755  C   ALA A 211       4.600   1.007  31.821  1.00 50.23      C2   C  
ATOM   2756  O   ALA A 211       4.881   1.305  32.922  1.00 50.23      C2   O  
ATOM   2757  CB  ALA A 211       5.635   2.497  30.100  1.00 50.23      C2   C  
ATOM   2758  H   ALA A 211       5.583   0.258  28.797  1.00 50.23      C2   H  
ATOM   2759  HA  ALA A 211       6.672   0.988  31.204  1.00 50.23      C2   H  
ATOM   2760  HB1 ALA A 211       4.656   2.716  29.675  1.00 50.23      C2   H  
ATOM   2761  HB2 ALA A 211       5.798   3.285  30.836  1.00 50.23      C2   H  
ATOM   2762  HB3 ALA A 211       6.408   2.680  29.355  1.00 50.23      C2   H  
ATOM   2763  N   TYR A 212       3.415   0.526  31.461  1.00 49.41      C2   N  
ATOM   2764  CA  TYR A 212       2.402   0.488  32.515  1.00 49.41      C2   C  
ATOM   2765  C   TYR A 212       2.428  -0.802  33.309  1.00 49.41      C2   C  
ATOM   2766  O   TYR A 212       1.816  -0.901  34.365  1.00 49.41      C2   O  
ATOM   2767  CB  TYR A 212       0.995   0.852  31.990  1.00 49.41      C2   C  
ATOM   2768  CG  TYR A 212       0.927   2.316  31.668  1.00 49.41      C2   C  
ATOM   2769  CD1 TYR A 212       1.376   2.676  30.366  1.00 49.41      C2   C  
ATOM   2770  CD2 TYR A 212       0.537   3.320  32.593  1.00 49.41      C2   C  
ATOM   2771  CE1 TYR A 212       1.451   4.086  30.107  1.00 49.41      C2   C  
ATOM   2772  CE2 TYR A 212       0.498   4.723  32.283  1.00 49.41      C2   C  
ATOM   2773  CZ  TYR A 212       1.021   5.089  30.983  1.00 49.41      C2   C  
ATOM   2774  OH  TYR A 212       1.100   6.382  30.641  1.00 49.41      C2   O  
ATOM   2775  H   TYR A 212       3.219   0.134  30.551  1.00 49.41      C2   H  
ATOM   2776  HA  TYR A 212       2.370   1.268  33.275  1.00 49.41      C2   H  
ATOM   2777  HB2 TYR A 212       0.907   0.133  31.176  1.00 49.41      C2   H  
ATOM   2778  HB3 TYR A 212       0.321   0.697  32.833  1.00 49.41      C2   H  
ATOM   2779  HD1 TYR A 212       1.593   1.889  29.659  1.00 49.41      C2   H  
ATOM   2780  HD2 TYR A 212       0.272   3.028  33.599  1.00 49.41      C2   H  
ATOM   2781  HE1 TYR A 212       1.869   4.376  29.155  1.00 49.41      C2   H  
ATOM   2782  HE2 TYR A 212       0.047   5.377  33.015  1.00 49.41      C2   H  
ATOM   2783  HH  TYR A 212       1.702   6.412  29.893  1.00 49.41      C2   H  
ATOM   2784  N   THR A 213       3.135  -1.753  32.689  1.00 53.64      C2   N  
ATOM   2785  CA  THR A 213       3.384  -3.024  33.292  1.00 53.64      C2   C  
ATOM   2786  C   THR A 213       4.533  -2.931  34.275  1.00 53.64      C2   C  
ATOM   2787  O   THR A 213       4.594  -3.623  35.296  1.00 53.64      C2   O  
ATOM   2788  CB  THR A 213       3.834  -4.067  32.121  1.00 53.64      C2   C  
ATOM   2789  CG2 THR A 213       4.126  -5.421  32.662  1.00 53.64      C2   C  
ATOM   2790  OG1 THR A 213       2.738  -4.195  31.218  1.00 53.64      C2   O  
ATOM   2791  H   THR A 213       3.676  -1.473  31.883  1.00 53.64      C2   H  
ATOM   2792  HA  THR A 213       2.484  -3.378  33.793  1.00 53.64      C2   H  
ATOM   2793  HB  THR A 213       4.675  -3.744  31.507  1.00 53.64      C2   H  
ATOM   2794  HG1 THR A 213       2.467  -3.366  30.816  1.00 53.64      C2   H  
ATOM   2795 HG21 THR A 213       3.889  -6.160  31.897  1.00 53.64      C2   H  
ATOM   2796 HG22 THR A 213       5.114  -5.634  33.071  1.00 53.64      C2   H  
ATOM   2797 HG23 THR A 213       3.438  -5.536  33.500  1.00 53.64      C2   H  
ATOM   2798  N   TRP A 214       5.544  -2.105  33.985  1.00 54.89      C2   N  
ATOM   2799  CA  TRP A 214       6.538  -1.670  34.996  1.00 54.89      C2   C  
ATOM   2800  C   TRP A 214       5.925  -1.004  36.263  1.00 54.89      C2   C  
ATOM   2801  O   TRP A 214       6.149  -1.445  37.361  1.00 54.89      C2   O  
ATOM   2802  CB  TRP A 214       7.660  -0.757  34.252  1.00 54.89      C2   C  
ATOM   2803  CG  TRP A 214       8.713  -0.220  35.175  1.00 54.89      C2   C  
ATOM   2804  CD1 TRP A 214       8.762   1.013  35.689  1.00 54.89      C2   C  
ATOM   2805  CD2 TRP A 214       9.736  -0.976  35.950  1.00 54.89      C2   C  
ATOM   2806  CE2 TRP A 214      10.503  -0.054  36.671  1.00 54.89      C2   C  
ATOM   2807  CE3 TRP A 214      10.073  -2.360  35.998  1.00 54.89      C2   C  
ATOM   2808  NE1 TRP A 214       9.876   1.139  36.492  1.00 54.89      C2   N  
ATOM   2809  CZ2 TRP A 214      11.559  -0.542  37.483  1.00 54.89      C2   C  
ATOM   2810  CZ3 TRP A 214      11.091  -2.813  36.827  1.00 54.89      C2   C  
ATOM   2811  CH2 TRP A 214      11.864  -1.945  37.550  1.00 54.89      C2   C  
ATOM   2812  H   TRP A 214       5.521  -1.528  33.157  1.00 54.89      C2   H  
ATOM   2813  HA  TRP A 214       6.990  -2.587  35.372  1.00 54.89      C2   H  
ATOM   2814  HB2 TRP A 214       8.106  -1.411  33.503  1.00 54.89      C2   H  
ATOM   2815  HB3 TRP A 214       7.079   0.002  33.730  1.00 54.89      C2   H  
ATOM   2816  HD1 TRP A 214       8.160   1.819  35.296  1.00 54.89      C2   H  
ATOM   2817  HE1 TRP A 214      10.246   2.009  36.850  1.00 54.89      C2   H  
ATOM   2818  HE3 TRP A 214       9.477  -3.013  35.377  1.00 54.89      C2   H  
ATOM   2819  HZ2 TRP A 214      12.121   0.207  38.021  1.00 54.89      C2   H  
ATOM   2820  HZ3 TRP A 214      11.259  -3.877  36.913  1.00 54.89      C2   H  
ATOM   2821  HH2 TRP A 214      12.632  -2.276  38.232  1.00 54.89      C2   H  
ATOM   2822  N   LEU A 215       4.979  -0.060  36.065  1.00 55.43      C2   N  
ATOM   2823  CA  LEU A 215       4.216   0.589  37.146  1.00 55.43      C2   C  
ATOM   2824  C   LEU A 215       3.248  -0.326  37.906  1.00 55.43      C2   C  
ATOM   2825  O   LEU A 215       2.956  -0.075  39.046  1.00 55.43      C2   O  
ATOM   2826  CB  LEU A 215       3.266   1.703  36.539  1.00 55.43      C2   C  
ATOM   2827  CG  LEU A 215       4.059   2.851  35.983  1.00 55.43      C2   C  
ATOM   2828  CD1 LEU A 215       3.226   3.737  35.058  1.00 55.43      C2   C  
ATOM   2829  CD2 LEU A 215       4.810   3.670  37.007  1.00 55.43      C2   C  
ATOM   2830  H   LEU A 215       4.807   0.311  35.141  1.00 55.43      C2   H  
ATOM   2831  HA  LEU A 215       4.938   0.916  37.894  1.00 55.43      C2   H  
ATOM   2832  HB2 LEU A 215       2.671   1.300  35.719  1.00 55.43      C2   H  
ATOM   2833  HB3 LEU A 215       2.475   2.074  37.191  1.00 55.43      C2   H  
ATOM   2834  HG  LEU A 215       4.753   2.430  35.256  1.00 55.43      C2   H  
ATOM   2835 HD11 LEU A 215       2.223   3.769  35.483  1.00 55.43      C2   H  
ATOM   2836 HD12 LEU A 215       3.483   4.768  34.817  1.00 55.43      C2   H  
ATOM   2837 HD13 LEU A 215       3.168   3.278  34.071  1.00 55.43      C2   H  
ATOM   2838 HD21 LEU A 215       4.069   3.918  37.767  1.00 55.43      C2   H  
ATOM   2839 HD22 LEU A 215       5.700   3.234  37.461  1.00 55.43      C2   H  
ATOM   2840 HD23 LEU A 215       5.053   4.653  36.604  1.00 55.43      C2   H  
ATOM   2841  N   TYR A 216       2.819  -1.445  37.258  1.00 59.09      C2   N  
ATOM   2842  CA  TYR A 216       2.273  -2.673  37.872  1.00 59.09      C2   C  
ATOM   2843  C   TYR A 216       3.256  -3.447  38.800  1.00 59.09      C2   C  
ATOM   2844  O   TYR A 216       2.982  -3.673  39.980  1.00 59.09      C2   O  
ATOM   2845  CB  TYR A 216       1.435  -3.481  36.935  1.00 59.09      C2   C  
ATOM   2846  CG  TYR A 216       1.328  -4.959  37.190  1.00 59.09      C2   C  
ATOM   2847  CD1 TYR A 216       0.487  -5.539  38.181  1.00 59.09      C2   C  
ATOM   2848  CD2 TYR A 216       2.167  -5.801  36.454  1.00 59.09      C2   C  
ATOM   2849  CE1 TYR A 216       0.474  -6.930  38.390  1.00 59.09      C2   C  
ATOM   2850  CE2 TYR A 216       2.135  -7.181  36.635  1.00 59.09      C2   C  
ATOM   2851  CZ  TYR A 216       1.344  -7.773  37.648  1.00 59.09      C2   C  
ATOM   2852  OH  TYR A 216       1.402  -9.166  37.814  1.00 59.09      C2   O  
ATOM   2853  H   TYR A 216       2.981  -1.539  36.265  1.00 59.09      C2   H  
ATOM   2854  HA  TYR A 216       1.543  -2.358  38.619  1.00 59.09      C2   H  
ATOM   2855  HB2 TYR A 216       0.389  -3.175  36.918  1.00 59.09      C2   H  
ATOM   2856  HB3 TYR A 216       1.810  -3.393  35.916  1.00 59.09      C2   H  
ATOM   2857  HD1 TYR A 216      -0.075  -4.901  38.848  1.00 59.09      C2   H  
ATOM   2858  HD2 TYR A 216       2.832  -5.306  35.761  1.00 59.09      C2   H  
ATOM   2859  HE1 TYR A 216      -0.118  -7.289  39.219  1.00 59.09      C2   H  
ATOM   2860  HE2 TYR A 216       2.858  -7.821  36.150  1.00 59.09      C2   H  
ATOM   2861  HH  TYR A 216       1.485  -9.503  38.709  1.00 59.09      C2   H  
ATOM   2862  N   ILE A 217       4.460  -3.740  38.257  1.00 59.51      C2   N  
ATOM   2863  CA  ILE A 217       5.611  -4.370  38.976  1.00 59.51      C2   C  
ATOM   2864  C   ILE A 217       6.076  -3.546  40.167  1.00 59.51      C2   C  
ATOM   2865  O   ILE A 217       6.118  -4.117  41.283  1.00 59.51      C2   O  
ATOM   2866  CB  ILE A 217       6.788  -4.773  38.017  1.00 59.51      C2   C  
ATOM   2867  CG1 ILE A 217       6.378  -6.026  37.246  1.00 59.51      C2   C  
ATOM   2868  CG2 ILE A 217       8.130  -5.011  38.647  1.00 59.51      C2   C  
ATOM   2869  CD1 ILE A 217       7.099  -6.131  35.931  1.00 59.51      C2   C  
ATOM   2870  H   ILE A 217       4.655  -3.579  37.279  1.00 59.51      C2   H  
ATOM   2871  HA  ILE A 217       5.231  -5.313  39.370  1.00 59.51      C2   H  
ATOM   2872  HB  ILE A 217       6.801  -3.888  37.380  1.00 59.51      C2   H  
ATOM   2873 HG12 ILE A 217       6.452  -6.932  37.848  1.00 59.51      C2   H  
ATOM   2874 HG13 ILE A 217       5.324  -5.929  36.987  1.00 59.51      C2   H  
ATOM   2875 HG21 ILE A 217       8.147  -5.902  39.275  1.00 59.51      C2   H  
ATOM   2876 HG22 ILE A 217       8.953  -5.125  37.942  1.00 59.51      C2   H  
ATOM   2877 HG23 ILE A 217       8.450  -4.095  39.144  1.00 59.51      C2   H  
ATOM   2878 HD11 ILE A 217       7.109  -7.158  35.566  1.00 59.51      C2   H  
ATOM   2879 HD12 ILE A 217       6.555  -5.563  35.176  1.00 59.51      C2   H  
ATOM   2880 HD13 ILE A 217       8.087  -5.676  35.859  1.00 59.51      C2   H  
ATOM   2881  N   ILE A 218       6.373  -2.260  40.123  1.00 57.87      C2   N  
ATOM   2882  CA  ILE A 218       7.001  -1.500  41.197  1.00 57.87      C2   C  
ATOM   2883  C   ILE A 218       5.998  -1.217  42.384  1.00 57.87      C2   C  
ATOM   2884  O   ILE A 218       6.405  -0.967  43.516  1.00 57.87      C2   O  
ATOM   2885  CB  ILE A 218       7.734  -0.207  40.674  1.00 57.87      C2   C  
ATOM   2886  CG1 ILE A 218       9.018  -0.548  39.754  1.00 57.87      C2   C  
ATOM   2887  CG2 ILE A 218       8.060   0.900  41.684  1.00 57.87      C2   C  
ATOM   2888  CD1 ILE A 218      10.227  -1.238  40.492  1.00 57.87      C2   C  
ATOM   2889  H   ILE A 218       6.368  -1.845  39.203  1.00 57.87      C2   H  
ATOM   2890  HA  ILE A 218       7.726  -2.162  41.670  1.00 57.87      C2   H  
ATOM   2891  HB  ILE A 218       7.096   0.330  39.972  1.00 57.87      C2   H  
ATOM   2892 HG12 ILE A 218       8.722  -1.181  38.917  1.00 57.87      C2   H  
ATOM   2893 HG13 ILE A 218       9.389   0.405  39.377  1.00 57.87      C2   H  
ATOM   2894 HG21 ILE A 218       8.598   0.471  42.529  1.00 57.87      C2   H  
ATOM   2895 HG22 ILE A 218       8.630   1.683  41.184  1.00 57.87      C2   H  
ATOM   2896 HG23 ILE A 218       7.151   1.440  41.949  1.00 57.87      C2   H  
ATOM   2897 HD11 ILE A 218      10.484  -2.025  39.782  1.00 57.87      C2   H  
ATOM   2898 HD12 ILE A 218      11.094  -0.585  40.594  1.00 57.87      C2   H  
ATOM   2899 HD13 ILE A 218      10.103  -1.784  41.427  1.00 57.87      C2   H  
ATOM   2900  N   LEU A 219       4.695  -1.148  41.997  1.00 62.01      C2   N  
ATOM   2901  CA  LEU A 219       3.585  -0.743  42.924  1.00 62.01      C2   C  
ATOM   2902  C   LEU A 219       2.812  -1.947  43.518  1.00 62.01      C2   C  
ATOM   2903  O   LEU A 219       1.965  -1.699  44.404  1.00 62.01      C2   O  
ATOM   2904  CB  LEU A 219       2.718   0.237  42.170  1.00 62.01      C2   C  
ATOM   2905  CG  LEU A 219       3.383   1.612  41.935  1.00 62.01      C2   C  
ATOM   2906  CD1 LEU A 219       2.554   2.457  40.923  1.00 62.01      C2   C  
ATOM   2907  CD2 LEU A 219       3.656   2.440  43.284  1.00 62.01      C2   C  
ATOM   2908  H   LEU A 219       4.448  -1.473  41.074  1.00 62.01      C2   H  
ATOM   2909  HA  LEU A 219       4.026  -0.273  43.804  1.00 62.01      C2   H  
ATOM   2910  HB2 LEU A 219       2.313  -0.156  41.238  1.00 62.01      C2   H  
ATOM   2911  HB3 LEU A 219       1.878   0.521  42.804  1.00 62.01      C2   H  
ATOM   2912  HG  LEU A 219       4.370   1.457  41.501  1.00 62.01      C2   H  
ATOM   2913 HD11 LEU A 219       1.546   2.062  40.797  1.00 62.01      C2   H  
ATOM   2914 HD12 LEU A 219       2.437   3.472  41.304  1.00 62.01      C2   H  
ATOM   2915 HD13 LEU A 219       3.058   2.511  39.958  1.00 62.01      C2   H  
ATOM   2916 HD21 LEU A 219       3.355   1.859  44.156  1.00 62.01      C2   H  
ATOM   2917 HD22 LEU A 219       4.711   2.657  43.449  1.00 62.01      C2   H  
ATOM   2918 HD23 LEU A 219       3.000   3.308  43.350  1.00 62.01      C2   H  
ATOM   2919  N   SER A 220       3.111  -3.188  43.052  1.00 63.56      C2   N  
ATOM   2920  CA  SER A 220       2.428  -4.408  43.424  1.00 63.56      C2   C  
ATOM   2921  C   SER A 220       3.328  -5.692  43.558  1.00 63.56      C2   C  
ATOM   2922  O   SER A 220       3.178  -6.422  44.609  1.00 63.56      C2   O  
ATOM   2923  CB  SER A 220       1.218  -4.571  42.413  1.00 63.56      C2   C  
ATOM   2924  OG  SER A 220       0.205  -5.581  42.801  1.00 63.56      C2   O  
ATOM   2925  H   SER A 220       3.896  -3.220  42.417  1.00 63.56      C2   H  
ATOM   2926  HA  SER A 220       1.965  -4.170  44.382  1.00 63.56      C2   H  
ATOM   2927  HB2 SER A 220       0.695  -3.625  42.267  1.00 63.56      C2   H  
ATOM   2928  HB3 SER A 220       1.493  -4.849  41.396  1.00 63.56      C2   H  
ATOM   2929  HG  SER A 220      -0.585  -5.478  42.265  1.00 63.56      C2   H  
ATOM   2930  N   VAL A 221       4.118  -5.942  42.526  1.00 62.64      C2   N  
ATOM   2931  CA  VAL A 221       4.911  -7.183  42.374  1.00 62.64      C2   C  
ATOM   2932  C   VAL A 221       6.175  -7.222  43.264  1.00 62.64      C2   C  
ATOM   2933  O   VAL A 221       6.430  -8.272  43.909  1.00 62.64      C2   O  
ATOM   2934  CB  VAL A 221       5.183  -7.541  40.876  1.00 62.64      C2   C  
ATOM   2935  CG1 VAL A 221       5.899  -8.883  40.593  1.00 62.64      C2   C  
ATOM   2936  CG2 VAL A 221       3.897  -7.480  40.085  1.00 62.64      C2   C  
ATOM   2937  H   VAL A 221       4.292  -5.182  41.884  1.00 62.64      C2   H  
ATOM   2938  HA  VAL A 221       4.249  -7.911  42.842  1.00 62.64      C2   H  
ATOM   2939  HB  VAL A 221       5.901  -6.844  40.442  1.00 62.64      C2   H  
ATOM   2940 HG11 VAL A 221       6.964  -8.654  40.616  1.00 62.64      C2   H  
ATOM   2941 HG12 VAL A 221       5.531  -9.703  41.210  1.00 62.64      C2   H  
ATOM   2942 HG13 VAL A 221       5.734  -9.250  39.580  1.00 62.64      C2   H  
ATOM   2943 HG21 VAL A 221       3.228  -8.301  40.343  1.00 62.64      C2   H  
ATOM   2944 HG22 VAL A 221       3.307  -6.584  40.279  1.00 62.64      C2   H  
ATOM   2945 HG23 VAL A 221       4.046  -7.623  39.015  1.00 62.64      C2   H  
ATOM   2946  N   ILE A 222       6.994  -6.219  43.231  1.00 61.98      C2   N  
ATOM   2947  CA  ILE A 222       8.299  -6.182  43.947  1.00 61.98      C2   C  
ATOM   2948  C   ILE A 222       8.423  -4.862  44.728  1.00 61.98      C2   C  
ATOM   2949  O   ILE A 222       8.524  -3.757  44.176  1.00 61.98      C2   O  
ATOM   2950  CB  ILE A 222       9.583  -6.313  42.975  1.00 61.98      C2   C  
ATOM   2951  CG1 ILE A 222      10.866  -6.369  43.815  1.00 61.98      C2   C  
ATOM   2952  CG2 ILE A 222       9.662  -5.276  41.873  1.00 61.98      C2   C  
ATOM   2953  CD1 ILE A 222      12.114  -6.719  43.171  1.00 61.98      C2   C  
ATOM   2954  H   ILE A 222       6.751  -5.391  42.706  1.00 61.98      C2   H  
ATOM   2955  HA  ILE A 222       8.300  -6.921  44.749  1.00 61.98      C2   H  
ATOM   2956  HB  ILE A 222       9.363  -7.248  42.459  1.00 61.98      C2   H  
ATOM   2957 HG12 ILE A 222      10.943  -5.401  44.310  1.00 61.98      C2   H  
ATOM   2958 HG13 ILE A 222      10.758  -6.955  44.729  1.00 61.98      C2   H  
ATOM   2959 HG21 ILE A 222       9.944  -4.310  42.292  1.00 61.98      C2   H  
ATOM   2960 HG22 ILE A 222      10.468  -5.622  41.225  1.00 61.98      C2   H  
ATOM   2961 HG23 ILE A 222       8.714  -5.255  41.336  1.00 61.98      C2   H  
ATOM   2962 HD11 ILE A 222      12.449  -7.691  43.534  1.00 61.98      C2   H  
ATOM   2963 HD12 ILE A 222      11.910  -6.747  42.101  1.00 61.98      C2   H  
ATOM   2964 HD13 ILE A 222      12.965  -6.040  43.224  1.00 61.98      C2   H  
ATOM   2965  N   SER A 223       8.536  -5.061  46.056  1.00 64.44      C2   N  
ATOM   2966  CA  SER A 223       8.574  -4.040  47.111  1.00 64.44      C2   C  
ATOM   2967  C   SER A 223       7.633  -2.796  46.937  1.00 64.44      C2   C  
ATOM   2968  O   SER A 223       7.994  -1.636  46.647  1.00 64.44      C2   O  
ATOM   2969  CB  SER A 223      10.054  -3.711  47.391  1.00 64.44      C2   C  
ATOM   2970  OG  SER A 223      10.878  -3.428  46.255  1.00 64.44      C2   O  
ATOM   2971  H   SER A 223       8.397  -5.997  46.409  1.00 64.44      C2   H  
ATOM   2972  HA  SER A 223       8.248  -4.626  47.970  1.00 64.44      C2   H  
ATOM   2973  HB2 SER A 223      10.108  -2.905  48.122  1.00 64.44      C2   H  
ATOM   2974  HB3 SER A 223      10.407  -4.563  47.972  1.00 64.44      C2   H  
ATOM   2975  HG  SER A 223      11.627  -2.995  46.672  1.00 64.44      C2   H  
ATOM   2976  N   PRO A 224       6.301  -3.147  46.934  1.00 68.38      C2   N  
ATOM   2977  CA  PRO A 224       5.194  -2.273  46.525  1.00 68.38      C2   C  
ATOM   2978  C   PRO A 224       5.136  -0.789  47.041  1.00 68.38      C2   C  
ATOM   2979  O   PRO A 224       4.965  -0.526  48.215  1.00 68.38      C2   O  
ATOM   2980  CB  PRO A 224       3.949  -2.933  47.136  1.00 68.38      C2   C  
ATOM   2981  CG  PRO A 224       4.258  -4.446  47.191  1.00 68.38      C2   C  
ATOM   2982  CD  PRO A 224       5.759  -4.411  47.529  1.00 68.38      C2   C  
ATOM   2983  HA  PRO A 224       5.124  -2.330  45.438  1.00 68.38      C2   H  
ATOM   2984  HB2 PRO A 224       3.813  -2.570  48.154  1.00 68.38      C2   H  
ATOM   2985  HB3 PRO A 224       3.017  -2.795  46.588  1.00 68.38      C2   H  
ATOM   2986  HG2 PRO A 224       3.530  -4.848  47.896  1.00 68.38      C2   H  
ATOM   2987  HG3 PRO A 224       4.030  -4.872  46.214  1.00 68.38      C2   H  
ATOM   2988  HD2 PRO A 224       5.870  -4.370  48.613  1.00 68.38      C2   H  
ATOM   2989  HD3 PRO A 224       6.226  -5.285  47.076  1.00 68.38      C2   H  
ATOM   2990  N   GLY A 225       5.415   0.190  46.100  1.00 67.18      C2   N  
ATOM   2991  CA  GLY A 225       5.413   1.657  46.275  1.00 67.18      C2   C  
ATOM   2992  C   GLY A 225       6.551   2.131  47.216  1.00 67.18      C2   C  
ATOM   2993  O   GLY A 225       6.519   3.271  47.597  1.00 67.18      C2   O  
ATOM   2994  H   GLY A 225       5.566  -0.037  45.128  1.00 67.18      C2   H  
ATOM   2995  HA2 GLY A 225       5.684   2.189  45.363  1.00 67.18      C2   H  
ATOM   2996  HA3 GLY A 225       4.469   2.079  46.620  1.00 67.18      C2   H  
ATOM   2997  N   VAL A 226       7.653   1.367  47.416  1.00 64.37      C2   N  
ATOM   2998  CA  VAL A 226       8.892   1.797  48.042  1.00 64.37      C2   C  
ATOM   2999  C   VAL A 226       9.807   1.861  46.842  1.00 64.37      C2   C  
ATOM   3000  O   VAL A 226       9.781   0.882  46.058  1.00 64.37      C2   O  
ATOM   3001  CB  VAL A 226       9.314   0.832  49.212  1.00 64.37      C2   C  
ATOM   3002  CG1 VAL A 226      10.632   1.328  49.803  1.00 64.37      C2   C  
ATOM   3003  CG2 VAL A 226       8.346   0.747  50.402  1.00 64.37      C2   C  
ATOM   3004  H   VAL A 226       7.684   0.428  47.046  1.00 64.37      C2   H  
ATOM   3005  HA  VAL A 226       8.844   2.791  48.487  1.00 64.37      C2   H  
ATOM   3006  HB  VAL A 226       9.408  -0.176  48.809  1.00 64.37      C2   H  
ATOM   3007 HG11 VAL A 226      11.007   0.632  50.554  1.00 64.37      C2   H  
ATOM   3008 HG12 VAL A 226      11.369   1.546  49.031  1.00 64.37      C2   H  
ATOM   3009 HG13 VAL A 226      10.419   2.259  50.329  1.00 64.37      C2   H  
ATOM   3010 HG21 VAL A 226       7.415   0.225  50.182  1.00 64.37      C2   H  
ATOM   3011 HG22 VAL A 226       8.786   0.314  51.301  1.00 64.37      C2   H  
ATOM   3012 HG23 VAL A 226       7.989   1.739  50.679  1.00 64.37      C2   H  
ATOM   3013  N   VAL A 227      10.498   2.960  46.705  1.00 59.77      C2   N  
ATOM   3014  CA  VAL A 227      11.306   3.236  45.571  1.00 59.77      C2   C  
ATOM   3015  C   VAL A 227      12.745   3.544  46.041  1.00 59.77      C2   C  
ATOM   3016  O   VAL A 227      12.991   4.482  46.811  1.00 59.77      C2   O  
ATOM   3017  CB  VAL A 227      10.784   4.426  44.770  1.00 59.77      C2   C  
ATOM   3018  CG1 VAL A 227      11.597   4.674  43.476  1.00 59.77      C2   C  
ATOM   3019  CG2 VAL A 227       9.264   4.388  44.585  1.00 59.77      C2   C  
ATOM   3020  H   VAL A 227      10.462   3.676  47.417  1.00 59.77      C2   H  
ATOM   3021  HA  VAL A 227      11.391   2.373  44.911  1.00 59.77      C2   H  
ATOM   3022  HB  VAL A 227      10.960   5.327  45.358  1.00 59.77      C2   H  
ATOM   3023 HG11 VAL A 227      12.587   5.115  43.595  1.00 59.77      C2   H  
ATOM   3024 HG12 VAL A 227      11.714   3.735  42.936  1.00 59.77      C2   H  
ATOM   3025 HG13 VAL A 227      11.037   5.358  42.838  1.00 59.77      C2   H  
ATOM   3026 HG21 VAL A 227       8.696   4.277  45.508  1.00 59.77      C2   H  
ATOM   3027 HG22 VAL A 227       8.829   5.346  44.299  1.00 59.77      C2   H  
ATOM   3028 HG23 VAL A 227       8.883   3.552  43.999  1.00 59.77      C2   H  
ATOM   3029  N   GLU A 228      13.689   2.770  45.537  1.00 65.11      C2   N  
ATOM   3030  CA  GLU A 228      15.071   2.961  45.705  1.00 65.11      C2   C  
ATOM   3031  C   GLU A 228      15.597   3.860  44.626  1.00 65.11      C2   C  
ATOM   3032  O   GLU A 228      14.879   4.159  43.602  1.00 65.11      C2   O  
ATOM   3033  CB  GLU A 228      15.669   1.506  45.640  1.00 65.11      C2   C  
ATOM   3034  CG  GLU A 228      17.151   1.247  45.949  1.00 65.11      C2   C  
ATOM   3035  CD  GLU A 228      17.523   1.546  47.426  1.00 65.11      C2   C  
ATOM   3036  OE1 GLU A 228      18.110   2.605  47.734  1.00 65.11      C2   O  
ATOM   3037  OE2 GLU A 228      17.396   0.611  48.282  1.00 65.11      C2   O  
ATOM   3038  H   GLU A 228      13.440   1.993  44.942  1.00 65.11      C2   H  
ATOM   3039  HA  GLU A 228      15.422   3.363  46.656  1.00 65.11      C2   H  
ATOM   3040  HB2 GLU A 228      15.065   0.852  46.268  1.00 65.11      C2   H  
ATOM   3041  HB3 GLU A 228      15.531   1.125  44.628  1.00 65.11      C2   H  
ATOM   3042  HG2 GLU A 228      17.284   0.168  45.873  1.00 65.11      C2   H  
ATOM   3043  HG3 GLU A 228      17.587   1.881  45.177  1.00 65.11      C2   H  
ATOM   3044  N   VAL A 229      16.847   4.351  44.762  1.00 61.57      C2   N  
ATOM   3045  CA  VAL A 229      17.531   5.216  43.845  1.00 61.57      C2   C  
ATOM   3046  C   VAL A 229      17.605   4.603  42.470  1.00 61.57      C2   C  
ATOM   3047  O   VAL A 229      17.258   5.283  41.454  1.00 61.57      C2   O  
ATOM   3048  CB  VAL A 229      18.945   5.659  44.268  1.00 61.57      C2   C  
ATOM   3049  CG1 VAL A 229      19.782   4.510  44.847  1.00 61.57      C2   C  
ATOM   3050  CG2 VAL A 229      19.771   6.450  43.238  1.00 61.57      C2   C  
ATOM   3051  H   VAL A 229      17.346   4.068  45.593  1.00 61.57      C2   H  
ATOM   3052  HA  VAL A 229      16.959   6.137  43.735  1.00 61.57      C2   H  
ATOM   3053  HB  VAL A 229      18.743   6.317  45.114  1.00 61.57      C2   H  
ATOM   3054 HG11 VAL A 229      19.300   3.984  45.672  1.00 61.57      C2   H  
ATOM   3055 HG12 VAL A 229      20.207   3.725  44.222  1.00 61.57      C2   H  
ATOM   3056 HG13 VAL A 229      20.757   4.821  45.222  1.00 61.57      C2   H  
ATOM   3057 HG21 VAL A 229      19.090   7.176  42.794  1.00 61.57      C2   H  
ATOM   3058 HG22 VAL A 229      20.598   7.007  43.680  1.00 61.57      C2   H  
ATOM   3059 HG23 VAL A 229      20.115   5.798  42.435  1.00 61.57      C2   H  
ATOM   3060  N   TRP A 230      18.022   3.316  42.385  1.00 62.15      C2   N  
ATOM   3061  CA  TRP A 230      18.297   2.625  41.043  1.00 62.15      C2   C  
ATOM   3062  C   TRP A 230      16.985   2.432  40.256  1.00 62.15      C2   C  
ATOM   3063  O   TRP A 230      17.040   2.606  39.052  1.00 62.15      C2   O  
ATOM   3064  CB  TRP A 230      19.128   1.343  41.365  1.00 62.15      C2   C  
ATOM   3065  CG  TRP A 230      18.416   0.149  41.895  1.00 62.15      C2   C  
ATOM   3066  CD1 TRP A 230      18.429  -0.220  43.194  1.00 62.15      C2   C  
ATOM   3067  CD2 TRP A 230      17.602  -0.803  41.173  1.00 62.15      C2   C  
ATOM   3068  CE2 TRP A 230      17.114  -1.778  42.051  1.00 62.15      C2   C  
ATOM   3069  CE3 TRP A 230      17.133  -0.926  39.837  1.00 62.15      C2   C  
ATOM   3070  NE1 TRP A 230      17.618  -1.336  43.264  1.00 62.15      C2   N  
ATOM   3071  CZ2 TRP A 230      16.304  -2.877  41.699  1.00 62.15      C2   C  
ATOM   3072  CZ3 TRP A 230      16.352  -2.011  39.408  1.00 62.15      C2   C  
ATOM   3073  CH2 TRP A 230      15.883  -2.926  40.378  1.00 62.15      C2   C  
ATOM   3074  H   TRP A 230      18.246   2.793  43.220  1.00 62.15      C2   H  
ATOM   3075  HA  TRP A 230      18.956   3.331  40.538  1.00 62.15      C2   H  
ATOM   3076  HB2 TRP A 230      19.523   1.024  40.401  1.00 62.15      C2   H  
ATOM   3077  HB3 TRP A 230      19.960   1.679  41.985  1.00 62.15      C2   H  
ATOM   3078  HD1 TRP A 230      19.009   0.179  44.013  1.00 62.15      C2   H  
ATOM   3079  HE1 TRP A 230      17.437  -1.909  44.075  1.00 62.15      C2   H  
ATOM   3080  HE3 TRP A 230      17.434  -0.088  39.226  1.00 62.15      C2   H  
ATOM   3081  HZ2 TRP A 230      16.067  -3.556  42.504  1.00 62.15      C2   H  
ATOM   3082  HZ3 TRP A 230      15.967  -2.056  38.400  1.00 62.15      C2   H  
ATOM   3083  HH2 TRP A 230      15.352  -3.804  40.042  1.00 62.15      C2   H  
ATOM   3084  N   GLU A 231      15.908   2.096  41.045  1.00 61.56      C2   N  
ATOM   3085  CA  GLU A 231      14.582   2.057  40.526  1.00 61.56      C2   C  
ATOM   3086  C   GLU A 231      14.060   3.358  39.960  1.00 61.56      C2   C  
ATOM   3087  O   GLU A 231      13.423   3.295  38.945  1.00 61.56      C2   O  
ATOM   3088  CB  GLU A 231      13.672   1.519  41.645  1.00 61.56      C2   C  
ATOM   3089  CG  GLU A 231      13.953   0.149  42.140  1.00 61.56      C2   C  
ATOM   3090  CD  GLU A 231      13.072  -0.246  43.284  1.00 61.56      C2   C  
ATOM   3091  OE1 GLU A 231      13.136   0.432  44.323  1.00 61.56      C2   O  
ATOM   3092  OE2 GLU A 231      12.286  -1.239  43.169  1.00 61.56      C2   O  
ATOM   3093  H   GLU A 231      16.069   2.205  42.036  1.00 61.56      C2   H  
ATOM   3094  HA  GLU A 231      14.544   1.427  39.638  1.00 61.56      C2   H  
ATOM   3095  HB2 GLU A 231      13.579   2.272  42.428  1.00 61.56      C2   H  
ATOM   3096  HB3 GLU A 231      12.597   1.546  41.467  1.00 61.56      C2   H  
ATOM   3097  HG2 GLU A 231      13.888  -0.567  41.321  1.00 61.56      C2   H  
ATOM   3098  HG3 GLU A 231      14.975   0.100  42.517  1.00 61.56      C2   H  
ATOM   3099  N   GLY A 232      14.285   4.578  40.600  1.00 59.51      C2   N  
ATOM   3100  CA  GLY A 232      13.866   5.881  40.055  1.00 59.51      C2   C  
ATOM   3101  C   GLY A 232      14.488   6.093  38.728  1.00 59.51      C2   C  
ATOM   3102  O   GLY A 232      13.878   6.373  37.723  1.00 59.51      C2   O  
ATOM   3103  H   GLY A 232      14.569   4.465  41.563  1.00 59.51      C2   H  
ATOM   3104  HA2 GLY A 232      12.783   5.773  40.114  1.00 59.51      C2   H  
ATOM   3105  HA3 GLY A 232      14.217   6.644  40.749  1.00 59.51      C2   H  
ATOM   3106  N   LEU A 233      15.856   5.873  38.685  1.00 61.27      C2   N  
ATOM   3107  CA  LEU A 233      16.716   6.160  37.494  1.00 61.27      C2   C  
ATOM   3108  C   LEU A 233      16.436   5.249  36.327  1.00 61.27      C2   C  
ATOM   3109  O   LEU A 233      16.584   5.685  35.190  1.00 61.27      C2   O  
ATOM   3110  CB  LEU A 233      18.187   6.187  37.771  1.00 61.27      C2   C  
ATOM   3111  CG  LEU A 233      18.737   7.092  38.902  1.00 61.27      C2   C  
ATOM   3112  CD1 LEU A 233      20.147   6.625  39.342  1.00 61.27      C2   C  
ATOM   3113  CD2 LEU A 233      18.723   8.629  38.619  1.00 61.27      C2   C  
ATOM   3114  H   LEU A 233      16.412   5.715  39.513  1.00 61.27      C2   H  
ATOM   3115  HA  LEU A 233      16.467   7.170  37.166  1.00 61.27      C2   H  
ATOM   3116  HB2 LEU A 233      18.636   5.201  37.890  1.00 61.27      C2   H  
ATOM   3117  HB3 LEU A 233      18.721   6.518  36.880  1.00 61.27      C2   H  
ATOM   3118  HG  LEU A 233      18.079   7.045  39.769  1.00 61.27      C2   H  
ATOM   3119 HD11 LEU A 233      20.928   6.572  38.583  1.00 61.27      C2   H  
ATOM   3120 HD12 LEU A 233      20.451   7.188  40.224  1.00 61.27      C2   H  
ATOM   3121 HD13 LEU A 233      20.119   5.588  39.675  1.00 61.27      C2   H  
ATOM   3122 HD21 LEU A 233      17.851   9.094  39.079  1.00 61.27      C2   H  
ATOM   3123 HD22 LEU A 233      19.679   9.050  38.931  1.00 61.27      C2   H  
ATOM   3124 HD23 LEU A 233      18.593   9.017  37.608  1.00 61.27      C2   H  
ATOM   3125  N   LEU A 234      15.985   4.007  36.636  1.00 60.05      C2   N  
ATOM   3126  CA  LEU A 234      15.772   3.096  35.532  1.00 60.05      C2   C  
ATOM   3127  C   LEU A 234      14.456   3.538  34.761  1.00 60.05      C2   C  
ATOM   3128  O   LEU A 234      14.425   3.577  33.541  1.00 60.05      C2   O  
ATOM   3129  CB  LEU A 234      15.712   1.638  36.146  1.00 60.05      C2   C  
ATOM   3130  CG  LEU A 234      15.502   0.444  35.020  1.00 60.05      C2   C  
ATOM   3131  CD1 LEU A 234      16.580   0.503  33.902  1.00 60.05      C2   C  
ATOM   3132  CD2 LEU A 234      15.324  -0.896  35.665  1.00 60.05      C2   C  
ATOM   3133  H   LEU A 234      16.019   3.716  37.602  1.00 60.05      C2   H  
ATOM   3134  HA  LEU A 234      16.583   3.087  34.804  1.00 60.05      C2   H  
ATOM   3135  HB2 LEU A 234      16.677   1.490  36.630  1.00 60.05      C2   H  
ATOM   3136  HB3 LEU A 234      14.989   1.597  36.961  1.00 60.05      C2   H  
ATOM   3137  HG  LEU A 234      14.576   0.739  34.526  1.00 60.05      C2   H  
ATOM   3138 HD11 LEU A 234      17.440  -0.124  34.133  1.00 60.05      C2   H  
ATOM   3139 HD12 LEU A 234      16.140  -0.001  33.041  1.00 60.05      C2   H  
ATOM   3140 HD13 LEU A 234      16.845   1.525  33.631  1.00 60.05      C2   H  
ATOM   3141 HD21 LEU A 234      16.057  -1.602  35.274  1.00 60.05      C2   H  
ATOM   3142 HD22 LEU A 234      15.259  -0.858  36.752  1.00 60.05      C2   H  
ATOM   3143 HD23 LEU A 234      14.378  -1.312  35.317  1.00 60.05      C2   H  
ATOM   3144  N   THR A 235      13.453   4.017  35.546  1.00 57.30      C2   N  
ATOM   3145  CA  THR A 235      12.190   4.630  35.045  1.00 57.30      C2   C  
ATOM   3146  C   THR A 235      12.383   5.915  34.259  1.00 57.30      C2   C  
ATOM   3147  O   THR A 235      11.544   6.252  33.447  1.00 57.30      C2   O  
ATOM   3148  CB  THR A 235      11.177   4.827  36.169  1.00 57.30      C2   C  
ATOM   3149  CG2 THR A 235       9.721   5.042  35.638  1.00 57.30      C2   C  
ATOM   3150  OG1 THR A 235      11.261   3.632  37.015  1.00 57.30      C2   O  
ATOM   3151  H   THR A 235      13.594   4.163  36.536  1.00 57.30      C2   H  
ATOM   3152  HA  THR A 235      11.703   3.963  34.332  1.00 57.30      C2   H  
ATOM   3153  HB  THR A 235      11.496   5.596  36.873  1.00 57.30      C2   H  
ATOM   3154  HG1 THR A 235      12.017   3.693  37.603  1.00 57.30      C2   H  
ATOM   3155 HG21 THR A 235       9.493   6.097  35.486  1.00 57.30      C2   H  
ATOM   3156 HG22 THR A 235       9.415   4.496  34.746  1.00 57.30      C2   H  
ATOM   3157 HG23 THR A 235       9.043   4.625  36.382  1.00 57.30      C2   H  
ATOM   3158  N   PHE A 236      13.547   6.647  34.512  1.00 57.07      C2   N  
ATOM   3159  CA  PHE A 236      13.809   7.882  33.793  1.00 57.07      C2   C  
ATOM   3160  C   PHE A 236      14.557   7.511  32.497  1.00 57.07      C2   C  
ATOM   3161  O   PHE A 236      14.085   7.878  31.352  1.00 57.07      C2   O  
ATOM   3162  CB  PHE A 236      14.589   8.839  34.707  1.00 57.07      C2   C  
ATOM   3163  CG  PHE A 236      15.104  10.202  34.193  1.00 57.07      C2   C  
ATOM   3164  CD1 PHE A 236      14.602  10.902  33.049  1.00 57.07      C2   C  
ATOM   3165  CD2 PHE A 236      16.085  10.863  34.905  1.00 57.07      C2   C  
ATOM   3166  CE1 PHE A 236      15.079  12.116  32.652  1.00 57.07      C2   C  
ATOM   3167  CE2 PHE A 236      16.634  12.044  34.497  1.00 57.07      C2   C  
ATOM   3168  CZ  PHE A 236      16.027  12.716  33.424  1.00 57.07      C2   C  
ATOM   3169  H   PHE A 236      14.219   6.311  35.187  1.00 57.07      C2   H  
ATOM   3170  HA  PHE A 236      12.888   8.291  33.378  1.00 57.07      C2   H  
ATOM   3171  HB2 PHE A 236      13.960   9.105  35.557  1.00 57.07      C2   H  
ATOM   3172  HB3 PHE A 236      15.389   8.239  35.141  1.00 57.07      C2   H  
ATOM   3173  HD1 PHE A 236      13.779  10.513  32.467  1.00 57.07      C2   H  
ATOM   3174  HD2 PHE A 236      16.344  10.373  35.832  1.00 57.07      C2   H  
ATOM   3175  HE1 PHE A 236      14.689  12.795  31.908  1.00 57.07      C2   H  
ATOM   3176  HE2 PHE A 236      17.445  12.486  35.056  1.00 57.07      C2   H  
ATOM   3177  HZ  PHE A 236      16.433  13.702  33.254  1.00 57.07      C2   H  
ATOM   3178  N   PHE A 237      15.648   6.718  32.698  1.00 61.13      C2   N  
ATOM   3179  CA  PHE A 237      16.454   6.128  31.661  1.00 61.13      C2   C  
ATOM   3180  C   PHE A 237      15.749   5.500  30.491  1.00 61.13      C2   C  
ATOM   3181  O   PHE A 237      16.219   5.610  29.358  1.00 61.13      C2   O  
ATOM   3182  CB  PHE A 237      17.481   5.176  32.314  1.00 61.13      C2   C  
ATOM   3183  CG  PHE A 237      18.454   4.442  31.370  1.00 61.13      C2   C  
ATOM   3184  CD1 PHE A 237      18.748   3.044  31.411  1.00 61.13      C2   C  
ATOM   3185  CD2 PHE A 237      19.037   5.283  30.389  1.00 61.13      C2   C  
ATOM   3186  CE1 PHE A 237      19.642   2.486  30.552  1.00 61.13      C2   C  
ATOM   3187  CE2 PHE A 237      19.994   4.697  29.557  1.00 61.13      C2   C  
ATOM   3188  CZ  PHE A 237      20.254   3.340  29.640  1.00 61.13      C2   C  
ATOM   3189  H   PHE A 237      15.774   6.353  33.631  1.00 61.13      C2   H  
ATOM   3190  HA  PHE A 237      17.016   6.981  31.281  1.00 61.13      C2   H  
ATOM   3191  HB2 PHE A 237      18.057   5.833  32.965  1.00 61.13      C2   H  
ATOM   3192  HB3 PHE A 237      17.018   4.451  32.983  1.00 61.13      C2   H  
ATOM   3193  HD1 PHE A 237      18.341   2.238  32.003  1.00 61.13      C2   H  
ATOM   3194  HD2 PHE A 237      18.844   6.346  30.396  1.00 61.13      C2   H  
ATOM   3195  HE1 PHE A 237      19.813   1.420  30.593  1.00 61.13      C2   H  
ATOM   3196  HE2 PHE A 237      20.550   5.241  28.808  1.00 61.13      C2   H  
ATOM   3197  HZ  PHE A 237      20.979   2.934  28.949  1.00 61.13      C2   H  
ATOM   3198  N   PHE A 238      14.544   4.961  30.673  1.00 57.24      C2   N  
ATOM   3199  CA  PHE A 238      13.634   4.520  29.547  1.00 57.24      C2   C  
ATOM   3200  C   PHE A 238      13.435   5.574  28.445  1.00 57.24      C2   C  
ATOM   3201  O   PHE A 238      13.248   5.309  27.295  1.00 57.24      C2   O  
ATOM   3202  CB  PHE A 238      12.323   4.011  30.015  1.00 57.24      C2   C  
ATOM   3203  CG  PHE A 238      12.370   2.808  30.944  1.00 57.24      C2   C  
ATOM   3204  CD1 PHE A 238      13.057   1.653  30.537  1.00 57.24      C2   C  
ATOM   3205  CD2 PHE A 238      11.600   2.812  32.158  1.00 57.24      C2   C  
ATOM   3206  CE1 PHE A 238      12.935   0.526  31.358  1.00 57.24      C2   C  
ATOM   3207  CE2 PHE A 238      11.613   1.685  32.960  1.00 57.24      C2   C  
ATOM   3208  CZ  PHE A 238      12.210   0.569  32.591  1.00 57.24      C2   C  
ATOM   3209  H   PHE A 238      14.266   4.839  31.637  1.00 57.24      C2   H  
ATOM   3210  HA  PHE A 238      14.003   3.643  29.016  1.00 57.24      C2   H  
ATOM   3211  HB2 PHE A 238      11.823   4.862  30.478  1.00 57.24      C2   H  
ATOM   3212  HB3 PHE A 238      11.766   3.828  29.097  1.00 57.24      C2   H  
ATOM   3213  HD1 PHE A 238      13.556   1.571  29.583  1.00 57.24      C2   H  
ATOM   3214  HD2 PHE A 238      11.015   3.667  32.464  1.00 57.24      C2   H  
ATOM   3215  HE1 PHE A 238      13.418  -0.411  31.125  1.00 57.24      C2   H  
ATOM   3216  HE2 PHE A 238      11.227   1.745  33.967  1.00 57.24      C2   H  
ATOM   3217  HZ  PHE A 238      12.281  -0.325  33.193  1.00 57.24      C2   H  
ATOM   3218  N   PHE A 239      13.459   6.881  28.813  1.00 56.13      C2   N  
ATOM   3219  CA  PHE A 239      13.258   7.931  27.722  1.00 56.13      C2   C  
ATOM   3220  C   PHE A 239      14.316   7.958  26.600  1.00 56.13      C2   C  
ATOM   3221  O   PHE A 239      13.937   7.795  25.461  1.00 56.13      C2   O  
ATOM   3222  CB  PHE A 239      13.002   9.311  28.409  1.00 56.13      C2   C  
ATOM   3223  CG  PHE A 239      13.304  10.592  27.706  1.00 56.13      C2   C  
ATOM   3224  CD1 PHE A 239      12.847  10.784  26.394  1.00 56.13      C2   C  
ATOM   3225  CD2 PHE A 239      13.768  11.682  28.478  1.00 56.13      C2   C  
ATOM   3226  CE1 PHE A 239      12.946  12.059  25.843  1.00 56.13      C2   C  
ATOM   3227  CE2 PHE A 239      13.993  12.850  27.834  1.00 56.13      C2   C  
ATOM   3228  CZ  PHE A 239      13.583  13.091  26.538  1.00 56.13      C2   C  
ATOM   3229  H   PHE A 239      13.678   7.145  29.762  1.00 56.13      C2   H  
ATOM   3230  HA  PHE A 239      12.265   7.716  27.325  1.00 56.13      C2   H  
ATOM   3231  HB2 PHE A 239      12.025   9.396  28.885  1.00 56.13      C2   H  
ATOM   3232  HB3 PHE A 239      13.624   9.231  29.300  1.00 56.13      C2   H  
ATOM   3233  HD1 PHE A 239      12.238  10.011  25.950  1.00 56.13      C2   H  
ATOM   3234  HD2 PHE A 239      13.950  11.504  29.528  1.00 56.13      C2   H  
ATOM   3235  HE1 PHE A 239      12.505  12.334  24.897  1.00 56.13      C2   H  
ATOM   3236  HE2 PHE A 239      14.442  13.727  28.276  1.00 56.13      C2   H  
ATOM   3237  HZ  PHE A 239      13.533  14.114  26.196  1.00 56.13      C2   H  
ATOM   3238  N   PRO A 240      15.648   8.151  26.898  1.00 60.84      C2   N  
ATOM   3239  CA  PRO A 240      16.799   7.781  26.003  1.00 60.84      C2   C  
ATOM   3240  C   PRO A 240      16.612   6.410  25.270  1.00 60.84      C2   C  
ATOM   3241  O   PRO A 240      16.885   6.509  24.061  1.00 60.84      C2   O  
ATOM   3242  CB  PRO A 240      17.996   7.795  26.875  1.00 60.84      C2   C  
ATOM   3243  CG  PRO A 240      17.691   8.818  27.942  1.00 60.84      C2   C  
ATOM   3244  CD  PRO A 240      16.189   8.772  28.146  1.00 60.84      C2   C  
ATOM   3245  HA  PRO A 240      16.804   8.664  25.364  1.00 60.84      C2   H  
ATOM   3246  HB2 PRO A 240      18.014   6.801  27.323  1.00 60.84      C2   H  
ATOM   3247  HB3 PRO A 240      18.919   8.011  26.337  1.00 60.84      C2   H  
ATOM   3248  HG2 PRO A 240      18.236   8.531  28.842  1.00 60.84      C2   H  
ATOM   3249  HG3 PRO A 240      17.955   9.822  27.610  1.00 60.84      C2   H  
ATOM   3250  HD2 PRO A 240      15.886   8.180  29.009  1.00 60.84      C2   H  
ATOM   3251  HD3 PRO A 240      15.791   9.766  28.353  1.00 60.84      C2   H  
ATOM   3252  N   ILE A 241      15.944   5.391  25.855  1.00 61.05      C2   N  
ATOM   3253  CA  ILE A 241      15.666   4.174  25.156  1.00 61.05      C2   C  
ATOM   3254  C   ILE A 241      14.518   4.290  24.107  1.00 61.05      C2   C  
ATOM   3255  O   ILE A 241      14.552   3.799  23.012  1.00 61.05      C2   O  
ATOM   3256  CB  ILE A 241      15.356   3.023  26.170  1.00 61.05      C2   C  
ATOM   3257  CG1 ILE A 241      16.650   2.581  26.958  1.00 61.05      C2   C  
ATOM   3258  CG2 ILE A 241      14.817   1.706  25.550  1.00 61.05      C2   C  
ATOM   3259  CD1 ILE A 241      16.418   1.505  28.094  1.00 61.05      C2   C  
ATOM   3260  H   ILE A 241      15.634   5.415  26.816  1.00 61.05      C2   H  
ATOM   3261  HA  ILE A 241      16.538   3.841  24.592  1.00 61.05      C2   H  
ATOM   3262  HB  ILE A 241      14.546   3.250  26.864  1.00 61.05      C2   H  
ATOM   3263 HG12 ILE A 241      17.264   2.054  26.228  1.00 61.05      C2   H  
ATOM   3264 HG13 ILE A 241      17.149   3.490  27.295  1.00 61.05      C2   H  
ATOM   3265 HG21 ILE A 241      15.429   1.173  24.823  1.00 61.05      C2   H  
ATOM   3266 HG22 ILE A 241      14.645   0.905  26.269  1.00 61.05      C2   H  
ATOM   3267 HG23 ILE A 241      13.873   1.853  25.026  1.00 61.05      C2   H  
ATOM   3268 HD11 ILE A 241      15.372   1.279  28.301  1.00 61.05      C2   H  
ATOM   3269 HD12 ILE A 241      17.063   0.635  28.213  1.00 61.05      C2   H  
ATOM   3270 HD13 ILE A 241      16.716   2.034  28.999  1.00 61.05      C2   H  
ATOM   3271  N   CYS A 242      13.525   5.104  24.450  1.00 62.46      C2   N  
ATOM   3272  CA  CYS A 242      12.439   5.467  23.510  1.00 62.46      C2   C  
ATOM   3273  C   CYS A 242      12.955   6.212  22.319  1.00 62.46      C2   C  
ATOM   3274  O   CYS A 242      12.461   5.971  21.214  1.00 62.46      C2   O  
ATOM   3275  CB  CYS A 242      11.354   6.359  24.154  1.00 62.46      C2   C  
ATOM   3276  SG  CYS A 242       9.783   6.389  23.197  1.00 62.46      C2   S  
ATOM   3277  H   CYS A 242      13.562   5.498  25.379  1.00 62.46      C2   H  
ATOM   3278  HA  CYS A 242      12.060   4.550  23.060  1.00 62.46      C2   H  
ATOM   3279  HB2 CYS A 242      11.085   5.985  25.142  1.00 62.46      C2   H  
ATOM   3280  HB3 CYS A 242      11.638   7.365  24.463  1.00 62.46      C2   H  
ATOM   3281  HG  CYS A 242      10.380   6.685  22.039  1.00 62.46      C2   H  
ATOM   3282  N   VAL A 243      13.909   7.100  22.517  1.00 62.57      C2   N  
ATOM   3283  CA  VAL A 243      14.500   7.981  21.426  1.00 62.57      C2   C  
ATOM   3284  C   VAL A 243      15.176   7.125  20.395  1.00 62.57      C2   C  
ATOM   3285  O   VAL A 243      14.967   7.296  19.205  1.00 62.57      C2   O  
ATOM   3286  CB  VAL A 243      15.404   9.109  21.910  1.00 62.57      C2   C  
ATOM   3287  CG1 VAL A 243      16.018  10.079  20.825  1.00 62.57      C2   C  
ATOM   3288  CG2 VAL A 243      14.736  10.027  22.877  1.00 62.57      C2   C  
ATOM   3289  H   VAL A 243      14.313   7.231  23.433  1.00 62.57      C2   H  
ATOM   3290  HA  VAL A 243      13.738   8.555  20.899  1.00 62.57      C2   H  
ATOM   3291  HB  VAL A 243      16.254   8.683  22.444  1.00 62.57      C2   H  
ATOM   3292 HG11 VAL A 243      15.363  10.382  20.008  1.00 62.57      C2   H  
ATOM   3293 HG12 VAL A 243      16.319  11.029  21.266  1.00 62.57      C2   H  
ATOM   3294 HG13 VAL A 243      16.906   9.654  20.358  1.00 62.57      C2   H  
ATOM   3295 HG21 VAL A 243      13.895  10.564  22.439  1.00 62.57      C2   H  
ATOM   3296 HG22 VAL A 243      14.392   9.387  23.690  1.00 62.57      C2   H  
ATOM   3297 HG23 VAL A 243      15.336  10.775  23.394  1.00 62.57      C2   H  
ATOM   3298  N   VAL A 244      16.021   6.197  20.902  1.00 64.23      C2   N  
ATOM   3299  CA  VAL A 244      16.847   5.340  20.058  1.00 64.23      C2   C  
ATOM   3300  C   VAL A 244      15.912   4.292  19.383  1.00 64.23      C2   C  
ATOM   3301  O   VAL A 244      16.157   4.062  18.200  1.00 64.23      C2   O  
ATOM   3302  CB  VAL A 244      18.089   4.635  20.761  1.00 64.23      C2   C  
ATOM   3303  CG1 VAL A 244      18.840   3.716  19.734  1.00 64.23      C2   C  
ATOM   3304  CG2 VAL A 244      19.067   5.563  21.501  1.00 64.23      C2   C  
ATOM   3305  H   VAL A 244      16.000   6.048  21.901  1.00 64.23      C2   H  
ATOM   3306  HA  VAL A 244      17.364   5.919  19.292  1.00 64.23      C2   H  
ATOM   3307  HB  VAL A 244      17.618   3.924  21.440  1.00 64.23      C2   H  
ATOM   3308 HG11 VAL A 244      19.613   3.235  20.334  1.00 64.23      C2   H  
ATOM   3309 HG12 VAL A 244      18.147   2.991  19.307  1.00 64.23      C2   H  
ATOM   3310 HG13 VAL A 244      19.369   4.211  18.921  1.00 64.23      C2   H  
ATOM   3311 HG21 VAL A 244      19.273   6.343  20.768  1.00 64.23      C2   H  
ATOM   3312 HG22 VAL A 244      18.819   6.101  22.416  1.00 64.23      C2   H  
ATOM   3313 HG23 VAL A 244      20.061   5.248  21.816  1.00 64.23      C2   H  
ATOM   3314  N   PHE A 245      15.050   3.624  20.138  1.00 67.26      C2   N  
ATOM   3315  CA  PHE A 245      14.004   2.751  19.632  1.00 67.26      C2   C  
ATOM   3316  C   PHE A 245      13.107   3.365  18.534  1.00 67.26      C2   C  
ATOM   3317  O   PHE A 245      12.957   2.760  17.486  1.00 67.26      C2   O  
ATOM   3318  CB  PHE A 245      13.320   2.062  20.788  1.00 67.26      C2   C  
ATOM   3319  CG  PHE A 245      12.110   1.189  20.421  1.00 67.26      C2   C  
ATOM   3320  CD1 PHE A 245      10.829   1.591  20.852  1.00 67.26      C2   C  
ATOM   3321  CD2 PHE A 245      12.239   0.029  19.606  1.00 67.26      C2   C  
ATOM   3322  CE1 PHE A 245       9.694   0.847  20.648  1.00 67.26      C2   C  
ATOM   3323  CE2 PHE A 245      11.031  -0.630  19.205  1.00 67.26      C2   C  
ATOM   3324  CZ  PHE A 245       9.811  -0.295  19.832  1.00 67.26      C2   C  
ATOM   3325  H   PHE A 245      15.040   3.860  21.119  1.00 67.26      C2   H  
ATOM   3326  HA  PHE A 245      14.444   1.978  19.003  1.00 67.26      C2   H  
ATOM   3327  HB2 PHE A 245      14.020   1.376  21.265  1.00 67.26      C2   H  
ATOM   3328  HB3 PHE A 245      13.010   2.817  21.510  1.00 67.26      C2   H  
ATOM   3329  HD1 PHE A 245      10.749   2.534  21.373  1.00 67.26      C2   H  
ATOM   3330  HD2 PHE A 245      13.204  -0.193  19.176  1.00 67.26      C2   H  
ATOM   3331  HE1 PHE A 245       8.760   1.163  21.089  1.00 67.26      C2   H  
ATOM   3332  HE2 PHE A 245      11.050  -1.510  18.580  1.00 67.26      C2   H  
ATOM   3333  HZ  PHE A 245       8.927  -0.891  19.658  1.00 67.26      C2   H  
ATOM   3334  N   ALA A 246      12.614   4.590  18.746  1.00 66.53      C2   N  
ATOM   3335  CA  ALA A 246      11.936   5.422  17.736  1.00 66.53      C2   C  
ATOM   3336  C   ALA A 246      12.756   5.540  16.392  1.00 66.53      C2   C  
ATOM   3337  O   ALA A 246      12.260   5.280  15.247  1.00 66.53      C2   O  
ATOM   3338  CB  ALA A 246      11.549   6.719  18.377  1.00 66.53      C2   C  
ATOM   3339  H   ALA A 246      12.779   5.081  19.612  1.00 66.53      C2   H  
ATOM   3340  HA  ALA A 246      11.020   4.917  17.430  1.00 66.53      C2   H  
ATOM   3341  HB1 ALA A 246      10.707   7.143  17.830  1.00 66.53      C2   H  
ATOM   3342  HB2 ALA A 246      11.186   6.609  19.399  1.00 66.53      C2   H  
ATOM   3343  HB3 ALA A 246      12.379   7.424  18.414  1.00 66.53      C2   H  
ATOM   3344  N   TRP A 247      14.037   5.897  16.592  1.00 72.48      C2   N  
ATOM   3345  CA  TRP A 247      15.020   6.064  15.530  1.00 72.48      C2   C  
ATOM   3346  C   TRP A 247      15.196   4.805  14.725  1.00 72.48      C2   C  
ATOM   3347  O   TRP A 247      15.041   4.736  13.559  1.00 72.48      C2   O  
ATOM   3348  CB  TRP A 247      16.448   6.517  16.066  1.00 72.48      C2   C  
ATOM   3349  CG  TRP A 247      17.443   7.260  15.225  1.00 72.48      C2   C  
ATOM   3350  CD1 TRP A 247      17.086   8.260  14.408  1.00 72.48      C2   C  
ATOM   3351  CD2 TRP A 247      18.938   7.176  15.238  1.00 72.48      C2   C  
ATOM   3352  CE2 TRP A 247      19.428   8.072  14.285  1.00 72.48      C2   C  
ATOM   3353  CE3 TRP A 247      19.890   6.401  15.953  1.00 72.48      C2   C  
ATOM   3354  NE1 TRP A 247      18.293   8.784  13.879  1.00 72.48      C2   N  
ATOM   3355  CZ2 TRP A 247      20.760   8.156  13.907  1.00 72.48      C2   C  
ATOM   3356  CZ3 TRP A 247      21.215   6.482  15.632  1.00 72.48      C2   C  
ATOM   3357  CH2 TRP A 247      21.691   7.383  14.596  1.00 72.48      C2   C  
ATOM   3358  H   TRP A 247      14.343   6.149  17.521  1.00 72.48      C2   H  
ATOM   3359  HA  TRP A 247      14.595   6.822  14.872  1.00 72.48      C2   H  
ATOM   3360  HB2 TRP A 247      16.241   7.268  16.830  1.00 72.48      C2   H  
ATOM   3361  HB3 TRP A 247      17.000   5.771  16.637  1.00 72.48      C2   H  
ATOM   3362  HD1 TRP A 247      16.090   8.586  14.148  1.00 72.48      C2   H  
ATOM   3363  HE1 TRP A 247      18.261   9.435  13.107  1.00 72.48      C2   H  
ATOM   3364  HE3 TRP A 247      19.540   5.758  16.747  1.00 72.48      C2   H  
ATOM   3365  HZ2 TRP A 247      21.044   8.772  13.067  1.00 72.48      C2   H  
ATOM   3366  HZ3 TRP A 247      21.931   6.012  16.289  1.00 72.48      C2   H  
ATOM   3367  HH2 TRP A 247      22.700   7.450  14.217  1.00 72.48      C2   H  
ATOM   3368  N   VAL A 248      15.350   3.714  15.495  1.00 72.13      C2   N  
ATOM   3369  CA  VAL A 248      15.526   2.351  14.961  1.00 72.13      C2   C  
ATOM   3370  C   VAL A 248      14.294   1.812  14.306  1.00 72.13      C2   C  
ATOM   3371  O   VAL A 248      14.396   1.144  13.303  1.00 72.13      C2   O  
ATOM   3372  CB  VAL A 248      15.983   1.449  16.136  1.00 72.13      C2   C  
ATOM   3373  CG1 VAL A 248      15.880  -0.076  15.934  1.00 72.13      C2   C  
ATOM   3374  CG2 VAL A 248      17.444   1.781  16.547  1.00 72.13      C2   C  
ATOM   3375  H   VAL A 248      15.345   3.878  16.491  1.00 72.13      C2   H  
ATOM   3376  HA  VAL A 248      16.358   2.433  14.262  1.00 72.13      C2   H  
ATOM   3377  HB  VAL A 248      15.386   1.784  16.985  1.00 72.13      C2   H  
ATOM   3378 HG11 VAL A 248      16.606  -0.533  16.607  1.00 72.13      C2   H  
ATOM   3379 HG12 VAL A 248      14.964  -0.560  16.274  1.00 72.13      C2   H  
ATOM   3380 HG13 VAL A 248      16.201  -0.470  14.970  1.00 72.13      C2   H  
ATOM   3381 HG21 VAL A 248      18.102   1.251  15.859  1.00 72.13      C2   H  
ATOM   3382 HG22 VAL A 248      17.741   2.824  16.432  1.00 72.13      C2   H  
ATOM   3383 HG23 VAL A 248      17.740   1.505  17.559  1.00 72.13      C2   H  
ATOM   3384  N   ALA A 249      13.086   2.244  14.743  1.00 71.84      C2   N  
ATOM   3385  CA  ALA A 249      11.749   1.955  14.080  1.00 71.84      C2   C  
ATOM   3386  C   ALA A 249      11.620   2.677  12.725  1.00 71.84      C2   C  
ATOM   3387  O   ALA A 249      10.983   2.124  11.795  1.00 71.84      C2   O  
ATOM   3388  CB  ALA A 249      10.488   2.115  14.913  1.00 71.84      C2   C  
ATOM   3389  H   ALA A 249      13.022   2.706  15.639  1.00 71.84      C2   H  
ATOM   3390  HA  ALA A 249      11.722   0.893  13.836  1.00 71.84      C2   H  
ATOM   3391  HB1 ALA A 249       9.605   1.669  14.456  1.00 71.84      C2   H  
ATOM   3392  HB2 ALA A 249      10.631   1.529  15.821  1.00 71.84      C2   H  
ATOM   3393  HB3 ALA A 249      10.292   3.110  15.313  1.00 71.84      C2   H  
ATOM   3394  N   ASP A 250      12.160   3.840  12.769  1.00 69.09      C2   N  
ATOM   3395  CA  ASP A 250      12.223   4.780  11.576  1.00 69.09      C2   C  
ATOM   3396  C   ASP A 250      13.195   4.215  10.552  1.00 69.09      C2   C  
ATOM   3397  O   ASP A 250      12.855   4.244   9.368  1.00 69.09      C2   O  
ATOM   3398  CB  ASP A 250      12.589   6.203  11.880  1.00 69.09      C2   C  
ATOM   3399  CG  ASP A 250      11.575   7.033  12.651  1.00 69.09      C2   C  
ATOM   3400  OD1 ASP A 250      10.412   6.986  12.202  1.00 69.09      C2   O  
ATOM   3401  OD2 ASP A 250      12.007   7.926  13.401  1.00 69.09      C2   O  
ATOM   3402  H   ASP A 250      12.546   4.119  13.660  1.00 69.09      C2   H  
ATOM   3403  HA  ASP A 250      11.253   4.809  11.080  1.00 69.09      C2   H  
ATOM   3404  HB2 ASP A 250      13.560   6.198  12.376  1.00 69.09      C2   H  
ATOM   3405  HB3 ASP A 250      12.708   6.731  10.935  1.00 69.09      C2   H  
ATOM   3406  N   ARG A 251      14.347   3.753  10.957  1.00 74.73      C2   N  
ATOM   3407  CA  ARG A 251      15.383   3.235  10.068  1.00 74.73      C2   C  
ATOM   3408  C   ARG A 251      15.058   1.837   9.566  1.00 74.73      C2   C  
ATOM   3409  O   ARG A 251      14.805   1.654   8.414  1.00 74.73      C2   O  
ATOM   3410  CB  ARG A 251      16.757   3.277  10.816  1.00 74.73      C2   C  
ATOM   3411  CG  ARG A 251      17.226   4.705  10.951  1.00 74.73      C2   C  
ATOM   3412  CD  ARG A 251      18.514   4.621  11.883  1.00 74.73      C2   C  
ATOM   3413  NE  ARG A 251      19.642   4.012  11.164  1.00 74.73      C2   N  
ATOM   3414  CZ  ARG A 251      20.529   4.669  10.371  1.00 74.73      C2   C  
ATOM   3415  NH1 ARG A 251      20.557   5.969  10.152  1.00 74.73      C2   N  
ATOM   3416  NH2 ARG A 251      21.397   3.850   9.850  1.00 74.73      C2   N  
ATOM   3417  H   ARG A 251      14.623   3.777  11.928  1.00 74.73      C2   H  
ATOM   3418  HA  ARG A 251      15.357   3.800   9.136  1.00 74.73      C2   H  
ATOM   3419  HB2 ARG A 251      16.504   2.737  11.728  1.00 74.73      C2   H  
ATOM   3420  HB3 ARG A 251      17.486   2.620  10.343  1.00 74.73      C2   H  
ATOM   3421  HG2 ARG A 251      17.413   5.042   9.931  1.00 74.73      C2   H  
ATOM   3422  HG3 ARG A 251      16.485   5.372  11.392  1.00 74.73      C2   H  
ATOM   3423  HD2 ARG A 251      18.780   5.609  12.259  1.00 74.73      C2   H  
ATOM   3424  HD3 ARG A 251      18.344   3.940  12.717  1.00 74.73      C2   H  
ATOM   3425  HE  ARG A 251      19.833   3.077  11.495  1.00 74.73      C2   H  
ATOM   3426 HH11 ARG A 251      19.881   6.633  10.504  1.00 74.73      C2   H  
ATOM   3427 HH12 ARG A 251      21.271   6.366   9.559  1.00 74.73      C2   H  
ATOM   3428 HH21 ARG A 251      21.240   2.861   9.715  1.00 74.73      C2   H  
ATOM   3429 HH22 ARG A 251      22.181   4.198   9.316  1.00 74.73      C2   H  
ATOM   3430  N   ARG A 252      14.972   0.843  10.481  1.00 76.59      C2   N  
ATOM   3431  CA  ARG A 252      14.972  -0.613  10.272  1.00 76.59      C2   C  
ATOM   3432  C   ARG A 252      13.612  -1.251  10.005  1.00 76.59      C2   C  
ATOM   3433  O   ARG A 252      13.576  -2.357   9.446  1.00 76.59      C2   O  
ATOM   3434  CB  ARG A 252      15.641  -1.283  11.479  1.00 76.59      C2   C  
ATOM   3435  CG  ARG A 252      15.833  -2.797  11.427  1.00 76.59      C2   C  
ATOM   3436  CD  ARG A 252      16.599  -3.379  10.322  1.00 76.59      C2   C  
ATOM   3437  NE  ARG A 252      18.001  -2.839  10.183  1.00 76.59      C2   N  
ATOM   3438  CZ  ARG A 252      19.035  -3.513   9.689  1.00 76.59      C2   C  
ATOM   3439  NH1 ARG A 252      18.865  -4.776   9.307  1.00 76.59      C2   N  
ATOM   3440  NH2 ARG A 252      20.236  -2.917   9.547  1.00 76.59      C2   N  
ATOM   3441  H   ARG A 252      14.955   1.084  11.461  1.00 76.59      C2   H  
ATOM   3442  HA  ARG A 252      15.625  -0.738   9.409  1.00 76.59      C2   H  
ATOM   3443  HB2 ARG A 252      16.625  -0.815  11.509  1.00 76.59      C2   H  
ATOM   3444  HB3 ARG A 252      15.043  -1.027  12.354  1.00 76.59      C2   H  
ATOM   3445  HG2 ARG A 252      16.406  -3.135  12.291  1.00 76.59      C2   H  
ATOM   3446  HG3 ARG A 252      14.924  -3.387  11.549  1.00 76.59      C2   H  
ATOM   3447  HD2 ARG A 252      16.389  -4.447  10.263  1.00 76.59      C2   H  
ATOM   3448  HD3 ARG A 252      16.194  -3.149   9.337  1.00 76.59      C2   H  
ATOM   3449  HE  ARG A 252      18.070  -1.847  10.363  1.00 76.59      C2   H  
ATOM   3450 HH11 ARG A 252      18.008  -5.306   9.251  1.00 76.59      C2   H  
ATOM   3451 HH12 ARG A 252      19.600  -5.423   9.060  1.00 76.59      C2   H  
ATOM   3452 HH21 ARG A 252      20.486  -2.018   9.933  1.00 76.59      C2   H  
ATOM   3453 HH22 ARG A 252      21.079  -3.436   9.345  1.00 76.59      C2   H  
ATOM   3454  N   LEU A 253      12.488  -0.633  10.438  1.00 77.42      C2   N  
ATOM   3455  CA  LEU A 253      11.181  -1.344  10.354  1.00 77.42      C2   C  
ATOM   3456  C   LEU A 253      10.396  -0.609   9.268  1.00 77.42      C2   C  
ATOM   3457  O   LEU A 253       9.813  -1.271   8.359  1.00 77.42      C2   O  
ATOM   3458  CB  LEU A 253      10.508  -1.348  11.787  1.00 77.42      C2   C  
ATOM   3459  CG  LEU A 253      10.978  -2.430  12.867  1.00 77.42      C2   C  
ATOM   3460  CD1 LEU A 253      12.438  -2.147  13.385  1.00 77.42      C2   C  
ATOM   3461  CD2 LEU A 253       9.970  -2.571  14.047  1.00 77.42      C2   C  
ATOM   3462  H   LEU A 253      12.541   0.342  10.697  1.00 77.42      C2   H  
ATOM   3463  HA  LEU A 253      11.326  -2.350   9.962  1.00 77.42      C2   H  
ATOM   3464  HB2 LEU A 253      10.490  -0.342  12.204  1.00 77.42      C2   H  
ATOM   3465  HB3 LEU A 253       9.442  -1.449  11.583  1.00 77.42      C2   H  
ATOM   3466  HG  LEU A 253      10.886  -3.343  12.279  1.00 77.42      C2   H  
ATOM   3467 HD11 LEU A 253      12.798  -2.886  14.101  1.00 77.42      C2   H  
ATOM   3468 HD12 LEU A 253      13.227  -2.098  12.634  1.00 77.42      C2   H  
ATOM   3469 HD13 LEU A 253      12.495  -1.175  13.875  1.00 77.42      C2   H  
ATOM   3470 HD21 LEU A 253      10.528  -2.800  14.955  1.00 77.42      C2   H  
ATOM   3471 HD22 LEU A 253       9.396  -1.662  14.222  1.00 77.42      C2   H  
ATOM   3472 HD23 LEU A 253       9.241  -3.364  13.880  1.00 77.42      C2   H  
ATOM   3473  N   LEU A 254      10.204   0.711   9.458  1.00 73.27      C2   N  
ATOM   3474  CA  LEU A 254       9.441   1.585   8.504  1.00 73.27      C2   C  
ATOM   3475  C   LEU A 254      10.244   1.814   7.192  1.00 73.27      C2   C  
ATOM   3476  O   LEU A 254       9.649   2.212   6.264  1.00 73.27      C2   O  
ATOM   3477  CB  LEU A 254       9.030   2.926   9.333  1.00 73.27      C2   C  
ATOM   3478  CG  LEU A 254       7.734   3.636   8.844  1.00 73.27      C2   C  
ATOM   3479  CD1 LEU A 254       7.171   4.484   9.978  1.00 73.27      C2   C  
ATOM   3480  CD2 LEU A 254       7.903   4.496   7.540  1.00 73.27      C2   C  
ATOM   3481  H   LEU A 254      10.482   1.095  10.350  1.00 73.27      C2   H  
ATOM   3482  HA  LEU A 254       8.533   1.116   8.124  1.00 73.27      C2   H  
ATOM   3483  HB2 LEU A 254       8.764   2.631  10.348  1.00 73.27      C2   H  
ATOM   3484  HB3 LEU A 254       9.903   3.576   9.395  1.00 73.27      C2   H  
ATOM   3485  HG  LEU A 254       7.092   2.757   8.790  1.00 73.27      C2   H  
ATOM   3486 HD11 LEU A 254       6.991   5.537   9.762  1.00 73.27      C2   H  
ATOM   3487 HD12 LEU A 254       6.219   4.062  10.299  1.00 73.27      C2   H  
ATOM   3488 HD13 LEU A 254       7.885   4.525  10.801  1.00 73.27      C2   H  
ATOM   3489 HD21 LEU A 254       7.709   5.567   7.602  1.00 73.27      C2   H  
ATOM   3490 HD22 LEU A 254       8.987   4.452   7.426  1.00 73.27      C2   H  
ATOM   3491 HD23 LEU A 254       7.426   4.065   6.661  1.00 73.27      C2   H  
ATOM   3492  N   PHE A 255      11.599   1.597   7.191  1.00 70.60      C2   N  
ATOM   3493  CA  PHE A 255      12.547   1.724   6.101  1.00 70.60      C2   C  
ATOM   3494  C   PHE A 255      12.336   3.194   5.428  1.00 70.60      C2   C  
ATOM   3495  O   PHE A 255      12.369   3.284   4.192  1.00 70.60      C2   O  
ATOM   3496  CB  PHE A 255      12.313   0.650   5.016  1.00 70.60      C2   C  
ATOM   3497  CG  PHE A 255      12.344  -0.729   5.613  1.00 70.60      C2   C  
ATOM   3498  CD1 PHE A 255      13.545  -1.240   6.252  1.00 70.60      C2   C  
ATOM   3499  CD2 PHE A 255      11.300  -1.605   5.241  1.00 70.60      C2   C  
ATOM   3500  CE1 PHE A 255      13.642  -2.538   6.570  1.00 70.60      C2   C  
ATOM   3501  CE2 PHE A 255      11.427  -2.892   5.592  1.00 70.60      C2   C  
ATOM   3502  CZ  PHE A 255      12.600  -3.386   6.154  1.00 70.60      C2   C  
ATOM   3503  H   PHE A 255      11.888   1.120   8.033  1.00 70.60      C2   H  
ATOM   3504  HA  PHE A 255      13.580   1.641   6.439  1.00 70.60      C2   H  
ATOM   3505  HB2 PHE A 255      11.316   0.776   4.594  1.00 70.60      C2   H  
ATOM   3506  HB3 PHE A 255      12.943   0.735   4.131  1.00 70.60      C2   H  
ATOM   3507  HD1 PHE A 255      14.386  -0.603   6.482  1.00 70.60      C2   H  
ATOM   3508  HD2 PHE A 255      10.444  -1.199   4.721  1.00 70.60      C2   H  
ATOM   3509  HE1 PHE A 255      14.546  -2.995   6.944  1.00 70.60      C2   H  
ATOM   3510  HE2 PHE A 255      10.628  -3.558   5.301  1.00 70.60      C2   H  
ATOM   3511  HZ  PHE A 255      12.784  -4.441   6.298  1.00 70.60      C2   H  
ATOM   3512  N   TYR A 256      12.089   4.189   6.308  1.00 61.91      C2   N  
ATOM   3513  CA  TYR A 256      11.702   5.549   5.947  1.00 61.91      C2   C  
ATOM   3514  C   TYR A 256      12.624   6.261   4.896  1.00 61.91      C2   C  
ATOM   3515  O   TYR A 256      12.205   7.000   3.982  1.00 61.91      C2   O  
ATOM   3516  CB  TYR A 256      11.516   6.352   7.237  1.00 61.91      C2   C  
ATOM   3517  CG  TYR A 256      11.234   7.830   6.914  1.00 61.91      C2   C  
ATOM   3518  CD1 TYR A 256       9.912   8.239   6.920  1.00 61.91      C2   C  
ATOM   3519  CD2 TYR A 256      12.251   8.818   6.616  1.00 61.91      C2   C  
ATOM   3520  CE1 TYR A 256       9.519   9.558   6.724  1.00 61.91      C2   C  
ATOM   3521  CE2 TYR A 256      11.889  10.149   6.336  1.00 61.91      C2   C  
ATOM   3522  CZ  TYR A 256      10.531  10.502   6.351  1.00 61.91      C2   C  
ATOM   3523  OH  TYR A 256      10.220  11.829   6.197  1.00 61.91      C2   O  
ATOM   3524  H   TYR A 256      11.967   4.080   7.304  1.00 61.91      C2   H  
ATOM   3525  HA  TYR A 256      10.755   5.489   5.409  1.00 61.91      C2   H  
ATOM   3526  HB2 TYR A 256      10.838   5.993   8.011  1.00 61.91      C2   H  
ATOM   3527  HB3 TYR A 256      12.495   6.408   7.712  1.00 61.91      C2   H  
ATOM   3528  HD1 TYR A 256       9.196   7.467   7.164  1.00 61.91      C2   H  
ATOM   3529  HD2 TYR A 256      13.301   8.566   6.651  1.00 61.91      C2   H  
ATOM   3530  HE1 TYR A 256       8.464   9.727   6.884  1.00 61.91      C2   H  
ATOM   3531  HE2 TYR A 256      12.602  10.882   5.987  1.00 61.91      C2   H  
ATOM   3532  HH  TYR A 256      10.961  12.416   6.033  1.00 61.91      C2   H  
ATOM   3533  N   LYS A 257      13.904   5.929   4.963  1.00 63.51      C2   N  
ATOM   3534  CA  LYS A 257      14.915   6.379   4.010  1.00 63.51      C2   C  
ATOM   3535  C   LYS A 257      14.677   5.919   2.577  1.00 63.51      C2   C  
ATOM   3536  O   LYS A 257      15.213   6.600   1.681  1.00 63.51      C2   O  
ATOM   3537  CB  LYS A 257      16.437   6.091   4.502  1.00 63.51      C2   C  
ATOM   3538  CG  LYS A 257      17.601   6.817   3.770  1.00 63.51      C2   C  
ATOM   3539  CD  LYS A 257      18.936   6.550   4.393  1.00 63.51      C2   C  
ATOM   3540  CE  LYS A 257      19.969   7.661   3.981  1.00 63.51      C2   C  
ATOM   3541  NZ  LYS A 257      21.202   7.456   4.789  1.00 63.51      C2   N  
ATOM   3542  H   LYS A 257      14.259   5.259   5.630  1.00 63.51      C2   H  
ATOM   3543  HA  LYS A 257      14.912   7.465   3.925  1.00 63.51      C2   H  
ATOM   3544  HB2 LYS A 257      16.509   6.467   5.522  1.00 63.51      C2   H  
ATOM   3545  HB3 LYS A 257      16.579   5.021   4.655  1.00 63.51      C2   H  
ATOM   3546  HG2 LYS A 257      17.561   6.698   2.688  1.00 63.51      C2   H  
ATOM   3547  HG3 LYS A 257      17.394   7.887   3.804  1.00 63.51      C2   H  
ATOM   3548  HD2 LYS A 257      18.815   6.587   5.476  1.00 63.51      C2   H  
ATOM   3549  HD3 LYS A 257      19.257   5.547   4.113  1.00 63.51      C2   H  
ATOM   3550  HE2 LYS A 257      20.298   7.476   2.958  1.00 63.51      C2   H  
ATOM   3551  HE3 LYS A 257      19.596   8.677   4.106  1.00 63.51      C2   H  
ATOM   3552  HZ1 LYS A 257      21.702   8.185   4.300  1.00 63.51      C2   H  
ATOM   3553  HZ2 LYS A 257      20.899   7.719   5.716  1.00 63.51      C2   H  
ATOM   3554  HZ3 LYS A 257      21.581   6.521   4.763  1.00 63.51      C2   H  
ATOM   3555  N   TYR A 258      13.937   4.840   2.399  1.00 62.97      C2   N  
ATOM   3556  CA  TYR A 258      13.677   4.146   1.148  1.00 62.97      C2   C  
ATOM   3557  C   TYR A 258      12.119   3.955   0.878  1.00 62.97      C2   C  
ATOM   3558  O   TYR A 258      11.749   2.931   0.251  1.00 62.97      C2   O  
ATOM   3559  CB  TYR A 258      14.333   2.727   1.345  1.00 62.97      C2   C  
ATOM   3560  CG  TYR A 258      15.727   2.659   1.903  1.00 62.97      C2   C  
ATOM   3561  CD1 TYR A 258      16.742   3.027   0.984  1.00 62.97      C2   C  
ATOM   3562  CD2 TYR A 258      16.098   2.259   3.170  1.00 62.97      C2   C  
ATOM   3563  CE1 TYR A 258      18.028   3.275   1.478  1.00 62.97      C2   C  
ATOM   3564  CE2 TYR A 258      17.403   2.384   3.633  1.00 62.97      C2   C  
ATOM   3565  CZ  TYR A 258      18.425   2.882   2.743  1.00 62.97      C2   C  
ATOM   3566  OH  TYR A 258      19.725   2.738   3.142  1.00 62.97      C2   O  
ATOM   3567  H   TYR A 258      13.647   4.445   3.283  1.00 62.97      C2   H  
ATOM   3568  HA  TYR A 258      14.006   4.580   0.204  1.00 62.97      C2   H  
ATOM   3569  HB2 TYR A 258      13.732   2.102   2.006  1.00 62.97      C2   H  
ATOM   3570  HB3 TYR A 258      14.389   2.173   0.408  1.00 62.97      C2   H  
ATOM   3571  HD1 TYR A 258      16.450   3.238  -0.034  1.00 62.97      C2   H  
ATOM   3572  HD2 TYR A 258      15.346   1.839   3.821  1.00 62.97      C2   H  
ATOM   3573  HE1 TYR A 258      18.796   3.612   0.798  1.00 62.97      C2   H  
ATOM   3574  HE2 TYR A 258      17.636   1.938   4.589  1.00 62.97      C2   H  
ATOM   3575  HH  TYR A 258      20.246   3.107   2.425  1.00 62.97      C2   H  
ATOM   3576  N   VAL A 259      11.258   4.830   1.387  1.00 59.44      C2   N  
ATOM   3577  CA  VAL A 259       9.811   4.928   1.014  1.00 59.44      C2   C  
ATOM   3578  C   VAL A 259       9.591   6.033  -0.024  1.00 59.44      C2   C  
ATOM   3579  O   VAL A 259      10.597   6.737  -0.260  1.00 59.44      C2   O  
ATOM   3580  CB  VAL A 259       8.954   5.218   2.313  1.00 59.44      C2   C  
ATOM   3581  CG1 VAL A 259       8.854   4.023   3.256  1.00 59.44      C2   C  
ATOM   3582  CG2 VAL A 259       9.068   6.590   3.070  1.00 59.44      C2   C  
ATOM   3583  H   VAL A 259      11.626   5.564   1.976  1.00 59.44      C2   H  
ATOM   3584  HA  VAL A 259       9.460   3.966   0.641  1.00 59.44      C2   H  
ATOM   3585  HB  VAL A 259       7.955   5.329   1.893  1.00 59.44      C2   H  
ATOM   3586 HG11 VAL A 259       9.896   3.860   3.530  1.00 59.44      C2   H  
ATOM   3587 HG12 VAL A 259       8.198   4.233   4.100  1.00 59.44      C2   H  
ATOM   3588 HG13 VAL A 259       8.549   3.167   2.653  1.00 59.44      C2   H  
ATOM   3589 HG21 VAL A 259       9.990   7.105   2.800  1.00 59.44      C2   H  
ATOM   3590 HG22 VAL A 259       8.299   7.246   2.663  1.00 59.44      C2   H  
ATOM   3591 HG23 VAL A 259       8.914   6.468   4.142  1.00 59.44      C2   H  
ATOM   3592  N   TYR A 260       8.431   6.232  -0.584  1.00 58.34      C2   N  
ATOM   3593  CA  TYR A 260       8.035   7.318  -1.459  1.00 58.34      C2   C  
ATOM   3594  C   TYR A 260       7.714   8.540  -0.603  1.00 58.34      C2   C  
ATOM   3595  O   TYR A 260       6.691   8.566   0.150  1.00 58.34      C2   O  
ATOM   3596  CB  TYR A 260       6.912   7.026  -2.511  1.00 58.34      C2   C  
ATOM   3597  CG  TYR A 260       6.606   8.071  -3.523  1.00 58.34      C2   C  
ATOM   3598  CD1 TYR A 260       7.262   8.120  -4.775  1.00 58.34      C2   C  
ATOM   3599  CD2 TYR A 260       5.530   8.957  -3.227  1.00 58.34      C2   C  
ATOM   3600  CE1 TYR A 260       7.005   9.113  -5.732  1.00 58.34      C2   C  
ATOM   3601  CE2 TYR A 260       5.311  10.007  -4.160  1.00 58.34      C2   C  
ATOM   3602  CZ  TYR A 260       5.981  10.073  -5.418  1.00 58.34      C2   C  
ATOM   3603  OH  TYR A 260       5.788  11.173  -6.162  1.00 58.34      C2   O  
ATOM   3604  H   TYR A 260       7.750   5.516  -0.378  1.00 58.34      C2   H  
ATOM   3605  HA  TYR A 260       8.904   7.468  -2.099  1.00 58.34      C2   H  
ATOM   3606  HB2 TYR A 260       7.240   6.132  -3.041  1.00 58.34      C2   H  
ATOM   3607  HB3 TYR A 260       6.027   6.719  -1.954  1.00 58.34      C2   H  
ATOM   3608  HD1 TYR A 260       7.996   7.406  -5.118  1.00 58.34      C2   H  
ATOM   3609  HD2 TYR A 260       5.103   8.793  -2.249  1.00 58.34      C2   H  
ATOM   3610  HE1 TYR A 260       7.531   9.264  -6.663  1.00 58.34      C2   H  
ATOM   3611  HE2 TYR A 260       4.553  10.753  -3.969  1.00 58.34      C2   H  
ATOM   3612  HH  TYR A 260       5.207  11.808  -5.737  1.00 58.34      C2   H  
ATOM   3613  N   LYS A 261       8.610   9.546  -0.711  1.00 55.03      C2   N  
ATOM   3614  CA  LYS A 261       8.510  10.730   0.180  1.00 55.03      C2   C  
ATOM   3615  C   LYS A 261       7.601  11.720  -0.459  1.00 55.03      C2   C  
ATOM   3616  O   LYS A 261       7.780  11.988  -1.623  1.00 55.03      C2   O  
ATOM   3617  CB  LYS A 261       9.999  11.297   0.399  1.00 55.03      C2   C  
ATOM   3618  CG  LYS A 261      10.903  10.302   1.204  1.00 55.03      C2   C  
ATOM   3619  CD  LYS A 261      12.387  10.519   0.929  1.00 55.03      C2   C  
ATOM   3620  CE  LYS A 261      13.120   9.401   1.650  1.00 55.03      C2   C  
ATOM   3621  NZ  LYS A 261      14.480   9.092   1.165  1.00 55.03      C2   N  
ATOM   3622  H   LYS A 261       9.250   9.460  -1.488  1.00 55.03      C2   H  
ATOM   3623  HA  LYS A 261       8.289  10.371   1.185  1.00 55.03      C2   H  
ATOM   3624  HB2 LYS A 261      10.446  11.685  -0.516  1.00 55.03      C2   H  
ATOM   3625  HB3 LYS A 261       9.898  12.164   1.053  1.00 55.03      C2   H  
ATOM   3626  HG2 LYS A 261      10.740  10.396   2.278  1.00 55.03      C2   H  
ATOM   3627  HG3 LYS A 261      10.592   9.300   0.909  1.00 55.03      C2   H  
ATOM   3628  HD2 LYS A 261      12.470  10.558  -0.157  1.00 55.03      C2   H  
ATOM   3629  HD3 LYS A 261      12.670  11.522   1.248  1.00 55.03      C2   H  
ATOM   3630  HE2 LYS A 261      13.256   9.693   2.691  1.00 55.03      C2   H  
ATOM   3631  HE3 LYS A 261      12.564   8.473   1.778  1.00 55.03      C2   H  
ATOM   3632  HZ1 LYS A 261      14.960   8.323   1.611  1.00 55.03      C2   H  
ATOM   3633  HZ2 LYS A 261      14.358   8.919   0.178  1.00 55.03      C2   H  
ATOM   3634  HZ3 LYS A 261      15.010   9.948   1.242  1.00 55.03      C2   H  
ATOM   3635  N   ARG A 262       6.639  12.250   0.265  1.00 55.91      C2   N  
ATOM   3636  CA  ARG A 262       5.690  13.321  -0.142  1.00 55.91      C2   C  
ATOM   3637  C   ARG A 262       5.789  14.604   0.710  1.00 55.91      C2   C  
ATOM   3638  O   ARG A 262       6.402  14.559   1.759  1.00 55.91      C2   O  
ATOM   3639  CB  ARG A 262       4.261  12.776  -0.169  1.00 55.91      C2   C  
ATOM   3640  CG  ARG A 262       4.188  11.602  -1.183  1.00 55.91      C2   C  
ATOM   3641  CD  ARG A 262       2.840  11.209  -1.696  1.00 55.91      C2   C  
ATOM   3642  NE  ARG A 262       2.227  12.346  -2.422  1.00 55.91      C2   N  
ATOM   3643  CZ  ARG A 262       0.910  12.552  -2.606  1.00 55.91      C2   C  
ATOM   3644  NH1 ARG A 262       0.104  11.474  -2.651  1.00 55.91      C2   N  
ATOM   3645  NH2 ARG A 262       0.490  13.790  -2.826  1.00 55.91      C2   N  
ATOM   3646  H   ARG A 262       6.588  12.057   1.255  1.00 55.91      C2   H  
ATOM   3647  HA  ARG A 262       5.867  13.638  -1.170  1.00 55.91      C2   H  
ATOM   3648  HB2 ARG A 262       3.823  12.420   0.764  1.00 55.91      C2   H  
ATOM   3649  HB3 ARG A 262       3.628  13.609  -0.474  1.00 55.91      C2   H  
ATOM   3650  HG2 ARG A 262       4.996  11.695  -1.909  1.00 55.91      C2   H  
ATOM   3651  HG3 ARG A 262       4.506  10.826  -0.487  1.00 55.91      C2   H  
ATOM   3652  HD2 ARG A 262       2.954  10.490  -2.507  1.00 55.91      C2   H  
ATOM   3653  HD3 ARG A 262       2.276  10.720  -0.903  1.00 55.91      C2   H  
ATOM   3654  HE  ARG A 262       2.849  13.111  -2.642  1.00 55.91      C2   H  
ATOM   3655 HH11 ARG A 262       0.387  10.516  -2.499  1.00 55.91      C2   H  
ATOM   3656 HH12 ARG A 262      -0.883  11.687  -2.655  1.00 55.91      C2   H  
ATOM   3657 HH21 ARG A 262       1.096  14.597  -2.854  1.00 55.91      C2   H  
ATOM   3658 HH22 ARG A 262      -0.498  13.900  -3.007  1.00 55.91      C2   H  
ATOM   3659  N   TYR A 263       5.118  15.700   0.373  1.00 53.62      C2   N  
ATOM   3660  CA  TYR A 263       5.287  16.889   1.158  1.00 53.62      C2   C  
ATOM   3661  C   TYR A 263       3.927  17.580   1.193  1.00 53.62      C2   C  
ATOM   3662  O   TYR A 263       3.210  17.558   0.217  1.00 53.62      C2   O  
ATOM   3663  CB  TYR A 263       6.259  17.908   0.520  1.00 53.62      C2   C  
ATOM   3664  CG  TYR A 263       7.639  17.416   0.217  1.00 53.62      C2   C  
ATOM   3665  CD1 TYR A 263       8.012  16.586  -0.851  1.00 53.62      C2   C  
ATOM   3666  CD2 TYR A 263       8.643  17.774   1.201  1.00 53.62      C2   C  
ATOM   3667  CE1 TYR A 263       9.351  16.182  -1.053  1.00 53.62      C2   C  
ATOM   3668  CE2 TYR A 263       9.993  17.476   0.988  1.00 53.62      C2   C  
ATOM   3669  CZ  TYR A 263      10.381  16.676  -0.161  1.00 53.62      C2   C  
ATOM   3670  OH  TYR A 263      11.706  16.325  -0.391  1.00 53.62      C2   O  
ATOM   3671  H   TYR A 263       4.487  15.712  -0.416  1.00 53.62      C2   H  
ATOM   3672  HA  TYR A 263       5.608  16.720   2.186  1.00 53.62      C2   H  
ATOM   3673  HB2 TYR A 263       5.914  18.285  -0.442  1.00 53.62      C2   H  
ATOM   3674  HB3 TYR A 263       6.305  18.731   1.233  1.00 53.62      C2   H  
ATOM   3675  HD1 TYR A 263       7.207  16.290  -1.507  1.00 53.62      C2   H  
ATOM   3676  HD2 TYR A 263       8.358  18.391   2.041  1.00 53.62      C2   H  
ATOM   3677  HE1 TYR A 263       9.474  15.606  -1.958  1.00 53.62      C2   H  
ATOM   3678  HE2 TYR A 263      10.685  17.834   1.736  1.00 53.62      C2   H  
ATOM   3679  HH  TYR A 263      11.944  16.007  -1.265  1.00 53.62      C2   H  
ATOM   3680  N   ARG A 264       3.601  18.203   2.348  1.00 52.02      C2   N  
ATOM   3681  CA  ARG A 264       2.461  19.023   2.600  1.00 52.02      C2   C  
ATOM   3682  C   ARG A 264       3.024  20.364   3.126  1.00 52.02      C2   C  
ATOM   3683  O   ARG A 264       4.201  20.381   3.491  1.00 52.02      C2   O  
ATOM   3684  CB  ARG A 264       1.554  18.180   3.530  1.00 52.02      C2   C  
ATOM   3685  CG  ARG A 264       1.826  18.026   4.990  1.00 52.02      C2   C  
ATOM   3686  CD  ARG A 264       0.637  17.714   5.895  1.00 52.02      C2   C  
ATOM   3687  NE  ARG A 264       1.103  17.479   7.303  1.00 52.02      C2   N  
ATOM   3688  CZ  ARG A 264       1.672  16.396   7.830  1.00 52.02      C2   C  
ATOM   3689  NH1 ARG A 264       1.683  15.220   7.165  1.00 52.02      C2   N  
ATOM   3690  NH2 ARG A 264       2.073  16.369   9.134  1.00 52.02      C2   N  
ATOM   3691  H   ARG A 264       4.333  18.359   3.026  1.00 52.02      C2   H  
ATOM   3692  HA  ARG A 264       1.891  19.232   1.695  1.00 52.02      C2   H  
ATOM   3693  HB2 ARG A 264       0.667  18.813   3.569  1.00 52.02      C2   H  
ATOM   3694  HB3 ARG A 264       1.272  17.219   3.099  1.00 52.02      C2   H  
ATOM   3695  HG2 ARG A 264       2.707  17.404   5.151  1.00 52.02      C2   H  
ATOM   3696  HG3 ARG A 264       2.217  18.939   5.438  1.00 52.02      C2   H  
ATOM   3697  HD2 ARG A 264      -0.023  18.568   6.044  1.00 52.02      C2   H  
ATOM   3698  HD3 ARG A 264      -0.021  16.940   5.499  1.00 52.02      C2   H  
ATOM   3699  HE  ARG A 264       0.818  18.232   7.912  1.00 52.02      C2   H  
ATOM   3700 HH11 ARG A 264       1.192  15.064   6.296  1.00 52.02      C2   H  
ATOM   3701 HH12 ARG A 264       2.148  14.405   7.540  1.00 52.02      C2   H  
ATOM   3702 HH21 ARG A 264       2.296  15.503   9.605  1.00 52.02      C2   H  
ATOM   3703 HH22 ARG A 264       2.275  17.186   9.693  1.00 52.02      C2   H  
ATOM   3704  N   ALA A 265       2.258  21.458   3.067  1.00 51.72      C2   N  
ATOM   3705  CA  ALA A 265       2.604  22.773   3.612  1.00 51.72      C2   C  
ATOM   3706  C   ALA A 265       2.635  22.676   5.145  1.00 51.72      C2   C  
ATOM   3707  O   ALA A 265       1.925  21.837   5.742  1.00 51.72      C2   O  
ATOM   3708  CB  ALA A 265       1.623  23.812   3.103  1.00 51.72      C2   C  
ATOM   3709  H   ALA A 265       1.287  21.315   2.826  1.00 51.72      C2   H  
ATOM   3710  HA  ALA A 265       3.598  23.127   3.339  1.00 51.72      C2   H  
ATOM   3711  HB1 ALA A 265       1.688  24.177   2.078  1.00 51.72      C2   H  
ATOM   3712  HB2 ALA A 265       0.609  23.430   3.218  1.00 51.72      C2   H  
ATOM   3713  HB3 ALA A 265       1.704  24.684   3.751  1.00 51.72      C2   H  
ATOM   3714  N   GLY A 266       3.401  23.571   5.816  1.00 54.37      C2   N  
ATOM   3715  CA  GLY A 266       3.330  23.735   7.328  1.00 54.37      C2   C  
ATOM   3716  C   GLY A 266       2.269  24.741   7.737  1.00 54.37      C2   C  
ATOM   3717  O   GLY A 266       1.943  25.697   6.998  1.00 54.37      C2   O  
ATOM   3718  H   GLY A 266       3.959  24.193   5.249  1.00 54.37      C2   H  
ATOM   3719  HA2 GLY A 266       3.156  22.729   7.712  1.00 54.37      C2   H  
ATOM   3720  HA3 GLY A 266       4.289  24.001   7.772  1.00 54.37      C2   H  
ATOM   3721  N   LYS A 267       1.763  24.556   8.973  1.00 55.51      C2   N  
ATOM   3722  CA  LYS A 267       1.135  25.658   9.699  1.00 55.51      C2   C  
ATOM   3723  C   LYS A 267       1.924  26.982   9.831  1.00 55.51      C2   C  
ATOM   3724  O   LYS A 267       1.446  28.013   9.428  1.00 55.51      C2   O  
ATOM   3725  CB  LYS A 267       0.738  25.042  11.089  1.00 55.51      C2   C  
ATOM   3726  CG  LYS A 267      -0.105  23.819  11.190  1.00 55.51      C2   C  
ATOM   3727  CD  LYS A 267      -0.281  23.320  12.670  1.00 55.51      C2   C  
ATOM   3728  CE  LYS A 267       0.942  22.431  13.096  1.00 55.51      C2   C  
ATOM   3729  NZ  LYS A 267       1.007  22.109  14.558  1.00 55.51      C2   N  
ATOM   3730  H   LYS A 267       2.284  23.834   9.450  1.00 55.51      C2   H  
ATOM   3731  HA  LYS A 267       0.249  25.820   9.084  1.00 55.51      C2   H  
ATOM   3732  HB2 LYS A 267       1.662  24.862  11.639  1.00 55.51      C2   H  
ATOM   3733  HB3 LYS A 267       0.225  25.877  11.565  1.00 55.51      C2   H  
ATOM   3734  HG2 LYS A 267      -1.074  24.036  10.740  1.00 55.51      C2   H  
ATOM   3735  HG3 LYS A 267       0.347  23.038  10.578  1.00 55.51      C2   H  
ATOM   3736  HD2 LYS A 267      -0.302  24.233  13.264  1.00 55.51      C2   H  
ATOM   3737  HD3 LYS A 267      -1.243  22.840  12.852  1.00 55.51      C2   H  
ATOM   3738  HE2 LYS A 267       0.872  21.495  12.542  1.00 55.51      C2   H  
ATOM   3739  HE3 LYS A 267       1.889  22.936  12.906  1.00 55.51      C2   H  
ATOM   3740  HZ1 LYS A 267       0.125  21.653  14.742  1.00 55.51      C2   H  
ATOM   3741  HZ2 LYS A 267       1.670  21.393  14.818  1.00 55.51      C2   H  
ATOM   3742  HZ3 LYS A 267       1.113  22.896  15.183  1.00 55.51      C2   H  
ATOM   3743  N   GLN A 268       3.157  26.945  10.343  1.00 54.59      C2   N  
ATOM   3744  CA  GLN A 268       3.974  28.172  10.465  1.00 54.59      C2   C  
ATOM   3745  C   GLN A 268       4.587  28.609   9.161  1.00 54.59      C2   C  
ATOM   3746  O   GLN A 268       4.703  27.818   8.251  1.00 54.59      C2   O  
ATOM   3747  CB  GLN A 268       5.038  27.746  11.476  1.00 54.59      C2   C  
ATOM   3748  CG  GLN A 268       5.936  26.561  11.233  1.00 54.59      C2   C  
ATOM   3749  CD  GLN A 268       6.936  26.489  12.372  1.00 54.59      C2   C  
ATOM   3750  NE2 GLN A 268       7.068  25.437  13.147  1.00 54.59      C2   N  
ATOM   3751  OE1 GLN A 268       7.570  27.537  12.648  1.00 54.59      C2   O  
ATOM   3752  H   GLN A 268       3.553  26.082  10.688  1.00 54.59      C2   H  
ATOM   3753  HA  GLN A 268       3.324  28.893  10.960  1.00 54.59      C2   H  
ATOM   3754  HB2 GLN A 268       5.641  28.654  11.486  1.00 54.59      C2   H  
ATOM   3755  HB3 GLN A 268       4.581  27.637  12.460  1.00 54.59      C2   H  
ATOM   3756  HG2 GLN A 268       5.336  25.653  11.299  1.00 54.59      C2   H  
ATOM   3757  HG3 GLN A 268       6.385  26.674  10.247  1.00 54.59      C2   H  
ATOM   3758 HE21 GLN A 268       6.478  24.634  12.984  1.00 54.59      C2   H  
ATOM   3759 HE22 GLN A 268       7.318  25.650  14.103  1.00 54.59      C2   H  
ATOM   3760  N   ARG A 269       4.987  29.877   9.166  1.00 63.46      C2   N  
ATOM   3761  CA  ARG A 269       5.631  30.519   7.996  1.00 63.46      C2   C  
ATOM   3762  C   ARG A 269       6.963  29.754   7.618  1.00 63.46      C2   C  
ATOM   3763  O   ARG A 269       7.629  29.229   8.490  1.00 63.46      C2   O  
ATOM   3764  CB  ARG A 269       6.060  32.013   8.183  1.00 63.46      C2   C  
ATOM   3765  CG  ARG A 269       4.939  33.034   8.469  1.00 63.46      C2   C  
ATOM   3766  CD  ARG A 269       5.508  34.501   8.663  1.00 63.46      C2   C  
ATOM   3767  NE  ARG A 269       4.431  35.340   9.222  1.00 63.46      C2   N  
ATOM   3768  CZ  ARG A 269       4.168  35.483  10.510  1.00 63.46      C2   C  
ATOM   3769  NH1 ARG A 269       4.909  34.885  11.465  1.00 63.46      C2   N  
ATOM   3770  NH2 ARG A 269       3.058  36.211  10.758  1.00 63.46      C2   N  
ATOM   3771  H   ARG A 269       4.863  30.331  10.059  1.00 63.46      C2   H  
ATOM   3772  HA  ARG A 269       5.042  30.427   7.083  1.00 63.46      C2   H  
ATOM   3773  HB2 ARG A 269       6.959  32.042   8.799  1.00 63.46      C2   H  
ATOM   3774  HB3 ARG A 269       6.465  32.473   7.282  1.00 63.46      C2   H  
ATOM   3775  HG2 ARG A 269       4.276  33.101   7.607  1.00 63.46      C2   H  
ATOM   3776  HG3 ARG A 269       4.424  32.851   9.412  1.00 63.46      C2   H  
ATOM   3777  HD2 ARG A 269       6.500  34.437   9.110  1.00 63.46      C2   H  
ATOM   3778  HD3 ARG A 269       5.716  34.917   7.677  1.00 63.46      C2   H  
ATOM   3779  HE  ARG A 269       3.754  35.621   8.528  1.00 63.46      C2   H  
ATOM   3780 HH11 ARG A 269       5.784  34.418  11.277  1.00 63.46      C2   H  
ATOM   3781 HH12 ARG A 269       4.748  35.094  12.440  1.00 63.46      C2   H  
ATOM   3782 HH21 ARG A 269       2.396  36.513  10.058  1.00 63.46      C2   H  
ATOM   3783 HH22 ARG A 269       2.639  36.333  11.669  1.00 63.46      C2   H  
ATOM   3784  N   GLY A 270       7.233  29.597   6.360  1.00 56.70      C2   N  
ATOM   3785  CA  GLY A 270       8.539  29.108   5.879  1.00 56.70      C2   C  
ATOM   3786  C   GLY A 270       8.672  27.560   6.067  1.00 56.70      C2   C  
ATOM   3787  O   GLY A 270       9.629  27.069   5.540  1.00 56.70      C2   O  
ATOM   3788  H   GLY A 270       6.571  29.990   5.706  1.00 56.70      C2   H  
ATOM   3789  HA2 GLY A 270       8.590  29.409   4.832  1.00 56.70      C2   H  
ATOM   3790  HA3 GLY A 270       9.366  29.565   6.423  1.00 56.70      C2   H  
ATOM   3791  N   MET A 271       7.903  26.868   6.912  1.00 51.40      C2   N  
ATOM   3792  CA  MET A 271       7.901  25.440   7.012  1.00 51.40      C2   C  
ATOM   3793  C   MET A 271       7.015  24.737   5.955  1.00 51.40      C2   C  
ATOM   3794  O   MET A 271       5.959  25.246   5.569  1.00 51.40      C2   O  
ATOM   3795  CB  MET A 271       7.406  25.110   8.479  1.00 51.40      C2   C  
ATOM   3796  CG  MET A 271       7.445  23.582   8.958  1.00 51.40      C2   C  
ATOM   3797  SD  MET A 271       9.143  22.822   9.002  1.00 51.40      C2   S  
ATOM   3798  CE  MET A 271       9.684  23.752  10.435  1.00 51.40      C2   C  
ATOM   3799  H   MET A 271       7.159  27.352   7.393  1.00 51.40      C2   H  
ATOM   3800  HA  MET A 271       8.899  25.004   6.958  1.00 51.40      C2   H  
ATOM   3801  HB2 MET A 271       7.905  25.672   9.269  1.00 51.40      C2   H  
ATOM   3802  HB3 MET A 271       6.366  25.396   8.633  1.00 51.40      C2   H  
ATOM   3803  HG2 MET A 271       6.985  23.580   9.946  1.00 51.40      C2   H  
ATOM   3804  HG3 MET A 271       6.960  22.842   8.321  1.00 51.40      C2   H  
ATOM   3805  HE1 MET A 271       8.907  23.866  11.190  1.00 51.40      C2   H  
ATOM   3806  HE2 MET A 271      10.563  23.345  10.934  1.00 51.40      C2   H  
ATOM   3807  HE3 MET A 271      10.003  24.752  10.142  1.00 51.40      C2   H  
ATOM   3808  N   ILE A 272       7.498  23.475   5.620  1.00 49.33      C2   N  
ATOM   3809  CA  ILE A 272       7.058  22.489   4.712  1.00 49.33      C2   C  
ATOM   3810  C   ILE A 272       7.273  21.224   5.557  1.00 49.33      C2   C  
ATOM   3811  O   ILE A 272       8.246  21.065   6.291  1.00 49.33      C2   O  
ATOM   3812  CB  ILE A 272       7.896  22.276   3.354  1.00 49.33      C2   C  
ATOM   3813  CG1 ILE A 272       8.399  23.558   2.666  1.00 49.33      C2   C  
ATOM   3814  CG2 ILE A 272       7.246  21.263   2.404  1.00 49.33      C2   C  
ATOM   3815  CD1 ILE A 272       7.349  24.255   1.680  1.00 49.33      C2   C  
ATOM   3816  H   ILE A 272       8.284  23.197   6.190  1.00 49.33      C2   H  
ATOM   3817  HA  ILE A 272       5.978  22.541   4.570  1.00 49.33      C2   H  
ATOM   3818  HB  ILE A 272       8.801  21.815   3.750  1.00 49.33      C2   H  
ATOM   3819 HG12 ILE A 272       8.630  24.170   3.538  1.00 49.33      C2   H  
ATOM   3820 HG13 ILE A 272       9.333  23.308   2.161  1.00 49.33      C2   H  
ATOM   3821 HG21 ILE A 272       7.947  20.868   1.669  1.00 49.33      C2   H  
ATOM   3822 HG22 ILE A 272       6.971  20.367   2.960  1.00 49.33      C2   H  
ATOM   3823 HG23 ILE A 272       6.392  21.664   1.857  1.00 49.33      C2   H  
ATOM   3824 HD11 ILE A 272       7.766  25.198   1.328  1.00 49.33      C2   H  
ATOM   3825 HD12 ILE A 272       7.211  23.628   0.798  1.00 49.33      C2   H  
ATOM   3826 HD13 ILE A 272       6.405  24.488   2.172  1.00 49.33      C2   H  
ATOM   3827  N   ILE A 273       6.403  20.208   5.477  1.00 49.78      C2   N  
ATOM   3828  CA  ILE A 273       6.405  18.940   6.218  1.00 49.78      C2   C  
ATOM   3829  C   ILE A 273       6.461  17.836   5.150  1.00 49.78      C2   C  
ATOM   3830  O   ILE A 273       5.667  17.793   4.208  1.00 49.78      C2   O  
ATOM   3831  CB  ILE A 273       5.109  18.750   6.935  1.00 49.78      C2   C  
ATOM   3832  CG1 ILE A 273       4.803  19.910   7.930  1.00 49.78      C2   C  
ATOM   3833  CG2 ILE A 273       5.017  17.444   7.681  1.00 49.78      C2   C  
ATOM   3834  CD1 ILE A 273       5.894  20.412   8.874  1.00 49.78      C2   C  
ATOM   3835  H   ILE A 273       5.687  20.183   4.766  1.00 49.78      C2   H  
ATOM   3836  HA  ILE A 273       7.293  18.745   6.818  1.00 49.78      C2   H  
ATOM   3837  HB  ILE A 273       4.333  18.797   6.172  1.00 49.78      C2   H  
ATOM   3838 HG12 ILE A 273       4.503  20.729   7.276  1.00 49.78      C2   H  
ATOM   3839 HG13 ILE A 273       3.840  19.797   8.428  1.00 49.78      C2   H  
ATOM   3840 HG21 ILE A 273       5.945  16.877   7.614  1.00 49.78      C2   H  
ATOM   3841 HG22 ILE A 273       4.739  17.358   8.732  1.00 49.78      C2   H  
ATOM   3842 HG23 ILE A 273       4.253  16.867   7.160  1.00 49.78      C2   H  
ATOM   3843 HD11 ILE A 273       6.748  20.684   8.253  1.00 49.78      C2   H  
ATOM   3844 HD12 ILE A 273       5.596  21.307   9.421  1.00 49.78      C2   H  
ATOM   3845 HD13 ILE A 273       6.238  19.659   9.583  1.00 49.78      C2   H  
ATOM   3846  N   GLH A 274       7.517  16.980   5.293  1.00 54.80      C2   N  
ATOM   3847  CA  GLH A 274       7.889  15.843   4.429  1.00 54.80      C2   C  
ATOM   3848  C   GLH A 274       7.362  14.710   5.199  1.00 54.80      C2   C  
ATOM   3849  O   GLH A 274       7.638  14.732   6.369  1.00 54.80      C2   O  
ATOM   3850  CB  GLH A 274       9.385  15.704   4.247  1.00 54.80      C2   C  
ATOM   3851  CG  GLH A 274       9.945  14.647   3.369  1.00 54.80      C2   C  
ATOM   3852  CD  GLH A 274      11.409  14.788   3.099  1.00 54.80      C2   C  
ATOM   3853  OE1 GLH A 274      12.105  15.640   3.656  1.00 54.80      C2   O  
ATOM   3854  OE2 GLH A 274      11.890  13.812   2.269  1.00 54.80      C2   O  
ATOM   3855  H   GLH A 274       8.059  17.001   6.145  1.00 54.80      C2   H  
ATOM   3856  HA  GLH A 274       7.427  15.907   3.444  1.00 54.80      C2   H  
ATOM   3857  HB2 GLH A 274       9.805  16.640   3.878  1.00 54.80      C2   H  
ATOM   3858  HB3 GLH A 274       9.885  15.567   5.205  1.00 54.80      C2   H  
ATOM   3859  HG2 GLH A 274       9.769  13.621   3.692  1.00 54.80      C2   H  
ATOM   3860  HG3 GLH A 274       9.444  14.703   2.402  1.00 54.80      C2   H  
ATOM   3861  HE2 GLH A 274      12.828  13.873   2.074  1.00 54.80      C2   H  
ATOM   3862  N   HIS A 275       6.620  13.792   4.580  1.00 54.98      C2   N  
ATOM   3863  CA  HIS A 275       5.970  12.692   5.188  1.00 54.98      C2   C  
ATOM   3864  C   HIS A 275       5.900  11.525   4.178  1.00 54.98      C2   C  
ATOM   3865  O   HIS A 275       6.126  11.740   3.011  1.00 54.98      C2   O  
ATOM   3866  CB  HIS A 275       4.554  13.127   5.617  1.00 54.98      C2   C  
ATOM   3867  CG  HIS A 275       3.560  13.451   4.479  1.00 54.98      C2   C  
ATOM   3868  CD2 HIS A 275       3.277  14.642   3.872  1.00 54.98      C2   C  
ATOM   3869  ND1 HIS A 275       2.941  12.518   3.685  1.00 54.98      C2   N  
ATOM   3870  CE1 HIS A 275       2.363  13.072   2.652  1.00 54.98      C2   C  
ATOM   3871  NE2 HIS A 275       2.518  14.391   2.667  1.00 54.98      C2   N  
ATOM   3872  H   HIS A 275       6.466  13.874   3.585  1.00 54.98      C2   H  
ATOM   3873  HA  HIS A 275       6.507  12.304   6.054  1.00 54.98      C2   H  
ATOM   3874  HB2 HIS A 275       4.243  12.291   6.243  1.00 54.98      C2   H  
ATOM   3875  HB3 HIS A 275       4.534  13.979   6.296  1.00 54.98      C2   H  
ATOM   3876  HD1 HIS A 275       2.907  11.535   3.917  1.00 54.98      C2   H  
ATOM   3877  HD2 HIS A 275       3.524  15.652   4.165  1.00 54.98      C2   H  
ATOM   3878  HE1 HIS A 275       1.759  12.504   1.960  1.00 54.98      C2   H  
ATOM   3879  N   GLU A 276       5.602  10.267   4.609  1.00 63.15      C2   N  
ATOM   3880  CA  GLU A 276       5.252   9.106   3.803  1.00 63.15      C2   C  
ATOM   3881  C   GLU A 276       3.786   9.362   3.312  1.00 63.15      C2   C  
ATOM   3882  O   GLU A 276       2.953   9.573   4.165  1.00 63.15      C2   O  
ATOM   3883  CB  GLU A 276       5.327   7.802   4.600  1.00 63.15      C2   C  
ATOM   3884  CG  GLU A 276       4.985   6.512   3.784  1.00 63.15      C2   C  
ATOM   3885  CD  GLU A 276       4.812   5.235   4.578  1.00 63.15      C2   C  
ATOM   3886  OE1 GLU A 276       4.774   5.208   5.791  1.00 63.15      C2   O  
ATOM   3887  OE2 GLU A 276       4.789   4.156   3.934  1.00 63.15      C2   O  
ATOM   3888  H   GLU A 276       5.720   9.995   5.575  1.00 63.15      C2   H  
ATOM   3889  HA  GLU A 276       5.888   8.970   2.927  1.00 63.15      C2   H  
ATOM   3890  HB2 GLU A 276       6.386   7.683   4.831  1.00 63.15      C2   H  
ATOM   3891  HB3 GLU A 276       4.737   7.794   5.517  1.00 63.15      C2   H  
ATOM   3892  HG2 GLU A 276       4.193   6.741   3.072  1.00 63.15      C2   H  
ATOM   3893  HG3 GLU A 276       5.799   6.418   3.065  1.00 63.15      C2   H  
ATOM   3894  N   GLY A 277       3.557   9.223   2.050  1.00 63.97      C2   N  
ATOM   3895  CA  GLY A 277       2.178   8.961   1.467  1.00 63.97      C2   C  
ATOM   3896  C   GLY A 277       2.258   8.145   0.166  1.00 63.97      C2   C  
ATOM   3897  O   GLY A 277       3.407   7.861  -0.299  1.00 63.97      C2   O  
ATOM   3898  H   GLY A 277       4.295   9.129   1.367  1.00 63.97      C2   H  
ATOM   3899  HA2 GLY A 277       1.515   8.356   2.086  1.00 63.97      C2   H  
ATOM   3900  HA3 GLY A 277       1.721   9.944   1.355  1.00 63.97      C2   H  
ATOM   3901  N   ASP A 278       1.165   7.752  -0.357  1.00 69.65      C2   N  
ATOM   3902  CA  ASP A 278       0.986   6.976  -1.574  1.00 69.65      C2   C  
ATOM   3903  C   ASP A 278       1.251   7.894  -2.777  1.00 69.65      C2   C  
ATOM   3904  O   ASP A 278       0.738   9.011  -2.805  1.00 69.65      C2   O  
ATOM   3905  CB  ASP A 278      -0.376   6.397  -1.966  1.00 69.65      C2   C  
ATOM   3906  CG  ASP A 278      -1.056   5.376  -1.026  1.00 69.65      C2   C  
ATOM   3907  OD1 ASP A 278      -2.250   5.117  -1.156  1.00 69.65      C2   O  
ATOM   3908  OD2 ASP A 278      -0.399   4.706  -0.215  1.00 69.65      C2   O  
ATOM   3909  H   ASP A 278       0.302   8.005   0.103  1.00 69.65      C2   H  
ATOM   3910  HA  ASP A 278       1.768   6.219  -1.627  1.00 69.65      C2   H  
ATOM   3911  HB2 ASP A 278      -1.120   7.179  -2.117  1.00 69.65      C2   H  
ATOM   3912  HB3 ASP A 278      -0.403   6.032  -2.993  1.00 69.65      C2   H  
ATOM   3913  N   ARG A 279       1.991   7.389  -3.799  1.00 64.96      C2   N  
ATOM   3914  CA  ARG A 279       2.125   8.029  -5.113  1.00 64.96      C2   C  
ATOM   3915  C   ARG A 279       0.654   8.192  -5.735  1.00 64.96      C2   C  
ATOM   3916  O   ARG A 279      -0.122   7.215  -5.673  1.00 64.96      C2   O  
ATOM   3917  CB  ARG A 279       2.951   7.145  -6.009  1.00 64.96      C2   C  
ATOM   3918  CG  ARG A 279       3.531   7.916  -7.302  1.00 64.96      C2   C  
ATOM   3919  CD  ARG A 279       4.786   7.088  -7.730  1.00 64.96      C2   C  
ATOM   3920  NE  ARG A 279       5.356   7.648  -8.915  1.00 64.96      C2   N  
ATOM   3921  CZ  ARG A 279       6.330   7.075  -9.637  1.00 64.96      C2   C  
ATOM   3922  NH1 ARG A 279       6.944   5.969  -9.323  1.00 64.96      C2   N  
ATOM   3923  NH2 ARG A 279       6.633   7.560 -10.850  1.00 64.96      C2   N  
ATOM   3924  H   ARG A 279       2.261   6.421  -3.699  1.00 64.96      C2   H  
ATOM   3925  HA  ARG A 279       2.718   8.936  -4.995  1.00 64.96      C2   H  
ATOM   3926  HB2 ARG A 279       3.825   6.805  -5.453  1.00 64.96      C2   H  
ATOM   3927  HB3 ARG A 279       2.432   6.216  -6.243  1.00 64.96      C2   H  
ATOM   3928  HG2 ARG A 279       2.794   8.017  -8.099  1.00 64.96      C2   H  
ATOM   3929  HG3 ARG A 279       3.801   8.934  -7.019  1.00 64.96      C2   H  
ATOM   3930  HD2 ARG A 279       5.546   7.222  -6.960  1.00 64.96      C2   H  
ATOM   3931  HD3 ARG A 279       4.609   6.014  -7.788  1.00 64.96      C2   H  
ATOM   3932  HE  ARG A 279       5.142   8.599  -9.182  1.00 64.96      C2   H  
ATOM   3933 HH11 ARG A 279       7.547   5.436  -9.933  1.00 64.96      C2   H  
ATOM   3934 HH12 ARG A 279       6.842   5.636  -8.374  1.00 64.96      C2   H  
ATOM   3935 HH21 ARG A 279       6.032   8.206 -11.340  1.00 64.96      C2   H  
ATOM   3936 HH22 ARG A 279       7.381   7.204 -11.428  1.00 64.96      C2   H  
ATOM   3937  N   PRO A 280       0.277   9.440  -6.075  1.00 70.10      C2   N  
ATOM   3938  CA  PRO A 280      -1.064   9.769  -6.598  1.00 70.10      C2   C  
ATOM   3939  C   PRO A 280      -1.235   9.376  -8.066  1.00 70.10      C2   C  
ATOM   3940  O   PRO A 280      -2.423   9.244  -8.486  1.00 70.10      C2   O  
ATOM   3941  CB  PRO A 280      -1.069  11.301  -6.471  1.00 70.10      C2   C  
ATOM   3942  CG  PRO A 280       0.413  11.741  -6.493  1.00 70.10      C2   C  
ATOM   3943  CD  PRO A 280       1.156  10.568  -5.909  1.00 70.10      C2   C  
ATOM   3944  HA  PRO A 280      -1.858   9.318  -6.003  1.00 70.10      C2   H  
ATOM   3945  HB2 PRO A 280      -1.685  11.863  -7.174  1.00 70.10      C2   H  
ATOM   3946  HB3 PRO A 280      -1.357  11.466  -5.432  1.00 70.10      C2   H  
ATOM   3947  HG2 PRO A 280       0.642  11.986  -7.530  1.00 70.10      C2   H  
ATOM   3948  HG3 PRO A 280       0.601  12.539  -5.775  1.00 70.10      C2   H  
ATOM   3949  HD2 PRO A 280       2.101  10.449  -6.439  1.00 70.10      C2   H  
ATOM   3950  HD3 PRO A 280       1.412  10.731  -4.862  1.00 70.10      C2   H  
ATOM   3951  N   SER A 281      -0.169   9.220  -8.831  1.00 27.91      C2   N  
ATOM   3952  CA  SER A 281      -0.152   8.546 -10.139  1.00 28.04      C2   C  
ATOM   3953  C   SER A 281      -0.450   6.975  -9.929  1.00 26.58      C2   C  
ATOM   3954  O   SER A 281      -0.180   6.505  -8.835  1.00 27.10      C2   O  
ATOM   3955  CB  SER A 281       1.176   8.773 -10.903  1.00  0.00      C2   C  
ATOM   3956  OG  SER A 281       1.321   8.113 -12.078  1.00  0.00      C2   O  
ATOM   3957  H   SER A 281       0.751   9.455  -8.488  1.00 27.91      C2   H  
ATOM   3958  HA  SER A 281      -0.955   9.069 -10.658  1.00 28.04      C2   H  
ATOM   3959  HB2 SER A 281       1.447   9.801 -11.144  1.00  0.00      C2   H  
ATOM   3960  HB3 SER A 281       1.982   8.479 -10.230  1.00  0.00      C2   H  
ATOM   3961  HG  SER A 281       1.144   8.720 -12.801  1.00  0.00      C2   H  
ATOM   3962  N   SER A 282      -0.891   6.192 -10.912  1.00 25.98      C2   N  
ATOM   3963  CA  SER A 282      -1.158   4.735 -10.774  1.00 25.98      C2   C  
ATOM   3964  C   SER A 282       0.178   3.895 -10.449  1.00 25.98      C2   C  
ATOM   3965  O   SER A 282       0.189   2.841  -9.816  1.00 25.98      C2   O  
ATOM   3966  CB  SER A 282      -1.726   4.289 -12.143  1.00 25.98      C2   C  
ATOM   3967  OG  SER A 282      -1.091   4.970 -13.306  1.00 25.98      C2   O  
ATOM   3968  H   SER A 282      -0.950   6.494 -11.874  1.00 25.98      C2   H  
ATOM   3969  HA  SER A 282      -1.832   4.551  -9.937  1.00 25.98      C2   H  
ATOM   3970  HB2 SER A 282      -1.681   3.201 -12.197  1.00 25.98      C2   H  
ATOM   3971  HB3 SER A 282      -2.786   4.541 -12.141  1.00 25.98      C2   H  
ATOM   3972  HG  SER A 282      -1.686   5.127 -14.043  1.00 25.98      C2   H  
ATOM   3973  N   LYS A 283       1.270   4.446 -11.010  1.00 27.45      C2   N  
ATOM   3974  CA  LYS A 283       2.650   4.089 -10.960  1.00 27.45      C2   C  
ATOM   3975  C   LYS A 283       3.055   3.571  -9.540  1.00 27.45      C2   C  
ATOM   3976  O   LYS A 283       2.699   4.227  -8.563  1.00 27.45      C2   O  
ATOM   3977  CB  LYS A 283       3.575   5.120 -11.667  1.00  0.00      C2   C  
ATOM   3978  CG  LYS A 283       3.405   5.100 -13.163  1.00  0.00      C2   C  
ATOM   3979  CD  LYS A 283       4.559   5.967 -13.778  1.00  0.00      C2   C  
ATOM   3980  CE  LYS A 283       4.455   6.196 -15.293  1.00  0.00      C2   C  
ATOM   3981  NZ  LYS A 283       5.710   6.333 -15.981  1.00  0.00      C2   N  
ATOM   3982  H   LYS A 283       1.058   5.235 -11.604  1.00 27.45      C2   H  
ATOM   3983  HA  LYS A 283       2.831   3.236 -11.614  1.00 27.45      C2   H  
ATOM   3984  HB2 LYS A 283       3.349   6.089 -11.222  1.00  0.00      C2   H  
ATOM   3985  HB3 LYS A 283       4.597   4.911 -11.351  1.00  0.00      C2   H  
ATOM   3986  HG2 LYS A 283       3.323   4.039 -13.402  1.00  0.00      C2   H  
ATOM   3987  HG3 LYS A 283       2.435   5.522 -13.422  1.00  0.00      C2   H  
ATOM   3988  HD2 LYS A 283       4.613   6.869 -13.169  1.00  0.00      C2   H  
ATOM   3989  HD3 LYS A 283       5.432   5.337 -13.611  1.00  0.00      C2   H  
ATOM   3990  HE2 LYS A 283       3.966   5.340 -15.756  1.00  0.00      C2   H  
ATOM   3991  HE3 LYS A 283       3.761   7.017 -15.473  1.00  0.00      C2   H  
ATOM   3992  HZ1 LYS A 283       6.289   7.002 -15.493  1.00  0.00      C2   H  
ATOM   3993  HZ2 LYS A 283       6.216   5.462 -15.897  1.00  0.00      C2   H  
ATOM   3994  HZ3 LYS A 283       5.651   6.305 -16.988  1.00  0.00      C2   H  
ATOM   3995  N   THR A 284       3.564   2.336  -9.540  1.00 23.66      C2   N  
ATOM   3996  CA  THR A 284       4.042   1.558  -8.403  1.00 23.66      C2   C  
ATOM   3997  C   THR A 284       2.823   0.917  -7.540  1.00 23.66      C2   C  
ATOM   3998  O   THR A 284       2.887  -0.228  -7.021  1.00 23.66      C2   O  
ATOM   3999  CB  THR A 284       5.166   2.180  -7.502  1.00  0.00      C2   C  
ATOM   4000  CG2 THR A 284       5.546   1.277  -6.316  1.00  0.00      C2   C  
ATOM   4001  OG1 THR A 284       6.277   2.415  -8.315  1.00  0.00      C2   O  
ATOM   4002  H   THR A 284       3.596   2.020 -10.499  1.00 23.66      C2   H  
ATOM   4003  HA  THR A 284       4.450   0.671  -8.889  1.00 23.66      C2   H  
ATOM   4004  HB  THR A 284       4.752   3.102  -7.094  1.00  0.00      C2   H  
ATOM   4005  HG1 THR A 284       6.888   1.674  -8.325  1.00  0.00      C2   H  
ATOM   4006 HG21 THR A 284       6.465   1.599  -5.825  1.00  0.00      C2   H  
ATOM   4007 HG22 THR A 284       4.825   1.218  -5.501  1.00  0.00      C2   H  
ATOM   4008 HG23 THR A 284       5.807   0.263  -6.619  1.00  0.00      C2   H  
ATOM   4009  N   GLU A 285       1.720   1.638  -7.384  1.00 25.84      C2   N  
ATOM   4010  CA  GLU A 285       0.550   1.109  -6.787  1.00 25.84      C2   C  
ATOM   4011  C   GLU A 285      -0.244   0.089  -7.658  1.00 25.84      C2   C  
ATOM   4012  O   GLU A 285      -0.873  -0.805  -7.049  1.00 25.84      C2   O  
ATOM   4013  CB  GLU A 285      -0.388   2.259  -6.377  1.00  0.00      C2   C  
ATOM   4014  CG  GLU A 285       0.047   3.316  -5.372  1.00  0.00      C2   C  
ATOM   4015  CD  GLU A 285       0.525   2.670  -4.084  1.00  0.00      C2   C  
ATOM   4016  OE1 GLU A 285      -0.136   1.801  -3.516  1.00  0.00      C2   O  
ATOM   4017  OE2 GLU A 285       1.551   3.186  -3.533  1.00  0.00      C2   O  
ATOM   4018  H   GLU A 285       1.597   2.538  -7.827  1.00 25.84      C2   H  
ATOM   4019  HA  GLU A 285       0.850   0.560  -5.895  1.00 25.84      C2   H  
ATOM   4020  HB2 GLU A 285      -0.631   2.838  -7.267  1.00  0.00      C2   H  
ATOM   4021  HB3 GLU A 285      -1.309   1.795  -6.025  1.00  0.00      C2   H  
ATOM   4022  HG2 GLU A 285       0.732   4.064  -5.771  1.00  0.00      C2   H  
ATOM   4023  HG3 GLU A 285      -0.837   3.848  -5.019  1.00  0.00      C2   H  
ATOM   4024  N   ILE A 286      -0.226   0.274  -8.983  1.00 22.73      C2   N  
ATOM   4025  CA  ILE A 286      -0.866  -0.606  -9.963  1.00 22.73      C2   C  
ATOM   4026  C   ILE A 286      -0.234  -2.070 -10.101  1.00 22.73      C2   C  
ATOM   4027  O   ILE A 286      -0.939  -2.909 -10.628  1.00 22.73      C2   O  
ATOM   4028  CB  ILE A 286      -0.975   0.068 -11.383  1.00  0.00      C2   C  
ATOM   4029  CG1 ILE A 286      -1.850  -0.619 -12.443  1.00  0.00      C2   C  
ATOM   4030  CG2 ILE A 286       0.449   0.248 -11.958  1.00  0.00      C2   C  
ATOM   4031  CD1 ILE A 286      -2.035   0.200 -13.770  1.00  0.00      C2   C  
ATOM   4032  H   ILE A 286       0.340   1.025  -9.351  1.00 22.73      C2   H  
ATOM   4033  HA  ILE A 286      -1.838  -0.906  -9.569  1.00 22.73      C2   H  
ATOM   4034  HB  ILE A 286      -1.465   1.034 -11.261  1.00  0.00      C2   H  
ATOM   4035 HG12 ILE A 286      -1.387  -1.570 -12.708  1.00  0.00      C2   H  
ATOM   4036 HG13 ILE A 286      -2.786  -0.834 -11.927  1.00  0.00      C2   H  
ATOM   4037 HG21 ILE A 286       1.094  -0.627 -12.033  1.00  0.00      C2   H  
ATOM   4038 HG22 ILE A 286       0.520   0.877 -12.845  1.00  0.00      C2   H  
ATOM   4039 HG23 ILE A 286       0.947   0.872 -11.216  1.00  0.00      C2   H  
ATOM   4040 HD11 ILE A 286      -2.588   1.126 -13.614  1.00  0.00      C2   H  
ATOM   4041 HD12 ILE A 286      -1.190   0.592 -14.336  1.00  0.00      C2   H  
ATOM   4042 HD13 ILE A 286      -2.686  -0.345 -14.454  1.00  0.00      C2   H  
ATOM   4043  N   GLU A 287       0.956  -2.328  -9.557  1.00 31.64      C2   N  
ATOM   4044  CA  GLU A 287       1.760  -3.534  -9.948  1.00 31.64      C2   C  
ATOM   4045  C   GLU A 287       1.236  -4.853  -9.352  1.00 31.64      C2   C  
ATOM   4046  O   GLU A 287       1.446  -5.922  -9.892  1.00 31.64      C2   O  
ATOM   4047  CB  GLU A 287       3.243  -3.232  -9.761  1.00  0.00      C2   C  
ATOM   4048  CG  GLU A 287       3.682  -1.983 -10.574  1.00  0.00      C2   C  
ATOM   4049  CD  GLU A 287       5.168  -1.690 -10.463  1.00  0.00      C2   C  
ATOM   4050  OE1 GLU A 287       5.640  -0.899 -11.335  1.00  0.00      C2   O  
ATOM   4051  OE2 GLU A 287       5.905  -2.203  -9.616  1.00  0.00      C2   O  
ATOM   4052  H   GLU A 287       1.502  -1.634  -9.067  1.00 31.64      C2   H  
ATOM   4053  HA  GLU A 287       1.654  -3.595 -11.031  1.00 31.64      C2   H  
ATOM   4054  HB2 GLU A 287       3.587  -3.040  -8.744  1.00  0.00      C2   H  
ATOM   4055  HB3 GLU A 287       3.915  -4.072  -9.939  1.00  0.00      C2   H  
ATOM   4056  HG2 GLU A 287       3.531  -2.130 -11.644  1.00  0.00      C2   H  
ATOM   4057  HG3 GLU A 287       3.135  -1.080 -10.304  1.00  0.00      C2   H  
ATOM   4058  N   MET A 288       0.401  -4.725  -8.250  1.00 26.19      C2   N  
ATOM   4059  CA  MET A 288      -0.405  -5.769  -7.506  1.00 26.19      C2   C  
ATOM   4060  C   MET A 288       0.345  -7.115  -7.250  1.00 26.19      C2   C  
ATOM   4061  O   MET A 288      -0.353  -8.108  -6.998  1.00 26.19      C2   O  
ATOM   4062  CB  MET A 288      -1.827  -6.114  -8.159  1.00  0.00      C2   C  
ATOM   4063  CG  MET A 288      -2.844  -4.968  -7.983  1.00  0.00      C2   C  
ATOM   4064  SD  MET A 288      -4.585  -5.138  -8.718  1.00  0.00      C2   S  
ATOM   4065  CE  MET A 288      -4.265  -4.526 -10.363  1.00  0.00      C2   C  
ATOM   4066  H   MET A 288       0.138  -3.773  -8.035  1.00 26.19      C2   H  
ATOM   4067  HA  MET A 288      -0.661  -5.376  -6.522  1.00 26.19      C2   H  
ATOM   4068  HB2 MET A 288      -1.735  -6.359  -9.217  1.00  0.00      C2   H  
ATOM   4069  HB3 MET A 288      -2.325  -6.940  -7.652  1.00  0.00      C2   H  
ATOM   4070  HG2 MET A 288      -2.923  -4.907  -6.898  1.00  0.00      C2   H  
ATOM   4071  HG3 MET A 288      -2.338  -4.102  -8.410  1.00  0.00      C2   H  
ATOM   4072  HE1 MET A 288      -3.899  -3.509 -10.222  1.00  0.00      C2   H  
ATOM   4073  HE2 MET A 288      -3.401  -5.064 -10.752  1.00  0.00      C2   H  
ATOM   4074  HE3 MET A 288      -5.176  -4.488 -10.960  1.00  0.00      C2   H  
ATOM   4075  N   ASP A 289       1.725  -7.009  -7.116  1.00 25.44      C2   N  
ATOM   4076  CA  ASP A 289       2.572  -8.211  -6.789  1.00 25.44      C2   C  
ATOM   4077  C   ASP A 289       2.805  -9.135  -7.984  1.00 25.44      C2   C  
ATOM   4078  O   ASP A 289       3.420 -10.236  -7.808  1.00 25.44      C2   O  
ATOM   4079  CB  ASP A 289       2.308  -9.084  -5.577  1.00  0.00      C2   C  
ATOM   4080  CG  ASP A 289       1.862  -8.242  -4.363  1.00  0.00      C2   C  
ATOM   4081  OD1 ASP A 289       1.291  -8.871  -3.485  1.00  0.00      C2   O  
ATOM   4082  OD2 ASP A 289       2.275  -7.091  -4.250  1.00  0.00      C2   O  
ATOM   4083  H   ASP A 289       2.151  -6.137  -7.396  1.00 25.44      C2   H  
ATOM   4084  HA  ASP A 289       3.586  -7.854  -6.613  1.00 25.44      C2   H  
ATOM   4085  HB2 ASP A 289       1.566  -9.878  -5.660  1.00  0.00      C2   H  
ATOM   4086  HB3 ASP A 289       3.239  -9.552  -5.257  1.00  0.00      C2   H  
ATOM   4087  N   GLY A 290       2.313  -8.757  -9.170  1.00 10.84      C2   N  
ATOM   4088  CA  GLY A 290       2.333  -9.541 -10.366  1.00 10.86      C2   C  
ATOM   4089  C   GLY A 290       3.109  -8.806 -11.495  1.00 11.95      C2   C  
ATOM   4090  O   GLY A 290       3.431  -9.402 -12.539  1.00 11.05      C2   O  
ATOM   4091  H   GLY A 290       2.026  -7.803  -9.337  1.00 10.84      C2   H  
ATOM   4092  HA2 GLY A 290       2.795 -10.515 -10.206  1.00 10.86      C2   H  
ATOM   4093  HA3 GLY A 290       1.346  -9.875 -10.686  1.00 10.86      C2   H  
ATOM   4094  N   LYS A 291       3.444  -7.521 -11.248  1.00 12.97      C2   N  
ATOM   4095  CA  LYS A 291       4.008  -6.639 -12.282  1.00 13.63      C2   C  
ATOM   4096  C   LYS A 291       3.130  -6.428 -13.483  1.00 13.95      C2   C  
ATOM   4097  O   LYS A 291       3.650  -6.318 -14.583  1.00 13.09      C2   O  
ATOM   4098  CB  LYS A 291       5.477  -7.025 -12.619  1.00  0.00      C2   C  
ATOM   4099  CG  LYS A 291       6.544  -6.746 -11.583  1.00  0.00      C2   C  
ATOM   4100  CD  LYS A 291       6.760  -5.258 -11.186  1.00  0.00      C2   C  
ATOM   4101  CE  LYS A 291       7.781  -5.152  -9.995  1.00  0.00      C2   C  
ATOM   4102  NZ  LYS A 291       8.044  -3.749  -9.742  1.00  0.00      C2   N  
ATOM   4103  H   LYS A 291       3.222  -7.101 -10.357  1.00 12.97      C2   H  
ATOM   4104  HA  LYS A 291       3.983  -5.650 -11.824  1.00 13.63      C2   H  
ATOM   4105  HB2 LYS A 291       5.554  -8.071 -12.917  1.00  0.00      C2   H  
ATOM   4106  HB3 LYS A 291       5.872  -6.406 -13.424  1.00  0.00      C2   H  
ATOM   4107  HG2 LYS A 291       6.118  -7.230 -10.704  1.00  0.00      C2   H  
ATOM   4108  HG3 LYS A 291       7.500  -7.240 -11.758  1.00  0.00      C2   H  
ATOM   4109  HD2 LYS A 291       7.307  -4.715 -11.957  1.00  0.00      C2   H  
ATOM   4110  HD3 LYS A 291       5.836  -4.681 -11.148  1.00  0.00      C2   H  
ATOM   4111  HE2 LYS A 291       7.370  -5.487  -9.042  1.00  0.00      C2   H  
ATOM   4112  HE3 LYS A 291       8.719  -5.675 -10.180  1.00  0.00      C2   H  
ATOM   4113  HZ1 LYS A 291       8.734  -3.747  -9.004  1.00  0.00      C2   H  
ATOM   4114  HZ2 LYS A 291       8.471  -3.285 -10.532  1.00  0.00      C2   H  
ATOM   4115  HZ3 LYS A 291       7.154  -3.334  -9.508  1.00  0.00      C2   H  
ATOM   4116  N   VAL A 292       1.820  -6.298 -13.292  1.00 13.61      C2   N  
ATOM   4117  CA  VAL A 292       0.847  -6.102 -14.421  1.00 15.42      C2   C  
ATOM   4118  C   VAL A 292       0.722  -4.574 -14.657  1.00 16.13      C2   C  
ATOM   4119  O   VAL A 292       1.204  -3.768 -13.888  1.00 16.57      C2   O  
ATOM   4120  CB  VAL A 292      -0.508  -6.685 -13.944  1.00  0.00      C2   C  
ATOM   4121  CG1 VAL A 292      -0.403  -8.179 -13.517  1.00  0.00      C2   C  
ATOM   4122  CG2 VAL A 292      -1.124  -5.842 -12.783  1.00  0.00      C2   C  
ATOM   4123  H   VAL A 292       1.444  -6.199 -12.360  1.00 13.61      C2   H  
ATOM   4124  HA  VAL A 292       1.147  -6.661 -15.307  1.00 15.42      C2   H  
ATOM   4125  HB  VAL A 292      -1.175  -6.638 -14.805  1.00  0.00      C2   H  
ATOM   4126 HG11 VAL A 292      -1.424  -8.559 -13.485  1.00  0.00      C2   H  
ATOM   4127 HG12 VAL A 292       0.141  -8.732 -14.282  1.00  0.00      C2   H  
ATOM   4128 HG13 VAL A 292      -0.039  -8.364 -12.506  1.00  0.00      C2   H  
ATOM   4129 HG21 VAL A 292      -0.446  -6.026 -11.950  1.00  0.00      C2   H  
ATOM   4130 HG22 VAL A 292      -1.124  -4.778 -13.023  1.00  0.00      C2   H  
ATOM   4131 HG23 VAL A 292      -2.140  -6.144 -12.528  1.00  0.00      C2   H  
ATOM   4132  N   VAL A 293       0.065  -4.211 -15.763  1.00 16.81      C2   N  
ATOM   4133  CA  VAL A 293      -0.249  -2.879 -16.077  1.00 18.07      C2   C  
ATOM   4134  C   VAL A 293      -1.684  -2.863 -16.627  1.00 19.28      C2   C  
ATOM   4135  O   VAL A 293      -1.919  -2.090 -17.549  1.00 18.73      C2   O  
ATOM   4136  CB  VAL A 293       0.698  -2.302 -17.210  1.00  0.00      C2   C  
ATOM   4137  CG1 VAL A 293       2.191  -2.244 -16.791  1.00  0.00      C2   C  
ATOM   4138  CG2 VAL A 293       0.698  -3.155 -18.571  1.00  0.00      C2   C  
ATOM   4139  H   VAL A 293      -0.180  -4.828 -16.525  1.00 16.81      C2   H  
ATOM   4140  HA  VAL A 293      -0.185  -2.286 -15.164  1.00 18.07      C2   H  
ATOM   4141  HB  VAL A 293       0.410  -1.274 -17.434  1.00  0.00      C2   H  
ATOM   4142 HG11 VAL A 293       2.607  -3.245 -16.676  1.00  0.00      C2   H  
ATOM   4143 HG12 VAL A 293       2.790  -1.720 -17.537  1.00  0.00      C2   H  
ATOM   4144 HG13 VAL A 293       2.294  -1.608 -15.912  1.00  0.00      C2   H  
ATOM   4145 HG21 VAL A 293       1.441  -2.864 -19.313  1.00  0.00      C2   H  
ATOM   4146 HG22 VAL A 293       0.925  -4.192 -18.323  1.00  0.00      C2   H  
ATOM   4147 HG23 VAL A 293      -0.230  -3.071 -19.136  1.00  0.00      C2   H  
ATOM   4148  N   ASN A 294      -2.598  -3.579 -15.994  1.00 19.79      C2   N  
ATOM   4149  CA  ASN A 294      -4.107  -3.481 -16.050  1.00 19.71      C2   C  
ATOM   4150  C   ASN A 294      -4.531  -3.105 -14.596  1.00 18.82      C2   C  
ATOM   4151  O   ASN A 294      -4.118  -3.729 -13.650  1.00 18.97      C2   O  
ATOM   4152  CB  ASN A 294      -4.744  -4.800 -16.577  1.00  0.00      C2   C  
ATOM   4153  CG  ASN A 294      -6.225  -4.714 -16.690  1.00  0.00      C2   C  
ATOM   4154  ND2 ASN A 294      -6.719  -3.889 -17.615  1.00  0.00      C2   N  
ATOM   4155  OD1 ASN A 294      -6.951  -5.407 -15.919  1.00  0.00      C2   O  
ATOM   4156  H   ASN A 294      -2.285  -4.129 -15.207  1.00 19.79      C2   H  
ATOM   4157  HA  ASN A 294      -4.372  -2.624 -16.669  1.00 19.71      C2   H  
ATOM   4158  HB2 ASN A 294      -4.528  -4.945 -17.636  1.00  0.00      C2   H  
ATOM   4159  HB3 ASN A 294      -4.426  -5.640 -15.960  1.00  0.00      C2   H  
ATOM   4160 HD21 ASN A 294      -6.194  -3.337 -18.279  1.00  0.00      C2   H  
ATOM   4161 HD22 ASN A 294      -7.707  -3.755 -17.452  1.00  0.00      C2   H  
ATOM   4162  N   SER A 295      -5.548  -2.232 -14.515  1.00 17.68      C2   N  
ATOM   4163  CA  SER A 295      -6.195  -1.853 -13.283  1.00 17.27      C2   C  
ATOM   4164  C   SER A 295      -7.272  -2.783 -12.646  1.00 17.35      C2   C  
ATOM   4165  O   SER A 295      -7.816  -2.337 -11.613  1.00 16.46      C2   O  
ATOM   4166  CB  SER A 295      -6.670  -0.438 -13.520  1.00  0.00      C2   C  
ATOM   4167  OG  SER A 295      -5.610   0.439 -13.972  1.00  0.00      C2   O  
ATOM   4168  H   SER A 295      -5.720  -1.757 -15.390  1.00 17.68      C2   H  
ATOM   4169  HA  SER A 295      -5.442  -1.671 -12.516  1.00 17.27      C2   H  
ATOM   4170  HB2 SER A 295      -7.520  -0.511 -14.198  1.00  0.00      C2   H  
ATOM   4171  HB3 SER A 295      -7.203  -0.027 -12.663  1.00  0.00      C2   H  
ATOM   4172  HG  SER A 295      -5.134  -0.030 -14.661  1.00  0.00      C2   H  
ATOM   4173  N   HIS A 296      -7.550  -3.974 -13.271  1.00 16.77      C2   N  
ATOM   4174  CA  HIS A 296      -8.695  -4.874 -12.955  1.00 18.31      C2   C  
ATOM   4175  C   HIS A 296      -8.384  -6.282 -13.436  1.00 19.35      C2   C  
ATOM   4176  O   HIS A 296      -9.011  -6.775 -14.402  1.00 20.14      C2   O  
ATOM   4177  CB  HIS A 296     -10.040  -4.319 -13.294  1.00  0.00      C2   C  
ATOM   4178  CG  HIS A 296     -10.203  -3.725 -14.687  1.00  0.00      C2   C  
ATOM   4179  CD2 HIS A 296     -10.481  -4.269 -15.877  1.00  0.00      C2   C  
ATOM   4180  ND1 HIS A 296      -9.978  -2.412 -14.954  1.00  0.00      C2   N  
ATOM   4181  CE1 HIS A 296     -10.107  -2.258 -16.267  1.00  0.00      C2   C  
ATOM   4182  NE2 HIS A 296     -10.517  -3.347 -16.904  1.00  0.00      C2   N  
ATOM   4183  H   HIS A 296      -6.931  -4.266 -14.014  1.00 16.77      C2   H  
ATOM   4184  HA  HIS A 296      -8.744  -5.109 -11.892  1.00 18.31      C2   H  
ATOM   4185  HB2 HIS A 296     -10.844  -5.027 -13.095  1.00  0.00      C2   H  
ATOM   4186  HB3 HIS A 296     -10.109  -3.491 -12.588  1.00  0.00      C2   H  
ATOM   4187  HD2 HIS A 296     -10.731  -5.314 -15.984  1.00  0.00      C2   H  
ATOM   4188  HE1 HIS A 296      -9.874  -1.315 -16.741  1.00  0.00      C2   H  
ATOM   4189  N   VAL A 297      -7.356  -6.913 -12.900  1.00 19.87      C2   N  
ATOM   4190  CA  VAL A 297      -6.907  -8.195 -13.272  1.00 20.84      C2   C  
ATOM   4191  C   VAL A 297      -7.670  -9.406 -12.624  1.00 21.07      C2   C  
ATOM   4192  O   VAL A 297      -7.372 -10.571 -12.917  1.00 20.98      C2   O  
ATOM   4193  CB  VAL A 297      -5.433  -8.317 -12.984  1.00  0.00      C2   C  
ATOM   4194  CG1 VAL A 297      -4.595  -7.445 -13.898  1.00  0.00      C2   C  
ATOM   4195  CG2 VAL A 297      -5.123  -7.976 -11.508  1.00  0.00      C2   C  
ATOM   4196  H   VAL A 297      -7.009  -6.633 -11.994  1.00 19.87      C2   H  
ATOM   4197  HA  VAL A 297      -6.921  -8.250 -14.361  1.00 20.84      C2   H  
ATOM   4198  HB  VAL A 297      -5.173  -9.349 -13.224  1.00  0.00      C2   H  
ATOM   4199 HG11 VAL A 297      -4.948  -7.549 -14.924  1.00  0.00      C2   H  
ATOM   4200 HG12 VAL A 297      -4.436  -6.397 -13.642  1.00  0.00      C2   H  
ATOM   4201 HG13 VAL A 297      -3.607  -7.891 -14.015  1.00  0.00      C2   H  
ATOM   4202 HG21 VAL A 297      -5.386  -6.966 -11.192  1.00  0.00      C2   H  
ATOM   4203 HG22 VAL A 297      -5.678  -8.704 -10.917  1.00  0.00      C2   H  
ATOM   4204 HG23 VAL A 297      -4.079  -8.190 -11.281  1.00  0.00      C2   H  
ATOM   4205  N   ASP A 298      -8.640  -9.072 -11.742  1.00 20.39      C2   N  
ATOM   4206  CA  ASP A 298      -9.478 -10.097 -11.151  1.00 21.04      C2   C  
ATOM   4207  C   ASP A 298     -10.625 -10.651 -12.039  1.00 21.54      C2   C  
ATOM   4208  O   ASP A 298     -10.753 -10.292 -13.234  1.00 20.68      C2   O  
ATOM   4209  CB  ASP A 298     -10.162  -9.672  -9.786  1.00  0.00      C2   C  
ATOM   4210  CG  ASP A 298      -9.355  -8.848  -8.891  1.00  0.00      C2   C  
ATOM   4211  OD1 ASP A 298      -8.136  -9.064  -8.790  1.00  0.00      C2   O  
ATOM   4212  OD2 ASP A 298     -10.082  -8.100  -8.184  1.00  0.00      C2   O  
ATOM   4213  H   ASP A 298      -8.969  -8.123 -11.628  1.00 20.39      C2   H  
ATOM   4214  HA  ASP A 298      -8.916 -11.009 -10.950  1.00 21.04      C2   H  
ATOM   4215  HB2 ASP A 298     -11.186  -9.306  -9.860  1.00  0.00      C2   H  
ATOM   4216  HB3 ASP A 298     -10.301 -10.574  -9.190  1.00  0.00      C2   H  
ATOM   4217  N   ASN A 299     -11.315 -11.675 -11.538  1.00 22.34      C2   N  
ATOM   4218  CA  ASN A 299     -12.310 -12.527 -12.292  1.00 22.21      C2   C  
ATOM   4219  C   ASN A 299     -13.733 -11.855 -12.117  1.00 21.74      C2   C  
ATOM   4220  O   ASN A 299     -14.726 -12.508 -11.789  1.00 22.03      C2   O  
ATOM   4221  CB  ASN A 299     -12.365 -13.966 -11.757  1.00  0.00      C2   C  
ATOM   4222  CG  ASN A 299     -10.997 -14.683 -11.800  1.00  0.00      C2   C  
ATOM   4223  ND2 ASN A 299     -10.144 -14.626 -10.783  1.00  0.00      C2   N  
ATOM   4224  OD1 ASN A 299     -10.752 -15.365 -12.791  1.00  0.00      C2   O  
ATOM   4225  H   ASN A 299     -11.233 -11.693 -10.532  1.00 22.34      C2   H  
ATOM   4226  HA  ASN A 299     -12.239 -12.478 -13.379  1.00 22.21      C2   H  
ATOM   4227  HB2 ASN A 299     -12.753 -13.998 -10.739  1.00  0.00      C2   H  
ATOM   4228  HB3 ASN A 299     -13.115 -14.563 -12.276  1.00  0.00      C2   H  
ATOM   4229 HD21 ASN A 299      -9.339 -15.236 -10.820  1.00  0.00      C2   H  
ATOM   4230 HD22 ASN A 299     -10.370 -14.290  -9.858  1.00  0.00      C2   H  
ATOM   4231  N   PHE A 300     -13.770 -10.557 -12.343  1.00 20.52      C2   N  
ATOM   4232  CA  PHE A 300     -14.919  -9.598 -12.209  1.00 20.19      C2   C  
ATOM   4233  C   PHE A 300     -14.526  -8.234 -12.736  1.00 18.61      C2   C  
ATOM   4234  O   PHE A 300     -13.508  -7.603 -12.323  1.00 17.48      C2   O  
ATOM   4235  CB  PHE A 300     -15.389  -9.510 -10.709  1.00  0.00      C2   C  
ATOM   4236  CG  PHE A 300     -16.570  -8.579 -10.532  1.00  0.00      C2   C  
ATOM   4237  CD1 PHE A 300     -16.617  -7.145 -10.423  1.00  0.00      C2   C  
ATOM   4238  CD2 PHE A 300     -17.826  -9.176 -10.555  1.00  0.00      C2   C  
ATOM   4239  CE1 PHE A 300     -17.798  -6.411 -10.273  1.00  0.00      C2   C  
ATOM   4240  CE2 PHE A 300     -19.006  -8.480 -10.500  1.00  0.00      C2   C  
ATOM   4241  CZ  PHE A 300     -18.998  -7.090 -10.350  1.00  0.00      C2   C  
ATOM   4242  H   PHE A 300     -12.947 -10.108 -12.719  1.00 20.52      C2   H  
ATOM   4243  HA  PHE A 300     -15.674  -9.979 -12.896  1.00 20.19      C2   H  
ATOM   4244  HB2 PHE A 300     -15.720 -10.498 -10.390  1.00  0.00      C2   H  
ATOM   4245  HB3 PHE A 300     -14.618  -9.149 -10.028  1.00  0.00      C2   H  
ATOM   4246  HD1 PHE A 300     -15.621  -6.731 -10.366  1.00  0.00      C2   H  
ATOM   4247  HD2 PHE A 300     -17.825 -10.255 -10.527  1.00  0.00      C2   H  
ATOM   4248  HE1 PHE A 300     -17.653  -5.361 -10.067  1.00  0.00      C2   H  
ATOM   4249  HE2 PHE A 300     -19.976  -8.930 -10.653  1.00  0.00      C2   H  
ATOM   4250  HZ  PHE A 300     -19.944  -6.613 -10.138  1.00  0.00      C2   H  
ATOM   4251  N   LEU A 301     -15.332  -7.709 -13.611  1.00 17.72      C2   N  
ATOM   4252  CA  LEU A 301     -15.132  -6.384 -14.267  1.00 17.56      C2   C  
ATOM   4253  C   LEU A 301     -16.364  -5.569 -13.769  1.00 17.85      C2   C  
ATOM   4254  O   LEU A 301     -17.457  -6.184 -13.434  1.00 18.10      C2   O  
ATOM   4255  CB  LEU A 301     -15.225  -6.428 -15.863  1.00  0.00      C2   C  
ATOM   4256  CG  LEU A 301     -14.150  -7.451 -16.465  1.00  0.00      C2   C  
ATOM   4257  CD1 LEU A 301     -14.019  -7.415 -18.027  1.00  0.00      C2   C  
ATOM   4258  CD2 LEU A 301     -12.768  -7.217 -15.873  1.00  0.00      C2   C  
ATOM   4259  H   LEU A 301     -16.180  -8.222 -13.804  1.00 17.72      C2   H  
ATOM   4260  HA  LEU A 301     -14.233  -5.932 -13.848  1.00 17.56      C2   H  
ATOM   4261  HB2 LEU A 301     -16.234  -6.777 -16.086  1.00  0.00      C2   H  
ATOM   4262  HB3 LEU A 301     -14.952  -5.436 -16.225  1.00  0.00      C2   H  
ATOM   4263  HG  LEU A 301     -14.367  -8.464 -16.125  1.00  0.00      C2   H  
ATOM   4264 HD11 LEU A 301     -13.972  -8.408 -18.474  1.00  0.00      C2   H  
ATOM   4265 HD12 LEU A 301     -14.873  -6.837 -18.379  1.00  0.00      C2   H  
ATOM   4266 HD13 LEU A 301     -13.191  -6.811 -18.397  1.00  0.00      C2   H  
ATOM   4267 HD21 LEU A 301     -11.981  -7.761 -16.394  1.00  0.00      C2   H  
ATOM   4268 HD22 LEU A 301     -12.558  -6.149 -15.809  1.00  0.00      C2   H  
ATOM   4269 HD23 LEU A 301     -12.755  -7.519 -14.826  1.00  0.00      C2   H  
ATOM   4270  N   ASP A 302     -16.303  -4.278 -14.036  1.00 17.87      C2   N  
ATOM   4271  CA  ASP A 302     -17.289  -3.251 -13.874  1.00 17.93      C2   C  
ATOM   4272  C   ASP A 302     -18.390  -3.359 -14.935  1.00 17.89      C2   C  
ATOM   4273  O   ASP A 302     -19.513  -2.929 -14.684  1.00 17.04      C2   O  
ATOM   4274  CB  ASP A 302     -16.747  -1.728 -13.945  1.00  0.00      C2   C  
ATOM   4275  CG  ASP A 302     -15.819  -1.274 -12.886  1.00  0.00      C2   C  
ATOM   4276  OD1 ASP A 302     -15.480  -2.076 -12.040  1.00  0.00      C2   O  
ATOM   4277  OD2 ASP A 302     -15.344  -0.127 -13.052  1.00  0.00      C2   O  
ATOM   4278  H   ASP A 302     -15.445  -3.897 -14.409  1.00 17.87      C2   H  
ATOM   4279  HA  ASP A 302     -17.895  -3.383 -12.978  1.00 17.93      C2   H  
ATOM   4280  HB2 ASP A 302     -16.116  -1.709 -14.834  1.00  0.00      C2   H  
ATOM   4281  HB3 ASP A 302     -17.494  -0.942 -14.055  1.00  0.00      C2   H  
ATOM   4282  N   GLY A 303     -18.051  -3.815 -16.156  1.00 17.86      C2   N  
ATOM   4283  CA  GLY A 303     -18.958  -3.840 -17.262  1.00 17.35      C2   C  
ATOM   4284  C   GLY A 303     -18.972  -2.424 -17.920  1.00 17.22      C2   C  
ATOM   4285  O   GLY A 303     -19.855  -2.171 -18.744  1.00 16.63      C2   O  
ATOM   4286  H   GLY A 303     -17.146  -4.246 -16.277  1.00 17.86      C2   H  
ATOM   4287  HA2 GLY A 303     -18.621  -4.513 -18.050  1.00 17.35      C2   H  
ATOM   4288  HA3 GLY A 303     -19.957  -4.223 -17.050  1.00 17.35      C2   H  
ATOM   4289  N   ALA A 304     -17.969  -1.568 -17.668  1.00 16.09      C2   N  
ATOM   4290  CA  ALA A 304     -17.979  -0.113 -17.951  1.00 15.81      C2   C  
ATOM   4291  C   ALA A 304     -17.680   0.137 -19.440  1.00 15.10      C2   C  
ATOM   4292  O   ALA A 304     -16.787  -0.493 -20.001  1.00 15.07      C2   O  
ATOM   4293  CB  ALA A 304     -16.919   0.523 -17.042  1.00  0.00      C2   C  
ATOM   4294  H   ALA A 304     -17.213  -2.002 -17.158  1.00 16.09      C2   H  
ATOM   4295  HA  ALA A 304     -18.945   0.295 -17.654  1.00 15.81      C2   H  
ATOM   4296  HB1 ALA A 304     -17.022   1.607 -17.003  1.00  0.00      C2   H  
ATOM   4297  HB2 ALA A 304     -17.041   0.068 -16.059  1.00  0.00      C2   H  
ATOM   4298  HB3 ALA A 304     -15.959   0.186 -17.434  1.00  0.00      C2   H  
ATOM   4299  N   LEU A 305     -18.486   0.996 -20.067  1.00 14.46      C2   N  
ATOM   4300  CA  LEU A 305     -18.478   1.305 -21.488  1.00 13.80      C2   C  
ATOM   4301  C   LEU A 305     -17.960   2.681 -21.561  1.00 13.77      C2   C  
ATOM   4302  O   LEU A 305     -18.699   3.621 -21.797  1.00 13.28      C2   O  
ATOM   4303  CB  LEU A 305     -19.938   1.174 -21.957  1.00  0.00      C2   C  
ATOM   4304  CG  LEU A 305     -20.517  -0.317 -21.925  1.00  0.00      C2   C  
ATOM   4305  CD1 LEU A 305     -21.988  -0.227 -22.222  1.00  0.00      C2   C  
ATOM   4306  CD2 LEU A 305     -19.834  -1.562 -22.436  1.00  0.00      C2   C  
ATOM   4307  H   LEU A 305     -19.224   1.411 -19.517  1.00 14.46      C2   H  
ATOM   4308  HA  LEU A 305     -17.822   0.657 -22.070  1.00 13.80      C2   H  
ATOM   4309  HB2 LEU A 305     -20.603   1.754 -21.317  1.00  0.00      C2   H  
ATOM   4310  HB3 LEU A 305     -20.047   1.483 -22.997  1.00  0.00      C2   H  
ATOM   4311  HG  LEU A 305     -20.617  -0.529 -20.861  1.00  0.00      C2   H  
ATOM   4312 HD11 LEU A 305     -22.405   0.708 -21.849  1.00  0.00      C2   H  
ATOM   4313 HD12 LEU A 305     -22.106  -0.175 -23.305  1.00  0.00      C2   H  
ATOM   4314 HD13 LEU A 305     -22.480  -1.100 -21.793  1.00  0.00      C2   H  
ATOM   4315 HD21 LEU A 305     -20.423  -2.189 -23.105  1.00  0.00      C2   H  
ATOM   4316 HD22 LEU A 305     -18.917  -1.314 -22.970  1.00  0.00      C2   H  
ATOM   4317 HD23 LEU A 305     -19.577  -2.144 -21.551  1.00  0.00      C2   H  
ATOM   4318  N   VAL A 306     -16.692   2.970 -21.371  1.00 14.07      C2   N  
ATOM   4319  CA  VAL A 306     -16.076   4.304 -21.320  1.00 14.29      C2   C  
ATOM   4320  C   VAL A 306     -15.350   4.477 -22.622  1.00 13.78      C2   C  
ATOM   4321  O   VAL A 306     -15.326   5.594 -23.102  1.00 14.07      C2   O  
ATOM   4322  CB  VAL A 306     -15.196   4.313 -20.077  1.00  0.00      C2   C  
ATOM   4323  CG1 VAL A 306     -16.042   4.044 -18.784  1.00  0.00      C2   C  
ATOM   4324  CG2 VAL A 306     -13.990   3.433 -19.893  1.00  0.00      C2   C  
ATOM   4325  H   VAL A 306     -16.023   2.254 -21.126  1.00 14.07      C2   H  
ATOM   4326  HA  VAL A 306     -16.870   5.049 -21.264  1.00 14.29      C2   H  
ATOM   4327  HB  VAL A 306     -14.803   5.328 -20.016  1.00  0.00      C2   H  
ATOM   4328 HG11 VAL A 306     -16.483   3.073 -18.560  1.00  0.00      C2   H  
ATOM   4329 HG12 VAL A 306     -15.553   4.394 -17.874  1.00  0.00      C2   H  
ATOM   4330 HG13 VAL A 306     -16.912   4.695 -18.876  1.00  0.00      C2   H  
ATOM   4331 HG21 VAL A 306     -13.495   3.632 -18.943  1.00  0.00      C2   H  
ATOM   4332 HG22 VAL A 306     -14.227   2.369 -19.855  1.00  0.00      C2   H  
ATOM   4333 HG23 VAL A 306     -13.238   3.711 -20.631  1.00  0.00      C2   H  
ATOM   4334  N   LEU A 307     -14.789   3.422 -23.160  1.00 12.77      C2   N  
ATOM   4335  CA  LEU A 307     -14.478   3.393 -24.527  1.00 12.21      C2   C  
ATOM   4336  C   LEU A 307     -15.720   3.234 -25.423  1.00 12.65      C2   C  
ATOM   4337  O   LEU A 307     -16.442   2.264 -25.211  1.00 12.37      C2   O  
ATOM   4338  CB  LEU A 307     -13.335   2.329 -24.745  1.00  0.00      C2   C  
ATOM   4339  CG  LEU A 307     -12.157   2.393 -23.659  1.00  0.00      C2   C  
ATOM   4340  CD1 LEU A 307     -11.208   1.232 -23.993  1.00  0.00      C2   C  
ATOM   4341  CD2 LEU A 307     -11.548   3.727 -23.395  1.00  0.00      C2   C  
ATOM   4342  H   LEU A 307     -15.144   2.535 -22.834  1.00 12.77      C2   H  
ATOM   4343  HA  LEU A 307     -14.037   4.330 -24.868  1.00 12.21      C2   H  
ATOM   4344  HB2 LEU A 307     -13.855   1.371 -24.759  1.00  0.00      C2   H  
ATOM   4345  HB3 LEU A 307     -12.940   2.529 -25.741  1.00  0.00      C2   H  
ATOM   4346  HG  LEU A 307     -12.549   2.209 -22.659  1.00  0.00      C2   H  
ATOM   4347 HD11 LEU A 307     -10.277   1.690 -24.328  1.00  0.00      C2   H  
ATOM   4348 HD12 LEU A 307     -11.009   0.717 -23.053  1.00  0.00      C2   H  
ATOM   4349 HD13 LEU A 307     -11.636   0.621 -24.788  1.00  0.00      C2   H  
ATOM   4350 HD21 LEU A 307     -11.600   4.377 -24.269  1.00  0.00      C2   H  
ATOM   4351 HD22 LEU A 307     -11.952   4.372 -22.614  1.00  0.00      C2   H  
ATOM   4352 HD23 LEU A 307     -10.480   3.617 -23.209  1.00  0.00      C2   H  
ATOM   4353  N   GLU A 308     -15.887   4.048 -26.447  1.00 11.38      C2   N  
ATOM   4354  CA  GLU A 308     -16.994   3.998 -27.394  1.00 11.47      C2   C  
ATOM   4355  C   GLU A 308     -17.029   2.727 -28.289  1.00 11.10      C2   C  
ATOM   4356  O   GLU A 308     -18.083   2.213 -28.600  1.00 11.50      C2   O  
ATOM   4357  CB  GLU A 308     -16.970   5.243 -28.273  1.00  0.00      C2   C  
ATOM   4358  CG  GLU A 308     -17.236   6.408 -27.405  1.00  0.00      C2   C  
ATOM   4359  CD  GLU A 308     -17.320   7.639 -28.296  1.00  0.00      C2   C  
ATOM   4360  OE1 GLU A 308     -16.247   8.084 -28.845  1.00  0.00      C2   O  
ATOM   4361  OE2 GLU A 308     -18.392   8.361 -28.305  1.00  0.00      C2   O  
ATOM   4362  H   GLU A 308     -15.140   4.711 -26.599  1.00 11.38      C2   H  
ATOM   4363  HA  GLU A 308     -17.914   4.008 -26.809  1.00 11.47      C2   H  
ATOM   4364  HB2 GLU A 308     -15.984   5.412 -28.705  1.00  0.00      C2   H  
ATOM   4365  HB3 GLU A 308     -17.652   5.083 -29.108  1.00  0.00      C2   H  
ATOM   4366  HG2 GLU A 308     -18.062   6.223 -26.718  1.00  0.00      C2   H  
ATOM   4367  HG3 GLU A 308     -16.450   6.658 -26.693  1.00  0.00      C2   H  
ATOM   4368  N   VAL A 309     -15.809   2.203 -28.472  1.00 41.72      C2   N  
ATOM   4369  CA  VAL A 309     -15.587   0.876 -29.011  1.00 41.72      C2   C  
ATOM   4370  C   VAL A 309     -16.193  -0.369 -28.268  1.00 41.72      C2   C  
ATOM   4371  O   VAL A 309     -16.765  -1.273 -28.900  1.00 41.72      C2   O  
ATOM   4372  CB  VAL A 309     -14.105   0.593 -29.385  1.00 41.72      C2   C  
ATOM   4373  CG1 VAL A 309     -13.600   1.444 -30.670  1.00 41.72      C2   C  
ATOM   4374  CG2 VAL A 309     -13.153   0.837 -28.251  1.00 41.72      C2   C  
ATOM   4375  H   VAL A 309     -15.033   2.589 -27.954  1.00 41.72      C2   H  
ATOM   4376  HA  VAL A 309     -16.115   0.832 -29.964  1.00 41.72      C2   H  
ATOM   4377  HB  VAL A 309     -14.023  -0.439 -29.727  1.00 41.72      C2   H  
ATOM   4378 HG11 VAL A 309     -13.848   2.495 -30.525  1.00 41.72      C2   H  
ATOM   4379 HG12 VAL A 309     -12.549   1.236 -30.871  1.00 41.72      C2   H  
ATOM   4380 HG13 VAL A 309     -14.142   1.167 -31.574  1.00 41.72      C2   H  
ATOM   4381 HG21 VAL A 309     -12.833   1.878 -28.215  1.00 41.72      C2   H  
ATOM   4382 HG22 VAL A 309     -13.541   0.749 -27.237  1.00 41.72      C2   H  
ATOM   4383 HG23 VAL A 309     -12.383   0.065 -28.268  1.00 41.72      C2   H  
ATOM   4384  N   ASP A 310     -15.987  -0.228 -26.924  1.00 42.28      C2   N  
ATOM   4385  CA  ASP A 310     -16.619  -1.098 -25.939  1.00 42.28      C2   C  
ATOM   4386  C   ASP A 310     -18.079  -1.089 -25.920  1.00 42.28      C2   C  
ATOM   4387  O   ASP A 310     -18.617  -2.148 -25.798  1.00 42.28      C2   O  
ATOM   4388  CB  ASP A 310     -16.053  -0.991 -24.469  1.00 42.28      C2   C  
ATOM   4389  CG  ASP A 310     -14.609  -1.519 -24.236  1.00 42.28      C2   C  
ATOM   4390  OD1 ASP A 310     -14.015  -2.121 -25.139  1.00 42.28      C2   O  
ATOM   4391  OD2 ASP A 310     -14.019  -1.376 -23.100  1.00 42.28      C2   O  
ATOM   4392  H   ASP A 310     -15.472   0.551 -26.538  1.00 42.28      C2   H  
ATOM   4393  HA  ASP A 310     -16.271  -2.064 -26.304  1.00 42.28      C2   H  
ATOM   4394  HB2 ASP A 310     -15.912   0.065 -24.238  1.00 42.28      C2   H  
ATOM   4395  HB3 ASP A 310     -16.703  -1.428 -23.710  1.00 42.28      C2   H  
ATOM   4396  N   GLU A 311     -18.621   0.140 -25.903  1.00 45.66      C2   N  
ATOM   4397  CA  GLU A 311     -20.077   0.438 -26.007  1.00 45.66      C2   C  
ATOM   4398  C   GLU A 311     -20.820  -0.163 -27.216  1.00 45.66      C2   C  
ATOM   4399  O   GLU A 311     -21.920  -0.586 -27.123  1.00 45.66      C2   O  
ATOM   4400  CB  GLU A 311     -20.279   1.969 -25.821  1.00 45.66      C2   C  
ATOM   4401  CG  GLU A 311     -21.746   2.378 -25.385  1.00 45.66      C2   C  
ATOM   4402  CD  GLU A 311     -22.622   2.716 -26.576  1.00 45.66      C2   C  
ATOM   4403  OE1 GLU A 311     -23.742   2.176 -26.707  1.00 45.66      C2   O  
ATOM   4404  OE2 GLU A 311     -22.212   3.560 -27.445  1.00 45.66      C2   O  
ATOM   4405  H   GLU A 311     -18.026   0.955 -25.868  1.00 45.66      C2   H  
ATOM   4406  HA  GLU A 311     -20.559  -0.044 -25.156  1.00 45.66      C2   H  
ATOM   4407  HB2 GLU A 311     -19.577   2.337 -25.073  1.00 45.66      C2   H  
ATOM   4408  HB3 GLU A 311     -20.075   2.593 -26.691  1.00 45.66      C2   H  
ATOM   4409  HG2 GLU A 311     -22.253   1.559 -24.873  1.00 45.66      C2   H  
ATOM   4410  HG3 GLU A 311     -21.766   3.265 -24.752  1.00 45.66      C2   H  
ATOM   4411  N   ARG A 312     -20.100  -0.152 -28.266  1.00 46.91      C2   N  
ATOM   4412  CA  ARG A 312     -20.487  -0.752 -29.541  1.00 46.91      C2   C  
ATOM   4413  C   ARG A 312     -20.254  -2.292 -29.645  1.00 46.91      C2   C  
ATOM   4414  O   ARG A 312     -21.103  -3.051 -30.207  1.00 46.91      C2   O  
ATOM   4415  CB  ARG A 312     -19.862   0.071 -30.567  1.00 46.91      C2   C  
ATOM   4416  CG  ARG A 312     -20.514  -0.033 -31.960  1.00 46.91      C2   C  
ATOM   4417  CD  ARG A 312     -21.671   0.870 -32.309  1.00 46.91      C2   C  
ATOM   4418  NE  ARG A 312     -22.731   0.823 -31.329  1.00 46.91      C2   N  
ATOM   4419  CZ  ARG A 312     -22.838   1.486 -30.105  1.00 46.91      C2   C  
ATOM   4420  NH1 ARG A 312     -21.975   2.439 -29.817  1.00 46.91      C2   N  
ATOM   4421  NH2 ARG A 312     -23.730   1.137 -29.206  1.00 46.91      C2   N  
ATOM   4422  H   ARG A 312     -19.165   0.215 -28.163  1.00 46.91      C2   H  
ATOM   4423  HA  ARG A 312     -21.565  -0.784 -29.705  1.00 46.91      C2   H  
ATOM   4424  HB2 ARG A 312     -19.897   1.126 -30.297  1.00 46.91      C2   H  
ATOM   4425  HB3 ARG A 312     -18.806  -0.174 -30.671  1.00 46.91      C2   H  
ATOM   4426  HG2 ARG A 312     -19.765   0.263 -32.695  1.00 46.91      C2   H  
ATOM   4427  HG3 ARG A 312     -20.760  -1.036 -32.307  1.00 46.91      C2   H  
ATOM   4428  HD2 ARG A 312     -21.337   1.837 -32.685  1.00 46.91      C2   H  
ATOM   4429  HD3 ARG A 312     -22.224   0.450 -33.150  1.00 46.91      C2   H  
ATOM   4430  HE  ARG A 312     -23.425   0.102 -31.465  1.00 46.91      C2   H  
ATOM   4431 HH11 ARG A 312     -21.321   3.006 -30.337  1.00 46.91      C2   H  
ATOM   4432 HH12 ARG A 312     -22.043   2.814 -28.882  1.00 46.91      C2   H  
ATOM   4433 HH21 ARG A 312     -24.216   0.256 -29.298  1.00 46.91      C2   H  
ATOM   4434 HH22 ARG A 312     -23.609   1.613 -28.324  1.00 46.91      C2   H  
ATOM   4435  N   ASP A 313     -19.167  -2.772 -29.019  1.00 51.78      C2   N  
ATOM   4436  CA  ASP A 313     -18.818  -4.208 -28.852  1.00 51.78      C2   C  
ATOM   4437  C   ASP A 313     -19.946  -4.924 -28.036  1.00 51.78      C2   C  
ATOM   4438  O   ASP A 313     -19.959  -6.153 -27.995  1.00 51.78      C2   O  
ATOM   4439  CB  ASP A 313     -17.475  -4.471 -28.183  1.00 51.78      C2   C  
ATOM   4440  CG  ASP A 313     -16.323  -4.263 -29.064  1.00 51.78      C2   C  
ATOM   4441  OD1 ASP A 313     -15.217  -3.758 -28.742  1.00 51.78      C2   O  
ATOM   4442  OD2 ASP A 313     -16.409  -4.739 -30.258  1.00 51.78      C2   O  
ATOM   4443  H   ASP A 313     -18.464  -2.101 -28.746  1.00 51.78      C2   H  
ATOM   4444  HA  ASP A 313     -18.943  -4.786 -29.768  1.00 51.78      C2   H  
ATOM   4445  HB2 ASP A 313     -17.338  -3.828 -27.313  1.00 51.78      C2   H  
ATOM   4446  HB3 ASP A 313     -17.408  -5.518 -27.886  1.00 51.78      C2   H  
ATOM   4447  N   GLN A 314     -20.752  -4.164 -27.250  1.00 54.59      C2   N  
ATOM   4448  CA  GLN A 314     -21.885  -4.597 -26.464  1.00 54.59      C2   C  
ATOM   4449  C   GLN A 314     -23.036  -4.944 -27.445  1.00 54.59      C2   C  
ATOM   4450  O   GLN A 314     -23.881  -5.768 -27.114  1.00 54.59      C2   O  
ATOM   4451  CB  GLN A 314     -22.304  -3.475 -25.447  1.00 54.59      C2   C  
ATOM   4452  CG  GLN A 314     -23.063  -4.066 -24.286  1.00 54.59      C2   C  
ATOM   4453  CD  GLN A 314     -22.208  -4.855 -23.250  1.00 54.59      C2   C  
ATOM   4454  NE2 GLN A 314     -22.776  -5.563 -22.243  1.00 54.59      C2   N  
ATOM   4455  OE1 GLN A 314     -20.974  -4.850 -23.342  1.00 54.59      C2   O  
ATOM   4456  H   GLN A 314     -20.508  -3.210 -27.025  1.00 54.59      C2   H  
ATOM   4457  HA  GLN A 314     -21.460  -5.447 -25.931  1.00 54.59      C2   H  
ATOM   4458  HB2 GLN A 314     -21.474  -2.953 -24.970  1.00 54.59      C2   H  
ATOM   4459  HB3 GLN A 314     -22.921  -2.748 -25.974  1.00 54.59      C2   H  
ATOM   4460  HG2 GLN A 314     -23.568  -3.199 -23.860  1.00 54.59      C2   H  
ATOM   4461  HG3 GLN A 314     -23.939  -4.608 -24.643  1.00 54.59      C2   H  
ATOM   4462 HE21 GLN A 314     -23.764  -5.758 -22.166  1.00 54.59      C2   H  
ATOM   4463 HE22 GLN A 314     -22.109  -6.149 -21.763  1.00 54.59      C2   H  
ATOM   4464  N   ASP A 315     -23.106  -4.320 -28.621  1.00 64.12      C2   N  
ATOM   4465  CA  ASP A 315     -24.139  -4.659 -29.610  1.00 64.12      C2   C  
ATOM   4466  C   ASP A 315     -24.011  -6.046 -30.152  1.00 64.12      C2   C  
ATOM   4467  O   ASP A 315     -25.024  -6.704 -30.452  1.00 64.12      C2   O  
ATOM   4468  CB  ASP A 315     -24.206  -3.646 -30.756  1.00 64.12      C2   C  
ATOM   4469  CG  ASP A 315     -24.332  -2.165 -30.384  1.00 64.12      C2   C  
ATOM   4470  OD1 ASP A 315     -24.759  -1.864 -29.270  1.00 64.12      C2   O  
ATOM   4471  OD2 ASP A 315     -24.215  -1.354 -31.349  1.00 64.12      C2   O  
ATOM   4472  H   ASP A 315     -22.481  -3.558 -28.841  1.00 64.12      C2   H  
ATOM   4473  HA  ASP A 315     -25.037  -4.516 -29.010  1.00 64.12      C2   H  
ATOM   4474  HB2 ASP A 315     -23.202  -3.746 -31.170  1.00 64.12      C2   H  
ATOM   4475  HB3 ASP A 315     -25.003  -3.854 -31.470  1.00 64.12      C2   H  
ATOM   4476  N   ASP A 316     -22.770  -6.598 -30.265  1.00 66.00      C2   N  
ATOM   4477  CA  ASP A 316     -22.416  -7.953 -30.680  1.00 66.00      C2   C  
ATOM   4478  C   ASP A 316     -22.731  -8.960 -29.541  1.00 66.00      C2   C  
ATOM   4479  O   ASP A 316     -23.353  -9.982 -29.779  1.00 66.00      C2   O  
ATOM   4480  CB  ASP A 316     -20.938  -8.142 -31.240  1.00 66.00      C2   C  
ATOM   4481  CG  ASP A 316     -20.380  -7.177 -32.227  1.00 66.00      C2   C  
ATOM   4482  OD1 ASP A 316     -19.165  -7.327 -32.545  1.00 66.00      C2   O  
ATOM   4483  OD2 ASP A 316     -21.082  -6.427 -32.818  1.00 66.00      C2   O  
ATOM   4484  H   ASP A 316     -22.017  -5.988 -29.981  1.00 66.00      C2   H  
ATOM   4485  HA  ASP A 316     -22.998  -8.178 -31.573  1.00 66.00      C2   H  
ATOM   4486  HB2 ASP A 316     -20.225  -8.282 -30.428  1.00 66.00      C2   H  
ATOM   4487  HB3 ASP A 316     -20.931  -9.102 -31.758  1.00 66.00      C2   H  
ATOM   4488  N   GLU A 317     -22.381  -8.648 -28.271  1.00 69.69      C2   N  
ATOM   4489  CA  GLU A 317     -22.792  -9.366 -27.104  1.00 69.69      C2   C  
ATOM   4490  C   GLU A 317     -24.317  -9.612 -27.033  1.00 69.69      C2   C  
ATOM   4491  O   GLU A 317     -24.764 -10.698 -26.759  1.00 69.69      C2   O  
ATOM   4492  CB  GLU A 317     -22.282  -8.733 -25.807  1.00 69.69      C2   C  
ATOM   4493  CG  GLU A 317     -22.588  -9.476 -24.530  1.00 69.69      C2   C  
ATOM   4494  CD  GLU A 317     -21.702 -10.769 -24.484  1.00 69.69      C2   C  
ATOM   4495  OE1 GLU A 317     -20.443 -10.643 -24.342  1.00 69.69      C2   O  
ATOM   4496  OE2 GLU A 317     -22.246 -11.899 -24.653  1.00 69.69      C2   O  
ATOM   4497  H   GLU A 317     -21.961  -7.740 -28.139  1.00 69.69      C2   H  
ATOM   4498  HA  GLU A 317     -22.366 -10.355 -27.277  1.00 69.69      C2   H  
ATOM   4499  HB2 GLU A 317     -21.241  -8.605 -26.103  1.00 69.69      C2   H  
ATOM   4500  HB3 GLU A 317     -22.677  -7.721 -25.724  1.00 69.69      C2   H  
ATOM   4501  HG2 GLU A 317     -22.480  -8.859 -23.639  1.00 69.69      C2   H  
ATOM   4502  HG3 GLU A 317     -23.625  -9.803 -24.600  1.00 69.69      C2   H  
ATOM   4503  N   GLU A 318     -25.091  -8.518 -27.142  1.00 72.81      C2   N  
ATOM   4504  CA  GLU A 318     -26.554  -8.446 -27.264  1.00 72.81      C2   C  
ATOM   4505  C   GLU A 318     -27.084  -9.350 -28.375  1.00 72.81      C2   C  
ATOM   4506  O   GLU A 318     -28.159  -9.959 -28.294  1.00 72.81      C2   O  
ATOM   4507  CB  GLU A 318     -26.850  -6.967 -27.453  1.00 72.81      C2   C  
ATOM   4508  CG  GLU A 318     -28.352  -6.540 -27.541  1.00 72.81      C2   C  
ATOM   4509  CD  GLU A 318     -29.283  -6.939 -26.423  1.00 72.81      C2   C  
ATOM   4510  OE1 GLU A 318     -30.492  -6.666 -26.565  1.00 72.81      C2   O  
ATOM   4511  OE2 GLU A 318     -28.873  -7.241 -25.302  1.00 72.81      C2   O  
ATOM   4512  H   GLU A 318     -24.578  -7.647 -27.147  1.00 72.81      C2   H  
ATOM   4513  HA  GLU A 318     -26.937  -8.711 -26.278  1.00 72.81      C2   H  
ATOM   4514  HB2 GLU A 318     -26.321  -6.373 -26.707  1.00 72.81      C2   H  
ATOM   4515  HB3 GLU A 318     -26.398  -6.618 -28.381  1.00 72.81      C2   H  
ATOM   4516  HG2 GLU A 318     -28.552  -5.475 -27.654  1.00 72.81      C2   H  
ATOM   4517  HG3 GLU A 318     -28.738  -6.932 -28.482  1.00 72.81      C2   H  
ATOM   4518  N   ALA A 319     -26.340  -9.500 -29.419  1.00 73.00      C2   N  
ATOM   4519  CA  ALA A 319     -26.612 -10.446 -30.488  1.00 73.00      C2   C  
ATOM   4520  C   ALA A 319     -26.328 -11.900 -30.089  1.00 73.00      C2   C  
ATOM   4521  O   ALA A 319     -27.043 -12.754 -30.611  1.00 73.00      C2   O  
ATOM   4522  CB  ALA A 319     -25.902  -9.994 -31.781  1.00 73.00      C2   C  
ATOM   4523  H   ALA A 319     -25.519  -8.935 -29.580  1.00 73.00      C2   H  
ATOM   4524  HA  ALA A 319     -27.665 -10.394 -30.765  1.00 73.00      C2   H  
ATOM   4525  HB1 ALA A 319     -25.071 -10.661 -32.014  1.00 73.00      C2   H  
ATOM   4526  HB2 ALA A 319     -26.545 -10.038 -32.660  1.00 73.00      C2   H  
ATOM   4527  HB3 ALA A 319     -25.563  -8.959 -31.750  1.00 73.00      C2   H  
ATOM   4528  N   ARG A 320     -25.401 -12.126 -29.156  1.00 77.69      C2   N  
ATOM   4529  CA  ARG A 320     -25.112 -13.415 -28.490  1.00 77.69      C2   C  
ATOM   4530  C   ARG A 320     -26.233 -13.899 -27.545  1.00 77.69      C2   C  
ATOM   4531  O   ARG A 320     -26.605 -15.056 -27.630  1.00 77.69      C2   O  
ATOM   4532  CB  ARG A 320     -23.743 -13.450 -27.753  1.00 77.69      C2   C  
ATOM   4533  CG  ARG A 320     -22.535 -13.282 -28.667  1.00 77.69      C2   C  
ATOM   4534  CD  ARG A 320     -21.157 -13.495 -28.026  1.00 77.69      C2   C  
ATOM   4535  NE  ARG A 320     -20.654 -12.411 -27.172  1.00 77.69      C2   N  
ATOM   4536  CZ  ARG A 320     -19.883 -11.394 -27.579  1.00 77.69      C2   C  
ATOM   4537  NH1 ARG A 320     -19.558 -11.272 -28.891  1.00 77.69      C2   N  
ATOM   4538  NH2 ARG A 320     -19.369 -10.540 -26.686  1.00 77.69      C2   N  
ATOM   4539  H   ARG A 320     -25.028 -11.246 -28.828  1.00 77.69      C2   H  
ATOM   4540  HA  ARG A 320     -25.099 -14.164 -29.282  1.00 77.69      C2   H  
ATOM   4541  HB2 ARG A 320     -23.801 -12.927 -26.798  1.00 77.69      C2   H  
ATOM   4542  HB3 ARG A 320     -23.520 -14.478 -27.469  1.00 77.69      C2   H  
ATOM   4543  HG2 ARG A 320     -22.633 -13.874 -29.577  1.00 77.69      C2   H  
ATOM   4544  HG3 ARG A 320     -22.575 -12.253 -29.022  1.00 77.69      C2   H  
ATOM   4545  HD2 ARG A 320     -21.276 -14.240 -27.239  1.00 77.69      C2   H  
ATOM   4546  HD3 ARG A 320     -20.486 -13.982 -28.733  1.00 77.69      C2   H  
ATOM   4547  HE  ARG A 320     -21.003 -12.362 -26.225  1.00 77.69      C2   H  
ATOM   4548 HH11 ARG A 320     -20.039 -11.816 -29.593  1.00 77.69      C2   H  
ATOM   4549 HH12 ARG A 320     -19.076 -10.523 -29.367  1.00 77.69      C2   H  
ATOM   4550 HH21 ARG A 320     -19.709 -10.625 -25.739  1.00 77.69      C2   H  
ATOM   4551 HH22 ARG A 320     -18.785  -9.811 -27.069  1.00 77.69      C2   H  
ATOM   4552  N   ARG A 321     -26.829 -12.970 -26.769  1.00 78.12      C2   N  
ATOM   4553  CA  ARG A 321     -28.018 -13.149 -25.987  1.00 78.12      C2   C  
ATOM   4554  C   ARG A 321     -29.202 -13.824 -26.841  1.00 78.12      C2   C  
ATOM   4555  O   ARG A 321     -30.036 -14.526 -26.186  1.00 78.12      C2   O  
ATOM   4556  CB  ARG A 321     -28.405 -11.752 -25.264  1.00 78.12      C2   C  
ATOM   4557  CG  ARG A 321     -29.760 -11.697 -24.562  1.00 78.12      C2   C  
ATOM   4558  CD  ARG A 321     -29.922 -10.520 -23.610  1.00 78.12      C2   C  
ATOM   4559  NE  ARG A 321     -30.479  -9.360 -24.272  1.00 78.12      C2   N  
ATOM   4560  CZ  ARG A 321     -31.740  -9.005 -24.227  1.00 78.12      C2   C  
ATOM   4561  NH1 ARG A 321     -32.725  -9.679 -23.606  1.00 78.12      C2   N  
ATOM   4562  NH2 ARG A 321     -32.145  -7.926 -24.853  1.00 78.12      C2   N  
ATOM   4563  H   ARG A 321     -26.431 -12.043 -26.707  1.00 78.12      C2   H  
ATOM   4564  HA  ARG A 321     -27.804 -13.805 -25.143  1.00 78.12      C2   H  
ATOM   4565  HB2 ARG A 321     -27.592 -11.742 -24.538  1.00 78.12      C2   H  
ATOM   4566  HB3 ARG A 321     -28.310 -10.912 -25.953  1.00 78.12      C2   H  
ATOM   4567  HG2 ARG A 321     -30.518 -11.546 -25.331  1.00 78.12      C2   H  
ATOM   4568  HG3 ARG A 321     -29.884 -12.649 -24.047  1.00 78.12      C2   H  
ATOM   4569  HD2 ARG A 321     -30.546 -10.813 -22.766  1.00 78.12      C2   H  
ATOM   4570  HD3 ARG A 321     -28.923 -10.345 -23.211  1.00 78.12      C2   H  
ATOM   4571  HE  ARG A 321     -29.902  -8.707 -24.782  1.00 78.12      C2   H  
ATOM   4572 HH11 ARG A 321     -32.680 -10.620 -23.243  1.00 78.12      C2   H  
ATOM   4573 HH12 ARG A 321     -33.643  -9.261 -23.552  1.00 78.12      C2   H  
ATOM   4574 HH21 ARG A 321     -31.610  -7.283 -25.420  1.00 78.12      C2   H  
ATOM   4575 HH22 ARG A 321     -33.145  -7.783 -24.876  1.00 78.12      C2   H  
ATOM   4576  N   GLU A 322     -29.483 -13.461 -28.090  1.00 81.81      C2   N  
ATOM   4577  CA  GLU A 322     -30.495 -13.931 -29.019  1.00 81.81      C2   C  
ATOM   4578  C   GLU A 322     -29.987 -15.196 -29.681  1.00 81.81      C2   C  
ATOM   4579  O   GLU A 322     -30.751 -16.060 -30.124  1.00 81.81      C2   O  
ATOM   4580  CB  GLU A 322     -30.888 -12.803 -29.990  1.00 81.81      C2   C  
ATOM   4581  CG  GLU A 322     -31.858 -11.740 -29.375  1.00 81.81      C2   C  
ATOM   4582  CD  GLU A 322     -33.208 -12.306 -29.100  1.00 81.81      C2   C  
ATOM   4583  OE1 GLU A 322     -33.667 -12.466 -27.931  1.00 81.81      C2   O  
ATOM   4584  OE2 GLU A 322     -33.920 -12.741 -30.014  1.00 81.81      C2   O  
ATOM   4585  H   GLU A 322     -28.945 -12.705 -28.490  1.00 81.81      C2   H  
ATOM   4586  HA  GLU A 322     -31.350 -14.140 -28.376  1.00 81.81      C2   H  
ATOM   4587  HB2 GLU A 322     -29.950 -12.347 -30.307  1.00 81.81      C2   H  
ATOM   4588  HB3 GLU A 322     -31.404 -13.147 -30.887  1.00 81.81      C2   H  
ATOM   4589  HG2 GLU A 322     -31.400 -11.469 -28.424  1.00 81.81      C2   H  
ATOM   4590  HG3 GLU A 322     -31.920 -10.915 -30.085  1.00 81.81      C2   H  
ATOM   4591  N   MET A 323     -28.692 -15.383 -29.801  1.00 79.56      C2   N  
ATOM   4592  CA  MET A 323     -28.020 -16.616 -30.307  1.00 79.56      C2   C  
ATOM   4593  C   MET A 323     -28.155 -17.770 -29.320  1.00 79.56      C2   C  
ATOM   4594  O   MET A 323     -28.526 -18.873 -29.776  1.00 79.56      C2   O  
ATOM   4595  CB  MET A 323     -26.600 -16.284 -30.762  1.00 79.56      C2   C  
ATOM   4596  CG  MET A 323     -25.709 -17.477 -31.286  1.00 79.56      C2   C  
ATOM   4597  SD  MET A 323     -26.006 -17.611 -33.115  1.00 79.56      C2   S  
ATOM   4598  CE  MET A 323     -25.075 -16.313 -33.777  1.00 79.56      C2   C  
ATOM   4599  H   MET A 323     -28.083 -14.716 -29.348  1.00 79.56      C2   H  
ATOM   4600  HA  MET A 323     -28.445 -16.959 -31.250  1.00 79.56      C2   H  
ATOM   4601  HB2 MET A 323     -26.597 -15.531 -31.551  1.00 79.56      C2   H  
ATOM   4602  HB3 MET A 323     -26.042 -15.931 -29.895  1.00 79.56      C2   H  
ATOM   4603  HG2 MET A 323     -24.664 -17.283 -31.045  1.00 79.56      C2   H  
ATOM   4604  HG3 MET A 323     -26.038 -18.320 -30.679  1.00 79.56      C2   H  
ATOM   4605  HE1 MET A 323     -23.998 -16.450 -33.677  1.00 79.56      C2   H  
ATOM   4606  HE2 MET A 323     -25.188 -16.300 -34.861  1.00 79.56      C2   H  
ATOM   4607  HE3 MET A 323     -25.220 -15.339 -33.309  1.00 79.56      C2   H  
ATOM   4608  N   ALA A 324     -27.986 -17.454 -28.012  1.00 81.31      C2   N  
ATOM   4609  CA  ALA A 324     -28.136 -18.466 -26.962  1.00 81.31      C2   C  
ATOM   4610  C   ALA A 324     -29.604 -18.865 -26.681  1.00 81.31      C2   C  
ATOM   4611  O   ALA A 324     -29.899 -19.987 -26.425  1.00 81.31      C2   O  
ATOM   4612  CB  ALA A 324     -27.364 -17.992 -25.692  1.00 81.31      C2   C  
ATOM   4613  H   ALA A 324     -27.536 -16.597 -27.724  1.00 81.31      C2   H  
ATOM   4614  HA  ALA A 324     -27.548 -19.301 -27.342  1.00 81.31      C2   H  
ATOM   4615  HB1 ALA A 324     -27.566 -16.922 -25.639  1.00 81.31      C2   H  
ATOM   4616  HB2 ALA A 324     -27.734 -18.551 -24.833  1.00 81.31      C2   H  
ATOM   4617  HB3 ALA A 324     -26.287 -18.152 -25.659  1.00 81.31      C2   H  
ATOM   4618  N   ARG A 325     -30.532 -17.922 -26.927  1.00 83.88      C2   N  
ATOM   4619  CA  ARG A 325     -31.929 -18.155 -27.011  1.00 83.88      C2   C  
ATOM   4620  C   ARG A 325     -32.284 -19.093 -28.244  1.00 83.88      C2   C  
ATOM   4621  O   ARG A 325     -32.721 -20.214 -27.989  1.00 83.88      C2   O  
ATOM   4622  CB  ARG A 325     -32.740 -16.892 -27.016  1.00 83.88      C2   C  
ATOM   4623  CG  ARG A 325     -34.229 -17.265 -26.751  1.00 83.88      C2   C  
ATOM   4624  CD  ARG A 325     -35.206 -16.083 -26.876  1.00 83.88      C2   C  
ATOM   4625  NE  ARG A 325     -35.080 -15.336 -28.161  1.00 83.88      C2   N  
ATOM   4626  CZ  ARG A 325     -35.398 -15.775 -29.405  1.00 83.88      C2   C  
ATOM   4627  NH1 ARG A 325     -36.079 -16.982 -29.568  1.00 83.88      C2   N  
ATOM   4628  NH2 ARG A 325     -35.128 -14.944 -30.401  1.00 83.88      C2   N  
ATOM   4629  H   ARG A 325     -30.232 -17.001 -27.213  1.00 83.88      C2   H  
ATOM   4630  HA  ARG A 325     -32.273 -18.763 -26.174  1.00 83.88      C2   H  
ATOM   4631  HB2 ARG A 325     -32.334 -16.209 -26.271  1.00 83.88      C2   H  
ATOM   4632  HB3 ARG A 325     -32.729 -16.436 -28.006  1.00 83.88      C2   H  
ATOM   4633  HG2 ARG A 325     -34.588 -17.961 -27.509  1.00 83.88      C2   H  
ATOM   4634  HG3 ARG A 325     -34.378 -17.834 -25.833  1.00 83.88      C2   H  
ATOM   4635  HD2 ARG A 325     -36.231 -16.419 -26.713  1.00 83.88      C2   H  
ATOM   4636  HD3 ARG A 325     -34.967 -15.418 -26.046  1.00 83.88      C2   H  
ATOM   4637  HE  ARG A 325     -34.614 -14.440 -28.141  1.00 83.88      C2   H  
ATOM   4638 HH11 ARG A 325     -36.318 -17.665 -28.864  1.00 83.88      C2   H  
ATOM   4639 HH12 ARG A 325     -35.962 -17.350 -30.502  1.00 83.88      C2   H  
ATOM   4640 HH21 ARG A 325     -34.712 -14.034 -30.260  1.00 83.88      C2   H  
ATOM   4641 HH22 ARG A 325     -35.458 -15.064 -31.348  1.00 83.88      C2   H  
ATOM   4642  N   ILE A 326     -31.953 -18.639 -29.436  1.00 84.25      C2   N  
ATOM   4643  CA  ILE A 326     -32.143 -19.408 -30.681  1.00 84.25      C2   C  
ATOM   4644  C   ILE A 326     -31.518 -20.832 -30.596  1.00 84.25      C2   C  
ATOM   4645  O   ILE A 326     -32.217 -21.778 -30.971  1.00 84.25      C2   O  
ATOM   4646  CB  ILE A 326     -31.574 -18.640 -31.938  1.00 84.25      C2   C  
ATOM   4647  CG1 ILE A 326     -32.526 -17.416 -32.216  1.00 84.25      C2   C  
ATOM   4648  CG2 ILE A 326     -31.287 -19.589 -33.122  1.00 84.25      C2   C  
ATOM   4649  CD1 ILE A 326     -31.795 -16.419 -33.109  1.00 84.25      C2   C  
ATOM   4650  H   ILE A 326     -31.540 -17.724 -29.546  1.00 84.25      C2   H  
ATOM   4651  HA  ILE A 326     -33.209 -19.565 -30.845  1.00 84.25      C2   H  
ATOM   4652  HB  ILE A 326     -30.638 -18.232 -31.557  1.00 84.25      C2   H  
ATOM   4653 HG12 ILE A 326     -33.494 -17.717 -32.619  1.00 84.25      C2   H  
ATOM   4654 HG13 ILE A 326     -32.874 -16.898 -31.322  1.00 84.25      C2   H  
ATOM   4655 HG21 ILE A 326     -31.022 -18.995 -33.996  1.00 84.25      C2   H  
ATOM   4656 HG22 ILE A 326     -30.477 -20.264 -32.846  1.00 84.25      C2   H  
ATOM   4657 HG23 ILE A 326     -32.171 -20.130 -33.459  1.00 84.25      C2   H  
ATOM   4658 HD11 ILE A 326     -31.046 -16.876 -33.755  1.00 84.25      C2   H  
ATOM   4659 HD12 ILE A 326     -32.446 -15.868 -33.789  1.00 84.25      C2   H  
ATOM   4660 HD13 ILE A 326     -31.227 -15.782 -32.431  1.00 84.25      C2   H  
ATOM   4661  N   LEU A 327     -30.292 -21.005 -30.099  1.00 82.31      C2   N  
ATOM   4662  CA  LEU A 327     -29.710 -22.360 -29.892  1.00 82.31      C2   C  
ATOM   4663  C   LEU A 327     -30.505 -23.303 -28.930  1.00 82.31      C2   C  
ATOM   4664  O   LEU A 327     -30.568 -24.523 -29.261  1.00 82.31      C2   O  
ATOM   4665  CB  LEU A 327     -28.314 -22.192 -29.360  1.00 82.31      C2   C  
ATOM   4666  CG  LEU A 327     -27.312 -21.852 -30.430  1.00 82.31      C2   C  
ATOM   4667  CD1 LEU A 327     -25.971 -21.261 -29.853  1.00 82.31      C2   C  
ATOM   4668  CD2 LEU A 327     -26.932 -23.013 -31.376  1.00 82.31      C2   C  
ATOM   4669  H   LEU A 327     -29.717 -20.176 -30.104  1.00 82.31      C2   H  
ATOM   4670  HA  LEU A 327     -29.773 -22.734 -30.913  1.00 82.31      C2   H  
ATOM   4671  HB2 LEU A 327     -28.293 -21.457 -28.555  1.00 82.31      C2   H  
ATOM   4672  HB3 LEU A 327     -28.000 -23.180 -29.023  1.00 82.31      C2   H  
ATOM   4673  HG  LEU A 327     -27.754 -21.037 -31.004  1.00 82.31      C2   H  
ATOM   4674 HD11 LEU A 327     -26.212 -20.342 -29.318  1.00 82.31      C2   H  
ATOM   4675 HD12 LEU A 327     -25.350 -21.933 -29.260  1.00 82.31      C2   H  
ATOM   4676 HD13 LEU A 327     -25.309 -20.900 -30.641  1.00 82.31      C2   H  
ATOM   4677 HD21 LEU A 327     -27.191 -23.937 -30.858  1.00 82.31      C2   H  
ATOM   4678 HD22 LEU A 327     -27.517 -23.001 -32.296  1.00 82.31      C2   H  
ATOM   4679 HD23 LEU A 327     -25.890 -23.146 -31.665  1.00 82.31      C2   H  
ATOM   4680  N   LYS A 328     -31.213 -22.868 -27.872  1.00 82.81      C2   N  
ATOM   4681  CA  LYS A 328     -31.960 -23.784 -27.041  1.00 82.81      C2   C  
ATOM   4682  C   LYS A 328     -33.339 -24.080 -27.709  1.00 82.81      C2   C  
ATOM   4683  O   LYS A 328     -33.842 -25.228 -27.518  1.00 82.81      C2   O  
ATOM   4684  CB  LYS A 328     -32.186 -23.199 -25.598  1.00 82.81      C2   C  
ATOM   4685  CG  LYS A 328     -30.934 -22.978 -24.789  1.00 82.81      C2   C  
ATOM   4686  CD  LYS A 328     -31.288 -22.240 -23.478  1.00 82.81      C2   C  
ATOM   4687  CE  LYS A 328     -30.092 -21.980 -22.556  1.00 82.81      C2   C  
ATOM   4688  NZ  LYS A 328     -29.262 -20.934 -23.197  1.00 82.81      C2   N  
ATOM   4689  H   LYS A 328     -31.246 -21.876 -27.686  1.00 82.81      C2   H  
ATOM   4690  HA  LYS A 328     -31.456 -24.707 -26.756  1.00 82.81      C2   H  
ATOM   4691  HB2 LYS A 328     -32.624 -22.211 -25.742  1.00 82.81      C2   H  
ATOM   4692  HB3 LYS A 328     -32.915 -23.806 -25.061  1.00 82.81      C2   H  
ATOM   4693  HG2 LYS A 328     -30.534 -23.975 -24.607  1.00 82.81      C2   H  
ATOM   4694  HG3 LYS A 328     -30.192 -22.455 -25.393  1.00 82.81      C2   H  
ATOM   4695  HD2 LYS A 328     -31.789 -21.277 -23.573  1.00 82.81      C2   H  
ATOM   4696  HD3 LYS A 328     -31.949 -22.879 -22.892  1.00 82.81      C2   H  
ATOM   4697  HE2 LYS A 328     -30.503 -21.622 -21.612  1.00 82.81      C2   H  
ATOM   4698  HE3 LYS A 328     -29.561 -22.917 -22.382  1.00 82.81      C2   H  
ATOM   4699  HZ1 LYS A 328     -29.814 -20.089 -23.235  1.00 82.81      C2   H  
ATOM   4700  HZ2 LYS A 328     -28.413 -20.893 -22.652  1.00 82.81      C2   H  
ATOM   4701  HZ3 LYS A 328     -29.036 -21.204 -24.143  1.00 82.81      C2   H  
ATOM   4702  N   GLU A 329     -33.909 -23.083 -28.406  1.00 86.06      C2   N  
ATOM   4703  CA  GLU A 329     -35.114 -23.196 -29.159  1.00 86.06      C2   C  
ATOM   4704  C   GLU A 329     -34.901 -24.150 -30.341  1.00 86.06      C2   C  
ATOM   4705  O   GLU A 329     -35.849 -24.932 -30.586  1.00 86.06      C2   O  
ATOM   4706  CB  GLU A 329     -35.590 -21.805 -29.568  1.00 86.06      C2   C  
ATOM   4707  CG  GLU A 329     -36.117 -21.050 -28.396  1.00 86.06      C2   C  
ATOM   4708  CD  GLU A 329     -37.103 -19.973 -28.589  1.00 86.06      C2   C  
ATOM   4709  OE1 GLU A 329     -38.245 -20.237 -29.063  1.00 86.06      C2   O  
ATOM   4710  OE2 GLU A 329     -36.869 -18.840 -28.184  1.00 86.06      C2   O  
ATOM   4711  H   GLU A 329     -33.353 -22.243 -28.335  1.00 86.06      C2   H  
ATOM   4712  HA  GLU A 329     -35.952 -23.607 -28.595  1.00 86.06      C2   H  
ATOM   4713  HB2 GLU A 329     -34.820 -21.279 -30.132  1.00 86.06      C2   H  
ATOM   4714  HB3 GLU A 329     -36.401 -22.001 -30.269  1.00 86.06      C2   H  
ATOM   4715  HG2 GLU A 329     -36.571 -21.771 -27.716  1.00 86.06      C2   H  
ATOM   4716  HG3 GLU A 329     -35.225 -20.655 -27.909  1.00 86.06      C2   H  
ATOM   4717  N   LEU A 330     -33.724 -24.124 -30.932  1.00 83.56      C2   N  
ATOM   4718  CA  LEU A 330     -33.163 -25.133 -31.894  1.00 83.56      C2   C  
ATOM   4719  C   LEU A 330     -33.066 -26.533 -31.252  1.00 83.56      C2   C  
ATOM   4720  O   LEU A 330     -33.662 -27.503 -31.739  1.00 83.56      C2   O  
ATOM   4721  CB  LEU A 330     -31.811 -24.717 -32.473  1.00 83.56      C2   C  
ATOM   4722  CG  LEU A 330     -31.989 -23.989 -33.781  1.00 83.56      C2   C  
ATOM   4723  CD1 LEU A 330     -30.640 -23.446 -34.223  1.00 83.56      C2   C  
ATOM   4724  CD2 LEU A 330     -32.624 -24.755 -34.978  1.00 83.56      C2   C  
ATOM   4725  H   LEU A 330     -33.108 -23.328 -30.852  1.00 83.56      C2   H  
ATOM   4726  HA  LEU A 330     -33.837 -25.208 -32.748  1.00 83.56      C2   H  
ATOM   4727  HB2 LEU A 330     -31.167 -24.115 -31.832  1.00 83.56      C2   H  
ATOM   4728  HB3 LEU A 330     -31.262 -25.624 -32.727  1.00 83.56      C2   H  
ATOM   4729  HG  LEU A 330     -32.718 -23.209 -33.561  1.00 83.56      C2   H  
ATOM   4730 HD11 LEU A 330     -30.118 -24.311 -34.633  1.00 83.56      C2   H  
ATOM   4731 HD12 LEU A 330     -30.746 -22.767 -35.069  1.00 83.56      C2   H  
ATOM   4732 HD13 LEU A 330     -30.103 -22.864 -33.475  1.00 83.56      C2   H  
ATOM   4733 HD21 LEU A 330     -33.216 -25.596 -34.619  1.00 83.56      C2   H  
ATOM   4734 HD22 LEU A 330     -33.398 -24.148 -35.447  1.00 83.56      C2   H  
ATOM   4735 HD23 LEU A 330     -31.853 -25.143 -35.644  1.00 83.56      C2   H  
ATOM   4736  N   LYS A 331     -32.322 -26.617 -30.127  1.00 81.69      C2   N  
ATOM   4737  CA  LYS A 331     -32.036 -27.950 -29.487  1.00 81.69      C2   C  
ATOM   4738  C   LYS A 331     -33.317 -28.673 -29.021  1.00 81.69      C2   C  
ATOM   4739  O   LYS A 331     -33.459 -29.843 -29.082  1.00 81.69      C2   O  
ATOM   4740  CB  LYS A 331     -31.075 -27.742 -28.269  1.00 81.69      C2   C  
ATOM   4741  CG  LYS A 331     -30.463 -29.008 -27.595  1.00 81.69      C2   C  
ATOM   4742  CD  LYS A 331     -30.026 -30.202 -28.448  1.00 81.69      C2   C  
ATOM   4743  CE  LYS A 331     -29.804 -31.473 -27.643  1.00 81.69      C2   C  
ATOM   4744  NZ  LYS A 331     -29.116 -32.575 -28.307  1.00 81.69      C2   N  
ATOM   4745  H   LYS A 331     -31.857 -25.828 -29.701  1.00 81.69      C2   H  
ATOM   4746  HA  LYS A 331     -31.656 -28.553 -30.311  1.00 81.69      C2   H  
ATOM   4747  HB2 LYS A 331     -30.282 -27.212 -28.797  1.00 81.69      C2   H  
ATOM   4748  HB3 LYS A 331     -31.561 -27.090 -27.543  1.00 81.69      C2   H  
ATOM   4749  HG2 LYS A 331     -29.555 -28.702 -27.077  1.00 81.69      C2   H  
ATOM   4750  HG3 LYS A 331     -31.037 -29.294 -26.714  1.00 81.69      C2   H  
ATOM   4751  HD2 LYS A 331     -30.806 -30.444 -29.170  1.00 81.69      C2   H  
ATOM   4752  HD3 LYS A 331     -29.130 -30.037 -29.047  1.00 81.69      C2   H  
ATOM   4753  HE2 LYS A 331     -29.222 -31.212 -26.759  1.00 81.69      C2   H  
ATOM   4754  HE3 LYS A 331     -30.728 -32.002 -27.411  1.00 81.69      C2   H  
ATOM   4755  HZ1 LYS A 331     -28.767 -33.250 -27.642  1.00 81.69      C2   H  
ATOM   4756  HZ2 LYS A 331     -29.783 -33.045 -28.903  1.00 81.69      C2   H  
ATOM   4757  HZ3 LYS A 331     -28.300 -32.303 -28.837  1.00 81.69      C2   H  
ATOM   4758  N   GLN A 332     -34.338 -27.867 -28.597  1.00 81.56      C2   N  
ATOM   4759  CA  GLN A 332     -35.672 -28.212 -28.241  1.00 81.56      C2   C  
ATOM   4760  C   GLN A 332     -36.378 -28.836 -29.542  1.00 81.56      C2   C  
ATOM   4761  O   GLN A 332     -37.134 -29.793 -29.405  1.00 81.56      C2   O  
ATOM   4762  CB  GLN A 332     -36.389 -26.951 -27.707  1.00 81.56      C2   C  
ATOM   4763  CG  GLN A 332     -37.842 -27.269 -27.162  1.00 81.56      C2   C  
ATOM   4764  CD  GLN A 332     -38.440 -26.041 -26.544  1.00 81.56      C2   C  
ATOM   4765  NE2 GLN A 332     -39.316 -26.144 -25.542  1.00 81.56      C2   N  
ATOM   4766  OE1 GLN A 332     -38.207 -24.929 -27.006  1.00 81.56      C2   O  
ATOM   4767  H   GLN A 332     -34.142 -26.881 -28.689  1.00 81.56      C2   H  
ATOM   4768  HA  GLN A 332     -35.726 -29.038 -27.532  1.00 81.56      C2   H  
ATOM   4769  HB2 GLN A 332     -35.855 -26.864 -26.761  1.00 81.56      C2   H  
ATOM   4770  HB3 GLN A 332     -36.333 -26.014 -28.261  1.00 81.56      C2   H  
ATOM   4771  HG2 GLN A 332     -38.515 -27.690 -27.910  1.00 81.56      C2   H  
ATOM   4772  HG3 GLN A 332     -37.787 -28.037 -26.391  1.00 81.56      C2   H  
ATOM   4773 HE21 GLN A 332     -39.391 -27.007 -25.023  1.00 81.56      C2   H  
ATOM   4774 HE22 GLN A 332     -39.682 -25.270 -25.192  1.00 81.56      C2   H  
ATOM   4775  N   LYS A 333     -36.396 -28.129 -30.676  1.00 82.19      C2   N  
ATOM   4776  CA  LYS A 333     -37.059 -28.475 -31.901  1.00 82.19      C2   C  
ATOM   4777  C   LYS A 333     -36.355 -29.602 -32.680  1.00 82.19      C2   C  
ATOM   4778  O   LYS A 333     -37.035 -30.328 -33.417  1.00 82.19      C2   O  
ATOM   4779  CB  LYS A 333     -37.097 -27.214 -32.710  1.00 82.19      C2   C  
ATOM   4780  CG  LYS A 333     -38.168 -26.145 -32.213  1.00 82.19      C2   C  
ATOM   4781  CD  LYS A 333     -39.539 -26.461 -32.799  1.00 82.19      C2   C  
ATOM   4782  CE  LYS A 333     -40.625 -25.451 -32.376  1.00 82.19      C2   C  
ATOM   4783  NZ  LYS A 333     -40.827 -25.336 -30.921  1.00 82.19      C2   N  
ATOM   4784  H   LYS A 333     -36.059 -27.187 -30.538  1.00 82.19      C2   H  
ATOM   4785  HA  LYS A 333     -38.081 -28.770 -31.664  1.00 82.19      C2   H  
ATOM   4786  HB2 LYS A 333     -36.098 -26.783 -32.644  1.00 82.19      C2   H  
ATOM   4787  HB3 LYS A 333     -37.126 -27.549 -33.747  1.00 82.19      C2   H  
ATOM   4788  HG2 LYS A 333     -38.249 -26.121 -31.127  1.00 82.19      C2   H  
ATOM   4789  HG3 LYS A 333     -37.935 -25.159 -32.614  1.00 82.19      C2   H  
ATOM   4790  HD2 LYS A 333     -39.512 -26.477 -33.888  1.00 82.19      C2   H  
ATOM   4791  HD3 LYS A 333     -39.828 -27.429 -32.391  1.00 82.19      C2   H  
ATOM   4792  HE2 LYS A 333     -40.403 -24.495 -32.849  1.00 82.19      C2   H  
ATOM   4793  HE3 LYS A 333     -41.557 -25.843 -32.783  1.00 82.19      C2   H  
ATOM   4794  HZ1 LYS A 333     -41.006 -26.173 -30.385  1.00 82.19      C2   H  
ATOM   4795  HZ2 LYS A 333     -40.035 -24.881 -30.489  1.00 82.19      C2   H  
ATOM   4796  HZ3 LYS A 333     -41.523 -24.627 -30.741  1.00 82.19      C2   H  
ATOM   4797  N   HIS A 334     -35.014 -29.839 -32.459  1.00 80.50      C2   N  
ATOM   4798  CA  HIS A 334     -34.130 -30.793 -33.119  1.00 80.50      C2   C  
ATOM   4799  C   HIS A 334     -33.173 -31.545 -32.122  1.00 80.50      C2   C  
ATOM   4800  O   HIS A 334     -31.985 -31.307 -32.091  1.00 80.50      C2   O  
ATOM   4801  CB  HIS A 334     -33.344 -30.091 -34.317  1.00 80.50      C2   C  
ATOM   4802  CG  HIS A 334     -34.053 -29.702 -35.600  1.00 80.50      C2   C  
ATOM   4803  CD2 HIS A 334     -34.324 -28.503 -36.200  1.00 80.50      C2   C  
ATOM   4804  ND1 HIS A 334     -34.640 -30.658 -36.382  1.00 80.50      C2   N  
ATOM   4805  CE1 HIS A 334     -35.356 -29.988 -37.328  1.00 80.50      C2   C  
ATOM   4806  NE2 HIS A 334     -35.157 -28.713 -37.316  1.00 80.50      C2   N  
ATOM   4807  H   HIS A 334     -34.505 -29.132 -31.947  1.00 80.50      C2   H  
ATOM   4808  HA  HIS A 334     -34.726 -31.516 -33.675  1.00 80.50      C2   H  
ATOM   4809  HB2 HIS A 334     -32.989 -29.109 -34.003  1.00 80.50      C2   H  
ATOM   4810  HB3 HIS A 334     -32.453 -30.691 -34.503  1.00 80.50      C2   H  
ATOM   4811  HD1 HIS A 334     -34.600 -31.656 -36.235  1.00 80.50      C2   H  
ATOM   4812  HD2 HIS A 334     -34.071 -27.481 -35.959  1.00 80.50      C2   H  
ATOM   4813  HE1 HIS A 334     -35.934 -30.411 -38.137  1.00 80.50      C2   H  
ATOM   4814  N   PRO A 335     -33.727 -32.290 -31.059  1.00 78.19      C2   N  
ATOM   4815  CA  PRO A 335     -32.814 -33.103 -30.186  1.00 78.19      C2   C  
ATOM   4816  C   PRO A 335     -31.642 -33.932 -30.786  1.00 78.19      C2   C  
ATOM   4817  O   PRO A 335     -30.610 -34.072 -30.138  1.00 78.19      C2   O  
ATOM   4818  CB  PRO A 335     -33.778 -33.974 -29.366  1.00 78.19      C2   C  
ATOM   4819  CG  PRO A 335     -35.111 -33.952 -30.150  1.00 78.19      C2   C  
ATOM   4820  CD  PRO A 335     -35.147 -32.557 -30.823  1.00 78.19      C2   C  
ATOM   4821  HA  PRO A 335     -32.267 -32.472 -29.486  1.00 78.19      C2   H  
ATOM   4822  HB2 PRO A 335     -33.465 -35.017 -29.404  1.00 78.19      C2   H  
ATOM   4823  HB3 PRO A 335     -33.941 -33.711 -28.321  1.00 78.19      C2   H  
ATOM   4824  HG2 PRO A 335     -35.147 -34.813 -30.818  1.00 78.19      C2   H  
ATOM   4825  HG3 PRO A 335     -35.819 -34.198 -29.359  1.00 78.19      C2   H  
ATOM   4826  HD2 PRO A 335     -35.592 -32.505 -31.817  1.00 78.19      C2   H  
ATOM   4827  HD3 PRO A 335     -35.578 -31.793 -30.177  1.00 78.19      C2   H  
ATOM   4828  N   GLU A 336     -31.849 -34.578 -31.898  1.00 27.91      C2   N  
ATOM   4829  CA  GLU A 336     -30.879 -35.487 -32.465  1.00 28.04      C2   C  
ATOM   4830  C   GLU A 336     -29.510 -34.860 -32.866  1.00 26.58      C2   C  
ATOM   4831  O   GLU A 336     -28.615 -35.568 -33.279  1.00 27.10      C2   O  
ATOM   4832  CB  GLU A 336     -31.543 -36.155 -33.622  1.00  0.00      C2   C  
ATOM   4833  CG  GLU A 336     -32.763 -37.100 -33.181  1.00  0.00      C2   C  
ATOM   4834  CD  GLU A 336     -33.406 -37.499 -34.484  1.00  0.00      C2   C  
ATOM   4835  OE1 GLU A 336     -32.702 -38.012 -35.338  1.00  0.00      C2   O  
ATOM   4836  OE2 GLU A 336     -34.640 -37.461 -34.601  1.00  0.00      C2   O  
ATOM   4837  H   GLU A 336     -32.717 -34.381 -32.374  1.00 27.91      C2   H  
ATOM   4838  HA  GLU A 336     -30.689 -36.232 -31.693  1.00 28.04      C2   H  
ATOM   4839  HB2 GLU A 336     -31.672 -35.439 -34.434  1.00  0.00      C2   H  
ATOM   4840  HB3 GLU A 336     -30.766 -36.802 -34.031  1.00  0.00      C2   H  
ATOM   4841  HG2 GLU A 336     -32.491 -37.911 -32.506  1.00  0.00      C2   H  
ATOM   4842  HG3 GLU A 336     -33.561 -36.464 -32.799  1.00  0.00      C2   H  
ATOM   4843  N   LYS A 337     -29.498 -33.506 -32.940  1.00 77.56      C2   N  
ATOM   4844  CA  LYS A 337     -28.380 -32.705 -33.303  1.00 77.56      C2   C  
ATOM   4845  C   LYS A 337     -27.637 -32.307 -32.042  1.00 77.56      C2   C  
ATOM   4846  O   LYS A 337     -28.198 -31.962 -31.021  1.00 77.56      C2   O  
ATOM   4847  CB  LYS A 337     -28.899 -31.470 -34.038  1.00 77.56      C2   C  
ATOM   4848  CG  LYS A 337     -29.530 -31.679 -35.433  1.00 77.56      C2   C  
ATOM   4849  CD  LYS A 337     -28.417 -32.033 -36.456  1.00 77.56      C2   C  
ATOM   4850  CE  LYS A 337     -28.772 -32.129 -37.903  1.00 77.56      C2   C  
ATOM   4851  NZ  LYS A 337     -29.375 -30.955 -38.543  1.00 77.56      C2   N  
ATOM   4852  H   LYS A 337     -30.299 -33.053 -32.524  1.00 77.56      C2   H  
ATOM   4853  HA  LYS A 337     -27.733 -33.314 -33.936  1.00 77.56      C2   H  
ATOM   4854  HB2 LYS A 337     -29.659 -31.023 -33.397  1.00 77.56      C2   H  
ATOM   4855  HB3 LYS A 337     -28.126 -30.704 -34.111  1.00 77.56      C2   H  
ATOM   4856  HG2 LYS A 337     -30.194 -32.539 -35.358  1.00 77.56      C2   H  
ATOM   4857  HG3 LYS A 337     -29.941 -30.709 -35.715  1.00 77.56      C2   H  
ATOM   4858  HD2 LYS A 337     -27.516 -31.422 -36.388  1.00 77.56      C2   H  
ATOM   4859  HD3 LYS A 337     -28.116 -33.053 -36.213  1.00 77.56      C2   H  
ATOM   4860  HE2 LYS A 337     -27.844 -32.288 -38.452  1.00 77.56      C2   H  
ATOM   4861  HE3 LYS A 337     -29.399 -32.967 -38.210  1.00 77.56      C2   H  
ATOM   4862  HZ1 LYS A 337     -30.291 -30.781 -38.155  1.00 77.56      C2   H  
ATOM   4863  HZ2 LYS A 337     -28.736 -30.173 -38.575  1.00 77.56      C2   H  
ATOM   4864  HZ3 LYS A 337     -29.431 -31.176 -39.527  1.00 77.56      C2   H  
ATOM   4865  N   GLU A 338     -26.319 -32.374 -32.271  1.00 80.56      C2   N  
ATOM   4866  CA  GLU A 338     -25.387 -31.753 -31.327  1.00 80.56      C2   C  
ATOM   4867  C   GLU A 338     -25.492 -30.193 -31.550  1.00 80.56      C2   C  
ATOM   4868  O   GLU A 338     -25.970 -29.763 -32.618  1.00 80.56      C2   O  
ATOM   4869  CB  GLU A 338     -23.942 -32.243 -31.767  1.00 80.56      C2   C  
ATOM   4870  CG  GLU A 338     -22.712 -31.813 -30.944  1.00 80.56      C2   C  
ATOM   4871  CD  GLU A 338     -22.908 -32.455 -29.630  1.00 80.56      C2   C  
ATOM   4872  OE1 GLU A 338     -22.282 -33.498 -29.406  1.00 80.56      C2   O  
ATOM   4873  OE2 GLU A 338     -23.663 -31.837 -28.826  1.00 80.56      C2   O  
ATOM   4874  H   GLU A 338     -26.071 -32.442 -33.248  1.00 80.56      C2   H  
ATOM   4875  HA  GLU A 338     -25.763 -32.068 -30.353  1.00 80.56      C2   H  
ATOM   4876  HB2 GLU A 338     -24.082 -33.319 -31.869  1.00 80.56      C2   H  
ATOM   4877  HB3 GLU A 338     -23.741 -31.892 -32.779  1.00 80.56      C2   H  
ATOM   4878  HG2 GLU A 338     -21.834 -32.307 -31.361  1.00 80.56      C2   H  
ATOM   4879  HG3 GLU A 338     -22.600 -30.730 -30.885  1.00 80.56      C2   H  
ATOM   4880  N   ILE A 339     -25.002 -29.498 -30.559  1.00 78.44      C2   N  
ATOM   4881  CA  ILE A 339     -25.119 -28.011 -30.541  1.00 78.44      C2   C  
ATOM   4882  C   ILE A 339     -24.163 -27.371 -31.537  1.00 78.44      C2   C  
ATOM   4883  O   ILE A 339     -24.628 -26.414 -32.142  1.00 78.44      C2   O  
ATOM   4884  CB  ILE A 339     -24.790 -27.517 -29.113  1.00 78.44      C2   C  
ATOM   4885  CG1 ILE A 339     -25.299 -28.319 -27.881  1.00 78.44      C2   C  
ATOM   4886  CG2 ILE A 339     -25.173 -26.023 -28.988  1.00 78.44      C2   C  
ATOM   4887  CD1 ILE A 339     -26.812 -28.341 -27.827  1.00 78.44      C2   C  
ATOM   4888  H   ILE A 339     -24.632 -30.061 -29.806  1.00 78.44      C2   H  
ATOM   4889  HA  ILE A 339     -26.127 -27.664 -30.765  1.00 78.44      C2   H  
ATOM   4890  HB  ILE A 339     -23.711 -27.665 -29.094  1.00 78.44      C2   H  
ATOM   4891 HG12 ILE A 339     -24.959 -29.350 -27.985  1.00 78.44      C2   H  
ATOM   4892 HG13 ILE A 339     -24.885 -28.005 -26.923  1.00 78.44      C2   H  
ATOM   4893 HG21 ILE A 339     -25.106 -25.656 -27.963  1.00 78.44      C2   H  
ATOM   4894 HG22 ILE A 339     -24.473 -25.443 -29.589  1.00 78.44      C2   H  
ATOM   4895 HG23 ILE A 339     -26.181 -25.794 -29.332  1.00 78.44      C2   H  
ATOM   4896 HD11 ILE A 339     -27.190 -28.320 -26.805  1.00 78.44      C2   H  
ATOM   4897 HD12 ILE A 339     -27.330 -27.522 -28.325  1.00 78.44      C2   H  
ATOM   4898 HD13 ILE A 339     -27.213 -29.266 -28.241  1.00 78.44      C2   H  
ATOM   4899  N   GLU A 340     -23.004 -28.000 -31.853  1.00 78.50      C2   N  
ATOM   4900  CA  GLU A 340     -22.101 -27.463 -32.857  1.00 78.50      C2   C  
ATOM   4901  C   GLU A 340     -22.642 -27.572 -34.251  1.00 78.50      C2   C  
ATOM   4902  O   GLU A 340     -22.072 -27.013 -35.183  1.00 78.50      C2   O  
ATOM   4903  CB  GLU A 340     -20.784 -28.300 -32.788  1.00 78.50      C2   C  
ATOM   4904  CG  GLU A 340     -20.099 -28.093 -31.454  1.00 78.50      C2   C  
ATOM   4905  CD  GLU A 340     -18.755 -28.768 -31.397  1.00 78.50      C2   C  
ATOM   4906  OE1 GLU A 340     -18.593 -29.754 -32.163  1.00 78.50      C2   O  
ATOM   4907  OE2 GLU A 340     -17.883 -28.419 -30.604  1.00 78.50      C2   O  
ATOM   4908  H   GLU A 340     -22.847 -28.843 -31.320  1.00 78.50      C2   H  
ATOM   4909  HA  GLU A 340     -21.938 -26.398 -32.691  1.00 78.50      C2   H  
ATOM   4910  HB2 GLU A 340     -20.991 -29.346 -33.013  1.00 78.50      C2   H  
ATOM   4911  HB3 GLU A 340     -20.065 -28.006 -33.552  1.00 78.50      C2   H  
ATOM   4912  HG2 GLU A 340     -20.138 -27.025 -31.240  1.00 78.50      C2   H  
ATOM   4913  HG3 GLU A 340     -20.732 -28.614 -30.736  1.00 78.50      C2   H  
ATOM   4914  N   GLN A 341     -23.761 -28.299 -34.482  1.00 80.06      C2   N  
ATOM   4915  CA  GLN A 341     -24.444 -28.277 -35.784  1.00 80.06      C2   C  
ATOM   4916  C   GLN A 341     -25.503 -27.209 -36.058  1.00 80.06      C2   C  
ATOM   4917  O   GLN A 341     -25.896 -26.988 -37.203  1.00 80.06      C2   O  
ATOM   4918  CB  GLN A 341     -25.034 -29.640 -36.162  1.00 80.06      C2   C  
ATOM   4919  CG  GLN A 341     -23.919 -30.810 -36.078  1.00 80.06      C2   C  
ATOM   4920  CD  GLN A 341     -24.619 -32.124 -36.127  1.00 80.06      C2   C  
ATOM   4921  NE2 GLN A 341     -24.153 -32.989 -37.028  1.00 80.06      C2   N  
ATOM   4922  OE1 GLN A 341     -25.537 -32.395 -35.394  1.00 80.06      C2   O  
ATOM   4923  H   GLN A 341     -24.105 -28.964 -33.804  1.00 80.06      C2   H  
ATOM   4924  HA  GLN A 341     -23.779 -28.042 -36.616  1.00 80.06      C2   H  
ATOM   4925  HB2 GLN A 341     -25.759 -29.905 -35.392  1.00 80.06      C2   H  
ATOM   4926  HB3 GLN A 341     -25.509 -29.718 -37.140  1.00 80.06      C2   H  
ATOM   4927  HG2 GLN A 341     -23.103 -30.847 -36.800  1.00 80.06      C2   H  
ATOM   4928  HG3 GLN A 341     -23.501 -30.753 -35.074  1.00 80.06      C2   H  
ATOM   4929 HE21 GLN A 341     -23.439 -32.726 -37.692  1.00 80.06      C2   H  
ATOM   4930 HE22 GLN A 341     -24.642 -33.848 -37.236  1.00 80.06      C2   H  
ATOM   4931  N   LEU A 342     -25.980 -26.657 -34.940  1.00 81.31      C2   N  
ATOM   4932  CA  LEU A 342     -27.150 -25.705 -34.914  1.00 81.31      C2   C  
ATOM   4933  C   LEU A 342     -26.710 -24.248 -35.010  1.00 81.31      C2   C  
ATOM   4934  O   LEU A 342     -27.532 -23.297 -35.168  1.00 81.31      C2   O  
ATOM   4935  CB  LEU A 342     -27.891 -25.915 -33.554  1.00 81.31      C2   C  
ATOM   4936  CG  LEU A 342     -28.538 -27.248 -33.178  1.00 81.31      C2   C  
ATOM   4937  CD1 LEU A 342     -28.954 -27.175 -31.740  1.00 81.31      C2   C  
ATOM   4938  CD2 LEU A 342     -29.649 -27.673 -34.149  1.00 81.31      C2   C
[truncated: 24,880,620 more chars]
