# Supplementary material for: Structural dynamics of Na+ and Ca2+ interactions with full-size mammalian NCX
Source: Commun Biol. 2024 Apr 16;7:463. doi: 10.1038/s42003-024-06159-9 (PMC11021524; doi:10.1038/s42003-024-06159-9)
Supplement: Supplementary file 4 — Supplementary Data 2 [file 42003_2024_6159_MOESM4_ESM.zip › NCX14-wCa_replica1-output.pdb]

ATOM      1  N   GLU A  33       9.029   4.581  59.940  1.00 27.64      C2   N  
ATOM      2  CA  GLU A  33       7.815   4.086  59.209  1.00 27.64      C2   C  
ATOM      3  C   GLU A  33       6.829   3.189  60.149  1.00 27.64      C2   C  
ATOM      4  O   GLU A  33       6.039   2.339  59.712  1.00 27.64      C2   O  
ATOM      5  CB  GLU A  33       8.264   3.428  57.923  1.00 27.64      C2   C  
ATOM      6  CG  GLU A  33       8.858   2.025  58.095  1.00 27.64      C2   C  
ATOM      7  CD  GLU A  33       9.152   1.296  56.762  1.00 27.64      C2   C  
ATOM      8  OE1 GLU A  33      10.213   0.696  56.585  1.00 27.64      C2   O  
ATOM      9  OE2 GLU A  33       8.254   1.317  55.924  1.00 27.64      C2   O  
ATOM     10  HA  GLU A  33       7.240   4.934  58.836  1.00 27.64      C2   H  
ATOM     11  HB2 GLU A  33       7.408   3.525  57.256  1.00 27.64      C2   H  
ATOM     12  HB3 GLU A  33       9.017   4.022  57.406  1.00 27.64      C2   H  
ATOM     13  HG2 GLU A  33       9.781   2.049  58.674  1.00 27.64      C2   H  
ATOM     14  HG3 GLU A  33       8.307   1.455  58.842  1.00 27.64      C2   H  
ATOM     15  H1  GLU A  33       9.665   4.818  59.192  1.00 27.64      C2   H  
ATOM     16  H2  GLU A  33       9.469   3.749  60.307  1.00 27.64      C2   H  
ATOM     17  N   THR A  34       6.936   3.473  61.452  1.00 25.69      C2   N  
ATOM     18  CA  THR A  34       6.106   2.903  62.509  1.00 25.69      C2   C  
ATOM     19  C   THR A  34       4.733   3.653  62.378  1.00 25.69      C2   C  
ATOM     20  O   THR A  34       4.600   4.852  62.611  1.00 25.69      C2   O  
ATOM     21  CB  THR A  34       6.677   3.199  63.887  1.00 25.69      C2   C  
ATOM     22  CG2 THR A  34       5.884   2.591  65.028  1.00 25.69      C2   C  
ATOM     23  OG1 THR A  34       8.002   2.602  63.982  1.00 25.69      C2   O  
ATOM     24  H   THR A  34       7.643   4.127  61.754  1.00 25.69      C2   H  
ATOM     25  HA  THR A  34       6.044   1.817  62.430  1.00 25.69      C2   H  
ATOM     26  HB  THR A  34       6.817   4.259  64.098  1.00 25.69      C2   H  
ATOM     27  HG1 THR A  34       8.108   1.669  64.180  1.00 25.69      C2   H  
ATOM     28 HG21 THR A  34       4.906   3.016  65.257  1.00 25.69      C2   H  
ATOM     29 HG22 THR A  34       5.756   1.512  64.941  1.00 25.69      C2   H  
ATOM     30 HG23 THR A  34       6.389   3.039  65.884  1.00 25.69      C2   H  
ATOM     31  N   GLU A  35       3.680   3.014  61.931  1.00 26.89      C2   N  
ATOM     32  CA  GLU A  35       2.350   3.613  61.836  1.00 26.89      C2   C  
ATOM     33  C   GLU A  35       1.624   3.648  63.219  1.00 26.89      C2   C  
ATOM     34  O   GLU A  35       0.915   4.626  63.509  1.00 26.89      C2   O  
ATOM     35  CB  GLU A  35       1.629   2.757  60.724  1.00 26.89      C2   C  
ATOM     36  CG  GLU A  35       2.301   2.998  59.324  1.00 26.89      C2   C  
ATOM     37  CD  GLU A  35       1.676   2.166  58.303  1.00 26.89      C2   C  
ATOM     38  OE1 GLU A  35       0.733   1.404  58.585  1.00 26.89      C2   O  
ATOM     39  OE2 GLU A  35       2.242   2.202  57.176  1.00 26.89      C2   O  
ATOM     40  H   GLU A  35       3.772   2.042  61.673  1.00 26.89      C2   H  
ATOM     41  HA  GLU A  35       2.435   4.645  61.498  1.00 26.89      C2   H  
ATOM     42  HB2 GLU A  35       1.421   1.733  61.035  1.00 26.89      C2   H  
ATOM     43  HB3 GLU A  35       0.663   3.202  60.489  1.00 26.89      C2   H  
ATOM     44  HG2 GLU A  35       2.144   4.057  59.120  1.00 26.89      C2   H  
ATOM     45  HG3 GLU A  35       3.331   2.650  59.245  1.00 26.89      C2   H  
ATOM     46  N   MET A  36       1.851   2.634  64.103  1.00 24.88      C2   N  
ATOM     47  CA  MET A  36       1.100   2.431  65.341  1.00 24.88      C2   C  
ATOM     48  C   MET A  36       1.547   3.327  66.528  1.00 24.88      C2   C  
ATOM     49  O   MET A  36       0.914   3.372  67.644  1.00 24.88      C2   O  
ATOM     50  CB  MET A  36       1.038   0.942  65.754  1.00 24.88      C2   C  
ATOM     51  CG  MET A  36       0.475   0.025  64.750  1.00 24.88      C2   C  
ATOM     52  SD  MET A  36      -0.426  -1.468  65.360  1.00 24.88      C2   S  
ATOM     53  CE  MET A  36      -0.706  -2.353  63.760  1.00 24.88      C2   C  
ATOM     54  H   MET A  36       2.518   1.929  63.822  1.00 24.88      C2   H  
ATOM     55  HA  MET A  36       0.073   2.745  65.157  1.00 24.88      C2   H  
ATOM     56  HB2 MET A  36       1.973   0.577  66.180  1.00 24.88      C2   H  
ATOM     57  HB3 MET A  36       0.356   0.934  66.605  1.00 24.88      C2   H  
ATOM     58  HG2 MET A  36      -0.240   0.576  64.139  1.00 24.88      C2   H  
ATOM     59  HG3 MET A  36       1.288  -0.373  64.143  1.00 24.88      C2   H  
ATOM     60  HE1 MET A  36       0.274  -2.745  63.488  1.00 24.88      C2   H  
ATOM     61  HE2 MET A  36      -1.409  -3.173  63.905  1.00 24.88      C2   H  
ATOM     62  HE3 MET A  36      -1.051  -1.696  62.961  1.00 24.88      C2   H  
ATOM     63  N   GLU A  37       2.527   4.152  66.239  1.00 24.92      C2   N  
ATOM     64  CA  GLU A  37       2.969   5.275  67.007  1.00 24.92      C2   C  
ATOM     65  C   GLU A  37       3.300   6.446  66.047  1.00 24.92      C2   C  
ATOM     66  O   GLU A  37       3.568   6.271  64.827  1.00 24.92      C2   O  
ATOM     67  CB  GLU A  37       4.152   4.903  67.904  1.00 24.92      C2   C  
ATOM     68  CG  GLU A  37       4.122   3.524  68.730  1.00 24.92      C2   C  
ATOM     69  CD  GLU A  37       5.454   3.306  69.453  1.00 24.92      C2   C  
ATOM     70  OE1 GLU A  37       6.371   4.071  69.127  1.00 24.92      C2   O  
ATOM     71  OE2 GLU A  37       5.544   2.355  70.253  1.00 24.92      C2   O  
ATOM     72  H   GLU A  37       2.809   4.179  65.270  1.00 24.92      C2   H  
ATOM     73  HA  GLU A  37       2.267   5.662  67.746  1.00 24.92      C2   H  
ATOM     74  HB2 GLU A  37       4.969   4.757  67.198  1.00 24.92      C2   H  
ATOM     75  HB3 GLU A  37       4.428   5.757  68.523  1.00 24.92      C2   H  
ATOM     76  HG2 GLU A  37       3.344   3.573  69.492  1.00 24.92      C2   H  
ATOM     77  HG3 GLU A  37       4.014   2.786  67.935  1.00 24.92      C2   H  
ATOM     78  N   GLY A  38       3.256   7.679  66.605  1.00 24.67      C2   N  
ATOM     79  CA  GLY A  38       3.542   8.945  65.878  1.00 24.67      C2   C  
ATOM     80  C   GLY A  38       2.476   9.951  66.188  1.00 24.67      C2   C  
ATOM     81  O   GLY A  38       1.363   9.523  66.467  1.00 24.67      C2   O  
ATOM     82  H   GLY A  38       3.195   7.693  67.613  1.00 24.67      C2   H  
ATOM     83  HA2 GLY A  38       4.526   9.313  66.168  1.00 24.67      C2   H  
ATOM     84  HA3 GLY A  38       3.672   8.823  64.803  1.00 24.67      C2   H  
ATOM     85  N   GLU A  39       2.876  11.226  66.212  1.00 26.14      C2   N  
ATOM     86  CA  GLU A  39       2.077  12.288  66.792  1.00 26.14      C2   C  
ATOM     87  C   GLU A  39       0.674  12.372  66.149  1.00 26.14      C2   C  
ATOM     88  O   GLU A  39      -0.369  12.548  66.894  1.00 26.14      C2   O  
ATOM     89  CB  GLU A  39       2.753  13.592  66.691  1.00 26.14      C2   C  
ATOM     90  CG  GLU A  39       4.130  13.589  67.337  1.00 26.14      C2   C  
ATOM     91  CD  GLU A  39       4.251  13.381  68.828  1.00 26.14      C2   C  
ATOM     92  OE1 GLU A  39       4.259  14.437  69.504  1.00 26.14      C2   O  
ATOM     93  OE2 GLU A  39       4.414  12.231  69.324  1.00 26.14      C2   O  
ATOM     94  H   GLU A  39       3.793  11.442  65.847  1.00 26.14      C2   H  
ATOM     95  HA  GLU A  39       1.875  11.932  67.802  1.00 26.14      C2   H  
ATOM     96  HB2 GLU A  39       2.818  13.851  65.634  1.00 26.14      C2   H  
ATOM     97  HB3 GLU A  39       2.075  14.372  67.034  1.00 26.14      C2   H  
ATOM     98  HG2 GLU A  39       4.835  12.949  66.806  1.00 26.14      C2   H  
ATOM     99  HG3 GLU A  39       4.537  14.578  67.127  1.00 26.14      C2   H  
ATOM    100  N   GLY A  40       0.555  12.287  64.831  1.00 27.39      C2   N  
ATOM    101  CA  GLY A  40      -0.762  12.490  64.179  1.00 27.39      C2   C  
ATOM    102  C   GLY A  40      -1.564  11.135  64.281  1.00 27.39      C2   C  
ATOM    103  O   GLY A  40      -2.765  11.110  64.514  1.00 27.39      C2   O  
ATOM    104  H   GLY A  40       1.294  11.946  64.233  1.00 27.39      C2   H  
ATOM    105  HA2 GLY A  40      -1.297  13.275  64.714  1.00 27.39      C2   H  
ATOM    106  HA3 GLY A  40      -0.678  12.686  63.110  1.00 27.39      C2   H  
ATOM    107  N   ASN A  41      -0.794  10.045  64.178  1.00 30.06      C2   N  
ATOM    108  CA  ASN A  41      -1.352   8.661  64.254  1.00 30.06      C2   C  
ATOM    109  C   ASN A  41      -1.914   8.268  65.657  1.00 30.06      C2   C  
ATOM    110  O   ASN A  41      -2.888   7.473  65.682  1.00 30.06      C2   O  
ATOM    111  CB  ASN A  41      -0.345   7.759  63.634  1.00 30.06      C2   C  
ATOM    112  CG  ASN A  41      -0.069   7.877  62.118  1.00 30.06      C2   C  
ATOM    113  ND2 ASN A  41       0.409   6.815  61.488  1.00 30.06      C2   N  
ATOM    114  OD1 ASN A  41      -0.134   8.885  61.530  1.00 30.06      C2   O  
ATOM    115  H   ASN A  41       0.148  10.131  63.825  1.00 30.06      C2   H  
ATOM    116  HA  ASN A  41      -2.234   8.650  63.614  1.00 30.06      C2   H  
ATOM    117  HB2 ASN A  41       0.608   7.747  64.163  1.00 30.06      C2   H  
ATOM    118  HB3 ASN A  41      -0.654   6.721  63.761  1.00 30.06      C2   H  
ATOM    119 HD21 ASN A  41       0.619   6.794  60.500  1.00 30.06      C2   H  
ATOM    120 HD22 ASN A  41       0.524   5.930  61.963  1.00 30.06      C2   H  
ATOM    121  N   GLU A  42      -1.355   8.787  66.650  1.00 34.31      C2   N  
ATOM    122  CA  GLU A  42      -1.763   8.732  68.035  1.00 34.31      C2   C  
ATOM    123  C   GLU A  42      -2.836   9.790  68.438  1.00 34.31      C2   C  
ATOM    124  O   GLU A  42      -3.340   9.695  69.577  1.00 34.31      C2   O  
ATOM    125  CB  GLU A  42      -0.518   9.020  68.962  1.00 34.31      C2   C  
ATOM    126  CG  GLU A  42       0.427   7.781  68.939  1.00 34.31      C2   C  
ATOM    127  CD  GLU A  42       1.652   7.896  69.811  1.00 34.31      C2   C  
ATOM    128  OE1 GLU A  42       2.662   8.450  69.324  1.00 34.31      C2   O  
ATOM    129  OE2 GLU A  42       1.613   7.539  71.011  1.00 34.31      C2   O  
ATOM    130  H   GLU A  42      -0.487   9.282  66.506  1.00 34.31      C2   H  
ATOM    131  HA  GLU A  42      -2.124   7.711  68.161  1.00 34.31      C2   H  
ATOM    132  HB2 GLU A  42       0.037   9.934  68.752  1.00 34.31      C2   H  
ATOM    133  HB3 GLU A  42      -0.815   9.030  70.011  1.00 34.31      C2   H  
ATOM    134  HG2 GLU A  42      -0.043   6.869  69.306  1.00 34.31      C2   H  
ATOM    135  HG3 GLU A  42       0.667   7.528  67.906  1.00 34.31      C2   H  
ATOM    136  N   THR A  43      -3.179  10.749  67.530  1.00 39.28      C2   N  
ATOM    137  CA  THR A  43      -4.292  11.666  67.819  1.00 39.28      C2   C  
ATOM    138  C   THR A  43      -5.538  11.061  67.072  1.00 39.28      C2   C  
ATOM    139  O   THR A  43      -6.662  11.037  67.561  1.00 39.28      C2   O  
ATOM    140  CB  THR A  43      -3.954  13.097  67.267  1.00 39.28      C2   C  
ATOM    141  CG2 THR A  43      -4.995  14.234  67.452  1.00 39.28      C2   C  
ATOM    142  OG1 THR A  43      -2.643  13.515  67.777  1.00 39.28      C2   O  
ATOM    143  H   THR A  43      -2.946  10.633  66.554  1.00 39.28      C2   H  
ATOM    144  HA  THR A  43      -4.501  11.783  68.882  1.00 39.28      C2   H  
ATOM    145  HB  THR A  43      -3.767  12.981  66.200  1.00 39.28      C2   H  
ATOM    146  HG1 THR A  43      -1.981  12.890  67.473  1.00 39.28      C2   H  
ATOM    147 HG21 THR A  43      -4.461  15.183  67.482  1.00 39.28      C2   H  
ATOM    148 HG22 THR A  43      -5.830  14.234  66.752  1.00 39.28      C2   H  
ATOM    149 HG23 THR A  43      -5.451  14.176  68.440  1.00 39.28      C2   H  
ATOM    150  N   GLY A  44      -5.330  10.672  65.871  1.00 38.41      C2   N  
ATOM    151  CA  GLY A  44      -6.301  10.399  64.827  1.00 38.41      C2   C  
ATOM    152  C   GLY A  44      -7.055  11.619  64.262  1.00 38.41      C2   C  
ATOM    153  O   GLY A  44      -6.855  12.760  64.633  1.00 38.41      C2   O  
ATOM    154  H   GLY A  44      -4.361  10.581  65.602  1.00 38.41      C2   H  
ATOM    155  HA2 GLY A  44      -5.545  10.130  64.090  1.00 38.41      C2   H  
ATOM    156  HA3 GLY A  44      -6.945   9.547  65.047  1.00 38.41      C2   H  
ATOM    157  N   GLU A  45      -7.853  11.336  63.190  1.00 43.75      C2   N  
ATOM    158  CA  GLU A  45      -8.604  12.251  62.296  1.00 43.75      C2   C  
ATOM    159  C   GLU A  45      -7.727  13.408  61.712  1.00 43.75      C2   C  
ATOM    160  O   GLU A  45      -8.205  14.523  61.508  1.00 43.75      C2   O  
ATOM    161  CB  GLU A  45      -9.850  12.828  62.955  1.00 43.75      C2   C  
ATOM    162  CG  GLU A  45     -10.868  11.767  63.437  1.00 43.75      C2   C  
ATOM    163  CD  GLU A  45     -11.806  12.360  64.504  1.00 43.75      C2   C  
ATOM    164  OE1 GLU A  45     -11.355  13.259  65.251  1.00 43.75      C2   O  
ATOM    165  OE2 GLU A  45     -12.912  11.779  64.620  1.00 43.75      C2   O  
ATOM    166  H   GLU A  45      -8.226  10.400  63.113  1.00 43.75      C2   H  
ATOM    167  HA  GLU A  45      -8.967  11.718  61.417  1.00 43.75      C2   H  
ATOM    168  HB2 GLU A  45      -9.494  13.449  63.777  1.00 43.75      C2   H  
ATOM    169  HB3 GLU A  45     -10.350  13.493  62.250  1.00 43.75      C2   H  
ATOM    170  HG2 GLU A  45     -11.467  11.290  62.662  1.00 43.75      C2   H  
ATOM    171  HG3 GLU A  45     -10.391  10.941  63.965  1.00 43.75      C2   H  
ATOM    172  N   CYS A  46      -6.445  13.123  61.461  1.00 48.97      C2   N  
ATOM    173  CA  CYS A  46      -5.424  14.064  61.001  1.00 48.97      C2   C  
ATOM    174  C   CYS A  46      -5.325  14.108  59.417  1.00 48.97      C2   C  
ATOM    175  O   CYS A  46      -5.296  13.027  58.745  1.00 48.97      C2   O  
ATOM    176  CB  CYS A  46      -4.074  13.727  61.689  1.00 48.97      C2   C  
ATOM    177  SG  CYS A  46      -4.224  14.162  63.484  1.00 48.97      C2   S  
ATOM    178  H   CYS A  46      -6.136  12.161  61.454  1.00 48.97      C2   H  
ATOM    179  HA  CYS A  46      -5.742  15.091  61.178  1.00 48.97      C2   H  
ATOM    180  HB2 CYS A  46      -3.962  12.646  61.612  1.00 48.97      C2   H  
ATOM    181  HB3 CYS A  46      -3.205  14.261  61.305  1.00 48.97      C2   H  
ATOM    182  HG  CYS A  46      -5.031  13.158  63.839  1.00 48.97      C2   H  
ATOM    183  N   THR A  47      -5.354  15.296  58.885  1.00 47.34      C2   N  
ATOM    184  CA  THR A  47      -5.425  15.597  57.465  1.00 47.34      C2   C  
ATOM    185  C   THR A  47      -4.225  15.096  56.642  1.00 47.34      C2   C  
ATOM    186  O   THR A  47      -3.027  15.262  57.012  1.00 47.34      C2   O  
ATOM    187  CB  THR A  47      -5.535  17.098  57.171  1.00 47.34      C2   C  
ATOM    188  CG2 THR A  47      -5.978  17.441  55.744  1.00 47.34      C2   C  
ATOM    189  OG1 THR A  47      -6.517  17.518  58.079  1.00 47.34      C2   O  
ATOM    190  H   THR A  47      -5.511  16.024  59.567  1.00 47.34      C2   H  
ATOM    191  HA  THR A  47      -6.323  15.049  57.178  1.00 47.34      C2   H  
ATOM    192  HB  THR A  47      -4.701  17.711  57.513  1.00 47.34      C2   H  
ATOM    193  HG1 THR A  47      -6.227  17.596  58.991  1.00 47.34      C2   H  
ATOM    194 HG21 THR A  47      -6.343  18.467  55.712  1.00 47.34      C2   H  
ATOM    195 HG22 THR A  47      -5.105  17.400  55.094  1.00 47.34      C2   H  
ATOM    196 HG23 THR A  47      -6.727  16.758  55.342  1.00 47.34      C2   H  
ATOM    197  N   GLY A  48      -4.367  14.352  55.586  1.00 31.02      C2   N  
ATOM    198  CA  GLY A  48      -5.510  13.785  54.881  1.00 32.28      C2   C  
ATOM    199  C   GLY A  48      -5.114  13.383  53.465  1.00 31.44      C2   C  
ATOM    200  O   GLY A  48      -3.951  13.527  52.995  1.00 32.07      C2   O  
ATOM    201  H   GLY A  48      -3.515  14.249  55.054  1.00 31.02      C2   H  
ATOM    202  HA2 GLY A  48      -5.697  12.857  55.423  1.00 32.28      C2   H  
ATOM    203  HA3 GLY A  48      -6.377  14.444  54.921  1.00 32.28      C2   H  
ATOM    204  N   SER A  49      -6.105  12.878  52.764  1.00 31.02      C2   N  
ATOM    205  CA  SER A  49      -5.965  12.066  51.561  1.00 30.54      C2   C  
ATOM    206  C   SER A  49      -6.178  12.907  50.359  1.00 30.29      C2   C  
ATOM    207  O   SER A  49      -7.128  13.705  50.356  1.00 30.82      C2   O  
ATOM    208  CB  SER A  49      -6.913  10.889  51.683  1.00  0.00      C2   C  
ATOM    209  OG  SER A  49      -8.330  11.172  51.786  1.00  0.00      C2   O  
ATOM    210  H   SER A  49      -7.008  13.177  53.103  1.00 31.02      C2   H  
ATOM    211  HA  SER A  49      -4.937  11.707  51.502  1.00 30.54      C2   H  
ATOM    212  HB2 SER A  49      -6.675  10.319  50.784  1.00  0.00      C2   H  
ATOM    213  HB3 SER A  49      -6.623  10.168  52.446  1.00  0.00      C2   H  
ATOM    214  HG  SER A  49      -8.496  11.961  52.307  1.00  0.00      C2   H  
ATOM    215  N   TYR A  50      -5.361  12.772  49.348  1.00 27.98      C2   N  
ATOM    216  CA  TYR A  50      -5.344  13.490  48.054  1.00 27.56      C2   C  
ATOM    217  C   TYR A  50      -5.330  15.085  48.217  1.00 27.51      C2   C  
ATOM    218  O   TYR A  50      -6.121  15.767  47.562  1.00 28.08      C2   O  
ATOM    219  CB  TYR A  50      -6.378  12.953  47.011  1.00  0.00      C2   C  
ATOM    220  CG  TYR A  50      -6.358  11.468  46.782  1.00  0.00      C2   C  
ATOM    221  CD1 TYR A  50      -5.440  10.856  45.905  1.00  0.00      C2   C  
ATOM    222  CD2 TYR A  50      -7.196  10.594  47.623  1.00  0.00      C2   C  
ATOM    223  CE1 TYR A  50      -5.436   9.513  45.862  1.00  0.00      C2   C  
ATOM    224  CE2 TYR A  50      -7.147   9.181  47.501  1.00  0.00      C2   C  
ATOM    225  CZ  TYR A  50      -6.220   8.652  46.646  1.00  0.00      C2   C  
ATOM    226  OH  TYR A  50      -5.901   7.264  46.585  1.00  0.00      C2   O  
ATOM    227  H   TYR A  50      -4.505  12.295  49.591  1.00 27.98      C2   H  
ATOM    228  HA  TYR A  50      -4.359  13.162  47.721  1.00 27.56      C2   H  
ATOM    229  HB2 TYR A  50      -7.371  13.096  47.437  1.00  0.00      C2   H  
ATOM    230  HB3 TYR A  50      -6.342  13.643  46.168  1.00  0.00      C2   H  
ATOM    231  HD1 TYR A  50      -4.755  11.350  45.232  1.00  0.00      C2   H  
ATOM    232  HD2 TYR A  50      -7.854  11.021  48.366  1.00  0.00      C2   H  
ATOM    233  HE1 TYR A  50      -4.744   9.049  45.176  1.00  0.00      C2   H  
ATOM    234  HE2 TYR A  50      -7.767   8.520  48.089  1.00  0.00      C2   H  
ATOM    235  HH  TYR A  50      -6.124   6.879  47.435  1.00  0.00      C2   H  
ATOM    236  N   TYR A  51      -4.334  15.557  48.941  1.00101.14      C2   N  
ATOM    237  CA  TYR A  51      -3.835  16.940  48.907  1.00101.14      C2   C  
ATOM    238  C   TYR A  51      -2.703  16.928  47.813  1.00101.14      C2   C  
ATOM    239  O   TYR A  51      -2.381  15.829  47.320  1.00101.14      C2   O  
ATOM    240  CB  TYR A  51      -3.274  17.337  50.296  1.00101.14      C2   C  
ATOM    241  CG  TYR A  51      -4.431  17.645  51.203  1.00101.14      C2   C  
ATOM    242  CD1 TYR A  51      -5.302  16.672  51.664  1.00101.14      C2   C  
ATOM    243  CD2 TYR A  51      -4.639  18.984  51.595  1.00101.14      C2   C  
ATOM    244  CE1 TYR A  51      -6.396  16.944  52.531  1.00101.14      C2   C  
ATOM    245  CE2 TYR A  51      -5.800  19.324  52.323  1.00101.14      C2   C  
ATOM    246  CZ  TYR A  51      -6.675  18.296  52.789  1.00101.14      C2   C  
ATOM    247  OH  TYR A  51      -7.793  18.732  53.357  1.00101.14      C2   O  
ATOM    248  H   TYR A  51      -3.778  14.900  49.469  1.00101.14      C2   H  
ATOM    249  HA  TYR A  51      -4.666  17.616  48.707  1.00101.14      C2   H  
ATOM    250  HB2 TYR A  51      -2.718  16.509  50.734  1.00101.14      C2   H  
ATOM    251  HB3 TYR A  51      -2.567  18.165  50.264  1.00101.14      C2   H  
ATOM    252  HD1 TYR A  51      -4.945  15.709  51.330  1.00101.14      C2   H  
ATOM    253  HD2 TYR A  51      -3.998  19.772  51.229  1.00101.14      C2   H  
ATOM    254  HE1 TYR A  51      -7.000  16.164  52.970  1.00101.14      C2   H  
ATOM    255  HE2 TYR A  51      -6.091  20.357  52.447  1.00101.14      C2   H  
ATOM    256  HH  TYR A  51      -7.786  19.614  53.734  1.00101.14      C2   H  
ATOM    257  N   CYS A  52      -2.319  18.087  47.281  1.00 90.94      C2   N  
ATOM    258  CA  CYS A  52      -1.198  18.236  46.356  1.00 90.94      C2   C  
ATOM    259  C   CYS A  52       0.176  17.695  46.724  1.00 90.94      C2   C  
ATOM    260  O   CYS A  52       0.596  17.857  47.832  1.00 90.94      C2   O  
ATOM    261  CB  CYS A  52      -1.104  19.724  45.845  1.00 90.94      C2   C  
ATOM    262  SG  CYS A  52      -2.529  20.089  44.749  1.00 90.94      C2   S  
ATOM    263  H   CYS A  52      -2.730  18.888  47.739  1.00 90.94      C2   H  
ATOM    264  HA  CYS A  52      -1.462  17.670  45.462  1.00 90.94      C2   H  
ATOM    265  HB2 CYS A  52      -1.186  20.443  46.660  1.00 90.94      C2   H  
ATOM    266  HB3 CYS A  52      -0.207  19.850  45.238  1.00 90.94      C2   H  
ATOM    267  HG  CYS A  52      -1.999  21.173  44.176  1.00 90.94      C2   H  
ATOM    268  N   LYS A  53       1.011  17.306  45.758  1.00 84.45      C2   N  
ATOM    269  CA  LYS A  53       2.347  16.954  45.904  1.00 84.45      C2   C  
ATOM    270  C   LYS A  53       3.110  18.212  45.524  1.00 84.45      C2   C  
ATOM    271  O   LYS A  53       2.502  19.014  44.742  1.00 84.45      C2   O  
ATOM    272  CB  LYS A  53       2.740  15.802  44.922  1.00 84.45      C2   C  
ATOM    273  CG  LYS A  53       2.440  14.426  45.548  1.00 84.45      C2   C  
ATOM    274  CD  LYS A  53       2.674  13.084  44.671  1.00 84.45      C2   C  
ATOM    275  CE  LYS A  53       1.993  11.898  45.350  1.00 84.45      C2   C  
ATOM    276  NZ  LYS A  53       2.067  10.701  44.547  1.00 84.45      C2   N  
ATOM    277  H   LYS A  53       0.722  17.328  44.790  1.00 84.45      C2   H  
ATOM    278  HA  LYS A  53       2.745  16.816  46.909  1.00 84.45      C2   H  
ATOM    279  HB2 LYS A  53       2.135  15.915  44.022  1.00 84.45      C2   H  
ATOM    280  HB3 LYS A  53       3.789  15.862  44.631  1.00 84.45      C2   H  
ATOM    281  HG2 LYS A  53       3.120  14.260  46.383  1.00 84.45      C2   H  
ATOM    282  HG3 LYS A  53       1.505  14.456  46.108  1.00 84.45      C2   H  
ATOM    283  HD2 LYS A  53       2.139  13.203  43.729  1.00 84.45      C2   H  
ATOM    284  HD3 LYS A  53       3.708  12.886  44.387  1.00 84.45      C2   H  
ATOM    285  HE2 LYS A  53       2.529  11.663  46.269  1.00 84.45      C2   H  
ATOM    286  HE3 LYS A  53       0.913  12.014  45.440  1.00 84.45      C2   H  
ATOM    287  HZ1 LYS A  53       1.565   9.931  44.965  1.00 84.45      C2   H  
ATOM    288  HZ2 LYS A  53       1.656  10.808  43.631  1.00 84.45      C2   H  
ATOM    289  HZ3 LYS A  53       2.993  10.296  44.545  1.00 84.45      C2   H  
ATOM    290  N   LYS A  54       4.360  18.364  46.102  1.00 84.18      C2   N  
ATOM    291  CA  LYS A  54       5.136  19.596  46.051  1.00 84.18      C2   C  
ATOM    292  C   LYS A  54       5.681  19.688  44.684  1.00 84.18      C2   C  
ATOM    293  O   LYS A  54       6.218  18.747  44.250  1.00 84.18      C2   O  
ATOM    294  CB  LYS A  54       6.198  19.510  47.106  1.00 84.18      C2   C  
ATOM    295  CG  LYS A  54       5.653  19.384  48.548  1.00 84.18      C2   C  
ATOM    296  CD  LYS A  54       6.730  19.286  49.646  1.00 84.18      C2   C  
ATOM    297  CE  LYS A  54       6.076  19.208  50.977  1.00 84.18      C2   C  
ATOM    298  NZ  LYS A  54       7.081  19.296  52.063  1.00 84.18      C2   N  
ATOM    299  H   LYS A  54       4.559  17.692  46.829  1.00 84.18      C2   H  
ATOM    300  HA  LYS A  54       4.537  20.484  46.251  1.00 84.18      C2   H  
ATOM    301  HB2 LYS A  54       6.832  18.640  46.932  1.00 84.18      C2   H  
ATOM    302  HB3 LYS A  54       6.900  20.342  47.054  1.00 84.18      C2   H  
ATOM    303  HG2 LYS A  54       4.927  20.168  48.762  1.00 84.18      C2   H  
ATOM    304  HG3 LYS A  54       5.234  18.378  48.573  1.00 84.18      C2   H  
ATOM    305  HD2 LYS A  54       7.223  18.322  49.518  1.00 84.18      C2   H  
ATOM    306  HD3 LYS A  54       7.549  19.999  49.554  1.00 84.18      C2   H  
ATOM    307  HE2 LYS A  54       5.439  20.086  51.084  1.00 84.18      C2   H  
ATOM    308  HE3 LYS A  54       5.529  18.265  50.973  1.00 84.18      C2   H  
ATOM    309  HZ1 LYS A  54       6.557  19.067  52.895  1.00 84.18      C2   H  
ATOM    310  HZ2 LYS A  54       7.767  18.559  51.981  1.00 84.18      C2   H  
ATOM    311  HZ3 LYS A  54       7.559  20.154  52.297  1.00 84.18      C2   H  
ATOM    312  N   GLY A  55       5.474  20.839  43.979  1.00 72.64      C2   N  
ATOM    313  CA  GLY A  55       5.693  20.968  42.547  1.00 72.64      C2   C  
ATOM    314  C   GLY A  55       7.183  21.144  42.223  1.00 72.64      C2   C  
ATOM    315  O   GLY A  55       7.989  21.649  43.006  1.00 72.64      C2   O  
ATOM    316  H   GLY A  55       5.016  21.545  44.536  1.00 72.64      C2   H  
ATOM    317  HA2 GLY A  55       5.251  20.119  42.027  1.00 72.64      C2   H  
ATOM    318  HA3 GLY A  55       5.247  21.812  42.021  1.00 72.64      C2   H  
ATOM    319  N   VAL A  56       7.593  20.627  41.045  1.00 67.04      C2   N  
ATOM    320  CA  VAL A  56       8.951  20.713  40.415  1.00 67.04      C2   C  
ATOM    321  C   VAL A  56       9.316  22.161  40.030  1.00 67.04      C2   C  
ATOM    322  O   VAL A  56      10.469  22.543  40.053  1.00 67.04      C2   O  
ATOM    323  CB  VAL A  56       9.104  19.923  39.114  1.00 67.04      C2   C  
ATOM    324  CG1 VAL A  56      10.248  20.179  38.084  1.00 67.04      C2   C  
ATOM    325  CG2 VAL A  56       9.110  18.476  39.515  1.00 67.04      C2   C  
ATOM    326  H   VAL A  56       6.869  20.272  40.437  1.00 67.04      C2   H  
ATOM    327  HA  VAL A  56       9.616  20.340  41.194  1.00 67.04      C2   H  
ATOM    328  HB  VAL A  56       8.177  20.138  38.583  1.00 67.04      C2   H  
ATOM    329 HG11 VAL A  56      11.222  20.122  38.570  1.00 67.04      C2   H  
ATOM    330 HG12 VAL A  56      10.258  19.412  37.309  1.00 67.04      C2   H  
ATOM    331 HG13 VAL A  56      10.191  21.186  37.671  1.00 67.04      C2   H  
ATOM    332 HG21 VAL A  56       8.880  17.736  38.749  1.00 67.04      C2   H  
ATOM    333 HG22 VAL A  56      10.025  18.119  39.988  1.00 67.04      C2   H  
ATOM    334 HG23 VAL A  56       8.403  18.248  40.313  1.00 67.04      C2   H  
ATOM    335  N   ILE A  57       8.323  22.901  39.518  1.00 65.53      C2   N  
ATOM    336  CA  ILE A  57       8.470  24.303  39.113  1.00 65.53      C2   C  
ATOM    337  C   ILE A  57       7.215  25.246  39.262  1.00 65.53      C2   C  
ATOM    338  O   ILE A  57       7.431  26.514  39.446  1.00 65.53      C2   O  
ATOM    339  CB  ILE A  57       9.077  24.427  37.652  1.00 65.53      C2   C  
ATOM    340  CG1 ILE A  57       9.390  25.866  37.224  1.00 65.53      C2   C  
ATOM    341  CG2 ILE A  57       8.206  23.725  36.561  1.00 65.53      C2   C  
ATOM    342  CD1 ILE A  57      10.521  26.522  38.067  1.00 65.53      C2   C  
ATOM    343  H   ILE A  57       7.371  22.561  39.521  1.00 65.53      C2   H  
ATOM    344  HA  ILE A  57       9.209  24.741  39.784  1.00 65.53      C2   H  
ATOM    345  HB  ILE A  57      10.073  23.986  37.705  1.00 65.53      C2   H  
ATOM    346 HG12 ILE A  57       9.729  25.967  36.192  1.00 65.53      C2   H  
ATOM    347 HG13 ILE A  57       8.507  26.504  37.254  1.00 65.53      C2   H  
ATOM    348 HG21 ILE A  57       8.016  22.667  36.742  1.00 65.53      C2   H  
ATOM    349 HG22 ILE A  57       7.188  24.096  36.441  1.00 65.53      C2   H  
ATOM    350 HG23 ILE A  57       8.605  23.892  35.560  1.00 65.53      C2   H  
ATOM    351 HD11 ILE A  57      10.086  27.022  38.932  1.00 65.53      C2   H  
ATOM    352 HD12 ILE A  57      11.215  25.778  38.458  1.00 65.53      C2   H  
ATOM    353 HD13 ILE A  57      11.105  27.198  37.443  1.00 65.53      C2   H  
ATOM    354  N   LEU A  58       6.018  24.585  39.223  1.00 69.62      C2   N  
ATOM    355  CA  LEU A  58       4.718  25.386  39.354  1.00 69.62      C2   C  
ATOM    356  C   LEU A  58       4.134  25.235  40.738  1.00 69.62      C2   C  
ATOM    357  O   LEU A  58       3.632  24.164  41.042  1.00 69.62      C2   O  
ATOM    358  CB  LEU A  58       3.803  24.799  38.271  1.00 69.62      C2   C  
ATOM    359  CG  LEU A  58       2.311  25.119  38.238  1.00 69.62      C2   C  
ATOM    360  CD1 LEU A  58       2.127  26.599  37.740  1.00 69.62      C2   C  
ATOM    361  CD2 LEU A  58       1.564  24.204  37.296  1.00 69.62      C2   C  
ATOM    362  H   LEU A  58       5.948  23.601  39.005  1.00 69.62      C2   H  
ATOM    363  HA  LEU A  58       4.808  26.424  39.036  1.00 69.62      C2   H  
ATOM    364  HB2 LEU A  58       4.207  24.814  37.258  1.00 69.62      C2   H  
ATOM    365  HB3 LEU A  58       3.859  23.727  38.459  1.00 69.62      C2   H  
ATOM    366  HG  LEU A  58       1.901  25.150  39.247  1.00 69.62      C2   H  
ATOM    367 HD11 LEU A  58       2.421  26.538  36.692  1.00 69.62      C2   H  
ATOM    368 HD12 LEU A  58       1.091  26.836  37.979  1.00 69.62      C2   H  
ATOM    369 HD13 LEU A  58       2.696  27.367  38.264  1.00 69.62      C2   H  
ATOM    370 HD21 LEU A  58       0.712  23.810  37.850  1.00 69.62      C2   H  
ATOM    371 HD22 LEU A  58       1.194  24.773  36.444  1.00 69.62      C2   H  
ATOM    372 HD23 LEU A  58       2.094  23.333  36.911  1.00 69.62      C2   H  
ATOM    373  N   PRO A  59       4.292  26.241  41.632  1.00 79.88      C2   N  
ATOM    374  CA  PRO A  59       3.687  26.122  42.951  1.00 79.88      C2   C  
ATOM    375  C   PRO A  59       2.133  25.821  43.027  1.00 79.88      C2   C  
ATOM    376  O   PRO A  59       1.463  25.982  42.022  1.00 79.88      C2   O  
ATOM    377  CB  PRO A  59       3.924  27.487  43.538  1.00 79.88      C2   C  
ATOM    378  CG  PRO A  59       4.989  28.168  42.708  1.00 79.88      C2   C  
ATOM    379  CD  PRO A  59       4.762  27.582  41.351  1.00 79.88      C2   C  
ATOM    380  HA  PRO A  59       4.200  25.373  43.555  1.00 79.88      C2   H  
ATOM    381  HB2 PRO A  59       2.972  28.016  43.555  1.00 79.88      C2   H  
ATOM    382  HB3 PRO A  59       4.176  27.378  44.593  1.00 79.88      C2   H  
ATOM    383  HG2 PRO A  59       5.007  29.249  42.568  1.00 79.88      C2   H  
ATOM    384  HG3 PRO A  59       5.989  27.888  43.042  1.00 79.88      C2   H  
ATOM    385  HD2 PRO A  59       4.062  28.264  40.867  1.00 79.88      C2   H  
ATOM    386  HD3 PRO A  59       5.595  27.741  40.668  1.00 79.88      C2   H  
ATOM    387  N   ILE A  60       1.781  25.218  44.192  1.00 88.35      C2   N  
ATOM    388  CA  ILE A  60       0.432  24.706  44.505  1.00 88.35      C2   C  
ATOM    389  C   ILE A  60      -0.564  25.897  44.663  1.00 88.35      C2   C  
ATOM    390  O   ILE A  60      -0.190  26.909  45.300  1.00 88.35      C2   O  
ATOM    391  CB  ILE A  60       0.430  23.840  45.780  1.00 88.35      C2   C  
ATOM    392  CG1 ILE A  60       1.328  22.609  45.513  1.00 88.35      C2   C  
ATOM    393  CG2 ILE A  60      -0.900  23.358  46.398  1.00 88.35      C2   C  
ATOM    394  CD1 ILE A  60       1.699  21.916  46.802  1.00 88.35      C2   C  
ATOM    395  H   ILE A  60       2.459  25.009  44.910  1.00 88.35      C2   H  
ATOM    396  HA  ILE A  60       0.102  24.157  43.623  1.00 88.35      C2   H  
ATOM    397  HB  ILE A  60       0.943  24.461  46.514  1.00 88.35      C2   H  
ATOM    398 HG12 ILE A  60       0.846  21.919  44.820  1.00 88.35      C2   H  
ATOM    399 HG13 ILE A  60       2.289  22.818  45.043  1.00 88.35      C2   H  
ATOM    400 HG21 ILE A  60      -0.908  22.880  47.378  1.00 88.35      C2   H  
ATOM    401 HG22 ILE A  60      -1.685  24.103  46.537  1.00 88.35      C2   H  
ATOM    402 HG23 ILE A  60      -1.307  22.527  45.823  1.00 88.35      C2   H  
ATOM    403 HD11 ILE A  60       2.403  22.448  47.442  1.00 88.35      C2   H  
ATOM    404 HD12 ILE A  60       0.824  21.729  47.426  1.00 88.35      C2   H  
ATOM    405 HD13 ILE A  60       2.332  21.057  46.585  1.00 88.35      C2   H  
ATOM    406  N   TRP A  61      -1.869  25.730  44.275  1.00 94.64      C2   N  
ATOM    407  CA  TRP A  61      -2.872  26.776  44.445  1.00 94.64      C2   C  
ATOM    408  C   TRP A  61      -3.507  26.421  45.791  1.00 94.64      C2   C  
ATOM    409  O   TRP A  61      -4.044  25.299  45.855  1.00 94.64      C2   O  
ATOM    410  CB  TRP A  61      -3.961  26.682  43.231  1.00 94.64      C2   C  
ATOM    411  CG  TRP A  61      -5.081  27.689  43.048  1.00 94.64      C2   C  
ATOM    412  CD1 TRP A  61      -5.597  28.498  43.972  1.00 94.64      C2   C  
ATOM    413  CD2 TRP A  61      -5.902  27.856  41.886  1.00 94.64      C2   C  
ATOM    414  CE2 TRP A  61      -6.824  28.893  42.116  1.00 94.64      C2   C  
ATOM    415  CE3 TRP A  61      -5.855  27.315  40.604  1.00 94.64      C2   C  
ATOM    416  NE1 TRP A  61      -6.564  29.253  43.439  1.00 94.64      C2   N  
ATOM    417  CZ2 TRP A  61      -7.795  29.330  41.174  1.00 94.64      C2   C  
ATOM    418  CZ3 TRP A  61      -6.797  27.707  39.597  1.00 94.64      C2   C  
ATOM    419  CH2 TRP A  61      -7.774  28.720  39.908  1.00 94.64      C2   C  
ATOM    420  H   TRP A  61      -2.156  24.813  43.963  1.00 94.64      C2   H  
ATOM    421  HA  TRP A  61      -2.411  27.756  44.572  1.00 94.64      C2   H  
ATOM    422  HB2 TRP A  61      -3.387  26.998  42.360  1.00 94.64      C2   H  
ATOM    423  HB3 TRP A  61      -4.205  25.622  43.158  1.00 94.64      C2   H  
ATOM    424  HD1 TRP A  61      -5.267  28.525  45.000  1.00 94.64      C2   H  
ATOM    425  HE1 TRP A  61      -7.025  30.008  43.927  1.00 94.64      C2   H  
ATOM    426  HE3 TRP A  61      -5.051  26.637  40.361  1.00 94.64      C2   H  
ATOM    427  HZ2 TRP A  61      -8.567  30.050  41.401  1.00 94.64      C2   H  
ATOM    428  HZ3 TRP A  61      -6.851  27.318  38.591  1.00 94.64      C2   H  
ATOM    429  HH2 TRP A  61      -8.506  28.974  39.155  1.00 94.64      C2   H  
ATOM    430  N   GLU A  62      -3.474  27.406  46.744  1.00 99.52      C2   N  
ATOM    431  CA  GLU A  62      -3.822  27.342  48.164  1.00 99.52      C2   C  
ATOM    432  C   GLU A  62      -4.851  28.410  48.566  1.00 99.52      C2   C  
ATOM    433  O   GLU A  62      -4.958  29.357  47.861  1.00 99.52      C2   O  
ATOM    434  CB  GLU A  62      -2.575  27.575  49.027  1.00 99.52      C2   C  
ATOM    435  CG  GLU A  62      -1.611  26.427  48.810  1.00 99.52      C2   C  
ATOM    436  CD  GLU A  62      -0.640  26.260  49.956  1.00 99.52      C2   C  
ATOM    437  OE1 GLU A  62      -0.883  25.662  51.024  1.00 99.52      C2   O  
ATOM    438  OE2 GLU A  62       0.471  26.835  49.847  1.00 99.52      C2   O  
ATOM    439  H   GLU A  62      -3.165  28.327  46.466  1.00 99.52      C2   H  
ATOM    440  HA  GLU A  62      -4.241  26.345  48.297  1.00 99.52      C2   H  
ATOM    441  HB2 GLU A  62      -1.967  28.424  48.714  1.00 99.52      C2   H  
ATOM    442  HB3 GLU A  62      -2.777  27.802  50.073  1.00 99.52      C2   H  
ATOM    443  HG2 GLU A  62      -2.062  25.471  48.546  1.00 99.52      C2   H  
ATOM    444  HG3 GLU A  62      -1.182  26.607  47.824  1.00 99.52      C2   H  
ATOM    445  N   PRO A  63      -5.612  28.217  49.666  1.00101.76      C2   N  
ATOM    446  CA  PRO A  63      -5.896  27.028  50.498  1.00101.76      C2   C  
ATOM    447  C   PRO A  63      -6.474  25.846  49.627  1.00101.76      C2   C  
ATOM    448  O   PRO A  63      -7.166  26.056  48.600  1.00101.76      C2   O  
ATOM    449  CB  PRO A  63      -7.050  27.429  51.480  1.00101.76      C2   C  
ATOM    450  CG  PRO A  63      -7.791  28.510  50.688  1.00101.76      C2   C  
ATOM    451  CD  PRO A  63      -6.607  29.214  50.047  1.00101.76      C2   C  
ATOM    452  HA  PRO A  63      -5.048  26.608  51.040  1.00101.76      C2   H  
ATOM    453  HB2 PRO A  63      -7.591  26.649  52.016  1.00101.76      C2   H  
ATOM    454  HB3 PRO A  63      -6.448  27.869  52.275  1.00101.76      C2   H  
ATOM    455  HG2 PRO A  63      -8.457  28.022  49.976  1.00101.76      C2   H  
ATOM    456  HG3 PRO A  63      -8.330  29.286  51.231  1.00101.76      C2   H  
ATOM    457  HD2 PRO A  63      -6.923  29.820  49.198  1.00101.76      C2   H  
ATOM    458  HD3 PRO A  63      -6.026  29.924  50.635  1.00101.76      C2   H  
ATOM    459  N   GLN A  64      -6.134  24.631  50.010  1.00103.05      C2   N  
ATOM    460  CA  GLN A  64      -6.687  23.375  49.411  1.00103.05      C2   C  
ATOM    461  C   GLN A  64      -8.035  23.057  50.094  1.00103.05      C2   C  
ATOM    462  O   GLN A  64      -8.384  23.831  51.016  1.00103.05      C2   O  
ATOM    463  CB  GLN A  64      -5.621  22.354  49.558  1.00103.05      C2   C  
ATOM    464  CG  GLN A  64      -4.377  22.593  48.746  1.00103.05      C2   C  
ATOM    465  CD  GLN A  64      -3.418  21.424  48.826  1.00103.05      C2   C  
ATOM    466  NE2 GLN A  64      -2.290  21.708  49.506  1.00103.05      C2   N  
ATOM    467  OE1 GLN A  64      -3.587  20.339  48.359  1.00103.05      C2   O  
ATOM    468  H   GLN A  64      -5.487  24.678  50.784  1.00103.05      C2   H  
ATOM    469  HA  GLN A  64      -6.883  23.519  48.349  1.00103.05      C2   H  
ATOM    470  HB2 GLN A  64      -5.380  22.229  50.613  1.00103.05      C2   H  
ATOM    471  HB3 GLN A  64      -5.915  21.361  49.218  1.00103.05      C2   H  
ATOM    472  HG2 GLN A  64      -4.752  22.617  47.723  1.00103.05      C2   H  
ATOM    473  HG3 GLN A  64      -4.085  23.593  49.067  1.00103.05      C2   H  
ATOM    474 HE21 GLN A  64      -2.258  22.591  49.995  1.00103.05      C2   H  
ATOM    475 HE22 GLN A  64      -1.723  20.906  49.742  1.00103.05      C2   H  
ATOM    476  N   ASP A  65      -8.783  22.029  49.648  1.00105.74      C2   N  
ATOM    477  CA  ASP A  65     -10.042  21.548  50.097  1.00105.74      C2   C  
ATOM    478  C   ASP A  65     -11.170  22.326  49.387  1.00105.74      C2   C  
ATOM    479  O   ASP A  65     -11.984  22.958  50.048  1.00105.74      C2   O  
ATOM    480  CB  ASP A  65     -10.221  21.336  51.600  1.00105.74      C2   C  
ATOM    481  CG  ASP A  65     -11.477  20.617  52.070  1.00105.74      C2   C  
ATOM    482  OD1 ASP A  65     -12.200  20.071  51.166  1.00105.74      C2   O  
ATOM    483  OD2 ASP A  65     -11.845  20.674  53.252  1.00105.74      C2   O  
ATOM    484  H   ASP A  65      -8.506  21.492  48.839  1.00105.74      C2   H  
ATOM    485  HA  ASP A  65     -10.138  20.573  49.618  1.00105.74      C2   H  
ATOM    486  HB2 ASP A  65      -9.387  20.767  52.011  1.00105.74      C2   H  
ATOM    487  HB3 ASP A  65     -10.203  22.295  52.118  1.00105.74      C2   H  
ATOM    488  N   PRO A  66     -11.165  22.403  48.013  1.00105.76      C2   N  
ATOM    489  CA  PRO A  66     -12.347  23.129  47.325  1.00105.76      C2   C  
ATOM    490  C   PRO A  66     -13.719  22.414  47.458  1.00105.76      C2   C  
ATOM    491  O   PRO A  66     -13.787  21.187  47.435  1.00105.76      C2   O  
ATOM    492  CB  PRO A  66     -11.933  23.088  45.869  1.00105.76      C2   C  
ATOM    493  CG  PRO A  66     -11.056  21.894  45.725  1.00105.76      C2   C  
ATOM    494  CD  PRO A  66     -10.300  21.825  47.054  1.00105.76      C2   C  
ATOM    495  HA  PRO A  66     -12.455  24.174  47.616  1.00105.76      C2   H  
ATOM    496  HB2 PRO A  66     -12.729  23.182  45.130  1.00105.76      C2   H  
ATOM    497  HB3 PRO A  66     -11.236  23.906  45.688  1.00105.76      C2   H  
ATOM    498  HG2 PRO A  66     -11.626  20.992  45.505  1.00105.76      C2   H  
ATOM    499  HG3 PRO A  66     -10.420  21.960  44.843  1.00105.76      C2   H  
ATOM    500  HD2 PRO A  66     -10.124  20.804  47.392  1.00105.76      C2   H  
ATOM    501  HD3 PRO A  66      -9.399  22.439  47.061  1.00105.76      C2   H  
ATOM    502  N   SER A  67     -14.753  23.249  47.626  1.00108.01      C2   N  
ATOM    503  CA  SER A  67     -16.160  22.905  47.395  1.00108.01      C2   C  
ATOM    504  C   SER A  67     -16.381  22.656  45.870  1.00108.01      C2   C  
ATOM    505  O   SER A  67     -15.568  23.050  45.044  1.00108.01      C2   O  
ATOM    506  CB  SER A  67     -16.974  23.987  48.100  1.00108.01      C2   C  
ATOM    507  OG  SER A  67     -16.878  25.296  47.452  1.00108.01      C2   O  
ATOM    508  H   SER A  67     -14.528  24.213  47.424  1.00108.01      C2   H  
ATOM    509  HA  SER A  67     -16.370  21.971  47.916  1.00108.01      C2   H  
ATOM    510  HB2 SER A  67     -18.054  23.837  48.139  1.00108.01      C2   H  
ATOM    511  HB3 SER A  67     -16.722  24.013  49.160  1.00108.01      C2   H  
ATOM    512  HG  SER A  67     -15.976  25.624  47.458  1.00108.01      C2   H  
ATOM    513  N   PHE A  68     -17.491  21.944  45.468  1.00107.33      C2   N  
ATOM    514  CA  PHE A  68     -17.880  21.310  44.203  1.00107.33      C2   C  
ATOM    515  C   PHE A  68     -17.729  22.235  42.964  1.00107.33      C2   C  
ATOM    516  O   PHE A  68     -17.145  21.767  41.990  1.00107.33      C2   O  
ATOM    517  CB  PHE A  68     -19.123  20.448  44.350  1.00107.33      C2   C  
ATOM    518  CG  PHE A  68     -19.860  20.064  43.142  1.00107.33      C2   C  
ATOM    519  CD1 PHE A  68     -19.392  19.071  42.296  1.00107.33      C2   C  
ATOM    520  CD2 PHE A  68     -20.942  20.852  42.670  1.00107.33      C2   C  
ATOM    521  CE1 PHE A  68     -20.030  18.732  41.120  1.00107.33      C2   C  
ATOM    522  CE2 PHE A  68     -21.455  20.625  41.372  1.00107.33      C2   C  
ATOM    523  CZ  PHE A  68     -21.059  19.511  40.604  1.00107.33      C2   C  
ATOM    524  H   PHE A  68     -18.313  21.819  46.040  1.00107.33      C2   H  
ATOM    525  HA  PHE A  68     -17.162  20.497  44.088  1.00107.33      C2   H  
ATOM    526  HB2 PHE A  68     -18.826  19.537  44.869  1.00107.33      C2   H  
ATOM    527  HB3 PHE A  68     -19.783  21.015  45.007  1.00107.33      C2   H  
ATOM    528  HD1 PHE A  68     -18.534  18.503  42.624  1.00107.33      C2   H  
ATOM    529  HD2 PHE A  68     -21.360  21.660  43.252  1.00107.33      C2   H  
ATOM    530  HE1 PHE A  68     -19.673  17.837  40.633  1.00107.33      C2   H  
ATOM    531  HE2 PHE A  68     -22.166  21.338  40.980  1.00107.33      C2   H  
ATOM    532  HZ  PHE A  68     -21.543  19.320  39.658  1.00107.33      C2   H  
ATOM    533  N   GLY A  69     -18.230  23.462  43.087  1.00102.61      C2   N  
ATOM    534  CA  GLY A  69     -18.195  24.432  41.965  1.00102.61      C2   C  
ATOM    535  C   GLY A  69     -16.817  25.090  41.957  1.00102.61      C2   C  
ATOM    536  O   GLY A  69     -16.307  25.439  40.834  1.00102.61      C2   O  
ATOM    537  H   GLY A  69     -18.671  23.701  43.964  1.00102.61      C2   H  
ATOM    538  HA2 GLY A  69     -18.260  23.865  41.037  1.00102.61      C2   H  
ATOM    539  HA3 GLY A  69     -18.917  25.224  42.163  1.00102.61      C2   H  
ATOM    540  N   ASP A  70     -16.117  25.205  43.101  1.00103.77      C2   N  
ATOM    541  CA  ASP A  70     -14.724  25.746  43.059  1.00103.77      C2   C  
ATOM    542  C   ASP A  70     -13.720  24.655  42.568  1.00103.77      C2   C  
ATOM    543  O   ASP A  70     -12.800  24.999  41.877  1.00103.77      C2   O  
ATOM    544  CB  ASP A  70     -14.235  26.091  44.526  1.00103.77      C2   C  
ATOM    545  CG  ASP A  70     -13.034  27.021  44.701  1.00103.77      C2   C  
ATOM    546  OD1 ASP A  70     -12.834  27.350  45.873  1.00103.77      C2   O  
ATOM    547  OD2 ASP A  70     -12.399  27.447  43.680  1.00103.77      C2   O  
ATOM    548  H   ASP A  70     -16.395  24.722  43.943  1.00103.77      C2   H  
ATOM    549  HA  ASP A  70     -14.670  26.541  42.316  1.00103.77      C2   H  
ATOM    550  HB2 ASP A  70     -15.091  26.537  45.031  1.00103.77      C2   H  
ATOM    551  HB3 ASP A  70     -13.885  25.207  45.060  1.00103.77      C2   H  
ATOM    552  N   LYS A  71     -13.945  23.424  42.998  1.00 97.54      C2   N  
ATOM    553  CA  LYS A  71     -13.229  22.208  42.624  1.00 97.54      C2   C  
ATOM    554  C   LYS A  71     -13.222  22.063  41.124  1.00 97.54      C2   C  
ATOM    555  O   LYS A  71     -12.111  21.921  40.600  1.00 97.54      C2   O  
ATOM    556  CB  LYS A  71     -13.596  20.943  43.428  1.00 97.54      C2   C  
ATOM    557  CG  LYS A  71     -12.832  19.649  43.035  1.00 97.54      C2   C  
ATOM    558  CD  LYS A  71     -13.246  18.356  43.707  1.00 97.54      C2   C  
ATOM    559  CE  LYS A  71     -13.174  18.408  45.194  1.00 97.54      C2   C  
ATOM    560  NZ  LYS A  71     -13.951  17.275  45.754  1.00 97.54      C2   N  
ATOM    561  H   LYS A  71     -14.652  23.216  43.688  1.00 97.54      C2   H  
ATOM    562  HA  LYS A  71     -12.198  22.373  42.937  1.00 97.54      C2   H  
ATOM    563  HB2 LYS A  71     -13.561  21.180  44.492  1.00 97.54      C2   H  
ATOM    564  HB3 LYS A  71     -14.646  20.750  43.208  1.00 97.54      C2   H  
ATOM    565  HG2 LYS A  71     -12.972  19.453  41.972  1.00 97.54      C2   H  
ATOM    566  HG3 LYS A  71     -11.762  19.817  43.159  1.00 97.54      C2   H  
ATOM    567  HD2 LYS A  71     -14.246  18.085  43.368  1.00 97.54      C2   H  
ATOM    568  HD3 LYS A  71     -12.654  17.485  43.425  1.00 97.54      C2   H  
ATOM    569  HE2 LYS A  71     -12.162  18.384  45.599  1.00 97.54      C2   H  
ATOM    570  HE3 LYS A  71     -13.631  19.315  45.591  1.00 97.54      C2   H  
ATOM    571  HZ1 LYS A  71     -13.751  16.362  45.370  1.00 97.54      C2   H  
ATOM    572  HZ2 LYS A  71     -13.870  17.271  46.760  1.00 97.54      C2   H  
ATOM    573  HZ3 LYS A  71     -14.945  17.445  45.687  1.00 97.54      C2   H  
ATOM    574  N   ILE A  72     -14.404  22.191  40.537  1.00 94.79      C2   N  
ATOM    575  CA  ILE A  72     -14.472  22.084  39.105  1.00 94.79      C2   C  
ATOM    576  C   ILE A  72     -13.715  23.270  38.513  1.00 94.79      C2   C  
ATOM    577  O   ILE A  72     -12.970  23.041  37.569  1.00 94.79      C2   O  
ATOM    578  CB  ILE A  72     -15.949  22.159  38.693  1.00 94.79      C2   C  
ATOM    579  CG1 ILE A  72     -16.650  20.805  38.769  1.00 94.79      C2   C  
ATOM    580  CG2 ILE A  72     -16.314  22.831  37.349  1.00 94.79      C2   C  
ATOM    581  CD1 ILE A  72     -18.175  20.802  39.110  1.00 94.79      C2   C  
ATOM    582  H   ILE A  72     -15.251  22.385  41.052  1.00 94.79      C2   H  
ATOM    583  HA  ILE A  72     -14.080  21.090  38.891  1.00 94.79      C2   H  
ATOM    584  HB  ILE A  72     -16.366  22.741  39.516  1.00 94.79      C2   H  
ATOM    585 HG12 ILE A  72     -16.449  20.201  37.884  1.00 94.79      C2   H  
ATOM    586 HG13 ILE A  72     -16.142  20.249  39.558  1.00 94.79      C2   H  
ATOM    587 HG21 ILE A  72     -15.995  23.855  37.152  1.00 94.79      C2   H  
ATOM    588 HG22 ILE A  72     -15.900  22.172  36.586  1.00 94.79      C2   H  
ATOM    589 HG23 ILE A  72     -17.387  22.945  37.202  1.00 94.79      C2   H  
ATOM    590 HD11 ILE A  72     -18.729  20.052  38.546  1.00 94.79      C2   H  
ATOM    591 HD12 ILE A  72     -18.301  20.661  40.184  1.00 94.79      C2   H  
ATOM    592 HD13 ILE A  72     -18.702  21.737  38.918  1.00 94.79      C2   H  
ATOM    593  N   ALA A  73     -13.914  24.527  38.951  1.00 91.97      C2   N  
ATOM    594  CA  ALA A  73     -13.422  25.738  38.329  1.00 91.97      C2   C  
ATOM    595  C   ALA A  73     -11.855  25.884  38.367  1.00 91.97      C2   C  
ATOM    596  O   ALA A  73     -11.233  26.106  37.310  1.00 91.97      C2   O  
ATOM    597  CB  ALA A  73     -14.117  26.985  38.888  1.00 91.97      C2   C  
ATOM    598  H   ALA A  73     -14.578  24.712  39.690  1.00 91.97      C2   H  
ATOM    599  HA  ALA A  73     -13.649  25.574  37.276  1.00 91.97      C2   H  
ATOM    600  HB1 ALA A  73     -15.181  26.823  39.061  1.00 91.97      C2   H  
ATOM    601  HB2 ALA A  73     -13.676  27.134  39.874  1.00 91.97      C2   H  
ATOM    602  HB3 ALA A  73     -13.931  27.934  38.386  1.00 91.97      C2   H  
ATOM    603  N   ARG A  74     -11.219  25.535  39.489  1.00 91.51      C2   N  
ATOM    604  CA  ARG A  74      -9.751  25.428  39.469  1.00 91.51      C2   C  
ATOM    605  C   ARG A  74      -9.236  24.342  38.525  1.00 91.51      C2   C  
ATOM    606  O   ARG A  74      -8.256  24.546  37.829  1.00 91.51      C2   O  
ATOM    607  CB  ARG A  74      -9.202  25.137  40.921  1.00 91.51      C2   C  
ATOM    608  CG  ARG A  74      -9.668  26.162  41.930  1.00 91.51      C2   C  
ATOM    609  CD  ARG A  74      -9.208  25.708  43.289  1.00 91.51      C2   C  
ATOM    610  NE  ARG A  74      -9.932  26.394  44.385  1.00 91.51      C2   N  
ATOM    611  CZ  ARG A  74      -9.591  26.181  45.658  1.00 91.51      C2   C  
ATOM    612  NH1 ARG A  74      -8.543  25.464  46.078  1.00 91.51      C2   N  
ATOM    613  NH2 ARG A  74     -10.380  26.672  46.600  1.00 91.51      C2   N  
ATOM    614  H   ARG A  74     -11.651  25.495  40.401  1.00 91.51      C2   H  
ATOM    615  HA  ARG A  74      -9.292  26.402  39.300  1.00 91.51      C2   H  
ATOM    616  HB2 ARG A  74      -9.566  24.140  41.169  1.00 91.51      C2   H  
ATOM    617  HB3 ARG A  74      -8.114  25.093  40.877  1.00 91.51      C2   H  
ATOM    618  HG2 ARG A  74      -9.286  27.163  41.730  1.00 91.51      C2   H  
ATOM    619  HG3 ARG A  74     -10.747  26.295  42.003  1.00 91.51      C2   H  
ATOM    620  HD2 ARG A  74      -9.037  24.648  43.477  1.00 91.51      C2   H  
ATOM    621  HD3 ARG A  74      -8.212  26.134  43.408  1.00 91.51      C2   H  
ATOM    622  HE  ARG A  74     -10.778  26.858  44.085  1.00 91.51      C2   H  
ATOM    623 HH11 ARG A  74      -7.760  25.169  45.513  1.00 91.51      C2   H  
ATOM    624 HH12 ARG A  74      -8.336  25.437  47.067  1.00 91.51      C2   H  
ATOM    625 HH21 ARG A  74     -11.258  27.108  46.358  1.00 91.51      C2   H  
ATOM    626 HH22 ARG A  74     -10.152  26.724  47.583  1.00 91.51      C2   H  
ATOM    627  N   ALA A  75      -9.891  23.200  38.401  1.00 84.68      C2   N  
ATOM    628  CA  ALA A  75      -9.497  22.077  37.548  1.00 84.68      C2   C  
ATOM    629  C   ALA A  75      -9.853  22.352  36.084  1.00 84.68      C2   C  
ATOM    630  O   ALA A  75      -9.011  21.972  35.243  1.00 84.68      C2   O  
ATOM    631  CB  ALA A  75     -10.199  20.798  38.042  1.00 84.68      C2   C  
ATOM    632  H   ALA A  75     -10.699  23.062  38.991  1.00 84.68      C2   H  
ATOM    633  HA  ALA A  75      -8.417  21.931  37.507  1.00 84.68      C2   H  
ATOM    634  HB1 ALA A  75     -11.260  20.931  38.252  1.00 84.68      C2   H  
ATOM    635  HB2 ALA A  75     -10.092  20.027  37.279  1.00 84.68      C2   H  
ATOM    636  HB3 ALA A  75      -9.511  20.423  38.800  1.00 84.68      C2   H  
ATOM    637  N   THR A  76     -10.911  23.146  35.740  1.00 83.60      C2   N  
ATOM    638  CA  THR A  76     -11.052  23.711  34.406  1.00 83.60      C2   C  
ATOM    639  C   THR A  76      -9.915  24.743  34.033  1.00 83.60      C2   C  
ATOM    640  O   THR A  76      -9.728  24.967  32.834  1.00 83.60      C2   O  
ATOM    641  CB  THR A  76     -12.487  24.378  34.232  1.00 83.60      C2   C  
ATOM    642  CG2 THR A  76     -12.777  24.780  32.766  1.00 83.60      C2   C  
ATOM    643  OG1 THR A  76     -13.554  23.504  34.617  1.00 83.60      C2   O  
ATOM    644  H   THR A  76     -11.707  23.212  36.359  1.00 83.60      C2   H  
ATOM    645  HA  THR A  76     -10.988  22.835  33.761  1.00 83.60      C2   H  
ATOM    646  HB  THR A  76     -12.501  25.264  34.868  1.00 83.60      C2   H  
ATOM    647  HG1 THR A  76     -13.491  23.502  35.575  1.00 83.60      C2   H  
ATOM    648 HG21 THR A  76     -13.750  25.263  32.683  1.00 83.60      C2   H  
ATOM    649 HG22 THR A  76     -11.968  25.408  32.392  1.00 83.60      C2   H  
ATOM    650 HG23 THR A  76     -12.838  23.923  32.096  1.00 83.60      C2   H  
ATOM    651  N   VAL A  77      -9.268  25.463  34.982  1.00 80.81      C2   N  
ATOM    652  CA  VAL A  77      -8.065  26.303  34.779  1.00 80.81      C2   C  
ATOM    653  C   VAL A  77      -6.981  25.338  34.240  1.00 80.81      C2   C  
ATOM    654  O   VAL A  77      -6.415  25.657  33.215  1.00 80.81      C2   O  
ATOM    655  CB  VAL A  77      -7.537  27.156  36.000  1.00 80.81      C2   C  
ATOM    656  CG1 VAL A  77      -6.031  27.571  35.865  1.00 80.81      C2   C  
ATOM    657  CG2 VAL A  77      -8.503  28.300  36.335  1.00 80.81      C2   C  
ATOM    658  H   VAL A  77      -9.717  25.353  35.880  1.00 80.81      C2   H  
ATOM    659  HA  VAL A  77      -8.360  27.092  34.087  1.00 80.81      C2   H  
ATOM    660  HB  VAL A  77      -7.510  26.492  36.864  1.00 80.81      C2   H  
ATOM    661 HG11 VAL A  77      -5.292  26.813  36.127  1.00 80.81      C2   H  
ATOM    662 HG12 VAL A  77      -5.705  27.845  34.862  1.00 80.81      C2   H  
ATOM    663 HG13 VAL A  77      -5.773  28.395  36.531  1.00 80.81      C2   H  
ATOM    664 HG21 VAL A  77      -8.089  29.036  37.024  1.00 80.81      C2   H  
ATOM    665 HG22 VAL A  77      -8.689  28.824  35.398  1.00 80.81      C2   H  
ATOM    666 HG23 VAL A  77      -9.468  27.968  36.719  1.00 80.81      C2   H  
ATOM    667  N   TYR A  78      -6.639  24.280  35.022  1.00 76.64      C2   N  
ATOM    668  CA  TYR A  78      -5.738  23.220  34.674  1.00 76.64      C2   C  
ATOM    669  C   TYR A  78      -6.112  22.481  33.420  1.00 76.64      C2   C  
ATOM    670  O   TYR A  78      -5.217  22.133  32.647  1.00 76.64      C2   O  
ATOM    671  CB  TYR A  78      -5.690  22.338  35.831  1.00 76.64      C2   C  
ATOM    672  CG  TYR A  78      -5.093  22.859  37.111  1.00 76.64      C2   C  
ATOM    673  CD1 TYR A  78      -4.238  23.992  37.209  1.00 76.64      C2   C  
ATOM    674  CD2 TYR A  78      -5.484  22.282  38.368  1.00 76.64      C2   C  
ATOM    675  CE1 TYR A  78      -3.720  24.400  38.473  1.00 76.64      C2   C  
ATOM    676  CE2 TYR A  78      -4.895  22.642  39.585  1.00 76.64      C2   C  
ATOM    677  CZ  TYR A  78      -3.945  23.670  39.680  1.00 76.64      C2   C  
ATOM    678  OH  TYR A  78      -3.393  24.030  40.856  1.00 76.64      C2   O  
ATOM    679  H   TYR A  78      -7.172  24.250  35.880  1.00 76.64      C2   H  
ATOM    680  HA  TYR A  78      -4.781  23.728  34.563  1.00 76.64      C2   H  
ATOM    681  HB2 TYR A  78      -6.690  21.956  36.035  1.00 76.64      C2   H  
ATOM    682  HB3 TYR A  78      -5.042  21.491  35.607  1.00 76.64      C2   H  
ATOM    683  HD1 TYR A  78      -3.954  24.520  36.310  1.00 76.64      C2   H  
ATOM    684  HD2 TYR A  78      -6.148  21.432  38.433  1.00 76.64      C2   H  
ATOM    685  HE1 TYR A  78      -3.072  25.257  38.577  1.00 76.64      C2   H  
ATOM    686  HE2 TYR A  78      -5.171  22.244  40.551  1.00 76.64      C2   H  
ATOM    687  HH  TYR A  78      -2.577  24.486  40.637  1.00 76.64      C2   H  
ATOM    688  N   PHE A  79      -7.391  22.353  33.072  1.00 70.36      C2   N  
ATOM    689  CA  PHE A  79      -7.841  21.827  31.810  1.00 70.36      C2   C  
ATOM    690  C   PHE A  79      -7.332  22.597  30.629  1.00 70.36      C2   C  
ATOM    691  O   PHE A  79      -6.487  22.090  29.892  1.00 70.36      C2   O  
ATOM    692  CB  PHE A  79      -9.356  21.578  31.809  1.00 70.36      C2   C  
ATOM    693  CG  PHE A  79      -9.833  20.716  30.693  1.00 70.36      C2   C  
ATOM    694  CD1 PHE A  79     -10.216  21.167  29.429  1.00 70.36      C2   C  
ATOM    695  CD2 PHE A  79      -9.691  19.329  30.815  1.00 70.36      C2   C  
ATOM    696  CE1 PHE A  79     -10.482  20.319  28.347  1.00 70.36      C2   C  
ATOM    697  CE2 PHE A  79      -9.972  18.447  29.691  1.00 70.36      C2   C  
ATOM    698  CZ  PHE A  79     -10.347  18.944  28.497  1.00 70.36      C2   C  
ATOM    699  H   PHE A  79      -8.125  22.491  33.752  1.00 70.36      C2   H  
ATOM    700  HA  PHE A  79      -7.312  20.878  31.718  1.00 70.36      C2   H  
ATOM    701  HB2 PHE A  79      -9.722  21.075  32.704  1.00 70.36      C2   H  
ATOM    702  HB3 PHE A  79      -9.962  22.484  31.801  1.00 70.36      C2   H  
ATOM    703  HD1 PHE A  79     -10.231  22.222  29.195  1.00 70.36      C2   H  
ATOM    704  HD2 PHE A  79      -9.364  18.905  31.753  1.00 70.36      C2   H  
ATOM    705  HE1 PHE A  79     -10.953  20.714  27.459  1.00 70.36      C2   H  
ATOM    706  HE2 PHE A  79      -9.881  17.378  29.811  1.00 70.36      C2   H  
ATOM    707  HZ  PHE A  79     -10.470  18.385  27.581  1.00 70.36      C2   H  
ATOM    708  N   VAL A  80      -7.843  23.794  30.381  1.00 67.75      C2   N  
ATOM    709  CA  VAL A  80      -7.442  24.566  29.166  1.00 67.75      C2   C  
ATOM    710  C   VAL A  80      -5.950  25.004  29.090  1.00 67.75      C2   C  
ATOM    711  O   VAL A  80      -5.493  25.200  27.956  1.00 67.75      C2   O  
ATOM    712  CB  VAL A  80      -8.354  25.851  29.199  1.00 67.75      C2   C  
ATOM    713  CG1 VAL A  80      -9.862  25.543  29.119  1.00 67.75      C2   C  
ATOM    714  CG2 VAL A  80      -8.120  26.983  30.227  1.00 67.75      C2   C  
ATOM    715  H   VAL A  80      -8.554  24.105  31.028  1.00 67.75      C2   H  
ATOM    716  HA  VAL A  80      -7.870  23.916  28.403  1.00 67.75      C2   H  
ATOM    717  HB  VAL A  80      -8.127  26.257  28.213  1.00 67.75      C2   H  
ATOM    718 HG11 VAL A  80     -10.482  26.425  29.286  1.00 67.75      C2   H  
ATOM    719 HG12 VAL A  80     -10.130  25.000  28.213  1.00 67.75      C2   H  
ATOM    720 HG13 VAL A  80     -10.223  24.912  29.931  1.00 67.75      C2   H  
ATOM    721 HG21 VAL A  80      -8.858  27.784  30.194  1.00 67.75      C2   H  
ATOM    722 HG22 VAL A  80      -8.166  26.637  31.259  1.00 67.75      C2   H  
ATOM    723 HG23 VAL A  80      -7.150  27.462  30.092  1.00 67.75      C2   H  
ATOM    724  N   ALA A  81      -5.240  25.113  30.202  1.00 64.41      C2   N  
ATOM    725  CA  ALA A  81      -3.771  25.445  30.183  1.00 64.41      C2   C  
ATOM    726  C   ALA A  81      -2.965  24.195  29.798  1.00 64.41      C2   C  
ATOM    727  O   ALA A  81      -2.053  24.289  29.022  1.00 64.41      C2   O  
ATOM    728  CB  ALA A  81      -3.337  25.824  31.608  1.00 64.41      C2   C  
ATOM    729  H   ALA A  81      -5.674  25.241  31.105  1.00 64.41      C2   H  
ATOM    730  HA  ALA A  81      -3.633  26.291  29.509  1.00 64.41      C2   H  
ATOM    731  HB1 ALA A  81      -2.284  25.823  31.890  1.00 64.41      C2   H  
ATOM    732  HB2 ALA A  81      -3.653  26.859  31.742  1.00 64.41      C2   H  
ATOM    733  HB3 ALA A  81      -3.856  25.270  32.390  1.00 64.41      C2   H  
ATOM    734  N   MET A  82      -3.411  23.007  30.199  1.00 61.11      C2   N  
ATOM    735  CA  MET A  82      -2.970  21.712  29.716  1.00 61.11      C2   C  
ATOM    736  C   MET A  82      -3.244  21.581  28.252  1.00 61.11      C2   C  
ATOM    737  O   MET A  82      -2.371  21.246  27.529  1.00 61.11      C2   O  
ATOM    738  CB  MET A  82      -3.525  20.488  30.389  1.00 61.11      C2   C  
ATOM    739  CG  MET A  82      -2.799  20.010  31.732  1.00 61.11      C2   C  
ATOM    740  SD  MET A  82      -3.212  18.229  31.935  1.00 61.11      C2   S  
ATOM    741  CE  MET A  82      -4.615  18.510  33.186  1.00 61.11      C2   C  
ATOM    742  H   MET A  82      -4.247  23.014  30.766  1.00 61.11      C2   H  
ATOM    743  HA  MET A  82      -1.893  21.564  29.783  1.00 61.11      C2   H  
ATOM    744  HB2 MET A  82      -4.599  20.583  30.544  1.00 61.11      C2   H  
ATOM    745  HB3 MET A  82      -3.439  19.661  29.684  1.00 61.11      C2   H  
ATOM    746  HG2 MET A  82      -1.765  20.096  31.397  1.00 61.11      C2   H  
ATOM    747  HG3 MET A  82      -2.975  20.721  32.539  1.00 61.11      C2   H  
ATOM    748  HE1 MET A  82      -5.041  19.479  32.926  1.00 61.11      C2   H  
ATOM    749  HE2 MET A  82      -5.279  17.669  32.985  1.00 61.11      C2   H  
ATOM    750  HE3 MET A  82      -4.211  18.569  34.197  1.00 61.11      C2   H  
ATOM    751  N   VAL A  83      -4.454  21.908  27.817  1.00 58.35      C2   N  
ATOM    752  CA  VAL A  83      -4.826  21.957  26.370  1.00 58.35      C2   C  
ATOM    753  C   VAL A  83      -3.857  22.649  25.446  1.00 58.35      C2   C  
ATOM    754  O   VAL A  83      -3.307  22.156  24.413  1.00 58.35      C2   O  
ATOM    755  CB  VAL A  83      -6.329  22.453  26.095  1.00 58.35      C2   C  
ATOM    756  CG1 VAL A  83      -6.700  22.685  24.630  1.00 58.35      C2   C  
ATOM    757  CG2 VAL A  83      -7.341  21.410  26.572  1.00 58.35      C2   C  
ATOM    758  H   VAL A  83      -5.153  21.922  28.546  1.00 58.35      C2   H  
ATOM    759  HA  VAL A  83      -4.732  20.935  26.002  1.00 58.35      C2   H  
ATOM    760  HB  VAL A  83      -6.582  23.408  26.556  1.00 58.35      C2   H  
ATOM    761 HG11 VAL A  83      -6.659  21.706  24.152  1.00 58.35      C2   H  
ATOM    762 HG12 VAL A  83      -7.746  22.988  24.657  1.00 58.35      C2   H  
ATOM    763 HG13 VAL A  83      -6.150  23.499  24.157  1.00 58.35      C2   H  
ATOM    764 HG21 VAL A  83      -8.289  21.926  26.729  1.00 58.35      C2   H  
ATOM    765 HG22 VAL A  83      -7.444  20.540  25.924  1.00 58.35      C2   H  
ATOM    766 HG23 VAL A  83      -7.021  20.957  27.510  1.00 58.35      C2   H  
ATOM    767  N   TYR A  84      -3.734  23.931  25.891  1.00 61.92      C2   N  
ATOM    768  CA  TYR A  84      -2.868  24.923  25.167  1.00 61.92      C2   C  
ATOM    769  C   TYR A  84      -1.373  24.557  25.154  1.00 61.92      C2   C  
ATOM    770  O   TYR A  84      -0.783  24.733  24.109  1.00 61.92      C2   O  
ATOM    771  CB  TYR A  84      -3.077  26.424  25.735  1.00 61.92      C2   C  
ATOM    772  CG  TYR A  84      -2.613  27.531  24.800  1.00 61.92      C2   C  
ATOM    773  CD1 TYR A  84      -3.499  27.712  23.702  1.00 61.92      C2   C  
ATOM    774  CD2 TYR A  84      -1.560  28.408  25.094  1.00 61.92      C2   C  
ATOM    775  CE1 TYR A  84      -3.221  28.817  22.808  1.00 61.92      C2   C  
ATOM    776  CE2 TYR A  84      -1.300  29.451  24.152  1.00 61.92      C2   C  
ATOM    777  CZ  TYR A  84      -2.130  29.647  23.058  1.00 61.92      C2   C  
ATOM    778  OH  TYR A  84      -1.983  30.763  22.310  1.00 61.92      C2   O  
ATOM    779  H   TYR A  84      -4.202  24.146  26.760  1.00 61.92      C2   H  
ATOM    780  HA  TYR A  84      -3.239  24.921  24.142  1.00 61.92      C2   H  
ATOM    781  HB2 TYR A  84      -4.160  26.533  25.775  1.00 61.92      C2   H  
ATOM    782  HB3 TYR A  84      -2.739  26.484  26.770  1.00 61.92      C2   H  
ATOM    783  HD1 TYR A  84      -4.280  27.009  23.452  1.00 61.92      C2   H  
ATOM    784  HD2 TYR A  84      -0.990  28.231  25.994  1.00 61.92      C2   H  
ATOM    785  HE1 TYR A  84      -3.995  29.102  22.110  1.00 61.92      C2   H  
ATOM    786  HE2 TYR A  84      -0.444  30.090  24.316  1.00 61.92      C2   H  
ATOM    787  HH  TYR A  84      -2.352  30.626  21.434  1.00 61.92      C2   H  
ATOM    788  N   MET A  85      -0.924  24.037  26.272  1.00 56.15      C2   N  
ATOM    789  CA  MET A  85       0.483  23.533  26.440  1.00 56.15      C2   C  
ATOM    790  C   MET A  85       0.808  22.226  25.738  1.00 56.15      C2   C  
ATOM    791  O   MET A  85       1.936  22.141  25.229  1.00 56.15      C2   O  
ATOM    792  CB  MET A  85       0.842  23.479  27.953  1.00 56.15      C2   C  
ATOM    793  CG  MET A  85       2.260  23.386  28.384  1.00 56.15      C2   C  
ATOM    794  SD  MET A  85       2.602  23.935  30.068  1.00 56.15      C2   S  
ATOM    795  CE  MET A  85       2.693  25.736  30.074  1.00 56.15      C2   C  
ATOM    796  H   MET A  85      -1.522  24.107  27.083  1.00 56.15      C2   H  
ATOM    797  HA  MET A  85       1.057  24.322  25.954  1.00 56.15      C2   H  
ATOM    798  HB2 MET A  85       0.435  24.407  28.356  1.00 56.15      C2   H  
ATOM    799  HB3 MET A  85       0.359  22.650  28.471  1.00 56.15      C2   H  
ATOM    800  HG2 MET A  85       2.766  22.452  28.138  1.00 56.15      C2   H  
ATOM    801  HG3 MET A  85       2.868  24.070  27.791  1.00 56.15      C2   H  
ATOM    802  HE1 MET A  85       1.784  26.286  29.831  1.00 56.15      C2   H  
ATOM    803  HE2 MET A  85       2.947  25.945  31.113  1.00 56.15      C2   H  
ATOM    804  HE3 MET A  85       3.545  26.125  29.517  1.00 56.15      C2   H  
ATOM    805  N   PHE A  86      -0.118  21.308  25.565  1.00 51.11      C2   N  
ATOM    806  CA  PHE A  86      -0.082  20.163  24.663  1.00 51.11      C2   C  
ATOM    807  C   PHE A  86       0.038  20.585  23.143  1.00 51.11      C2   C  
ATOM    808  O   PHE A  86       0.658  19.947  22.250  1.00 51.11      C2   O  
ATOM    809  CB  PHE A  86      -1.253  19.174  24.907  1.00 51.11      C2   C  
ATOM    810  CG  PHE A  86      -1.097  18.283  26.171  1.00 51.11      C2   C  
ATOM    811  CD1 PHE A  86       0.177  17.693  26.399  1.00 51.11      C2   C  
ATOM    812  CD2 PHE A  86      -2.114  18.095  27.097  1.00 51.11      C2   C  
ATOM    813  CE1 PHE A  86       0.389  17.043  27.630  1.00 51.11      C2   C  
ATOM    814  CE2 PHE A  86      -1.951  17.300  28.205  1.00 51.11      C2   C  
ATOM    815  CZ  PHE A  86      -0.671  16.821  28.539  1.00 51.11      C2   C  
ATOM    816  H   PHE A  86      -0.962  21.457  26.099  1.00 51.11      C2   H  
ATOM    817  HA  PHE A  86       0.918  19.734  24.730  1.00 51.11      C2   H  
ATOM    818  HB2 PHE A  86      -2.219  19.672  24.976  1.00 51.11      C2   H  
ATOM    819  HB3 PHE A  86      -1.329  18.521  24.037  1.00 51.11      C2   H  
ATOM    820  HD1 PHE A  86       1.006  17.800  25.715  1.00 51.11      C2   H  
ATOM    821  HD2 PHE A  86      -3.068  18.550  26.874  1.00 51.11      C2   H  
ATOM    822  HE1 PHE A  86       1.294  16.531  27.922  1.00 51.11      C2   H  
ATOM    823  HE2 PHE A  86      -2.758  17.131  28.903  1.00 51.11      C2   H  
ATOM    824  HZ  PHE A  86      -0.391  16.430  29.507  1.00 51.11      C2   H  
ATOM    825  N   LEU A  87      -0.491  21.757  22.822  1.00 52.62      C2   N  
ATOM    826  CA  LEU A  87      -0.634  22.242  21.448  1.00 52.62      C2   C  
ATOM    827  C   LEU A  87       0.722  22.847  21.066  1.00 52.62      C2   C  
ATOM    828  O   LEU A  87       1.311  22.541  19.992  1.00 52.62      C2   O  
ATOM    829  CB  LEU A  87      -1.771  23.229  21.220  1.00 52.62      C2   C  
ATOM    830  CG  LEU A  87      -1.830  24.216  19.958  1.00 52.62      C2   C  
ATOM    831  CD1 LEU A  87      -2.065  23.467  18.587  1.00 52.62      C2   C  
ATOM    832  CD2 LEU A  87      -2.915  25.291  20.114  1.00 52.62      C2   C  
ATOM    833  H   LEU A  87      -1.116  22.240  23.452  1.00 52.62      C2   H  
ATOM    834  HA  LEU A  87      -0.921  21.373  20.856  1.00 52.62      C2   H  
ATOM    835  HB2 LEU A  87      -2.762  22.774  21.231  1.00 52.62      C2   H  
ATOM    836  HB3 LEU A  87      -1.711  23.912  22.068  1.00 52.62      C2   H  
ATOM    837  HG  LEU A  87      -0.930  24.831  19.929  1.00 52.62      C2   H  
ATOM    838 HD11 LEU A  87      -1.992  24.181  17.766  1.00 52.62      C2   H  
ATOM    839 HD12 LEU A  87      -1.398  22.611  18.488  1.00 52.62      C2   H  
ATOM    840 HD13 LEU A  87      -3.088  23.090  18.550  1.00 52.62      C2   H  
ATOM    841 HD21 LEU A  87      -2.758  26.063  20.868  1.00 52.62      C2   H  
ATOM    842 HD22 LEU A  87      -3.281  25.691  19.169  1.00 52.62      C2   H  
ATOM    843 HD23 LEU A  87      -3.809  24.787  20.481  1.00 52.62      C2   H  
ATOM    844  N   GLY A  88       1.286  23.679  21.927  1.00 51.63      C2   N  
ATOM    845  CA  GLY A  88       2.660  24.238  21.875  1.00 51.63      C2   C  
ATOM    846  C   GLY A  88       3.798  23.215  21.935  1.00 51.63      C2   C  
ATOM    847  O   GLY A  88       4.727  23.298  21.141  1.00 51.63      C2   O  
ATOM    848  H   GLY A  88       0.911  23.729  22.864  1.00 51.63      C2   H  
ATOM    849  HA2 GLY A  88       2.785  24.530  20.832  1.00 51.63      C2   H  
ATOM    850  HA3 GLY A  88       2.952  25.026  22.569  1.00 51.63      C2   H  
ATOM    851  N   VAL A  89       3.688  22.205  22.820  1.00 49.76      C2   N  
ATOM    852  CA  VAL A  89       4.484  20.979  22.729  1.00 49.76      C2   C  
ATOM    853  C   VAL A  89       4.349  20.269  21.372  1.00 49.76      C2   C  
ATOM    854  O   VAL A  89       5.396  19.983  20.707  1.00 49.76      C2   O  
ATOM    855  CB  VAL A  89       4.212  19.943  23.852  1.00 49.76      C2   C  
ATOM    856  CG1 VAL A  89       4.611  18.421  23.683  1.00 49.76      C2   C  
ATOM    857  CG2 VAL A  89       4.718  20.447  25.222  1.00 49.76      C2   C  
ATOM    858  H   VAL A  89       2.797  22.091  23.281  1.00 49.76      C2   H  
ATOM    859  HA  VAL A  89       5.508  21.332  22.857  1.00 49.76      C2   H  
ATOM    860  HB  VAL A  89       3.137  19.780  23.917  1.00 49.76      C2   H  
ATOM    861 HG11 VAL A  89       4.381  17.858  24.588  1.00 49.76      C2   H  
ATOM    862 HG12 VAL A  89       4.258  17.890  22.799  1.00 49.76      C2   H  
ATOM    863 HG13 VAL A  89       5.692  18.333  23.580  1.00 49.76      C2   H  
ATOM    864 HG21 VAL A  89       4.820  19.650  25.958  1.00 49.76      C2   H  
ATOM    865 HG22 VAL A  89       5.777  20.677  25.108  1.00 49.76      C2   H  
ATOM    866 HG23 VAL A  89       4.418  21.423  25.604  1.00 49.76      C2   H  
ATOM    867  N   SER A  90       3.190  19.912  20.837  1.00 48.78      C2   N  
ATOM    868  CA  SER A  90       3.054  19.274  19.498  1.00 48.78      C2   C  
ATOM    869  C   SER A  90       3.931  19.927  18.377  1.00 48.78      C2   C  
ATOM    870  O   SER A  90       4.610  19.236  17.582  1.00 48.78      C2   O  
ATOM    871  CB  SER A  90       1.567  18.908  19.204  1.00 48.78      C2   C  
ATOM    872  OG  SER A  90       0.703  20.029  18.845  1.00 48.78      C2   O  
ATOM    873  H   SER A  90       2.412  19.853  21.479  1.00 48.78      C2   H  
ATOM    874  HA  SER A  90       3.617  18.363  19.701  1.00 48.78      C2   H  
ATOM    875  HB2 SER A  90       1.687  18.249  18.344  1.00 48.78      C2   H  
ATOM    876  HB3 SER A  90       1.239  18.395  20.108  1.00 48.78      C2   H  
ATOM    877  HG  SER A  90       1.091  20.735  19.367  1.00 48.78      C2   H  
ATOM    878  N   ILE A  91       3.957  21.296  18.326  1.00 48.66      C2   N  
ATOM    879  CA  ILE A  91       4.663  22.206  17.514  1.00 48.66      C2   C  
ATOM    880  C   ILE A  91       6.208  22.097  17.720  1.00 48.66      C2   C  
ATOM    881  O   ILE A  91       6.881  22.022  16.641  1.00 48.66      C2   O  
ATOM    882  CB  ILE A  91       4.158  23.694  17.754  1.00 48.66      C2   C  
ATOM    883  CG1 ILE A  91       2.662  23.888  17.379  1.00 48.66      C2   C  
ATOM    884  CG2 ILE A  91       5.018  24.781  17.068  1.00 48.66      C2   C  
ATOM    885  CD1 ILE A  91       1.979  25.160  17.910  1.00 48.66      C2   C  
ATOM    886  H   ILE A  91       3.307  21.718  18.974  1.00 48.66      C2   H  
ATOM    887  HA  ILE A  91       4.493  22.036  16.451  1.00 48.66      C2   H  
ATOM    888  HB  ILE A  91       4.256  23.782  18.836  1.00 48.66      C2   H  
ATOM    889 HG12 ILE A  91       2.551  23.839  16.296  1.00 48.66      C2   H  
ATOM    890 HG13 ILE A  91       2.027  23.047  17.657  1.00 48.66      C2   H  
ATOM    891 HG21 ILE A  91       4.768  25.822  17.274  1.00 48.66      C2   H  
ATOM    892 HG22 ILE A  91       5.997  24.701  17.541  1.00 48.66      C2   H  
ATOM    893 HG23 ILE A  91       5.209  24.767  15.995  1.00 48.66      C2   H  
ATOM    894 HD11 ILE A  91       1.079  24.982  18.500  1.00 48.66      C2   H  
ATOM    895 HD12 ILE A  91       2.659  25.724  18.548  1.00 48.66      C2   H  
ATOM    896 HD13 ILE A  91       1.751  25.815  17.069  1.00 48.66      C2   H  
ATOM    897  N   ILE A  92       6.609  22.177  18.981  1.00 48.50      C2   N  
ATOM    898  CA  ILE A  92       8.048  22.093  19.276  1.00 48.50      C2   C  
ATOM    899  C   ILE A  92       8.588  20.622  19.267  1.00 48.50      C2   C  
ATOM    900  O   ILE A  92       9.739  20.383  18.914  1.00 48.50      C2   O  
ATOM    901  CB  ILE A  92       8.467  22.854  20.637  1.00 48.50      C2   C  
ATOM    902  CG1 ILE A  92       9.974  23.046  20.777  1.00 48.50      C2   C  
ATOM    903  CG2 ILE A  92       7.876  22.346  21.957  1.00 48.50      C2   C  
ATOM    904  CD1 ILE A  92      10.730  23.799  19.641  1.00 48.50      C2   C  
ATOM    905  H   ILE A  92       6.005  22.416  19.754  1.00 48.50      C2   H  
ATOM    906  HA  ILE A  92       8.507  22.686  18.484  1.00 48.50      C2   H  
ATOM    907  HB  ILE A  92       8.048  23.855  20.532  1.00 48.50      C2   H  
ATOM    908 HG12 ILE A  92       9.892  23.704  21.642  1.00 48.50      C2   H  
ATOM    909 HG13 ILE A  92      10.443  22.089  21.006  1.00 48.50      C2   H  
ATOM    910 HG21 ILE A  92       7.044  22.959  22.303  1.00 48.50      C2   H  
ATOM    911 HG22 ILE A  92       7.578  21.343  21.649  1.00 48.50      C2   H  
ATOM    912 HG23 ILE A  92       8.572  22.257  22.790  1.00 48.50      C2   H  
ATOM    913 HD11 ILE A  92      11.607  24.215  20.138  1.00 48.50      C2   H  
ATOM    914 HD12 ILE A  92      10.869  23.047  18.864  1.00 48.50      C2   H  
ATOM    915 HD13 ILE A  92      10.198  24.623  19.167  1.00 48.50      C2   H  
ATOM    916  N   ALA A  93       7.813  19.592  19.589  1.00 46.90      C2   N  
ATOM    917  CA  ALA A  93       8.130  18.166  19.384  1.00 46.90      C2   C  
ATOM    918  C   ALA A  93       8.325  17.870  17.898  1.00 46.90      C2   C  
ATOM    919  O   ALA A  93       9.237  17.161  17.515  1.00 46.90      C2   O  
ATOM    920  CB  ALA A  93       6.978  17.349  20.009  1.00 46.90      C2   C  
ATOM    921  H   ALA A  93       6.818  19.733  19.691  1.00 46.90      C2   H  
ATOM    922  HA  ALA A  93       8.979  17.798  19.959  1.00 46.90      C2   H  
ATOM    923  HB1 ALA A  93       7.264  16.327  19.760  1.00 46.90      C2   H  
ATOM    924  HB2 ALA A  93       6.857  17.313  21.092  1.00 46.90      C2   H  
ATOM    925  HB3 ALA A  93       6.049  17.640  19.520  1.00 46.90      C2   H  
ATOM    926  N   ASP A  94       7.411  18.449  17.049  1.00 51.03      C2   N  
ATOM    927  CA  ASP A  94       7.568  18.487  15.564  1.00 51.03      C2   C  
ATOM    928  C   ASP A  94       8.918  18.966  15.084  1.00 51.03      C2   C  
ATOM    929  O   ASP A  94       9.648  18.260  14.398  1.00 51.03      C2   O  
ATOM    930  CB  ASP A  94       6.363  19.167  14.811  1.00 51.03      C2   C  
ATOM    931  CG  ASP A  94       6.373  19.164  13.253  1.00 51.03      C2   C  
ATOM    932  OD1 ASP A  94       5.717  20.033  12.674  1.00 51.03      C2   O  
ATOM    933  OD2 ASP A  94       7.160  18.375  12.728  1.00 51.03      C2   O  
ATOM    934  H   ASP A  94       6.647  19.021  17.377  1.00 51.03      C2   H  
ATOM    935  HA  ASP A  94       7.506  17.424  15.330  1.00 51.03      C2   H  
ATOM    936  HB2 ASP A  94       5.434  18.828  15.269  1.00 51.03      C2   H  
ATOM    937  HB3 ASP A  94       6.449  20.231  15.032  1.00 51.03      C2   H  
ATOM    938  N   ARG A  95       9.198  20.225  15.483  1.00 51.71      C2   N  
ATOM    939  CA  ARG A  95      10.565  20.833  15.222  1.00 51.71      C2   C  
ATOM    940  C   ARG A  95      11.823  20.004  15.793  1.00 51.71      C2   C  
ATOM    941  O   ARG A  95      12.900  19.876  15.134  1.00 51.71      C2   O  
ATOM    942  CB  ARG A  95      10.529  22.300  15.728  1.00 51.71      C2   C  
ATOM    943  CG  ARG A  95      11.876  23.062  15.465  1.00 51.71      C2   C  
ATOM    944  CD  ARG A  95      11.783  24.509  16.081  1.00 51.71      C2   C  
ATOM    945  NE  ARG A  95      10.796  25.239  15.415  1.00 51.71      C2   N  
ATOM    946  CZ  ARG A  95      10.873  25.797  14.218  1.00 51.71      C2   C  
ATOM    947  NH1 ARG A  95      12.021  25.961  13.499  1.00 51.71      C2   N  
ATOM    948  NH2 ARG A  95       9.723  26.186  13.681  1.00 51.71      C2   N  
ATOM    949  H   ARG A  95       8.505  20.799  15.942  1.00 51.71      C2   H  
ATOM    950  HA  ARG A  95      10.572  20.861  14.132  1.00 51.71      C2   H  
ATOM    951  HB2 ARG A  95       9.746  22.872  15.229  1.00 51.71      C2   H  
ATOM    952  HB3 ARG A  95      10.417  22.361  16.810  1.00 51.71      C2   H  
ATOM    953  HG2 ARG A  95      12.780  22.562  15.811  1.00 51.71      C2   H  
ATOM    954  HG3 ARG A  95      12.041  23.154  14.391  1.00 51.71      C2   H  
ATOM    955  HD2 ARG A  95      11.304  24.451  17.059  1.00 51.71      C2   H  
ATOM    956  HD3 ARG A  95      12.712  25.032  16.311  1.00 51.71      C2   H  
ATOM    957  HE  ARG A  95       9.872  25.186  15.818  1.00 51.71      C2   H  
ATOM    958 HH11 ARG A  95      12.881  25.722  13.970  1.00 51.71      C2   H  
ATOM    959 HH12 ARG A  95      12.096  26.500  12.648  1.00 51.71      C2   H  
ATOM    960 HH21 ARG A  95       8.852  26.114  14.188  1.00 51.71      C2   H  
ATOM    961 HH22 ARG A  95       9.631  26.509  12.729  1.00 51.71      C2   H  
ATOM    962  N   PHE A  96      11.650  19.330  16.957  1.00 44.22      C2   N  
ATOM    963  CA  PHE A  96      12.558  18.305  17.420  1.00 44.22      C2   C  
ATOM    964  C   PHE A  96      12.646  17.146  16.371  1.00 44.22      C2   C  
ATOM    965  O   PHE A  96      13.753  16.853  15.989  1.00 44.22      C2   O  
ATOM    966  CB  PHE A  96      12.218  17.857  18.914  1.00 44.22      C2   C  
ATOM    967  CG  PHE A  96      13.250  17.101  19.789  1.00 44.22      C2   C  
ATOM    968  CD1 PHE A  96      14.647  17.280  19.722  1.00 44.22      C2   C  
ATOM    969  CD2 PHE A  96      12.725  16.206  20.806  1.00 44.22      C2   C  
ATOM    970  CE1 PHE A  96      15.511  16.605  20.604  1.00 44.22      C2   C  
ATOM    971  CE2 PHE A  96      13.623  15.533  21.609  1.00 44.22      C2   C  
ATOM    972  CZ  PHE A  96      15.003  15.683  21.471  1.00 44.22      C2   C  
ATOM    973  H   PHE A  96      10.799  19.498  17.475  1.00 44.22      C2   H  
ATOM    974  HA  PHE A  96      13.518  18.819  17.461  1.00 44.22      C2   H  
ATOM    975  HB2 PHE A  96      11.912  18.734  19.484  1.00 44.22      C2   H  
ATOM    976  HB3 PHE A  96      11.306  17.274  18.790  1.00 44.22      C2   H  
ATOM    977  HD1 PHE A  96      15.113  17.886  18.958  1.00 44.22      C2   H  
ATOM    978  HD2 PHE A  96      11.679  16.128  21.065  1.00 44.22      C2   H  
ATOM    979  HE1 PHE A  96      16.569  16.758  20.452  1.00 44.22      C2   H  
ATOM    980  HE2 PHE A  96      13.164  15.039  22.453  1.00 44.22      C2   H  
ATOM    981  HZ  PHE A  96      15.621  15.145  22.175  1.00 44.22      C2   H  
ATOM    982  N   MET A  97      11.558  16.552  15.973  1.00 46.57      C2   N  
ATOM    983  CA  MET A  97      11.446  15.540  14.871  1.00 46.57      C2   C  
ATOM    984  C   MET A  97      12.139  15.941  13.509  1.00 46.57      C2   C  
ATOM    985  O   MET A  97      12.715  15.121  12.786  1.00 46.57      C2   O  
ATOM    986  CB  MET A  97      10.026  14.936  14.653  1.00 46.57      C2   C  
ATOM    987  CG  MET A  97       9.315  14.251  15.776  1.00 46.57      C2   C  
ATOM    988  SD  MET A  97       7.578  14.039  15.466  1.00 46.57      C2   S  
ATOM    989  CE  MET A  97       7.642  12.350  14.677  1.00 46.57      C2   C  
ATOM    990  H   MET A  97      10.773  16.892  16.510  1.00 46.57      C2   H  
ATOM    991  HA  MET A  97      11.921  14.638  15.258  1.00 46.57      C2   H  
ATOM    992  HB2 MET A  97       9.389  15.772  14.365  1.00 46.57      C2   H  
ATOM    993  HB3 MET A  97       9.989  14.202  13.847  1.00 46.57      C2   H  
ATOM    994  HG2 MET A  97       9.672  13.257  16.045  1.00 46.57      C2   H  
ATOM    995  HG3 MET A  97       9.386  14.746  16.745  1.00 46.57      C2   H  
ATOM    996  HE1 MET A  97       8.334  12.467  13.843  1.00 46.57      C2   H  
ATOM    997  HE2 MET A  97       8.076  11.617  15.356  1.00 46.57      C2   H  
ATOM    998  HE3 MET A  97       6.655  12.037  14.337  1.00 46.57      C2   H  
ATOM    999  N   SER A  98      12.044  17.242  13.266  1.00 48.28      C2   N  
ATOM   1000  CA  SER A  98      12.497  17.897  12.075  1.00 48.28      C2   C  
ATOM   1001  C   SER A  98      14.095  17.918  12.151  1.00 48.28      C2   C  
ATOM   1002  O   SER A  98      14.752  17.492  11.203  1.00 48.28      C2   O  
ATOM   1003  CB  SER A  98      11.828  19.276  11.987  1.00 48.28      C2   C  
ATOM   1004  OG  SER A  98      12.130  20.054  10.765  1.00 48.28      C2   O  
ATOM   1005  H   SER A  98      11.383  17.769  13.818  1.00 48.28      C2   H  
ATOM   1006  HA  SER A  98      12.157  17.362  11.188  1.00 48.28      C2   H  
ATOM   1007  HB2 SER A  98      10.755  19.084  11.999  1.00 48.28      C2   H  
ATOM   1008  HB3 SER A  98      12.128  19.880  12.843  1.00 48.28      C2   H  
ATOM   1009  HG  SER A  98      12.095  19.402  10.062  1.00 48.28      C2   H  
ATOM   1010  N   SER A  99      14.656  18.348  13.270  1.00 47.82      C2   N  
ATOM   1011  CA  SER A  99      16.037  18.418  13.572  1.00 47.82      C2   C  
ATOM   1012  C   SER A  99      16.657  17.041  13.495  1.00 47.82      C2   C  
ATOM   1013  O   SER A  99      17.594  16.826  12.751  1.00 47.82      C2   O  
ATOM   1014  CB  SER A  99      16.265  19.089  14.937  1.00 47.82      C2   C  
ATOM   1015  OG  SER A  99      15.922  18.367  16.076  1.00 47.82      C2   O  
ATOM   1016  H   SER A  99      13.932  18.556  13.943  1.00 47.82      C2   H  
ATOM   1017  HA  SER A  99      16.487  19.084  12.836  1.00 47.82      C2   H  
ATOM   1018  HB2 SER A  99      17.295  19.405  15.099  1.00 47.82      C2   H  
ATOM   1019  HB3 SER A  99      15.646  19.986  14.912  1.00 47.82      C2   H  
ATOM   1020  HG  SER A  99      15.048  18.684  16.313  1.00 47.82      C2   H  
ATOM   1021  N   ILE A 100      15.965  16.026  13.978  1.00 46.17      C2   N  
ATOM   1022  CA  ILE A 100      16.256  14.545  13.888  1.00 46.17      C2   C  
ATOM   1023  C   ILE A 100      16.179  14.016  12.500  1.00 46.17      C2   C  
ATOM   1024  O   ILE A 100      17.053  13.222  12.141  1.00 46.17      C2   O  
ATOM   1025  CB  ILE A 100      15.395  13.825  14.967  1.00 46.17      C2   C  
ATOM   1026  CG1 ILE A 100      15.686  14.324  16.441  1.00 46.17      C2   C  
ATOM   1027  CG2 ILE A 100      15.457  12.241  14.933  1.00 46.17      C2   C  
ATOM   1028  CD1 ILE A 100      14.563  13.941  17.421  1.00 46.17      C2   C  
ATOM   1029  H   ILE A 100      15.131  16.292  14.483  1.00 46.17      C2   H  
ATOM   1030  HA  ILE A 100      17.301  14.330  14.111  1.00 46.17      C2   H  
ATOM   1031  HB  ILE A 100      14.341  13.984  14.737  1.00 46.17      C2   H  
ATOM   1032 HG12 ILE A 100      16.651  13.895  16.711  1.00 46.17      C2   H  
ATOM   1033 HG13 ILE A 100      15.768  15.407  16.539  1.00 46.17      C2   H  
ATOM   1034 HG21 ILE A 100      14.757  11.752  15.612  1.00 46.17      C2   H  
ATOM   1035 HG22 ILE A 100      15.137  11.834  13.974  1.00 46.17      C2   H  
ATOM   1036 HG23 ILE A 100      16.392  11.804  15.285  1.00 46.17      C2   H  
ATOM   1037 HD11 ILE A 100      14.982  13.269  18.170  1.00 46.17      C2   H  
ATOM   1038 HD12 ILE A 100      14.141  14.785  17.966  1.00 46.17      C2   H  
ATOM   1039 HD13 ILE A 100      13.719  13.438  16.948  1.00 46.17      C2   H  
ATOM   1040  N   GLU A 101      15.170  14.494  11.681  1.00 48.22      C2   N  
ATOM   1041  CA  GLU A 101      15.000  14.211  10.264  1.00 48.22      C2   C  
ATOM   1042  C   GLU A 101      16.283  14.542   9.399  1.00 48.22      C2   C  
ATOM   1043  O   GLU A 101      16.726  13.740   8.614  1.00 48.22      C2   O  
ATOM   1044  CB  GLU A 101      13.642  14.784   9.745  1.00 48.22      C2   C  
ATOM   1045  CG  GLU A 101      13.254  14.457   8.274  1.00 48.22      C2   C  
ATOM   1046  CD  GLU A 101      11.882  14.981   8.031  1.00 48.22      C2   C  
ATOM   1047  OE1 GLU A 101      10.843  14.289   8.093  1.00 48.22      C2   O  
ATOM   1048  OE2 GLU A 101      11.726  16.195   7.755  1.00 48.22      C2   O  
ATOM   1049  H   GLU A 101      14.284  14.863  11.996  1.00 48.22      C2   H  
ATOM   1050  HA  GLU A 101      14.899  13.127  10.300  1.00 48.22      C2   H  
ATOM   1051  HB2 GLU A 101      12.746  14.539  10.315  1.00 48.22      C2   H  
ATOM   1052  HB3 GLU A 101      13.626  15.870   9.657  1.00 48.22      C2   H  
ATOM   1053  HG2 GLU A 101      13.861  14.907   7.489  1.00 48.22      C2   H  
ATOM   1054  HG3 GLU A 101      13.188  13.381   8.116  1.00 48.22      C2   H  
ATOM   1055  N   VAL A 102      16.820  15.744   9.695  1.00 49.32      C2   N  
ATOM   1056  CA  VAL A 102      18.098  16.325   9.241  1.00 49.32      C2   C  
ATOM   1057  C   VAL A 102      19.324  15.482   9.525  1.00 49.32      C2   C  
ATOM   1058  O   VAL A 102      20.156  15.355   8.623  1.00 49.32      C2   O  
ATOM   1059  CB  VAL A 102      18.142  17.807   9.655  1.00 49.32      C2   C  
ATOM   1060  CG1 VAL A 102      19.554  18.375   9.753  1.00 49.32      C2   C  
ATOM   1061  CG2 VAL A 102      17.274  18.691   8.702  1.00 49.32      C2   C  
ATOM   1062  H   VAL A 102      16.328  16.239  10.425  1.00 49.32      C2   H  
ATOM   1063  HA  VAL A 102      17.896  16.365   8.170  1.00 49.32      C2   H  
ATOM   1064  HB  VAL A 102      17.693  17.983  10.632  1.00 49.32      C2   H  
ATOM   1065 HG11 VAL A 102      19.485  19.447   9.940  1.00 49.32      C2   H  
ATOM   1066 HG12 VAL A 102      20.183  17.884  10.495  1.00 49.32      C2   H  
ATOM   1067 HG13 VAL A 102      20.165  18.230   8.862  1.00 49.32      C2   H  
ATOM   1068 HG21 VAL A 102      16.250  18.373   8.503  1.00 49.32      C2   H  
ATOM   1069 HG22 VAL A 102      17.178  19.700   9.102  1.00 49.32      C2   H  
ATOM   1070 HG23 VAL A 102      17.809  18.696   7.752  1.00 49.32      C2   H  
ATOM   1071  N   ILE A 103      19.349  15.032  10.779  1.00 49.82      C2   N  
ATOM   1072  CA  ILE A 103      20.434  14.227  11.289  1.00 49.82      C2   C  
ATOM   1073  C   ILE A 103      20.583  12.758  10.732  1.00 49.82      C2   C  
ATOM   1074  O   ILE A 103      21.647  12.348  10.280  1.00 49.82      C2   O  
ATOM   1075  CB  ILE A 103      20.370  14.319  12.901  1.00 49.82      C2   C  
ATOM   1076  CG1 ILE A 103      20.605  15.712  13.545  1.00 49.82      C2   C  
ATOM   1077  CG2 ILE A 103      21.132  13.288  13.700  1.00 49.82      C2   C  
ATOM   1078  CD1 ILE A 103      20.066  15.837  14.954  1.00 49.82      C2   C  
ATOM   1079  H   ILE A 103      18.667  15.405  11.424  1.00 49.82      C2   H  
ATOM   1080  HA  ILE A 103      21.368  14.713  11.006  1.00 49.82      C2   H  
ATOM   1081  HB  ILE A 103      19.351  14.137  13.241  1.00 49.82      C2   H  
ATOM   1082 HG12 ILE A 103      21.665  15.865  13.342  1.00 49.82      C2   H  
ATOM   1083 HG13 ILE A 103      20.086  16.443  12.926  1.00 49.82      C2   H  
ATOM   1084 HG21 ILE A 103      20.979  13.445  14.768  1.00 49.82      C2   H  
ATOM   1085 HG22 ILE A 103      20.722  12.285  13.579  1.00 49.82      C2   H  
ATOM   1086 HG23 ILE A 103      22.216  13.383  13.643  1.00 49.82      C2   H  
ATOM   1087 HD11 ILE A 103      19.005  15.593  15.008  1.00 49.82      C2   H  
ATOM   1088 HD12 ILE A 103      20.698  15.457  15.756  1.00 49.82      C2   H  
ATOM   1089 HD13 ILE A 103      19.974  16.884  15.242  1.00 49.82      C2   H  
ATOM   1090  N   THR A 104      19.464  12.122  10.720  1.00 49.06      C2   N  
ATOM   1091  CA  THR A 104      19.332  10.782  10.284  1.00 49.06      C2   C  
ATOM   1092  C   THR A 104      19.250  10.572   8.775  1.00 49.06      C2   C  
ATOM   1093  O   THR A 104      19.515   9.470   8.321  1.00 49.06      C2   O  
ATOM   1094  CB  THR A 104      18.107  10.176  11.057  1.00 49.06      C2   C  
ATOM   1095  CG2 THR A 104      18.252  10.135  12.588  1.00 49.06      C2   C  
ATOM   1096  OG1 THR A 104      16.961  10.966  10.614  1.00 49.06      C2   O  
ATOM   1097  H   THR A 104      18.611  12.662  10.757  1.00 49.06      C2   H  
ATOM   1098  HA  THR A 104      20.247  10.219  10.467  1.00 49.06      C2   H  
ATOM   1099  HB  THR A 104      17.829   9.183  10.703  1.00 49.06      C2   H  
ATOM   1100  HG1 THR A 104      16.838  11.661  11.265  1.00 49.06      C2   H  
ATOM   1101 HG21 THR A 104      17.344   9.838  13.112  1.00 49.06      C2   H  
ATOM   1102 HG22 THR A 104      19.070   9.478  12.884  1.00 49.06      C2   H  
ATOM   1103 HG23 THR A 104      18.494  11.087  13.060  1.00 49.06      C2   H  
ATOM   1104  N   SER A 105      18.846  11.618   8.056  1.00 52.39      C2   N  
ATOM   1105  CA  SER A 105      18.798  11.648   6.590  1.00 52.39      C2   C  
ATOM   1106  C   SER A 105      20.231  11.547   6.054  1.00 52.39      C2   C  
ATOM   1107  O   SER A 105      21.184  12.039   6.684  1.00 52.39      C2   O  
ATOM   1108  CB  SER A 105      18.109  12.982   6.064  1.00 52.39      C2   C  
ATOM   1109  OG  SER A 105      18.742  14.255   6.323  1.00 52.39      C2   O  
ATOM   1110  H   SER A 105      18.356  12.392   8.482  1.00 52.39      C2   H  
ATOM   1111  HA  SER A 105      18.337  10.723   6.243  1.00 52.39      C2   H  
ATOM   1112  HB2 SER A 105      17.894  12.927   4.997  1.00 52.39      C2   H  
ATOM   1113  HB3 SER A 105      17.060  12.993   6.358  1.00 52.39      C2   H  
ATOM   1114  HG  SER A 105      18.586  14.473   7.245  1.00 52.39      C2   H  
ATOM   1115  N   GLN A 106      20.354  10.897   4.878  1.00 59.97      C2   N  
ATOM   1116  CA  GLN A 106      21.530  11.029   3.941  1.00 59.97      C2   C  
ATOM   1117  C   GLN A 106      21.568  12.428   3.366  1.00 59.97      C2   C  
ATOM   1118  O   GLN A 106      20.549  12.989   2.898  1.00 59.97      C2   O  
ATOM   1119  CB  GLN A 106      21.156   9.974   2.876  1.00 59.97      C2   C  
ATOM   1120  CG  GLN A 106      22.217   9.784   1.752  1.00 59.97      C2   C  
ATOM   1121  CD  GLN A 106      21.820   8.909   0.579  1.00 59.97      C2   C  
ATOM   1122  NE2 GLN A 106      22.585   8.979  -0.469  1.00 59.97      C2   N  
ATOM   1123  OE1 GLN A 106      20.906   8.124   0.565  1.00 59.97      C2   O  
ATOM   1124  H   GLN A 106      19.448  10.766   4.450  1.00 59.97      C2   H  
ATOM   1125  HA  GLN A 106      22.451  10.792   4.474  1.00 59.97      C2   H  
ATOM   1126  HB2 GLN A 106      20.806   9.028   3.289  1.00 59.97      C2   H  
ATOM   1127  HB3 GLN A 106      20.263  10.354   2.379  1.00 59.97      C2   H  
ATOM   1128  HG2 GLN A 106      22.495  10.765   1.367  1.00 59.97      C2   H  
ATOM   1129  HG3 GLN A 106      23.072   9.332   2.254  1.00 59.97      C2   H  
ATOM   1130 HE21 GLN A 106      23.418   9.550  -0.487  1.00 59.97      C2   H  
ATOM   1131 HE22 GLN A 106      22.370   8.464  -1.311  1.00 59.97      C2   H  
ATOM   1132  N   GLU A 107      22.790  12.972   3.351  1.00 64.69      C2   N  
ATOM   1133  CA  GLU A 107      23.235  14.291   2.826  1.00 64.69      C2   C  
ATOM   1134  C   GLU A 107      23.880  13.872   1.496  1.00 64.69      C2   C  
ATOM   1135  O   GLU A 107      24.920  13.212   1.483  1.00 64.69      C2   O  
ATOM   1136  CB  GLU A 107      24.270  14.929   3.757  1.00 64.69      C2   C  
ATOM   1137  CG  GLU A 107      24.999  16.197   3.106  1.00 64.69      C2   C  
ATOM   1138  CD  GLU A 107      25.850  16.754   4.205  1.00 64.69      C2   C  
ATOM   1139  OE1 GLU A 107      27.088  16.453   4.191  1.00 64.69      C2   O  
ATOM   1140  OE2 GLU A 107      25.381  17.569   5.033  1.00 64.69      C2   O  
ATOM   1141  H   GLU A 107      23.520  12.412   3.767  1.00 64.69      C2   H  
ATOM   1142  HA  GLU A 107      22.416  14.984   2.627  1.00 64.69      C2   H  
ATOM   1143  HB2 GLU A 107      23.810  15.270   4.684  1.00 64.69      C2   H  
ATOM   1144  HB3 GLU A 107      25.022  14.179   3.999  1.00 64.69      C2   H  
ATOM   1145  HG2 GLU A 107      25.643  16.029   2.244  1.00 64.69      C2   H  
ATOM   1146  HG3 GLU A 107      24.236  16.921   2.822  1.00 64.69      C2   H  
ATOM   1147  N   LYS A 108      23.309  14.308   0.366  1.00 68.82      C2   N  
ATOM   1148  CA  LYS A 108      23.644  14.022  -1.030  1.00 68.82      C2   C  
ATOM   1149  C   LYS A 108      23.963  15.389  -1.672  1.00 68.82      C2   C  
ATOM   1150  O   LYS A 108      23.118  16.253  -1.780  1.00 68.82      C2   O  
ATOM   1151  CB  LYS A 108      22.301  13.487  -1.700  1.00 68.82      C2   C  
ATOM   1152  CG  LYS A 108      22.392  13.298  -3.229  1.00 68.82      C2   C  
ATOM   1153  CD  LYS A 108      23.401  12.266  -3.715  1.00 68.82      C2   C  
ATOM   1154  CE  LYS A 108      24.116  12.592  -5.085  1.00 68.82      C2   C  
ATOM   1155  NZ  LYS A 108      24.877  11.398  -5.654  1.00 68.82      C2   N  
ATOM   1156  H   LYS A 108      22.510  14.902   0.536  1.00 68.82      C2   H  
ATOM   1157  HA  LYS A 108      24.455  13.311  -1.189  1.00 68.82      C2   H  
ATOM   1158  HB2 LYS A 108      22.023  12.508  -1.310  1.00 68.82      C2   H  
ATOM   1159  HB3 LYS A 108      21.486  14.194  -1.546  1.00 68.82      C2   H  
ATOM   1160  HG2 LYS A 108      21.392  13.012  -3.557  1.00 68.82      C2   H  
ATOM   1161  HG3 LYS A 108      22.733  14.250  -3.635  1.00 68.82      C2   H  
ATOM   1162  HD2 LYS A 108      23.996  11.872  -2.891  1.00 68.82      C2   H  
ATOM   1163  HD3 LYS A 108      22.828  11.362  -3.924  1.00 68.82      C2   H  
ATOM   1164  HE2 LYS A 108      23.402  12.918  -5.842  1.00 68.82      C2   H  
ATOM   1165  HE3 LYS A 108      24.863  13.326  -4.785  1.00 68.82      C2   H  
ATOM   1166  HZ1 LYS A 108      25.423  11.590  -6.482  1.00 68.82      C2   H  
ATOM   1167  HZ2 LYS A 108      25.550  11.141  -4.946  1.00 68.82      C2   H  
ATOM   1168  HZ3 LYS A 108      24.294  10.626  -5.943  1.00 68.82      C2   H  
ATOM   1169  N   GLU A 109      25.154  15.432  -2.221  1.00 78.13      C2   N  
ATOM   1170  CA  GLU A 109      25.704  16.546  -2.988  1.00 78.13      C2   C  
ATOM   1171  C   GLU A 109      25.649  16.170  -4.488  1.00 78.13      C2   C  
ATOM   1172  O   GLU A 109      26.596  15.619  -5.039  1.00 78.13      C2   O  
ATOM   1173  CB  GLU A 109      27.150  16.880  -2.479  1.00 78.13      C2   C  
ATOM   1174  CG  GLU A 109      27.385  16.827  -0.902  1.00 78.13      C2   C  
ATOM   1175  CD  GLU A 109      28.708  17.407  -0.482  1.00 78.13      C2   C  
ATOM   1176  OE1 GLU A 109      28.775  18.267   0.448  1.00 78.13      C2   O  
ATOM   1177  OE2 GLU A 109      29.763  17.029  -1.095  1.00 78.13      C2   O  
ATOM   1178  H   GLU A 109      25.637  14.565  -2.412  1.00 78.13      C2   H  
ATOM   1179  HA  GLU A 109      25.177  17.469  -2.744  1.00 78.13      C2   H  
ATOM   1180  HB2 GLU A 109      27.924  16.292  -2.974  1.00 78.13      C2   H  
ATOM   1181  HB3 GLU A 109      27.189  17.903  -2.852  1.00 78.13      C2   H  
ATOM   1182  HG2 GLU A 109      26.632  17.532  -0.550  1.00 78.13      C2   H  
ATOM   1183  HG3 GLU A 109      26.998  15.946  -0.389  1.00 78.13      C2   H  
ATOM   1184  N   ILE A 110      24.509  16.461  -5.112  1.00 76.75      C2   N  
ATOM   1185  CA  ILE A 110      24.187  16.459  -6.527  1.00 76.75      C2   C  
ATOM   1186  C   ILE A 110      25.102  17.416  -7.304  1.00 76.75      C2   C  
ATOM   1187  O   ILE A 110      25.202  18.554  -6.942  1.00 76.75      C2   O  
ATOM   1188  CB  ILE A 110      22.750  17.013  -6.709  1.00 76.75      C2   C  
ATOM   1189  CG1 ILE A 110      21.666  15.966  -6.413  1.00 76.75      C2   C  
ATOM   1190  CG2 ILE A 110      22.394  17.900  -8.061  1.00 76.75      C2   C  
ATOM   1191  CD1 ILE A 110      21.581  14.688  -7.229  1.00 76.75      C2   C  
ATOM   1192  H   ILE A 110      23.863  16.955  -4.511  1.00 76.75      C2   H  
ATOM   1193  HA  ILE A 110      24.287  15.385  -6.684  1.00 76.75      C2   H  
ATOM   1194  HB  ILE A 110      22.587  17.748  -5.921  1.00 76.75      C2   H  
ATOM   1195 HG12 ILE A 110      21.805  15.748  -5.354  1.00 76.75      C2   H  
ATOM   1196 HG13 ILE A 110      20.646  16.336  -6.518  1.00 76.75      C2   H  
ATOM   1197 HG21 ILE A 110      22.646  17.350  -8.967  1.00 76.75      C2   H  
ATOM   1198 HG22 ILE A 110      21.356  18.234  -8.052  1.00 76.75      C2   H  
ATOM   1199 HG23 ILE A 110      22.957  18.830  -8.144  1.00 76.75      C2   H  
ATOM   1200 HD11 ILE A 110      22.481  14.485  -7.809  1.00 76.75      C2   H  
ATOM   1201 HD12 ILE A 110      21.266  13.903  -6.542  1.00 76.75      C2   H  
ATOM   1202 HD13 ILE A 110      20.741  14.723  -7.923  1.00 76.75      C2   H  
ATOM   1203  N   THR A 111      25.774  16.887  -8.319  1.00 84.13      C2   N  
ATOM   1204  CA  THR A 111      26.812  17.639  -9.057  1.00 84.13      C2   C  
ATOM   1205  C   THR A 111      26.081  18.271 -10.324  1.00 84.13      C2   C  
ATOM   1206  O   THR A 111      25.434  17.552 -11.044  1.00 84.13      C2   O  
ATOM   1207  CB  THR A 111      28.073  16.715  -9.511  1.00 84.13      C2   C  
ATOM   1208  CG2 THR A 111      28.974  17.359 -10.522  1.00 84.13      C2   C  
ATOM   1209  OG1 THR A 111      28.941  16.424  -8.406  1.00 84.13      C2   O  
ATOM   1210  H   THR A 111      25.517  15.976  -8.671  1.00 84.13      C2   H  
ATOM   1211  HA  THR A 111      27.206  18.489  -8.499  1.00 84.13      C2   H  
ATOM   1212  HB  THR A 111      27.603  15.769  -9.779  1.00 84.13      C2   H  
ATOM   1213  HG1 THR A 111      28.607  15.708  -7.861  1.00 84.13      C2   H  
ATOM   1214 HG21 THR A 111      28.467  17.664 -11.437  1.00 84.13      C2   H  
ATOM   1215 HG22 THR A 111      29.432  18.250 -10.092  1.00 84.13      C2   H  
ATOM   1216 HG23 THR A 111      29.793  16.710 -10.832  1.00 84.13      C2   H  
ATOM   1217  N   ILE A 112      26.401  19.488 -10.702  1.00 85.92      C2   N  
ATOM   1218  CA  ILE A 112      25.863  20.255 -11.901  1.00 85.92      C2   C  
ATOM   1219  C   ILE A 112      27.012  21.225 -12.307  1.00 85.92      C2   C  
ATOM   1220  O   ILE A 112      28.085  21.341 -11.646  1.00 85.92      C2   O  
ATOM   1221  CB  ILE A 112      24.590  21.027 -11.600  1.00 85.92      C2   C  
ATOM   1222  CG1 ILE A 112      24.635  21.825 -10.264  1.00 85.92      C2   C  
ATOM   1223  CG2 ILE A 112      23.443  19.971 -11.698  1.00 85.92      C2   C  
ATOM   1224  CD1 ILE A 112      23.258  22.461  -9.864  1.00 85.92      C2   C  
ATOM   1225  H   ILE A 112      27.134  20.005 -10.237  1.00 85.92      C2   H  
ATOM   1226  HA  ILE A 112      25.767  19.455 -12.635  1.00 85.92      C2   H  
ATOM   1227  HB  ILE A 112      24.391  21.732 -12.406  1.00 85.92      C2   H  
ATOM   1228 HG12 ILE A 112      24.933  21.101  -9.505  1.00 85.92      C2   H  
ATOM   1229 HG13 ILE A 112      25.443  22.555 -10.213  1.00 85.92      C2   H  
ATOM   1230 HG21 ILE A 112      23.355  19.311 -10.835  1.00 85.92      C2   H  
ATOM   1231 HG22 ILE A 112      22.482  20.439 -11.913  1.00 85.92      C2   H  
ATOM   1232 HG23 ILE A 112      23.562  19.442 -12.643  1.00 85.92      C2   H  
ATOM   1233 HD11 ILE A 112      23.453  22.870  -8.873  1.00 85.92      C2   H  
ATOM   1234 HD12 ILE A 112      22.984  23.335 -10.454  1.00 85.92      C2   H  
ATOM   1235 HD13 ILE A 112      22.381  21.814  -9.904  1.00 85.92      C2   H  
ATOM   1236  N   LYS A 113      26.759  21.906 -13.443  1.00100.97      C2   N  
ATOM   1237  CA  LYS A 113      27.671  22.951 -14.041  1.00100.97      C2   C  
ATOM   1238  C   LYS A 113      26.923  24.203 -14.252  1.00100.97      C2   C  
ATOM   1239  O   LYS A 113      25.713  24.153 -14.454  1.00100.97      C2   O  
ATOM   1240  CB  LYS A 113      28.260  22.560 -15.409  1.00100.97      C2   C  
ATOM   1241  CG  LYS A 113      29.126  21.299 -15.401  1.00100.97      C2   C  
ATOM   1242  CD  LYS A 113      29.855  21.045 -16.674  1.00100.97      C2   C  
ATOM   1243  CE  LYS A 113      30.560  19.672 -16.692  1.00100.97      C2   C  
ATOM   1244  NZ  LYS A 113      29.536  18.641 -16.728  1.00100.97      C2   N  
ATOM   1245  H   LYS A 113      25.979  21.640 -14.027  1.00100.97      C2   H  
ATOM   1246  HA  LYS A 113      28.576  23.174 -13.475  1.00100.97      C2   H  
ATOM   1247  HB2 LYS A 113      27.399  22.324 -16.035  1.00100.97      C2   H  
ATOM   1248  HB3 LYS A 113      28.953  23.338 -15.728  1.00100.97      C2   H  
ATOM   1249  HG2 LYS A 113      29.925  21.445 -14.674  1.00100.97      C2   H  
ATOM   1250  HG3 LYS A 113      28.587  20.464 -14.954  1.00100.97      C2   H  
ATOM   1251  HD2 LYS A 113      29.185  21.031 -17.534  1.00100.97      C2   H  
ATOM   1252  HD3 LYS A 113      30.630  21.809 -16.734  1.00100.97      C2   H  
ATOM   1253  HE2 LYS A 113      31.091  19.648 -17.643  1.00100.97      C2   H  
ATOM   1254  HE3 LYS A 113      31.198  19.496 -15.826  1.00100.97      C2   H  
ATOM   1255  HZ1 LYS A 113      30.051  17.823 -17.019  1.00100.97      C2   H  
ATOM   1256  HZ2 LYS A 113      29.039  18.499 -15.861  1.00100.97      C2   H  
ATOM   1257  HZ3 LYS A 113      28.889  18.813 -17.485  1.00100.97      C2   H  
ATOM   1258  N   LYS A 114      27.698  25.304 -14.352  1.00111.80      C2   N  
ATOM   1259  CA  LYS A 114      27.231  26.669 -14.483  1.00111.80      C2   C  
ATOM   1260  C   LYS A 114      27.716  27.184 -15.854  1.00111.80      C2   C  
ATOM   1261  O   LYS A 114      28.609  26.566 -16.396  1.00111.80      C2   O  
ATOM   1262  CB  LYS A 114      27.508  27.471 -13.199  1.00111.80      C2   C  
ATOM   1263  CG  LYS A 114      28.937  27.932 -13.059  1.00111.80      C2   C  
ATOM   1264  CD  LYS A 114      29.223  28.445 -11.646  1.00111.80      C2   C  
ATOM   1265  CE  LYS A 114      30.640  28.950 -11.524  1.00111.80      C2   C  
ATOM   1266  NZ  LYS A 114      30.987  30.084 -12.439  1.00111.80      C2   N  
ATOM   1267  H   LYS A 114      28.675  25.145 -14.151  1.00111.80      C2   H  
ATOM   1268  HA  LYS A 114      26.143  26.658 -14.424  1.00111.80      C2   H  
ATOM   1269  HB2 LYS A 114      27.018  28.445 -13.192  1.00111.80      C2   H  
ATOM   1270  HB3 LYS A 114      27.195  26.876 -12.341  1.00111.80      C2   H  
ATOM   1271  HG2 LYS A 114      29.615  27.129 -13.346  1.00111.80      C2   H  
ATOM   1272  HG3 LYS A 114      29.186  28.726 -13.763  1.00111.80      C2   H  
ATOM   1273  HD2 LYS A 114      28.585  29.304 -11.441  1.00111.80      C2   H  
ATOM   1274  HD3 LYS A 114      28.892  27.670 -10.954  1.00111.80      C2   H  
ATOM   1275  HE2 LYS A 114      30.860  29.316 -10.521  1.00111.80      C2   H  
ATOM   1276  HE3 LYS A 114      31.369  28.142 -11.586  1.00111.80      C2   H  
ATOM   1277  HZ1 LYS A 114      31.984  30.186 -12.317  1.00111.80      C2   H  
ATOM   1278  HZ2 LYS A 114      30.739  29.966 -13.411  1.00111.80      C2   H  
ATOM   1279  HZ3 LYS A 114      30.621  30.969 -12.117  1.00111.80      C2   H  
ATOM   1280  N   PRO A 115      27.165  28.235 -16.434  1.00117.40      C2   N  
ATOM   1281  CA  PRO A 115      27.285  28.415 -17.876  1.00117.40      C2   C  
ATOM   1282  C   PRO A 115      28.650  28.962 -18.457  1.00117.40      C2   C  
ATOM   1283  O   PRO A 115      28.735  28.933 -19.661  1.00117.40      C2   O  
ATOM   1284  CB  PRO A 115      26.152  29.442 -18.168  1.00117.40      C2   C  
ATOM   1285  CG  PRO A 115      25.807  30.147 -16.856  1.00117.40      C2   C  
ATOM   1286  CD  PRO A 115      26.133  29.047 -15.822  1.00117.40      C2   C  
ATOM   1287  HA  PRO A 115      27.035  27.511 -18.431  1.00117.40      C2   H  
ATOM   1288  HB2 PRO A 115      26.466  30.196 -18.890  1.00117.40      C2   H  
ATOM   1289  HB3 PRO A 115      25.299  28.885 -18.557  1.00117.40      C2   H  
ATOM   1290  HG2 PRO A 115      26.344  31.094 -16.811  1.00117.40      C2   H  
ATOM   1291  HG3 PRO A 115      24.834  30.629 -16.948  1.00117.40      C2   H  
ATOM   1292  HD2 PRO A 115      26.527  29.482 -14.904  1.00117.40      C2   H  
ATOM   1293  HD3 PRO A 115      25.382  28.421 -15.341  1.00117.40      C2   H  
ATOM   1294  N   ASN A 116      29.556  29.272 -17.594  1.00118.17      C2   N  
ATOM   1295  CA  ASN A 116      30.991  29.361 -17.876  1.00118.17      C2   C  
ATOM   1296  C   ASN A 116      31.685  27.989 -18.158  1.00118.17      C2   C  
ATOM   1297  O   ASN A 116      32.798  28.060 -18.713  1.00118.17      C2   O  
ATOM   1298  CB  ASN A 116      31.798  30.252 -16.982  1.00118.17      C2   C  
ATOM   1299  CG  ASN A 116      32.149  29.729 -15.577  1.00118.17      C2   C  
ATOM   1300  ND2 ASN A 116      33.265  30.152 -15.013  1.00118.17      C2   N  
ATOM   1301  OD1 ASN A 116      31.380  29.008 -14.955  1.00118.17      C2   O  
ATOM   1302  H   ASN A 116      29.256  29.159 -16.636  1.00118.17      C2   H  
ATOM   1303  HA  ASN A 116      31.084  29.785 -18.876  1.00118.17      C2   H  
ATOM   1304  HB2 ASN A 116      32.735  30.519 -17.470  1.00118.17      C2   H  
ATOM   1305  HB3 ASN A 116      31.302  31.222 -16.992  1.00118.17      C2   H  
ATOM   1306 HD21 ASN A 116      33.820  30.791 -15.563  1.00118.17      C2   H  
ATOM   1307 HD22 ASN A 116      33.516  30.013 -14.044  1.00118.17      C2   H  
ATOM   1308  N   GLY A 117      31.025  26.883 -17.737  1.00118.49      C2   N  
ATOM   1309  CA  GLY A 117      31.666  25.570 -17.930  1.00118.49      C2   C  
ATOM   1310  C   GLY A 117      32.485  25.090 -16.680  1.00118.49      C2   C  
ATOM   1311  O   GLY A 117      33.017  23.969 -16.636  1.00118.49      C2   O  
ATOM   1312  H   GLY A 117      30.163  26.887 -17.211  1.00118.49      C2   H  
ATOM   1313  HA2 GLY A 117      30.865  24.831 -17.965  1.00118.49      C2   H  
ATOM   1314  HA3 GLY A 117      32.151  25.561 -18.906  1.00118.49      C2   H  
ATOM   1315  N   GLU A 118      32.620  25.871 -15.581  1.00116.62      C2   N  
ATOM   1316  CA  GLU A 118      32.935  25.285 -14.279  1.00116.62      C2   C  
ATOM   1317  C   GLU A 118      31.858  24.289 -13.780  1.00116.62      C2   C  
ATOM   1318  O   GLU A 118      30.679  24.554 -14.004  1.00116.62      C2   O  
ATOM   1319  CB  GLU A 118      32.915  26.372 -13.246  1.00116.62      C2   C  
ATOM   1320  CG  GLU A 118      34.166  27.270 -13.254  1.00116.62      C2   C  
ATOM   1321  CD  GLU A 118      34.117  28.305 -12.185  1.00116.62      C2   C  
ATOM   1322  OE1 GLU A 118      33.802  29.466 -12.491  1.00116.62      C2   O  
ATOM   1323  OE2 GLU A 118      34.187  27.891 -11.018  1.00116.62      C2   O  
ATOM   1324  H   GLU A 118      32.060  26.708 -15.502  1.00116.62      C2   H  
ATOM   1325  HA  GLU A 118      33.951  24.919 -14.430  1.00116.62      C2   H  
ATOM   1326  HB2 GLU A 118      32.079  27.040 -13.453  1.00116.62      C2   H  
ATOM   1327  HB3 GLU A 118      32.730  26.042 -12.224  1.00116.62      C2   H  
ATOM   1328  HG2 GLU A 118      35.047  26.647 -13.101  1.00116.62      C2   H  
ATOM   1329  HG3 GLU A 118      34.365  27.724 -14.224  1.00116.62      C2   H  
ATOM   1330  N   THR A 119      32.333  23.300 -13.039  1.00105.57      C2   N  
ATOM   1331  CA  THR A 119      31.494  22.322 -12.384  1.00105.57      C2   C  
ATOM   1332  C   THR A 119      31.308  22.673 -10.890  1.00105.57      C2   C  
ATOM   1333  O   THR A 119      32.173  23.341 -10.369  1.00105.57      C2   O  
ATOM   1334  CB  THR A 119      32.148  20.901 -12.433  1.00105.57      C2   C  
ATOM   1335  CG2 THR A 119      31.248  19.667 -12.134  1.00105.57      C2   C  
ATOM   1336  OG1 THR A 119      32.727  20.576 -13.655  1.00105.57      C2   O  
ATOM   1337  H   THR A 119      33.327  23.271 -12.866  1.00105.57      C2   H  
ATOM   1338  HA  THR A 119      30.512  22.388 -12.853  1.00105.57      C2   H  
ATOM   1339  HB  THR A 119      33.008  20.786 -11.773  1.00105.57      C2   H  
ATOM   1340  HG1 THR A 119      33.371  21.284 -13.728  1.00105.57      C2   H  
ATOM   1341 HG21 THR A 119      30.878  19.632 -11.109  1.00105.57      C2   H  
ATOM   1342 HG22 THR A 119      30.396  19.748 -12.810  1.00105.57      C2   H  
ATOM   1343 HG23 THR A 119      31.750  18.730 -12.375  1.00105.57      C2   H  
ATOM   1344  N   THR A 120      30.248  22.225 -10.246  1.00 91.36      C2   N  
ATOM   1345  CA  THR A 120      29.918  22.623  -8.854  1.00 91.36      C2   C  
ATOM   1346  C   THR A 120      28.777  21.749  -8.239  1.00 91.36      C2   C  
ATOM   1347  O   THR A 120      28.141  21.012  -9.037  1.00 91.36      C2   O  
ATOM   1348  CB  THR A 120      29.395  24.116  -8.824  1.00 91.36      C2   C  
ATOM   1349  CG2 THR A 120      28.597  24.528 -10.077  1.00 91.36      C2   C  
ATOM   1350  OG1 THR A 120      28.702  24.625  -7.695  1.00 91.36      C2   O  
ATOM   1351  H   THR A 120      29.450  21.907 -10.778  1.00 91.36      C2   H  
ATOM   1352  HA  THR A 120      30.848  22.657  -8.285  1.00 91.36      C2   H  
ATOM   1353  HB  THR A 120      30.281  24.748  -8.768  1.00 91.36      C2   H  
ATOM   1354  HG1 THR A 120      29.423  24.736  -7.070  1.00 91.36      C2   H  
ATOM   1355 HG21 THR A 120      29.152  24.482 -11.014  1.00 91.36      C2   H  
ATOM   1356 HG22 THR A 120      27.737  23.888 -10.271  1.00 91.36      C2   H  
ATOM   1357 HG23 THR A 120      28.147  25.521 -10.062  1.00 91.36      C2   H  
ATOM   1358  N   LYS A 121      28.636  21.773  -6.929  1.00 84.17      C2   N  
ATOM   1359  CA  LYS A 121      27.647  20.940  -6.313  1.00 84.17      C2   C  
ATOM   1360  C   LYS A 121      26.524  21.656  -5.562  1.00 84.17      C2   C  
ATOM   1361  O   LYS A 121      26.744  22.808  -5.157  1.00 84.17      C2   O  
ATOM   1362  CB  LYS A 121      28.415  20.038  -5.332  1.00 84.17      C2   C  
ATOM   1363  CG  LYS A 121      29.476  19.136  -5.944  1.00 84.17      C2   C  
ATOM   1364  CD  LYS A 121      30.131  18.035  -5.110  1.00 84.17      C2   C  
ATOM   1365  CE  LYS A 121      30.834  18.592  -3.830  1.00 84.17      C2   C  
ATOM   1366  NZ  LYS A 121      31.434  17.629  -2.916  1.00 84.17      C2   N  
ATOM   1367  H   LYS A 121      29.056  22.483  -6.347  1.00 84.17      C2   H  
ATOM   1368  HA  LYS A 121      27.052  20.395  -7.047  1.00 84.17      C2   H  
ATOM   1369  HB2 LYS A 121      28.749  20.663  -4.504  1.00 84.17      C2   H  
ATOM   1370  HB3 LYS A 121      27.708  19.323  -4.910  1.00 84.17      C2   H  
ATOM   1371  HG2 LYS A 121      28.913  18.598  -6.708  1.00 84.17      C2   H  
ATOM   1372  HG3 LYS A 121      30.220  19.741  -6.462  1.00 84.17      C2   H  
ATOM   1373  HD2 LYS A 121      29.429  17.223  -4.926  1.00 84.17      C2   H  
ATOM   1374  HD3 LYS A 121      30.826  17.548  -5.794  1.00 84.17      C2   H  
ATOM   1375  HE2 LYS A 121      31.599  19.311  -4.120  1.00 84.17      C2   H  
ATOM   1376  HE3 LYS A 121      30.129  19.175  -3.238  1.00 84.17      C2   H  
ATOM   1377  HZ1 LYS A 121      32.188  18.075  -2.413  1.00 84.17      C2   H  
ATOM   1378  HZ2 LYS A 121      30.746  17.284  -2.263  1.00 84.17      C2   H  
ATOM   1379  HZ3 LYS A 121      31.767  16.859  -3.479  1.00 84.17      C2   H  
ATOM   1380  N   THR A 122      25.348  21.061  -5.384  1.00 78.52      C2   N  
ATOM   1381  CA  THR A 122      24.418  21.564  -4.456  1.00 78.52      C2   C  
ATOM   1382  C   THR A 122      24.067  20.360  -3.561  1.00 78.52      C2   C  
ATOM   1383  O   THR A 122      23.934  19.232  -4.071  1.00 78.52      C2   O  
ATOM   1384  CB  THR A 122      23.216  22.205  -5.147  1.00 78.52      C2   C  
ATOM   1385  CG2 THR A 122      22.404  21.345  -6.052  1.00 78.52      C2   C  
ATOM   1386  OG1 THR A 122      22.426  22.803  -4.105  1.00 78.52      C2   O  
ATOM   1387  H   THR A 122      25.290  20.146  -5.809  1.00 78.52      C2   H  
ATOM   1388  HA  THR A 122      24.858  22.312  -3.797  1.00 78.52      C2   H  
ATOM   1389  HB  THR A 122      23.694  22.945  -5.789  1.00 78.52      C2   H  
ATOM   1390  HG1 THR A 122      22.895  23.489  -3.624  1.00 78.52      C2   H  
ATOM   1391 HG21 THR A 122      22.978  20.647  -6.662  1.00 78.52      C2   H  
ATOM   1392 HG22 THR A 122      21.640  20.783  -5.516  1.00 78.52      C2   H  
ATOM   1393 HG23 THR A 122      21.935  21.983  -6.801  1.00 78.52      C2   H  
ATOM   1394  N   THR A 123      23.771  20.667  -2.302  1.00 72.16      C2   N  
ATOM   1395  CA  THR A 123      23.425  19.571  -1.365  1.00 72.16      C2   C  
ATOM   1396  C   THR A 123      21.926  19.456  -1.287  1.00 72.16      C2   C  
ATOM   1397  O   THR A 123      21.231  20.480  -1.277  1.00 72.16      C2   O  
ATOM   1398  CB  THR A 123      23.915  19.925   0.063  1.00 72.16      C2   C  
ATOM   1399  CG2 THR A 123      23.792  18.853   1.142  1.00 72.16      C2   C  
ATOM   1400  OG1 THR A 123      25.230  20.378   0.012  1.00 72.16      C2   O  
ATOM   1401  H   THR A 123      23.589  21.610  -1.989  1.00 72.16      C2   H  
ATOM   1402  HA  THR A 123      23.814  18.589  -1.638  1.00 72.16      C2   H  
ATOM   1403  HB  THR A 123      23.354  20.789   0.418  1.00 72.16      C2   H  
ATOM   1404  HG1 THR A 123      25.061  21.224  -0.409  1.00 72.16      C2   H  
ATOM   1405 HG21 THR A 123      24.077  19.078   2.170  1.00 72.16      C2   H  
ATOM   1406 HG22 THR A 123      22.799  18.419   1.028  1.00 72.16      C2   H  
ATOM   1407 HG23 THR A 123      24.388  17.989   0.847  1.00 72.16      C2   H  
ATOM   1408  N   VAL A 124      21.325  18.247  -1.318  1.00 64.23      C2   N  
ATOM   1409  CA  VAL A 124      19.965  17.983  -0.942  1.00 64.23      C2   C  
ATOM   1410  C   VAL A 124      19.980  16.839   0.101  1.00 64.23      C2   C  
ATOM   1411  O   VAL A 124      20.873  15.960   0.077  1.00 64.23      C2   O  
ATOM   1412  CB  VAL A 124      19.089  17.703  -2.210  1.00 64.23      C2   C  
ATOM   1413  CG1 VAL A 124      19.297  18.848  -3.204  1.00 64.23      C2   C  
ATOM   1414  CG2 VAL A 124      19.326  16.278  -2.793  1.00 64.23      C2   C  
ATOM   1415  H   VAL A 124      21.920  17.445  -1.470  1.00 64.23      C2   H  
ATOM   1416  HA  VAL A 124      19.453  18.795  -0.427  1.00 64.23      C2   H  
ATOM   1417  HB  VAL A 124      18.071  17.614  -1.829  1.00 64.23      C2   H  
ATOM   1418 HG11 VAL A 124      19.110  19.837  -2.787  1.00 64.23      C2   H  
ATOM   1419 HG12 VAL A 124      20.276  18.783  -3.679  1.00 64.23      C2   H  
ATOM   1420 HG13 VAL A 124      18.598  18.744  -4.034  1.00 64.23      C2   H  
ATOM   1421 HG21 VAL A 124      19.081  15.491  -2.080  1.00 64.23      C2   H  
ATOM   1422 HG22 VAL A 124      18.757  16.023  -3.687  1.00 64.23      C2   H  
ATOM   1423 HG23 VAL A 124      20.344  16.088  -3.133  1.00 64.23      C2   H  
ATOM   1424  N   ARG A 125      18.996  16.862   1.062  1.00 56.82      C2   N  
ATOM   1425  CA  ARG A 125      18.848  15.700   2.014  1.00 56.82      C2   C  
ATOM   1426  C   ARG A 125      17.770  14.622   1.622  1.00 56.82      C2   C  
ATOM   1427  O   ARG A 125      16.715  15.055   1.158  1.00 56.82      C2   O  
ATOM   1428  CB  ARG A 125      18.663  16.182   3.495  1.00 56.82      C2   C  
ATOM   1429  CG  ARG A 125      19.797  17.144   3.889  1.00 56.82      C2   C  
ATOM   1430  CD  ARG A 125      19.831  17.387   5.340  1.00 56.82      C2   C  
ATOM   1431  NE  ARG A 125      20.655  18.503   5.713  1.00 56.82      C2   N  
ATOM   1432  CZ  ARG A 125      21.973  18.541   5.779  1.00 56.82      C2   C  
ATOM   1433  NH1 ARG A 125      22.759  17.467   5.629  1.00 56.82      C2   N  
ATOM   1434  NH2 ARG A 125      22.536  19.705   5.986  1.00 56.82      C2   N  
ATOM   1435  H   ARG A 125      18.206  17.491   1.036  1.00 56.82      C2   H  
ATOM   1436  HA  ARG A 125      19.839  15.254   1.929  1.00 56.82      C2   H  
ATOM   1437  HB2 ARG A 125      17.637  16.530   3.614  1.00 56.82      C2   H  
ATOM   1438  HB3 ARG A 125      18.755  15.247   4.049  1.00 56.82      C2   H  
ATOM   1439  HG2 ARG A 125      20.710  16.588   3.676  1.00 56.82      C2   H  
ATOM   1440  HG3 ARG A 125      19.870  18.103   3.376  1.00 56.82      C2   H  
ATOM   1441  HD2 ARG A 125      18.919  17.623   5.889  1.00 56.82      C2   H  
ATOM   1442  HD3 ARG A 125      20.302  16.527   5.815  1.00 56.82      C2   H  
ATOM   1443  HE  ARG A 125      20.160  19.383   5.685  1.00 56.82      C2   H  
ATOM   1444 HH11 ARG A 125      22.302  16.572   5.521  1.00 56.82      C2   H  
ATOM   1445 HH12 ARG A 125      23.765  17.552   5.620  1.00 56.82      C2   H  
ATOM   1446 HH21 ARG A 125      21.986  20.546   5.887  1.00 56.82      C2   H  
ATOM   1447 HH22 ARG A 125      23.537  19.840   5.995  1.00 56.82      C2   H  
ATOM   1448  N   ILE A 126      18.109  13.365   1.834  1.00 54.17      C2   N  
ATOM   1449  CA  ILE A 126      17.204  12.215   1.506  1.00 54.17      C2   C  
ATOM   1450  C   ILE A 126      16.932  11.451   2.820  1.00 54.17      C2   C  
ATOM   1451  O   ILE A 126      17.859  11.012   3.467  1.00 54.17      C2   O  
ATOM   1452  CB  ILE A 126      17.927  11.303   0.409  1.00 54.17      C2   C  
ATOM   1453  CG1 ILE A 126      18.471  12.056  -0.813  1.00 54.17      C2   C  
ATOM   1454  CG2 ILE A 126      17.033  10.108   0.160  1.00 54.17      C2   C  
ATOM   1455  CD1 ILE A 126      19.284  11.152  -1.789  1.00 54.17      C2   C  
ATOM   1456  H   ILE A 126      18.974  13.081   2.270  1.00 54.17      C2   H  
ATOM   1457  HA  ILE A 126      16.238  12.473   1.071  1.00 54.17      C2   H  
ATOM   1458  HB  ILE A 126      18.840  10.943   0.883  1.00 54.17      C2   H  
ATOM   1459 HG12 ILE A 126      17.692  12.462  -1.458  1.00 54.17      C2   H  
ATOM   1460 HG13 ILE A 126      19.064  12.915  -0.497  1.00 54.17      C2   H  
ATOM   1461 HG21 ILE A 126      16.066  10.363  -0.274  1.00 54.17      C2   H  
ATOM   1462 HG22 ILE A 126      17.557   9.440  -0.523  1.00 54.17      C2   H  
ATOM   1463 HG23 ILE A 126      16.828   9.491   1.035  1.00 54.17      C2   H  
ATOM   1464 HD11 ILE A 126      20.328  11.449  -1.881  1.00 54.17      C2   H  
ATOM   1465 HD12 ILE A 126      19.339  10.163  -1.334  1.00 54.17      C2   H  
ATOM   1466 HD13 ILE A 126      18.769  11.203  -2.748  1.00 54.17      C2   H  
ATOM   1467  N   TRP A 127      15.707  11.286   3.251  1.00 47.82      C2   N  
ATOM   1468  CA  TRP A 127      15.376  10.596   4.461  1.00 47.82      C2   C  
ATOM   1469  C   TRP A 127      14.609   9.335   4.062  1.00 47.82      C2   C  
ATOM   1470  O   TRP A 127      13.499   9.414   3.478  1.00 47.82      C2   O  
ATOM   1471  CB  TRP A 127      14.578  11.468   5.424  1.00 47.82      C2   C  
ATOM   1472  CG  TRP A 127      14.384  11.005   6.823  1.00 47.82      C2   C  
ATOM   1473  CD1 TRP A 127      15.353  10.882   7.727  1.00 47.82      C2   C  
ATOM   1474  CD2 TRP A 127      13.172  10.347   7.291  1.00 47.82      C2   C  
ATOM   1475  CE2 TRP A 127      13.409  10.077   8.666  1.00 47.82      C2   C  
ATOM   1476  CE3 TRP A 127      11.900  10.032   6.763  1.00 47.82      C2   C  
ATOM   1477  NE1 TRP A 127      14.769  10.377   8.895  1.00 47.82      C2   N  
ATOM   1478  CZ2 TRP A 127      12.398   9.544   9.496  1.00 47.82      C2   C  
ATOM   1479  CZ3 TRP A 127      10.867   9.490   7.571  1.00 47.82      C2   C  
ATOM   1480  CH2 TRP A 127      11.084   9.271   8.940  1.00 47.82      C2   C  
ATOM   1481  H   TRP A 127      14.866  11.608   2.793  1.00 47.82      C2   H  
ATOM   1482  HA  TRP A 127      16.295  10.392   5.009  1.00 47.82      C2   H  
ATOM   1483  HB2 TRP A 127      15.171  12.367   5.257  1.00 47.82      C2   H  
ATOM   1484  HB3 TRP A 127      13.666  11.847   4.963  1.00 47.82      C2   H  
ATOM   1485  HD1 TRP A 127      16.396  11.130   7.593  1.00 47.82      C2   H  
ATOM   1486  HE1 TRP A 127      15.448  10.254   9.633  1.00 47.82      C2   H  
ATOM   1487  HE3 TRP A 127      11.735  10.277   5.724  1.00 47.82      C2   H  
ATOM   1488  HZ2 TRP A 127      12.523   9.357  10.553  1.00 47.82      C2   H  
ATOM   1489  HZ3 TRP A 127       9.960   9.190   7.067  1.00 47.82      C2   H  
ATOM   1490  HH2 TRP A 127      10.322   8.959   9.638  1.00 47.82      C2   H  
ATOM   1491  N   ASN A 128      15.119   8.143   4.572  1.00 50.81      C2   N  
ATOM   1492  CA  ASN A 128      14.524   6.814   4.449  1.00 50.81      C2   C  
ATOM   1493  C   ASN A 128      13.468   6.523   5.506  1.00 50.81      C2   C  
ATOM   1494  O   ASN A 128      13.770   6.497   6.692  1.00 50.81      C2   O  
ATOM   1495  CB  ASN A 128      15.575   5.688   4.493  1.00 50.81      C2   C  
ATOM   1496  CG  ASN A 128      16.374   5.695   3.175  1.00 50.81      C2   C  
ATOM   1497  ND2 ASN A 128      17.662   5.994   3.264  1.00 50.81      C2   N  
ATOM   1498  OD1 ASN A 128      15.955   5.203   2.175  1.00 50.81      C2   O  
ATOM   1499  H   ASN A 128      15.885   8.161   5.230  1.00 50.81      C2   H  
ATOM   1500  HA  ASN A 128      14.085   6.678   3.460  1.00 50.81      C2   H  
ATOM   1501  HB2 ASN A 128      16.274   5.907   5.300  1.00 50.81      C2   H  
ATOM   1502  HB3 ASN A 128      15.123   4.721   4.714  1.00 50.81      C2   H  
ATOM   1503 HD21 ASN A 128      18.121   6.361   4.085  1.00 50.81      C2   H  
ATOM   1504 HD22 ASN A 128      18.211   5.903   2.421  1.00 50.81      C2   H  
ATOM   1505  N   GLU A 129      12.190   6.273   5.072  1.00 51.44      C2   N  
ATOM   1506  CA  GLU A 129      11.043   5.948   5.933  1.00 51.44      C2   C  
ATOM   1507  C   GLU A 129      10.981   4.456   6.243  1.00 51.44      C2   C  
ATOM   1508  O   GLU A 129      10.093   3.750   5.739  1.00 51.44      C2   O  
ATOM   1509  CB  GLU A 129       9.810   6.595   5.181  1.00 51.44      C2   C  
ATOM   1510  CG  GLU A 129       8.429   6.749   5.930  1.00 51.44      C2   C  
ATOM   1511  CD  GLU A 129       7.250   7.195   5.119  1.00 51.44      C2   C  
ATOM   1512  OE1 GLU A 129       6.937   8.385   5.187  1.00 51.44      C2   O  
ATOM   1513  OE2 GLU A 129       6.786   6.445   4.258  1.00 51.44      C2   O  
ATOM   1514  H   GLU A 129      12.163   6.025   4.093  1.00 51.44      C2   H  
ATOM   1515  HA  GLU A 129      11.064   6.478   6.885  1.00 51.44      C2   H  
ATOM   1516  HB2 GLU A 129      10.121   7.599   4.893  1.00 51.44      C2   H  
ATOM   1517  HB3 GLU A 129       9.642   6.086   4.231  1.00 51.44      C2   H  
ATOM   1518  HG2 GLU A 129       8.265   5.816   6.470  1.00 51.44      C2   H  
ATOM   1519  HG3 GLU A 129       8.608   7.375   6.804  1.00 51.44      C2   H  
ATOM   1520  N   THR A 130      11.991   3.952   6.962  1.00 52.66      C2   N  
ATOM   1521  CA  THR A 130      12.208   2.568   7.373  1.00 52.66      C2   C  
ATOM   1522  C   THR A 130      12.252   2.410   8.859  1.00 52.66      C2   C  
ATOM   1523  O   THR A 130      12.657   3.380   9.463  1.00 52.66      C2   O  
ATOM   1524  CB  THR A 130      13.569   2.099   6.632  1.00 52.66      C2   C  
ATOM   1525  CG2 THR A 130      13.555   2.418   5.118  1.00 52.66      C2   C  
ATOM   1526  OG1 THR A 130      14.833   2.509   7.222  1.00 52.66      C2   O  
ATOM   1527  H   THR A 130      12.760   4.582   7.141  1.00 52.66      C2   H  
ATOM   1528  HA  THR A 130      11.400   1.903   7.070  1.00 52.66      C2   H  
ATOM   1529  HB  THR A 130      13.561   1.009   6.625  1.00 52.66      C2   H  
ATOM   1530  HG1 THR A 130      14.950   1.911   7.964  1.00 52.66      C2   H  
ATOM   1531 HG21 THR A 130      12.713   1.896   4.663  1.00 52.66      C2   H  
ATOM   1532 HG22 THR A 130      13.490   3.445   4.760  1.00 52.66      C2   H  
ATOM   1533 HG23 THR A 130      14.440   1.951   4.686  1.00 52.66      C2   H  
ATOM   1534  N   VAL A 131      12.023   1.231   9.474  1.00 53.69      C2   N  
ATOM   1535  CA  VAL A 131      11.732   1.040  10.903  1.00 53.69      C2   C  
ATOM   1536  C   VAL A 131      12.796   1.543  11.883  1.00 53.69      C2   C  
ATOM   1537  O   VAL A 131      12.464   2.137  12.927  1.00 53.69      C2   O  
ATOM   1538  CB  VAL A 131      11.258  -0.363  11.167  1.00 53.69      C2   C  
ATOM   1539  CG1 VAL A 131      10.748  -0.658  12.577  1.00 53.69      C2   C  
ATOM   1540  CG2 VAL A 131      10.121  -0.909  10.223  1.00 53.69      C2   C  
ATOM   1541  H   VAL A 131      12.061   0.381   8.930  1.00 53.69      C2   H  
ATOM   1542  HA  VAL A 131      10.813   1.625  10.929  1.00 53.69      C2   H  
ATOM   1543  HB  VAL A 131      12.108  -1.026  11.007  1.00 53.69      C2   H  
ATOM   1544 HG11 VAL A 131      10.527  -1.685  12.868  1.00 53.69      C2   H  
ATOM   1545 HG12 VAL A 131      11.352  -0.222  13.373  1.00 53.69      C2   H  
ATOM   1546 HG13 VAL A 131       9.796  -0.129  12.619  1.00 53.69      C2   H  
ATOM   1547 HG21 VAL A 131      10.112  -0.804   9.138  1.00 53.69      C2   H  
ATOM   1548 HG22 VAL A 131       9.816  -1.929  10.456  1.00 53.69      C2   H  
ATOM   1549 HG23 VAL A 131       9.175  -0.480  10.554  1.00 53.69      C2   H  
ATOM   1550  N   SER A 132      14.065   1.442  11.476  1.00 53.88      C2   N  
ATOM   1551  CA  SER A 132      15.188   1.962  12.301  1.00 53.88      C2   C  
ATOM   1552  C   SER A 132      15.245   3.440  12.407  1.00 53.88      C2   C  
ATOM   1553  O   SER A 132      15.476   3.935  13.482  1.00 53.88      C2   O  
ATOM   1554  CB  SER A 132      16.447   1.359  11.776  1.00 53.88      C2   C  
ATOM   1555  OG  SER A 132      16.544   1.602  10.371  1.00 53.88      C2   O  
ATOM   1556  H   SER A 132      14.311   0.834  10.708  1.00 53.88      C2   H  
ATOM   1557  HA  SER A 132      15.054   1.602  13.322  1.00 53.88      C2   H  
ATOM   1558  HB2 SER A 132      17.339   1.677  12.316  1.00 53.88      C2   H  
ATOM   1559  HB3 SER A 132      16.378   0.273  11.842  1.00 53.88      C2   H  
ATOM   1560  HG  SER A 132      16.002   0.958   9.909  1.00 53.88      C2   H  
ATOM   1561  N   ASN A 133      14.950   4.097  11.244  1.00 49.78      C2   N  
ATOM   1562  CA  ASN A 133      14.836   5.547  11.020  1.00 49.78      C2   C  
ATOM   1563  C   ASN A 133      13.619   6.204  11.697  1.00 49.78      C2   C  
ATOM   1564  O   ASN A 133      13.692   7.282  12.183  1.00 49.78      C2   O  
ATOM   1565  CB  ASN A 133      14.825   5.889   9.549  1.00 49.78      C2   C  
ATOM   1566  CG  ASN A 133      16.229   5.617   8.967  1.00 49.78      C2   C  
ATOM   1567  ND2 ASN A 133      16.413   4.476   8.335  1.00 49.78      C2   N  
ATOM   1568  OD1 ASN A 133      17.148   6.433   9.121  1.00 49.78      C2   O  
ATOM   1569  H   ASN A 133      14.635   3.638  10.401  1.00 49.78      C2   H  
ATOM   1570  HA  ASN A 133      15.746   6.065  11.322  1.00 49.78      C2   H  
ATOM   1571  HB2 ASN A 133      13.973   5.361   9.121  1.00 49.78      C2   H  
ATOM   1572  HB3 ASN A 133      14.617   6.944   9.373  1.00 49.78      C2   H  
ATOM   1573 HD21 ASN A 133      15.668   3.850   8.067  1.00 49.78      C2   H  
ATOM   1574 HD22 ASN A 133      17.352   4.237   8.050  1.00 49.78      C2   H  
ATOM   1575  N   LEU A 134      12.468   5.518  11.699  1.00 45.23      C2   N  
ATOM   1576  CA  LEU A 134      11.244   5.833  12.412  1.00 45.23      C2   C  
ATOM   1577  C   LEU A 134      11.369   5.657  13.933  1.00 45.23      C2   C  
ATOM   1578  O   LEU A 134      11.019   6.577  14.692  1.00 45.23      C2   O  
ATOM   1579  CB  LEU A 134      10.093   4.969  11.840  1.00 45.23      C2   C  
ATOM   1580  CG  LEU A 134       9.877   4.996  10.305  1.00 45.23      C2   C  
ATOM   1581  CD1 LEU A 134       9.090   3.738   9.943  1.00 45.23      C2   C  
ATOM   1582  CD2 LEU A 134       9.217   6.281   9.765  1.00 45.23      C2   C  
ATOM   1583  H   LEU A 134      12.504   4.684  11.130  1.00 45.23      C2   H  
ATOM   1584  HA  LEU A 134      11.022   6.898  12.339  1.00 45.23      C2   H  
ATOM   1585  HB2 LEU A 134      10.285   3.946  12.164  1.00 45.23      C2   H  
ATOM   1586  HB3 LEU A 134       9.130   5.223  12.282  1.00 45.23      C2   H  
ATOM   1587  HG  LEU A 134      10.796   4.951   9.721  1.00 45.23      C2   H  
ATOM   1588 HD11 LEU A 134       9.532   3.236   9.083  1.00 45.23      C2   H  
ATOM   1589 HD12 LEU A 134       9.010   2.998  10.739  1.00 45.23      C2   H  
ATOM   1590 HD13 LEU A 134       8.060   4.009   9.707  1.00 45.23      C2   H  
ATOM   1591 HD21 LEU A 134       9.836   6.795   9.029  1.00 45.23      C2   H  
ATOM   1592 HD22 LEU A 134       8.244   6.141   9.294  1.00 45.23      C2   H  
ATOM   1593 HD23 LEU A 134       9.051   7.036  10.533  1.00 45.23      C2   H  
ATOM   1594  N   THR A 135      12.021   4.563  14.450  1.00 44.85      C2   N  
ATOM   1595  CA  THR A 135      12.501   4.449  15.840  1.00 44.85      C2   C  
ATOM   1596  C   THR A 135      13.466   5.533  16.304  1.00 44.85      C2   C  
ATOM   1597  O   THR A 135      13.238   6.016  17.426  1.00 44.85      C2   O  
ATOM   1598  CB  THR A 135      13.073   3.008  16.086  1.00 44.85      C2   C  
ATOM   1599  CG2 THR A 135      13.389   2.593  17.546  1.00 44.85      C2   C  
ATOM   1600  OG1 THR A 135      12.282   1.961  15.546  1.00 44.85      C2   O  
ATOM   1601  H   THR A 135      12.240   3.807  13.817  1.00 44.85      C2   H  
ATOM   1602  HA  THR A 135      11.623   4.578  16.473  1.00 44.85      C2   H  
ATOM   1603  HB  THR A 135      14.048   2.874  15.618  1.00 44.85      C2   H  
ATOM   1604  HG1 THR A 135      12.190   2.124  14.605  1.00 44.85      C2   H  
ATOM   1605 HG21 THR A 135      12.449   2.634  18.097  1.00 44.85      C2   H  
ATOM   1606 HG22 THR A 135      13.820   1.592  17.537  1.00 44.85      C2   H  
ATOM   1607 HG23 THR A 135      14.148   3.231  17.998  1.00 44.85      C2   H  
ATOM   1608  N   LEU A 136      14.377   5.974  15.459  1.00 44.83      C2   N  
ATOM   1609  CA  LEU A 136      15.152   7.199  15.656  1.00 44.83      C2   C  
ATOM   1610  C   LEU A 136      14.334   8.471  15.513  1.00 44.83      C2   C  
ATOM   1611  O   LEU A 136      14.755   9.402  16.260  1.00 44.83      C2   O  
ATOM   1612  CB  LEU A 136      16.405   7.213  14.754  1.00 44.83      C2   C  
ATOM   1613  CG  LEU A 136      17.355   6.053  15.163  1.00 44.83      C2   C  
ATOM   1614  CD1 LEU A 136      18.295   5.837  13.936  1.00 44.83      C2   C  
ATOM   1615  CD2 LEU A 136      18.158   6.321  16.448  1.00 44.83      C2   C  
ATOM   1616  H   LEU A 136      14.506   5.548  14.553  1.00 44.83      C2   H  
ATOM   1617  HA  LEU A 136      15.436   7.155  16.708  1.00 44.83      C2   H  
ATOM   1618  HB2 LEU A 136      16.216   7.153  13.683  1.00 44.83      C2   H  
ATOM   1619  HB3 LEU A 136      16.843   8.174  15.026  1.00 44.83      C2   H  
ATOM   1620  HG  LEU A 136      16.848   5.112  15.376  1.00 44.83      C2   H  
ATOM   1621 HD11 LEU A 136      18.337   6.683  13.250  1.00 44.83      C2   H  
ATOM   1622 HD12 LEU A 136      19.314   5.497  14.120  1.00 44.83      C2   H  
ATOM   1623 HD13 LEU A 136      17.965   4.934  13.424  1.00 44.83      C2   H  
ATOM   1624 HD21 LEU A 136      17.880   7.219  16.998  1.00 44.83      C2   H  
ATOM   1625 HD22 LEU A 136      18.029   5.538  17.194  1.00 44.83      C2   H  
ATOM   1626 HD23 LEU A 136      19.226   6.438  16.264  1.00 44.83      C2   H  
ATOM   1627  N   MET A 137      13.265   8.624  14.774  1.00 43.06      C2   N  
ATOM   1628  CA  MET A 137      12.559   9.933  14.673  1.00 43.06      C2   C  
ATOM   1629  C   MET A 137      11.674  10.055  15.889  1.00 43.06      C2   C  
ATOM   1630  O   MET A 137      11.638  11.091  16.522  1.00 43.06      C2   O  
ATOM   1631  CB  MET A 137      11.865   9.959  13.286  1.00 43.06      C2   C  
ATOM   1632  CG  MET A 137      10.996  11.149  13.136  1.00 43.06      C2   C  
ATOM   1633  SD  MET A 137       9.883  11.258  11.696  1.00 43.06      C2   S  
ATOM   1634  CE  MET A 137       8.771   9.786  12.041  1.00 43.06      C2   C  
ATOM   1635  H   MET A 137      12.915   7.846  14.232  1.00 43.06      C2   H  
ATOM   1636  HA  MET A 137      13.277  10.746  14.782  1.00 43.06      C2   H  
ATOM   1637  HB2 MET A 137      12.723   9.985  12.613  1.00 43.06      C2   H  
ATOM   1638  HB3 MET A 137      11.245   9.082  13.102  1.00 43.06      C2   H  
ATOM   1639  HG2 MET A 137      10.272  11.188  13.950  1.00 43.06      C2   H  
ATOM   1640  HG3 MET A 137      11.586  12.064  13.196  1.00 43.06      C2   H  
ATOM   1641  HE1 MET A 137       7.992   9.974  12.780  1.00 43.06      C2   H  
ATOM   1642  HE2 MET A 137       8.199   9.548  11.144  1.00 43.06      C2   H  
ATOM   1643  HE3 MET A 137       9.316   8.862  12.234  1.00 43.06      C2   H  
ATOM   1644  N   ALA A 138      10.994   8.945  16.274  1.00 40.84      C2   N  
ATOM   1645  CA  ALA A 138      10.024   8.838  17.394  1.00 40.84      C2   C  
ATOM   1646  C   ALA A 138      10.590   9.301  18.732  1.00 40.84      C2   C  
ATOM   1647  O   ALA A 138       9.769   9.785  19.535  1.00 40.84      C2   O  
ATOM   1648  CB  ALA A 138       9.504   7.453  17.416  1.00 40.84      C2   C  
ATOM   1649  H   ALA A 138      11.154   8.175  15.641  1.00 40.84      C2   H  
ATOM   1650  HA  ALA A 138       9.153   9.454  17.172  1.00 40.84      C2   H  
ATOM   1651  HB1 ALA A 138      10.224   6.635  17.412  1.00 40.84      C2   H  
ATOM   1652  HB2 ALA A 138       8.796   7.206  18.207  1.00 40.84      C2   H  
ATOM   1653  HB3 ALA A 138       8.851   7.290  16.559  1.00 40.84      C2   H  
ATOM   1654  N   LEU A 139      11.907   9.292  18.928  1.00 40.87      C2   N  
ATOM   1655  CA  LEU A 139      12.611  10.044  19.984  1.00 40.87      C2   C  
ATOM   1656  C   LEU A 139      12.146  11.510  20.108  1.00 40.87      C2   C  
ATOM   1657  O   LEU A 139      12.409  12.065  21.153  1.00 40.87      C2   O  
ATOM   1658  CB  LEU A 139      14.137   9.899  19.785  1.00 40.87      C2   C  
ATOM   1659  CG  LEU A 139      14.783   8.461  19.898  1.00 40.87      C2   C  
ATOM   1660  CD1 LEU A 139      16.188   8.591  19.445  1.00 40.87      C2   C  
ATOM   1661  CD2 LEU A 139      14.652   7.795  21.217  1.00 40.87      C2   C  
ATOM   1662  H   LEU A 139      12.441   8.988  18.127  1.00 40.87      C2   H  
ATOM   1663  HA  LEU A 139      12.225   9.596  20.899  1.00 40.87      C2   H  
ATOM   1664  HB2 LEU A 139      14.371  10.251  18.780  1.00 40.87      C2   H  
ATOM   1665  HB3 LEU A 139      14.622  10.430  20.604  1.00 40.87      C2   H  
ATOM   1666  HG  LEU A 139      14.238   7.871  19.161  1.00 40.87      C2   H  
ATOM   1667 HD11 LEU A 139      16.585   7.655  19.051  1.00 40.87      C2   H  
ATOM   1668 HD12 LEU A 139      16.280   9.312  18.633  1.00 40.87      C2   H  
ATOM   1669 HD13 LEU A 139      16.836   9.016  20.212  1.00 40.87      C2   H  
ATOM   1670 HD21 LEU A 139      14.357   8.564  21.932  1.00 40.87      C2   H  
ATOM   1671 HD22 LEU A 139      13.766   7.168  21.312  1.00 40.87      C2   H  
ATOM   1672 HD23 LEU A 139      15.588   7.464  21.667  1.00 40.87      C2   H  
ATOM   1673  N   GLY A 140      11.608  12.160  19.068  1.00 40.18      C2   N  
ATOM   1674  CA  GLY A 140      11.168  13.603  19.104  1.00 40.18      C2   C  
ATOM   1675  C   GLY A 140       9.689  13.616  19.605  1.00 40.18      C2   C  
ATOM   1676  O   GLY A 140       9.297  14.515  20.357  1.00 40.18      C2   O  
ATOM   1677  H   GLY A 140      11.431  11.704  18.184  1.00 40.18      C2   H  
ATOM   1678  HA2 GLY A 140      11.872  14.262  19.611  1.00 40.18      C2   H  
ATOM   1679  HA3 GLY A 140      11.241  13.982  18.084  1.00 40.18      C2   H  
ATOM   1680  N   SER A 141       8.911  12.573  19.302  1.00 41.99      C2   N  
ATOM   1681  CA  SER A 141       7.424  12.514  19.694  1.00 41.99      C2   C  
ATOM   1682  C   SER A 141       7.312  11.856  21.017  1.00 41.99      C2   C  
ATOM   1683  O   SER A 141       6.453  12.305  21.829  1.00 41.99      C2   O  
ATOM   1684  CB  SER A 141       6.622  11.875  18.563  1.00 41.99      C2   C  
ATOM   1685  OG  SER A 141       7.301  10.741  18.046  1.00 41.99      C2   O  
ATOM   1686  H   SER A 141       9.292  11.732  18.891  1.00 41.99      C2   H  
ATOM   1687  HA  SER A 141       6.988  13.510  19.762  1.00 41.99      C2   H  
ATOM   1688  HB2 SER A 141       5.572  11.740  18.822  1.00 41.99      C2   H  
ATOM   1689  HB3 SER A 141       6.457  12.567  17.737  1.00 41.99      C2   H  
ATOM   1690  HG  SER A 141       7.327  10.170  18.817  1.00 41.99      C2   H  
ATOM   1691  N   SER A 142       8.088  10.857  21.384  1.00 41.38      C2   N  
ATOM   1692  CA  SER A 142       8.157  10.233  22.709  1.00 41.38      C2   C  
ATOM   1693  C   SER A 142       8.916  11.168  23.701  1.00 41.38      C2   C  
ATOM   1694  O   SER A 142       8.977  10.758  24.882  1.00 41.38      C2   O  
ATOM   1695  CB  SER A 142       8.805   8.897  22.591  1.00 41.38      C2   C  
ATOM   1696  OG  SER A 142       8.002   8.006  21.862  1.00 41.38      C2   O  
ATOM   1697  H   SER A 142       8.724  10.426  20.728  1.00 41.38      C2   H  
ATOM   1698  HA  SER A 142       7.141  10.155  23.095  1.00 41.38      C2   H  
ATOM   1699  HB2 SER A 142       9.767   8.940  22.081  1.00 41.38      C2   H  
ATOM   1700  HB3 SER A 142       8.992   8.431  23.559  1.00 41.38      C2   H  
ATOM   1701  HG  SER A 142       7.653   7.310  22.425  1.00 41.38      C2   H  
ATOM   1702  N   ALA A 143       9.420  12.341  23.258  1.00 40.48      C2   N  
ATOM   1703  CA  ALA A 143      10.185  13.306  24.109  1.00 40.48      C2   C  
ATOM   1704  C   ALA A 143       9.568  13.656  25.414  1.00 40.48      C2   C  
ATOM   1705  O   ALA A 143      10.186  13.223  26.430  1.00 40.48      C2   O  
ATOM   1706  CB  ALA A 143      10.627  14.407  23.192  1.00 40.48      C2   C  
ATOM   1707  H   ALA A 143       9.111  12.544  22.318  1.00 40.48      C2   H  
ATOM   1708  HA  ALA A 143      11.113  12.794  24.364  1.00 40.48      C2   H  
ATOM   1709  HB1 ALA A 143      10.968  15.314  23.691  1.00 40.48      C2   H  
ATOM   1710  HB2 ALA A 143      11.327  13.993  22.466  1.00 40.48      C2   H  
ATOM   1711  HB3 ALA A 143       9.774  14.816  22.650  1.00 40.48      C2   H  
ATOM   1712  N   PRO A 144       8.348  14.217  25.472  1.00 39.35      C2   N  
ATOM   1713  CA  PRO A 144       7.766  14.501  26.742  1.00 39.35      C2   C  
ATOM   1714  C   PRO A 144       7.519  13.279  27.697  1.00 39.35      C2   C  
ATOM   1715  O   PRO A 144       7.702  13.350  28.923  1.00 39.35      C2   O  
ATOM   1716  CB  PRO A 144       6.435  15.218  26.412  1.00 39.35      C2   C  
ATOM   1717  CG  PRO A 144       6.147  14.770  25.012  1.00 39.35      C2   C  
ATOM   1718  CD  PRO A 144       7.497  14.617  24.373  1.00 39.35      C2   C  
ATOM   1719  HA  PRO A 144       8.399  15.154  27.342  1.00 39.35      C2   H  
ATOM   1720  HB2 PRO A 144       5.777  14.867  27.206  1.00 39.35      C2   H  
ATOM   1721  HB3 PRO A 144       6.541  16.299  26.505  1.00 39.35      C2   H  
ATOM   1722  HG2 PRO A 144       5.630  13.814  25.094  1.00 39.35      C2   H  
ATOM   1723  HG3 PRO A 144       5.381  15.354  24.500  1.00 39.35      C2   H  
ATOM   1724  HD2 PRO A 144       7.330  13.875  23.592  1.00 39.35      C2   H  
ATOM   1725  HD3 PRO A 144       8.005  15.491  23.966  1.00 39.35      C2   H  
ATOM   1726  N   GLH A 145       7.061  12.156  27.132  1.00 39.23      C2   N  
ATOM   1727  CA  GLH A 145       6.749  10.846  27.819  1.00 39.23      C2   C  
ATOM   1728  C   GLH A 145       8.028  10.177  28.504  1.00 39.23      C2   C  
ATOM   1729  O   GLH A 145       7.935   9.722  29.634  1.00 39.23      C2   O  
ATOM   1730  CB  GLH A 145       6.020   9.776  26.945  1.00 39.23      C2   C  
ATOM   1731  CG  GLH A 145       4.679  10.303  26.228  1.00 39.23      C2   C  
ATOM   1732  CD  GLH A 145       4.785  10.426  24.662  1.00 39.23      C2   C  
ATOM   1733  OE1 GLH A 145       4.611   9.546  23.862  1.00 39.23      C2   O  
ATOM   1734  OE2 GLH A 145       5.247  11.616  24.386  1.00 39.23      C2   O  
ATOM   1735  H   GLH A 145       6.923  12.186  26.132  1.00 39.23      C2   H  
ATOM   1736  HA  GLH A 145       6.101  11.092  28.660  1.00 39.23      C2   H  
ATOM   1737  HB2 GLH A 145       6.724   9.325  26.246  1.00 39.23      C2   H  
ATOM   1738  HB3 GLH A 145       5.677   8.918  27.523  1.00 39.23      C2   H  
ATOM   1739  HG2 GLH A 145       3.913   9.545  26.392  1.00 39.23      C2   H  
ATOM   1740  HG3 GLH A 145       4.376  11.275  26.617  1.00 39.23      C2   H  
ATOM   1741  HE2 GLH A 145       5.309  11.693  23.431  1.00 39.23      C2   H  
ATOM   1742  N   ILE A 146       9.114  10.268  27.765  1.00 40.47      C2   N  
ATOM   1743  CA  ILE A 146      10.444   9.904  28.255  1.00 40.47      C2   C  
ATOM   1744  C   ILE A 146      10.969  10.958  29.303  1.00 40.47      C2   C  
ATOM   1745  O   ILE A 146      11.265  10.502  30.436  1.00 40.47      C2   O  
ATOM   1746  CB  ILE A 146      11.481   9.620  27.119  1.00 40.47      C2   C  
ATOM   1747  CG1 ILE A 146      10.992   8.506  26.156  1.00 40.47      C2   C  
ATOM   1748  CG2 ILE A 146      12.919   9.494  27.637  1.00 40.47      C2   C  
ATOM   1749  CD1 ILE A 146      11.979   8.121  25.104  1.00 40.47      C2   C  
ATOM   1750  H   ILE A 146       9.055  10.732  26.870  1.00 40.47      C2   H  
ATOM   1751  HA  ILE A 146      10.343   8.995  28.848  1.00 40.47      C2   H  
ATOM   1752  HB  ILE A 146      11.567  10.506  26.490  1.00 40.47      C2   H  
ATOM   1753 HG12 ILE A 146      10.745   7.617  26.737  1.00 40.47      C2   H  
ATOM   1754 HG13 ILE A 146      10.095   8.800  25.611  1.00 40.47      C2   H  
ATOM   1755 HG21 ILE A 146      13.264  10.264  28.327  1.00 40.47      C2   H  
ATOM   1756 HG22 ILE A 146      13.096   8.509  28.068  1.00 40.47      C2   H  
ATOM   1757 HG23 ILE A 146      13.506   9.724  26.748  1.00 40.47      C2   H  
ATOM   1758 HD11 ILE A 146      11.694   7.253  24.510  1.00 40.47      C2   H  
ATOM   1759 HD12 ILE A 146      12.235   8.854  24.339  1.00 40.47      C2   H  
ATOM   1760 HD13 ILE A 146      12.981   7.927  25.486  1.00 40.47      C2   H  
ATOM   1761  N   LEU A 147      10.978  12.238  28.893  1.00 40.65      C2   N  
ATOM   1762  CA  LEU A 147      11.345  13.289  29.868  1.00 40.65      C2   C  
ATOM   1763  C   LEU A 147      10.695  13.279  31.270  1.00 40.65      C2   C  
ATOM   1764  O   LEU A 147      11.379  13.223  32.278  1.00 40.65      C2   O  
ATOM   1765  CB  LEU A 147      11.277  14.652  29.166  1.00 40.65      C2   C  
ATOM   1766  CG  LEU A 147      12.501  14.939  28.264  1.00 40.65      C2   C  
ATOM   1767  CD1 LEU A 147      12.256  16.244  27.473  1.00 40.65      C2   C  
ATOM   1768  CD2 LEU A 147      13.832  14.926  29.037  1.00 40.65      C2   C  
ATOM   1769  H   LEU A 147      10.643  12.461  27.966  1.00 40.65      C2   H  
ATOM   1770  HA  LEU A 147      12.394  13.050  30.044  1.00 40.65      C2   H  
ATOM   1771  HB2 LEU A 147      10.322  14.744  28.648  1.00 40.65      C2   H  
ATOM   1772  HB3 LEU A 147      11.262  15.577  29.743  1.00 40.65      C2   H  
ATOM   1773  HG  LEU A 147      12.627  14.129  27.546  1.00 40.65      C2   H  
ATOM   1774 HD11 LEU A 147      11.248  16.616  27.658  1.00 40.65      C2   H  
ATOM   1775 HD12 LEU A 147      12.935  17.058  27.724  1.00 40.65      C2   H  
ATOM   1776 HD13 LEU A 147      12.257  16.150  26.387  1.00 40.65      C2   H  
ATOM   1777 HD21 LEU A 147      14.427  15.783  28.720  1.00 40.65      C2   H  
ATOM   1778 HD22 LEU A 147      13.695  14.906  30.118  1.00 40.65      C2   H  
ATOM   1779 HD23 LEU A 147      14.382  14.055  28.682  1.00 40.65      C2   H  
ATOM   1780  N   LEU A 148       9.358  13.248  31.331  1.00 41.40      C2   N  
ATOM   1781  CA  LEU A 148       8.571  13.121  32.525  1.00 41.40      C2   C  
ATOM   1782  C   LEU A 148       8.896  11.943  33.439  1.00 41.40      C2   C  
ATOM   1783  O   LEU A 148       8.821  12.154  34.648  1.00 41.40      C2   O  
ATOM   1784  CB  LEU A 148       7.089  13.050  31.965  1.00 41.40      C2   C  
ATOM   1785  CG  LEU A 148       5.898  13.098  32.933  1.00 41.40      C2   C  
ATOM   1786  CD1 LEU A 148       5.865  14.308  33.911  1.00 41.40      C2   C  
ATOM   1787  CD2 LEU A 148       4.495  12.968  32.258  1.00 41.40      C2   C  
ATOM   1788  H   LEU A 148       8.902  13.305  30.432  1.00 41.40      C2   H  
ATOM   1789  HA  LEU A 148       8.604  13.991  33.181  1.00 41.40      C2   H  
ATOM   1790  HB2 LEU A 148       7.006  13.817  31.195  1.00 41.40      C2   H  
ATOM   1791  HB3 LEU A 148       7.001  12.127  31.392  1.00 41.40      C2   H  
ATOM   1792  HG  LEU A 148       5.976  12.120  33.408  1.00 41.40      C2   H  
ATOM   1793 HD11 LEU A 148       6.232  13.919  34.861  1.00 41.40      C2   H  
ATOM   1794 HD12 LEU A 148       6.332  15.174  33.441  1.00 41.40      C2   H  
ATOM   1795 HD13 LEU A 148       4.869  14.694  34.127  1.00 41.40      C2   H  
ATOM   1796 HD21 LEU A 148       4.559  12.863  31.175  1.00 41.40      C2   H  
ATOM   1797 HD22 LEU A 148       3.999  12.032  32.514  1.00 41.40      C2   H  
ATOM   1798 HD23 LEU A 148       3.763  13.761  32.417  1.00 41.40      C2   H  
ATOM   1799  N   SER A 149       9.258  10.741  32.929  1.00 44.39      C2   N  
ATOM   1800  CA  SER A 149       9.560   9.562  33.613  1.00 44.39      C2   C  
ATOM   1801  C   SER A 149      10.856   9.833  34.408  1.00 44.39      C2   C  
ATOM   1802  O   SER A 149      10.859   9.484  35.558  1.00 44.39      C2   O  
ATOM   1803  CB  SER A 149       9.623   8.385  32.609  1.00 44.39      C2   C  
ATOM   1804  OG  SER A 149       9.949   7.081  33.074  1.00 44.39      C2   O  
ATOM   1805  H   SER A 149       9.363  10.749  31.925  1.00 44.39      C2   H  
ATOM   1806  HA  SER A 149       8.706   9.372  34.263  1.00 44.39      C2   H  
ATOM   1807  HB2 SER A 149       8.793   8.152  31.943  1.00 44.39      C2   H  
ATOM   1808  HB3 SER A 149      10.394   8.591  31.867  1.00 44.39      C2   H  
ATOM   1809  HG  SER A 149      10.879   6.931  32.890  1.00 44.39      C2   H  
ATOM   1810  N   VAL A 150      11.913  10.236  33.724  1.00 45.59      C2   N  
ATOM   1811  CA  VAL A 150      13.212  10.642  34.235  1.00 45.59      C2   C  
ATOM   1812  C   VAL A 150      13.310  11.807  35.288  1.00 45.59      C2   C  
ATOM   1813  O   VAL A 150      13.969  11.604  36.308  1.00 45.59      C2   O  
ATOM   1814  CB  VAL A 150      14.168  11.033  33.071  1.00 45.59      C2   C  
ATOM   1815  CG1 VAL A 150      15.523  11.670  33.515  1.00 45.59      C2   C  
ATOM   1816  CG2 VAL A 150      14.454   9.731  32.265  1.00 45.59      C2   C  
ATOM   1817  H   VAL A 150      11.764  10.382  32.736  1.00 45.59      C2   H  
ATOM   1818  HA  VAL A 150      13.617   9.719  34.649  1.00 45.59      C2   H  
ATOM   1819  HB  VAL A 150      13.609  11.759  32.481  1.00 45.59      C2   H  
ATOM   1820 HG11 VAL A 150      16.062  10.969  34.151  1.00 45.59      C2   H  
ATOM   1821 HG12 VAL A 150      16.262  12.003  32.787  1.00 45.59      C2   H  
ATOM   1822 HG13 VAL A 150      15.481  12.632  34.026  1.00 45.59      C2   H  
ATOM   1823 HG21 VAL A 150      13.701   9.514  31.507  1.00 45.59      C2   H  
ATOM   1824 HG22 VAL A 150      15.353   9.793  31.652  1.00 45.59      C2   H  
ATOM   1825 HG23 VAL A 150      14.398   8.789  32.811  1.00 45.59      C2   H  
ATOM   1826  N   ILE A 151      12.493  12.842  35.053  1.00 46.77      C2   N  
ATOM   1827  CA  ILE A 151      12.186  13.957  35.912  1.00 46.77      C2   C  
ATOM   1828  C   ILE A 151      11.388  13.643  37.241  1.00 46.77      C2   C  
ATOM   1829  O   ILE A 151      11.741  14.149  38.280  1.00 46.77      C2   O  
ATOM   1830  CB  ILE A 151      11.444  15.089  35.098  1.00 46.77      C2   C  
ATOM   1831  CG1 ILE A 151      12.343  15.659  34.003  1.00 46.77      C2   C  
ATOM   1832  CG2 ILE A 151      10.809  16.178  36.000  1.00 46.77      C2   C  
ATOM   1833  CD1 ILE A 151      11.728  16.553  32.989  1.00 46.77      C2   C  
ATOM   1834  H   ILE A 151      12.032  12.756  34.158  1.00 46.77      C2   H  
ATOM   1835  HA  ILE A 151      13.169  14.340  36.187  1.00 46.77      C2   H  
ATOM   1836  HB  ILE A 151      10.609  14.572  34.624  1.00 46.77      C2   H  
ATOM   1837 HG12 ILE A 151      13.119  16.269  34.465  1.00 46.77      C2   H  
ATOM   1838 HG13 ILE A 151      12.896  14.867  33.499  1.00 46.77      C2   H  
ATOM   1839 HG21 ILE A 151      10.091  15.881  36.764  1.00 46.77      C2   H  
ATOM   1840 HG22 ILE A 151      11.591  16.763  36.486  1.00 46.77      C2   H  
ATOM   1841 HG23 ILE A 151      10.193  16.810  35.360  1.00 46.77      C2   H  
ATOM   1842 HD11 ILE A 151      12.324  16.605  32.078  1.00 46.77      C2   H  
ATOM   1843 HD12 ILE A 151      10.818  16.102  32.593  1.00 46.77      C2   H  
ATOM   1844 HD13 ILE A 151      11.424  17.532  33.360  1.00 46.77      C2   H  
ATOM   1845  N   GLU A 152      10.324  12.814  37.096  1.00 53.18      C2   N  
ATOM   1846  CA  GLU A 152       9.560  12.347  38.261  1.00 53.18      C2   C  
ATOM   1847  C   GLU A 152      10.447  11.458  39.175  1.00 53.18      C2   C  
ATOM   1848  O   GLU A 152      10.409  11.704  40.367  1.00 53.18      C2   O  
ATOM   1849  CB  GLU A 152       8.316  11.626  37.873  1.00 53.18      C2   C  
ATOM   1850  CG  GLU A 152       7.401  11.144  38.995  1.00 53.18      C2   C  
ATOM   1851  CD  GLU A 152       6.217  10.333  38.586  1.00 53.18      C2   C  
ATOM   1852  OE1 GLU A 152       6.330   9.512  37.654  1.00 53.18      C2   O  
ATOM   1853  OE2 GLU A 152       5.330  10.387  39.374  1.00 53.18      C2   O  
ATOM   1854  H   GLU A 152      10.147  12.352  36.215  1.00 53.18      C2   H  
ATOM   1855  HA  GLU A 152       9.132  13.213  38.766  1.00 53.18      C2   H  
ATOM   1856  HB2 GLU A 152       7.750  12.229  37.162  1.00 53.18      C2   H  
ATOM   1857  HB3 GLU A 152       8.534  10.726  37.297  1.00 53.18      C2   H  
ATOM   1858  HG2 GLU A 152       7.957  10.415  39.584  1.00 53.18      C2   H  
ATOM   1859  HG3 GLU A 152       7.217  11.983  39.665  1.00 53.18      C2   H  
ATOM   1860  N   VAL A 153      11.256  10.520  38.643  1.00 52.73      C2   N  
ATOM   1861  CA  VAL A 153      12.204   9.798  39.529  1.00 52.73      C2   C  
ATOM   1862  C   VAL A 153      13.267  10.693  40.209  1.00 52.73      C2   C  
ATOM   1863  O   VAL A 153      13.590  10.489  41.385  1.00 52.73      C2   O  
ATOM   1864  CB  VAL A 153      12.998   8.580  38.741  1.00 52.73      C2   C  
ATOM   1865  CG1 VAL A 153      14.216   7.819  39.303  1.00 52.73      C2   C  
ATOM   1866  CG2 VAL A 153      12.095   7.530  38.344  1.00 52.73      C2   C  
ATOM   1867  H   VAL A 153      11.279  10.194  37.687  1.00 52.73      C2   H  
ATOM   1868  HA  VAL A 153      11.650   9.249  40.290  1.00 52.73      C2   H  
ATOM   1869  HB  VAL A 153      13.336   9.040  37.813  1.00 52.73      C2   H  
ATOM   1870 HG11 VAL A 153      14.749   7.085  38.698  1.00 52.73      C2   H  
ATOM   1871 HG12 VAL A 153      14.909   8.612  39.583  1.00 52.73      C2   H  
ATOM   1872 HG13 VAL A 153      14.028   7.251  40.215  1.00 52.73      C2   H  
ATOM   1873 HG21 VAL A 153      12.526   6.665  37.839  1.00 52.73      C2   H  
ATOM   1874 HG22 VAL A 153      11.540   7.080  39.167  1.00 52.73      C2   H  
ATOM   1875 HG23 VAL A 153      11.228   7.990  37.870  1.00 52.73      C2   H  
ATOM   1876  N   CYS A 154      13.735  11.704  39.473  1.00 54.42      C2   N  
ATOM   1877  CA  CYS A 154      14.736  12.639  39.992  1.00 54.42      C2   C  
ATOM   1878  C   CYS A 154      14.058  13.592  41.012  1.00 54.42      C2   C  
ATOM   1879  O   CYS A 154      14.691  13.919  42.074  1.00 54.42      C2   O  
ATOM   1880  CB  CYS A 154      15.443  13.366  38.865  1.00 54.42      C2   C  
ATOM   1881  SG  CYS A 154      16.569  12.290  37.953  1.00 54.42      C2   S  
ATOM   1882  H   CYS A 154      13.470  11.781  38.501  1.00 54.42      C2   H  
ATOM   1883  HA  CYS A 154      15.466  12.070  40.566  1.00 54.42      C2   H  
ATOM   1884  HB2 CYS A 154      14.707  13.840  38.215  1.00 54.42      C2   H  
ATOM   1885  HB3 CYS A 154      15.880  14.326  39.137  1.00 54.42      C2   H  
ATOM   1886  HG  CYS A 154      15.808  11.913  36.922  1.00 54.42      C2   H  
ATOM   1887  N   GLY A 155      12.782  13.896  40.762  1.00 57.99      C2   N  
ATOM   1888  CA  GLY A 155      11.837  14.611  41.624  1.00 57.99      C2   C  
ATOM   1889  C   GLY A 155      11.690  13.838  42.958  1.00 57.99      C2   C  
ATOM   1890  O   GLY A 155      11.944  14.504  43.952  1.00 57.99      C2   O  
ATOM   1891  H   GLY A 155      12.378  13.609  39.882  1.00 57.99      C2   H  
ATOM   1892  HA2 GLY A 155      12.384  15.544  41.760  1.00 57.99      C2   H  
ATOM   1893  HA3 GLY A 155      10.922  14.822  41.070  1.00 57.99      C2   H  
ATOM   1894  N   HIS A 156      11.418  12.498  43.024  1.00 63.13      C2   N  
ATOM   1895  CA  HIS A 156      11.392  11.725  44.278  1.00 63.13      C2   C  
ATOM   1896  C   HIS A 156      12.843  11.262  44.666  1.00 63.13      C2   C  
ATOM   1897  O   HIS A 156      12.881  10.165  45.202  1.00 63.13      C2   O  
ATOM   1898  CB  HIS A 156      10.311  10.640  44.198  1.00 63.13      C2   C  
ATOM   1899  CG  HIS A 156       8.878  11.044  43.793  1.00 63.13      C2   C  
ATOM   1900  CD2 HIS A 156       7.740  11.254  44.505  1.00 63.13      C2   C  
ATOM   1901  ND1 HIS A 156       8.420  11.120  42.528  1.00 63.13      C2   N  
ATOM   1902  CE1 HIS A 156       7.088  11.201  42.486  1.00 63.13      C2   C  
ATOM   1903  NE2 HIS A 156       6.608  11.420  43.691  1.00 63.13      C2   N  
ATOM   1904  H   HIS A 156      11.166  12.005  42.180  1.00 63.13      C2   H  
ATOM   1905  HA  HIS A 156      11.083  12.385  45.088  1.00 63.13      C2   H  
ATOM   1906  HB2 HIS A 156      10.685   9.775  43.651  1.00 63.13      C2   H  
ATOM   1907  HB3 HIS A 156      10.238  10.292  45.229  1.00 63.13      C2   H  
ATOM   1908  HD1 HIS A 156       8.976  11.067  41.687  1.00 63.13      C2   H  
ATOM   1909  HD2 HIS A 156       7.535  11.292  45.565  1.00 63.13      C2   H  
ATOM   1910  HE1 HIS A 156       6.467  11.295  41.607  1.00 63.13      C2   H  
ATOM   1911  N   ASN A 157      13.903  11.979  44.335  1.00 65.47      C2   N  
ATOM   1912  CA  ASN A 157      15.267  11.581  44.715  1.00 65.47      C2   C  
ATOM   1913  C   ASN A 157      15.634  10.112  44.568  1.00 65.47      C2   C  
ATOM   1914  O   ASN A 157      16.066   9.533  45.546  1.00 65.47      C2   O  
ATOM   1915  CB  ASN A 157      15.624  12.181  46.120  1.00 65.47      C2   C  
ATOM   1916  CG  ASN A 157      15.534  13.744  46.293  1.00 65.47      C2   C  
ATOM   1917  ND2 ASN A 157      15.194  14.255  47.473  1.00 65.47      C2   N  
ATOM   1918  OD1 ASN A 157      15.815  14.510  45.363  1.00 65.47      C2   O  
ATOM   1919  H   ASN A 157      13.903  12.747  43.678  1.00 65.47      C2   H  
ATOM   1920  HA  ASN A 157      15.913  12.065  43.982  1.00 65.47      C2   H  
ATOM   1921  HB2 ASN A 157      15.013  11.591  46.803  1.00 65.47      C2   H  
ATOM   1922  HB3 ASN A 157      16.624  12.015  46.521  1.00 65.47      C2   H  
ATOM   1923 HD21 ASN A 157      14.874  13.693  48.248  1.00 65.47      C2   H  
ATOM   1924 HD22 ASN A 157      15.035  15.241  47.627  1.00 65.47      C2   H  
ATOM   1925  N   PHE A 158      15.567   9.560  43.360  1.00 63.47      C2   N  
ATOM   1926  CA  PHE A 158      15.782   8.198  42.964  1.00 63.47      C2   C  
ATOM   1927  C   PHE A 158      14.882   7.113  43.679  1.00 63.47      C2   C  
ATOM   1928  O   PHE A 158      15.367   6.081  44.116  1.00 63.47      C2   O  
ATOM   1929  CB  PHE A 158      17.325   7.869  42.976  1.00 63.47      C2   C  
ATOM   1930  CG  PHE A 158      18.178   8.635  41.935  1.00 63.47      C2   C  
ATOM   1931  CD1 PHE A 158      19.255   9.404  42.475  1.00 63.47      C2   C  
ATOM   1932  CD2 PHE A 158      17.949   8.542  40.547  1.00 63.47      C2   C  
ATOM   1933  CE1 PHE A 158      19.955  10.248  41.553  1.00 63.47      C2   C  
ATOM   1934  CE2 PHE A 158      18.757   9.244  39.757  1.00 63.47      C2   C  
ATOM   1935  CZ  PHE A 158      19.714  10.074  40.215  1.00 63.47      C2   C  
ATOM   1936  H   PHE A 158      15.041  10.060  42.657  1.00 63.47      C2   H  
ATOM   1937  HA  PHE A 158      15.491   8.067  41.922  1.00 63.47      C2   H  
ATOM   1938  HB2 PHE A 158      17.764   8.017  43.962  1.00 63.47      C2   H  
ATOM   1939  HB3 PHE A 158      17.374   6.793  42.805  1.00 63.47      C2   H  
ATOM   1940  HD1 PHE A 158      19.455   9.582  43.521  1.00 63.47      C2   H  
ATOM   1941  HD2 PHE A 158      17.099   8.112  40.039  1.00 63.47      C2   H  
ATOM   1942  HE1 PHE A 158      20.730  10.916  41.900  1.00 63.47      C2   H  
ATOM   1943  HE2 PHE A 158      18.736   9.032  38.699  1.00 63.47      C2   H  
ATOM   1944  HZ  PHE A 158      20.416  10.421  39.471  1.00 63.47      C2   H  
ATOM   1945  N   THR A 159      13.628   7.497  43.836  1.00 64.61      C2   N  
ATOM   1946  CA  THR A 159      12.475   6.697  44.151  1.00 64.61      C2   C  
ATOM   1947  C   THR A 159      11.673   6.471  42.862  1.00 64.61      C2   C  
ATOM   1948  O   THR A 159      11.587   7.417  42.085  1.00 64.61      C2   O  
ATOM   1949  CB  THR A 159      11.591   7.337  45.254  1.00 64.61      C2   C  
ATOM   1950  CG2 THR A 159      10.451   6.428  45.854  1.00 64.61      C2   C  
ATOM   1951  OG1 THR A 159      12.299   7.703  46.495  1.00 64.61      C2   O  
ATOM   1952  H   THR A 159      13.379   8.377  43.409  1.00 64.61      C2   H  
ATOM   1953  HA  THR A 159      12.823   5.726  44.505  1.00 64.61      C2   H  
ATOM   1954  HB  THR A 159      11.036   8.224  44.947  1.00 64.61      C2   H  
ATOM   1955  HG1 THR A 159      12.849   8.435  46.207  1.00 64.61      C2   H  
ATOM   1956 HG21 THR A 159       9.769   6.075  45.081  1.00 64.61      C2   H  
ATOM   1957 HG22 THR A 159      10.903   5.518  46.249  1.00 64.61      C2   H  
ATOM   1958 HG23 THR A 159       9.964   7.011  46.636  1.00 64.61      C2   H  
ATOM   1959  N   ALA A 160      11.133   5.284  42.605  1.00 64.73      C2   N  
ATOM   1960  CA  ALA A 160      10.098   4.962  41.568  1.00 64.73      C2   C  
ATOM   1961  C   ALA A 160       8.904   5.952  41.565  1.00 64.73      C2   C  
ATOM   1962  O   ALA A 160       8.305   6.326  42.627  1.00 64.73      C2   O  
ATOM   1963  CB  ALA A 160       9.642   3.479  41.623  1.00 64.73      C2   C  
ATOM   1964  H   ALA A 160      11.287   4.588  43.320  1.00 64.73      C2   H  
ATOM   1965  HA  ALA A 160      10.645   5.038  40.628  1.00 64.73      C2   H  
ATOM   1966  HB1 ALA A 160      10.472   2.869  41.266  1.00 64.73      C2   H  
ATOM   1967  HB2 ALA A 160       9.576   3.294  42.695  1.00 64.73      C2   H  
ATOM   1968  HB3 ALA A 160       8.761   3.183  41.053  1.00 64.73      C2   H  
ATOM   1969  N   GLY A 161       8.541   6.329  40.361  1.00 60.73      C2   N  
ATOM   1970  CA  GLY A 161       7.539   7.313  39.979  1.00 60.73      C2   C  
ATOM   1971  C   GLY A 161       6.238   6.579  39.608  1.00 60.73      C2   C  
ATOM   1972  O   GLY A 161       6.286   5.347  39.464  1.00 60.73      C2   O  
ATOM   1973  H   GLY A 161       9.009   5.923  39.563  1.00 60.73      C2   H  
ATOM   1974  HA2 GLY A 161       7.486   7.973  40.845  1.00 60.73      C2   H  
ATOM   1975  HA3 GLY A 161       7.895   7.922  39.148  1.00 60.73      C2   H  
ATOM   1976  N   ASP A 162       5.060   7.326  39.625  1.00 58.99      C2   N  
ATOM   1977  CA  ASP A 162       3.770   6.791  39.344  1.00 58.99      C2   C  
ATOM   1978  C   ASP A 162       2.964   7.582  38.272  1.00 58.99      C2   C  
ATOM   1979  O   ASP A 162       1.853   7.151  37.944  1.00 58.99      C2   O  
ATOM   1980  CB  ASP A 162       2.884   6.480  40.586  1.00 58.99      C2   C  
ATOM   1981  CG  ASP A 162       3.513   5.542  41.608  1.00 58.99      C2   C  
ATOM   1982  OD1 ASP A 162       3.860   4.434  41.217  1.00 58.99      C2   O  
ATOM   1983  OD2 ASP A 162       3.429   5.786  42.838  1.00 58.99      C2   O  
ATOM   1984  H   ASP A 162       5.083   8.317  39.820  1.00 58.99      C2   H  
ATOM   1985  HA  ASP A 162       3.836   5.818  38.855  1.00 58.99      C2   H  
ATOM   1986  HB2 ASP A 162       2.762   7.420  41.126  1.00 58.99      C2   H  
ATOM   1987  HB3 ASP A 162       1.835   6.296  40.357  1.00 58.99      C2   H  
ATOM   1988  N   LEU A 163       3.393   8.717  37.711  1.00 51.86      C2   N  
ATOM   1989  CA  LEU A 163       2.753   9.552  36.692  1.00 51.86      C2   C  
ATOM   1990  C   LEU A 163       3.608   9.229  35.423  1.00 51.86      C2   C  
ATOM   1991  O   LEU A 163       2.989   8.844  34.434  1.00 51.86      C2   O  
ATOM   1992  CB  LEU A 163       2.571  11.069  37.039  1.00 51.86      C2   C  
ATOM   1993  CG  LEU A 163       2.811  12.119  35.994  1.00 51.86      C2   C  
ATOM   1994  CD1 LEU A 163       1.830  12.060  34.795  1.00 51.86      C2   C  
ATOM   1995  CD2 LEU A 163       2.763  13.500  36.578  1.00 51.86      C2   C  
ATOM   1996  H   LEU A 163       4.362   8.969  37.839  1.00 51.86      C2   H  
ATOM   1997  HA  LEU A 163       1.802   9.098  36.414  1.00 51.86      C2   H  
ATOM   1998  HB2 LEU A 163       1.496  11.162  37.192  1.00 51.86      C2   H  
ATOM   1999  HB3 LEU A 163       3.115  11.269  37.962  1.00 51.86      C2   H  
ATOM   2000  HG  LEU A 163       3.787  11.949  35.541  1.00 51.86      C2   H  
ATOM   2001 HD11 LEU A 163       2.157  11.314  34.070  1.00 51.86      C2   H  
ATOM   2002 HD12 LEU A 163       0.818  11.820  35.119  1.00 51.86      C2   H  
ATOM   2003 HD13 LEU A 163       1.876  12.970  34.197  1.00 51.86      C2   H  
ATOM   2004 HD21 LEU A 163       2.896  13.471  37.659  1.00 51.86      C2   H  
ATOM   2005 HD22 LEU A 163       3.497  14.175  36.138  1.00 51.86      C2   H  
ATOM   2006 HD23 LEU A 163       1.732  13.811  36.413  1.00 51.86      C2   H  
ATOM   2007  N   GLY A 164       4.972   9.070  35.523  1.00 50.21      C2   N  
ATOM   2008  CA  GLY A 164       5.755   8.616  34.322  1.00 50.21      C2   C  
ATOM   2009  C   GLY A 164       5.453   7.264  33.689  1.00 50.21      C2   C  
ATOM   2010  O   GLY A 164       5.321   7.258  32.433  1.00 50.21      C2   O  
ATOM   2011  H   GLY A 164       5.556   9.244  36.328  1.00 50.21      C2   H  
ATOM   2012  HA2 GLY A 164       5.726   9.341  33.508  1.00 50.21      C2   H  
ATOM   2013  HA3 GLY A 164       6.835   8.663  34.463  1.00 50.21      C2   H  
ATOM   2014  N   PRO A 165       5.438   6.130  34.433  1.00 48.46      C2   N  
ATOM   2015  CA  PRO A 165       5.301   4.831  33.726  1.00 48.46      C2   C  
ATOM   2016  C   PRO A 165       3.861   4.647  33.114  1.00 48.46      C2   C  
ATOM   2017  O   PRO A 165       3.646   4.117  32.000  1.00 48.46      C2   O  
ATOM   2018  CB  PRO A 165       5.689   3.753  34.788  1.00 48.46      C2   C  
ATOM   2019  CG  PRO A 165       5.314   4.450  36.096  1.00 48.46      C2   C  
ATOM   2020  CD  PRO A 165       5.581   5.939  35.850  1.00 48.46      C2   C  
ATOM   2021  HA  PRO A 165       5.926   4.791  32.834  1.00 48.46      C2   H  
ATOM   2022  HB2 PRO A 165       5.062   2.871  34.656  1.00 48.46      C2   H  
ATOM   2023  HB3 PRO A 165       6.731   3.439  34.729  1.00 48.46      C2   H  
ATOM   2024  HG2 PRO A 165       4.297   4.369  36.480  1.00 48.46      C2   H  
ATOM   2025  HG3 PRO A 165       5.854   4.189  37.007  1.00 48.46      C2   H  
ATOM   2026  HD2 PRO A 165       4.847   6.530  36.398  1.00 48.46      C2   H  
ATOM   2027  HD3 PRO A 165       6.609   6.233  36.061  1.00 48.46      C2   H  
ATOM   2028  N   SER A 166       2.875   5.122  33.868  1.00 47.48      C2   N  
ATOM   2029  CA  SER A 166       1.447   5.226  33.586  1.00 47.48      C2   C  
ATOM   2030  C   SER A 166       1.244   6.117  32.266  1.00 47.48      C2   C  
ATOM   2031  O   SER A 166       0.364   5.859  31.394  1.00 47.48      C2   O  
ATOM   2032  CB  SER A 166       0.788   5.765  34.869  1.00 47.48      C2   C  
ATOM   2033  OG  SER A 166       1.317   5.139  36.046  1.00 47.48      C2   O  
ATOM   2034  H   SER A 166       2.992   5.092  34.871  1.00 47.48      C2   H  
ATOM   2035  HA  SER A 166       1.221   4.178  33.393  1.00 47.48      C2   H  
ATOM   2036  HB2 SER A 166       1.142   6.786  35.012  1.00 47.48      C2   H  
ATOM   2037  HB3 SER A 166      -0.290   5.916  34.814  1.00 47.48      C2   H  
ATOM   2038  HG  SER A 166       1.619   5.808  36.664  1.00 47.48      C2   H  
ATOM   2039  N   THR A 167       2.032   7.181  32.074  1.00 44.80      C2   N  
ATOM   2040  CA  THR A 167       2.107   7.855  30.749  1.00 44.80      C2   C  
ATOM   2041  C   THR A 167       2.764   7.054  29.567  1.00 44.80      C2   C  
ATOM   2042  O   THR A 167       2.337   6.990  28.418  1.00 44.80      C2   O  
ATOM   2043  CB  THR A 167       2.962   9.181  30.909  1.00 44.80      C2   C  
ATOM   2044  CG2 THR A 167       2.897  10.158  29.748  1.00 44.80      C2   C  
ATOM   2045  OG1 THR A 167       2.469   9.861  32.036  1.00 44.80      C2   O  
ATOM   2046  H   THR A 167       2.795   7.258  32.731  1.00 44.80      C2   H  
ATOM   2047  HA  THR A 167       1.101   8.143  30.443  1.00 44.80      C2   H  
ATOM   2048  HB  THR A 167       4.006   8.907  31.058  1.00 44.80      C2   H  
ATOM   2049  HG1 THR A 167       2.515   9.373  32.862  1.00 44.80      C2   H  
ATOM   2050 HG21 THR A 167       3.401  11.109  29.924  1.00 44.80      C2   H  
ATOM   2051 HG22 THR A 167       3.331   9.642  28.892  1.00 44.80      C2   H  
ATOM   2052 HG23 THR A 167       1.904  10.343  29.337  1.00 44.80      C2   H  
ATOM   2053  N   ILE A 168       3.826   6.339  29.872  1.00 43.14      C2   N  
ATOM   2054  CA  ILE A 168       4.692   5.456  28.993  1.00 43.14      C2   C  
ATOM   2055  C   ILE A 168       3.995   4.183  28.420  1.00 43.14      C2   C  
ATOM   2056  O   ILE A 168       3.878   4.012  27.235  1.00 43.14      C2   O  
ATOM   2057  CB  ILE A 168       6.063   5.163  29.628  1.00 43.14      C2   C  
ATOM   2058  CG1 ILE A 168       7.048   6.326  29.508  1.00 43.14      C2   C  
ATOM   2059  CG2 ILE A 168       6.773   3.821  29.219  1.00 43.14      C2   C  
ATOM   2060  CD1 ILE A 168       7.568   6.558  28.043  1.00 43.14      C2   C  
ATOM   2061  H   ILE A 168       4.285   6.490  30.759  1.00 43.14      C2   H  
ATOM   2062  HA  ILE A 168       4.830   6.075  28.106  1.00 43.14      C2   H  
ATOM   2063  HB  ILE A 168       5.919   5.024  30.700  1.00 43.14      C2   H  
ATOM   2064 HG12 ILE A 168       6.631   7.241  29.928  1.00 43.14      C2   H  
ATOM   2065 HG13 ILE A 168       7.749   6.052  30.296  1.00 43.14      C2   H  
ATOM   2066 HG21 ILE A 168       6.370   2.987  29.794  1.00 43.14      C2   H  
ATOM   2067 HG22 ILE A 168       6.623   3.649  28.153  1.00 43.14      C2   H  
ATOM   2068 HG23 ILE A 168       7.859   3.771  29.290  1.00 43.14      C2   H  
ATOM   2069 HD11 ILE A 168       6.959   6.087  27.271  1.00 43.14      C2   H  
ATOM   2070 HD12 ILE A 168       7.738   7.596  27.755  1.00 43.14      C2   H  
ATOM   2071 HD13 ILE A 168       8.538   6.080  27.905  1.00 43.14      C2   H  
ATOM   2072  N   VAL A 169       3.475   3.366  29.315  1.00 44.03      C2   N  
ATOM   2073  CA  VAL A 169       2.666   2.189  28.990  1.00 44.03      C2   C  
ATOM   2074  C   VAL A 169       1.307   2.670  28.386  1.00 44.03      C2   C  
ATOM   2075  O   VAL A 169       0.740   2.056  27.458  1.00 44.03      C2   O  
ATOM   2076  CB  VAL A 169       2.376   1.222  30.134  1.00 44.03      C2   C  
ATOM   2077  CG1 VAL A 169       3.738   0.686  30.695  1.00 44.03      C2   C  
ATOM   2078  CG2 VAL A 169       1.433   1.777  31.241  1.00 44.03      C2   C  
ATOM   2079  H   VAL A 169       3.620   3.482  30.308  1.00 44.03      C2   H  
ATOM   2080  HA  VAL A 169       3.277   1.718  28.220  1.00 44.03      C2   H  
ATOM   2081  HB  VAL A 169       1.844   0.408  29.642  1.00 44.03      C2   H  
ATOM   2082 HG11 VAL A 169       3.762  -0.238  31.274  1.00 44.03      C2   H  
ATOM   2083 HG12 VAL A 169       4.342   0.382  29.840  1.00 44.03      C2   H  
ATOM   2084 HG13 VAL A 169       4.342   1.394  31.262  1.00 44.03      C2   H  
ATOM   2085 HG21 VAL A 169       0.410   1.863  30.875  1.00 44.03      C2   H  
ATOM   2086 HG22 VAL A 169       1.394   1.052  32.054  1.00 44.03      C2   H  
ATOM   2087 HG23 VAL A 169       1.631   2.811  31.521  1.00 44.03      C2   H  
ATOM   2088  N   GLY A 170       0.687   3.773  28.882  1.00 43.22      C2   N  
ATOM   2089  CA  GLY A 170      -0.548   4.437  28.425  1.00 43.22      C2   C  
ATOM   2090  C   GLY A 170      -0.336   5.014  27.041  1.00 43.22      C2   C  
ATOM   2091  O   GLY A 170      -1.275   4.938  26.230  1.00 43.22      C2   O  
ATOM   2092  H   GLY A 170       1.201   4.056  29.704  1.00 43.22      C2   H  
ATOM   2093  HA2 GLY A 170      -1.447   3.840  28.581  1.00 43.22      C2   H  
ATOM   2094  HA3 GLY A 170      -0.628   5.297  29.089  1.00 43.22      C2   H  
ATOM   2095  N   SER A 171       0.880   5.354  26.625  1.00 43.76      C2   N  
ATOM   2096  CA  SER A 171       1.206   5.828  25.253  1.00 43.76      C2   C  
ATOM   2097  C   SER A 171       1.329   4.681  24.288  1.00 43.76      C2   C  
ATOM   2098  O   SER A 171       0.976   4.917  23.173  1.00 43.76      C2   O  
ATOM   2099  CB  SER A 171       2.488   6.603  25.340  1.00 43.76      C2   C  
ATOM   2100  OG  SER A 171       2.949   7.096  24.119  1.00 43.76      C2   O  
ATOM   2101  H   SER A 171       1.581   5.418  27.350  1.00 43.76      C2   H  
ATOM   2102  HA  SER A 171       0.495   6.559  24.867  1.00 43.76      C2   H  
ATOM   2103  HB2 SER A 171       2.232   7.421  26.014  1.00 43.76      C2   H  
ATOM   2104  HB3 SER A 171       3.164   5.902  25.830  1.00 43.76      C2   H  
ATOM   2105  HG  SER A 171       2.322   7.740  23.782  1.00 43.76      C2   H  
ATOM   2106  N   ALA A 172       1.938   3.579  24.650  1.00 44.65      C2   N  
ATOM   2107  CA  ALA A 172       1.943   2.347  23.868  1.00 44.65      C2   C  
ATOM   2108  C   ALA A 172       0.599   1.891  23.486  1.00 44.65      C2   C  
ATOM   2109  O   ALA A 172       0.346   1.525  22.321  1.00 44.65      C2   O  
ATOM   2110  CB  ALA A 172       2.903   1.366  24.563  1.00 44.65      C2   C  
ATOM   2111  H   ALA A 172       2.325   3.559  25.583  1.00 44.65      C2   H  
ATOM   2112  HA  ALA A 172       2.378   2.521  22.884  1.00 44.65      C2   H  
ATOM   2113  HB1 ALA A 172       3.873   1.776  24.281  1.00 44.65      C2   H  
ATOM   2114  HB2 ALA A 172       2.743   1.237  25.633  1.00 44.65      C2   H  
ATOM   2115  HB3 ALA A 172       2.842   0.313  24.286  1.00 44.65      C2   H  
ATOM   2116  N   ALA A 173      -0.276   1.873  24.527  1.00 46.67      C2   N  
ATOM   2117  CA  ALA A 173      -1.656   1.555  24.352  1.00 46.67      C2   C  
ATOM   2118  C   ALA A 173      -2.372   2.574  23.564  1.00 46.67      C2   C  
ATOM   2119  O   ALA A 173      -3.196   2.169  22.698  1.00 46.67      C2   O  
ATOM   2120  CB  ALA A 173      -2.277   1.442  25.789  1.00 46.67      C2   C  
ATOM   2121  H   ALA A 173       0.010   2.266  25.412  1.00 46.67      C2   H  
ATOM   2122  HA  ALA A 173      -1.608   0.526  23.995  1.00 46.67      C2   H  
ATOM   2123  HB1 ALA A 173      -3.143   0.783  25.731  1.00 46.67      C2   H  
ATOM   2124  HB2 ALA A 173      -1.574   1.129  26.561  1.00 46.67      C2   H  
ATOM   2125  HB3 ALA A 173      -2.654   2.439  26.018  1.00 46.67      C2   H  
ATOM   2126  N   PHE A 174      -2.061   3.863  23.602  1.00 44.59      C2   N  
ATOM   2127  CA  PHE A 174      -2.559   4.861  22.633  1.00 44.59      C2   C  
ATOM   2128  C   PHE A 174      -1.984   4.603  21.176  1.00 44.59      C2   C  
ATOM   2129  O   PHE A 174      -2.713   4.761  20.252  1.00 44.59      C2   O  
ATOM   2130  CB  PHE A 174      -2.363   6.239  23.294  1.00 44.59      C2   C  
ATOM   2131  CG  PHE A 174      -2.795   7.452  22.494  1.00 44.59      C2   C  
ATOM   2132  CD1 PHE A 174      -4.076   7.967  22.678  1.00 44.59      C2   C  
ATOM   2133  CD2 PHE A 174      -2.028   7.901  21.402  1.00 44.59      C2   C  
ATOM   2134  CE1 PHE A 174      -4.507   9.070  21.923  1.00 44.59      C2   C  
ATOM   2135  CE2 PHE A 174      -2.402   9.049  20.751  1.00 44.59      C2   C  
ATOM   2136  CZ  PHE A 174      -3.683   9.605  20.973  1.00 44.59      C2   C  
ATOM   2137  H   PHE A 174      -1.539   4.147  24.418  1.00 44.59      C2   H  
ATOM   2138  HA  PHE A 174      -3.640   4.725  22.616  1.00 44.59      C2   H  
ATOM   2139  HB2 PHE A 174      -2.846   6.174  24.269  1.00 44.59      C2   H  
ATOM   2140  HB3 PHE A 174      -1.290   6.305  23.474  1.00 44.59      C2   H  
ATOM   2141  HD1 PHE A 174      -4.670   7.585  23.496  1.00 44.59      C2   H  
ATOM   2142  HD2 PHE A 174      -1.116   7.446  21.045  1.00 44.59      C2   H  
ATOM   2143  HE1 PHE A 174      -5.487   9.497  22.075  1.00 44.59      C2   H  
ATOM   2144  HE2 PHE A 174      -1.829   9.339  19.883  1.00 44.59      C2   H  
ATOM   2145  HZ  PHE A 174      -3.998  10.456  20.387  1.00 44.59      C2   H  
ATOM   2146  N   ASN A 175      -0.713   4.247  20.964  1.00 44.84      C2   N  
ATOM   2147  CA  ASN A 175      -0.024   4.020  19.685  1.00 44.84      C2   C  
ATOM   2148  C   ASN A 175      -0.561   2.732  19.068  1.00 44.84      C2   C  
ATOM   2149  O   ASN A 175      -0.938   2.744  17.833  1.00 44.84      C2   O  
ATOM   2150  CB  ASN A 175       1.480   3.954  19.842  1.00 44.84      C2   C  
ATOM   2151  CG  ASN A 175       2.220   5.329  19.802  1.00 44.84      C2   C  
ATOM   2152  ND2 ASN A 175       2.211   6.176  20.819  1.00 44.84      C2   N  
ATOM   2153  OD1 ASN A 175       2.740   5.688  18.755  1.00 44.84      C2   O  
ATOM   2154  H   ASN A 175      -0.144   4.117  21.789  1.00 44.84      C2   H  
ATOM   2155  HA  ASN A 175      -0.349   4.882  19.103  1.00 44.84      C2   H  
ATOM   2156  HB2 ASN A 175       1.794   3.372  20.708  1.00 44.84      C2   H  
ATOM   2157  HB3 ASN A 175       1.837   3.346  19.011  1.00 44.84      C2   H  
ATOM   2158 HD21 ASN A 175       1.951   5.814  21.725  1.00 44.84      C2   H  
ATOM   2159 HD22 ASN A 175       2.617   7.093  20.701  1.00 44.84      C2   H  
ATOM   2160  N   MET A 176      -0.739   1.691  19.857  1.00 48.87      C2   N  
ATOM   2161  CA  MET A 176      -1.293   0.378  19.412  1.00 48.87      C2   C  
ATOM   2162  C   MET A 176      -2.835   0.384  19.113  1.00 48.87      C2   C  
ATOM   2163  O   MET A 176      -3.323  -0.439  18.327  1.00 48.87      C2   O  
ATOM   2164  CB  MET A 176      -0.796  -0.916  20.102  1.00 48.87      C2   C  
ATOM   2165  CG  MET A 176      -0.527  -2.079  19.153  1.00 48.87      C2   C  
ATOM   2166  SD  MET A 176       0.848  -1.917  18.019  1.00 48.87      C2   S  
ATOM   2167  CE  MET A 176       0.755  -3.440  17.043  1.00 48.87      C2   C  
ATOM   2168  H   MET A 176      -0.298   1.679  20.766  1.00 48.87      C2   H  
ATOM   2169  HA  MET A 176      -0.782   0.350  18.449  1.00 48.87      C2   H  
ATOM   2170  HB2 MET A 176       0.115  -0.802  20.689  1.00 48.87      C2   H  
ATOM   2171  HB3 MET A 176      -1.566  -1.079  20.856  1.00 48.87      C2   H  
ATOM   2172  HG2 MET A 176      -0.466  -3.023  19.693  1.00 48.87      C2   H  
ATOM   2173  HG3 MET A 176      -1.386  -2.256  18.505  1.00 48.87      C2   H  
ATOM   2174  HE1 MET A 176       0.533  -4.283  17.697  1.00 48.87      C2   H  
ATOM   2175  HE2 MET A 176       0.078  -3.342  16.194  1.00 48.87      C2   H  
ATOM   2176  HE3 MET A 176       1.754  -3.530  16.617  1.00 48.87      C2   H  
ATOM   2177  N   PHE A 177      -3.541   1.116  19.945  1.00 51.57      C2   N  
ATOM   2178  CA  PHE A 177      -4.980   1.076  19.939  1.00 51.57      C2   C  
ATOM   2179  C   PHE A 177      -5.637   2.233  19.154  1.00 51.57      C2   C  
ATOM   2180  O   PHE A 177      -6.303   1.994  18.147  1.00 51.57      C2   O  
ATOM   2181  CB  PHE A 177      -5.466   0.714  21.377  1.00 51.57      C2   C  
ATOM   2182  CG  PHE A 177      -4.960  -0.602  21.962  1.00 51.57      C2   C  
ATOM   2183  CD1 PHE A 177      -4.947  -1.769  21.142  1.00 51.57      C2   C  
ATOM   2184  CD2 PHE A 177      -4.415  -0.639  23.279  1.00 51.57      C2   C  
ATOM   2185  CE1 PHE A 177      -4.338  -2.908  21.599  1.00 51.57      C2   C  
ATOM   2186  CE2 PHE A 177      -3.756  -1.788  23.688  1.00 51.57      C2   C  
ATOM   2187  CZ  PHE A 177      -3.659  -2.881  22.801  1.00 51.57      C2   C  
ATOM   2188  H   PHE A 177      -3.230   1.572  20.791  1.00 51.57      C2   H  
ATOM   2189  HA  PHE A 177      -5.249   0.174  19.390  1.00 51.57      C2   H  
ATOM   2190  HB2 PHE A 177      -5.323   1.459  22.160  1.00 51.57      C2   H  
ATOM   2191  HB3 PHE A 177      -6.534   0.492  21.369  1.00 51.57      C2   H  
ATOM   2192  HD1 PHE A 177      -5.346  -1.795  20.139  1.00 51.57      C2   H  
ATOM   2193  HD2 PHE A 177      -4.426   0.207  23.949  1.00 51.57      C2   H  
ATOM   2194  HE1 PHE A 177      -4.359  -3.776  20.957  1.00 51.57      C2   H  
ATOM   2195  HE2 PHE A 177      -3.274  -1.873  24.651  1.00 51.57      C2   H  
ATOM   2196  HZ  PHE A 177      -3.144  -3.777  23.117  1.00 51.57      C2   H  
ATOM   2197  N   ILE A 178      -5.273   3.485  19.484  1.00 49.81      C2   N  
ATOM   2198  CA  ILE A 178      -6.000   4.541  18.899  1.00 49.81      C2   C  
ATOM   2199  C   ILE A 178      -5.301   5.066  17.627  1.00 49.81      C2   C  
ATOM   2200  O   ILE A 178      -5.962   5.593  16.735  1.00 49.81      C2   O  
ATOM   2201  CB  ILE A 178      -6.176   5.698  19.937  1.00 49.81      C2   C  
ATOM   2202  CG1 ILE A 178      -6.939   5.128  21.178  1.00 49.81      C2   C  
ATOM   2203  CG2 ILE A 178      -6.873   6.963  19.370  1.00 49.81      C2   C  
ATOM   2204  CD1 ILE A 178      -7.884   6.040  21.886  1.00 49.81      C2   C  
ATOM   2205  H   ILE A 178      -4.503   3.714  20.096  1.00 49.81      C2   H  
ATOM   2206  HA  ILE A 178      -6.982   4.241  18.532  1.00 49.81      C2   H  
ATOM   2207  HB  ILE A 178      -5.207   6.079  20.260  1.00 49.81      C2   H  
ATOM   2208 HG12 ILE A 178      -7.696   4.490  20.722  1.00 49.81      C2   H  
ATOM   2209 HG13 ILE A 178      -6.319   4.502  21.819  1.00 49.81      C2   H  
ATOM   2210 HG21 ILE A 178      -7.897   6.698  19.105  1.00 49.81      C2   H  
ATOM   2211 HG22 ILE A 178      -6.971   7.756  20.111  1.00 49.81      C2   H  
ATOM   2212 HG23 ILE A 178      -6.285   7.464  18.601  1.00 49.81      C2   H  
ATOM   2213 HD11 ILE A 178      -8.412   5.475  22.653  1.00 49.81      C2   H  
ATOM   2214 HD12 ILE A 178      -7.433   6.859  22.447  1.00 49.81      C2   H  
ATOM   2215 HD13 ILE A 178      -8.621   6.636  21.348  1.00 49.81      C2   H  
ATOM   2216  N   ILE A 179      -3.930   4.917  17.571  1.00 50.39      C2   N  
ATOM   2217  CA  ILE A 179      -3.172   5.502  16.454  1.00 50.39      C2   C  
ATOM   2218  C   ILE A 179      -3.348   4.567  15.196  1.00 50.39      C2   C  
ATOM   2219  O   ILE A 179      -3.506   5.017  14.068  1.00 50.39      C2   O  
ATOM   2220  CB  ILE A 179      -1.682   5.925  16.720  1.00 50.39      C2   C  
ATOM   2221  CG1 ILE A 179      -1.593   7.117  17.701  1.00 50.39      C2   C  
ATOM   2222  CG2 ILE A 179      -0.816   6.110  15.413  1.00 50.39      C2   C  
ATOM   2223  CD1 ILE A 179      -0.205   7.609  18.187  1.00 50.39      C2   C  
ATOM   2224  H   ILE A 179      -3.554   4.582  18.446  1.00 50.39      C2   H  
ATOM   2225  HA  ILE A 179      -3.708   6.420  16.212  1.00 50.39      C2   H  
ATOM   2226  HB  ILE A 179      -1.108   5.110  17.161  1.00 50.39      C2   H  
ATOM   2227 HG12 ILE A 179      -2.089   7.994  17.286  1.00 50.39      C2   H  
ATOM   2228 HG13 ILE A 179      -2.131   6.864  18.614  1.00 50.39      C2   H  
ATOM   2229 HG21 ILE A 179      -0.828   5.225  14.778  1.00 50.39      C2   H  
ATOM   2230 HG22 ILE A 179      -1.236   6.901  14.791  1.00 50.39      C2   H  
ATOM   2231 HG23 ILE A 179       0.205   6.466  15.549  1.00 50.39      C2   H  
ATOM   2232 HD11 ILE A 179      -0.275   8.696  18.186  1.00 50.39      C2   H  
ATOM   2233 HD12 ILE A 179       0.020   7.201  19.172  1.00 50.39      C2   H  
ATOM   2234 HD13 ILE A 179       0.534   7.320  17.440  1.00 50.39      C2   H  
ATOM   2235  N   ILE A 180      -3.270   3.221  15.451  1.00 55.10      C2   N  
ATOM   2236  CA  ILE A 180      -3.711   2.174  14.566  1.00 55.10      C2   C  
ATOM   2237  C   ILE A 180      -5.247   2.351  14.133  1.00 55.10      C2   C  
ATOM   2238  O   ILE A 180      -5.558   2.091  12.993  1.00 55.10      C2   O  
ATOM   2239  CB  ILE A 180      -3.412   0.784  15.201  1.00 55.10      C2   C  
ATOM   2240  CG1 ILE A 180      -1.890   0.537  15.173  1.00 55.10      C2   C  
ATOM   2241  CG2 ILE A 180      -4.281  -0.384  14.663  1.00 55.10      C2   C  
ATOM   2242  CD1 ILE A 180      -1.159   0.246  13.857  1.00 55.10      C2   C  
ATOM   2243  H   ILE A 180      -2.949   2.897  16.352  1.00 55.10      C2   H  
ATOM   2244  HA  ILE A 180      -3.021   2.212  13.724  1.00 55.10      C2   H  
ATOM   2245  HB  ILE A 180      -3.740   0.902  16.234  1.00 55.10      C2   H  
ATOM   2246 HG12 ILE A 180      -1.455   1.368  15.728  1.00 55.10      C2   H  
ATOM   2247 HG13 ILE A 180      -1.544  -0.176  15.921  1.00 55.10      C2   H  
ATOM   2248 HG21 ILE A 180      -4.416  -0.372  13.581  1.00 55.10      C2   H  
ATOM   2249 HG22 ILE A 180      -3.843  -1.277  15.108  1.00 55.10      C2   H  
ATOM   2250 HG23 ILE A 180      -5.240  -0.340  15.178  1.00 55.10      C2   H  
ATOM   2251 HD11 ILE A 180      -1.281  -0.814  13.635  1.00 55.10      C2   H  
ATOM   2252 HD12 ILE A 180      -1.614   0.855  13.077  1.00 55.10      C2   H  
ATOM   2253 HD13 ILE A 180      -0.131   0.480  14.132  1.00 55.10      C2   H  
ATOM   2254  N   ALA A 181      -6.073   2.818  15.067  1.00 59.02      C2   N  
ATOM   2255  CA  ALA A 181      -7.396   3.358  14.721  1.00 59.02      C2   C  
ATOM   2256  C   ALA A 181      -7.429   4.593  13.713  1.00 59.02      C2   C  
ATOM   2257  O   ALA A 181      -8.213   4.594  12.728  1.00 59.02      C2   O  
ATOM   2258  CB  ALA A 181      -8.276   3.503  15.935  1.00 59.02      C2   C  
ATOM   2259  H   ALA A 181      -5.775   2.822  16.032  1.00 59.02      C2   H  
ATOM   2260  HA  ALA A 181      -7.671   2.456  14.174  1.00 59.02      C2   H  
ATOM   2261  HB1 ALA A 181      -8.060   4.445  16.439  1.00 59.02      C2   H  
ATOM   2262  HB2 ALA A 181      -9.316   3.498  15.610  1.00 59.02      C2   H  
ATOM   2263  HB3 ALA A 181      -8.059   2.710  16.651  1.00 59.02      C2   H  
ATOM   2264  N   LEU A 182      -6.588   5.571  14.041  1.00 61.40      C2   N  
ATOM   2265  CA  LEU A 182      -6.247   6.651  13.133  1.00 61.40      C2   C  
ATOM   2266  C   LEU A 182      -5.751   6.154  11.731  1.00 61.40      C2   C  
ATOM   2267  O   LEU A 182      -6.289   6.614  10.708  1.00 61.40      C2   O  
ATOM   2268  CB  LEU A 182      -5.361   7.714  13.859  1.00 61.40      C2   C  
ATOM   2269  CG  LEU A 182      -5.695   9.138  13.531  1.00 61.40      C2   C  
ATOM   2270  CD1 LEU A 182      -5.930   9.427  11.990  1.00 61.40      C2   C  
ATOM   2271  CD2 LEU A 182      -6.979   9.557  14.430  1.00 61.40      C2   C  
ATOM   2272  H   LEU A 182      -6.105   5.575  14.928  1.00 61.40      C2   H  
ATOM   2273  HA  LEU A 182      -7.176   7.192  12.950  1.00 61.40      C2   H  
ATOM   2274  HB2 LEU A 182      -5.302   7.673  14.946  1.00 61.40      C2   H  
ATOM   2275  HB3 LEU A 182      -4.345   7.536  13.506  1.00 61.40      C2   H  
ATOM   2276  HG  LEU A 182      -4.836   9.727  13.853  1.00 61.40      C2   H  
ATOM   2277 HD11 LEU A 182      -5.067   9.113  11.403  1.00 61.40      C2   H  
ATOM   2278 HD12 LEU A 182      -6.774   9.062  11.406  1.00 61.40      C2   H  
ATOM   2279 HD13 LEU A 182      -6.054  10.506  12.085  1.00 61.40      C2   H  
ATOM   2280 HD21 LEU A 182      -6.846  10.527  14.910  1.00 61.40      C2   H  
ATOM   2281 HD22 LEU A 182      -7.864   9.513  13.796  1.00 61.40      C2   H  
ATOM   2282 HD23 LEU A 182      -7.139   8.808  15.205  1.00 61.40      C2   H  
ATOM   2283  N   CYS A 183      -4.880   5.206  11.735  1.00 65.51      C2   N  
ATOM   2284  CA  CYS A 183      -4.254   4.674  10.520  1.00 65.51      C2   C  
ATOM   2285  C   CYS A 183      -5.242   3.931   9.546  1.00 65.51      C2   C  
ATOM   2286  O   CYS A 183      -5.156   4.020   8.360  1.00 65.51      C2   O  
ATOM   2287  CB  CYS A 183      -3.004   3.823  10.745  1.00 65.51      C2   C  
ATOM   2288  SG  CYS A 183      -1.731   4.744  11.724  1.00 65.51      C2   S  
ATOM   2289  H   CYS A 183      -4.381   4.981  12.584  1.00 65.51      C2   H  
ATOM   2290  HA  CYS A 183      -3.839   5.479   9.913  1.00 65.51      C2   H  
ATOM   2291  HB2 CYS A 183      -3.226   2.908  11.295  1.00 65.51      C2   H  
ATOM   2292  HB3 CYS A 183      -2.603   3.600   9.757  1.00 65.51      C2   H  
ATOM   2293  HG  CYS A 183      -2.499   5.064  12.769  1.00 65.51      C2   H  
ATOM   2294  N   VAL A 184      -6.174   3.176  10.138  1.00 68.36      C2   N  
ATOM   2295  CA  VAL A 184      -7.115   2.379   9.371  1.00 68.36      C2   C  
ATOM   2296  C   VAL A 184      -8.341   3.179   8.944  1.00 68.36      C2   C  
ATOM   2297  O   VAL A 184      -8.832   2.941   7.824  1.00 68.36      C2   O  
ATOM   2298  CB  VAL A 184      -7.561   1.139  10.107  1.00 68.36      C2   C  
ATOM   2299  CG1 VAL A 184      -8.474   1.427  11.342  1.00 68.36      C2   C  
ATOM   2300  CG2 VAL A 184      -8.194   0.146   9.111  1.00 68.36      C2   C  
ATOM   2301  H   VAL A 184      -6.191   3.228  11.146  1.00 68.36      C2   H  
ATOM   2302  HA  VAL A 184      -6.664   2.093   8.420  1.00 68.36      C2   H  
ATOM   2303  HB  VAL A 184      -6.654   0.761  10.578  1.00 68.36      C2   H  
ATOM   2304 HG11 VAL A 184      -9.439   1.753  10.954  1.00 68.36      C2   H  
ATOM   2305 HG12 VAL A 184      -8.734   0.519  11.886  1.00 68.36      C2   H  
ATOM   2306 HG13 VAL A 184      -8.091   2.149  12.063  1.00 68.36      C2   H  
ATOM   2307 HG21 VAL A 184      -9.182   0.471   8.784  1.00 68.36      C2   H  
ATOM   2308 HG22 VAL A 184      -7.511   0.087   8.264  1.00 68.36      C2   H  
ATOM   2309 HG23 VAL A 184      -8.404  -0.769   9.664  1.00 68.36      C2   H  
ATOM   2310  N   TYR A 185      -8.666   4.233   9.778  1.00 71.68      C2   N  
ATOM   2311  CA  TYR A 185      -9.733   5.253   9.486  1.00 71.68      C2   C  
ATOM   2312  C   TYR A 185      -9.381   6.233   8.301  1.00 71.68      C2   C  
ATOM   2313  O   TYR A 185     -10.160   6.425   7.354  1.00 71.68      C2   O  
ATOM   2314  CB  TYR A 185      -9.977   6.060  10.797  1.00 71.68      C2   C  
ATOM   2315  CG  TYR A 185     -11.116   7.067  10.663  1.00 71.68      C2   C  
ATOM   2316  CD1 TYR A 185     -12.474   6.726  10.956  1.00 71.68      C2   C  
ATOM   2317  CD2 TYR A 185     -10.812   8.409  10.274  1.00 71.68      C2   C  
ATOM   2318  CE1 TYR A 185     -13.432   7.739  11.056  1.00 71.68      C2   C  
ATOM   2319  CE2 TYR A 185     -11.809   9.439  10.267  1.00 71.68      C2   C  
ATOM   2320  CZ  TYR A 185     -13.078   9.111  10.859  1.00 71.68      C2   C  
ATOM   2321  OH  TYR A 185     -13.971  10.052  11.227  1.00 71.68      C2   O  
ATOM   2322  H   TYR A 185      -8.163   4.248  10.654  1.00 71.68      C2   H  
ATOM   2323  HA  TYR A 185     -10.628   4.682   9.239  1.00 71.68      C2   H  
ATOM   2324  HB2 TYR A 185     -10.256   5.514  11.699  1.00 71.68      C2   H  
ATOM   2325  HB3 TYR A 185      -9.132   6.687  11.082  1.00 71.68      C2   H  
ATOM   2326  HD1 TYR A 185     -12.669   5.692  11.198  1.00 71.68      C2   H  
ATOM   2327  HD2 TYR A 185      -9.831   8.768   9.997  1.00 71.68      C2   H  
ATOM   2328  HE1 TYR A 185     -14.383   7.477  11.495  1.00 71.68      C2   H  
ATOM   2329  HE2 TYR A 185     -11.568  10.434   9.925  1.00 71.68      C2   H  
ATOM   2330  HH  TYR A 185     -13.638  10.941  11.366  1.00 71.68      C2   H  
ATOM   2331  N   VAL A 186      -8.252   6.872   8.382  1.00 70.39      C2   N  
ATOM   2332  CA  VAL A 186      -7.841   7.962   7.548  1.00 70.39      C2   C  
ATOM   2333  C   VAL A 186      -7.550   7.480   6.121  1.00 70.39      C2   C  
ATOM   2334  O   VAL A 186      -7.681   8.361   5.273  1.00 70.39      C2   O  
ATOM   2335  CB  VAL A 186      -6.604   8.752   8.106  1.00 70.39      C2   C  
ATOM   2336  CG1 VAL A 186      -5.218   8.120   7.840  1.00 70.39      C2   C  
ATOM   2337  CG2 VAL A 186      -6.660  10.284   7.881  1.00 70.39      C2   C  
ATOM   2338  H   VAL A 186      -7.573   6.669   9.101  1.00 70.39      C2   H  
ATOM   2339  HA  VAL A 186      -8.621   8.723   7.573  1.00 70.39      C2   H  
ATOM   2340  HB  VAL A 186      -6.715   8.734   9.190  1.00 70.39      C2   H  
ATOM   2341 HG11 VAL A 186      -4.957   8.168   6.783  1.00 70.39      C2   H  
ATOM   2342 HG12 VAL A 186      -4.467   8.623   8.449  1.00 70.39      C2   H  
ATOM   2343 HG13 VAL A 186      -5.157   7.069   8.122  1.00 70.39      C2   H  
ATOM   2344 HG21 VAL A 186      -7.362  10.748   8.574  1.00 70.39      C2   H  
ATOM   2345 HG22 VAL A 186      -5.672  10.722   8.023  1.00 70.39      C2   H  
ATOM   2346 HG23 VAL A 186      -7.010  10.553   6.884  1.00 70.39      C2   H  
ATOM   2347  N   VAL A 187      -7.323   6.200   5.827  1.00 77.03      C2   N  
ATOM   2348  CA  VAL A 187      -7.357   5.683   4.476  1.00 77.03      C2   C  
ATOM   2349  C   VAL A 187      -8.769   5.772   3.817  1.00 77.03      C2   C  
ATOM   2350  O   VAL A 187      -9.707   5.293   4.451  1.00 77.03      C2   O  
ATOM   2351  CB  VAL A 187      -6.821   4.216   4.327  1.00 77.03      C2   C  
ATOM   2352  CG1 VAL A 187      -7.175   3.567   2.841  1.00 77.03      C2   C  
ATOM   2353  CG2 VAL A 187      -5.249   4.304   4.534  1.00 77.03      C2   C  
ATOM   2354  H   VAL A 187      -7.210   5.463   6.508  1.00 77.03      C2   H  
ATOM   2355  HA  VAL A 187      -6.685   6.288   3.867  1.00 77.03      C2   H  
ATOM   2356  HB  VAL A 187      -7.111   3.498   5.094  1.00 77.03      C2   H  
ATOM   2357 HG11 VAL A 187      -6.518   2.704   2.734  1.00 77.03      C2   H  
ATOM   2358 HG12 VAL A 187      -8.215   3.304   2.644  1.00 77.03      C2   H  
ATOM   2359 HG13 VAL A 187      -6.698   4.196   2.090  1.00 77.03      C2   H  
ATOM   2360 HG21 VAL A 187      -4.668   3.382   4.515  1.00 77.03      C2   H  
ATOM   2361 HG22 VAL A 187      -4.795   4.870   3.721  1.00 77.03      C2   H  
ATOM   2362 HG23 VAL A 187      -5.021   4.680   5.532  1.00 77.03      C2   H  
ATOM   2363  N   PRO A 188      -8.879   6.478   2.645  1.00 84.55      C2   N  
ATOM   2364  CA  PRO A 188     -10.179   6.708   1.902  1.00 84.55      C2   C  
ATOM   2365  C   PRO A 188     -11.171   5.511   1.889  1.00 84.55      C2   C  
ATOM   2366  O   PRO A 188     -10.693   4.360   1.691  1.00 84.55      C2   O  
ATOM   2367  CB  PRO A 188      -9.640   6.897   0.457  1.00 84.55      C2   C  
ATOM   2368  CG  PRO A 188      -8.422   7.716   0.618  1.00 84.55      C2   C  
ATOM   2369  CD  PRO A 188      -7.778   7.091   1.873  1.00 84.55      C2   C  
ATOM   2370  HA  PRO A 188     -10.709   7.543   2.361  1.00 84.55      C2   H  
ATOM   2371  HB2 PRO A 188      -9.295   5.918   0.124  1.00 84.55      C2   H  
ATOM   2372  HB3 PRO A 188     -10.306   7.288  -0.312  1.00 84.55      C2   H  
ATOM   2373  HG2 PRO A 188      -7.822   7.777  -0.290  1.00 84.55      C2   H  
ATOM   2374  HG3 PRO A 188      -8.742   8.757   0.668  1.00 84.55      C2   H  
ATOM   2375  HD2 PRO A 188      -7.102   6.291   1.573  1.00 84.55      C2   H  
ATOM   2376  HD3 PRO A 188      -7.220   7.791   2.496  1.00 84.55      C2   H  
ATOM   2377  N   ASP A 189     -12.440   5.861   1.948  1.00 90.73      C2   N  
ATOM   2378  CA  ASP A 189     -13.604   4.957   1.799  1.00 90.73      C2   C  
ATOM   2379  C   ASP A 189     -13.613   4.215   0.400  1.00 90.73      C2   C  
ATOM   2380  O   ASP A 189     -13.557   4.970  -0.574  1.00 90.73      C2   O  
ATOM   2381  CB  ASP A 189     -15.030   5.693   1.975  1.00 90.73      C2   C  
ATOM   2382  CG  ASP A 189     -15.160   6.605   3.203  1.00 90.73      C2   C  
ATOM   2383  OD1 ASP A 189     -14.160   6.773   3.926  1.00 90.73      C2   O  
ATOM   2384  OD2 ASP A 189     -16.217   7.249   3.301  1.00 90.73      C2   O  
ATOM   2385  H   ASP A 189     -12.725   6.808   2.148  1.00 90.73      C2   H  
ATOM   2386  HA  ASP A 189     -13.603   4.263   2.640  1.00 90.73      C2   H  
ATOM   2387  HB2 ASP A 189     -15.151   6.306   1.082  1.00 90.73      C2   H  
ATOM   2388  HB3 ASP A 189     -15.861   4.991   1.908  1.00 90.73      C2   H  
ATOM   2389  N   GLY A 190     -13.809   2.917   0.277  1.00 89.90      C2   N  
ATOM   2390  CA  GLY A 190     -13.956   2.222  -0.988  1.00 89.90      C2   C  
ATOM   2391  C   GLY A 190     -12.546   1.964  -1.560  1.00 89.90      C2   C  
ATOM   2392  O   GLY A 190     -12.412   1.511  -2.703  1.00 89.90      C2   O  
ATOM   2393  H   GLY A 190     -14.013   2.378   1.106  1.00 89.90      C2   H  
ATOM   2394  HA2 GLY A 190     -14.617   1.389  -0.751  1.00 89.90      C2   H  
ATOM   2395  HA3 GLY A 190     -14.626   2.764  -1.655  1.00 89.90      C2   H  
ATOM   2396  N   GLU A 191     -11.488   2.279  -0.890  1.00 86.93      C2   N  
ATOM   2397  CA  GLU A 191     -10.099   1.873  -1.264  1.00 86.93      C2   C  
ATOM   2398  C   GLU A 191      -9.396   1.295  -0.070  1.00 86.93      C2   C  
ATOM   2399  O   GLU A 191      -9.965   1.310   1.032  1.00 86.93      C2   O  
ATOM   2400  CB  GLU A 191      -9.357   3.150  -1.711  1.00 86.93      C2   C  
ATOM   2401  CG  GLU A 191     -10.229   3.994  -2.707  1.00 86.93      C2   C  
ATOM   2402  CD  GLU A 191      -9.578   5.335  -2.965  1.00 86.93      C2   C  
ATOM   2403  OE1 GLU A 191      -8.323   5.408  -2.948  1.00 86.93      C2   O  
ATOM   2404  OE2 GLU A 191     -10.281   6.272  -3.362  1.00 86.93      C2   O  
ATOM   2405  H   GLU A 191     -11.610   2.592   0.062  1.00 86.93      C2   H  
ATOM   2406  HA  GLU A 191     -10.150   1.186  -2.109  1.00 86.93      C2   H  
ATOM   2407  HB2 GLU A 191      -9.033   3.730  -0.847  1.00 86.93      C2   H  
ATOM   2408  HB3 GLU A 191      -8.436   2.803  -2.178  1.00 86.93      C2   H  
ATOM   2409  HG2 GLU A 191     -10.484   3.515  -3.652  1.00 86.93      C2   H  
ATOM   2410  HG3 GLU A 191     -11.192   4.214  -2.245  1.00 86.93      C2   H  
ATOM   2411  N   THR A 192      -8.236   0.646  -0.353  1.00 80.78      C2   N  
ATOM   2412  CA  THR A 192      -7.416  -0.053   0.602  1.00 80.78      C2   C  
ATOM   2413  C   THR A 192      -5.999   0.309   0.271  1.00 80.78      C2   C  
ATOM   2414  O   THR A 192      -5.631   0.653  -0.894  1.00 80.78      C2   O  
ATOM   2415  CB  THR A 192      -7.653  -1.550   0.665  1.00 80.78      C2   C  
ATOM   2416  CG2 THR A 192      -9.164  -1.919   1.002  1.00 80.78      C2   C  
ATOM   2417  OG1 THR A 192      -7.446  -2.271  -0.534  1.00 80.78      C2   O  
ATOM   2418  H   THR A 192      -7.895   0.447  -1.283  1.00 80.78      C2   H  
ATOM   2419  HA  THR A 192      -7.650   0.236   1.626  1.00 80.78      C2   H  
ATOM   2420  HB  THR A 192      -6.995  -1.878   1.469  1.00 80.78      C2   H  
ATOM   2421  HG1 THR A 192      -6.511  -2.279  -0.752  1.00 80.78      C2   H  
ATOM   2422 HG21 THR A 192      -9.559  -1.291   1.800  1.00 80.78      C2   H  
ATOM   2423 HG22 THR A 192      -9.745  -1.695   0.107  1.00 80.78      C2   H  
ATOM   2424 HG23 THR A 192      -9.329  -2.957   1.291  1.00 80.78      C2   H  
ATOM   2425  N   ARG A 193      -5.142   0.249   1.334  1.00 73.54      C2   N  
ATOM   2426  CA  ARG A 193      -3.685   0.102   1.164  1.00 73.54      C2   C  
ATOM   2427  C   ARG A 193      -3.217  -1.306   1.809  1.00 73.54      C2   C  
ATOM   2428  O   ARG A 193      -3.699  -1.689   2.888  1.00 73.54      C2   O  
ATOM   2429  CB  ARG A 193      -2.993   1.318   1.883  1.00 73.54      C2   C  
ATOM   2430  CG  ARG A 193      -3.491   2.708   1.515  1.00 73.54      C2   C  
ATOM   2431  CD  ARG A 193      -3.363   2.949   0.032  1.00 73.54      C2   C  
ATOM   2432  NE  ARG A 193      -4.238   4.073  -0.410  1.00 73.54      C2   N  
ATOM   2433  CZ  ARG A 193      -5.245   4.061  -1.258  1.00 73.54      C2   C  
ATOM   2434  NH1 ARG A 193      -5.467   3.049  -2.072  1.00 73.54      C2   N  
ATOM   2435  NH2 ARG A 193      -5.967   5.265  -1.475  1.00 73.54      C2   N  
ATOM   2436  H   ARG A 193      -5.504  -0.037   2.233  1.00 73.54      C2   H  
ATOM   2437  HA  ARG A 193      -3.411  -0.056   0.121  1.00 73.54      C2   H  
ATOM   2438  HB2 ARG A 193      -3.137   1.120   2.945  1.00 73.54      C2   H  
ATOM   2439  HB3 ARG A 193      -1.927   1.193   1.690  1.00 73.54      C2   H  
ATOM   2440  HG2 ARG A 193      -4.516   2.952   1.792  1.00 73.54      C2   H  
ATOM   2441  HG3 ARG A 193      -2.914   3.373   2.158  1.00 73.54      C2   H  
ATOM   2442  HD2 ARG A 193      -2.393   3.445  -0.001  1.00 73.54      C2   H  
ATOM   2443  HD3 ARG A 193      -3.275   2.101  -0.648  1.00 73.54      C2   H  
ATOM   2444  HE  ARG A 193      -4.172   4.915   0.143  1.00 73.54      C2   H  
ATOM   2445 HH11 ARG A 193      -5.358   2.074  -1.835  1.00 73.54      C2   H  
ATOM   2446 HH12 ARG A 193      -6.097   3.093  -2.861  1.00 73.54      C2   H  
ATOM   2447 HH21 ARG A 193      -5.689   6.083  -0.951  1.00 73.54      C2   H  
ATOM   2448 HH22 ARG A 193      -6.746   5.395  -2.104  1.00 73.54      C2   H  
ATOM   2449  N   LYS A 194      -2.181  -1.957   1.210  1.00 74.24      C2   N  
ATOM   2450  CA  LYS A 194      -1.679  -3.282   1.745  1.00 74.24      C2   C  
ATOM   2451  C   LYS A 194      -0.472  -2.954   2.649  1.00 74.24      C2   C  
ATOM   2452  O   LYS A 194       0.058  -1.812   2.552  1.00 74.24      C2   O  
ATOM   2453  CB  LYS A 194      -1.408  -4.249   0.544  1.00 74.24      C2   C  
ATOM   2454  CG  LYS A 194      -0.130  -3.835  -0.211  1.00 74.24      C2   C  
ATOM   2455  CD  LYS A 194       0.172  -4.553  -1.484  1.00 74.24      C2   C  
ATOM   2456  CE  LYS A 194       0.578  -6.058  -1.272  1.00 74.24      C2   C  
ATOM   2457  NZ  LYS A 194       1.155  -6.644  -2.460  1.00 74.24      C2   N  
ATOM   2458  H   LYS A 194      -1.795  -1.591   0.353  1.00 74.24      C2   H  
ATOM   2459  HA  LYS A 194      -2.421  -3.832   2.324  1.00 74.24      C2   H  
ATOM   2460  HB2 LYS A 194      -1.176  -5.239   0.936  1.00 74.24      C2   H  
ATOM   2461  HB3 LYS A 194      -2.204  -4.305  -0.198  1.00 74.24      C2   H  
ATOM   2462  HG2 LYS A 194      -0.228  -2.795  -0.523  1.00 74.24      C2   H  
ATOM   2463  HG3 LYS A 194       0.725  -4.022   0.439  1.00 74.24      C2   H  
ATOM   2464  HD2 LYS A 194      -0.615  -4.489  -2.234  1.00 74.24      C2   H  
ATOM   2465  HD3 LYS A 194       0.978  -3.958  -1.916  1.00 74.24      C2   H  
ATOM   2466  HE2 LYS A 194       1.289  -6.111  -0.448  1.00 74.24      C2   H  
ATOM   2467  HE3 LYS A 194      -0.283  -6.687  -1.043  1.00 74.24      C2   H  
ATOM   2468  HZ1 LYS A 194       1.692  -5.999  -3.021  1.00 74.24      C2   H  
ATOM   2469  HZ2 LYS A 194       1.680  -7.445  -2.140  1.00 74.24      C2   H  
ATOM   2470  HZ3 LYS A 194       0.427  -6.986  -3.071  1.00 74.24      C2   H  
ATOM   2471  N   ILE A 195       0.057  -3.903   3.394  1.00 71.84      C2   N  
ATOM   2472  CA  ILE A 195       1.466  -3.874   3.798  1.00 71.84      C2   C  
ATOM   2473  C   ILE A 195       2.261  -4.631   2.699  1.00 71.84      C2   C  
ATOM   2474  O   ILE A 195       1.785  -5.745   2.309  1.00 71.84      C2   O  
ATOM   2475  CB  ILE A 195       1.652  -4.579   5.216  1.00 71.84      C2   C  
ATOM   2476  CG1 ILE A 195       0.929  -3.671   6.335  1.00 71.84      C2   C  
ATOM   2477  CG2 ILE A 195       3.169  -4.773   5.740  1.00 71.84      C2   C  
ATOM   2478  CD1 ILE A 195       0.744  -4.416   7.665  1.00 71.84      C2   C  
ATOM   2479  H   ILE A 195      -0.444  -4.773   3.504  1.00 71.84      C2   H  
ATOM   2480  HA  ILE A 195       1.835  -2.854   3.905  1.00 71.84      C2   H  
ATOM   2481  HB  ILE A 195       1.261  -5.595   5.182  1.00 71.84      C2   H  
ATOM   2482 HG12 ILE A 195       1.478  -2.737   6.460  1.00 71.84      C2   H  
ATOM   2483 HG13 ILE A 195      -0.103  -3.503   6.027  1.00 71.84      C2   H  
ATOM   2484 HG21 ILE A 195       3.860  -5.314   5.093  1.00 71.84      C2   H  
ATOM   2485 HG22 ILE A 195       3.548  -3.771   5.945  1.00 71.84      C2   H  
ATOM   2486 HG23 ILE A 195       3.150  -5.304   6.692  1.00 71.84      C2   H  
ATOM   2487 HD11 ILE A 195      -0.131  -3.973   8.140  1.00 71.84      C2   H  
ATOM   2488 HD12 ILE A 195       0.523  -5.465   7.468  1.00 71.84      C2   H  
ATOM   2489 HD13 ILE A 195       1.611  -4.305   8.316  1.00 71.84      C2   H  
ATOM   2490  N   LYS A 196       3.432  -4.161   2.176  1.00 75.31      C2   N  
ATOM   2491  CA  LYS A 196       4.146  -4.736   1.035  1.00 75.31      C2   C  
ATOM   2492  C   LYS A 196       5.163  -5.742   1.576  1.00 75.31      C2   C  
ATOM   2493  O   LYS A 196       5.315  -6.709   0.868  1.00 75.31      C2   O  
ATOM   2494  CB  LYS A 196       4.779  -3.512   0.338  1.00 75.31      C2   C  
ATOM   2495  CG  LYS A 196       5.728  -3.906  -0.796  1.00 75.31      C2   C  
ATOM   2496  CD  LYS A 196       5.020  -4.610  -1.919  1.00 75.31      C2   C  
ATOM   2497  CE  LYS A 196       5.951  -4.893  -3.079  1.00 75.31      C2   C  
ATOM   2498  NZ  LYS A 196       6.410  -3.740  -3.842  1.00 75.31      C2   N  
ATOM   2499  H   LYS A 196       3.927  -3.364   2.550  1.00 75.31      C2   H  
ATOM   2500  HA  LYS A 196       3.515  -5.362   0.403  1.00 75.31      C2   H  
ATOM   2501  HB2 LYS A 196       4.004  -2.948  -0.182  1.00 75.31      C2   H  
ATOM   2502  HB3 LYS A 196       5.224  -2.796   1.028  1.00 75.31      C2   H  
ATOM   2503  HG2 LYS A 196       6.189  -2.998  -1.184  1.00 75.31      C2   H  
ATOM   2504  HG3 LYS A 196       6.565  -4.461  -0.373  1.00 75.31      C2   H  
ATOM   2505  HD2 LYS A 196       4.766  -5.587  -1.509  1.00 75.31      C2   H  
ATOM   2506  HD3 LYS A 196       4.160  -4.058  -2.299  1.00 75.31      C2   H  
ATOM   2507  HE2 LYS A 196       6.852  -5.403  -2.738  1.00 75.31      C2   H  
ATOM   2508  HE3 LYS A 196       5.464  -5.617  -3.733  1.00 75.31      C2   H  
ATOM   2509  HZ1 LYS A 196       6.844  -3.908  -4.738  1.00 75.31      C2   H  
ATOM   2510  HZ2 LYS A 196       5.671  -3.083  -4.048  1.00 75.31      C2   H  
ATOM   2511  HZ3 LYS A 196       7.125  -3.251  -3.323  1.00 75.31      C2   H  
ATOM   2512  N   HIP A 197       5.657  -5.566   2.771  1.00 72.87      C2   N  
ATOM   2513  CA  HIP A 197       6.655  -6.434   3.350  1.00 72.87      C2   C  
ATOM   2514  C   HIP A 197       6.179  -6.799   4.796  1.00 72.87      C2   C  
ATOM   2515  O   HIP A 197       6.571  -6.289   5.854  1.00 72.87      C2   O  
ATOM   2516  CB  HIP A 197       7.887  -5.567   3.517  1.00 72.87      C2   C  
ATOM   2517  CG  HIP A 197       8.547  -5.091   2.273  1.00 72.87      C2   C  
ATOM   2518  CD2 HIP A 197       8.448  -3.765   1.830  1.00 72.87      C2   C  
ATOM   2519  ND1 HIP A 197       9.029  -5.815   1.273  1.00 72.87      C2   N  
ATOM   2520  CE1 HIP A 197       9.360  -5.002   0.323  1.00 72.87      C2   C  
ATOM   2521  NE2 HIP A 197       9.135  -3.733   0.652  1.00 72.87      C2   N  
ATOM   2522  H   HIP A 197       5.356  -4.775   3.322  1.00 72.87      C2   H  
ATOM   2523  HA  HIP A 197       6.986  -7.376   2.911  1.00 72.87      C2   H  
ATOM   2524  HB2 HIP A 197       7.735  -4.685   4.140  1.00 72.87      C2   H  
ATOM   2525  HB3 HIP A 197       8.586  -6.104   4.159  1.00 72.87      C2   H  
ATOM   2526  HD1 HIP A 197       9.002  -6.817   1.151  1.00 72.87      C2   H  
ATOM   2527  HD2 HIP A 197       7.944  -2.878   2.184  1.00 72.87      C2   H  
ATOM   2528  HE1 HIP A 197       9.782  -5.311  -0.622  1.00 72.87      C2   H  
ATOM   2529  HE2 HIP A 197       9.279  -2.968   0.009  1.00 72.87      C2   H  
ATOM   2530  N   LEU A 198       5.163  -7.678   4.691  1.00 70.15      C2   N  
ATOM   2531  CA  LEU A 198       4.445  -8.172   5.823  1.00 70.15      C2   C  
ATOM   2532  C   LEU A 198       5.304  -8.901   6.883  1.00 70.15      C2   C  
ATOM   2533  O   LEU A 198       5.180  -8.672   8.071  1.00 70.15      C2   O  
ATOM   2534  CB  LEU A 198       3.225  -9.029   5.431  1.00 70.15      C2   C  
ATOM   2535  CG  LEU A 198       2.334  -9.566   6.612  1.00 70.15      C2   C  
ATOM   2536  CD1 LEU A 198       1.488  -8.445   7.266  1.00 70.15      C2   C  
ATOM   2537  CD2 LEU A 198       1.582 -10.854   6.253  1.00 70.15      C2   C  
ATOM   2538  H   LEU A 198       4.860  -7.996   3.782  1.00 70.15      C2   H  
ATOM   2539  HA  LEU A 198       3.990  -7.325   6.337  1.00 70.15      C2   H  
ATOM   2540  HB2 LEU A 198       2.550  -8.460   4.792  1.00 70.15      C2   H  
ATOM   2541  HB3 LEU A 198       3.591  -9.945   4.967  1.00 70.15      C2   H  
ATOM   2542  HG  LEU A 198       2.875  -9.807   7.527  1.00 70.15      C2   H  
ATOM   2543 HD11 LEU A 198       1.538  -8.352   8.351  1.00 70.15      C2   H  
ATOM   2544 HD12 LEU A 198       1.689  -7.414   6.978  1.00 70.15      C2   H  
ATOM   2545 HD13 LEU A 198       0.410  -8.606   7.248  1.00 70.15      C2   H  
ATOM   2546 HD21 LEU A 198       0.544 -10.631   6.498  1.00 70.15      C2   H  
ATOM   2547 HD22 LEU A 198       1.711 -11.208   5.230  1.00 70.15      C2   H  
ATOM   2548 HD23 LEU A 198       2.016 -11.679   6.818  1.00 70.15      C2   H  
ATOM   2549  N   ARG A 199       6.370  -9.690   6.397  1.00 71.80      C2   N  
ATOM   2550  CA  ARG A 199       7.239 -10.477   7.268  1.00 71.80      C2   C  
ATOM   2551  C   ARG A 199       8.179  -9.625   8.154  1.00 71.80      C2   C  
ATOM   2552  O   ARG A 199       8.462  -9.944   9.312  1.00 71.80      C2   O  
ATOM   2553  CB  ARG A 199       8.005 -11.479   6.387  1.00 71.80      C2   C  
ATOM   2554  CG  ARG A 199       7.148 -12.364   5.454  1.00 71.80      C2   C  
ATOM   2555  CD  ARG A 199       7.977 -13.039   4.333  1.00 71.80      C2   C  
ATOM   2556  NE  ARG A 199       8.932 -14.075   4.913  1.00 71.80      C2   N  
ATOM   2557  CZ  ARG A 199       8.748 -15.372   4.970  1.00 71.80      C2   C  
ATOM   2558  NH1 ARG A 199       7.572 -15.884   4.502  1.00 71.80      C2   N  
ATOM   2559  NH2 ARG A 199       9.698 -16.172   5.472  1.00 71.80      C2   N  
ATOM   2560  H   ARG A 199       6.436  -9.684   5.389  1.00 71.80      C2   H  
ATOM   2561  HA  ARG A 199       6.562 -10.819   8.051  1.00 71.80      C2   H  
ATOM   2562  HB2 ARG A 199       8.814 -11.061   5.789  1.00 71.80      C2   H  
ATOM   2563  HB3 ARG A 199       8.726 -12.091   6.928  1.00 71.80      C2   H  
ATOM   2564  HG2 ARG A 199       6.537 -12.991   6.103  1.00 71.80      C2   H  
ATOM   2565  HG3 ARG A 199       6.358 -11.786   4.973  1.00 71.80      C2   H  
ATOM   2566  HD2 ARG A 199       7.338 -13.484   3.570  1.00 71.80      C2   H  
ATOM   2567  HD3 ARG A 199       8.699 -12.320   3.945  1.00 71.80      C2   H  
ATOM   2568  HE  ARG A 199       9.830 -13.666   5.128  1.00 71.80      C2   H  
ATOM   2569 HH11 ARG A 199       6.905 -15.229   4.121  1.00 71.80      C2   H  
ATOM   2570 HH12 ARG A 199       7.231 -16.772   4.842  1.00 71.80      C2   H  
ATOM   2571 HH21 ARG A 199      10.682 -15.965   5.571  1.00 71.80      C2   H  
ATOM   2572 HH22 ARG A 199       9.489 -17.147   5.632  1.00 71.80      C2   H  
ATOM   2573  N   VAL A 200       8.567  -8.457   7.516  1.00 67.42      C2   N  
ATOM   2574  CA  VAL A 200       9.482  -7.485   8.006  1.00 67.42      C2   C  
ATOM   2575  C   VAL A 200       8.838  -6.530   9.071  1.00 67.42      C2   C  
ATOM   2576  O   VAL A 200       9.425  -6.367  10.181  1.00 67.42      C2   O  
ATOM   2577  CB  VAL A 200      10.026  -6.565   6.912  1.00 67.42      C2   C  
ATOM   2578  CG1 VAL A 200      10.855  -5.201   7.313  1.00 67.42      C2   C  
ATOM   2579  CG2 VAL A 200      10.686  -7.278   5.706  1.00 67.42      C2   C  
ATOM   2580  H   VAL A 200       8.313  -8.276   6.555  1.00 67.42      C2   H  
ATOM   2581  HA  VAL A 200      10.290  -8.112   8.383  1.00 67.42      C2   H  
ATOM   2582  HB  VAL A 200       9.088  -6.139   6.555  1.00 67.42      C2   H  
ATOM   2583 HG11 VAL A 200      11.342  -4.722   6.463  1.00 67.42      C2   H  
ATOM   2584 HG12 VAL A 200      10.210  -4.476   7.810  1.00 67.42      C2   H  
ATOM   2585 HG13 VAL A 200      11.591  -5.613   8.004  1.00 67.42      C2   H  
ATOM   2586 HG21 VAL A 200      11.659  -7.671   6.001  1.00 67.42      C2   H  
ATOM   2587 HG22 VAL A 200      10.156  -8.163   5.354  1.00 67.42      C2   H  
ATOM   2588 HG23 VAL A 200      10.878  -6.491   4.977  1.00 67.42      C2   H  
ATOM   2589  N   PHE A 201       7.581  -6.126   8.718  1.00 64.12      C2   N  
ATOM   2590  CA  PHE A 201       6.542  -5.674   9.700  1.00 64.12      C2   C  
ATOM   2591  C   PHE A 201       6.455  -6.609  10.888  1.00 64.12      C2   C  
ATOM   2592  O   PHE A 201       6.738  -6.133  11.970  1.00 64.12      C2   O  
ATOM   2593  CB  PHE A 201       5.220  -5.390   9.069  1.00 64.12      C2   C  
ATOM   2594  CG  PHE A 201       3.933  -5.481  10.001  1.00 64.12      C2   C  
ATOM   2595  CD1 PHE A 201       3.776  -4.693  11.171  1.00 64.12      C2   C  
ATOM   2596  CD2 PHE A 201       3.024  -6.531   9.746  1.00 64.12      C2   C  
ATOM   2597  CE1 PHE A 201       2.738  -4.948  12.026  1.00 64.12      C2   C  
ATOM   2598  CE2 PHE A 201       2.003  -6.723  10.680  1.00 64.12      C2   C  
ATOM   2599  CZ  PHE A 201       1.832  -5.952  11.764  1.00 64.12      C2   C  
ATOM   2600  H   PHE A 201       7.345  -6.422   7.781  1.00 64.12      C2   H  
ATOM   2601  HA  PHE A 201       6.930  -4.781  10.191  1.00 64.12      C2   H  
ATOM   2602  HB2 PHE A 201       5.334  -4.378   8.681  1.00 64.12      C2   H  
ATOM   2603  HB3 PHE A 201       5.076  -5.972   8.158  1.00 64.12      C2   H  
ATOM   2604  HD1 PHE A 201       4.477  -3.938  11.496  1.00 64.12      C2   H  
ATOM   2605  HD2 PHE A 201       3.206  -7.216   8.931  1.00 64.12      C2   H  
ATOM   2606  HE1 PHE A 201       2.635  -4.319  12.897  1.00 64.12      C2   H  
ATOM   2607  HE2 PHE A 201       1.253  -7.471  10.471  1.00 64.12      C2   H  
ATOM   2608  HZ  PHE A 201       0.978  -6.304  12.323  1.00 64.12      C2   H  
ATOM   2609  N   PHE A 202       6.218  -7.903  10.648  1.00 65.03      C2   N  
ATOM   2610  CA  PHE A 202       5.983  -8.842  11.801  1.00 65.03      C2   C  
ATOM   2611  C   PHE A 202       7.270  -9.020  12.664  1.00 65.03      C2   C  
ATOM   2612  O   PHE A 202       7.185  -8.932  13.892  1.00 65.03      C2   O  
ATOM   2613  CB  PHE A 202       5.433 -10.175  11.272  1.00 65.03      C2   C  
ATOM   2614  CG  PHE A 202       5.377 -11.315  12.204  1.00 65.03      C2   C  
ATOM   2615  CD1 PHE A 202       4.457 -11.385  13.220  1.00 65.03      C2   C  
ATOM   2616  CD2 PHE A 202       6.401 -12.296  12.226  1.00 65.03      C2   C  
ATOM   2617  CE1 PHE A 202       4.398 -12.373  14.176  1.00 65.03      C2   C  
ATOM   2618  CE2 PHE A 202       6.339 -13.317  13.185  1.00 65.03      C2   C  
ATOM   2619  CZ  PHE A 202       5.360 -13.379  14.131  1.00 65.03      C2   C  
ATOM   2620  H   PHE A 202       6.080  -8.179   9.686  1.00 65.03      C2   H  
ATOM   2621  HA  PHE A 202       5.283  -8.361  12.484  1.00 65.03      C2   H  
ATOM   2622  HB2 PHE A 202       4.464 -10.063  10.785  1.00 65.03      C2   H  
ATOM   2623  HB3 PHE A 202       6.033 -10.386  10.387  1.00 65.03      C2   H  
ATOM   2624  HD1 PHE A 202       3.693 -10.622  13.219  1.00 65.03      C2   H  
ATOM   2625  HD2 PHE A 202       7.178 -12.143  11.492  1.00 65.03      C2   H  
ATOM   2626  HE1 PHE A 202       3.819 -12.309  15.086  1.00 65.03      C2   H  
ATOM   2627  HE2 PHE A 202       7.145 -14.035  13.145  1.00 65.03      C2   H  
ATOM   2628  HZ  PHE A 202       5.325 -14.074  14.958  1.00 65.03      C2   H  
ATOM   2629  N   VAL A 203       8.479  -9.194  12.050  1.00 61.32      C2   N  
ATOM   2630  CA  VAL A 203       9.685  -9.405  12.858  1.00 61.32      C2   C  
ATOM   2631  C   VAL A 203       9.971  -8.290  13.878  1.00 61.32      C2   C  
ATOM   2632  O   VAL A 203      10.311  -8.560  14.998  1.00 61.32      C2   O  
ATOM   2633  CB  VAL A 203      10.861  -9.660  11.906  1.00 61.32      C2   C  
ATOM   2634  CG1 VAL A 203      12.199  -9.334  12.465  1.00 61.32      C2   C  
ATOM   2635  CG2 VAL A 203      10.878 -11.086  11.349  1.00 61.32      C2   C  
ATOM   2636  H   VAL A 203       8.595  -9.342  11.058  1.00 61.32      C2   H  
ATOM   2637  HA  VAL A 203       9.637 -10.350  13.399  1.00 61.32      C2   H  
ATOM   2638  HB  VAL A 203      10.726  -9.082  10.991  1.00 61.32      C2   H  
ATOM   2639 HG11 VAL A 203      12.414 -10.017  13.288  1.00 61.32      C2   H  
ATOM   2640 HG12 VAL A 203      12.990  -9.351  11.715  1.00 61.32      C2   H  
ATOM   2641 HG13 VAL A 203      12.244  -8.297  12.796  1.00 61.32      C2   H  
ATOM   2642 HG21 VAL A 203      11.595 -11.128  10.529  1.00 61.32      C2   H  
ATOM   2643 HG22 VAL A 203      11.099 -11.878  12.065  1.00 61.32      C2   H  
ATOM   2644 HG23 VAL A 203      10.002 -11.353  10.758  1.00 61.32      C2   H  
ATOM   2645  N   THR A 204       9.790  -6.993  13.411  1.00 57.83      C2   N  
ATOM   2646  CA  THR A 204       9.842  -5.833  14.225  1.00 57.83      C2   C  
ATOM   2647  C   THR A 204       8.603  -5.696  15.182  1.00 57.83      C2   C  
ATOM   2648  O   THR A 204       8.832  -5.362  16.348  1.00 57.83      C2   O  
ATOM   2649  CB  THR A 204      10.118  -4.603  13.356  1.00 57.83      C2   C  
ATOM   2650  CG2 THR A 204      11.483  -4.563  12.672  1.00 57.83      C2   C  
ATOM   2651  OG1 THR A 204       9.073  -4.566  12.337  1.00 57.83      C2   O  
ATOM   2652  H   THR A 204       9.333  -6.892  12.516  1.00 57.83      C2   H  
ATOM   2653  HA  THR A 204      10.778  -5.902  14.780  1.00 57.83      C2   H  
ATOM   2654  HB  THR A 204       9.950  -3.738  13.999  1.00 57.83      C2   H  
ATOM   2655  HG1 THR A 204       9.325  -5.194  11.656  1.00 57.83      C2   H  
ATOM   2656 HG21 THR A 204      11.546  -3.918  11.795  1.00 57.83      C2   H  
ATOM   2657 HG22 THR A 204      12.219  -4.162  13.368  1.00 57.83      C2   H  
ATOM   2658 HG23 THR A 204      11.792  -5.510  12.231  1.00 57.83      C2   H  
ATOM   2659  N   ALA A 205       7.357  -5.899  14.680  1.00 55.14      C2   N  
ATOM   2660  CA  ALA A 205       6.139  -5.681  15.375  1.00 55.14      C2   C  
ATOM   2661  C   ALA A 205       5.914  -6.682  16.516  1.00 55.14      C2   C  
ATOM   2662  O   ALA A 205       5.360  -6.301  17.521  1.00 55.14      C2   O  
ATOM   2663  CB  ALA A 205       5.004  -5.656  14.365  1.00 55.14      C2   C  
ATOM   2664  H   ALA A 205       7.275  -6.306  13.759  1.00 55.14      C2   H  
ATOM   2665  HA  ALA A 205       6.141  -4.677  15.800  1.00 55.14      C2   H  
ATOM   2666  HB1 ALA A 205       4.034  -5.330  14.740  1.00 55.14      C2   H  
ATOM   2667  HB2 ALA A 205       5.186  -4.892  13.610  1.00 55.14      C2   H  
ATOM   2668  HB3 ALA A 205       5.052  -6.613  13.845  1.00 55.14      C2   H  
ATOM   2669  N   ALA A 206       6.431  -7.911  16.438  1.00 55.81      C2   N  
ATOM   2670  CA  ALA A 206       6.376  -8.944  17.482  1.00 55.81      C2   C  
ATOM   2671  C   ALA A 206       7.457  -8.536  18.509  1.00 55.81      C2   C  
ATOM   2672  O   ALA A 206       7.202  -8.684  19.698  1.00 55.81      C2   O  
ATOM   2673  CB  ALA A 206       6.608 -10.434  17.020  1.00 55.81      C2   C  
ATOM   2674  H   ALA A 206       6.786  -8.222  15.545  1.00 55.81      C2   H  
ATOM   2675  HA  ALA A 206       5.382  -8.996  17.928  1.00 55.81      C2   H  
ATOM   2676  HB1 ALA A 206       7.617 -10.543  16.622  1.00 55.81      C2   H  
ATOM   2677  HB2 ALA A 206       6.650 -11.173  17.820  1.00 55.81      C2   H  
ATOM   2678  HB3 ALA A 206       5.876 -10.639  16.239  1.00 55.81      C2   H  
ATOM   2679  N   TRP A 207       8.600  -7.990  18.099  1.00 56.18      C2   N  
ATOM   2680  CA  TRP A 207       9.726  -7.639  18.935  1.00 56.18      C2   C  
ATOM   2681  C   TRP A 207       9.273  -6.518  19.934  1.00 56.18      C2   C  
ATOM   2682  O   TRP A 207       9.471  -6.647  21.167  1.00 56.18      C2   O  
ATOM   2683  CB  TRP A 207      10.911  -7.367  18.003  1.00 56.18      C2   C  
ATOM   2684  CG  TRP A 207      12.170  -6.972  18.701  1.00 56.18      C2   C  
ATOM   2685  CD1 TRP A 207      12.459  -5.664  19.217  1.00 56.18      C2   C  
ATOM   2686  CD2 TRP A 207      13.289  -7.820  19.152  1.00 56.18      C2   C  
ATOM   2687  CE2 TRP A 207      14.278  -7.036  19.758  1.00 56.18      C2   C  
ATOM   2688  CE3 TRP A 207      13.676  -9.203  18.998  1.00 56.18      C2   C  
ATOM   2689  NE1 TRP A 207      13.748  -5.746  19.747  1.00 56.18      C2   N  
ATOM   2690  CZ2 TRP A 207      15.491  -7.495  20.308  1.00 56.18      C2   C  
ATOM   2691  CZ3 TRP A 207      14.880  -9.711  19.467  1.00 56.18      C2   C  
ATOM   2692  CH2 TRP A 207      15.757  -8.898  20.189  1.00 56.18      C2   C  
ATOM   2693  H   TRP A 207       8.737  -7.674  17.149  1.00 56.18      C2   H  
ATOM   2694  HA  TRP A 207       9.940  -8.590  19.423  1.00 56.18      C2   H  
ATOM   2695  HB2 TRP A 207      11.106  -8.239  17.378  1.00 56.18      C2   H  
ATOM   2696  HB3 TRP A 207      10.834  -6.563  17.271  1.00 56.18      C2   H  
ATOM   2697  HD1 TRP A 207      11.809  -4.810  19.100  1.00 56.18      C2   H  
ATOM   2698  HE1 TRP A 207      14.199  -4.923  20.121  1.00 56.18      C2   H  
ATOM   2699  HE3 TRP A 207      13.007  -9.669  18.290  1.00 56.18      C2   H  
ATOM   2700  HZ2 TRP A 207      16.136  -6.838  20.874  1.00 56.18      C2   H  
ATOM   2701  HZ3 TRP A 207      15.068 -10.745  19.222  1.00 56.18      C2   H  
ATOM   2702  HH2 TRP A 207      16.676  -9.360  20.519  1.00 56.18      C2   H  
ATOM   2703  N   SER A 208       8.640  -5.421  19.493  1.00 52.87      C2   N  
ATOM   2704  CA  SER A 208       8.357  -4.197  20.220  1.00 52.87      C2   C  
ATOM   2705  C   SER A 208       7.175  -4.492  21.220  1.00 52.87      C2   C  
ATOM   2706  O   SER A 208       6.918  -3.636  22.104  1.00 52.87      C2   O  
ATOM   2707  CB  SER A 208       7.979  -3.060  19.173  1.00 52.87      C2   C  
ATOM   2708  OG  SER A 208       7.021  -3.606  18.273  1.00 52.87      C2   O  
ATOM   2709  H   SER A 208       8.354  -5.345  18.527  1.00 52.87      C2   H  
ATOM   2710  HA  SER A 208       9.237  -3.904  20.792  1.00 52.87      C2   H  
ATOM   2711  HB2 SER A 208       7.512  -2.169  19.591  1.00 52.87      C2   H  
ATOM   2712  HB3 SER A 208       8.836  -2.781  18.560  1.00 52.87      C2   H  
ATOM   2713  HG  SER A 208       6.401  -2.974  17.902  1.00 52.87      C2   H  
ATOM   2714  N   ILE A 209       6.349  -5.549  21.053  1.00 53.12      C2   N  
ATOM   2715  CA  ILE A 209       5.421  -5.921  22.067  1.00 53.12      C2   C  
ATOM   2716  C   ILE A 209       6.088  -6.840  23.105  1.00 53.12      C2   C  
ATOM   2717  O   ILE A 209       5.971  -6.588  24.290  1.00 53.12      C2   O  
ATOM   2718  CB  ILE A 209       4.140  -6.586  21.430  1.00 53.12      C2   C  
ATOM   2719  CG1 ILE A 209       3.491  -5.618  20.350  1.00 53.12      C2   C  
ATOM   2720  CG2 ILE A 209       3.220  -7.129  22.572  1.00 53.12      C2   C  
ATOM   2721  CD1 ILE A 209       2.492  -6.244  19.408  1.00 53.12      C2   C  
ATOM   2722  H   ILE A 209       6.616  -6.191  20.321  1.00 53.12      C2   H  
ATOM   2723  HA  ILE A 209       4.962  -5.084  22.595  1.00 53.12      C2   H  
ATOM   2724  HB  ILE A 209       4.522  -7.476  20.930  1.00 53.12      C2   H  
ATOM   2725 HG12 ILE A 209       3.053  -4.804  20.926  1.00 53.12      C2   H  
ATOM   2726 HG13 ILE A 209       4.293  -5.099  19.825  1.00 53.12      C2   H  
ATOM   2727 HG21 ILE A 209       2.882  -6.300  23.193  1.00 53.12      C2   H  
ATOM   2728 HG22 ILE A 209       2.378  -7.629  22.094  1.00 53.12      C2   H  
ATOM   2729 HG23 ILE A 209       3.702  -7.905  23.167  1.00 53.12      C2   H  
ATOM   2730 HD11 ILE A 209       2.129  -7.223  19.721  1.00 53.12      C2   H  
ATOM   2731 HD12 ILE A 209       1.574  -5.675  19.261  1.00 53.12      C2   H  
ATOM   2732 HD13 ILE A 209       2.958  -6.335  18.427  1.00 53.12      C2   H  
ATOM   2733  N   PHE A 210       6.985  -7.727  22.644  1.00 54.49      C2   N  
ATOM   2734  CA  PHE A 210       7.871  -8.581  23.501  1.00 54.49      C2   C  
ATOM   2735  C   PHE A 210       8.642  -7.771  24.559  1.00 54.49      C2   C  
ATOM   2736  O   PHE A 210       8.866  -8.248  25.656  1.00 54.49      C2   O  
ATOM   2737  CB  PHE A 210       8.671  -9.517  22.689  1.00 54.49      C2   C  
ATOM   2738  CG  PHE A 210       7.972 -10.733  22.006  1.00 54.49      C2   C  
ATOM   2739  CD1 PHE A 210       8.461 -11.288  20.816  1.00 54.49      C2   C  
ATOM   2740  CD2 PHE A 210       6.996 -11.495  22.652  1.00 54.49      C2   C  
ATOM   2741  CE1 PHE A 210       8.035 -12.491  20.335  1.00 54.49      C2   C  
ATOM   2742  CE2 PHE A 210       6.610 -12.707  22.188  1.00 54.49      C2   C  
ATOM   2743  CZ  PHE A 210       7.194 -13.270  21.065  1.00 54.49      C2   C  
ATOM   2744  H   PHE A 210       6.945  -7.777  21.636  1.00 54.49      C2   H  
ATOM   2745  HA  PHE A 210       7.180  -9.163  24.111  1.00 54.49      C2   H  
ATOM   2746  HB2 PHE A 210       9.049  -8.985  21.816  1.00 54.49      C2   H  
ATOM   2747  HB3 PHE A 210       9.542  -9.828  23.266  1.00 54.49      C2   H  
ATOM   2748  HD1 PHE A 210       9.259 -10.834  20.247  1.00 54.49      C2   H  
ATOM   2749  HD2 PHE A 210       6.431 -11.116  23.491  1.00 54.49      C2   H  
ATOM   2750  HE1 PHE A 210       8.525 -12.804  19.424  1.00 54.49      C2   H  
ATOM   2751  HE2 PHE A 210       5.762 -13.210  22.630  1.00 54.49      C2   H  
ATOM   2752  HZ  PHE A 210       6.860 -14.276  20.860  1.00 54.49      C2   H  
ATOM   2753  N   ALA A 211       9.041  -6.580  24.262  1.00 50.23      C2   N  
ATOM   2754  CA  ALA A 211       9.626  -5.554  25.138  1.00 50.23      C2   C  
ATOM   2755  C   ALA A 211       8.812  -5.424  26.489  1.00 50.23      C2   C  
ATOM   2756  O   ALA A 211       9.447  -5.350  27.590  1.00 50.23      C2   O  
ATOM   2757  CB  ALA A 211       9.545  -4.179  24.420  1.00 50.23      C2   C  
ATOM   2758  H   ALA A 211       8.986  -6.333  23.284  1.00 50.23      C2   H  
ATOM   2759  HA  ALA A 211      10.668  -5.831  25.299  1.00 50.23      C2   H  
ATOM   2760  HB1 ALA A 211       8.528  -3.788  24.466  1.00 50.23      C2   H  
ATOM   2761  HB2 ALA A 211      10.236  -3.510  24.932  1.00 50.23      C2   H  
ATOM   2762  HB3 ALA A 211       9.950  -4.083  23.413  1.00 50.23      C2   H  
ATOM   2763  N   TYR A 212       7.484  -5.267  26.377  1.00 49.41      C2   N  
ATOM   2764  CA  TYR A 212       6.557  -5.226  27.514  1.00 49.41      C2   C  
ATOM   2765  C   TYR A 212       6.398  -6.543  28.248  1.00 49.41      C2   C  
ATOM   2766  O   TYR A 212       6.280  -6.488  29.462  1.00 49.41      C2   O  
ATOM   2767  CB  TYR A 212       5.186  -4.717  26.990  1.00 49.41      C2   C  
ATOM   2768  CG  TYR A 212       5.302  -3.312  26.518  1.00 49.41      C2   C  
ATOM   2769  CD1 TYR A 212       5.608  -3.037  25.147  1.00 49.41      C2   C  
ATOM   2770  CD2 TYR A 212       5.159  -2.229  27.402  1.00 49.41      C2   C  
ATOM   2771  CE1 TYR A 212       5.810  -1.703  24.720  1.00 49.41      C2   C  
ATOM   2772  CE2 TYR A 212       5.516  -0.907  27.020  1.00 49.41      C2   C  
ATOM   2773  CZ  TYR A 212       5.762  -0.651  25.650  1.00 49.41      C2   C  
ATOM   2774  OH  TYR A 212       6.159   0.609  25.350  1.00 49.41      C2   O  
ATOM   2775  H   TYR A 212       7.123  -5.257  25.434  1.00 49.41      C2   H  
ATOM   2776  HA  TYR A 212       6.853  -4.470  28.241  1.00 49.41      C2   H  
ATOM   2777  HB2 TYR A 212       4.929  -5.280  26.093  1.00 49.41      C2   H  
ATOM   2778  HB3 TYR A 212       4.318  -4.761  27.648  1.00 49.41      C2   H  
ATOM   2779  HD1 TYR A 212       5.706  -3.784  24.373  1.00 49.41      C2   H  
ATOM   2780  HD2 TYR A 212       4.764  -2.336  28.402  1.00 49.41      C2   H  
ATOM   2781  HE1 TYR A 212       6.224  -1.568  23.732  1.00 49.41      C2   H  
ATOM   2782  HE2 TYR A 212       5.465  -0.091  27.726  1.00 49.41      C2   H  
ATOM   2783  HH  TYR A 212       6.398   0.647  24.421  1.00 49.41      C2   H  
ATOM   2784  N   THR A 213       6.417  -7.680  27.514  1.00 53.64      C2   N  
ATOM   2785  CA  THR A 213       6.437  -9.058  28.033  1.00 53.64      C2   C  
ATOM   2786  C   THR A 213       7.661  -9.395  28.911  1.00 53.64      C2   C  
ATOM   2787  O   THR A 213       7.550 -10.236  29.774  1.00 53.64      C2   O  
ATOM   2788  CB  THR A 213       6.238 -10.086  26.887  1.00 53.64      C2   C  
ATOM   2789  CG2 THR A 213       6.142 -11.519  27.334  1.00 53.64      C2   C  
ATOM   2790  OG1 THR A 213       5.209  -9.667  25.953  1.00 53.64      C2   O  
ATOM   2791  H   THR A 213       6.546  -7.693  26.512  1.00 53.64      C2   H  
ATOM   2792  HA  THR A 213       5.618  -9.198  28.739  1.00 53.64      C2   H  
ATOM   2793  HB  THR A 213       7.175 -10.044  26.333  1.00 53.64      C2   H  
ATOM   2794  HG1 THR A 213       4.434  -9.298  26.383  1.00 53.64      C2   H  
ATOM   2795 HG21 THR A 213       7.050 -11.923  27.783  1.00 53.64      C2   H  
ATOM   2796 HG22 THR A 213       5.453 -11.602  28.174  1.00 53.64      C2   H  
ATOM   2797 HG23 THR A 213       5.793 -12.181  26.542  1.00 53.64      C2   H  
ATOM   2798  N   TRP A 214       8.743  -8.758  28.530  1.00 54.89      C2   N  
ATOM   2799  CA  TRP A 214      10.069  -8.586  29.116  1.00 54.89      C2   C  
ATOM   2800  C   TRP A 214      10.011  -7.810  30.391  1.00 54.89      C2   C  
ATOM   2801  O   TRP A 214      10.494  -8.315  31.404  1.00 54.89      C2   O  
ATOM   2802  CB  TRP A 214      11.145  -8.253  28.104  1.00 54.89      C2   C  
ATOM   2803  CG  TRP A 214      12.458  -7.730  28.737  1.00 54.89      C2   C  
ATOM   2804  CD1 TRP A 214      12.994  -6.518  28.745  1.00 54.89      C2   C  
ATOM   2805  CD2 TRP A 214      13.432  -8.445  29.543  1.00 54.89      C2   C  
ATOM   2806  CE2 TRP A 214      14.490  -7.674  30.005  1.00 54.89      C2   C  
ATOM   2807  CE3 TRP A 214      13.449  -9.796  29.813  1.00 54.89      C2   C  
ATOM   2808  NE1 TRP A 214      14.186  -6.414  29.442  1.00 54.89      C2   N  
ATOM   2809  CZ2 TRP A 214      15.539  -8.227  30.768  1.00 54.89      C2   C  
ATOM   2810  CZ3 TRP A 214      14.489 -10.401  30.550  1.00 54.89      C2   C  
ATOM   2811  CH2 TRP A 214      15.525  -9.598  31.084  1.00 54.89      C2   C  
ATOM   2812  H   TRP A 214       8.654  -8.315  27.626  1.00 54.89      C2   H  
ATOM   2813  HA  TRP A 214      10.282  -9.576  29.520  1.00 54.89      C2   H  
ATOM   2814  HB2 TRP A 214      11.299  -9.231  27.649  1.00 54.89      C2   H  
ATOM   2815  HB3 TRP A 214      10.860  -7.640  27.248  1.00 54.89      C2   H  
ATOM   2816  HD1 TRP A 214      12.582  -5.730  28.132  1.00 54.89      C2   H  
ATOM   2817  HE1 TRP A 214      14.688  -5.563  29.652  1.00 54.89      C2   H  
ATOM   2818  HE3 TRP A 214      12.587 -10.276  29.374  1.00 54.89      C2   H  
ATOM   2819  HZ2 TRP A 214      16.366  -7.755  31.278  1.00 54.89      C2   H  
ATOM   2820  HZ3 TRP A 214      14.505 -11.481  30.568  1.00 54.89      C2   H  
ATOM   2821  HH2 TRP A 214      16.319 -10.004  31.693  1.00 54.89      C2   H  
ATOM   2822  N   LEU A 215       9.218  -6.686  30.381  1.00 55.43      C2   N  
ATOM   2823  CA  LEU A 215       8.912  -5.917  31.517  1.00 55.43      C2   C  
ATOM   2824  C   LEU A 215       8.021  -6.594  32.561  1.00 55.43      C2   C  
ATOM   2825  O   LEU A 215       8.164  -6.370  33.767  1.00 55.43      C2   O  
ATOM   2826  CB  LEU A 215       8.553  -4.510  31.113  1.00 55.43      C2   C  
ATOM   2827  CG  LEU A 215       8.594  -3.406  32.115  1.00 55.43      C2   C  
ATOM   2828  CD1 LEU A 215      10.079  -3.070  32.499  1.00 55.43      C2   C  
ATOM   2829  CD2 LEU A 215       7.773  -2.133  31.661  1.00 55.43      C2   C  
ATOM   2830  H   LEU A 215       8.906  -6.348  29.482  1.00 55.43      C2   H  
ATOM   2831  HA  LEU A 215       9.885  -5.752  31.979  1.00 55.43      C2   H  
ATOM   2832  HB2 LEU A 215       9.094  -4.286  30.193  1.00 55.43      C2   H  
ATOM   2833  HB3 LEU A 215       7.508  -4.497  30.804  1.00 55.43      C2   H  
ATOM   2834  HG  LEU A 215       8.166  -3.676  33.081  1.00 55.43      C2   H  
ATOM   2835 HD11 LEU A 215      10.446  -3.872  33.139  1.00 55.43      C2   H  
ATOM   2836 HD12 LEU A 215      10.656  -2.769  31.625  1.00 55.43      C2   H  
ATOM   2837 HD13 LEU A 215      10.047  -2.150  33.084  1.00 55.43      C2   H  
ATOM   2838 HD21 LEU A 215       6.947  -1.859  32.316  1.00 55.43      C2   H  
ATOM   2839 HD22 LEU A 215       8.430  -1.264  31.625  1.00 55.43      C2   H  
ATOM   2840 HD23 LEU A 215       7.296  -2.332  30.701  1.00 55.43      C2   H  
ATOM   2841  N   TYR A 216       7.036  -7.340  32.074  1.00 59.09      C2   N  
ATOM   2842  CA  TYR A 216       6.373  -8.402  32.832  1.00 59.09      C2   C  
ATOM   2843  C   TYR A 216       7.304  -9.455  33.475  1.00 59.09      C2   C  
ATOM   2844  O   TYR A 216       7.204  -9.534  34.721  1.00 59.09      C2   O  
ATOM   2845  CB  TYR A 216       5.238  -9.071  31.968  1.00 59.09      C2   C  
ATOM   2846  CG  TYR A 216       4.849 -10.438  32.495  1.00 59.09      C2   C  
ATOM   2847  CD1 TYR A 216       4.289 -10.609  33.787  1.00 59.09      C2   C  
ATOM   2848  CD2 TYR A 216       4.954 -11.605  31.689  1.00 59.09      C2   C  
ATOM   2849  CE1 TYR A 216       3.793 -11.850  34.195  1.00 59.09      C2   C  
ATOM   2850  CE2 TYR A 216       4.616 -12.872  32.161  1.00 59.09      C2   C  
ATOM   2851  CZ  TYR A 216       3.936 -12.977  33.371  1.00 59.09      C2   C  
ATOM   2852  OH  TYR A 216       3.227 -14.129  33.688  1.00 59.09      C2   O  
ATOM   2853  H   TYR A 216       6.722  -7.134  31.136  1.00 59.09      C2   H  
ATOM   2854  HA  TYR A 216       5.855  -7.810  33.587  1.00 59.09      C2   H  
ATOM   2855  HB2 TYR A 216       4.309  -8.508  31.883  1.00 59.09      C2   H  
ATOM   2856  HB3 TYR A 216       5.635  -9.273  30.973  1.00 59.09      C2   H  
ATOM   2857  HD1 TYR A 216       4.264  -9.732  34.416  1.00 59.09      C2   H  
ATOM   2858  HD2 TYR A 216       5.415 -11.492  30.719  1.00 59.09      C2   H  
ATOM   2859  HE1 TYR A 216       3.337 -11.957  35.168  1.00 59.09      C2   H  
ATOM   2860  HE2 TYR A 216       4.756 -13.730  31.519  1.00 59.09      C2   H  
ATOM   2861  HH  TYR A 216       3.330 -14.834  33.045  1.00 59.09      C2   H  
ATOM   2862  N   ILE A 217       8.238 -10.080  32.731  1.00 59.51      C2   N  
ATOM   2863  CA  ILE A 217       9.146 -11.086  33.154  1.00 59.51      C2   C  
ATOM   2864  C   ILE A 217      10.003 -10.584  34.314  1.00 59.51      C2   C  
ATOM   2865  O   ILE A 217      10.031 -11.251  35.372  1.00 59.51      C2   O  
ATOM   2866  CB  ILE A 217      10.043 -11.673  32.027  1.00 59.51      C2   C  
ATOM   2867  CG1 ILE A 217       9.160 -12.642  31.118  1.00 59.51      C2   C  
ATOM   2868  CG2 ILE A 217      11.427 -12.253  32.391  1.00 59.51      C2   C  
ATOM   2869  CD1 ILE A 217       9.638 -12.669  29.658  1.00 59.51      C2   C  
ATOM   2870  H   ILE A 217       8.238  -9.954  31.729  1.00 59.51      C2   H  
ATOM   2871  HA  ILE A 217       8.429 -11.861  33.425  1.00 59.51      C2   H  
ATOM   2872  HB  ILE A 217      10.217 -10.778  31.429  1.00 59.51      C2   H  
ATOM   2873 HG12 ILE A 217       9.108 -13.615  31.608  1.00 59.51      C2   H  
ATOM   2874 HG13 ILE A 217       8.107 -12.374  31.201  1.00 59.51      C2   H  
ATOM   2875 HG21 ILE A 217      12.184 -11.480  32.529  1.00 59.51      C2   H  
ATOM   2876 HG22 ILE A 217      11.422 -12.745  33.363  1.00 59.51      C2   H  
ATOM   2877 HG23 ILE A 217      11.872 -12.800  31.560  1.00 59.51      C2   H  
ATOM   2878 HD11 ILE A 217       9.078 -13.445  29.137  1.00 59.51      C2   H  
ATOM   2879 HD12 ILE A 217       9.509 -11.771  29.054  1.00 59.51      C2   H  
ATOM   2880 HD13 ILE A 217      10.647 -13.079  29.618  1.00 59.51      C2   H  
ATOM   2881  N   ILE A 218      10.592  -9.313  34.247  1.00 57.87      C2   N  
ATOM   2882  CA  ILE A 218      11.334  -8.739  35.297  1.00 57.87      C2   C  
ATOM   2883  C   ILE A 218      10.504  -8.066  36.386  1.00 57.87      C2   C  
ATOM   2884  O   ILE A 218      11.029  -7.699  37.459  1.00 57.87      C2   O  
ATOM   2885  CB  ILE A 218      12.383  -7.824  34.627  1.00 57.87      C2   C  
ATOM   2886  CG1 ILE A 218      11.913  -6.498  33.969  1.00 57.87      C2   C  
ATOM   2887  CG2 ILE A 218      13.352  -8.535  33.715  1.00 57.87      C2   C  
ATOM   2888  CD1 ILE A 218      12.947  -5.346  34.228  1.00 57.87      C2   C  
ATOM   2889  H   ILE A 218      10.525  -8.730  33.425  1.00 57.87      C2   H  
ATOM   2890  HA  ILE A 218      11.878  -9.540  35.798  1.00 57.87      C2   H  
ATOM   2891  HB  ILE A 218      13.015  -7.594  35.485  1.00 57.87      C2   H  
ATOM   2892 HG12 ILE A 218      11.772  -6.651  32.900  1.00 57.87      C2   H  
ATOM   2893 HG13 ILE A 218      11.006  -6.122  34.442  1.00 57.87      C2   H  
ATOM   2894 HG21 ILE A 218      14.188  -7.878  33.477  1.00 57.87      C2   H  
ATOM   2895 HG22 ILE A 218      13.741  -9.457  34.146  1.00 57.87      C2   H  
ATOM   2896 HG23 ILE A 218      12.843  -8.742  32.774  1.00 57.87      C2   H  
ATOM   2897 HD11 ILE A 218      13.782  -5.660  34.855  1.00 57.87      C2   H  
ATOM   2898 HD12 ILE A 218      13.241  -4.966  33.249  1.00 57.87      C2   H  
ATOM   2899 HD13 ILE A 218      12.415  -4.584  34.798  1.00 57.87      C2   H  
ATOM   2900  N   LEU A 219       9.173  -8.254  36.347  1.00 62.01      C2   N  
ATOM   2901  CA  LEU A 219       8.286  -7.824  37.435  1.00 62.01      C2   C  
ATOM   2902  C   LEU A 219       7.570  -9.074  38.059  1.00 62.01      C2   C  
ATOM   2903  O   LEU A 219       6.851  -8.929  39.086  1.00 62.01      C2   O  
ATOM   2904  CB  LEU A 219       7.274  -6.873  36.879  1.00 62.01      C2   C  
ATOM   2905  CG  LEU A 219       7.812  -5.419  36.514  1.00 62.01      C2   C  
ATOM   2906  CD1 LEU A 219       6.631  -4.651  35.788  1.00 62.01      C2   C  
ATOM   2907  CD2 LEU A 219       8.295  -4.554  37.711  1.00 62.01      C2   C  
ATOM   2908  H   LEU A 219       8.776  -8.623  35.495  1.00 62.01      C2   H  
ATOM   2909  HA  LEU A 219       8.830  -7.260  38.193  1.00 62.01      C2   H  
ATOM   2910  HB2 LEU A 219       6.964  -7.388  35.970  1.00 62.01      C2   H  
ATOM   2911  HB3 LEU A 219       6.435  -6.901  37.575  1.00 62.01      C2   H  
ATOM   2912  HG  LEU A 219       8.676  -5.510  35.856  1.00 62.01      C2   H  
ATOM   2913 HD11 LEU A 219       6.186  -5.133  34.918  1.00 62.01      C2   H  
ATOM   2914 HD12 LEU A 219       5.856  -4.504  36.541  1.00 62.01      C2   H  
ATOM   2915 HD13 LEU A 219       6.911  -3.657  35.439  1.00 62.01      C2   H  
ATOM   2916 HD21 LEU A 219       8.042  -3.494  37.716  1.00 62.01      C2   H  
ATOM   2917 HD22 LEU A 219       7.985  -4.962  38.673  1.00 62.01      C2   H  
ATOM   2918 HD23 LEU A 219       9.373  -4.719  37.706  1.00 62.01      C2   H  
ATOM   2919  N   SER A 220       7.674 -10.210  37.431  1.00 63.56      C2   N  
ATOM   2920  CA  SER A 220       6.861 -11.372  37.896  1.00 63.56      C2   C  
ATOM   2921  C   SER A 220       7.757 -12.644  38.028  1.00 63.56      C2   C  
ATOM   2922  O   SER A 220       7.358 -13.533  38.742  1.00 63.56      C2   O  
ATOM   2923  CB  SER A 220       5.723 -11.699  36.857  1.00 63.56      C2   C  
ATOM   2924  OG  SER A 220       4.756 -12.666  37.319  1.00 63.56      C2   O  
ATOM   2925  H   SER A 220       8.132 -10.233  36.531  1.00 63.56      C2   H  
ATOM   2926  HA  SER A 220       6.410 -11.318  38.887  1.00 63.56      C2   H  
ATOM   2927  HB2 SER A 220       5.132 -10.820  36.600  1.00 63.56      C2   H  
ATOM   2928  HB3 SER A 220       6.110 -11.967  35.874  1.00 63.56      C2   H  
ATOM   2929  HG  SER A 220       4.241 -12.308  38.045  1.00 63.56      C2   H  
ATOM   2930  N   VAL A 221       8.888 -12.762  37.344  1.00 62.64      C2   N  
ATOM   2931  CA  VAL A 221       9.500 -14.062  37.176  1.00 62.64      C2   C  
ATOM   2932  C   VAL A 221      11.031 -13.965  37.532  1.00 62.64      C2   C  
ATOM   2933  O   VAL A 221      11.520 -14.770  38.329  1.00 62.64      C2   O  
ATOM   2934  CB  VAL A 221       9.290 -14.695  35.781  1.00 62.64      C2   C  
ATOM   2935  CG1 VAL A 221      10.024 -16.019  35.535  1.00 62.64      C2   C  
ATOM   2936  CG2 VAL A 221       7.842 -14.935  35.507  1.00 62.64      C2   C  
ATOM   2937  H   VAL A 221       9.191 -12.012  36.739  1.00 62.64      C2   H  
ATOM   2938  HA  VAL A 221       9.217 -14.696  38.016  1.00 62.64      C2   H  
ATOM   2939  HB  VAL A 221       9.700 -13.988  35.060  1.00 62.64      C2   H  
ATOM   2940 HG11 VAL A 221       9.623 -16.855  36.108  1.00 62.64      C2   H  
ATOM   2941 HG12 VAL A 221      10.024 -16.357  34.499  1.00 62.64      C2   H  
ATOM   2942 HG13 VAL A 221      11.079 -15.910  35.785  1.00 62.64      C2   H  
ATOM   2943 HG21 VAL A 221       7.146 -14.218  35.943  1.00 62.64      C2   H  
ATOM   2944 HG22 VAL A 221       7.730 -14.967  34.423  1.00 62.64      C2   H  
ATOM   2945 HG23 VAL A 221       7.428 -15.906  35.777  1.00 62.64      C2   H  
ATOM   2946  N   ILE A 222      11.671 -12.859  37.062  1.00 61.98      C2   N  
ATOM   2947  CA  ILE A 222      12.971 -12.488  37.500  1.00 61.98      C2   C  
ATOM   2948  C   ILE A 222      12.812 -11.411  38.594  1.00 61.98      C2   C  
ATOM   2949  O   ILE A 222      12.394 -10.288  38.296  1.00 61.98      C2   O  
ATOM   2950  CB  ILE A 222      13.961 -12.028  36.335  1.00 61.98      C2   C  
ATOM   2951  CG1 ILE A 222      14.302 -13.220  35.514  1.00 61.98      C2   C  
ATOM   2952  CG2 ILE A 222      15.188 -11.303  36.928  1.00 61.98      C2   C  
ATOM   2953  CD1 ILE A 222      14.850 -12.748  34.124  1.00 61.98      C2   C  
ATOM   2954  H   ILE A 222      11.240 -12.069  36.603  1.00 61.98      C2   H  
ATOM   2955  HA  ILE A 222      13.537 -13.318  37.924  1.00 61.98      C2   H  
ATOM   2956  HB  ILE A 222      13.384 -11.362  35.694  1.00 61.98      C2   H  
ATOM   2957 HG12 ILE A 222      14.992 -13.949  35.938  1.00 61.98      C2   H  
ATOM   2958 HG13 ILE A 222      13.374 -13.732  35.260  1.00 61.98      C2   H  
ATOM   2959 HG21 ILE A 222      15.535 -11.895  37.775  1.00 61.98      C2   H  
ATOM   2960 HG22 ILE A 222      16.010 -11.233  36.216  1.00 61.98      C2   H  
ATOM   2961 HG23 ILE A 222      14.902 -10.353  37.379  1.00 61.98      C2   H  
ATOM   2962 HD11 ILE A 222      15.283 -11.750  34.069  1.00 61.98      C2   H  
ATOM   2963 HD12 ILE A 222      15.671 -13.418  33.867  1.00 61.98      C2   H  
ATOM   2964 HD13 ILE A 222      14.111 -12.896  33.337  1.00 61.98      C2   H  
ATOM   2965  N   SER A 223      13.246 -11.711  39.823  1.00 64.44      C2   N  
ATOM   2966  CA  SER A 223      13.294 -10.785  41.007  1.00 64.44      C2   C  
ATOM   2967  C   SER A 223      12.012  -9.959  41.047  1.00 64.44      C2   C  
ATOM   2968  O   SER A 223      12.087  -8.786  40.751  1.00 64.44      C2   O  
ATOM   2969  CB  SER A 223      14.659 -10.035  40.898  1.00 64.44      C2   C  
ATOM   2970  OG  SER A 223      14.948  -9.057  41.950  1.00 64.44      C2   O  
ATOM   2971  H   SER A 223      13.377 -12.700  39.982  1.00 64.44      C2   H  
ATOM   2972  HA  SER A 223      13.267 -11.232  42.000  1.00 64.44      C2   H  
ATOM   2973  HB2 SER A 223      15.487 -10.726  40.738  1.00 64.44      C2   H  
ATOM   2974  HB3 SER A 223      14.639  -9.424  39.996  1.00 64.44      C2   H  
ATOM   2975  HG  SER A 223      14.781  -8.180  41.596  1.00 64.44      C2   H  
ATOM   2976  N   PRO A 224      10.759 -10.432  41.343  1.00 68.38      C2   N  
ATOM   2977  CA  PRO A 224       9.529  -9.616  41.488  1.00 68.38      C2   C  
ATOM   2978  C   PRO A 224       9.630  -8.651  42.691  1.00 68.38      C2   C  
ATOM   2979  O   PRO A 224       9.600  -9.046  43.895  1.00 68.38      C2   O  
ATOM   2980  CB  PRO A 224       8.384 -10.659  41.659  1.00 68.38      C2   C  
ATOM   2981  CG  PRO A 224       9.160 -11.740  42.413  1.00 68.38      C2   C  
ATOM   2982  CD  PRO A 224      10.454 -11.798  41.616  1.00 68.38      C2   C  
ATOM   2983  HA  PRO A 224       9.420  -9.057  40.559  1.00 68.38      C2   H  
ATOM   2984  HB2 PRO A 224       7.616 -10.234  42.305  1.00 68.38      C2   H  
ATOM   2985  HB3 PRO A 224       7.841 -10.966  40.765  1.00 68.38      C2   H  
ATOM   2986  HG2 PRO A 224       9.362 -11.460  43.447  1.00 68.38      C2   H  
ATOM   2987  HG3 PRO A 224       8.625 -12.690  42.397  1.00 68.38      C2   H  
ATOM   2988  HD2 PRO A 224      11.240 -12.357  42.123  1.00 68.38      C2   H  
ATOM   2989  HD3 PRO A 224      10.353 -12.317  40.663  1.00 68.38      C2   H  
ATOM   2990  N   GLY A 225       9.768  -7.331  42.275  1.00 67.18      C2   N  
ATOM   2991  CA  GLY A 225       9.576  -6.199  43.226  1.00 67.18      C2   C  
ATOM   2992  C   GLY A 225      10.994  -5.667  43.588  1.00 67.18      C2   C  
ATOM   2993  O   GLY A 225      11.075  -4.767  44.436  1.00 67.18      C2   O  
ATOM   2994  H   GLY A 225       9.980  -7.170  41.301  1.00 67.18      C2   H  
ATOM   2995  HA2 GLY A 225       8.932  -5.455  42.758  1.00 67.18      C2   H  
ATOM   2996  HA3 GLY A 225       9.000  -6.574  44.072  1.00 67.18      C2   H  
ATOM   2997  N   VAL A 226      12.103  -6.282  43.188  1.00 64.37      C2   N  
ATOM   2998  CA  VAL A 226      13.453  -5.566  43.312  1.00 64.37      C2   C  
ATOM   2999  C   VAL A 226      14.047  -5.621  41.928  1.00 64.37      C2   C  
ATOM   3000  O   VAL A 226      13.974  -6.660  41.202  1.00 64.37      C2   O  
ATOM   3001  CB  VAL A 226      14.382  -6.266  44.371  1.00 64.37      C2   C  
ATOM   3002  CG1 VAL A 226      15.845  -5.872  44.266  1.00 64.37      C2   C  
ATOM   3003  CG2 VAL A 226      13.873  -5.923  45.842  1.00 64.37      C2   C  
ATOM   3004  H   VAL A 226      12.029  -6.925  42.412  1.00 64.37      C2   H  
ATOM   3005  HA  VAL A 226      13.274  -4.570  43.715  1.00 64.37      C2   H  
ATOM   3006  HB  VAL A 226      14.262  -7.348  44.411  1.00 64.37      C2   H  
ATOM   3007 HG11 VAL A 226      15.900  -4.783  44.266  1.00 64.37      C2   H  
ATOM   3008 HG12 VAL A 226      16.431  -6.209  45.121  1.00 64.37      C2   H  
ATOM   3009 HG13 VAL A 226      16.405  -6.262  43.415  1.00 64.37      C2   H  
ATOM   3010 HG21 VAL A 226      14.519  -6.360  46.604  1.00 64.37      C2   H  
ATOM   3011 HG22 VAL A 226      13.863  -4.836  45.926  1.00 64.37      C2   H  
ATOM   3012 HG23 VAL A 226      12.837  -6.132  46.106  1.00 64.37      C2   H  
ATOM   3013  N   VAL A 227      14.654  -4.483  41.585  1.00 59.77      C2   N  
ATOM   3014  CA  VAL A 227      15.272  -4.259  40.293  1.00 59.77      C2   C  
ATOM   3015  C   VAL A 227      16.799  -4.076  40.661  1.00 59.77      C2   C  
ATOM   3016  O   VAL A 227      17.243  -2.995  41.096  1.00 59.77      C2   O  
ATOM   3017  CB  VAL A 227      14.628  -2.930  39.715  1.00 59.77      C2   C  
ATOM   3018  CG1 VAL A 227      15.563  -2.287  38.552  1.00 59.77      C2   C  
ATOM   3019  CG2 VAL A 227      13.315  -3.154  39.002  1.00 59.77      C2   C  
ATOM   3020  H   VAL A 227      14.547  -3.641  42.133  1.00 59.77      C2   H  
ATOM   3021  HA  VAL A 227      15.226  -5.032  39.526  1.00 59.77      C2   H  
ATOM   3022  HB  VAL A 227      14.426  -2.193  40.491  1.00 59.77      C2   H  
ATOM   3023 HG11 VAL A 227      15.779  -2.892  37.672  1.00 59.77      C2   H  
ATOM   3024 HG12 VAL A 227      15.124  -1.412  38.073  1.00 59.77      C2   H  
ATOM   3025 HG13 VAL A 227      16.522  -2.041  39.008  1.00 59.77      C2   H  
ATOM   3026 HG21 VAL A 227      12.659  -3.421  39.830  1.00 59.77      C2   H  
ATOM   3027 HG22 VAL A 227      12.929  -2.170  38.735  1.00 59.77      C2   H  
ATOM   3028 HG23 VAL A 227      13.253  -3.902  38.211  1.00 59.77      C2   H  
ATOM   3029  N   GLU A 228      17.597  -5.085  40.262  1.00 65.11      C2   N  
ATOM   3030  CA  GLU A 228      19.019  -5.025  40.203  1.00 65.11      C2   C  
ATOM   3031  C   GLU A 228      19.513  -4.297  38.999  1.00 65.11      C2   C  
ATOM   3032  O   GLU A 228      18.794  -4.282  38.008  1.00 65.11      C2   O  
ATOM   3033  CB  GLU A 228      19.586  -6.392  40.302  1.00 65.11      C2   C  
ATOM   3034  CG  GLU A 228      19.152  -7.157  41.600  1.00 65.11      C2   C  
ATOM   3035  CD  GLU A 228      19.988  -6.820  42.858  1.00 65.11      C2   C  
ATOM   3036  OE1 GLU A 228      21.202  -7.039  42.743  1.00 65.11      C2   O  
ATOM   3037  OE2 GLU A 228      19.533  -6.133  43.835  1.00 65.11      C2   O  
ATOM   3038  H   GLU A 228      17.193  -5.854  39.746  1.00 65.11      C2   H  
ATOM   3039  HA  GLU A 228      19.263  -4.486  41.119  1.00 65.11      C2   H  
ATOM   3040  HB2 GLU A 228      19.230  -6.966  39.446  1.00 65.11      C2   H  
ATOM   3041  HB3 GLU A 228      20.672  -6.356  40.224  1.00 65.11      C2   H  
ATOM   3042  HG2 GLU A 228      18.101  -7.323  41.836  1.00 65.11      C2   H  
ATOM   3043  HG3 GLU A 228      19.410  -8.207  41.464  1.00 65.11      C2   H  
ATOM   3044  N   VAL A 229      20.723  -3.750  38.987  1.00 61.57      C2   N  
ATOM   3045  CA  VAL A 229      21.328  -3.070  37.884  1.00 61.57      C2   C  
ATOM   3046  C   VAL A 229      21.240  -3.849  36.539  1.00 61.57      C2   C  
ATOM   3047  O   VAL A 229      20.955  -3.151  35.586  1.00 61.57      C2   O  
ATOM   3048  CB  VAL A 229      22.767  -2.851  38.311  1.00 61.57      C2   C  
ATOM   3049  CG1 VAL A 229      23.631  -2.161  37.290  1.00 61.57      C2   C  
ATOM   3050  CG2 VAL A 229      22.827  -1.940  39.571  1.00 61.57      C2   C  
ATOM   3051  H   VAL A 229      21.110  -3.576  39.903  1.00 61.57      C2   H  
ATOM   3052  HA  VAL A 229      20.821  -2.132  37.658  1.00 61.57      C2   H  
ATOM   3053  HB  VAL A 229      23.172  -3.840  38.528  1.00 61.57      C2   H  
ATOM   3054 HG11 VAL A 229      24.649  -1.979  37.635  1.00 61.57      C2   H  
ATOM   3055 HG12 VAL A 229      23.767  -2.657  36.329  1.00 61.57      C2   H  
ATOM   3056 HG13 VAL A 229      23.235  -1.189  36.996  1.00 61.57      C2   H  
ATOM   3057 HG21 VAL A 229      22.451  -0.953  39.303  1.00 61.57      C2   H  
ATOM   3058 HG22 VAL A 229      22.309  -2.392  40.417  1.00 61.57      C2   H  
ATOM   3059 HG23 VAL A 229      23.853  -1.834  39.921  1.00 61.57      C2   H  
ATOM   3060  N   TRP A 230      21.577  -5.166  36.537  1.00 62.15      C2   N  
ATOM   3061  CA  TRP A 230      21.716  -6.114  35.435  1.00 62.15      C2   C  
ATOM   3062  C   TRP A 230      20.564  -5.982  34.421  1.00 62.15      C2   C  
ATOM   3063  O   TRP A 230      20.803  -5.606  33.252  1.00 62.15      C2   O  
ATOM   3064  CB  TRP A 230      22.061  -7.484  35.903  1.00 62.15      C2   C  
ATOM   3065  CG  TRP A 230      22.520  -8.541  34.968  1.00 62.15      C2   C  
ATOM   3066  CD1 TRP A 230      21.730  -9.131  33.989  1.00 62.15      C2   C  
ATOM   3067  CD2 TRP A 230      23.839  -9.147  34.835  1.00 62.15      C2   C  
ATOM   3068  CE2 TRP A 230      23.894 -10.040  33.682  1.00 62.15      C2   C  
ATOM   3069  CE3 TRP A 230      25.049  -8.993  35.535  1.00 62.15      C2   C  
ATOM   3070  NE1 TRP A 230      22.543 -10.026  33.258  1.00 62.15      C2   N  
ATOM   3071  CZ2 TRP A 230      25.094 -10.639  33.332  1.00 62.15      C2   C  
ATOM   3072  CZ3 TRP A 230      26.238  -9.509  35.100  1.00 62.15      C2   C  
ATOM   3073  CH2 TRP A 230      26.287 -10.358  33.973  1.00 62.15      C2   C  
ATOM   3074  H   TRP A 230      21.749  -5.622  37.422  1.00 62.15      C2   H  
ATOM   3075  HA  TRP A 230      22.510  -5.709  34.807  1.00 62.15      C2   H  
ATOM   3076  HB2 TRP A 230      22.860  -7.435  36.642  1.00 62.15      C2   H  
ATOM   3077  HB3 TRP A 230      21.160  -7.934  36.322  1.00 62.15      C2   H  
ATOM   3078  HD1 TRP A 230      20.686  -8.990  33.753  1.00 62.15      C2   H  
ATOM   3079  HE1 TRP A 230      22.036 -10.694  32.695  1.00 62.15      C2   H  
ATOM   3080  HE3 TRP A 230      25.123  -8.501  36.494  1.00 62.15      C2   H  
ATOM   3081  HZ2 TRP A 230      25.066 -11.282  32.465  1.00 62.15      C2   H  
ATOM   3082  HZ3 TRP A 230      27.129  -9.430  35.705  1.00 62.15      C2   H  
ATOM   3083  HH2 TRP A 230      27.202 -10.818  33.628  1.00 62.15      C2   H  
ATOM   3084  N   GLU A 231      19.347  -6.228  34.981  1.00 61.56      C2   N  
ATOM   3085  CA  GLU A 231      18.003  -6.214  34.335  1.00 61.56      C2   C  
ATOM   3086  C   GLU A 231      17.597  -4.781  33.953  1.00 61.56      C2   C  
ATOM   3087  O   GLU A 231      17.000  -4.574  32.889  1.00 61.56      C2   O  
ATOM   3088  CB  GLU A 231      16.870  -6.943  35.133  1.00 61.56      C2   C  
ATOM   3089  CG  GLU A 231      17.083  -8.536  35.190  1.00 61.56      C2   C  
ATOM   3090  CD  GLU A 231      18.132  -8.947  36.147  1.00 61.56      C2   C  
ATOM   3091  OE1 GLU A 231      18.726 -10.036  35.908  1.00 61.56      C2   O  
ATOM   3092  OE2 GLU A 231      18.505  -8.097  37.049  1.00 61.56      C2   O  
ATOM   3093  H   GLU A 231      19.337  -6.614  35.915  1.00 61.56      C2   H  
ATOM   3094  HA  GLU A 231      18.045  -6.653  33.338  1.00 61.56      C2   H  
ATOM   3095  HB2 GLU A 231      16.835  -6.471  36.115  1.00 61.56      C2   H  
ATOM   3096  HB3 GLU A 231      15.923  -6.704  34.647  1.00 61.56      C2   H  
ATOM   3097  HG2 GLU A 231      16.141  -9.012  35.463  1.00 61.56      C2   H  
ATOM   3098  HG3 GLU A 231      17.308  -8.908  34.190  1.00 61.56      C2   H  
ATOM   3099  N   GLY A 232      17.922  -3.784  34.726  1.00 59.51      C2   N  
ATOM   3100  CA  GLY A 232      17.591  -2.349  34.462  1.00 59.51      C2   C  
ATOM   3101  C   GLY A 232      18.619  -1.854  33.376  1.00 59.51      C2   C  
ATOM   3102  O   GLY A 232      18.180  -1.136  32.442  1.00 59.51      C2   O  
ATOM   3103  H   GLY A 232      18.584  -3.931  35.474  1.00 59.51      C2   H  
ATOM   3104  HA2 GLY A 232      16.541  -2.285  34.175  1.00 59.51      C2   H  
ATOM   3105  HA3 GLY A 232      17.658  -1.814  35.408  1.00 59.51      C2   H  
ATOM   3106  N   LEU A 233      19.914  -2.352  33.375  1.00 61.27      C2   N  
ATOM   3107  CA  LEU A 233      20.948  -1.806  32.516  1.00 61.27      C2   C  
ATOM   3108  C   LEU A 233      20.717  -2.430  31.104  1.00 61.27      C2   C  
ATOM   3109  O   LEU A 233      20.749  -1.669  30.156  1.00 61.27      C2   O  
ATOM   3110  CB  LEU A 233      22.367  -2.031  33.224  1.00 61.27      C2   C  
ATOM   3111  CG  LEU A 233      23.592  -1.456  32.359  1.00 61.27      C2   C  
ATOM   3112  CD1 LEU A 233      23.491   0.066  32.418  1.00 61.27      C2   C  
ATOM   3113  CD2 LEU A 233      24.981  -1.853  32.945  1.00 61.27      C2   C  
ATOM   3114  H   LEU A 233      20.248  -2.913  34.146  1.00 61.27      C2   H  
ATOM   3115  HA  LEU A 233      20.790  -0.731  32.421  1.00 61.27      C2   H  
ATOM   3116  HB2 LEU A 233      22.394  -1.610  34.229  1.00 61.27      C2   H  
ATOM   3117  HB3 LEU A 233      22.514  -3.094  33.419  1.00 61.27      C2   H  
ATOM   3118  HG  LEU A 233      23.504  -1.693  31.299  1.00 61.27      C2   H  
ATOM   3119 HD11 LEU A 233      22.996   0.426  33.320  1.00 61.27      C2   H  
ATOM   3120 HD12 LEU A 233      24.416   0.628  32.284  1.00 61.27      C2   H  
ATOM   3121 HD13 LEU A 233      22.781   0.376  31.651  1.00 61.27      C2   H  
ATOM   3122 HD21 LEU A 233      25.717  -1.076  32.738  1.00 61.27      C2   H  
ATOM   3123 HD22 LEU A 233      24.891  -1.994  34.022  1.00 61.27      C2   H  
ATOM   3124 HD23 LEU A 233      25.303  -2.779  32.470  1.00 61.27      C2   H  
ATOM   3125  N   LEU A 234      20.478  -3.732  31.080  1.00 60.05      C2   N  
ATOM   3126  CA  LEU A 234      19.935  -4.480  29.943  1.00 60.05      C2   C  
ATOM   3127  C   LEU A 234      18.678  -3.823  29.312  1.00 60.05      C2   C  
ATOM   3128  O   LEU A 234      18.624  -3.764  28.069  1.00 60.05      C2   O  
ATOM   3129  CB  LEU A 234      19.791  -5.921  30.327  1.00 60.05      C2   C  
ATOM   3130  CG  LEU A 234      19.131  -6.886  29.214  1.00 60.05      C2   C  
ATOM   3131  CD1 LEU A 234      19.862  -6.909  27.750  1.00 60.05      C2   C  
ATOM   3132  CD2 LEU A 234      18.949  -8.278  29.851  1.00 60.05      C2   C  
ATOM   3133  H   LEU A 234      20.618  -4.267  31.925  1.00 60.05      C2   H  
ATOM   3134  HA  LEU A 234      20.647  -4.532  29.118  1.00 60.05      C2   H  
ATOM   3135  HB2 LEU A 234      20.740  -6.306  30.701  1.00 60.05      C2   H  
ATOM   3136  HB3 LEU A 234      19.160  -5.876  31.214  1.00 60.05      C2   H  
ATOM   3137  HG  LEU A 234      18.136  -6.502  28.989  1.00 60.05      C2   H  
ATOM   3138 HD11 LEU A 234      20.872  -6.505  27.813  1.00 60.05      C2   H  
ATOM   3139 HD12 LEU A 234      20.006  -7.931  27.397  1.00 60.05      C2   H  
ATOM   3140 HD13 LEU A 234      19.332  -6.499  26.891  1.00 60.05      C2   H  
ATOM   3141 HD21 LEU A 234      19.825  -8.847  29.542  1.00 60.05      C2   H  
ATOM   3142 HD22 LEU A 234      18.921  -8.163  30.935  1.00 60.05      C2   H  
ATOM   3143 HD23 LEU A 234      18.115  -8.824  29.411  1.00 60.05      C2   H  
ATOM   3144  N   THR A 235      17.724  -3.365  30.119  1.00 57.30      C2   N  
ATOM   3145  CA  THR A 235      16.575  -2.717  29.534  1.00 57.30      C2   C  
ATOM   3146  C   THR A 235      16.807  -1.256  29.042  1.00 57.30      C2   C  
ATOM   3147  O   THR A 235      16.082  -0.854  28.070  1.00 57.30      C2   O  
ATOM   3148  CB  THR A 235      15.362  -2.774  30.592  1.00 57.30      C2   C  
ATOM   3149  CG2 THR A 235      13.978  -2.228  30.130  1.00 57.30      C2   C  
ATOM   3150  OG1 THR A 235      15.119  -4.124  30.944  1.00 57.30      C2   O  
ATOM   3151  H   THR A 235      17.778  -3.402  31.127  1.00 57.30      C2   H  
ATOM   3152  HA  THR A 235      16.260  -3.169  28.594  1.00 57.30      C2   H  
ATOM   3153  HB  THR A 235      15.735  -2.324  31.512  1.00 57.30      C2   H  
ATOM   3154  HG1 THR A 235      15.779  -4.424  31.573  1.00 57.30      C2   H  
ATOM   3155 HG21 THR A 235      13.149  -2.374  30.822  1.00 57.30      C2   H  
ATOM   3156 HG22 THR A 235      14.015  -1.225  29.705  1.00 57.30      C2   H  
ATOM   3157 HG23 THR A 235      13.622  -2.748  29.241  1.00 57.30      C2   H  
ATOM   3158  N   PHE A 236      17.826  -0.459  29.503  1.00 57.07      C2   N  
ATOM   3159  CA  PHE A 236      18.443   0.644  28.744  1.00 57.07      C2   C  
ATOM   3160  C   PHE A 236      19.075   0.183  27.487  1.00 57.07      C2   C  
ATOM   3161  O   PHE A 236      18.679   0.564  26.419  1.00 57.07      C2   O  
ATOM   3162  CB  PHE A 236      19.215   1.577  29.738  1.00 57.07      C2   C  
ATOM   3163  CG  PHE A 236      20.323   2.405  29.056  1.00 57.07      C2   C  
ATOM   3164  CD1 PHE A 236      21.537   1.890  28.779  1.00 57.07      C2   C  
ATOM   3165  CD2 PHE A 236      19.893   3.594  28.487  1.00 57.07      C2   C  
ATOM   3166  CE1 PHE A 236      22.403   2.663  28.009  1.00 57.07      C2   C  
ATOM   3167  CE2 PHE A 236      20.765   4.421  27.813  1.00 57.07      C2   C  
ATOM   3168  CZ  PHE A 236      22.056   3.898  27.538  1.00 57.07      C2   C  
ATOM   3169  H   PHE A 236      18.458  -0.947  30.120  1.00 57.07      C2   H  
ATOM   3170  HA  PHE A 236      17.614   1.310  28.507  1.00 57.07      C2   H  
ATOM   3171  HB2 PHE A 236      18.579   2.220  30.346  1.00 57.07      C2   H  
ATOM   3172  HB3 PHE A 236      19.839   0.912  30.336  1.00 57.07      C2   H  
ATOM   3173  HD1 PHE A 236      21.796   0.862  28.988  1.00 57.07      C2   H  
ATOM   3174  HD2 PHE A 236      18.873   3.916  28.636  1.00 57.07      C2   H  
ATOM   3175  HE1 PHE A 236      23.386   2.307  27.738  1.00 57.07      C2   H  
ATOM   3176  HE2 PHE A 236      20.460   5.344  27.343  1.00 57.07      C2   H  
ATOM   3177  HZ  PHE A 236      22.758   4.528  27.013  1.00 57.07      C2   H  
ATOM   3178  N   PHE A 237      20.028  -0.782  27.550  1.00 61.13      C2   N  
ATOM   3179  CA  PHE A 237      20.711  -1.506  26.429  1.00 61.13      C2   C  
ATOM   3180  C   PHE A 237      19.856  -1.955  25.277  1.00 61.13      C2   C  
ATOM   3181  O   PHE A 237      20.336  -2.074  24.122  1.00 61.13      C2   O  
ATOM   3182  CB  PHE A 237      21.717  -2.608  26.890  1.00 61.13      C2   C  
ATOM   3183  CG  PHE A 237      22.983  -2.252  27.581  1.00 61.13      C2   C  
ATOM   3184  CD1 PHE A 237      23.622  -3.238  28.382  1.00 61.13      C2   C  
ATOM   3185  CD2 PHE A 237      23.602  -0.978  27.402  1.00 61.13      C2   C  
ATOM   3186  CE1 PHE A 237      24.755  -2.852  29.120  1.00 61.13      C2   C  
ATOM   3187  CE2 PHE A 237      24.842  -0.798  28.009  1.00 61.13      C2   C  
ATOM   3188  CZ  PHE A 237      25.408  -1.700  28.841  1.00 61.13      C2   C  
ATOM   3189  H   PHE A 237      20.321  -1.159  28.440  1.00 61.13      C2   H  
ATOM   3190  HA  PHE A 237      21.298  -0.693  26.002  1.00 61.13      C2   H  
ATOM   3191  HB2 PHE A 237      21.129  -3.242  27.555  1.00 61.13      C2   H  
ATOM   3192  HB3 PHE A 237      21.930  -3.225  26.017  1.00 61.13      C2   H  
ATOM   3193  HD1 PHE A 237      23.252  -4.243  28.516  1.00 61.13      C2   H  
ATOM   3194  HD2 PHE A 237      23.219  -0.208  26.748  1.00 61.13      C2   H  
ATOM   3195  HE1 PHE A 237      25.222  -3.533  29.816  1.00 61.13      C2   H  
ATOM   3196  HE2 PHE A 237      25.427   0.108  27.946  1.00 61.13      C2   H  
ATOM   3197  HZ  PHE A 237      26.429  -1.513  29.140  1.00 61.13      C2   H  
ATOM   3198  N   PHE A 238      18.653  -2.426  25.600  1.00 57.24      C2   N  
ATOM   3199  CA  PHE A 238      17.789  -3.046  24.655  1.00 57.24      C2   C  
ATOM   3200  C   PHE A 238      17.416  -2.085  23.469  1.00 57.24      C2   C  
ATOM   3201  O   PHE A 238      17.089  -2.659  22.407  1.00 57.24      C2   O  
ATOM   3202  CB  PHE A 238      16.569  -3.761  25.268  1.00 57.24      C2   C  
ATOM   3203  CG  PHE A 238      16.648  -5.247  25.208  1.00 57.24      C2   C  
ATOM   3204  CD1 PHE A 238      16.323  -6.123  26.341  1.00 57.24      C2   C  
ATOM   3205  CD2 PHE A 238      16.788  -5.868  23.970  1.00 57.24      C2   C  
ATOM   3206  CE1 PHE A 238      16.236  -7.504  26.186  1.00 57.24      C2   C  
ATOM   3207  CE2 PHE A 238      16.629  -7.290  23.819  1.00 57.24      C2   C  
ATOM   3208  CZ  PHE A 238      16.331  -8.083  24.930  1.00 57.24      C2   C  
ATOM   3209  H   PHE A 238      18.432  -2.408  26.585  1.00 57.24      C2   H  
ATOM   3210  HA  PHE A 238      18.417  -3.828  24.229  1.00 57.24      C2   H  
ATOM   3211  HB2 PHE A 238      16.395  -3.311  26.246  1.00 57.24      C2   H  
ATOM   3212  HB3 PHE A 238      15.671  -3.487  24.716  1.00 57.24      C2   H  
ATOM   3213  HD1 PHE A 238      15.967  -5.706  27.271  1.00 57.24      C2   H  
ATOM   3214  HD2 PHE A 238      16.990  -5.259  23.101  1.00 57.24      C2   H  
ATOM   3215  HE1 PHE A 238      15.918  -8.143  26.996  1.00 57.24      C2   H  
ATOM   3216  HE2 PHE A 238      16.818  -7.817  22.896  1.00 57.24      C2   H  
ATOM   3217  HZ  PHE A 238      16.212  -9.152  24.836  1.00 57.24      C2   H  
ATOM   3218  N   PHE A 239      17.657  -0.735  23.649  1.00 56.13      C2   N  
ATOM   3219  CA  PHE A 239      17.499   0.355  22.651  1.00 56.13      C2   C  
ATOM   3220  C   PHE A 239      18.488   0.189  21.499  1.00 56.13      C2   C  
ATOM   3221  O   PHE A 239      18.016  -0.096  20.375  1.00 56.13      C2   O  
ATOM   3222  CB  PHE A 239      17.437   1.733  23.392  1.00 56.13      C2   C  
ATOM   3223  CG  PHE A 239      17.408   2.990  22.558  1.00 56.13      C2   C  
ATOM   3224  CD1 PHE A 239      16.438   3.149  21.511  1.00 56.13      C2   C  
ATOM   3225  CD2 PHE A 239      18.338   3.972  22.813  1.00 56.13      C2   C  
ATOM   3226  CE1 PHE A 239      16.520   4.264  20.706  1.00 56.13      C2   C  
ATOM   3227  CE2 PHE A 239      18.295   5.192  22.104  1.00 56.13      C2   C  
ATOM   3228  CZ  PHE A 239      17.433   5.274  20.986  1.00 56.13      C2   C  
ATOM   3229  H   PHE A 239      17.940  -0.384  24.553  1.00 56.13      C2   H  
ATOM   3230  HA  PHE A 239      16.500   0.187  22.249  1.00 56.13      C2   H  
ATOM   3231  HB2 PHE A 239      16.429   1.718  23.805  1.00 56.13      C2   H  
ATOM   3232  HB3 PHE A 239      18.189   1.732  24.182  1.00 56.13      C2   H  
ATOM   3233  HD1 PHE A 239      15.752   2.388  21.170  1.00 56.13      C2   H  
ATOM   3234  HD2 PHE A 239      19.025   3.832  23.635  1.00 56.13      C2   H  
ATOM   3235  HE1 PHE A 239      15.878   4.499  19.869  1.00 56.13      C2   H  
ATOM   3236  HE2 PHE A 239      18.983   6.003  22.288  1.00 56.13      C2   H  
ATOM   3237  HZ  PHE A 239      17.430   6.214  20.455  1.00 56.13      C2   H  
ATOM   3238  N   PRO A 240      19.792   0.277  21.785  1.00 60.84      C2   N  
ATOM   3239  CA  PRO A 240      20.849   0.114  20.727  1.00 60.84      C2   C  
ATOM   3240  C   PRO A 240      20.805  -1.333  20.187  1.00 60.84      C2   C  
ATOM   3241  O   PRO A 240      20.957  -1.494  18.984  1.00 60.84      C2   O  
ATOM   3242  CB  PRO A 240      22.228   0.520  21.312  1.00 60.84      C2   C  
ATOM   3243  CG  PRO A 240      21.934   0.596  22.808  1.00 60.84      C2   C  
ATOM   3244  CD  PRO A 240      20.393   0.911  22.911  1.00 60.84      C2   C  
ATOM   3245  HA  PRO A 240      20.609   0.758  19.881  1.00 60.84      C2   H  
ATOM   3246  HB2 PRO A 240      23.091  -0.122  21.135  1.00 60.84      C2   H  
ATOM   3247  HB3 PRO A 240      22.463   1.505  20.909  1.00 60.84      C2   H  
ATOM   3248  HG2 PRO A 240      22.094  -0.400  23.222  1.00 60.84      C2   H  
ATOM   3249  HG3 PRO A 240      22.514   1.331  23.367  1.00 60.84      C2   H  
ATOM   3250  HD2 PRO A 240      20.010   0.498  23.845  1.00 60.84      C2   H  
ATOM   3251  HD3 PRO A 240      20.187   1.980  22.871  1.00 60.84      C2   H  
ATOM   3252  N   ILE A 241      20.388  -2.331  21.004  1.00 61.05      C2   N  
ATOM   3253  CA  ILE A 241      20.098  -3.643  20.452  1.00 61.05      C2   C  
ATOM   3254  C   ILE A 241      18.957  -3.676  19.414  1.00 61.05      C2   C  
ATOM   3255  O   ILE A 241      19.147  -4.166  18.294  1.00 61.05      C2   O  
ATOM   3256  CB  ILE A 241      19.798  -4.725  21.568  1.00 61.05      C2   C  
ATOM   3257  CG1 ILE A 241      21.031  -4.860  22.517  1.00 61.05      C2   C  
ATOM   3258  CG2 ILE A 241      19.187  -6.075  21.063  1.00 61.05      C2   C  
ATOM   3259  CD1 ILE A 241      20.988  -5.547  23.874  1.00 61.05      C2   C  
ATOM   3260  H   ILE A 241      20.213  -2.073  21.965  1.00 61.05      C2   H  
ATOM   3261  HA  ILE A 241      20.888  -4.064  19.831  1.00 61.05      C2   H  
ATOM   3262  HB  ILE A 241      18.990  -4.303  22.165  1.00 61.05      C2   H  
ATOM   3263 HG12 ILE A 241      21.717  -5.354  21.829  1.00 61.05      C2   H  
ATOM   3264 HG13 ILE A 241      21.524  -3.899  22.665  1.00 61.05      C2   H  
ATOM   3265 HG21 ILE A 241      19.000  -6.751  21.897  1.00 61.05      C2   H  
ATOM   3266 HG22 ILE A 241      18.245  -5.780  20.600  1.00 61.05      C2   H  
ATOM   3267 HG23 ILE A 241      19.896  -6.552  20.386  1.00 61.05      C2   H  
ATOM   3268 HD11 ILE A 241      21.871  -5.349  24.483  1.00 61.05      C2   H  
ATOM   3269 HD12 ILE A 241      20.092  -5.405  24.478  1.00 61.05      C2   H  
ATOM   3270 HD13 ILE A 241      20.990  -6.625  23.714  1.00 61.05      C2   H  
ATOM   3271  N   CYS A 242      17.725  -3.207  19.811  1.00 62.46      C2   N  
ATOM   3272  CA  CYS A 242      16.535  -3.001  18.995  1.00 62.46      C2   C  
ATOM   3273  C   CYS A 242      16.872  -2.224  17.691  1.00 62.46      C2   C  
ATOM   3274  O   CYS A 242      16.432  -2.686  16.662  1.00 62.46      C2   O  
ATOM   3275  CB  CYS A 242      15.316  -2.360  19.788  1.00 62.46      C2   C  
ATOM   3276  SG  CYS A 242      13.854  -1.890  18.822  1.00 62.46      C2   S  
ATOM   3277  H   CYS A 242      17.564  -2.813  20.727  1.00 62.46      C2   H  
ATOM   3278  HA  CYS A 242      16.189  -3.964  18.617  1.00 62.46      C2   H  
ATOM   3279  HB2 CYS A 242      14.997  -2.931  20.660  1.00 62.46      C2   H  
ATOM   3280  HB3 CYS A 242      15.659  -1.417  20.215  1.00 62.46      C2   H  
ATOM   3281  HG  CYS A 242      14.520  -0.968  18.122  1.00 62.46      C2   H  
ATOM   3282  N   VAL A 243      17.694  -1.135  17.770  1.00 62.57      C2   N  
ATOM   3283  CA  VAL A 243      18.064  -0.273  16.605  1.00 62.57      C2   C  
ATOM   3284  C   VAL A 243      18.747  -1.046  15.493  1.00 62.57      C2   C  
ATOM   3285  O   VAL A 243      18.449  -0.849  14.326  1.00 62.57      C2   O  
ATOM   3286  CB  VAL A 243      18.958   0.854  17.080  1.00 62.57      C2   C  
ATOM   3287  CG1 VAL A 243      19.920   1.516  16.054  1.00 62.57      C2   C  
ATOM   3288  CG2 VAL A 243      18.127   1.982  17.667  1.00 62.57      C2   C  
ATOM   3289  H   VAL A 243      17.901  -0.808  18.703  1.00 62.57      C2   H  
ATOM   3290  HA  VAL A 243      17.115   0.055  16.184  1.00 62.57      C2   H  
ATOM   3291  HB  VAL A 243      19.567   0.449  17.888  1.00 62.57      C2   H  
ATOM   3292 HG11 VAL A 243      20.606   2.228  16.512  1.00 62.57      C2   H  
ATOM   3293 HG12 VAL A 243      20.598   0.805  15.583  1.00 62.57      C2   H  
ATOM   3294 HG13 VAL A 243      19.413   1.966  15.200  1.00 62.57      C2   H  
ATOM   3295 HG21 VAL A 243      18.671   2.737  18.236  1.00 62.57      C2   H  
ATOM   3296 HG22 VAL A 243      17.634   2.494  16.841  1.00 62.57      C2   H  
ATOM   3297 HG23 VAL A 243      17.330   1.588  18.297  1.00 62.57      C2   H  
ATOM   3298  N   VAL A 244      19.608  -1.984  15.840  1.00 64.23      C2   N  
ATOM   3299  CA  VAL A 244      20.275  -2.883  14.877  1.00 64.23      C2   C  
ATOM   3300  C   VAL A 244      19.431  -4.075  14.444  1.00 64.23      C2   C  
ATOM   3301  O   VAL A 244      19.390  -4.359  13.252  1.00 64.23      C2   O  
ATOM   3302  CB  VAL A 244      21.678  -3.388  15.337  1.00 64.23      C2   C  
ATOM   3303  CG1 VAL A 244      22.479  -4.333  14.348  1.00 64.23      C2   C  
ATOM   3304  CG2 VAL A 244      22.601  -2.135  15.780  1.00 64.23      C2   C  
ATOM   3305  H   VAL A 244      19.715  -2.079  16.839  1.00 64.23      C2   H  
ATOM   3306  HA  VAL A 244      20.432  -2.252  14.003  1.00 64.23      C2   H  
ATOM   3307  HB  VAL A 244      21.403  -4.034  16.171  1.00 64.23      C2   H  
ATOM   3308 HG11 VAL A 244      23.525  -4.478  14.621  1.00 64.23      C2   H  
ATOM   3309 HG12 VAL A 244      22.001  -5.307  14.240  1.00 64.23      C2   H  
ATOM   3310 HG13 VAL A 244      22.591  -3.886  13.361  1.00 64.23      C2   H  
ATOM   3311 HG21 VAL A 244      23.393  -2.500  16.434  1.00 64.23      C2   H  
ATOM   3312 HG22 VAL A 244      23.071  -1.634  14.934  1.00 64.23      C2   H  
ATOM   3313 HG23 VAL A 244      22.049  -1.370  16.326  1.00 64.23      C2   H  
ATOM   3314  N   PHE A 245      18.710  -4.722  15.345  1.00 67.26      C2   N  
ATOM   3315  CA  PHE A 245      17.619  -5.652  14.992  1.00 67.26      C2   C  
ATOM   3316  C   PHE A 245      16.680  -5.139  13.874  1.00 67.26      C2   C  
ATOM   3317  O   PHE A 245      16.628  -5.767  12.817  1.00 67.26      C2   O  
ATOM   3318  CB  PHE A 245      16.716  -6.051  16.221  1.00 67.26      C2   C  
ATOM   3319  CG  PHE A 245      15.668  -7.144  16.073  1.00 67.26      C2   C  
ATOM   3320  CD1 PHE A 245      15.999  -8.472  16.374  1.00 67.26      C2   C  
ATOM   3321  CD2 PHE A 245      14.377  -6.894  15.531  1.00 67.26      C2   C  
ATOM   3322  CE1 PHE A 245      15.225  -9.506  16.009  1.00 67.26      C2   C  
ATOM   3323  CE2 PHE A 245      13.516  -7.968  15.307  1.00 67.26      C2   C  
ATOM   3324  CZ  PHE A 245      13.963  -9.293  15.477  1.00 67.26      C2   C  
ATOM   3325  H   PHE A 245      18.751  -4.483  16.325  1.00 67.26      C2   H  
ATOM   3326  HA  PHE A 245      18.045  -6.552  14.549  1.00 67.26      C2   H  
ATOM   3327  HB2 PHE A 245      17.314  -6.277  17.104  1.00 67.26      C2   H  
ATOM   3328  HB3 PHE A 245      16.273  -5.087  16.470  1.00 67.26      C2   H  
ATOM   3329  HD1 PHE A 245      16.953  -8.656  16.845  1.00 67.26      C2   H  
ATOM   3330  HD2 PHE A 245      14.012  -5.924  15.224  1.00 67.26      C2   H  
ATOM   3331  HE1 PHE A 245      15.577 -10.504  16.228  1.00 67.26      C2   H  
ATOM   3332  HE2 PHE A 245      12.580  -7.744  14.816  1.00 67.26      C2   H  
ATOM   3333  HZ  PHE A 245      13.251 -10.085  15.296  1.00 67.26      C2   H  
ATOM   3334  N   ALA A 246      16.121  -3.909  14.072  1.00 66.53      C2   N  
ATOM   3335  CA  ALA A 246      15.288  -3.298  13.071  1.00 66.53      C2   C  
ATOM   3336  C   ALA A 246      15.983  -2.846  11.757  1.00 66.53      C2   C  
ATOM   3337  O   ALA A 246      15.301  -2.883  10.698  1.00 66.53      C2   O  
ATOM   3338  CB  ALA A 246      14.459  -2.170  13.683  1.00 66.53      C2   C  
ATOM   3339  H   ALA A 246      16.269  -3.402  14.933  1.00 66.53      C2   H  
ATOM   3340  HA  ALA A 246      14.483  -4.022  12.947  1.00 66.53      C2   H  
ATOM   3341  HB1 ALA A 246      13.718  -1.896  12.933  1.00 66.53      C2   H  
ATOM   3342  HB2 ALA A 246      13.948  -2.637  14.526  1.00 66.53      C2   H  
ATOM   3343  HB3 ALA A 246      15.049  -1.319  14.025  1.00 66.53      C2   H  
ATOM   3344  N   TRP A 247      17.277  -2.515  11.836  1.00 72.48      C2   N  
ATOM   3345  CA  TRP A 247      18.029  -2.103  10.663  1.00 72.48      C2   C  
ATOM   3346  C   TRP A 247      18.287  -3.362   9.727  1.00 72.48      C2   C  
ATOM   3347  O   TRP A 247      18.168  -3.325   8.545  1.00 72.48      C2   O  
ATOM   3348  CB  TRP A 247      19.251  -1.276  11.110  1.00 72.48      C2   C  
ATOM   3349  CG  TRP A 247      20.075  -0.882   9.942  1.00 72.48      C2   C  
ATOM   3350  CD1 TRP A 247      19.921   0.212   9.132  1.00 72.48      C2   C  
ATOM   3351  CD2 TRP A 247      21.446  -1.420   9.695  1.00 72.48      C2   C  
ATOM   3352  CE2 TRP A 247      21.990  -0.726   8.597  1.00 72.48      C2   C  
ATOM   3353  CE3 TRP A 247      22.148  -2.484  10.266  1.00 72.48      C2   C  
ATOM   3354  NE1 TRP A 247      21.077   0.354   8.367  1.00 72.48      C2   N  
ATOM   3355  CZ2 TRP A 247      23.245  -1.067   8.099  1.00 72.48      C2   C  
ATOM   3356  CZ3 TRP A 247      23.429  -2.843   9.772  1.00 72.48      C2   C  
ATOM   3357  CH2 TRP A 247      24.010  -2.096   8.735  1.00 72.48      C2   C  
ATOM   3358  H   TRP A 247      17.734  -2.346  12.721  1.00 72.48      C2   H  
ATOM   3359  HA  TRP A 247      17.383  -1.436  10.091  1.00 72.48      C2   H  
ATOM   3360  HB2 TRP A 247      18.988  -0.352  11.624  1.00 72.48      C2   H  
ATOM   3361  HB3 TRP A 247      19.795  -1.945  11.777  1.00 72.48      C2   H  
ATOM   3362  HD1 TRP A 247      19.021   0.797   9.252  1.00 72.48      C2   H  
ATOM   3363  HE1 TRP A 247      21.203   1.146   7.753  1.00 72.48      C2   H  
ATOM   3364  HE3 TRP A 247      21.604  -3.079  10.984  1.00 72.48      C2   H  
ATOM   3365  HZ2 TRP A 247      23.615  -0.622   7.187  1.00 72.48      C2   H  
ATOM   3366  HZ3 TRP A 247      23.971  -3.675  10.196  1.00 72.48      C2   H  
ATOM   3367  HH2 TRP A 247      25.019  -2.338   8.437  1.00 72.48      C2   H  
ATOM   3368  N   VAL A 248      18.528  -4.456  10.447  1.00 72.13      C2   N  
ATOM   3369  CA  VAL A 248      18.834  -5.766   9.887  1.00 72.13      C2   C  
ATOM   3370  C   VAL A 248      17.599  -6.323   9.233  1.00 72.13      C2   C  
ATOM   3371  O   VAL A 248      17.733  -6.961   8.223  1.00 72.13      C2   O  
ATOM   3372  CB  VAL A 248      19.528  -6.653  10.935  1.00 72.13      C2   C  
ATOM   3373  CG1 VAL A 248      19.254  -8.186  10.733  1.00 72.13      C2   C  
ATOM   3374  CG2 VAL A 248      21.010  -6.270  11.136  1.00 72.13      C2   C  
ATOM   3375  H   VAL A 248      18.647  -4.394  11.448  1.00 72.13      C2   H  
ATOM   3376  HA  VAL A 248      19.551  -5.500   9.110  1.00 72.13      C2   H  
ATOM   3377  HB  VAL A 248      19.048  -6.381  11.875  1.00 72.13      C2   H  
ATOM   3378 HG11 VAL A 248      19.742  -8.825  11.468  1.00 72.13      C2   H  
ATOM   3379 HG12 VAL A 248      18.200  -8.461  10.765  1.00 72.13      C2   H  
ATOM   3380 HG13 VAL A 248      19.632  -8.495   9.758  1.00 72.13      C2   H  
ATOM   3381 HG21 VAL A 248      21.566  -6.454  10.217  1.00 72.13      C2   H  
ATOM   3382 HG22 VAL A 248      21.146  -5.248  11.491  1.00 72.13      C2   H  
ATOM   3383 HG23 VAL A 248      21.478  -6.899  11.893  1.00 72.13      C2   H  
ATOM   3384  N   ALA A 249      16.484  -5.881   9.803  1.00 71.84      C2   N  
ATOM   3385  CA  ALA A 249      15.220  -6.180   9.083  1.00 71.84      C2   C  
ATOM   3386  C   ALA A 249      14.898  -5.336   7.836  1.00 71.84      C2   C  
ATOM   3387  O   ALA A 249      14.644  -5.873   6.766  1.00 71.84      C2   O  
ATOM   3388  CB  ALA A 249      14.174  -6.305  10.138  1.00 71.84      C2   C  
ATOM   3389  H   ALA A 249      16.503  -5.436  10.709  1.00 71.84      C2   H  
ATOM   3390  HA  ALA A 249      15.266  -7.187   8.669  1.00 71.84      C2   H  
ATOM   3391  HB1 ALA A 249      13.265  -6.749   9.732  1.00 71.84      C2   H  
ATOM   3392  HB2 ALA A 249      14.493  -6.990  10.924  1.00 71.84      C2   H  
ATOM   3393  HB3 ALA A 249      13.907  -5.348  10.585  1.00 71.84      C2   H  
ATOM   3394  N   ASP A 250      15.123  -4.047   8.020  1.00 69.09      C2   N  
ATOM   3395  CA  ASP A 250      15.031  -2.979   7.065  1.00 69.09      C2   C  
ATOM   3396  C   ASP A 250      15.734  -3.217   5.780  1.00 69.09      C2   C  
ATOM   3397  O   ASP A 250      15.289  -2.850   4.745  1.00 69.09      C2   O  
ATOM   3398  CB  ASP A 250      15.287  -1.508   7.555  1.00 69.09      C2   C  
ATOM   3399  CG  ASP A 250      14.216  -0.934   8.538  1.00 69.09      C2   C  
ATOM   3400  OD1 ASP A 250      13.035  -1.309   8.445  1.00 69.09      C2   O  
ATOM   3401  OD2 ASP A 250      14.582  -0.024   9.302  1.00 69.09      C2   O  
ATOM   3402  H   ASP A 250      15.496  -3.889   8.945  1.00 69.09      C2   H  
ATOM   3403  HA  ASP A 250      13.958  -2.942   6.874  1.00 69.09      C2   H  
ATOM   3404  HB2 ASP A 250      16.297  -1.392   7.949  1.00 69.09      C2   H  
ATOM   3405  HB3 ASP A 250      15.247  -0.879   6.665  1.00 69.09      C2   H  
ATOM   3406  N   ARG A 251      16.940  -3.791   5.878  1.00 74.73      C2   N  
ATOM   3407  CA  ARG A 251      17.921  -3.904   4.787  1.00 74.73      C2   C  
ATOM   3408  C   ARG A 251      18.008  -5.326   4.278  1.00 74.73      C2   C  
ATOM   3409  O   ARG A 251      17.617  -5.518   3.111  1.00 74.73      C2   O  
ATOM   3410  CB  ARG A 251      19.330  -3.441   5.422  1.00 74.73      C2   C  
ATOM   3411  CG  ARG A 251      19.430  -1.921   5.857  1.00 74.73      C2   C  
ATOM   3412  CD  ARG A 251      18.738  -0.728   5.028  1.00 74.73      C2   C  
ATOM   3413  NE  ARG A 251      19.303  -0.659   3.701  1.00 74.73      C2   N  
ATOM   3414  CZ  ARG A 251      19.332   0.404   2.896  1.00 74.73      C2   C  
ATOM   3415  NH1 ARG A 251      18.630   1.496   3.135  1.00 74.73      C2   N  
ATOM   3416  NH2 ARG A 251      20.007   0.350   1.828  1.00 74.73      C2   N  
ATOM   3417  H   ARG A 251      17.188  -4.083   6.812  1.00 74.73      C2   H  
ATOM   3418  HA  ARG A 251      17.710  -3.228   3.958  1.00 74.73      C2   H  
ATOM   3419  HB2 ARG A 251      19.529  -4.108   6.261  1.00 74.73      C2   H  
ATOM   3420  HB3 ARG A 251      20.015  -3.744   4.630  1.00 74.73      C2   H  
ATOM   3421  HG2 ARG A 251      19.135  -1.705   6.884  1.00 74.73      C2   H  
ATOM   3422  HG3 ARG A 251      20.475  -1.622   5.934  1.00 74.73      C2   H  
ATOM   3423  HD2 ARG A 251      17.650  -0.690   5.092  1.00 74.73      C2   H  
ATOM   3424  HD3 ARG A 251      19.122   0.112   5.607  1.00 74.73      C2   H  
ATOM   3425  HE  ARG A 251      19.741  -1.518   3.400  1.00 74.73      C2   H  
ATOM   3426 HH11 ARG A 251      18.080   1.554   3.981  1.00 74.73      C2   H  
ATOM   3427 HH12 ARG A 251      18.557   2.263   2.483  1.00 74.73      C2   H  
ATOM   3428 HH21 ARG A 251      20.448  -0.460   1.416  1.00 74.73      C2   H  
ATOM   3429 HH22 ARG A 251      19.884   1.034   1.095  1.00 74.73      C2   H  
ATOM   3430  N   ARG A 252      18.446  -6.280   5.101  1.00 76.59      C2   N  
ATOM   3431  CA  ARG A 252      18.733  -7.653   4.629  1.00 76.59      C2   C  
ATOM   3432  C   ARG A 252      17.485  -8.610   4.408  1.00 76.59      C2   C  
ATOM   3433  O   ARG A 252      17.522  -9.395   3.391  1.00 76.59      C2   O  
ATOM   3434  CB  ARG A 252      19.926  -8.245   5.414  1.00 76.59      C2   C  
ATOM   3435  CG  ARG A 252      21.192  -7.379   5.314  1.00 76.59      C2   C  
ATOM   3436  CD  ARG A 252      22.535  -8.107   5.558  1.00 76.59      C2   C  
ATOM   3437  NE  ARG A 252      23.608  -7.128   5.789  1.00 76.59      C2   N  
ATOM   3438  CZ  ARG A 252      24.861  -7.135   5.294  1.00 76.59      C2   C  
ATOM   3439  NH1 ARG A 252      25.453  -8.273   4.852  1.00 76.59      C2   N  
ATOM   3440  NH2 ARG A 252      25.612  -6.011   5.314  1.00 76.59      C2   N  
ATOM   3441  H   ARG A 252      18.417  -6.057   6.085  1.00 76.59      C2   H  
ATOM   3442  HA  ARG A 252      19.139  -7.710   3.619  1.00 76.59      C2   H  
ATOM   3443  HB2 ARG A 252      19.746  -8.277   6.489  1.00 76.59      C2   H  
ATOM   3444  HB3 ARG A 252      20.120  -9.286   5.155  1.00 76.59      C2   H  
ATOM   3445  HG2 ARG A 252      21.222  -6.913   4.329  1.00 76.59      C2   H  
ATOM   3446  HG3 ARG A 252      21.225  -6.559   6.031  1.00 76.59      C2   H  
ATOM   3447  HD2 ARG A 252      22.485  -8.931   6.269  1.00 76.59      C2   H  
ATOM   3448  HD3 ARG A 252      22.836  -8.546   4.606  1.00 76.59      C2   H  
ATOM   3449  HE  ARG A 252      23.263  -6.297   6.249  1.00 76.59      C2   H  
ATOM   3450 HH11 ARG A 252      24.953  -9.150   4.852  1.00 76.59      C2   H  
ATOM   3451 HH12 ARG A 252      26.379  -8.298   4.450  1.00 76.59      C2   H  
ATOM   3452 HH21 ARG A 252      25.339  -5.101   5.657  1.00 76.59      C2   H  
ATOM   3453 HH22 ARG A 252      26.541  -6.024   4.917  1.00 76.59      C2   H  
ATOM   3454  N   LEU A 253      16.474  -8.526   5.280  1.00 77.42      C2   N  
ATOM   3455  CA  LEU A 253      15.278  -9.299   5.216  1.00 77.42      C2   C  
ATOM   3456  C   LEU A 253      14.390  -8.729   4.144  1.00 77.42      C2   C  
ATOM   3457  O   LEU A 253      13.662  -9.393   3.439  1.00 77.42      C2   O  
ATOM   3458  CB  LEU A 253      14.624  -9.229   6.605  1.00 77.42      C2   C  
ATOM   3459  CG  LEU A 253      13.479 -10.291   6.813  1.00 77.42      C2   C  
ATOM   3460  CD1 LEU A 253      14.043 -11.686   7.043  1.00 77.42      C2   C  
ATOM   3461  CD2 LEU A 253      12.532  -9.976   7.968  1.00 77.42      C2   C  
ATOM   3462  H   LEU A 253      16.499  -7.904   6.075  1.00 77.42      C2   H  
ATOM   3463  HA  LEU A 253      15.551 -10.270   4.804  1.00 77.42      C2   H  
ATOM   3464  HB2 LEU A 253      15.360  -9.395   7.391  1.00 77.42      C2   H  
ATOM   3465  HB3 LEU A 253      14.158  -8.259   6.782  1.00 77.42      C2   H  
ATOM   3466  HG  LEU A 253      12.915 -10.290   5.880  1.00 77.42      C2   H  
ATOM   3467 HD11 LEU A 253      13.432 -12.471   6.599  1.00 77.42      C2   H  
ATOM   3468 HD12 LEU A 253      15.053 -11.796   6.646  1.00 77.42      C2   H  
ATOM   3469 HD13 LEU A 253      14.125 -11.847   8.118  1.00 77.42      C2   H  
ATOM   3470 HD21 LEU A 253      12.641  -8.968   8.369  1.00 77.42      C2   H  
ATOM   3471 HD22 LEU A 253      11.497 -10.044   7.634  1.00 77.42      C2   H  
ATOM   3472 HD23 LEU A 253      12.592 -10.619   8.846  1.00 77.42      C2   H  
ATOM   3473  N   LEU A 254      14.300  -7.359   4.042  1.00 73.27      C2   N  
ATOM   3474  CA  LEU A 254      13.530  -6.543   3.058  1.00 73.27      C2   C  
ATOM   3475  C   LEU A 254      14.112  -6.722   1.652  1.00 73.27      C2   C  
ATOM   3476  O   LEU A 254      13.351  -6.804   0.668  1.00 73.27      C2   O  
ATOM   3477  CB  LEU A 254      13.435  -5.029   3.490  1.00 73.27      C2   C  
ATOM   3478  CG  LEU A 254      12.237  -4.301   2.972  1.00 73.27      C2   C  
ATOM   3479  CD1 LEU A 254      11.946  -3.094   3.822  1.00 73.27      C2   C  
ATOM   3480  CD2 LEU A 254      12.499  -3.762   1.595  1.00 73.27      C2   C  
ATOM   3481  H   LEU A 254      14.847  -6.883   4.746  1.00 73.27      C2   H  
ATOM   3482  HA  LEU A 254      12.567  -7.047   2.981  1.00 73.27      C2   H  
ATOM   3483  HB2 LEU A 254      13.590  -4.890   4.560  1.00 73.27      C2   H  
ATOM   3484  HB3 LEU A 254      14.245  -4.435   3.066  1.00 73.27      C2   H  
ATOM   3485  HG  LEU A 254      11.392  -4.982   2.876  1.00 73.27      C2   H  
ATOM   3486 HD11 LEU A 254      11.394  -2.268   3.374  1.00 73.27      C2   H  
ATOM   3487 HD12 LEU A 254      11.249  -3.281   4.640  1.00 73.27      C2   H  
ATOM   3488 HD13 LEU A 254      12.825  -2.661   4.301  1.00 73.27      C2   H  
ATOM   3489 HD21 LEU A 254      11.679  -3.081   1.364  1.00 73.27      C2   H  
ATOM   3490 HD22 LEU A 254      13.334  -3.072   1.476  1.00 73.27      C2   H  
ATOM   3491 HD23 LEU A 254      12.490  -4.587   0.883  1.00 73.27      C2   H  
ATOM   3492  N   PHE A 255      15.458  -6.728   1.623  1.00 70.60      C2   N  
ATOM   3493  CA  PHE A 255      16.247  -6.634   0.314  1.00 70.60      C2   C  
ATOM   3494  C   PHE A 255      16.009  -5.201  -0.258  1.00 70.60      C2   C  
ATOM   3495  O   PHE A 255      15.788  -5.055  -1.460  1.00 70.60      C2   O  
ATOM   3496  CB  PHE A 255      16.052  -7.794  -0.674  1.00 70.60      C2   C  
ATOM   3497  CG  PHE A 255      16.270  -9.212  -0.242  1.00 70.60      C2   C  
ATOM   3498  CD1 PHE A 255      17.389  -9.918  -0.660  1.00 70.60      C2   C  
ATOM   3499  CD2 PHE A 255      15.360  -9.854   0.614  1.00 70.60      C2   C  
ATOM   3500  CE1 PHE A 255      17.662 -11.163  -0.177  1.00 70.60      C2   C  
ATOM   3501  CE2 PHE A 255      15.661 -11.156   0.994  1.00 70.60      C2   C  
ATOM   3502  CZ  PHE A 255      16.785 -11.818   0.639  1.00 70.60      C2   C  
ATOM   3503  H   PHE A 255      15.935  -6.785   2.512  1.00 70.60      C2   H  
ATOM   3504  HA  PHE A 255      17.290  -6.675   0.627  1.00 70.60      C2   H  
ATOM   3505  HB2 PHE A 255      15.065  -7.663  -1.118  1.00 70.60      C2   H  
ATOM   3506  HB3 PHE A 255      16.742  -7.569  -1.487  1.00 70.60      C2   H  
ATOM   3507  HD1 PHE A 255      18.097  -9.343  -1.239  1.00 70.60      C2   H  
ATOM   3508  HD2 PHE A 255      14.494  -9.373   1.045  1.00 70.60      C2   H  
ATOM   3509  HE1 PHE A 255      18.617 -11.618  -0.395  1.00 70.60      C2   H  
ATOM   3510  HE2 PHE A 255      14.996 -11.668   1.674  1.00 70.60      C2   H  
ATOM   3511  HZ  PHE A 255      16.858 -12.858   0.924  1.00 70.60      C2   H  
ATOM   3512  N   TYR A 256      16.039  -4.238   0.660  1.00 61.91      C2   N  
ATOM   3513  CA  TYR A 256      15.982  -2.752   0.368  1.00 61.91      C2   C  
ATOM   3514  C   TYR A 256      16.811  -2.257  -0.826  1.00 61.91      C2   C  
ATOM   3515  O   TYR A 256      16.316  -1.454  -1.626  1.00 61.91      C2   O  
ATOM   3516  CB  TYR A 256      16.343  -1.928   1.621  1.00 61.91      C2   C  
ATOM   3517  CG  TYR A 256      15.779  -0.520   1.535  1.00 61.91      C2   C  
ATOM   3518  CD1 TYR A 256      14.409  -0.342   2.044  1.00 61.91      C2   C  
ATOM   3519  CD2 TYR A 256      16.482   0.574   1.001  1.00 61.91      C2   C  
ATOM   3520  CE1 TYR A 256      13.773   0.913   1.997  1.00 61.91      C2   C  
ATOM   3521  CE2 TYR A 256      15.886   1.878   1.122  1.00 61.91      C2   C  
ATOM   3522  CZ  TYR A 256      14.527   2.051   1.527  1.00 61.91      C2   C  
ATOM   3523  OH  TYR A 256      13.920   3.283   1.448  1.00 61.91      C2   O  
ATOM   3524  H   TYR A 256      16.362  -4.462   1.590  1.00 61.91      C2   H  
ATOM   3525  HA  TYR A 256      14.954  -2.557   0.060  1.00 61.91      C2   H  
ATOM   3526  HB2 TYR A 256      15.887  -2.521   2.413  1.00 61.91      C2   H  
ATOM   3527  HB3 TYR A 256      17.430  -1.963   1.706  1.00 61.91      C2   H  
ATOM   3528  HD1 TYR A 256      13.885  -1.183   2.473  1.00 61.91      C2   H  
ATOM   3529  HD2 TYR A 256      17.472   0.432   0.595  1.00 61.91      C2   H  
ATOM   3530  HE1 TYR A 256      12.738   0.934   2.305  1.00 61.91      C2   H  
ATOM   3531  HE2 TYR A 256      16.333   2.703   0.587  1.00 61.91      C2   H  
ATOM   3532  HH  TYR A 256      14.486   4.041   1.284  1.00 61.91      C2   H  
ATOM   3533  N   LYS A 257      17.935  -2.965  -1.092  1.00 63.51      C2   N  
ATOM   3534  CA  LYS A 257      18.753  -2.869  -2.281  1.00 63.51      C2   C  
ATOM   3535  C   LYS A 257      18.109  -3.037  -3.617  1.00 63.51      C2   C  
ATOM   3536  O   LYS A 257      18.696  -2.467  -4.556  1.00 63.51      C2   O  
ATOM   3537  CB  LYS A 257      19.765  -3.969  -2.227  1.00 63.51      C2   C  
ATOM   3538  CG  LYS A 257      19.184  -5.383  -1.743  1.00 63.51      C2   C  
ATOM   3539  CD  LYS A 257      20.226  -6.530  -1.721  1.00 63.51      C2   C  
ATOM   3540  CE  LYS A 257      21.370  -6.353  -0.765  1.00 63.51      C2   C  
ATOM   3541  NZ  LYS A 257      21.012  -6.331   0.659  1.00 63.51      C2   N  
ATOM   3542  H   LYS A 257      18.210  -3.747  -0.516  1.00 63.51      C2   H  
ATOM   3543  HA  LYS A 257      19.356  -1.967  -2.179  1.00 63.51      C2   H  
ATOM   3544  HB2 LYS A 257      20.217  -4.236  -3.182  1.00 63.51      C2   H  
ATOM   3545  HB3 LYS A 257      20.595  -3.782  -1.545  1.00 63.51      C2   H  
ATOM   3546  HG2 LYS A 257      18.736  -5.290  -0.754  1.00 63.51      C2   H  
ATOM   3547  HG3 LYS A 257      18.332  -5.797  -2.282  1.00 63.51      C2   H  
ATOM   3548  HD2 LYS A 257      19.770  -7.516  -1.634  1.00 63.51      C2   H  
ATOM   3549  HD3 LYS A 257      20.746  -6.511  -2.679  1.00 63.51      C2   H  
ATOM   3550  HE2 LYS A 257      21.957  -7.246  -0.980  1.00 63.51      C2   H  
ATOM   3551  HE3 LYS A 257      22.030  -5.551  -1.097  1.00 63.51      C2   H  
ATOM   3552  HZ1 LYS A 257      20.455  -7.132   0.921  1.00 63.51      C2   H  
ATOM   3553  HZ2 LYS A 257      21.858  -6.328   1.211  1.00 63.51      C2   H  
ATOM   3554  HZ3 LYS A 257      20.632  -5.449   0.971  1.00 63.51      C2   H  
ATOM   3555  N   TYR A 258      16.992  -3.739  -3.704  1.00 62.97      C2   N  
ATOM   3556  CA  TYR A 258      16.256  -4.130  -4.904  1.00 62.97      C2   C  
ATOM   3557  C   TYR A 258      15.061  -3.287  -5.205  1.00 62.97      C2   C  
ATOM   3558  O   TYR A 258      14.680  -3.282  -6.403  1.00 62.97      C2   O  
ATOM   3559  CB  TYR A 258      15.726  -5.621  -4.762  1.00 62.97      C2   C  
ATOM   3560  CG  TYR A 258      16.785  -6.705  -4.772  1.00 62.97      C2   C  
ATOM   3561  CD1 TYR A 258      18.153  -6.420  -4.924  1.00 62.97      C2   C  
ATOM   3562  CD2 TYR A 258      16.400  -8.031  -4.499  1.00 62.97      C2   C  
ATOM   3563  CE1 TYR A 258      19.110  -7.410  -5.037  1.00 62.97      C2   C  
ATOM   3564  CE2 TYR A 258      17.418  -9.089  -4.515  1.00 62.97      C2   C  
ATOM   3565  CZ  TYR A 258      18.762  -8.753  -4.802  1.00 62.97      C2   C  
ATOM   3566  OH  TYR A 258      19.656  -9.743  -4.944  1.00 62.97      C2   O  
ATOM   3567  H   TYR A 258      16.735  -4.167  -2.826  1.00 62.97      C2   H  
ATOM   3568  HA  TYR A 258      16.929  -3.940  -5.741  1.00 62.97      C2   H  
ATOM   3569  HB2 TYR A 258      15.133  -5.787  -3.862  1.00 62.97      C2   H  
ATOM   3570  HB3 TYR A 258      15.018  -5.940  -5.528  1.00 62.97      C2   H  
ATOM   3571  HD1 TYR A 258      18.507  -5.457  -5.263  1.00 62.97      C2   H  
ATOM   3572  HD2 TYR A 258      15.394  -8.340  -4.255  1.00 62.97      C2   H  
ATOM   3573  HE1 TYR A 258      20.090  -7.113  -5.380  1.00 62.97      C2   H  
ATOM   3574  HE2 TYR A 258      17.109 -10.115  -4.383  1.00 62.97      C2   H  
ATOM   3575  HH  TYR A 258      20.439  -9.321  -5.305  1.00 62.97      C2   H  
ATOM   3576  N   VAL A 259      14.446  -2.621  -4.224  1.00 59.44      C2   N  
ATOM   3577  CA  VAL A 259      13.079  -2.044  -4.332  1.00 59.44      C2   C  
ATOM   3578  C   VAL A 259      13.217  -0.728  -5.136  1.00 59.44      C2   C  
ATOM   3579  O   VAL A 259      14.258  -0.017  -5.016  1.00 59.44      C2   O  
ATOM   3580  CB  VAL A 259      12.345  -1.834  -3.081  1.00 59.44      C2   C  
ATOM   3581  CG1 VAL A 259      12.532  -3.151  -2.258  1.00 59.44      C2   C  
ATOM   3582  CG2 VAL A 259      12.630  -0.556  -2.211  1.00 59.44      C2   C  
ATOM   3583  H   VAL A 259      14.739  -2.729  -3.263  1.00 59.44      C2   H  
ATOM   3584  HA  VAL A 259      12.524  -2.717  -4.986  1.00 59.44      C2   H  
ATOM   3585  HB  VAL A 259      11.268  -1.727  -3.212  1.00 59.44      C2   H  
ATOM   3586 HG11 VAL A 259      12.166  -4.020  -2.806  1.00 59.44      C2   H  
ATOM   3587 HG12 VAL A 259      13.586  -3.282  -2.015  1.00 59.44      C2   H  
ATOM   3588 HG13 VAL A 259      11.953  -3.212  -1.336  1.00 59.44      C2   H  
ATOM   3589 HG21 VAL A 259      13.676  -0.400  -1.949  1.00 59.44      C2   H  
ATOM   3590 HG22 VAL A 259      12.226   0.354  -2.654  1.00 59.44      C2   H  
ATOM   3591 HG23 VAL A 259      12.227  -0.738  -1.215  1.00 59.44      C2   H  
ATOM   3592  N   TYR A 260      12.230  -0.389  -5.951  1.00 58.34      C2   N  
ATOM   3593  CA  TYR A 260      12.039   0.909  -6.644  1.00 58.34      C2   C  
ATOM   3594  C   TYR A 260      11.863   2.050  -5.571  1.00 58.34      C2   C  
ATOM   3595  O   TYR A 260      11.016   1.849  -4.731  1.00 58.34      C2   O  
ATOM   3596  CB  TYR A 260      10.910   0.762  -7.632  1.00 58.34      C2   C  
ATOM   3597  CG  TYR A 260      10.499   2.060  -8.426  1.00 58.34      C2   C  
ATOM   3598  CD1 TYR A 260      11.317   2.526  -9.487  1.00 58.34      C2   C  
ATOM   3599  CD2 TYR A 260       9.262   2.752  -8.198  1.00 58.34      C2   C  
ATOM   3600  CE1 TYR A 260      11.010   3.751 -10.145  1.00 58.34      C2   C  
ATOM   3601  CE2 TYR A 260       9.071   4.009  -8.718  1.00 58.34      C2   C  
ATOM   3602  CZ  TYR A 260       9.956   4.559  -9.695  1.00 58.34      C2   C  
ATOM   3603  OH  TYR A 260       9.655   5.665 -10.361  1.00 58.34      C2   O  
ATOM   3604  H   TYR A 260      11.395  -0.951  -6.033  1.00 58.34      C2   H  
ATOM   3605  HA  TYR A 260      12.936   1.105  -7.232  1.00 58.34      C2   H  
ATOM   3606  HB2 TYR A 260      11.093  -0.053  -8.333  1.00 58.34      C2   H  
ATOM   3607  HB3 TYR A 260       9.987   0.466  -7.134  1.00 58.34      C2   H  
ATOM   3608  HD1 TYR A 260      12.188   1.974  -9.808  1.00 58.34      C2   H  
ATOM   3609  HD2 TYR A 260       8.403   2.360  -7.673  1.00 58.34      C2   H  
ATOM   3610  HE1 TYR A 260      11.674   4.113 -10.916  1.00 58.34      C2   H  
ATOM   3611  HE2 TYR A 260       8.205   4.609  -8.482  1.00 58.34      C2   H  
ATOM   3612  HH  TYR A 260       8.954   6.223 -10.015  1.00 58.34      C2   H  
ATOM   3613  N   LYS A 261      12.580   3.176  -5.758  1.00 55.03      C2   N  
ATOM   3614  CA  LYS A 261      12.558   4.355  -4.895  1.00 55.03      C2   C  
ATOM   3615  C   LYS A 261      11.678   5.437  -5.437  1.00 55.03      C2   C  
ATOM   3616  O   LYS A 261      12.013   6.048  -6.464  1.00 55.03      C2   O  
ATOM   3617  CB  LYS A 261      13.965   4.906  -4.727  1.00 55.03      C2   C  
ATOM   3618  CG  LYS A 261      15.085   3.960  -4.232  1.00 55.03      C2   C  
ATOM   3619  CD  LYS A 261      14.662   2.934  -3.172  1.00 55.03      C2   C  
ATOM   3620  CE  LYS A 261      15.727   2.016  -2.605  1.00 55.03      C2   C  
ATOM   3621  NZ  LYS A 261      16.198   1.058  -3.612  1.00 55.03      C2   N  
ATOM   3622  H   LYS A 261      13.091   3.258  -6.625  1.00 55.03      C2   H  
ATOM   3623  HA  LYS A 261      12.077   4.153  -3.938  1.00 55.03      C2   H  
ATOM   3624  HB2 LYS A 261      14.314   5.371  -5.649  1.00 55.03      C2   H  
ATOM   3625  HB3 LYS A 261      13.798   5.718  -4.019  1.00 55.03      C2   H  
ATOM   3626  HG2 LYS A 261      15.447   3.422  -5.108  1.00 55.03      C2   H  
ATOM   3627  HG3 LYS A 261      15.960   4.546  -3.951  1.00 55.03      C2   H  
ATOM   3628  HD2 LYS A 261      14.262   3.562  -2.376  1.00 55.03      C2   H  
ATOM   3629  HD3 LYS A 261      13.857   2.359  -3.631  1.00 55.03      C2   H  
ATOM   3630  HE2 LYS A 261      16.632   2.426  -2.156  1.00 55.03      C2   H  
ATOM   3631  HE3 LYS A 261      15.265   1.457  -1.791  1.00 55.03      C2   H  
ATOM   3632  HZ1 LYS A 261      16.693   0.370  -3.063  1.00 55.03      C2   H  
ATOM   3633  HZ2 LYS A 261      15.494   0.704  -4.244  1.00 55.03      C2   H  
ATOM   3634  HZ3 LYS A 261      16.882   1.449  -4.243  1.00 55.03      C2   H  
ATOM   3635  N   ARG A 262      10.512   5.642  -4.787  1.00 55.91      C2   N  
ATOM   3636  CA  ARG A 262       9.746   6.898  -4.967  1.00 55.91      C2   C  
ATOM   3637  C   ARG A 262      10.229   8.054  -4.068  1.00 55.91      C2   C  
ATOM   3638  O   ARG A 262      10.917   7.771  -3.078  1.00 55.91      C2   O  
ATOM   3639  CB  ARG A 262       8.278   6.589  -4.542  1.00 55.91      C2   C  
ATOM   3640  CG  ARG A 262       7.597   5.605  -5.480  1.00 55.91      C2   C  
ATOM   3641  CD  ARG A 262       6.024   5.567  -5.263  1.00 55.91      C2   C  
ATOM   3642  NE  ARG A 262       5.389   6.831  -5.664  1.00 55.91      C2   N  
ATOM   3643  CZ  ARG A 262       4.116   7.096  -5.495  1.00 55.91      C2   C  
ATOM   3644  NH1 ARG A 262       3.346   6.174  -4.925  1.00 55.91      C2   N  
ATOM   3645  NH2 ARG A 262       3.662   8.277  -5.924  1.00 55.91      C2   N  
ATOM   3646  H   ARG A 262      10.320   5.147  -3.928  1.00 55.91      C2   H  
ATOM   3647  HA  ARG A 262       9.825   7.204  -6.010  1.00 55.91      C2   H  
ATOM   3648  HB2 ARG A 262       8.268   6.113  -3.562  1.00 55.91      C2   H  
ATOM   3649  HB3 ARG A 262       7.625   7.456  -4.437  1.00 55.91      C2   H  
ATOM   3650  HG2 ARG A 262       7.849   5.950  -6.483  1.00 55.91      C2   H  
ATOM   3651  HG3 ARG A 262       7.878   4.569  -5.289  1.00 55.91      C2   H  
ATOM   3652  HD2 ARG A 262       5.508   4.717  -5.709  1.00 55.91      C2   H  
ATOM   3653  HD3 ARG A 262       5.910   5.352  -4.200  1.00 55.91      C2   H  
ATOM   3654  HE  ARG A 262       6.077   7.455  -6.060  1.00 55.91      C2   H  
ATOM   3655 HH11 ARG A 262       3.774   5.279  -4.736  1.00 55.91      C2   H  
ATOM   3656 HH12 ARG A 262       2.365   6.216  -4.691  1.00 55.91      C2   H  
ATOM   3657 HH21 ARG A 262       4.313   8.959  -6.286  1.00 55.91      C2   H  
ATOM   3658 HH22 ARG A 262       2.718   8.530  -5.669  1.00 55.91      C2   H  
ATOM   3659  N   TYR A 263      10.098   9.315  -4.505  1.00 53.62      C2   N  
ATOM   3660  CA  TYR A 263      10.552  10.458  -3.730  1.00 53.62      C2   C  
ATOM   3661  C   TYR A 263       9.502  11.555  -3.770  1.00 53.62      C2   C  
ATOM   3662  O   TYR A 263       8.938  11.834  -4.787  1.00 53.62      C2   O  
ATOM   3663  CB  TYR A 263      11.859  10.958  -4.343  1.00 53.62      C2   C  
ATOM   3664  CG  TYR A 263      12.960   9.938  -4.479  1.00 53.62      C2   C  
ATOM   3665  CD1 TYR A 263      13.058   9.144  -5.653  1.00 53.62      C2   C  
ATOM   3666  CD2 TYR A 263      13.890   9.761  -3.430  1.00 53.62      C2   C  
ATOM   3667  CE1 TYR A 263      14.166   8.264  -5.755  1.00 53.62      C2   C  
ATOM   3668  CE2 TYR A 263      14.937   8.867  -3.568  1.00 53.62      C2   C  
ATOM   3669  CZ  TYR A 263      15.102   8.064  -4.719  1.00 53.62      C2   C  
ATOM   3670  OH  TYR A 263      16.110   7.244  -4.852  1.00 53.62      C2   O  
ATOM   3671  H   TYR A 263       9.532   9.454  -5.330  1.00 53.62      C2   H  
ATOM   3672  HA  TYR A 263      10.691  10.180  -2.686  1.00 53.62      C2   H  
ATOM   3673  HB2 TYR A 263      11.507  11.117  -5.362  1.00 53.62      C2   H  
ATOM   3674  HB3 TYR A 263      12.260  11.893  -3.950  1.00 53.62      C2   H  
ATOM   3675  HD1 TYR A 263      12.304   9.245  -6.420  1.00 53.62      C2   H  
ATOM   3676  HD2 TYR A 263      13.786  10.314  -2.507  1.00 53.62      C2   H  
ATOM   3677  HE1 TYR A 263      14.312   7.707  -6.669  1.00 53.62      C2   H  
ATOM   3678  HE2 TYR A 263      15.714   8.893  -2.818  1.00 53.62      C2   H  
ATOM   3679  HH  TYR A 263      16.310   7.021  -5.764  1.00 53.62      C2   H  
ATOM   3680  N   ARG A 264       9.364  12.171  -2.675  1.00 52.02      C2   N  
ATOM   3681  CA  ARG A 264       8.429  13.249  -2.524  1.00 52.02      C2   C  
ATOM   3682  C   ARG A 264       9.107  14.251  -1.527  1.00 52.02      C2   C  
ATOM   3683  O   ARG A 264      10.026  13.825  -0.795  1.00 52.02      C2   O  
ATOM   3684  CB  ARG A 264       7.091  12.810  -1.897  1.00 52.02      C2   C  
ATOM   3685  CG  ARG A 264       7.154  11.867  -0.681  1.00 52.02      C2   C  
ATOM   3686  CD  ARG A 264       5.739  11.364  -0.253  1.00 52.02      C2   C  
ATOM   3687  NE  ARG A 264       5.896  10.215   0.708  1.00 52.02      C2   N  
ATOM   3688  CZ  ARG A 264       6.101  10.267   2.040  1.00 52.02      C2   C  
ATOM   3689  NH1 ARG A 264       6.259  11.390   2.767  1.00 52.02      C2   N  
ATOM   3690  NH2 ARG A 264       6.148   9.091   2.665  1.00 52.02      C2   N  
ATOM   3691  H   ARG A 264       9.871  11.895  -1.846  1.00 52.02      C2   H  
ATOM   3692  HA  ARG A 264       8.273  13.811  -3.445  1.00 52.02      C2   H  
ATOM   3693  HB2 ARG A 264       6.459  13.653  -1.618  1.00 52.02      C2   H  
ATOM   3694  HB3 ARG A 264       6.633  12.321  -2.756  1.00 52.02      C2   H  
ATOM   3695  HG2 ARG A 264       7.800  11.006  -0.855  1.00 52.02      C2   H  
ATOM   3696  HG3 ARG A 264       7.672  12.342   0.153  1.00 52.02      C2   H  
ATOM   3697  HD2 ARG A 264       5.141  12.078   0.312  1.00 52.02      C2   H  
ATOM   3698  HD3 ARG A 264       5.123  11.140  -1.124  1.00 52.02      C2   H  
ATOM   3699  HE  ARG A 264       5.628   9.315   0.334  1.00 52.02      C2   H  
ATOM   3700 HH11 ARG A 264       6.109  12.316   2.392  1.00 52.02      C2   H  
ATOM   3701 HH12 ARG A 264       6.352  11.394   3.773  1.00 52.02      C2   H  
ATOM   3702 HH21 ARG A 264       6.414   9.022   3.637  1.00 52.02      C2   H  
ATOM   3703 HH22 ARG A 264       5.898   8.182   2.304  1.00 52.02      C2   H  
ATOM   3704  N   ALA A 265       8.683  15.523  -1.518  1.00 51.72      C2   N  
ATOM   3705  CA  ALA A 265       9.325  16.565  -0.753  1.00 51.72      C2   C  
ATOM   3706  C   ALA A 265       8.947  16.458   0.730  1.00 51.72      C2   C  
ATOM   3707  O   ALA A 265       7.891  16.033   1.124  1.00 51.72      C2   O  
ATOM   3708  CB  ALA A 265       8.839  17.946  -1.325  1.00 51.72      C2   C  
ATOM   3709  H   ALA A 265       7.875  15.842  -2.033  1.00 51.72      C2   H  
ATOM   3710  HA  ALA A 265      10.401  16.413  -0.844  1.00 51.72      C2   H  
ATOM   3711  HB1 ALA A 265       9.146  18.217  -2.335  1.00 51.72      C2   H  
ATOM   3712  HB2 ALA A 265       7.803  18.112  -1.028  1.00 51.72      C2   H  
ATOM   3713  HB3 ALA A 265       9.457  18.595  -0.705  1.00 51.72      C2   H  
ATOM   3714  N   GLY A 266       9.840  17.039   1.548  1.00 54.37      C2   N  
ATOM   3715  CA  GLY A 266       9.549  17.207   2.986  1.00 54.37      C2   C  
ATOM   3716  C   GLY A 266       8.862  18.550   3.196  1.00 54.37      C2   C  
ATOM   3717  O   GLY A 266       8.892  19.449   2.310  1.00 54.37      C2   O  
ATOM   3718  H   GLY A 266      10.716  17.366   1.167  1.00 54.37      C2   H  
ATOM   3719  HA2 GLY A 266       9.135  16.432   3.631  1.00 54.37      C2   H  
ATOM   3720  HA3 GLY A 266      10.485  17.251   3.541  1.00 54.37      C2   H  
ATOM   3721  N   LYS A 267       8.297  18.732   4.400  1.00 55.51      C2   N  
ATOM   3722  CA  LYS A 267       7.713  20.124   4.657  1.00 55.51      C2   C  
ATOM   3723  C   LYS A 267       8.771  21.211   4.895  1.00 55.51      C2   C  
ATOM   3724  O   LYS A 267       8.441  22.410   4.818  1.00 55.51      C2   O  
ATOM   3725  CB  LYS A 267       6.605  20.061   5.725  1.00 55.51      C2   C  
ATOM   3726  CG  LYS A 267       7.087  19.659   7.115  1.00 55.51      C2   C  
ATOM   3727  CD  LYS A 267       5.872  19.431   8.019  1.00 55.51      C2   C  
ATOM   3728  CE  LYS A 267       6.161  18.960   9.445  1.00 55.51      C2   C  
ATOM   3729  NZ  LYS A 267       6.706  20.036  10.287  1.00 55.51      C2   N  
ATOM   3730  H   LYS A 267       8.403  18.112   5.190  1.00 55.51      C2   H  
ATOM   3731  HA  LYS A 267       7.185  20.422   3.751  1.00 55.51      C2   H  
ATOM   3732  HB2 LYS A 267       6.133  21.042   5.778  1.00 55.51      C2   H  
ATOM   3733  HB3 LYS A 267       5.853  19.389   5.313  1.00 55.51      C2   H  
ATOM   3734  HG2 LYS A 267       7.680  18.756   6.967  1.00 55.51      C2   H  
ATOM   3735  HG3 LYS A 267       7.746  20.331   7.664  1.00 55.51      C2   H  
ATOM   3736  HD2 LYS A 267       5.040  20.122   7.884  1.00 55.51      C2   H  
ATOM   3737  HD3 LYS A 267       5.420  18.486   7.717  1.00 55.51      C2   H  
ATOM   3738  HE2 LYS A 267       5.250  18.714   9.989  1.00 55.51      C2   H  
ATOM   3739  HE3 LYS A 267       6.884  18.144   9.444  1.00 55.51      C2   H  
ATOM   3740  HZ1 LYS A 267       6.543  19.736  11.237  1.00 55.51      C2   H  
ATOM   3741  HZ2 LYS A 267       7.683  20.145  10.056  1.00 55.51      C2   H  
ATOM   3742  HZ3 LYS A 267       6.082  20.824  10.183  1.00 55.51      C2   H  
ATOM   3743  N   GLN A 268      10.001  20.751   5.198  1.00 54.59      C2   N  
ATOM   3744  CA  GLN A 268      11.152  21.544   5.669  1.00 54.59      C2   C  
ATOM   3745  C   GLN A 268      12.119  21.735   4.430  1.00 54.59      C2   C  
ATOM   3746  O   GLN A 268      12.187  20.868   3.495  1.00 54.59      C2   O  
ATOM   3747  CB  GLN A 268      11.782  20.912   6.864  1.00 54.59      C2   C  
ATOM   3748  CG  GLN A 268      12.575  19.539   6.641  1.00 54.59      C2   C  
ATOM   3749  CD  GLN A 268      13.590  19.370   7.800  1.00 54.59      C2   C  
ATOM   3750  NE2 GLN A 268      13.700  18.219   8.400  1.00 54.59      C2   N  
ATOM   3751  OE1 GLN A 268      14.307  20.316   8.082  1.00 54.59      C2   O  
ATOM   3752  H   GLN A 268      10.139  19.754   5.282  1.00 54.59      C2   H  
ATOM   3753  HA  GLN A 268      10.771  22.522   5.963  1.00 54.59      C2   H  
ATOM   3754  HB2 GLN A 268      12.498  21.673   7.172  1.00 54.59      C2   H  
ATOM   3755  HB3 GLN A 268      11.048  20.879   7.670  1.00 54.59      C2   H  
ATOM   3756  HG2 GLN A 268      11.876  18.709   6.539  1.00 54.59      C2   H  
ATOM   3757  HG3 GLN A 268      13.115  19.550   5.694  1.00 54.59      C2   H  
ATOM   3758 HE21 GLN A 268      13.153  17.440   8.062  1.00 54.59      C2   H  
ATOM   3759 HE22 GLN A 268      14.314  17.939   9.151  1.00 54.59      C2   H  
ATOM   3760  N   ARG A 269      12.787  22.890   4.282  1.00 63.46      C2   N  
ATOM   3761  CA  ARG A 269      13.687  23.241   3.169  1.00 63.46      C2   C  
ATOM   3762  C   ARG A 269      14.784  22.248   2.972  1.00 63.46      C2   C  
ATOM   3763  O   ARG A 269      15.569  21.960   3.908  1.00 63.46      C2   O  
ATOM   3764  CB  ARG A 269      14.185  24.702   3.314  1.00 63.46      C2   C  
ATOM   3765  CG  ARG A 269      15.318  25.109   2.384  1.00 63.46      C2   C  
ATOM   3766  CD  ARG A 269      15.939  26.501   2.754  1.00 63.46      C2   C  
ATOM   3767  NE  ARG A 269      14.866  27.507   2.685  1.00 63.46      C2   N  
ATOM   3768  CZ  ARG A 269      14.685  28.595   3.430  1.00 63.46      C2   C  
ATOM   3769  NH1 ARG A 269      15.524  28.959   4.353  1.00 63.46      C2   N  
ATOM   3770  NH2 ARG A 269      13.593  29.311   3.190  1.00 63.46      C2   N  
ATOM   3771  H   ARG A 269      12.708  23.577   5.019  1.00 63.46      C2   H  
ATOM   3772  HA  ARG A 269      13.080  23.281   2.265  1.00 63.46      C2   H  
ATOM   3773  HB2 ARG A 269      13.338  25.374   3.453  1.00 63.46      C2   H  
ATOM   3774  HB3 ARG A 269      14.643  24.734   4.303  1.00 63.46      C2   H  
ATOM   3775  HG2 ARG A 269      16.105  24.372   2.540  1.00 63.46      C2   H  
ATOM   3776  HG3 ARG A 269      15.026  25.127   1.334  1.00 63.46      C2   H  
ATOM   3777  HD2 ARG A 269      16.387  26.357   3.738  1.00 63.46      C2   H  
ATOM   3778  HD3 ARG A 269      16.637  26.787   1.967  1.00 63.46      C2   H  
ATOM   3779  HE  ARG A 269      14.190  27.275   1.972  1.00 63.46      C2   H  
ATOM   3780 HH11 ARG A 269      16.418  28.521   4.520  1.00 63.46      C2   H  
ATOM   3781 HH12 ARG A 269      15.289  29.840   4.787  1.00 63.46      C2   H  
ATOM   3782 HH21 ARG A 269      12.827  28.949   2.639  1.00 63.46      C2   H  
ATOM   3783 HH22 ARG A 269      13.404  30.009   3.895  1.00 63.46      C2   H  
ATOM   3784  N   GLY A 270      14.943  21.777   1.744  1.00 56.70      C2   N  
ATOM   3785  CA  GLY A 270      16.083  20.993   1.287  1.00 56.70      C2   C  
ATOM   3786  C   GLY A 270      15.788  19.437   1.401  1.00 56.70      C2   C  
ATOM   3787  O   GLY A 270      16.753  18.703   1.138  1.00 56.70      C2   O  
ATOM   3788  H   GLY A 270      14.128  21.843   1.151  1.00 56.70      C2   H  
ATOM   3789  HA2 GLY A 270      16.612  21.188   0.354  1.00 56.70      C2   H  
ATOM   3790  HA3 GLY A 270      16.830  21.221   2.047  1.00 56.70      C2   H  
ATOM   3791  N   MET A 271      14.610  18.954   1.929  1.00 51.40      C2   N  
ATOM   3792  CA  MET A 271      14.476  17.585   2.326  1.00 51.40      C2   C  
ATOM   3793  C   MET A 271      13.678  16.721   1.375  1.00 51.40      C2   C  
ATOM   3794  O   MET A 271      12.616  17.157   0.917  1.00 51.40      C2   O  
ATOM   3795  CB  MET A 271      13.799  17.669   3.748  1.00 51.40      C2   C  
ATOM   3796  CG  MET A 271      13.401  16.363   4.507  1.00 51.40      C2   C  
ATOM   3797  SD  MET A 271      14.780  15.178   4.708  1.00 51.40      C2   S  
ATOM   3798  CE  MET A 271      15.795  16.295   5.832  1.00 51.40      C2   C  
ATOM   3799  H   MET A 271      13.800  19.534   2.095  1.00 51.40      C2   H  
ATOM   3800  HA  MET A 271      15.464  17.133   2.405  1.00 51.40      C2   H  
ATOM   3801  HB2 MET A 271      14.515  18.209   4.367  1.00 51.40      C2   H  
ATOM   3802  HB3 MET A 271      12.890  18.263   3.651  1.00 51.40      C2   H  
ATOM   3803  HG2 MET A 271      13.043  16.706   5.477  1.00 51.40      C2   H  
ATOM   3804  HG3 MET A 271      12.564  15.920   3.967  1.00 51.40      C2   H  
ATOM   3805  HE1 MET A 271      16.267  17.075   5.234  1.00 51.40      C2   H  
ATOM   3806  HE2 MET A 271      15.196  16.817   6.578  1.00 51.40      C2   H  
ATOM   3807  HE3 MET A 271      16.547  15.744   6.397  1.00 51.40      C2   H  
ATOM   3808  N   ILE A 272      14.096  15.425   1.254  1.00 49.33      C2   N  
ATOM   3809  CA  ILE A 272      13.343  14.458   0.415  1.00 49.33      C2   C  
ATOM   3810  C   ILE A 272      12.904  13.191   1.293  1.00 49.33      C2   C  
ATOM   3811  O   ILE A 272      13.875  12.596   1.727  1.00 49.33      C2   O  
ATOM   3812  CB  ILE A 272      14.200  14.047  -0.825  1.00 49.33      C2   C  
ATOM   3813  CG1 ILE A 272      14.709  15.262  -1.648  1.00 49.33      C2   C  
ATOM   3814  CG2 ILE A 272      13.398  13.131  -1.772  1.00 49.33      C2   C  
ATOM   3815  CD1 ILE A 272      15.761  14.845  -2.645  1.00 49.33      C2   C  
ATOM   3816  H   ILE A 272      15.035  15.156   1.512  1.00 49.33      C2   H  
ATOM   3817  HA  ILE A 272      12.450  14.959   0.040  1.00 49.33      C2   H  
ATOM   3818  HB  ILE A 272      15.072  13.535  -0.419  1.00 49.33      C2   H  
ATOM   3819 HG12 ILE A 272      13.879  15.687  -2.212  1.00 49.33      C2   H  
ATOM   3820 HG13 ILE A 272      14.972  16.060  -0.954  1.00 49.33      C2   H  
ATOM   3821 HG21 ILE A 272      13.975  12.962  -2.681  1.00 49.33      C2   H  
ATOM   3822 HG22 ILE A 272      13.274  12.175  -1.263  1.00 49.33      C2   H  
ATOM   3823 HG23 ILE A 272      12.407  13.507  -2.029  1.00 49.33      C2   H  
ATOM   3824 HD11 ILE A 272      15.454  14.947  -3.686  1.00 49.33      C2   H  
ATOM   3825 HD12 ILE A 272      16.641  15.480  -2.543  1.00 49.33      C2   H  
ATOM   3826 HD13 ILE A 272      16.165  13.853  -2.439  1.00 49.33      C2   H  
ATOM   3827  N   ILE A 273      11.584  12.866   1.372  1.00 49.78      C2   N  
ATOM   3828  CA  ILE A 273      11.068  11.614   1.948  1.00 49.78      C2   C  
ATOM   3829  C   ILE A 273      11.168  10.528   0.901  1.00 49.78      C2   C  
ATOM   3830  O   ILE A 273      10.619  10.686  -0.206  1.00 49.78      C2   O  
ATOM   3831  CB  ILE A 273       9.625  11.695   2.479  1.00 49.78      C2   C  
ATOM   3832  CG1 ILE A 273       9.277  13.026   3.230  1.00 49.78      C2   C  
ATOM   3833  CG2 ILE A 273       9.299  10.570   3.444  1.00 49.78      C2   C  
ATOM   3834  CD1 ILE A 273      10.276  13.447   4.316  1.00 49.78      C2   C  
ATOM   3835  H   ILE A 273      11.031  13.387   0.706  1.00 49.78      C2   H  
ATOM   3836  HA  ILE A 273      11.613  11.412   2.870  1.00 49.78      C2   H  
ATOM   3837  HB  ILE A 273       8.866  11.647   1.699  1.00 49.78      C2   H  
ATOM   3838 HG12 ILE A 273       9.368  13.776   2.445  1.00 49.78      C2   H  
ATOM   3839 HG13 ILE A 273       8.246  13.145   3.564  1.00 49.78      C2   H  
ATOM   3840 HG21 ILE A 273       9.116   9.615   2.952  1.00 49.78      C2   H  
ATOM   3841 HG22 ILE A 273      10.155  10.496   4.114  1.00 49.78      C2   H  
ATOM   3842 HG23 ILE A 273       8.443  10.724   4.101  1.00 49.78      C2   H  
ATOM   3843 HD11 ILE A 273      10.203  14.501   4.581  1.00 49.78      C2   H  
ATOM   3844 HD12 ILE A 273      10.124  12.976   5.287  1.00 49.78      C2   H  
ATOM   3845 HD13 ILE A 273      11.324  13.287   4.063  1.00 49.78      C2   H  
ATOM   3846  N   GLH A 274      11.916   9.460   1.130  1.00 54.80      C2   N  
ATOM   3847  CA  GLH A 274      11.999   8.326   0.317  1.00 54.80      C2   C  
ATOM   3848  C   GLH A 274      11.061   7.172   0.815  1.00 54.80      C2   C  
ATOM   3849  O   GLH A 274      11.176   6.806   1.991  1.00 54.80      C2   O  
ATOM   3850  CB  GLH A 274      13.469   8.017   0.321  1.00 54.80      C2   C  
ATOM   3851  CG  GLH A 274      13.811   6.900  -0.674  1.00 54.80      C2   C  
ATOM   3852  CD  GLH A 274      15.306   6.571  -0.773  1.00 54.80      C2   C  
ATOM   3853  OE1 GLH A 274      16.155   7.316  -0.382  1.00 54.80      C2   O  
ATOM   3854  OE2 GLH A 274      15.568   5.336  -1.390  1.00 54.80      C2   O  
ATOM   3855  H   GLH A 274      12.267   9.415   2.076  1.00 54.80      C2   H  
ATOM   3856  HA  GLH A 274      11.742   8.524  -0.723  1.00 54.80      C2   H  
ATOM   3857  HB2 GLH A 274      14.092   8.845  -0.018  1.00 54.80      C2   H  
ATOM   3858  HB3 GLH A 274      13.725   7.828   1.363  1.00 54.80      C2   H  
ATOM   3859  HG2 GLH A 274      13.282   6.042  -0.261  1.00 54.80      C2   H  
ATOM   3860  HG3 GLH A 274      13.376   7.017  -1.666  1.00 54.80      C2   H  
ATOM   3861  HE2 GLH A 274      16.496   5.283  -1.629  1.00 54.80      C2   H  
ATOM   3862  N   HIS A 275      10.208   6.603  -0.078  1.00 54.98      C2   N  
ATOM   3863  CA  HIS A 275       9.266   5.547   0.197  1.00 54.98      C2   C  
ATOM   3864  C   HIS A 275       9.328   4.532  -0.962  1.00 54.98      C2   C  
ATOM   3865  O   HIS A 275       9.987   4.761  -1.956  1.00 54.98      C2   O  
ATOM   3866  CB  HIS A 275       7.877   6.099   0.483  1.00 54.98      C2   C  
ATOM   3867  CG  HIS A 275       7.123   6.947  -0.582  1.00 54.98      C2   C  
ATOM   3868  CD2 HIS A 275       7.504   8.189  -1.215  1.00 54.98      C2   C  
ATOM   3869  ND1 HIS A 275       5.952   6.563  -1.176  1.00 54.98      C2   N  
ATOM   3870  CE1 HIS A 275       5.601   7.581  -1.987  1.00 54.98      C2   C  
ATOM   3871  NE2 HIS A 275       6.441   8.538  -2.028  1.00 54.98      C2   N  
ATOM   3872  H   HIS A 275      10.416   6.710  -1.060  1.00 54.98      C2   H  
ATOM   3873  HA  HIS A 275       9.497   5.033   1.130  1.00 54.98      C2   H  
ATOM   3874  HB2 HIS A 275       7.187   5.255   0.508  1.00 54.98      C2   H  
ATOM   3875  HB3 HIS A 275       7.885   6.550   1.476  1.00 54.98      C2   H  
ATOM   3876  HD1 HIS A 275       5.411   5.771  -0.860  1.00 54.98      C2   H  
ATOM   3877  HD2 HIS A 275       8.294   8.922  -1.143  1.00 54.98      C2   H  
ATOM   3878  HE1 HIS A 275       4.694   7.700  -2.562  1.00 54.98      C2   H  
ATOM   3879  N   GLU A 276       8.759   3.390  -0.935  1.00 63.15      C2   N  
ATOM   3880  CA  GLU A 276       8.739   2.335  -2.000  1.00 63.15      C2   C  
ATOM   3881  C   GLU A 276       7.561   2.572  -3.023  1.00 63.15      C2   C  
ATOM   3882  O   GLU A 276       6.666   3.349  -2.782  1.00 63.15      C2   O  
ATOM   3883  CB  GLU A 276       8.634   0.866  -1.421  1.00 63.15      C2   C  
ATOM   3884  CG  GLU A 276       8.719  -0.231  -2.471  1.00 63.15      C2   C  
ATOM   3885  CD  GLU A 276       8.952  -1.606  -1.855  1.00 63.15      C2   C  
ATOM   3886  OE1 GLU A 276       9.661  -1.718  -0.856  1.00 63.15      C2   O  
ATOM   3887  OE2 GLU A 276       8.192  -2.512  -2.338  1.00 63.15      C2   O  
ATOM   3888  H   GLU A 276       8.176   3.110  -0.160  1.00 63.15      C2   H  
ATOM   3889  HA  GLU A 276       9.580   2.369  -2.693  1.00 63.15      C2   H  
ATOM   3890  HB2 GLU A 276       9.423   0.656  -0.698  1.00 63.15      C2   H  
ATOM   3891  HB3 GLU A 276       7.697   0.671  -0.899  1.00 63.15      C2   H  
ATOM   3892  HG2 GLU A 276       7.812  -0.272  -3.074  1.00 63.15      C2   H  
ATOM   3893  HG3 GLU A 276       9.493   0.006  -3.202  1.00 63.15      C2   H  
ATOM   3894  N   GLY A 277       7.719   1.865  -4.168  1.00 63.97      C2   N  
ATOM   3895  CA  GLY A 277       6.682   1.869  -5.158  1.00 63.97      C2   C  
ATOM   3896  C   GLY A 277       6.830   0.547  -5.977  1.00 63.97      C2   C  
ATOM   3897  O   GLY A 277       7.857  -0.150  -5.888  1.00 63.97      C2   O  
ATOM   3898  H   GLY A 277       8.581   1.341  -4.219  1.00 63.97      C2   H  
ATOM   3899  HA2 GLY A 277       5.711   2.048  -4.695  1.00 63.97      C2   H  
ATOM   3900  HA3 GLY A 277       6.956   2.734  -5.762  1.00 63.97      C2   H  
ATOM   3901  N   ASP A 278       5.882   0.363  -6.926  1.00 69.65      C2   N  
ATOM   3902  CA  ASP A 278       5.848  -0.786  -7.814  1.00 69.65      C2   C  
ATOM   3903  C   ASP A 278       6.893  -0.642  -8.887  1.00 69.65      C2   C  
ATOM   3904  O   ASP A 278       7.146   0.507  -9.341  1.00 69.65      C2   O  
ATOM   3905  CB  ASP A 278       4.375  -1.122  -8.458  1.00 69.65      C2   C  
ATOM   3906  CG  ASP A 278       3.265  -1.177  -7.521  1.00 69.65      C2   C  
ATOM   3907  OD1 ASP A 278       3.320  -1.757  -6.422  1.00 69.65      C2   O  
ATOM   3908  OD2 ASP A 278       2.126  -0.945  -8.053  1.00 69.65      C2   O  
ATOM   3909  H   ASP A 278       5.224   1.076  -7.206  1.00 69.65      C2   H  
ATOM   3910  HA  ASP A 278       6.023  -1.731  -7.300  1.00 69.65      C2   H  
ATOM   3911  HB2 ASP A 278       4.156  -0.500  -9.326  1.00 69.65      C2   H  
ATOM   3912  HB3 ASP A 278       4.445  -2.115  -8.903  1.00 69.65      C2   H  
ATOM   3913  N   ARG A 279       7.406  -1.819  -9.295  1.00 64.96      C2   N  
ATOM   3914  CA  ARG A 279       8.546  -1.867 -10.298  1.00 64.96      C2   C  
ATOM   3915  C   ARG A 279       8.099  -1.347 -11.713  1.00 64.96      C2   C  
ATOM   3916  O   ARG A 279       7.103  -1.883 -12.239  1.00 64.96      C2   O  
ATOM   3917  CB  ARG A 279       9.015  -3.338 -10.254  1.00 64.96      C2   C  
ATOM   3918  CG  ARG A 279      10.124  -3.560 -11.393  1.00 64.96      C2   C  
ATOM   3919  CD  ARG A 279      10.701  -4.986 -11.181  1.00 64.96      C2   C  
ATOM   3920  NE  ARG A 279      11.257  -5.222  -9.856  1.00 64.96      C2   N  
ATOM   3921  CZ  ARG A 279      11.736  -6.368  -9.421  1.00 64.96      C2   C  
ATOM   3922  NH1 ARG A 279      11.890  -7.433 -10.207  1.00 64.96      C2   N  
ATOM   3923  NH2 ARG A 279      12.120  -6.523  -8.126  1.00 64.96      C2   N  
ATOM   3924  H   ARG A 279       7.156  -2.667  -8.807  1.00 64.96      C2   H  
ATOM   3925  HA  ARG A 279       9.387  -1.341  -9.846  1.00 64.96      C2   H  
ATOM   3926  HB2 ARG A 279       9.420  -3.569  -9.269  1.00 64.96      C2   H  
ATOM   3927  HB3 ARG A 279       8.235  -4.100 -10.231  1.00 64.96      C2   H  
ATOM   3928  HG2 ARG A 279       9.601  -3.655 -12.345  1.00 64.96      C2   H  
ATOM   3929  HG3 ARG A 279      10.869  -2.772 -11.504  1.00 64.96      C2   H  
ATOM   3930  HD2 ARG A 279       9.828  -5.615 -11.355  1.00 64.96      C2   H  
ATOM   3931  HD3 ARG A 279      11.515  -5.105 -11.897  1.00 64.96      C2   H  
ATOM   3932  HE  ARG A 279      11.474  -4.376  -9.349  1.00 64.96      C2   H  
ATOM   3933 HH11 ARG A 279      12.368  -8.263  -9.887  1.00 64.96      C2   H  
ATOM   3934 HH12 ARG A 279      11.503  -7.377 -11.138  1.00 64.96      C2   H  
ATOM   3935 HH21 ARG A 279      12.041  -5.701  -7.546  1.00 64.96      C2   H  
ATOM   3936 HH22 ARG A 279      12.540  -7.353  -7.732  1.00 64.96      C2   H  
ATOM   3937  N   PRO A 280       8.832  -0.353 -12.317  1.00 70.10      C2   N  
ATOM   3938  CA  PRO A 280       8.684   0.168 -13.692  1.00 70.10      C2   C  
ATOM   3939  C   PRO A 280       8.385  -0.815 -14.868  1.00 70.10      C2   C  
ATOM   3940  O   PRO A 280       8.910  -1.941 -14.856  1.00 70.10      C2   O  
ATOM   3941  CB  PRO A 280      10.033   0.880 -13.941  1.00 70.10      C2   C  
ATOM   3942  CG  PRO A 280      10.413   1.372 -12.610  1.00 70.10      C2   C  
ATOM   3943  CD  PRO A 280       9.896   0.409 -11.603  1.00 70.10      C2   C  
ATOM   3944  HA  PRO A 280       7.970   0.992 -13.680  1.00 70.10      C2   H  
ATOM   3945  HB2 PRO A 280      10.744   0.163 -14.350  1.00 70.10      C2   H  
ATOM   3946  HB3 PRO A 280       9.928   1.697 -14.655  1.00 70.10      C2   H  
ATOM   3947  HG2 PRO A 280      11.462   1.664 -12.559  1.00 70.10      C2   H  
ATOM   3948  HG3 PRO A 280       9.902   2.290 -12.322  1.00 70.10      C2   H  
ATOM   3949  HD2 PRO A 280      10.612  -0.337 -11.259  1.00 70.10      C2   H  
ATOM   3950  HD3 PRO A 280       9.521   1.021 -10.782  1.00 70.10      C2   H  
ATOM   3951  N   SER A 281       7.446  -0.442 -15.753  1.00 27.91      C2   N  
ATOM   3952  CA  SER A 281       6.794  -1.144 -16.884  1.00 28.04      C2   C  
ATOM   3953  C   SER A 281       5.799  -2.220 -16.327  1.00 26.58      C2   C  
ATOM   3954  O   SER A 281       5.358  -3.066 -17.024  1.00 27.10      C2   O  
ATOM   3955  CB  SER A 281       7.830  -1.695 -17.832  1.00  0.00      C2   C  
ATOM   3956  OG  SER A 281       7.354  -1.905 -19.144  1.00  0.00      C2   O  
ATOM   3957  H   SER A 281       7.123   0.496 -15.565  1.00 27.91      C2   H  
ATOM   3958  HA  SER A 281       6.299  -0.307 -17.376  1.00 28.04      C2   H  
ATOM   3959  HB2 SER A 281       8.646  -1.011 -18.068  1.00  0.00      C2   H  
ATOM   3960  HB3 SER A 281       8.403  -2.540 -17.450  1.00  0.00      C2   H  
ATOM   3961  HG  SER A 281       8.085  -2.362 -19.566  1.00  0.00      C2   H  
ATOM   3962  N   SER A 282       5.214  -1.949 -15.206  1.00 25.98      C2   N  
ATOM   3963  CA  SER A 282       4.246  -2.697 -14.384  1.00 25.98      C2   C  
ATOM   3964  C   SER A 282       4.557  -4.215 -14.293  1.00 25.98      C2   C  
ATOM   3965  O   SER A 282       3.621  -5.001 -14.486  1.00 25.98      C2   O  
ATOM   3966  CB  SER A 282       2.789  -2.313 -14.842  1.00 25.98      C2   C  
ATOM   3967  OG  SER A 282       2.456  -0.969 -14.452  1.00 25.98      C2   O  
ATOM   3968  H   SER A 282       5.396  -1.066 -14.752  1.00 25.98      C2   H  
ATOM   3969  HA  SER A 282       4.364  -2.324 -13.367  1.00 25.98      C2   H  
ATOM   3970  HB2 SER A 282       2.692  -2.359 -15.927  1.00 25.98      C2   H  
ATOM   3971  HB3 SER A 282       2.062  -2.900 -14.281  1.00 25.98      C2   H  
ATOM   3972  HG  SER A 282       2.424  -0.882 -13.497  1.00 25.98      C2   H  
ATOM   3973  N   LYS A 283       5.819  -4.609 -14.026  1.00 27.45      C2   N  
ATOM   3974  CA  LYS A 283       6.380  -6.014 -14.128  1.00 27.45      C2   C  
ATOM   3975  C   LYS A 283       6.221  -6.762 -12.822  1.00 27.45      C2   C  
ATOM   3976  O   LYS A 283       5.870  -6.223 -11.742  1.00 27.45      C2   O  
ATOM   3977  CB  LYS A 283       7.888  -5.919 -14.565  1.00  0.00      C2   C  
ATOM   3978  CG  LYS A 283       8.137  -5.316 -15.969  1.00  0.00      C2   C  
ATOM   3979  CD  LYS A 283       7.566  -6.079 -17.165  1.00  0.00      C2   C  
ATOM   3980  CE  LYS A 283       7.911  -5.447 -18.515  1.00  0.00      C2   C  
ATOM   3981  NZ  LYS A 283       7.173  -6.022 -19.677  1.00  0.00      C2   N  
ATOM   3982  H   LYS A 283       6.540  -3.981 -13.697  1.00 27.45      C2   H  
ATOM   3983  HA  LYS A 283       5.770  -6.610 -14.806  1.00 27.45      C2   H  
ATOM   3984  HB2 LYS A 283       8.388  -5.207 -13.909  1.00  0.00      C2   H  
ATOM   3985  HB3 LYS A 283       8.392  -6.880 -14.460  1.00  0.00      C2   H  
ATOM   3986  HG2 LYS A 283       7.858  -4.272 -15.827  1.00  0.00      C2   H  
ATOM   3987  HG3 LYS A 283       9.212  -5.464 -16.074  1.00  0.00      C2   H  
ATOM   3988  HD2 LYS A 283       7.805  -7.138 -17.058  1.00  0.00      C2   H  
ATOM   3989  HD3 LYS A 283       6.490  -6.009 -17.006  1.00  0.00      C2   H  
ATOM   3990  HE2 LYS A 283       7.686  -4.381 -18.548  1.00  0.00      C2   H  
ATOM   3991  HE3 LYS A 283       8.996  -5.470 -18.609  1.00  0.00      C2   H  
ATOM   3992  HZ1 LYS A 283       7.329  -5.353 -20.418  1.00  0.00      C2   H  
ATOM   3993  HZ2 LYS A 283       7.553  -6.836 -20.138  1.00  0.00      C2   H  
ATOM   3994  HZ3 LYS A 283       6.188  -6.147 -19.493  1.00  0.00      C2   H  
ATOM   3995  N   THR A 284       6.417  -8.040 -12.910  1.00 23.66      C2   N  
ATOM   3996  CA  THR A 284       6.449  -9.009 -11.776  1.00 23.66      C2   C  
ATOM   3997  C   THR A 284       7.548  -8.649 -10.908  1.00 23.66      C2   C  
ATOM   3998  O   THR A 284       8.694  -8.320 -11.342  1.00 23.66      C2   O  
ATOM   3999  CB  THR A 284       6.715 -10.469 -12.272  1.00  0.00      C2   C  
ATOM   4000  CG2 THR A 284       6.680 -11.630 -11.216  1.00  0.00      C2   C  
ATOM   4001  OG1 THR A 284       5.648 -10.736 -13.190  1.00  0.00      C2   O  
ATOM   4002  H   THR A 284       6.525  -8.409 -13.844  1.00 23.66      C2   H  
ATOM   4003  HA  THR A 284       5.491  -9.112 -11.267  1.00 23.66      C2   H  
ATOM   4004  HB  THR A 284       7.611 -10.510 -12.892  1.00  0.00      C2   H  
ATOM   4005  HG1 THR A 284       5.566  -9.959 -13.748  1.00  0.00      C2   H  
ATOM   4006 HG21 THR A 284       5.723 -11.736 -10.705  1.00  0.00      C2   H  
ATOM   4007 HG22 THR A 284       6.860 -12.590 -11.700  1.00  0.00      C2   H  
ATOM   4008 HG23 THR A 284       7.515 -11.465 -10.534  1.00  0.00      C2   H  
ATOM   4009  N   GLU A 285       7.309  -8.654  -9.607  1.00 25.84      C2   N  
ATOM   4010  CA  GLU A 285       8.195  -8.179  -8.593  1.00 25.84      C2   C  
ATOM   4011  C   GLU A 285       8.415  -9.215  -7.473  1.00 25.84      C2   C  
ATOM   4012  O   GLU A 285       7.870 -10.344  -7.538  1.00 25.84      C2   O  
ATOM   4013  CB  GLU A 285       7.670  -6.861  -8.157  1.00  0.00      C2   C  
ATOM   4014  CG  GLU A 285       8.501  -5.845  -7.199  1.00  0.00      C2   C  
ATOM   4015  CD  GLU A 285       7.632  -4.580  -6.934  1.00  0.00      C2   C  
ATOM   4016  OE1 GLU A 285       6.800  -4.196  -7.803  1.00  0.00      C2   O  
ATOM   4017  OE2 GLU A 285       7.927  -3.989  -5.864  1.00  0.00      C2   O  
ATOM   4018  H   GLU A 285       6.591  -9.208  -9.161  1.00 25.84      C2   H  
ATOM   4019  HA  GLU A 285       9.210  -8.048  -8.969  1.00 25.84      C2   H  
ATOM   4020  HB2 GLU A 285       7.249  -6.247  -8.953  1.00  0.00      C2   H  
ATOM   4021  HB3 GLU A 285       6.757  -7.028  -7.585  1.00  0.00      C2   H  
ATOM   4022  HG2 GLU A 285       8.636  -6.262  -6.201  1.00  0.00      C2   H  
ATOM   4023  HG3 GLU A 285       9.437  -5.550  -7.673  1.00  0.00      C2   H  
ATOM   4024  N   ILE A 286       9.225  -8.933  -6.455  1.00 22.73      C2   N  
ATOM   4025  CA  ILE A 286       9.336  -9.641  -5.197  1.00 22.73      C2   C  
ATOM   4026  C   ILE A 286       7.963  -9.604  -4.399  1.00 22.73      C2   C  
ATOM   4027  O   ILE A 286       7.112  -8.711  -4.557  1.00 22.73      C2   O  
ATOM   4028  CB  ILE A 286      10.529  -9.168  -4.346  1.00  0.00      C2   C  
ATOM   4029  CG1 ILE A 286      10.709  -7.654  -4.250  1.00  0.00      C2   C  
ATOM   4030  CG2 ILE A 286      11.813  -9.995  -4.758  1.00  0.00      C2   C  
ATOM   4031  CD1 ILE A 286      11.813  -7.056  -3.417  1.00  0.00      C2   C  
ATOM   4032  H   ILE A 286       9.435  -7.953  -6.330  1.00 22.73      C2   H  
ATOM   4033  HA  ILE A 286       9.470 -10.705  -5.388  1.00 22.73      C2   H  
ATOM   4034  HB  ILE A 286      10.289  -9.460  -3.324  1.00  0.00      C2   H  
ATOM   4035 HG12 ILE A 286      10.640  -7.106  -5.190  1.00  0.00      C2   H  
ATOM   4036 HG13 ILE A 286       9.793  -7.325  -3.761  1.00  0.00      C2   H  
ATOM   4037 HG21 ILE A 286      12.144  -9.593  -5.715  1.00  0.00      C2   H  
ATOM   4038 HG22 ILE A 286      12.574  -9.934  -3.980  1.00  0.00      C2   H  
ATOM   4039 HG23 ILE A 286      11.587 -11.039  -4.974  1.00  0.00      C2   H  
ATOM   4040 HD11 ILE A 286      12.466  -6.443  -4.039  1.00  0.00      C2   H  
ATOM   4041 HD12 ILE A 286      11.483  -6.385  -2.623  1.00  0.00      C2   H  
ATOM   4042 HD13 ILE A 286      12.419  -7.866  -3.013  1.00  0.00      C2   H  
ATOM   4043  N   GLU A 287       7.825 -10.668  -3.556  1.00 31.64      C2   N  
ATOM   4044  CA  GLU A 287       6.681 -10.839  -2.566  1.00 31.64      C2   C  
ATOM   4045  C   GLU A 287       5.277 -10.919  -3.184  1.00 31.64      C2   C  
ATOM   4046  O   GLU A 287       4.309 -10.510  -2.529  1.00 31.64      C2   O  
ATOM   4047  CB  GLU A 287       6.834  -9.856  -1.402  1.00  0.00      C2   C  
ATOM   4048  CG  GLU A 287       8.231  -9.906  -0.736  1.00  0.00      C2   C  
ATOM   4049  CD  GLU A 287       8.188  -9.162   0.596  1.00  0.00      C2   C  
ATOM   4050  OE1 GLU A 287       7.281  -9.587   1.396  1.00  0.00      C2   O  
ATOM   4051  OE2 GLU A 287       9.093  -8.366   0.893  1.00  0.00      C2   O  
ATOM   4052  H   GLU A 287       8.454 -11.458  -3.549  1.00 31.64      C2   H  
ATOM   4053  HA  GLU A 287       6.905 -11.846  -2.216  1.00 31.64      C2   H  
ATOM   4054  HB2 GLU A 287       6.662  -8.890  -1.876  1.00  0.00      C2   H  
ATOM   4055  HB3 GLU A 287       6.024 -10.072  -0.706  1.00  0.00      C2   H  
ATOM   4056  HG2 GLU A 287       8.751 -10.849  -0.565  1.00  0.00      C2   H  
ATOM   4057  HG3 GLU A 287       8.971  -9.407  -1.362  1.00  0.00      C2   H  
ATOM   4058  N   MET A 288       5.245 -11.387  -4.415  1.00 26.19      C2   N  
ATOM   4059  CA  MET A 288       3.957 -11.494  -5.128  1.00 26.19      C2   C  
ATOM   4060  C   MET A 288       3.317 -12.772  -4.592  1.00 26.19      C2   C  
ATOM   4061  O   MET A 288       4.017 -13.808  -4.646  1.00 26.19      C2   O  
ATOM   4062  CB  MET A 288       4.099 -11.514  -6.596  1.00  0.00      C2   C  
ATOM   4063  CG  MET A 288       4.182 -10.192  -7.375  1.00  0.00      C2   C  
ATOM   4064  SD  MET A 288       3.970 -10.240  -9.197  1.00  0.00      C2   S  
ATOM   4065  CE  MET A 288       2.787  -8.924  -9.380  1.00  0.00      C2   C  
ATOM   4066  H   MET A 288       6.082 -11.734  -4.861  1.00 26.19      C2   H  
ATOM   4067  HA  MET A 288       3.326 -10.673  -4.788  1.00 26.19      C2   H  
ATOM   4068  HB2 MET A 288       5.064 -11.880  -6.947  1.00  0.00      C2   H  
ATOM   4069  HB3 MET A 288       3.280 -12.115  -6.992  1.00  0.00      C2   H  
ATOM   4070  HG2 MET A 288       3.424  -9.522  -6.967  1.00  0.00      C2   H  
ATOM   4071  HG3 MET A 288       5.134  -9.714  -7.145  1.00  0.00      C2   H  
ATOM   4072  HE1 MET A 288       3.343  -8.025  -9.112  1.00  0.00      C2   H  
ATOM   4073  HE2 MET A 288       2.367  -8.975 -10.384  1.00  0.00      C2   H  
ATOM   4074  HE3 MET A 288       1.908  -9.129  -8.769  1.00  0.00      C2   H  
ATOM   4075  N   ASP A 289       1.976 -12.842  -4.300  1.00 25.44      C2   N  
ATOM   4076  CA  ASP A 289       1.214 -14.027  -3.862  1.00 25.44      C2   C  
ATOM   4077  C   ASP A 289       1.128 -15.087  -4.925  1.00 25.44      C2   C  
ATOM   4078  O   ASP A 289       0.849 -14.735  -6.110  1.00 25.44      C2   O  
ATOM   4079  CB  ASP A 289      -0.302 -13.795  -3.405  1.00  0.00      C2   C  
ATOM   4080  CG  ASP A 289      -0.422 -12.578  -2.531  1.00  0.00      C2   C  
ATOM   4081  OD1 ASP A 289      -0.937 -11.525  -2.939  1.00  0.00      C2   O  
ATOM   4082  OD2 ASP A 289      -0.073 -12.701  -1.344  1.00  0.00      C2   O  
ATOM   4083  H   ASP A 289       1.556 -11.924  -4.281  1.00 25.44      C2   H  
ATOM   4084  HA  ASP A 289       1.768 -14.396  -2.999  1.00 25.44      C2   H  
ATOM   4085  HB2 ASP A 289      -0.983 -13.647  -4.243  1.00  0.00      C2   H  
ATOM   4086  HB3 ASP A 289      -0.672 -14.597  -2.766  1.00  0.00      C2   H  
ATOM   4087  N   GLY A 290       1.274 -16.413  -4.559  1.00 10.84      C2   N  
ATOM   4088  CA  GLY A 290       1.020 -17.522  -5.548  1.00 10.86      C2   C  
ATOM   4089  C   GLY A 290       2.276 -17.774  -6.397  1.00 11.95      C2   C  
ATOM   4090  O   GLY A 290       2.169 -18.389  -7.444  1.00 11.05      C2   O  
ATOM   4091  H   GLY A 290       1.469 -16.731  -3.620  1.00 10.84      C2   H  
ATOM   4092  HA2 GLY A 290       0.865 -18.410  -4.936  1.00 10.86      C2   H  
ATOM   4093  HA3 GLY A 290       0.101 -17.396  -6.122  1.00 10.86      C2   H  
ATOM   4094  N   LYS A 291       3.405 -17.268  -5.891  1.00 12.97      C2   N  
ATOM   4095  CA  LYS A 291       4.666 -17.472  -6.526  1.00 13.63      C2   C  
ATOM   4096  C   LYS A 291       5.533 -18.529  -5.762  1.00 13.95      C2   C  
ATOM   4097  O   LYS A 291       6.454 -19.090  -6.404  1.00 13.09      C2   O  
ATOM   4098  CB  LYS A 291       5.291 -16.108  -6.817  1.00  0.00      C2   C  
ATOM   4099  CG  LYS A 291       4.641 -15.069  -7.783  1.00  0.00      C2   C  
ATOM   4100  CD  LYS A 291       4.254 -15.421  -9.253  1.00  0.00      C2   C  
ATOM   4101  CE  LYS A 291       4.249 -14.196 -10.137  1.00  0.00      C2   C  
ATOM   4102  NZ  LYS A 291       3.523 -14.589 -11.412  1.00  0.00      C2   N  
ATOM   4103  H   LYS A 291       3.410 -16.789  -5.002  1.00 12.97      C2   H  
ATOM   4104  HA  LYS A 291       4.577 -17.906  -7.521  1.00 13.63      C2   H  
ATOM   4105  HB2 LYS A 291       5.526 -15.528  -5.925  1.00  0.00      C2   H  
ATOM   4106  HB3 LYS A 291       6.319 -16.206  -7.166  1.00  0.00      C2   H  
ATOM   4107  HG2 LYS A 291       3.738 -14.654  -7.334  1.00  0.00      C2   H  
ATOM   4108  HG3 LYS A 291       5.313 -14.212  -7.752  1.00  0.00      C2   H  
ATOM   4109  HD2 LYS A 291       4.889 -16.234  -9.606  1.00  0.00      C2   H  
ATOM   4110  HD3 LYS A 291       3.268 -15.882  -9.198  1.00  0.00      C2   H  
ATOM   4111  HE2 LYS A 291       3.699 -13.439  -9.578  1.00  0.00      C2   H  
ATOM   4112  HE3 LYS A 291       5.249 -13.872 -10.426  1.00  0.00      C2   H  
ATOM   4113  HZ1 LYS A 291       2.562 -14.887 -11.320  1.00  0.00      C2   H  
ATOM   4114  HZ2 LYS A 291       3.363 -13.727 -11.913  1.00  0.00      C2   H  
ATOM   4115  HZ3 LYS A 291       4.082 -15.249 -11.933  1.00  0.00      C2   H  
ATOM   4116  N   VAL A 292       5.338 -18.782  -4.450  1.00 13.61      C2   N  
ATOM   4117  CA  VAL A 292       5.994 -19.836  -3.718  1.00 15.42      C2   C  
ATOM   4118  C   VAL A 292       5.274 -21.214  -3.858  1.00 16.13      C2   C  
ATOM   4119  O   VAL A 292       5.381 -22.040  -2.943  1.00 16.57      C2   O  
ATOM   4120  CB  VAL A 292       6.131 -19.375  -2.228  1.00  0.00      C2   C  
ATOM   4121  CG1 VAL A 292       6.964 -18.122  -1.982  1.00  0.00      C2   C  
ATOM   4122  CG2 VAL A 292       4.877 -19.272  -1.371  1.00  0.00      C2   C  
ATOM   4123  H   VAL A 292       4.582 -18.313  -3.972  1.00 13.61      C2   H  
ATOM   4124  HA  VAL A 292       6.948 -20.036  -4.206  1.00 15.42      C2   H  
ATOM   4125  HB  VAL A 292       6.740 -20.119  -1.713  1.00  0.00      C2   H  
ATOM   4126 HG11 VAL A 292       6.443 -17.477  -1.275  1.00  0.00      C2   H  
ATOM   4127 HG12 VAL A 292       8.008 -18.355  -1.773  1.00  0.00      C2   H  
ATOM   4128 HG13 VAL A 292       7.099 -17.465  -2.841  1.00  0.00      C2   H  
ATOM   4129 HG21 VAL A 292       4.998 -18.985  -0.327  1.00  0.00      C2   H  
ATOM   4130 HG22 VAL A 292       4.294 -18.458  -1.802  1.00  0.00      C2   H  
ATOM   4131 HG23 VAL A 292       4.376 -20.234  -1.488  1.00  0.00      C2   H  
ATOM   4132  N   VAL A 293       4.631 -21.464  -5.009  1.00 16.81      C2   N  
ATOM   4133  CA  VAL A 293       4.084 -22.789  -5.427  1.00 18.07      C2   C  
ATOM   4134  C   VAL A 293       5.228 -23.495  -6.140  1.00 19.28      C2   C  
ATOM   4135  O   VAL A 293       6.027 -22.868  -6.816  1.00 18.73      C2   O  
ATOM   4136  CB  VAL A 293       2.859 -22.537  -6.406  1.00  0.00      C2   C  
ATOM   4137  CG1 VAL A 293       1.805 -21.932  -5.484  1.00  0.00      C2   C  
ATOM   4138  CG2 VAL A 293       3.082 -21.727  -7.708  1.00  0.00      C2   C  
ATOM   4139  H   VAL A 293       4.678 -20.817  -5.782  1.00 16.81      C2   H  
ATOM   4140  HA  VAL A 293       3.805 -23.364  -4.544  1.00 18.07      C2   H  
ATOM   4141  HB  VAL A 293       2.350 -23.457  -6.694  1.00  0.00      C2   H  
ATOM   4142 HG11 VAL A 293       0.887 -21.665  -6.008  1.00  0.00      C2   H  
ATOM   4143 HG12 VAL A 293       1.487 -22.757  -4.847  1.00  0.00      C2   H  
ATOM   4144 HG13 VAL A 293       2.087 -21.142  -4.787  1.00  0.00      C2   H  
ATOM   4145 HG21 VAL A 293       2.118 -21.554  -8.186  1.00  0.00      C2   H  
ATOM   4146 HG22 VAL A 293       3.651 -20.806  -7.583  1.00  0.00      C2   H  
ATOM   4147 HG23 VAL A 293       3.653 -22.308  -8.432  1.00  0.00      C2   H  
ATOM   4148  N   ASN A 294       5.196 -24.802  -5.957  1.00 19.79      C2   N  
ATOM   4149  CA  ASN A 294       6.259 -25.727  -6.411  1.00 19.71      C2   C  
ATOM   4150  C   ASN A 294       5.566 -26.647  -7.392  1.00 18.82      C2   C  
ATOM   4151  O   ASN A 294       4.361 -27.019  -7.277  1.00 18.97      C2   O  
ATOM   4152  CB  ASN A 294       6.762 -26.588  -5.211  1.00  0.00      C2   C  
ATOM   4153  CG  ASN A 294       7.742 -25.857  -4.260  1.00  0.00      C2   C  
ATOM   4154  ND2 ASN A 294       7.488 -26.065  -2.974  1.00  0.00      C2   N  
ATOM   4155  OD1 ASN A 294       8.732 -25.196  -4.651  1.00  0.00      C2   O  
ATOM   4156  H   ASN A 294       4.469 -25.248  -5.416  1.00 19.79      C2   H  
ATOM   4157  HA  ASN A 294       7.075 -25.145  -6.840  1.00 19.71      C2   H  
ATOM   4158  HB2 ASN A 294       5.995 -27.057  -4.594  1.00  0.00      C2   H  
ATOM   4159  HB3 ASN A 294       7.385 -27.428  -5.519  1.00  0.00      C2   H  
ATOM   4160 HD21 ASN A 294       6.882 -26.814  -2.671  1.00  0.00      C2   H  
ATOM   4161 HD22 ASN A 294       8.114 -25.675  -2.283  1.00  0.00      C2   H  
ATOM   4162  N   SER A 295       6.351 -27.027  -8.439  1.00 17.68      C2   N  
ATOM   4163  CA  SER A 295       5.975 -27.736  -9.686  1.00 17.27      C2   C  
ATOM   4164  C   SER A 295       5.386 -26.742 -10.718  1.00 17.35      C2   C  
ATOM   4165  O   SER A 295       4.759 -25.763 -10.284  1.00 16.46      C2   O  
ATOM   4166  CB  SER A 295       4.921 -28.795  -9.457  1.00  0.00      C2   C  
ATOM   4167  OG  SER A 295       4.926 -29.807 -10.415  1.00  0.00      C2   O  
ATOM   4168  H   SER A 295       7.247 -26.565  -8.513  1.00 17.68      C2   H  
ATOM   4169  HA  SER A 295       6.828 -28.226 -10.155  1.00 17.27      C2   H  
ATOM   4170  HB2 SER A 295       5.029 -29.255  -8.475  1.00  0.00      C2   H  
ATOM   4171  HB3 SER A 295       3.898 -28.422  -9.493  1.00  0.00      C2   H  
ATOM   4172  HG  SER A 295       4.739 -30.664 -10.025  1.00  0.00      C2   H  
ATOM   4173  N   HIS A 296       5.622 -27.006 -11.990  1.00 16.77      C2   N  
ATOM   4174  CA  HIS A 296       5.185 -26.227 -13.080  1.00 18.31      C2   C  
ATOM   4175  C   HIS A 296       6.071 -25.020 -13.351  1.00 19.35      C2   C  
ATOM   4176  O   HIS A 296       6.954 -24.714 -12.576  1.00 20.14      C2   O  
ATOM   4177  CB  HIS A 296       3.719 -25.820 -13.007  1.00  0.00      C2   C  
ATOM   4178  CG  HIS A 296       3.049 -25.606 -14.354  1.00  0.00      C2   C  
ATOM   4179  CD2 HIS A 296       2.132 -24.704 -14.764  1.00  0.00      C2   C  
ATOM   4180  ND1 HIS A 296       3.300 -26.475 -15.431  1.00  0.00      C2   N  
ATOM   4181  CE1 HIS A 296       2.600 -26.044 -16.461  1.00  0.00      C2   C  
ATOM   4182  NE2 HIS A 296       1.790 -25.007 -16.073  1.00  0.00      C2   N  
ATOM   4183  H   HIS A 296       6.094 -27.872 -12.208  1.00 16.77      C2   H  
ATOM   4184  HA  HIS A 296       5.403 -26.908 -13.903  1.00 18.31      C2   H  
ATOM   4185  HB2 HIS A 296       3.106 -26.516 -12.434  1.00  0.00      C2   H  
ATOM   4186  HB3 HIS A 296       3.752 -24.876 -12.461  1.00  0.00      C2   H  
ATOM   4187  HD2 HIS A 296       1.685 -23.815 -14.344  1.00  0.00      C2   H  
ATOM   4188  HE1 HIS A 296       2.652 -26.551 -17.413  1.00  0.00      C2   H  
ATOM   4189  N   VAL A 297       5.795 -24.359 -14.440  1.00 19.87      C2   N  
ATOM   4190  CA  VAL A 297       6.391 -23.126 -14.940  1.00 20.84      C2   C  
ATOM   4191  C   VAL A 297       5.511 -21.844 -14.638  1.00 21.07      C2   C  
ATOM   4192  O   VAL A 297       4.378 -22.047 -14.169  1.00 20.98      C2   O  
ATOM   4193  CB  VAL A 297       6.750 -23.278 -16.457  1.00  0.00      C2   C  
ATOM   4194  CG1 VAL A 297       7.637 -24.513 -16.683  1.00  0.00      C2   C  
ATOM   4195  CG2 VAL A 297       5.597 -23.117 -17.472  1.00  0.00      C2   C  
ATOM   4196  H   VAL A 297       4.943 -24.598 -14.928  1.00 19.87      C2   H  
ATOM   4197  HA  VAL A 297       7.268 -22.803 -14.380  1.00 20.84      C2   H  
ATOM   4198  HB  VAL A 297       7.424 -22.438 -16.624  1.00  0.00      C2   H  
ATOM   4199 HG11 VAL A 297       8.446 -24.553 -15.953  1.00  0.00      C2   H  
ATOM   4200 HG12 VAL A 297       7.039 -25.423 -16.630  1.00  0.00      C2   H  
ATOM   4201 HG13 VAL A 297       8.123 -24.529 -17.658  1.00  0.00      C2   H  
ATOM   4202 HG21 VAL A 297       4.965 -24.004 -17.424  1.00  0.00      C2   H  
ATOM   4203 HG22 VAL A 297       4.980 -22.245 -17.252  1.00  0.00      C2   H  
ATOM   4204 HG23 VAL A 297       6.018 -23.054 -18.475  1.00  0.00      C2   H  
ATOM   4205  N   ASP A 298       6.015 -20.666 -14.915  1.00 20.39      C2   N  
ATOM   4206  CA  ASP A 298       5.352 -19.334 -14.651  1.00 21.04      C2   C  
ATOM   4207  C   ASP A 298       5.505 -18.456 -15.872  1.00 21.54      C2   C  
ATOM   4208  O   ASP A 298       6.617 -18.441 -16.439  1.00 20.68      C2   O  
ATOM   4209  CB  ASP A 298       5.953 -18.510 -13.444  1.00  0.00      C2   C  
ATOM   4210  CG  ASP A 298       5.231 -17.285 -12.876  1.00  0.00      C2   C  
ATOM   4211  OD1 ASP A 298       5.899 -16.456 -12.144  1.00  0.00      C2   O  
ATOM   4212  OD2 ASP A 298       4.068 -16.877 -13.240  1.00  0.00      C2   O  
ATOM   4213  H   ASP A 298       7.009 -20.597 -15.080  1.00 20.39      C2   H  
ATOM   4214  HA  ASP A 298       4.302 -19.481 -14.401  1.00 21.04      C2   H  
ATOM   4215  HB2 ASP A 298       6.126 -19.180 -12.602  1.00  0.00      C2   H  
ATOM   4216  HB3 ASP A 298       6.938 -18.145 -13.734  1.00  0.00      C2   H  
ATOM   4217  N   ASN A 299       4.487 -17.662 -16.293  1.00 22.34      C2   N  
ATOM   4218  CA  ASN A 299       4.444 -16.858 -17.522  1.00 22.21      C2   C  
ATOM   4219  C   ASN A 299       4.991 -15.461 -17.211  1.00 21.74      C2   C  
ATOM   4220  O   ASN A 299       5.151 -14.699 -18.178  1.00 22.03      C2   O  
ATOM   4221  CB  ASN A 299       2.892 -16.847 -17.919  1.00  0.00      C2   C  
ATOM   4222  CG  ASN A 299       2.443 -18.165 -18.588  1.00  0.00      C2   C  
ATOM   4223  ND2 ASN A 299       2.005 -19.134 -17.765  1.00  0.00      C2   N  
ATOM   4224  OD1 ASN A 299       2.491 -18.267 -19.801  1.00  0.00      C2   O  
ATOM   4225  H   ASN A 299       3.778 -17.586 -15.578  1.00 22.34      C2   H  
ATOM   4226  HA  ASN A 299       5.104 -17.403 -18.196  1.00 22.21      C2   H  
ATOM   4227  HB2 ASN A 299       2.272 -16.536 -17.078  1.00  0.00      C2   H  
ATOM   4228  HB3 ASN A 299       2.706 -16.010 -18.592  1.00  0.00      C2   H  
ATOM   4229 HD21 ASN A 299       1.557 -19.989 -18.065  1.00  0.00      C2   H  
ATOM   4230 HD22 ASN A 299       1.871 -18.920 -16.787  1.00  0.00      C2   H  
ATOM   4231  N   PHE A 300       5.255 -15.088 -15.926  1.00 20.52      C2   N  
ATOM   4232  CA  PHE A 300       5.601 -13.671 -15.490  1.00 20.19      C2   C  
ATOM   4233  C   PHE A 300       4.712 -12.539 -16.041  1.00 18.61      C2   C  
ATOM   4234  O   PHE A 300       5.274 -11.469 -16.414  1.00 17.48      C2   O  
ATOM   4235  CB  PHE A 300       7.100 -13.472 -15.808  1.00  0.00      C2   C  
ATOM   4236  CG  PHE A 300       8.126 -14.354 -15.022  1.00  0.00      C2   C  
ATOM   4237  CD1 PHE A 300       8.322 -15.787 -15.219  1.00  0.00      C2   C  
ATOM   4238  CD2 PHE A 300       9.060 -13.812 -14.127  1.00  0.00      C2   C  
ATOM   4239  CE1 PHE A 300       9.183 -16.558 -14.521  1.00  0.00      C2   C  
ATOM   4240  CE2 PHE A 300       9.905 -14.570 -13.367  1.00  0.00      C2   C  
ATOM   4241  CZ  PHE A 300       9.947 -15.937 -13.560  1.00  0.00      C2   C  
ATOM   4242  H   PHE A 300       5.190 -15.830 -15.244  1.00 20.52      C2   H  
ATOM   4243  HA  PHE A 300       5.443 -13.597 -14.415  1.00 20.19      C2   H  
ATOM   4244  HB2 PHE A 300       7.157 -13.714 -16.869  1.00  0.00      C2   H  
ATOM   4245  HB3 PHE A 300       7.409 -12.436 -15.669  1.00  0.00      C2   H  
ATOM   4246  HD1 PHE A 300       7.689 -16.285 -15.938  1.00  0.00      C2   H  
ATOM   4247  HD2 PHE A 300       9.065 -12.741 -13.988  1.00  0.00      C2   H  
ATOM   4248  HE1 PHE A 300       9.270 -17.593 -14.817  1.00  0.00      C2   H  
ATOM   4249  HE2 PHE A 300      10.514 -14.115 -12.599  1.00  0.00      C2   H  
ATOM   4250  HZ  PHE A 300      10.743 -16.451 -13.040  1.00  0.00      C2   H  
ATOM   4251  N   LEU A 301       3.356 -12.698 -16.103  1.00 17.72      C2   N  
ATOM   4252  CA  LEU A 301       2.473 -11.788 -16.853  1.00 17.56      C2   C  
ATOM   4253  C   LEU A 301       2.308 -10.431 -16.123  1.00 17.85      C2   C  
ATOM   4254  O   LEU A 301       1.939 -10.392 -14.921  1.00 18.10      C2   O  
ATOM   4255  CB  LEU A 301       1.050 -12.497 -16.998  1.00  0.00      C2   C  
ATOM   4256  CG  LEU A 301       1.026 -13.782 -17.902  1.00  0.00      C2   C  
ATOM   4257  CD1 LEU A 301      -0.367 -14.427 -17.818  1.00  0.00      C2   C  
ATOM   4258  CD2 LEU A 301       1.554 -13.620 -19.424  1.00  0.00      C2   C  
ATOM   4259  H   LEU A 301       2.991 -13.598 -15.824  1.00 17.72      C2   H  
ATOM   4260  HA  LEU A 301       2.931 -11.556 -17.814  1.00 17.56      C2   H  
ATOM   4261  HB2 LEU A 301       0.627 -12.770 -16.031  1.00  0.00      C2   H  
ATOM   4262  HB3 LEU A 301       0.345 -11.694 -17.212  1.00  0.00      C2   H  
ATOM   4263  HG  LEU A 301       1.752 -14.470 -17.469  1.00  0.00      C2   H  
ATOM   4264 HD11 LEU A 301      -0.324 -15.504 -17.655  1.00  0.00      C2   H  
ATOM   4265 HD12 LEU A 301      -0.954 -13.974 -17.019  1.00  0.00      C2   H  
ATOM   4266 HD13 LEU A 301      -0.885 -14.200 -18.749  1.00  0.00      C2   H  
ATOM   4267 HD21 LEU A 301       0.866 -13.911 -20.217  1.00  0.00      C2   H  
ATOM   4268 HD22 LEU A 301       1.651 -12.539 -19.520  1.00  0.00      C2   H  
ATOM   4269 HD23 LEU A 301       2.574 -13.967 -19.585  1.00  0.00      C2   H  
ATOM   4270  N   ASP A 302       2.497  -9.379 -16.911  1.00 17.87      C2   N  
ATOM   4271  CA  ASP A 302       2.583  -8.010 -16.457  1.00 17.93      C2   C  
ATOM   4272  C   ASP A 302       1.237  -7.466 -15.916  1.00 17.89      C2   C  
ATOM   4273  O   ASP A 302       0.201  -7.799 -16.482  1.00 17.04      C2   O  
ATOM   4274  CB  ASP A 302       3.007  -7.073 -17.609  1.00  0.00      C2   C  
ATOM   4275  CG  ASP A 302       4.243  -7.429 -18.355  1.00  0.00      C2   C  
ATOM   4276  OD1 ASP A 302       4.572  -6.687 -19.305  1.00  0.00      C2   O  
ATOM   4277  OD2 ASP A 302       5.046  -8.304 -17.915  1.00  0.00      C2   O  
ATOM   4278  H   ASP A 302       2.612  -9.479 -17.909  1.00 17.87      C2   H  
ATOM   4279  HA  ASP A 302       3.381  -8.031 -15.714  1.00 17.93      C2   H  
ATOM   4280  HB2 ASP A 302       2.154  -7.185 -18.278  1.00  0.00      C2   H  
ATOM   4281  HB3 ASP A 302       3.113  -6.043 -17.271  1.00  0.00      C2   H  
ATOM   4282  N   GLY A 303       1.231  -6.774 -14.756  1.00 17.86      C2   N  
ATOM   4283  CA  GLY A 303      -0.018  -6.217 -14.197  1.00 17.35      C2   C  
ATOM   4284  C   GLY A 303       0.287  -5.612 -12.885  1.00 17.22      C2   C  
ATOM   4285  O   GLY A 303       1.398  -5.583 -12.372  1.00 16.63      C2   O  
ATOM   4286  H   GLY A 303       2.008  -6.282 -14.339  1.00 17.86      C2   H  
ATOM   4287  HA2 GLY A 303      -0.567  -5.453 -14.748  1.00 17.35      C2   H  
ATOM   4288  HA3 GLY A 303      -0.658  -7.091 -14.078  1.00 17.35      C2   H  
ATOM   4289  N   ALA A 304      -0.711  -4.990 -12.244  1.00 16.09      C2   N  
ATOM   4290  CA  ALA A 304      -0.716  -4.240 -10.908  1.00 15.81      C2   C  
ATOM   4291  C   ALA A 304      -1.930  -4.669 -10.020  1.00 15.10      C2   C  
ATOM   4292  O   ALA A 304      -2.801  -5.420 -10.509  1.00 15.07      C2   O  
ATOM   4293  CB  ALA A 304      -0.755  -2.710 -11.269  1.00  0.00      C2   C  
ATOM   4294  H   ALA A 304      -1.655  -5.049 -12.599  1.00 16.09      C2   H  
ATOM   4295  HA  ALA A 304       0.177  -4.473 -10.329  1.00 15.81      C2   H  
ATOM   4296  HB1 ALA A 304      -1.656  -2.403 -11.800  1.00  0.00      C2   H  
ATOM   4297  HB2 ALA A 304      -0.669  -2.069 -10.392  1.00  0.00      C2   H  
ATOM   4298  HB3 ALA A 304       0.103  -2.482 -11.901  1.00  0.00      C2   H  
ATOM   4299  N   LEU A 305      -1.945  -4.294  -8.756  1.00 14.46      C2   N  
ATOM   4300  CA  LEU A 305      -3.062  -4.595  -7.900  1.00 13.80      C2   C  
ATOM   4301  C   LEU A 305      -4.163  -3.497  -8.059  1.00 13.77      C2   C  
ATOM   4302  O   LEU A 305      -3.848  -2.324  -8.206  1.00 13.28      C2   O  
ATOM   4303  CB  LEU A 305      -2.508  -4.647  -6.386  1.00  0.00      C2   C  
ATOM   4304  CG  LEU A 305      -3.484  -4.964  -5.276  1.00  0.00      C2   C  
ATOM   4305  CD1 LEU A 305      -3.692  -6.506  -5.246  1.00  0.00      C2   C  
ATOM   4306  CD2 LEU A 305      -2.982  -4.399  -3.895  1.00  0.00      C2   C  
ATOM   4307  H   LEU A 305      -1.154  -3.841  -8.321  1.00 14.46      C2   H  
ATOM   4308  HA  LEU A 305      -3.491  -5.556  -8.181  1.00 13.80      C2   H  
ATOM   4309  HB2 LEU A 305      -1.623  -5.282  -6.336  1.00  0.00      C2   H  
ATOM   4310  HB3 LEU A 305      -2.208  -3.620  -6.174  1.00  0.00      C2   H  
ATOM   4311  HG  LEU A 305      -4.399  -4.396  -5.447  1.00  0.00      C2   H  
ATOM   4312 HD11 LEU A 305      -4.665  -6.813  -5.628  1.00  0.00      C2   H  
ATOM   4313 HD12 LEU A 305      -2.897  -7.085  -5.716  1.00  0.00      C2   H  
ATOM   4314 HD13 LEU A 305      -3.800  -6.910  -4.239  1.00  0.00      C2   H  
ATOM   4315 HD21 LEU A 305      -2.685  -5.074  -3.091  1.00  0.00      C2   H  
ATOM   4316 HD22 LEU A 305      -2.157  -3.700  -4.024  1.00  0.00      C2   H  
ATOM   4317 HD23 LEU A 305      -3.740  -3.771  -3.427  1.00  0.00      C2   H  
ATOM   4318  N   VAL A 306      -5.393  -3.944  -8.099  1.00 14.07      C2   N  
ATOM   4319  CA  VAL A 306      -6.544  -3.101  -7.864  1.00 14.29      C2   C  
ATOM   4320  C   VAL A 306      -6.707  -2.850  -6.350  1.00 13.78      C2   C  
ATOM   4321  O   VAL A 306      -6.740  -3.805  -5.542  1.00 14.07      C2   O  
ATOM   4322  CB  VAL A 306      -7.924  -3.635  -8.400  1.00  0.00      C2   C  
ATOM   4323  CG1 VAL A 306      -9.028  -2.564  -8.350  1.00  0.00      C2   C  
ATOM   4324  CG2 VAL A 306      -7.800  -4.110  -9.833  1.00  0.00      C2   C  
ATOM   4325  H   VAL A 306      -5.623  -4.915  -7.943  1.00 14.07      C2   H  
ATOM   4326  HA  VAL A 306      -6.317  -2.156  -8.357  1.00 14.29      C2   H  
ATOM   4327  HB  VAL A 306      -8.321  -4.446  -7.789  1.00  0.00      C2   H  
ATOM   4328 HG11 VAL A 306      -9.268  -2.171  -7.362  1.00  0.00      C2   H  
ATOM   4329 HG12 VAL A 306      -8.685  -1.769  -9.012  1.00  0.00      C2   H  
ATOM   4330 HG13 VAL A 306      -9.984  -2.851  -8.788  1.00  0.00      C2   H  
ATOM   4331 HG21 VAL A 306      -7.884  -3.324 -10.584  1.00  0.00      C2   H  
ATOM   4332 HG22 VAL A 306      -6.945  -4.766  -9.998  1.00  0.00      C2   H  
ATOM   4333 HG23 VAL A 306      -8.661  -4.702 -10.145  1.00  0.00      C2   H  
ATOM   4334  N   LEU A 307      -6.806  -1.575  -6.013  1.00 12.77      C2   N  
ATOM   4335  CA  LEU A 307      -6.853  -1.007  -4.659  1.00 12.21      C2   C  
ATOM   4336  C   LEU A 307      -8.340  -0.769  -4.229  1.00 12.65      C2   C  
ATOM   4337  O   LEU A 307      -8.518  -0.482  -3.117  1.00 12.37      C2   O  
ATOM   4338  CB  LEU A 307      -6.113   0.355  -4.542  1.00  0.00      C2   C  
ATOM   4339  CG  LEU A 307      -4.611   0.538  -4.441  1.00  0.00      C2   C  
ATOM   4340  CD1 LEU A 307      -3.964  -0.303  -3.286  1.00  0.00      C2   C  
ATOM   4341  CD2 LEU A 307      -3.876   0.307  -5.792  1.00  0.00      C2   C  
ATOM   4342  H   LEU A 307      -6.857  -0.851  -6.715  1.00 12.77      C2   H  
ATOM   4343  HA  LEU A 307      -6.363  -1.744  -4.023  1.00 12.21      C2   H  
ATOM   4344  HB2 LEU A 307      -6.460   1.172  -5.174  1.00  0.00      C2   H  
ATOM   4345  HB3 LEU A 307      -6.300   0.552  -3.487  1.00  0.00      C2   H  
ATOM   4346  HG  LEU A 307      -4.415   1.608  -4.374  1.00  0.00      C2   H  
ATOM   4347 HD11 LEU A 307      -4.787  -0.744  -2.725  1.00  0.00      C2   H  
ATOM   4348 HD12 LEU A 307      -3.320  -1.148  -3.529  1.00  0.00      C2   H  
ATOM   4349 HD13 LEU A 307      -3.436   0.277  -2.528  1.00  0.00      C2   H  
ATOM   4350 HD21 LEU A 307      -4.594   0.290  -6.612  1.00  0.00      C2   H  
ATOM   4351 HD22 LEU A 307      -3.277   1.191  -6.010  1.00  0.00      C2   H  
ATOM   4352 HD23 LEU A 307      -3.189  -0.539  -5.758  1.00  0.00      C2   H  
ATOM   4353  N   GLU A 308      -9.222  -0.740  -5.241  1.00 11.38      C2   N  
ATOM   4354  CA  GLU A 308     -10.611  -0.400  -5.085  1.00 11.47      C2   C  
ATOM   4355  C   GLU A 308     -11.461  -1.547  -4.672  1.00 11.10      C2   C  
ATOM   4356  O   GLU A 308     -11.289  -2.649  -5.120  1.00 11.50      C2   O  
ATOM   4357  CB  GLU A 308     -11.177   0.358  -6.357  1.00  0.00      C2   C  
ATOM   4358  CG  GLU A 308     -10.394   1.709  -6.458  1.00  0.00      C2   C  
ATOM   4359  CD  GLU A 308     -10.391   2.277  -7.874  1.00  0.00      C2   C  
ATOM   4360  OE1 GLU A 308     -11.487   2.481  -8.500  1.00  0.00      C2   O  
ATOM   4361  OE2 GLU A 308      -9.283   2.553  -8.359  1.00  0.00      C2   O  
ATOM   4362  H   GLU A 308      -8.800  -0.977  -6.127  1.00 11.38      C2   H  
ATOM   4363  HA  GLU A 308     -10.621   0.361  -4.305  1.00 11.47      C2   H  
ATOM   4364  HB2 GLU A 308     -10.974  -0.212  -7.263  1.00  0.00      C2   H  
ATOM   4365  HB3 GLU A 308     -12.218   0.680  -6.348  1.00  0.00      C2   H  
ATOM   4366  HG2 GLU A 308     -10.603   2.478  -5.714  1.00  0.00      C2   H  
ATOM   4367  HG3 GLU A 308      -9.353   1.472  -6.239  1.00  0.00      C2   H  
ATOM   4368  N   VAL A 309     -12.436  -1.279  -3.764  1.00 41.72      C2   N  
ATOM   4369  CA  VAL A 309     -13.178  -2.317  -3.067  1.00 41.72      C2   C  
ATOM   4370  C   VAL A 309     -14.290  -3.000  -3.909  1.00 41.72      C2   C  
ATOM   4371  O   VAL A 309     -14.383  -4.282  -3.923  1.00 41.72      C2   O  
ATOM   4372  CB  VAL A 309     -13.693  -2.001  -1.619  1.00 41.72      C2   C  
ATOM   4373  CG1 VAL A 309     -14.636  -3.091  -1.063  1.00 41.72      C2   C  
ATOM   4374  CG2 VAL A 309     -12.462  -1.855  -0.660  1.00 41.72      C2   C  
ATOM   4375  H   VAL A 309     -12.539  -0.336  -3.416  1.00 41.72      C2   H  
ATOM   4376  HA  VAL A 309     -12.495  -3.157  -2.934  1.00 41.72      C2   H  
ATOM   4377  HB  VAL A 309     -14.118  -0.998  -1.667  1.00 41.72      C2   H  
ATOM   4378 HG11 VAL A 309     -15.623  -3.015  -1.519  1.00 41.72      C2   H  
ATOM   4379 HG12 VAL A 309     -14.248  -4.095  -1.235  1.00 41.72      C2   H  
ATOM   4380 HG13 VAL A 309     -14.825  -2.880  -0.011  1.00 41.72      C2   H  
ATOM   4381 HG21 VAL A 309     -11.969  -2.825  -0.606  1.00 41.72      C2   H  
ATOM   4382 HG22 VAL A 309     -11.738  -1.129  -1.032  1.00 41.72      C2   H  
ATOM   4383 HG23 VAL A 309     -12.762  -1.572   0.349  1.00 41.72      C2   H  
ATOM   4384  N   ASP A 310     -15.008  -2.237  -4.676  1.00 42.28      C2   N  
ATOM   4385  CA  ASP A 310     -15.894  -2.691  -5.722  1.00 42.28      C2   C  
ATOM   4386  C   ASP A 310     -15.964  -1.687  -6.872  1.00 42.28      C2   C  
ATOM   4387  O   ASP A 310     -15.766  -0.496  -6.659  1.00 42.28      C2   O  
ATOM   4388  CB  ASP A 310     -17.343  -3.033  -5.205  1.00 42.28      C2   C  
ATOM   4389  CG  ASP A 310     -18.287  -1.897  -4.916  1.00 42.28      C2   C  
ATOM   4390  OD1 ASP A 310     -17.754  -0.813  -4.494  1.00 42.28      C2   O  
ATOM   4391  OD2 ASP A 310     -19.560  -2.095  -4.953  1.00 42.28      C2   O  
ATOM   4392  H   ASP A 310     -14.868  -1.238  -4.636  1.00 42.28      C2   H  
ATOM   4393  HA  ASP A 310     -15.527  -3.615  -6.169  1.00 42.28      C2   H  
ATOM   4394  HB2 ASP A 310     -17.791  -3.537  -6.062  1.00 42.28      C2   H  
ATOM   4395  HB3 ASP A 310     -17.330  -3.731  -4.368  1.00 42.28      C2   H  
ATOM   4396  N   GLU A 311     -16.480  -2.118  -8.040  1.00 45.66      C2   N  
ATOM   4397  CA  GLU A 311     -16.479  -1.276  -9.234  1.00 45.66      C2   C  
ATOM   4398  C   GLU A 311     -17.855  -0.542  -9.258  1.00 45.66      C2   C  
ATOM   4399  O   GLU A 311     -18.902  -1.224  -9.321  1.00 45.66      C2   O  
ATOM   4400  CB  GLU A 311     -16.339  -2.351 -10.386  1.00 45.66      C2   C  
ATOM   4401  CG  GLU A 311     -16.348  -1.800 -11.863  1.00 45.66      C2   C  
ATOM   4402  CD  GLU A 311     -16.389  -2.868 -12.925  1.00 45.66      C2   C  
ATOM   4403  OE1 GLU A 311     -15.569  -3.835 -12.807  1.00 45.66      C2   O  
ATOM   4404  OE2 GLU A 311     -17.168  -2.724 -13.927  1.00 45.66      C2   O  
ATOM   4405  H   GLU A 311     -16.812  -3.060  -8.190  1.00 45.66      C2   H  
ATOM   4406  HA  GLU A 311     -15.609  -0.623  -9.315  1.00 45.66      C2   H  
ATOM   4407  HB2 GLU A 311     -15.418  -2.927 -10.291  1.00 45.66      C2   H  
ATOM   4408  HB3 GLU A 311     -17.129  -3.102 -10.390  1.00 45.66      C2   H  
ATOM   4409  HG2 GLU A 311     -17.250  -1.194 -11.944  1.00 45.66      C2   H  
ATOM   4410  HG3 GLU A 311     -15.474  -1.174 -12.040  1.00 45.66      C2   H  
ATOM   4411  N   ARG A 312     -17.814   0.798  -9.313  1.00 46.91      C2   N  
ATOM   4412  CA  ARG A 312     -19.013   1.613  -9.054  1.00 46.91      C2   C  
ATOM   4413  C   ARG A 312     -20.091   1.478 -10.143  1.00 46.91      C2   C  
ATOM   4414  O   ARG A 312     -21.206   1.886  -9.895  1.00 46.91      C2   O  
ATOM   4415  CB  ARG A 312     -18.637   3.057  -8.641  1.00 46.91      C2   C  
ATOM   4416  CG  ARG A 312     -19.843   3.855  -8.093  1.00 46.91      C2   C  
ATOM   4417  CD  ARG A 312     -20.459   3.516  -6.683  1.00 46.91      C2   C  
ATOM   4418  NE  ARG A 312     -20.970   2.170  -6.524  1.00 46.91      C2   N  
ATOM   4419  CZ  ARG A 312     -20.281   1.110  -6.163  1.00 46.91      C2   C  
ATOM   4420  NH1 ARG A 312     -19.080   1.216  -5.578  1.00 46.91      C2   N  
ATOM   4421  NH2 ARG A 312     -20.832  -0.077  -6.295  1.00 46.91      C2   N  
ATOM   4422  H   ARG A 312     -16.984   1.350  -9.473  1.00 46.91      C2   H  
ATOM   4423  HA  ARG A 312     -19.356   1.125  -8.142  1.00 46.91      C2   H  
ATOM   4424  HB2 ARG A 312     -17.815   3.231  -7.947  1.00 46.91      C2   H  
ATOM   4425  HB3 ARG A 312     -18.188   3.503  -9.529  1.00 46.91      C2   H  
ATOM   4426  HG2 ARG A 312     -19.415   4.853  -8.000  1.00 46.91      C2   H  
ATOM   4427  HG3 ARG A 312     -20.613   4.037  -8.843  1.00 46.91      C2   H  
ATOM   4428  HD2 ARG A 312     -19.792   3.698  -5.840  1.00 46.91      C2   H  
ATOM   4429  HD3 ARG A 312     -21.302   4.191  -6.537  1.00 46.91      C2   H  
ATOM   4430  HE  ARG A 312     -21.959   1.983  -6.606  1.00 46.91      C2   H  
ATOM   4431 HH11 ARG A 312     -18.571   2.072  -5.751  1.00 46.91      C2   H  
ATOM   4432 HH12 ARG A 312     -18.572   0.443  -5.174  1.00 46.91      C2   H  
ATOM   4433 HH21 ARG A 312     -21.734  -0.100  -6.749  1.00 46.91      C2   H  
ATOM   4434 HH22 ARG A 312     -20.383  -0.938  -6.017  1.00 46.91      C2   H  
ATOM   4435  N   ASP A 313     -19.753   0.993 -11.309  1.00 51.78      C2   N  
ATOM   4436  CA  ASP A 313     -20.579   0.925 -12.487  1.00 51.78      C2   C  
ATOM   4437  C   ASP A 313     -21.548  -0.273 -12.432  1.00 51.78      C2   C  
ATOM   4438  O   ASP A 313     -22.467  -0.312 -13.246  1.00 51.78      C2   O  
ATOM   4439  CB  ASP A 313     -19.838   0.707 -13.837  1.00 51.78      C2   C  
ATOM   4440  CG  ASP A 313     -18.738   1.694 -14.332  1.00 51.78      C2   C  
ATOM   4441  OD1 ASP A 313     -17.574   1.428 -14.198  1.00 51.78      C2   O  
ATOM   4442  OD2 ASP A 313     -19.145   2.820 -14.621  1.00 51.78      C2   O  
ATOM   4443  H   ASP A 313     -18.782   0.982 -11.586  1.00 51.78      C2   H  
ATOM   4444  HA  ASP A 313     -21.261   1.769 -12.598  1.00 51.78      C2   H  
ATOM   4445  HB2 ASP A 313     -19.394  -0.288 -13.866  1.00 51.78      C2   H  
ATOM   4446  HB3 ASP A 313     -20.479   0.615 -14.714  1.00 51.78      C2   H  
ATOM   4447  N   GLN A 314     -21.352  -1.187 -11.434  1.00 54.59      C2   N  
ATOM   4448  CA  GLN A 314     -22.160  -2.413 -11.249  1.00 54.59      C2   C  
ATOM   4449  C   GLN A 314     -23.537  -2.105 -10.624  1.00 54.59      C2   C  
ATOM   4450  O   GLN A 314     -24.414  -2.947 -10.683  1.00 54.59      C2   O  
ATOM   4451  CB  GLN A 314     -21.245  -3.362 -10.455  1.00 54.59      C2   C  
ATOM   4452  CG  GLN A 314     -20.022  -3.931 -11.230  1.00 54.59      C2   C  
ATOM   4453  CD  GLN A 314     -20.279  -4.750 -12.508  1.00 54.59      C2   C  
ATOM   4454  NE2 GLN A 314     -19.439  -4.675 -13.539  1.00 54.59      C2   N  
ATOM   4455  OE1 GLN A 314     -21.232  -5.521 -12.544  1.00 54.59      C2   O  
ATOM   4456  H   GLN A 314     -20.544  -1.102 -10.834  1.00 54.59      C2   H  
ATOM   4457  HA  GLN A 314     -22.305  -2.879 -12.223  1.00 54.59      C2   H  
ATOM   4458  HB2 GLN A 314     -20.892  -2.830  -9.571  1.00 54.59      C2   H  
ATOM   4459  HB3 GLN A 314     -21.855  -4.226 -10.189  1.00 54.59      C2   H  
ATOM   4460  HG2 GLN A 314     -19.316  -3.114 -11.378  1.00 54.59      C2   H  
ATOM   4461  HG3 GLN A 314     -19.682  -4.698 -10.535  1.00 54.59      C2   H  
ATOM   4462 HE21 GLN A 314     -18.588  -4.132 -13.492  1.00 54.59      C2   H  
ATOM   4463 HE22 GLN A 314     -19.561  -5.210 -14.387  1.00 54.59      C2   H  
ATOM   4464  N   ASP A 315     -23.637  -0.988  -9.935  1.00 64.12      C2   N  
ATOM   4465  CA  ASP A 315     -24.891  -0.411  -9.507  1.00 64.12      C2   C  
ATOM   4466  C   ASP A 315     -25.760  -0.010 -10.752  1.00 64.12      C2   C  
ATOM   4467  O   ASP A 315     -27.007  -0.052 -10.697  1.00 64.12      C2   O  
ATOM   4468  CB  ASP A 315     -24.879   0.759  -8.536  1.00 64.12      C2   C  
ATOM   4469  CG  ASP A 315     -23.955   0.626  -7.338  1.00 64.12      C2   C  
ATOM   4470  OD1 ASP A 315     -23.628   1.656  -6.739  1.00 64.12      C2   O  
ATOM   4471  OD2 ASP A 315     -23.462  -0.541  -7.067  1.00 64.12      C2   O  
ATOM   4472  H   ASP A 315     -22.806  -0.425 -10.047  1.00 64.12      C2   H  
ATOM   4473  HA  ASP A 315     -25.528  -1.186  -9.081  1.00 64.12      C2   H  
ATOM   4474  HB2 ASP A 315     -24.654   1.670  -9.090  1.00 64.12      C2   H  
ATOM   4475  HB3 ASP A 315     -25.924   0.752  -8.224  1.00 64.12      C2   H  
ATOM   4476  N   ASP A 316     -25.101   0.418 -11.835  1.00 66.00      C2   N  
ATOM   4477  CA  ASP A 316     -25.836   0.841 -12.993  1.00 66.00      C2   C  
ATOM   4478  C   ASP A 316     -26.475  -0.404 -13.709  1.00 66.00      C2   C  
ATOM   4479  O   ASP A 316     -27.550  -0.185 -14.307  1.00 66.00      C2   O  
ATOM   4480  CB  ASP A 316     -25.007   1.668 -13.935  1.00 66.00      C2   C  
ATOM   4481  CG  ASP A 316     -24.378   2.819 -13.257  1.00 66.00      C2   C  
ATOM   4482  OD1 ASP A 316     -25.008   3.493 -12.432  1.00 66.00      C2   O  
ATOM   4483  OD2 ASP A 316     -23.247   3.097 -13.646  1.00 66.00      C2   O  
ATOM   4484  H   ASP A 316     -24.125   0.196 -11.967  1.00 66.00      C2   H  
ATOM   4485  HA  ASP A 316     -26.744   1.342 -12.655  1.00 66.00      C2   H  
ATOM   4486  HB2 ASP A 316     -24.346   1.020 -14.511  1.00 66.00      C2   H  
ATOM   4487  HB3 ASP A 316     -25.633   2.120 -14.704  1.00 66.00      C2   H  
ATOM   4488  N   GLU A 317     -25.849  -1.559 -13.658  1.00 69.69      C2   N  
ATOM   4489  CA  GLU A 317     -26.284  -2.857 -14.306  1.00 69.69      C2   C  
ATOM   4490  C   GLU A 317     -27.639  -3.287 -13.808  1.00 69.69      C2   C  
ATOM   4491  O   GLU A 317     -28.377  -3.946 -14.522  1.00 69.69      C2   O  
ATOM   4492  CB  GLU A 317     -25.114  -3.845 -14.055  1.00 69.69      C2   C  
ATOM   4493  CG  GLU A 317     -24.662  -4.708 -15.267  1.00 69.69      C2   C  
ATOM   4494  CD  GLU A 317     -24.253  -3.930 -16.498  1.00 69.69      C2   C  
ATOM   4495  OE1 GLU A 317     -23.133  -3.405 -16.510  1.00 69.69      C2   O  
ATOM   4496  OE2 GLU A 317     -24.968  -3.711 -17.457  1.00 69.69      C2   O  
ATOM   4497  H   GLU A 317     -24.974  -1.542 -13.153  1.00 69.69      C2   H  
ATOM   4498  HA  GLU A 317     -26.484  -2.836 -15.378  1.00 69.69      C2   H  
ATOM   4499  HB2 GLU A 317     -24.253  -3.292 -13.680  1.00 69.69      C2   H  
ATOM   4500  HB3 GLU A 317     -25.477  -4.503 -13.266  1.00 69.69      C2   H  
ATOM   4501  HG2 GLU A 317     -23.915  -5.459 -15.011  1.00 69.69      C2   H  
ATOM   4502  HG3 GLU A 317     -25.542  -5.312 -15.487  1.00 69.69      C2   H  
ATOM   4503  N   GLU A 318     -27.919  -2.968 -12.553  1.00 72.81      C2   N  
ATOM   4504  CA  GLU A 318     -29.219  -3.268 -11.982  1.00 72.81      C2   C  
ATOM   4505  C   GLU A 318     -30.383  -2.452 -12.554  1.00 72.81      C2   C  
ATOM   4506  O   GLU A 318     -31.510  -2.909 -12.635  1.00 72.81      C2   O  
ATOM   4507  CB  GLU A 318     -29.132  -3.072 -10.408  1.00 72.81      C2   C  
ATOM   4508  CG  GLU A 318     -28.153  -4.113  -9.719  1.00 72.81      C2   C  
ATOM   4509  CD  GLU A 318     -28.598  -5.504  -9.736  1.00 72.81      C2   C  
ATOM   4510  OE1 GLU A 318     -27.750  -6.378  -9.969  1.00 72.81      C2   O  
ATOM   4511  OE2 GLU A 318     -29.851  -5.697  -9.690  1.00 72.81      C2   O  
ATOM   4512  H   GLU A 318     -27.278  -2.463 -11.957  1.00 72.81      C2   H  
ATOM   4513  HA  GLU A 318     -29.439  -4.311 -12.210  1.00 72.81      C2   H  
ATOM   4514  HB2 GLU A 318     -28.844  -2.040 -10.207  1.00 72.81      C2   H  
ATOM   4515  HB3 GLU A 318     -30.096  -3.146  -9.904  1.00 72.81      C2   H  
ATOM   4516  HG2 GLU A 318     -27.132  -3.892 -10.030  1.00 72.81      C2   H  
ATOM   4517  HG3 GLU A 318     -27.957  -3.902  -8.668  1.00 72.81      C2   H  
ATOM   4518  N   ALA A 319     -30.079  -1.238 -12.971  1.00 73.00      C2   N  
ATOM   4519  CA  ALA A 319     -30.975  -0.282 -13.673  1.00 73.00      C2   C  
ATOM   4520  C   ALA A 319     -31.034  -0.605 -15.146  1.00 73.00      C2   C  
ATOM   4521  O   ALA A 319     -32.154  -0.525 -15.687  1.00 73.00      C2   O  
ATOM   4522  CB  ALA A 319     -30.543   1.144 -13.260  1.00 73.00      C2   C  
ATOM   4523  H   ALA A 319     -29.102  -0.990 -13.032  1.00 73.00      C2   H  
ATOM   4524  HA  ALA A 319     -31.971  -0.368 -13.238  1.00 73.00      C2   H  
ATOM   4525  HB1 ALA A 319     -29.466   1.311 -13.246  1.00 73.00      C2   H  
ATOM   4526  HB2 ALA A 319     -30.933   1.830 -14.012  1.00 73.00      C2   H  
ATOM   4527  HB3 ALA A 319     -30.921   1.446 -12.284  1.00 73.00      C2   H  
ATOM   4528  N   ARG A 320     -29.953  -0.899 -15.889  1.00 77.69      C2   N  
ATOM   4529  CA  ARG A 320     -30.017  -1.405 -17.272  1.00 77.69      C2   C  
ATOM   4530  C   ARG A 320     -30.835  -2.708 -17.631  1.00 77.69      C2   C  
ATOM   4531  O   ARG A 320     -31.571  -2.702 -18.656  1.00 77.69      C2   O  
ATOM   4532  CB  ARG A 320     -28.580  -1.678 -17.783  1.00 77.69      C2   C  
ATOM   4533  CG  ARG A 320     -27.781  -0.462 -18.161  1.00 77.69      C2   C  
ATOM   4534  CD  ARG A 320     -26.405  -0.643 -18.803  1.00 77.69      C2   C  
ATOM   4535  NE  ARG A 320     -25.402  -1.132 -17.854  1.00 77.69      C2   N  
ATOM   4536  CZ  ARG A 320     -24.595  -0.309 -17.190  1.00 77.69      C2   C  
ATOM   4537  NH1 ARG A 320     -24.631   1.028 -17.257  1.00 77.69      C2   N  
ATOM   4538  NH2 ARG A 320     -23.651  -0.895 -16.428  1.00 77.69      C2   N  
ATOM   4539  H   ARG A 320     -29.063  -0.735 -15.441  1.00 77.69      C2   H  
ATOM   4540  HA  ARG A 320     -30.396  -0.559 -17.847  1.00 77.69      C2   H  
ATOM   4541  HB2 ARG A 320     -28.110  -2.349 -17.063  1.00 77.69      C2   H  
ATOM   4542  HB3 ARG A 320     -28.617  -2.246 -18.712  1.00 77.69      C2   H  
ATOM   4543  HG2 ARG A 320     -28.369   0.086 -18.896  1.00 77.69      C2   H  
ATOM   4544  HG3 ARG A 320     -27.617   0.056 -17.216  1.00 77.69      C2   H  
ATOM   4545  HD2 ARG A 320     -26.440  -1.520 -19.450  1.00 77.69      C2   H  
ATOM   4546  HD3 ARG A 320     -26.077   0.182 -19.436  1.00 77.69      C2   H  
ATOM   4547  HE  ARG A 320     -25.292  -2.135 -17.879  1.00 77.69      C2   H  
ATOM   4548 HH11 ARG A 320     -25.397   1.507 -17.708  1.00 77.69      C2   H  
ATOM   4549 HH12 ARG A 320     -24.128   1.666 -16.656  1.00 77.69      C2   H  
ATOM   4550 HH21 ARG A 320     -23.508  -1.882 -16.591  1.00 77.69      C2   H  
ATOM   4551 HH22 ARG A 320     -22.865  -0.420 -16.007  1.00 77.69      C2   H  
ATOM   4552  N   ARG A 321     -30.821  -3.735 -16.768  1.00 78.12      C2   N  
ATOM   4553  CA  ARG A 321     -31.394  -5.070 -16.952  1.00 78.12      C2   C  
ATOM   4554  C   ARG A 321     -32.861  -4.958 -16.955  1.00 78.12      C2   C  
ATOM   4555  O   ARG A 321     -33.500  -5.460 -17.873  1.00 78.12      C2   O  
ATOM   4556  CB  ARG A 321     -30.781  -5.955 -15.878  1.00 78.12      C2   C  
ATOM   4557  CG  ARG A 321     -31.263  -7.421 -15.870  1.00 78.12      C2   C  
ATOM   4558  CD  ARG A 321     -31.043  -8.189 -14.535  1.00 78.12      C2   C  
ATOM   4559  NE  ARG A 321     -29.632  -7.994 -14.023  1.00 78.12      C2   N  
ATOM   4560  CZ  ARG A 321     -29.346  -7.428 -12.830  1.00 78.12      C2   C  
ATOM   4561  NH1 ARG A 321     -30.268  -7.091 -11.950  1.00 78.12      C2   N  
ATOM   4562  NH2 ARG A 321     -28.071  -7.152 -12.528  1.00 78.12      C2   N  
ATOM   4563  H   ARG A 321     -30.209  -3.632 -15.972  1.00 78.12      C2   H  
ATOM   4564  HA  ARG A 321     -30.996  -5.537 -17.853  1.00 78.12      C2   H  
ATOM   4565  HB2 ARG A 321     -29.698  -5.840 -15.825  1.00 78.12      C2   H  
ATOM   4566  HB3 ARG A 321     -31.121  -5.542 -14.929  1.00 78.12      C2   H  
ATOM   4567  HG2 ARG A 321     -32.350  -7.403 -15.955  1.00 78.12      C2   H  
ATOM   4568  HG3 ARG A 321     -30.913  -8.001 -16.724  1.00 78.12      C2   H  
ATOM   4569  HD2 ARG A 321     -31.843  -8.186 -13.794  1.00 78.12      C2   H  
ATOM   4570  HD3 ARG A 321     -30.943  -9.223 -14.866  1.00 78.12      C2   H  
ATOM   4571  HE  ARG A 321     -28.859  -8.420 -14.513  1.00 78.12      C2   H  
ATOM   4572 HH11 ARG A 321     -31.267  -7.169 -12.077  1.00 78.12      C2   H  
ATOM   4573 HH12 ARG A 321     -30.068  -6.529 -11.135  1.00 78.12      C2   H  
ATOM   4574 HH21 ARG A 321     -27.259  -7.392 -13.079  1.00 78.12      C2   H  
ATOM   4575 HH22 ARG A 321     -27.871  -6.876 -11.577  1.00 78.12      C2   H  
ATOM   4576  N   GLU A 322     -33.392  -4.062 -16.066  1.00 81.81      C2   N  
ATOM   4577  CA  GLU A 322     -34.758  -3.688 -15.948  1.00 81.81      C2   C  
ATOM   4578  C   GLU A 322     -35.091  -2.669 -17.022  1.00 81.81      C2   C  
ATOM   4579  O   GLU A 322     -36.274  -2.689 -17.527  1.00 81.81      C2   O  
ATOM   4580  CB  GLU A 322     -34.859  -3.011 -14.587  1.00 81.81      C2   C  
ATOM   4581  CG  GLU A 322     -34.520  -3.870 -13.347  1.00 81.81      C2   C  
ATOM   4582  CD  GLU A 322     -35.587  -4.833 -12.927  1.00 81.81      C2   C  
ATOM   4583  OE1 GLU A 322     -36.719  -4.448 -12.495  1.00 81.81      C2   O  
ATOM   4584  OE2 GLU A 322     -35.391  -6.054 -13.130  1.00 81.81      C2   O  
ATOM   4585  H   GLU A 322     -32.918  -3.952 -15.180  1.00 81.81      C2   H  
ATOM   4586  HA  GLU A 322     -35.351  -4.601 -15.900  1.00 81.81      C2   H  
ATOM   4587  HB2 GLU A 322     -34.111  -2.222 -14.512  1.00 81.81      C2   H  
ATOM   4588  HB3 GLU A 322     -35.820  -2.558 -14.339  1.00 81.81      C2   H  
ATOM   4589  HG2 GLU A 322     -33.508  -4.273 -13.385  1.00 81.81      C2   H  
ATOM   4590  HG3 GLU A 322     -34.430  -3.090 -12.591  1.00 81.81      C2   H  
ATOM   4591  N   MET A 323     -34.213  -1.677 -17.321  1.00 79.56      C2   N  
ATOM   4592  CA  MET A 323     -34.433  -0.583 -18.365  1.00 79.56      C2   C  
ATOM   4593  C   MET A 323     -34.697  -1.098 -19.734  1.00 79.56      C2   C  
ATOM   4594  O   MET A 323     -35.642  -0.712 -20.387  1.00 79.56      C2   O  
ATOM   4595  CB  MET A 323     -33.253   0.439 -18.438  1.00 79.56      C2   C  
ATOM   4596  CG  MET A 323     -33.551   1.672 -19.377  1.00 79.56      C2   C  
ATOM   4597  SD  MET A 323     -33.117   1.287 -21.162  1.00 79.56      C2   S  
ATOM   4598  CE  MET A 323     -31.393   0.939 -21.014  1.00 79.56      C2   C  
ATOM   4599  H   MET A 323     -33.344  -1.520 -16.830  1.00 79.56      C2   H  
ATOM   4600  HA  MET A 323     -35.328  -0.073 -18.008  1.00 79.56      C2   H  
ATOM   4601  HB2 MET A 323     -32.881   0.774 -17.469  1.00 79.56      C2   H  
ATOM   4602  HB3 MET A 323     -32.353  -0.037 -18.827  1.00 79.56      C2   H  
ATOM   4603  HG2 MET A 323     -34.574   2.036 -19.280  1.00 79.56      C2   H  
ATOM   4604  HG3 MET A 323     -32.901   2.488 -19.062  1.00 79.56      C2   H  
ATOM   4605  HE1 MET A 323     -30.865   1.023 -21.964  1.00 79.56      C2   H  
ATOM   4606  HE2 MET A 323     -30.907   1.553 -20.256  1.00 79.56      C2   H  
ATOM   4607  HE3 MET A 323     -31.385  -0.124 -20.773  1.00 79.56      C2   H  
ATOM   4608  N   ALA A 324     -33.924  -2.113 -20.012  1.00 81.31      C2   N  
ATOM   4609  CA  ALA A 324     -33.994  -2.955 -21.202  1.00 81.31      C2   C  
ATOM   4610  C   ALA A 324     -35.320  -3.708 -21.329  1.00 81.31      C2   C  
ATOM   4611  O   ALA A 324     -35.890  -3.782 -22.465  1.00 81.31      C2   O  
ATOM   4612  CB  ALA A 324     -32.730  -3.891 -21.305  1.00 81.31      C2   C  
ATOM   4613  H   ALA A 324     -33.096  -2.288 -19.462  1.00 81.31      C2   H  
ATOM   4614  HA  ALA A 324     -33.991  -2.223 -22.009  1.00 81.31      C2   H  
ATOM   4615  HB1 ALA A 324     -32.714  -4.741 -20.622  1.00 81.31      C2   H  
ATOM   4616  HB2 ALA A 324     -32.785  -4.282 -22.321  1.00 81.31      C2   H  
ATOM   4617  HB3 ALA A 324     -31.781  -3.380 -21.139  1.00 81.31      C2   H  
ATOM   4618  N   ARG A 325     -35.919  -4.236 -20.224  1.00 83.88      C2   N  
ATOM   4619  CA  ARG A 325     -37.204  -4.911 -20.257  1.00 83.88      C2   C  
ATOM   4620  C   ARG A 325     -38.244  -3.877 -20.642  1.00 83.88      C2   C  
ATOM   4621  O   ARG A 325     -39.048  -4.097 -21.552  1.00 83.88      C2   O  
ATOM   4622  CB  ARG A 325     -37.414  -5.612 -18.896  1.00 83.88      C2   C  
ATOM   4623  CG  ARG A 325     -38.490  -6.695 -18.980  1.00 83.88      C2   C  
ATOM   4624  CD  ARG A 325     -38.708  -7.539 -17.665  1.00 83.88      C2   C  
ATOM   4625  NE  ARG A 325     -37.404  -7.850 -16.944  1.00 83.88      C2   N  
ATOM   4626  CZ  ARG A 325     -37.005  -7.170 -15.826  1.00 83.88      C2   C  
ATOM   4627  NH1 ARG A 325     -37.646  -6.122 -15.351  1.00 83.88      C2   N  
ATOM   4628  NH2 ARG A 325     -35.849  -7.614 -15.315  1.00 83.88      C2   N  
ATOM   4629  H   ARG A 325     -35.464  -4.081 -19.336  1.00 83.88      C2   H  
ATOM   4630  HA  ARG A 325     -37.199  -5.595 -21.106  1.00 83.88      C2   H  
ATOM   4631  HB2 ARG A 325     -36.519  -6.190 -18.667  1.00 83.88      C2   H  
ATOM   4632  HB3 ARG A 325     -37.578  -4.859 -18.125  1.00 83.88      C2   H  
ATOM   4633  HG2 ARG A 325     -39.452  -6.231 -19.196  1.00 83.88      C2   H  
ATOM   4634  HG3 ARG A 325     -38.297  -7.381 -19.805  1.00 83.88      C2   H  
ATOM   4635  HD2 ARG A 325     -39.525  -7.191 -17.032  1.00 83.88      C2   H  
ATOM   4636  HD3 ARG A 325     -39.087  -8.499 -18.016  1.00 83.88      C2   H  
ATOM   4637  HE  ARG A 325     -36.798  -8.542 -17.363  1.00 83.88      C2   H  
ATOM   4638 HH11 ARG A 325     -38.531  -5.898 -15.784  1.00 83.88      C2   H  
ATOM   4639 HH12 ARG A 325     -37.317  -5.694 -14.497  1.00 83.88      C2   H  
ATOM   4640 HH21 ARG A 325     -35.372  -8.456 -15.605  1.00 83.88      C2   H  
ATOM   4641 HH22 ARG A 325     -35.530  -7.096 -14.509  1.00 83.88      C2   H  
ATOM   4642  N   ILE A 326     -38.278  -2.737 -19.900  1.00 84.25      C2   N  
ATOM   4643  CA  ILE A 326     -39.405  -1.762 -20.176  1.00 84.25      C2   C  
ATOM   4644  C   ILE A 326     -39.252  -0.885 -21.470  1.00 84.25      C2   C  
ATOM   4645  O   ILE A 326     -40.244  -0.620 -22.100  1.00 84.25      C2   O  
ATOM   4646  CB  ILE A 326     -39.565  -0.683 -19.008  1.00 84.25      C2   C  
ATOM   4647  CG1 ILE A 326     -39.406  -1.216 -17.566  1.00 84.25      C2   C  
ATOM   4648  CG2 ILE A 326     -40.888   0.114 -19.131  1.00 84.25      C2   C  
ATOM   4649  CD1 ILE A 326     -38.831  -0.336 -16.474  1.00 84.25      C2   C  
ATOM   4650  H   ILE A 326     -37.605  -2.518 -19.180  1.00 84.25      C2   H  
ATOM   4651  HA  ILE A 326     -40.324  -2.344 -20.111  1.00 84.25      C2   H  
ATOM   4652  HB  ILE A 326     -38.799   0.053 -19.256  1.00 84.25      C2   H  
ATOM   4653 HG12 ILE A 326     -40.260  -1.830 -17.280  1.00 84.25      C2   H  
ATOM   4654 HG13 ILE A 326     -38.720  -2.042 -17.756  1.00 84.25      C2   H  
ATOM   4655 HG21 ILE A 326     -40.850   0.584 -20.114  1.00 84.25      C2   H  
ATOM   4656 HG22 ILE A 326     -41.805  -0.469 -19.050  1.00 84.25      C2   H  
ATOM   4657 HG23 ILE A 326     -40.983   0.871 -18.353  1.00 84.25      C2   H  
ATOM   4658 HD11 ILE A 326     -37.798  -0.011 -16.599  1.00 84.25      C2   H  
ATOM   4659 HD12 ILE A 326     -39.623   0.402 -16.347  1.00 84.25      C2   H  
ATOM   4660 HD13 ILE A 326     -38.888  -0.963 -15.585  1.00 84.25      C2   H  
ATOM   4661  N   LEU A 327     -37.986  -0.536 -21.955  1.00 82.31      C2   N  
ATOM   4662  CA  LEU A 327     -37.765   0.047 -23.296  1.00 82.31      C2   C  
ATOM   4663  C   LEU A 327     -38.481  -0.770 -24.458  1.00 82.31      C2   C  
ATOM   4664  O   LEU A 327     -39.356  -0.199 -25.202  1.00 82.31      C2   O  
ATOM   4665  CB  LEU A 327     -36.223   0.209 -23.390  1.00 82.31      C2   C  
ATOM   4666  CG  LEU A 327     -35.673   0.816 -24.710  1.00 82.31      C2   C  
ATOM   4667  CD1 LEU A 327     -36.221   2.204 -24.850  1.00 82.31      C2   C  
ATOM   4668  CD2 LEU A 327     -34.175   0.786 -24.655  1.00 82.31      C2   C  
ATOM   4669  H   LEU A 327     -37.140  -0.881 -21.524  1.00 82.31      C2   H  
ATOM   4670  HA  LEU A 327     -38.292   0.995 -23.190  1.00 82.31      C2   H  
ATOM   4671  HB2 LEU A 327     -35.861   0.711 -22.494  1.00 82.31      C2   H  
ATOM   4672  HB3 LEU A 327     -35.778  -0.783 -23.316  1.00 82.31      C2   H  
ATOM   4673  HG  LEU A 327     -36.076   0.228 -25.534  1.00 82.31      C2   H  
ATOM   4674 HD11 LEU A 327     -35.592   2.903 -25.400  1.00 82.31      C2   H  
ATOM   4675 HD12 LEU A 327     -37.172   2.154 -25.380  1.00 82.31      C2   H  
ATOM   4676 HD13 LEU A 327     -36.297   2.676 -23.871  1.00 82.31      C2   H  
ATOM   4677 HD21 LEU A 327     -33.668   0.289 -25.483  1.00 82.31      C2   H  
ATOM   4678 HD22 LEU A 327     -33.707   1.770 -24.677  1.00 82.31      C2   H  
ATOM   4679 HD23 LEU A 327     -33.765   0.196 -23.835  1.00 82.31      C2   H  
ATOM   4680  N   LYS A 328     -38.325  -2.115 -24.411  1.00 82.81      C2   N  
ATOM   4681  CA  LYS A 328     -38.981  -3.026 -25.351  1.00 82.81      C2   C  
ATOM   4682  C   LYS A 328     -40.528  -3.196 -25.126  1.00 82.81      C2   C  
ATOM   4683  O   LYS A 328     -41.262  -3.528 -26.041  1.00 82.81      C2   O  
ATOM   4684  CB  LYS A 328     -38.240  -4.392 -25.221  1.00 82.81      C2   C  
ATOM   4685  CG  LYS A 328     -38.688  -5.387 -26.329  1.00 82.81      C2   C  
ATOM   4686  CD  LYS A 328     -37.592  -6.454 -26.548  1.00 82.81      C2   C  
ATOM   4687  CE  LYS A 328     -38.109  -7.496 -27.501  1.00 82.81      C2   C  
ATOM   4688  NZ  LYS A 328     -39.221  -8.210 -26.995  1.00 82.81      C2   N  
ATOM   4689  H   LYS A 328     -37.716  -2.577 -23.751  1.00 82.81      C2   H  
ATOM   4690  HA  LYS A 328     -38.718  -2.690 -26.354  1.00 82.81      C2   H  
ATOM   4691  HB2 LYS A 328     -37.184  -4.156 -25.355  1.00 82.81      C2   H  
ATOM   4692  HB3 LYS A 328     -38.180  -4.799 -24.211  1.00 82.81      C2   H  
ATOM   4693  HG2 LYS A 328     -39.715  -5.715 -26.168  1.00 82.81      C2   H  
ATOM   4694  HG3 LYS A 328     -38.785  -4.886 -27.292  1.00 82.81      C2   H  
ATOM   4695  HD2 LYS A 328     -36.720  -6.097 -27.095  1.00 82.81      C2   H  
ATOM   4696  HD3 LYS A 328     -37.332  -6.921 -25.598  1.00 82.81      C2   H  
ATOM   4697  HE2 LYS A 328     -38.233  -7.085 -28.503  1.00 82.81      C2   H  
ATOM   4698  HE3 LYS A 328     -37.323  -8.251 -27.502  1.00 82.81      C2   H  
ATOM   4699  HZ1 LYS A 328     -38.889  -8.809 -26.252  1.00 82.81      C2   H  
ATOM   4700  HZ2 LYS A 328     -39.982  -7.631 -26.667  1.00 82.81      C2   H  
ATOM   4701  HZ3 LYS A 328     -39.445  -8.864 -27.730  1.00 82.81      C2   H  
ATOM   4702  N   GLU A 329     -41.007  -2.953 -23.888  1.00 86.06      C2   N  
ATOM   4703  CA  GLU A 329     -42.475  -2.744 -23.724  1.00 86.06      C2   C  
ATOM   4704  C   GLU A 329     -42.924  -1.356 -24.330  1.00 86.06      C2   C  
ATOM   4705  O   GLU A 329     -43.930  -1.258 -25.095  1.00 86.06      C2   O  
ATOM   4706  CB  GLU A 329     -42.868  -2.994 -22.291  1.00 86.06      C2   C  
ATOM   4707  CG  GLU A 329     -44.361  -3.312 -22.110  1.00 86.06      C2   C  
ATOM   4708  CD  GLU A 329     -44.724  -3.349 -20.640  1.00 86.06      C2   C  
ATOM   4709  OE1 GLU A 329     -44.984  -4.412 -20.078  1.00 86.06      C2   O  
ATOM   4710  OE2 GLU A 329     -44.738  -2.224 -20.027  1.00 86.06      C2   O  
ATOM   4711  H   GLU A 329     -40.441  -2.682 -23.097  1.00 86.06      C2   H  
ATOM   4712  HA  GLU A 329     -43.053  -3.501 -24.254  1.00 86.06      C2   H  
ATOM   4713  HB2 GLU A 329     -42.068  -3.642 -21.934  1.00 86.06      C2   H  
ATOM   4714  HB3 GLU A 329     -42.616  -2.080 -21.753  1.00 86.06      C2   H  
ATOM   4715  HG2 GLU A 329     -44.978  -2.571 -22.618  1.00 86.06      C2   H  
ATOM   4716  HG3 GLU A 329     -44.712  -4.231 -22.579  1.00 86.06      C2   H  
ATOM   4717  N   LEU A 330     -42.280  -0.198 -24.001  1.00 83.56      C2   N  
ATOM   4718  CA  LEU A 330     -42.614   1.146 -24.498  1.00 83.56      C2   C  
ATOM   4719  C   LEU A 330     -42.684   1.259 -26.080  1.00 83.56      C2   C  
ATOM   4720  O   LEU A 330     -43.702   1.708 -26.616  1.00 83.56      C2   O  
ATOM   4721  CB  LEU A 330     -41.613   2.186 -23.954  1.00 83.56      C2   C  
ATOM   4722  CG  LEU A 330     -41.957   2.586 -22.448  1.00 83.56      C2   C  
ATOM   4723  CD1 LEU A 330     -40.660   3.076 -21.705  1.00 83.56      C2   C  
ATOM   4724  CD2 LEU A 330     -43.140   3.538 -22.306  1.00 83.56      C2   C  
ATOM   4725  H   LEU A 330     -41.582  -0.264 -23.274  1.00 83.56      C2   H  
ATOM   4726  HA  LEU A 330     -43.610   1.363 -24.112  1.00 83.56      C2   H  
ATOM   4727  HB2 LEU A 330     -40.574   1.911 -24.135  1.00 83.56      C2   H  
ATOM   4728  HB3 LEU A 330     -41.690   3.105 -24.535  1.00 83.56      C2   H  
ATOM   4729  HG  LEU A 330     -42.187   1.657 -21.925  1.00 83.56      C2   H  
ATOM   4730 HD11 LEU A 330     -40.856   4.087 -21.347  1.00 83.56      C2   H  
ATOM   4731 HD12 LEU A 330     -40.448   2.463 -20.830  1.00 83.56      C2   H  
ATOM   4732 HD13 LEU A 330     -39.721   2.963 -22.247  1.00 83.56      C2   H  
ATOM   4733 HD21 LEU A 330     -43.497   3.785 -23.306  1.00 83.56      C2   H  
ATOM   4734 HD22 LEU A 330     -43.875   2.975 -21.731  1.00 83.56      C2   H  
ATOM   4735 HD23 LEU A 330     -43.001   4.446 -21.721  1.00 83.56      C2   H  
ATOM   4736  N   LYS A 331     -41.622   0.888 -26.786  1.00 81.69      C2   N  
ATOM   4737  CA  LYS A 331     -41.593   1.030 -28.234  1.00 81.69      C2   C  
ATOM   4738  C   LYS A 331     -42.635   0.226 -28.951  1.00 81.69      C2   C  
ATOM   4739  O   LYS A 331     -43.062   0.585 -30.076  1.00 81.69      C2   O  
ATOM   4740  CB  LYS A 331     -40.169   0.564 -28.648  1.00 81.69      C2   C  
ATOM   4741  CG  LYS A 331     -39.618   0.592 -30.091  1.00 81.69      C2   C  
ATOM   4742  CD  LYS A 331     -39.384   1.975 -30.763  1.00 81.69      C2   C  
ATOM   4743  CE  LYS A 331     -40.407   2.262 -31.877  1.00 81.69      C2   C  
ATOM   4744  NZ  LYS A 331     -40.054   3.413 -32.688  1.00 81.69      C2   N  
ATOM   4745  H   LYS A 331     -40.759   0.650 -26.318  1.00 81.69      C2   H  
ATOM   4746  HA  LYS A 331     -41.565   2.081 -28.521  1.00 81.69      C2   H  
ATOM   4747  HB2 LYS A 331     -39.497   1.132 -28.005  1.00 81.69      C2   H  
ATOM   4748  HB3 LYS A 331     -40.072  -0.492 -28.395  1.00 81.69      C2   H  
ATOM   4749  HG2 LYS A 331     -38.659   0.117 -29.886  1.00 81.69      C2   H  
ATOM   4750  HG3 LYS A 331     -39.945  -0.138 -30.832  1.00 81.69      C2   H  
ATOM   4751  HD2 LYS A 331     -39.340   2.786 -30.036  1.00 81.69      C2   H  
ATOM   4752  HD3 LYS A 331     -38.353   1.907 -31.110  1.00 81.69      C2   H  
ATOM   4753  HE2 LYS A 331     -40.535   1.476 -32.621  1.00 81.69      C2   H  
ATOM   4754  HE3 LYS A 331     -41.448   2.353 -31.568  1.00 81.69      C2   H  
ATOM   4755  HZ1 LYS A 331     -40.789   3.580 -33.360  1.00 81.69      C2   H  
ATOM   4756  HZ2 LYS A 331     -39.714   4.220 -32.183  1.00 81.69      C2   H  
ATOM   4757  HZ3 LYS A 331     -39.241   3.070 -33.179  1.00 81.69      C2   H  
ATOM   4758  N   GLN A 332     -43.177  -0.839 -28.335  1.00 81.56      C2   N  
ATOM   4759  CA  GLN A 332     -44.280  -1.625 -28.804  1.00 81.56      C2   C  
ATOM   4760  C   GLN A 332     -45.646  -1.030 -28.511  1.00 81.56      C2   C  
ATOM   4761  O   GLN A 332     -46.593  -1.080 -29.296  1.00 81.56      C2   O  
ATOM   4762  CB  GLN A 332     -43.996  -3.062 -28.480  1.00 81.56      C2   C  
ATOM   4763  CG  GLN A 332     -42.740  -3.583 -29.301  1.00 81.56      C2   C  
ATOM   4764  CD  GLN A 332     -42.395  -5.074 -29.026  1.00 81.56      C2   C  
ATOM   4765  NE2 GLN A 332     -41.564  -5.770 -29.828  1.00 81.56      C2   N  
ATOM   4766  OE1 GLN A 332     -42.978  -5.687 -28.140  1.00 81.56      C2   O  
ATOM   4767  H   GLN A 332     -42.919  -0.955 -27.365  1.00 81.56      C2   H  
ATOM   4768  HA  GLN A 332     -44.211  -1.689 -29.890  1.00 81.56      C2   H  
ATOM   4769  HB2 GLN A 332     -43.840  -3.134 -27.404  1.00 81.56      C2   H  
ATOM   4770  HB3 GLN A 332     -44.867  -3.638 -28.791  1.00 81.56      C2   H  
ATOM   4771  HG2 GLN A 332     -43.065  -3.712 -30.334  1.00 81.56      C2   H  
ATOM   4772  HG3 GLN A 332     -41.858  -2.946 -29.366  1.00 81.56      C2   H  
ATOM   4773 HE21 GLN A 332     -41.141  -5.344 -30.640  1.00 81.56      C2   H  
ATOM   4774 HE22 GLN A 332     -41.338  -6.733 -29.625  1.00 81.56      C2   H  
ATOM   4775  N   LYS A 333     -45.734  -0.287 -27.405  1.00 82.19      C2   N  
ATOM   4776  CA  LYS A 333     -46.910   0.610 -27.169  1.00 82.19      C2   C  
ATOM   4777  C   LYS A 333     -46.940   1.789 -28.159  1.00 82.19      C2   C  
ATOM   4778  O   LYS A 333     -48.097   2.145 -28.547  1.00 82.19      C2   O  
ATOM   4779  CB  LYS A 333     -46.916   1.128 -25.688  1.00 82.19      C2   C  
ATOM   4780  CG  LYS A 333     -47.632   0.285 -24.604  1.00 82.19      C2   C  
ATOM   4781  CD  LYS A 333     -47.099   0.729 -23.196  1.00 82.19      C2   C  
ATOM   4782  CE  LYS A 333     -47.843  -0.004 -22.134  1.00 82.19      C2   C  
ATOM   4783  NZ  LYS A 333     -47.488   0.552 -20.812  1.00 82.19      C2   N  
ATOM   4784  H   LYS A 333     -44.898  -0.102 -26.870  1.00 82.19      C2   H  
ATOM   4785  HA  LYS A 333     -47.829   0.070 -27.396  1.00 82.19      C2   H  
ATOM   4786  HB2 LYS A 333     -45.899   1.368 -25.375  1.00 82.19      C2   H  
ATOM   4787  HB3 LYS A 333     -47.395   2.107 -25.694  1.00 82.19      C2   H  
ATOM   4788  HG2 LYS A 333     -48.702   0.493 -24.598  1.00 82.19      C2   H  
ATOM   4789  HG3 LYS A 333     -47.349  -0.764 -24.695  1.00 82.19      C2   H  
ATOM   4790  HD2 LYS A 333     -46.028   0.561 -23.080  1.00 82.19      C2   H  
ATOM   4791  HD3 LYS A 333     -47.152   1.809 -23.061  1.00 82.19      C2   H  
ATOM   4792  HE2 LYS A 333     -48.922   0.141 -22.199  1.00 82.19      C2   H  
ATOM   4793  HE3 LYS A 333     -47.660  -1.079 -22.140  1.00 82.19      C2   H  
ATOM   4794  HZ1 LYS A 333     -48.018   0.150 -20.053  1.00 82.19      C2   H  
ATOM   4795  HZ2 LYS A 333     -46.483   0.505 -20.724  1.00 82.19      C2   H  
ATOM   4796  HZ3 LYS A 333     -47.721   1.534 -20.782  1.00 82.19      C2   H  
ATOM   4797  N   HIS A 334     -45.766   2.443 -28.457  1.00 80.50      C2   N  
ATOM   4798  CA  HIS A 334     -45.661   3.689 -29.165  1.00 80.50      C2   C  
ATOM   4799  C   HIS A 334     -44.662   3.458 -30.331  1.00 80.50      C2   C  
ATOM   4800  O   HIS A 334     -43.449   3.251 -29.964  1.00 80.50      C2   O  
ATOM   4801  CB  HIS A 334     -45.229   4.772 -28.171  1.00 80.50      C2   C  
ATOM   4802  CG  HIS A 334     -45.903   4.707 -26.809  1.00 80.50      C2   C  
ATOM   4803  CD2 HIS A 334     -45.284   4.220 -25.660  1.00 80.50      C2   C  
ATOM   4804  ND1 HIS A 334     -47.144   5.130 -26.407  1.00 80.50      C2   N  
ATOM   4805  CE1 HIS A 334     -47.291   4.826 -25.137  1.00 80.50      C2   C  
ATOM   4806  NE2 HIS A 334     -46.189   4.309 -24.595  1.00 80.50      C2   N  
ATOM   4807  H   HIS A 334     -44.945   2.115 -27.969  1.00 80.50      C2   H  
ATOM   4808  HA  HIS A 334     -46.610   4.008 -29.598  1.00 80.50      C2   H  
ATOM   4809  HB2 HIS A 334     -44.178   4.529 -28.014  1.00 80.50      C2   H  
ATOM   4810  HB3 HIS A 334     -45.228   5.798 -28.540  1.00 80.50      C2   H  
ATOM   4811  HD1 HIS A 334     -47.981   5.371 -26.918  1.00 80.50      C2   H  
ATOM   4812  HD2 HIS A 334     -44.356   3.682 -25.542  1.00 80.50      C2   H  
ATOM   4813  HE1 HIS A 334     -48.197   5.000 -24.574  1.00 80.50      C2   H  
ATOM   4814  N   PRO A 335     -45.063   3.307 -31.588  1.00 78.19      C2   N  
ATOM   4815  CA  PRO A 335     -44.111   3.180 -32.731  1.00 78.19      C2   C  
ATOM   4816  C   PRO A 335     -43.361   4.493 -33.219  1.00 78.19      C2   C  
ATOM   4817  O   PRO A 335     -42.348   4.299 -33.907  1.00 78.19      C2   O  
ATOM   4818  CB  PRO A 335     -45.054   2.691 -33.871  1.00 78.19      C2   C  
ATOM   4819  CG  PRO A 335     -46.374   3.340 -33.592  1.00 78.19      C2   C  
ATOM   4820  CD  PRO A 335     -46.461   3.168 -32.087  1.00 78.19      C2   C  
ATOM   4821  HA  PRO A 335     -43.325   2.490 -32.424  1.00 78.19      C2   H  
ATOM   4822  HB2 PRO A 335     -44.728   2.884 -34.893  1.00 78.19      C2   H  
ATOM   4823  HB3 PRO A 335     -45.135   1.604 -33.852  1.00 78.19      C2   H  
ATOM   4824  HG2 PRO A 335     -46.158   4.361 -33.906  1.00 78.19      C2   H  
ATOM   4825  HG3 PRO A 335     -47.200   2.909 -34.158  1.00 78.19      C2   H  
ATOM   4826  HD2 PRO A 335     -46.975   4.031 -31.662  1.00 78.19      C2   H  
ATOM   4827  HD3 PRO A 335     -47.074   2.325 -31.767  1.00 78.19      C2   H  
ATOM   4828  N   GLU A 336     -43.860   5.705 -32.935  1.00 27.91      C2   N  
ATOM   4829  CA  GLU A 336     -43.311   6.961 -33.591  1.00 28.04      C2   C  
ATOM   4830  C   GLU A 336     -42.226   7.572 -32.755  1.00 26.58      C2   C  
ATOM   4831  O   GLU A 336     -41.534   8.539 -33.168  1.00 27.10      C2   O  
ATOM   4832  CB  GLU A 336     -44.460   7.939 -33.911  1.00  0.00      C2   C  
ATOM   4833  CG  GLU A 336     -45.286   7.317 -35.051  1.00  0.00      C2   C  
ATOM   4834  CD  GLU A 336     -46.557   8.103 -35.335  1.00  0.00      C2   C  
ATOM   4835  OE1 GLU A 336     -46.962   8.116 -36.519  1.00  0.00      C2   O  
ATOM   4836  OE2 GLU A 336     -47.168   8.741 -34.414  1.00  0.00      C2   O  
ATOM   4837  H   GLU A 336     -44.670   5.766 -32.334  1.00 27.91      C2   H  
ATOM   4838  HA  GLU A 336     -42.868   6.734 -34.561  1.00 28.04      C2   H  
ATOM   4839  HB2 GLU A 336     -45.084   8.129 -33.037  1.00  0.00      C2   H  
ATOM   4840  HB3 GLU A 336     -43.983   8.832 -34.312  1.00  0.00      C2   H  
ATOM   4841  HG2 GLU A 336     -44.677   7.507 -35.935  1.00  0.00      C2   H  
ATOM   4842  HG3 GLU A 336     -45.491   6.267 -34.842  1.00  0.00      C2   H  
ATOM   4843  N   LYS A 337     -41.966   7.013 -31.602  1.00 77.56      C2   N  
ATOM   4844  CA  LYS A 337     -41.110   7.507 -30.521  1.00 77.56      C2   C  
ATOM   4845  C   LYS A 337     -39.733   6.784 -30.720  1.00 77.56      C2   C  
ATOM   4846  O   LYS A 337     -39.764   5.606 -30.977  1.00 77.56      C2   O  
ATOM   4847  CB  LYS A 337     -41.690   7.115 -29.114  1.00 77.56      C2   C  
ATOM   4848  CG  LYS A 337     -42.838   8.061 -28.837  1.00 77.56      C2   C  
ATOM   4849  CD  LYS A 337     -43.398   7.943 -27.414  1.00 77.56      C2   C  
ATOM   4850  CE  LYS A 337     -44.760   8.486 -27.129  1.00 77.56      C2   C  
ATOM   4851  NZ  LYS A 337     -44.972   8.817 -25.691  1.00 77.56      C2   N  
ATOM   4852  H   LYS A 337     -42.589   6.253 -31.369  1.00 77.56      C2   H  
ATOM   4853  HA  LYS A 337     -41.088   8.587 -30.661  1.00 77.56      C2   H  
ATOM   4854  HB2 LYS A 337     -41.885   6.046 -29.027  1.00 77.56      C2   H  
ATOM   4855  HB3 LYS A 337     -40.852   7.366 -28.465  1.00 77.56      C2   H  
ATOM   4856  HG2 LYS A 337     -42.627   9.118 -28.994  1.00 77.56      C2   H  
ATOM   4857  HG3 LYS A 337     -43.668   7.930 -29.531  1.00 77.56      C2   H  
ATOM   4858  HD2 LYS A 337     -43.605   6.884 -27.257  1.00 77.56      C2   H  
ATOM   4859  HD3 LYS A 337     -42.618   8.284 -26.734  1.00 77.56      C2   H  
ATOM   4860  HE2 LYS A 337     -45.051   9.329 -27.756  1.00 77.56      C2   H  
ATOM   4861  HE3 LYS A 337     -45.581   7.789 -27.297  1.00 77.56      C2   H  
ATOM   4862  HZ1 LYS A 337     -44.358   9.441 -25.187  1.00 77.56      C2   H  
ATOM   4863  HZ2 LYS A 337     -45.912   9.187 -25.665  1.00 77.56      C2   H  
ATOM   4864  HZ3 LYS A 337     -44.908   7.988 -25.117  1.00 77.56      C2   H  
ATOM   4865  N   GLU A 338     -38.561   7.472 -30.564  1.00 80.56      C2   N  
ATOM   4866  CA  GLU A 338     -37.192   7.067 -30.665  1.00 80.56      C2   C  
ATOM   4867  C   GLU A 338     -36.799   6.341 -29.390  1.00 80.56      C2   C  
ATOM   4868  O   GLU A 338     -37.152   6.854 -28.347  1.00 80.56      C2   O  
ATOM   4869  CB  GLU A 338     -36.300   8.336 -30.988  1.00 80.56      C2   C  
ATOM   4870  CG  GLU A 338     -36.737   9.070 -32.265  1.00 80.56      C2   C  
ATOM   4871  CD  GLU A 338     -36.581   8.204 -33.532  1.00 80.56      C2   C  
ATOM   4872  OE1 GLU A 338     -37.076   8.670 -34.620  1.00 80.56      C2   O  
ATOM   4873  OE2 GLU A 338     -35.880   7.167 -33.460  1.00 80.56      C2   O  
ATOM   4874  H   GLU A 338     -38.643   8.427 -30.245  1.00 80.56      C2   H  
ATOM   4875  HA  GLU A 338     -37.174   6.387 -31.517  1.00 80.56      C2   H  
ATOM   4876  HB2 GLU A 338     -36.308   9.039 -30.155  1.00 80.56      C2   H  
ATOM   4877  HB3 GLU A 338     -35.231   8.134 -31.066  1.00 80.56      C2   H  
ATOM   4878  HG2 GLU A 338     -37.804   9.282 -32.206  1.00 80.56      C2   H  
ATOM   4879  HG3 GLU A 338     -36.213  10.000 -32.485  1.00 80.56      C2   H  
ATOM   4880  N   ILE A 339     -36.029   5.274 -29.438  1.00 78.44      C2   N  
ATOM   4881  CA  ILE A 339     -35.431   4.701 -28.217  1.00 78.44      C2   C  
ATOM   4882  C   ILE A 339     -34.605   5.703 -27.405  1.00 78.44      C2   C  
ATOM   4883  O   ILE A 339     -34.660   5.715 -26.165  1.00 78.44      C2   O  
ATOM   4884  CB  ILE A 339     -34.570   3.470 -28.741  1.00 78.44      C2   C  
ATOM   4885  CG1 ILE A 339     -35.463   2.502 -29.503  1.00 78.44      C2   C  
ATOM   4886  CG2 ILE A 339     -33.636   2.707 -27.711  1.00 78.44      C2   C  
ATOM   4887  CD1 ILE A 339     -36.430   1.663 -28.706  1.00 78.44      C2   C  
ATOM   4888  H   ILE A 339     -35.774   4.880 -30.332  1.00 78.44      C2   H  
ATOM   4889  HA  ILE A 339     -36.086   4.302 -27.443  1.00 78.44      C2   H  
ATOM   4890  HB  ILE A 339     -33.929   3.794 -29.561  1.00 78.44      C2   H  
ATOM   4891 HG12 ILE A 339     -36.009   2.991 -30.310  1.00 78.44      C2   H  
ATOM   4892 HG13 ILE A 339     -34.851   1.825 -30.099  1.00 78.44      C2   H  
ATOM   4893 HG21 ILE A 339     -34.207   2.260 -26.897  1.00 78.44      C2   H  
ATOM   4894 HG22 ILE A 339     -33.088   1.923 -28.233  1.00 78.44      C2   H  
ATOM   4895 HG23 ILE A 339     -32.926   3.445 -27.338  1.00 78.44      C2   H  
ATOM   4896 HD11 ILE A 339     -36.483   0.665 -29.142  1.00 78.44      C2   H  
ATOM   4897 HD12 ILE A 339     -36.143   1.406 -27.687  1.00 78.44      C2   H  
ATOM   4898 HD13 ILE A 339     -37.460   2.018 -28.759  1.00 78.44      C2   H  
ATOM   4899  N   GLU A 340     -34.076   6.783 -28.002  1.00 78.50      C2   N  
ATOM   4900  CA  GLU A 340     -33.282   7.775 -27.295  1.00 78.50      C2   C  
ATOM   4901  C   GLU A 340     -34.162   8.647 -26.391  1.00 78.50      C2   C  
ATOM   4902  O   GLU A 340     -33.720   9.103 -25.325  1.00 78.50      C2   O  
ATOM   4903  CB  GLU A 340     -32.561   8.691 -28.253  1.00 78.50      C2   C  
ATOM   4904  CG  GLU A 340     -31.547   7.891 -29.092  1.00 78.50      C2   C  
ATOM   4905  CD  GLU A 340     -30.545   8.818 -29.902  1.00 78.50      C2   C  
ATOM   4906  OE1 GLU A 340     -30.323   8.390 -31.066  1.00 78.50      C2   O  
ATOM   4907  OE2 GLU A 340     -30.042   9.802 -29.330  1.00 78.50      C2   O  
ATOM   4908  H   GLU A 340     -34.094   6.764 -29.012  1.00 78.50      C2   H  
ATOM   4909  HA  GLU A 340     -32.474   7.423 -26.653  1.00 78.50      C2   H  
ATOM   4910  HB2 GLU A 340     -33.263   9.177 -28.932  1.00 78.50      C2   H  
ATOM   4911  HB3 GLU A 340     -32.204   9.595 -27.760  1.00 78.50      C2   H  
ATOM   4912  HG2 GLU A 340     -31.056   7.182 -28.425  1.00 78.50      C2   H  
ATOM   4913  HG3 GLU A 340     -32.071   7.251 -29.803  1.00 78.50      C2   H  
ATOM   4914  N   GLN A 341     -35.411   8.960 -26.800  1.00 80.06      C2   N  
ATOM   4915  CA  GLN A 341     -36.405   9.540 -25.918  1.00 80.06      C2   C  
ATOM   4916  C   GLN A 341     -36.808   8.513 -24.827  1.00 80.06      C2   C  
ATOM   4917  O   GLN A 341     -36.947   8.801 -23.675  1.00 80.06      C2   O  
ATOM   4918  CB  GLN A 341     -37.604   9.980 -26.784  1.00 80.06      C2   C  
ATOM   4919  CG  GLN A 341     -37.231  10.991 -27.809  1.00 80.06      C2   C  
ATOM   4920  CD  GLN A 341     -38.234  11.202 -28.884  1.00 80.06      C2   C  
ATOM   4921  NE2 GLN A 341     -38.567  12.441 -29.141  1.00 80.06      C2   N  
ATOM   4922  OE1 GLN A 341     -38.681  10.259 -29.509  1.00 80.06      C2   O  
ATOM   4923  H   GLN A 341     -35.767   8.535 -27.644  1.00 80.06      C2   H  
ATOM   4924  HA  GLN A 341     -35.942  10.336 -25.335  1.00 80.06      C2   H  
ATOM   4925  HB2 GLN A 341     -38.012   9.075 -27.235  1.00 80.06      C2   H  
ATOM   4926  HB3 GLN A 341     -38.460  10.330 -26.207  1.00 80.06      C2   H  
ATOM   4927  HG2 GLN A 341     -36.961  11.950 -27.365  1.00 80.06      C2   H  
ATOM   4928  HG3 GLN A 341     -36.386  10.729 -28.445  1.00 80.06      C2   H  
ATOM   4929 HE21 GLN A 341     -38.129  13.249 -28.722  1.00 80.06      C2   H  
ATOM   4930 HE22 GLN A 341     -39.326  12.531 -29.801  1.00 80.06      C2   H  
ATOM   4931  N   LEU A 342     -37.121   7.275 -25.272  1.00 81.31      C2   N  
ATOM   4932  CA  LEU A 342     -37.692   6.267 -24.365  1.00 81.31      C2   C  
ATOM   4933  C   LEU A 342     -36.766   5.749 -23.260  1.00 81.31      C2   C  
ATOM   4934  O   LEU A 342     -37.312   5.196 -22.281  1.00 81.31      C2   O  
ATOM   4935  CB  LEU A 342     -38.249   5.010 -25.122  1.00 81.31      C2   C  
ATOM   4936  CG  LEU A 342     -39.278   5.364 -26.218  1.00 81.31      C2   C  
ATOM   4937  CD1 LEU A 342     -39.652   4.097 -27.052  1.00 81.31      C2   C  
ATOM   4938  CD2 LEU A 342     -40.659   5.914 -25.710  1.00 81.31      C2   C
[truncated: 24,904,441 more chars]
